# Supplementary material for: Noncovalent Interactions with PAMAM and PPI Dendrimers Promote the Cellular Uptake and Photodynamic Activity of Rose Bengal: The Role of the Dendrimer Structure
Source: J Med Chem. 2021 Sep 21;64(21):15758–71. doi: 10.1021/acs.jmedchem.1c01080 (PMC8591609; doi:10.1021/acs.jmedchem.1c01080)
Supplement: Supplementary file 8 — jm1c01080_si_008.csv [file jm1c01080_si_008.csv]

Rose bengal (RB)	C1=C2C(=C3C=C(C(=O)C(=C3OC2=C(C(=C1I)[O-])I)I)I)C4=C(C(=C(C(=C4Cl)Cl)Cl)Cl)C(=O)[O-].[Na+].[Na+]
PAMAM G3	C(C[N+](CCC(=O)NCC[N+](CCC(=O)NCC[N+](CCC(=O)NCC[N+](CCC(=O)NCC[NH3+])CCC(=O)NCC[NH3+])CCC(=O)NCC[N+](CCC(=O)NCC[NH3+])CCC(=O)NCC[NH3+])CCC(=O)NCC[N+](CCC(=O)NCC[N+](CCC(=O)NCC[NH3+])CCC(=O)NCC[NH3+])CCC(=O)NCC[N+](CCC(=O)NCC[NH3+])CCC(=O)NCC[NH3+])CCC(=O)NCC[N+](CCC(=O)NCC[N+](CCC(=O)NCC[N+](CCC(=O)NCC[NH3+])CCC(=O)NCC[NH3+])CCC(=O)NCC[N+](CCC(=O)NCC[NH3+])CCC(=O)NCC[NH3+])CCC(=O)NCC[N+](CCC(=O)…
PAMAM G4	(C[N@@+](CCC(=O)NCC[N](=C)CCC(=O)NCC[N+](CCC(=O)NCC[N+](CCC(=O)NCC[N+](CCC(=O)NCC[NH3+])CCC(=O)NCC[NH3+])CCC(=O)NCC[N+](CCC(=O)NCC[NH3+])CCC(=O)NCC[NH3+])CCC(=O)NCC[N+](CCC(=O)NCC[N+](CCC(=O)NCC[NH3+])CCC(=O)NCC[NH3+])CCC(=O)NCC[N+](CCC(=O)NCC[NH3+])CCC(=O)NCC[NH3+])CCC(=O)NCC[N+](CCC(=O)NCC[N+](CCC(=O)NCC[N+](CCC(=O)NCC[N+](CCC(=O)NCC[NH3+])CCC(=O)NCC[NH3+])CCC(=O)NCC[N+](CCC(=O)NCC[NH3+])CCC(=O…
PPI G3	[N@H+](CCCC[N@@H+](CCC[N@@+](CCC[N@H+](CCC[N@@+]([CH2])CCC[NH3+])CCC[N+](CCC[NH3+])CCC[NH3+])CCC[NH+](CCC[N+](CCC[NH3+])CCC[NH3+])CCC[N+](CCC[NH3+])CCC[NH3+])CCC[N+](CCC[NH+](CCC[N+](CCC[NH3+])CCC[NH3+])CCC[N+](CCC[NH3+])CCC[NH3+])CCC[NH+](CCC[N+](CCC[NH3+])CCC[NH3+])CCC[N+](CCC[NH3+])CCC[NH3+])(CCC[N@@+](CCC[N@H+](CCC[N@@+](C[CH2])CCC[NH3+])CCC[N+](CCC[NH3+])CCC[NH3+])CCC[NH+]CCC[N+](CCC[NH3+])C…
PPI G4	[N@+](CCCC[N@@+](CCC[N@H+](CCC[N@@+](CCC[NH+](CCC[N+](CCC[NH3+])CCC[NH3+])CCC[N+](CCC[NH3+])CCC[NH3+])CCC[N@H+](CCC[N@@+](CC[CH2])CCC[NH3+])CCC[N@@+]([CH2])CCC[NH3+])CCC[N@@+](CCC[NH+](CCC[N+](CCC[NH3+])CCC[NH3+])CCC[N+](CCC[NH3+])CCC[NH3+])CCC[N@H+](CCC[N@@+](CCC[NH3+])[CH2])CCC[N+](CCC[NH3+])CCC[NH3+])CCC[N@H+](CCC[N@@+](CCC[N@H+](CCC[N+](CCC[NH3+])CCC[NH3+])CCC[N@@+]([CH2])CCC[NH3+])CCC[N@H+](…
