# Supplementary material for: Noncovalent Interactions with PAMAM and PPI Dendrimers Promote the Cellular Uptake and Photodynamic Activity of Rose Bengal: The Role of the Dendrimer Structure
Source: J Med Chem. 2021 Sep 21;64(21):15758–71. doi: 10.1021/acs.jmedchem.1c01080 (PMC8591609; doi:10.1021/acs.jmedchem.1c01080)
Supplement: Supplementary file 9 — jm1c01080_si_009.zip [file jm1c01080_si_009.zip › 09-PDB-Submission/01-Neat/01-pam3/system.pdb]

TITLE     PAMAM Gen. 3 in water
REMARK    THIS IS A SIMULATION BOX
CRYST1   84.975   84.975   84.975  60.00  60.00  90.00 P 1           1
MODEL        1
ATOM      1  C1  aaa     1      63.268  66.348  30.666  1.00  0.00            
ATOM      2  H1  aaa     1      63.498  67.268  31.216  1.00  0.00            
ATOM      3  H2  aaa     1      63.538  65.518  31.326  1.00  0.00            
ATOM      4  C2  aaa     1      64.178  66.358  29.406  1.00  0.00            
ATOM      5  H3  aaa     1      63.898  65.538  28.726  1.00  0.00            
ATOM      6  H4  aaa     1      63.948  67.288  28.866  1.00  0.00            
ATOM      7  N1  aaa     1      65.628  66.278  29.736  1.00  0.00            
ATOM      8  N2  aaa     1      61.818  66.278  30.336  1.00  0.00            
ATOM      9  C3  aaa     1      60.958  66.868  31.376  1.00  0.00            
ATOM     10  H5  aaa     1      61.318  66.608  32.376  1.00  0.00            
ATOM     11  H6  aaa     1      59.928  66.498  31.296  1.00  0.00            
ATOM     12  C4  aaa     1      61.378  64.918  29.956  1.00  0.00            
ATOM     13  H7  aaa     1      62.178  64.398  29.416  1.00  0.00            
ATOM     14  H8  aaa     1      61.148  64.328  30.856  1.00  0.00            
ATOM     15  C5  aaa     1      66.058  64.908  30.106  1.00  0.00            
ATOM     16  H9  aaa     1      65.258  64.388  30.646  1.00  0.00            
ATOM     17  H10 aaa     1      66.288  64.328  29.206  1.00  0.00            
ATOM     18  C6  aaa     1      66.488  66.868  28.696  1.00  0.00            
ATOM     19  H11 aaa     1      66.118  66.618  27.696  1.00  0.00            
ATOM     20  H12 aaa     1      67.518  66.498  28.766  1.00  0.00            
ATOM     21  C7  aaa     1      67.278  64.988  31.016  1.00  0.00            
ATOM     22  H13 aaa     1      68.128  65.438  30.506  1.00  0.00            
ATOM     23  H14 aaa     1      67.058  65.598  31.906  1.00  0.00            
ATOM     24  C8  aaa     1      66.538  68.388  28.896  1.00  0.00            
ATOM     25  H15 aaa     1      65.548  68.838  28.726  1.00  0.00            
ATOM     26  H16 aaa     1      66.828  68.608  29.926  1.00  0.00            
ATOM     27  C9  aaa     1      60.158  64.998  29.036  1.00  0.00            
ATOM     28  H17 aaa     1      59.308  65.458  29.546  1.00  0.00            
ATOM     29  H18 aaa     1      60.388  65.598  28.156  1.00  0.00            
ATOM     30  C10 aaa     1      60.918  68.388  31.196  1.00  0.00            
ATOM     31  H19 aaa     1      61.908  68.828  31.386  1.00  0.00            
ATOM     32  H20 aaa     1      60.638  68.628  30.176  1.00  0.00            
ATOM     33  C11 aaa     1      59.718  63.618  28.646  1.00  0.00            
ATOM     34  C12 aaa     1      59.968  69.028  32.176  1.00  0.00            
ATOM     35  C13 aaa     1      67.708  63.598  31.416  1.00  0.00            
ATOM     36  C14 aaa     1      67.488  69.038  27.916  1.00  0.00            
ATOM     37  O1  aaa     1      59.088  62.908  29.396  1.00  0.00            
ATOM     38  O2  aaa     1      68.328  62.888  30.666  1.00  0.00            
ATOM     39  O3  aaa     1      67.418  68.838  26.716  1.00  0.00            
ATOM     40  O4  aaa     1      60.038  68.848  33.376  1.00  0.00            
ATOM     41  C1  bbb     2      60.568  60.748  27.196  1.00  0.00            
ATOM     42  H1  bbb     2      60.548  60.718  28.286  1.00  0.00            
ATOM     43  H2  bbb     2      61.608  60.898  26.886  1.00  0.00            
ATOM     44  C2  bbb     2      59.698  61.948  26.756  1.00  0.00            
ATOM     45  H3  bbb     2      59.738  62.038  25.656  1.00  0.00            
ATOM     46  H4  bbb     2      58.658  61.718  27.016  1.00  0.00            
ATOM     47  N1  bbb     2      60.028  59.508  26.626  1.00  0.00            
ATOM     48  C3  bbb     2      60.238  58.368  27.506  1.00  0.00            
ATOM     49  H5  bbb     2      61.218  58.438  28.006  1.00  0.00            
ATOM     50  H6  bbb     2      60.198  57.418  26.956  1.00  0.00            
ATOM     51  C4  bbb     2      60.528  59.298  25.266  1.00  0.00            
ATOM     52  H7  bbb     2      60.628  60.258  24.756  1.00  0.00            
ATOM     53  H8  bbb     2      61.498  58.798  25.286  1.00  0.00            
ATOM     54  C5  bbb     2      59.498  58.458  24.516  1.00  0.00            
ATOM     55  H9  bbb     2      59.398  57.478  24.976  1.00  0.00            
ATOM     56  H10 bbb     2      58.528  58.958  24.536  1.00  0.00            
ATOM     57  C6  bbb     2      59.118  58.378  28.536  1.00  0.00            
ATOM     58  H11 bbb     2      59.028  59.348  29.026  1.00  0.00            
ATOM     59  H12 bbb     2      58.168  58.158  28.046  1.00  0.00            
ATOM     60  C7  bbb     2      59.898  58.298  23.076  1.00  0.00            
ATOM     61  C8  bbb     2      59.358  57.308  29.556  1.00  0.00            
ATOM     62  O1  bbb     2      60.648  59.038  22.486  1.00  0.00            
ATOM     63  O2  bbb     2      59.678  56.168  29.246  1.00  0.00            
ATOM     64  N4  bbb     2      60.098  63.228  27.386  1.00  0.00            
ATOM     65  H21 bbb     2      60.648  63.898  26.856  1.00  0.00            
ATOM     66  C1  bbb     3      56.698  70.008  32.626  1.00  0.00            
ATOM     67  H1  bbb     3      56.858  68.958  32.926  1.00  0.00            
ATOM     68  H2  bbb     3      56.168  69.978  31.656  1.00  0.00            
ATOM     69  C2  bbb     3      58.058  70.688  32.406  1.00  0.00            
ATOM     70  H3  bbb     3      57.888  71.658  31.916  1.00  0.00            
ATOM     71  H4  bbb     3      58.498  70.888  33.386  1.00  0.00            
ATOM     72  N1  bbb     3      55.938  70.748  33.636  1.00  0.00            
ATOM     73  C3  bbb     3      55.778  69.978  34.876  1.00  0.00            
ATOM     74  H5  bbb     3      55.348  68.988  34.656  1.00  0.00            
ATOM     75  H6  bbb     3      55.108  70.498  35.566  1.00  0.00            
ATOM     76  C4  bbb     3      54.668  71.218  33.086  1.00  0.00            
ATOM     77  H7  bbb     3      54.868  71.698  32.126  1.00  0.00            
ATOM     78  H8  bbb     3      53.978  70.388  32.936  1.00  0.00            
ATOM     79  C5  bbb     3      54.048  72.258  34.016  1.00  0.00            
ATOM     80  H9  bbb     3      53.608  71.788  34.896  1.00  0.00            
ATOM     81  H10 bbb     3      54.828  72.958  34.346  1.00  0.00            
ATOM     82  C6  bbb     3      57.108  69.818  35.596  1.00  0.00            
ATOM     83  H11 bbb     3      57.798  69.188  35.016  1.00  0.00            
ATOM     84  H12 bbb     3      57.568  70.798  35.736  1.00  0.00            
ATOM     85  C7  bbb     3      52.958  73.018  33.326  1.00  0.00            
ATOM     86  C8  bbb     3      56.908  69.178  36.936  1.00  0.00            
ATOM     87  O1  bbb     3      52.388  72.618  32.336  1.00  0.00            
ATOM     88  O2  bbb     3      55.818  68.918  37.396  1.00  0.00            
ATOM     89  N4  bbb     3      59.028  69.868  31.616  1.00  0.00            
ATOM     90  H21 bbb     3      59.048  69.948  30.606  1.00  0.00            
ATOM     91  C1  bbb     4      66.858  60.748  32.896  1.00  0.00            
ATOM     92  H1  bbb     4      66.858  60.698  31.796  1.00  0.00            
ATOM     93  H2  bbb     4      65.818  60.898  33.206  1.00  0.00            
ATOM     94  C2  bbb     4      67.728  61.938  33.316  1.00  0.00            
ATOM     95  H3  bbb     4      67.698  62.038  34.406  1.00  0.00            
ATOM     96  H4  bbb     4      68.768  61.698  33.036  1.00  0.00            
ATOM     97  N1  bbb     4      67.388  59.508  33.466  1.00  0.00            
ATOM     98  C3  bbb     4      67.158  58.358  32.596  1.00  0.00            
ATOM     99  H5  bbb     4      66.178  58.428  32.106  1.00  0.00            
ATOM    100  H6  bbb     4      67.198  57.418  33.146  1.00  0.00            
ATOM    101  C4  bbb     4      66.908  59.308  34.836  1.00  0.00            
ATOM    102  H7  bbb     4      66.818  60.268  35.346  1.00  0.00            
ATOM    103  H8  bbb     4      65.928  58.818  34.826  1.00  0.00            
ATOM    104  C5  bbb     4      67.928  58.458  35.576  1.00  0.00            
ATOM    105  H9  bbb     4      67.998  57.468  35.126  1.00  0.00            
ATOM    106  H10 bbb     4      68.908  58.948  35.536  1.00  0.00            
ATOM    107  C6  bbb     4      68.268  58.348  31.556  1.00  0.00            
ATOM    108  H11 bbb     4      68.348  59.318  31.046  1.00  0.00            
ATOM    109  H12 bbb     4      69.228  58.148  32.036  1.00  0.00            
ATOM    110  C7  bbb     4      67.548  58.318  37.026  1.00  0.00            
ATOM    111  C8  bbb     4      68.028  57.258  30.556  1.00  0.00            
ATOM    112  O1  bbb     4      66.808  59.068  37.616  1.00  0.00            
ATOM    113  O2  bbb     4      67.768  56.118  30.896  1.00  0.00            
ATOM    114  N4  bbb     4      67.328  63.218  32.686  1.00  0.00            
ATOM    115  H21 bbb     4      66.788  63.888  33.206  1.00  0.00            
ATOM    116  C1  bbb     5      70.758  70.008  27.496  1.00  0.00            
ATOM    117  H1  bbb     5      70.598  68.968  27.186  1.00  0.00            
ATOM    118  H2  bbb     5      71.288  69.988  28.456  1.00  0.00            
ATOM    119  C2  bbb     5      69.398  70.688  27.706  1.00  0.00            
ATOM    120  H3  bbb     5      69.568  71.658  28.206  1.00  0.00            
ATOM    121  H4  bbb     5      68.968  70.908  26.716  1.00  0.00            
ATOM    122  N1  bbb     5      71.518  70.748  26.476  1.00  0.00            
ATOM    123  C3  bbb     5      71.698  69.968  25.246  1.00  0.00            
ATOM    124  H5  bbb     5      72.128  68.988  25.476  1.00  0.00            
ATOM    125  H6  bbb     5      72.378  70.488  24.566  1.00  0.00            
ATOM    126  C4  bbb     5      72.788  71.238  27.026  1.00  0.00            
ATOM    127  H7  bbb     5      72.578  71.728  27.986  1.00  0.00            
ATOM    128  H8  bbb     5      73.478  70.408  27.196  1.00  0.00            
ATOM    129  C5  bbb     5      73.408  72.278  26.096  1.00  0.00            
ATOM    130  H9  bbb     5      73.848  71.808  25.226  1.00  0.00            
ATOM    131  H10 bbb     5      72.628  72.978  25.776  1.00  0.00            
ATOM    132  C6  bbb     5      70.378  69.818  24.506  1.00  0.00            
ATOM    133  H11 bbb     5      69.678  69.198  25.076  1.00  0.00            
ATOM    134  H12 bbb     5      69.928  70.798  24.356  1.00  0.00            
ATOM    135  C7  bbb     5      74.498  73.028  26.796  1.00  0.00            
ATOM    136  C8  bbb     5      70.598  69.178  23.166  1.00  0.00            
ATOM    137  O1  bbb     5      75.058  72.638  27.796  1.00  0.00            
ATOM    138  O2  bbb     5      71.698  68.948  22.706  1.00  0.00            
ATOM    139  N4  bbb     5      68.428  69.878  28.486  1.00  0.00            
ATOM    140  H21 bbb     5      68.398  69.948  29.496  1.00  0.00            
ATOM    141  C1  bbb     6      58.278  57.598  20.216  1.00  0.00            
ATOM    142  H1  bbb     6      58.358  58.668  20.426  1.00  0.00            
ATOM    143  H2  bbb     6      57.278  57.288  20.556  1.00  0.00            
ATOM    144  C2  bbb     6      59.358  56.888  21.046  1.00  0.00            
ATOM    145  H3  bbb     6      59.278  55.798  20.906  1.00  0.00            
ATOM    146  H4  bbb     6      60.338  57.208  20.656  1.00  0.00            
ATOM    147  N1  bbb     6      58.438  57.318  18.786  1.00  0.00            
ATOM    148  C3  bbb     6      57.928  58.418  17.966  1.00  0.00            
ATOM    149  H5  bbb     6      56.958  58.758  18.356  1.00  0.00            
ATOM    150  H6  bbb     6      57.788  58.108  16.926  1.00  0.00            
ATOM    151  C4  bbb     6      57.808  56.038  18.446  1.00  0.00            
ATOM    152  H7  bbb     6      58.018  55.318  19.246  1.00  0.00            
ATOM    153  H8  bbb     6      56.718  56.158  18.376  1.00  0.00            
ATOM    154  C5  bbb     6      58.378  55.478  17.146  1.00  0.00            
ATOM    155  H9  bbb     6      58.118  56.108  16.296  1.00  0.00            
ATOM    156  H10 bbb     6      59.458  55.408  17.226  1.00  0.00            
ATOM    157  C6  bbb     6      58.948  59.548  17.976  1.00  0.00            
ATOM    158  H11 bbb     6      59.058  59.998  18.966  1.00  0.00            
ATOM    159  H12 bbb     6      59.918  59.148  17.666  1.00  0.00            
ATOM    160  C7  bbb     6      57.828  54.098  16.906  1.00  0.00            
ATOM    161  C8  bbb     6      58.508  60.628  17.036  1.00  0.00            
ATOM    162  O1  bbb     6      57.188  53.488  17.736  1.00  0.00            
ATOM    163  O2  bbb     6      57.358  61.008  16.966  1.00  0.00            
ATOM    164  N4  bbb     6      59.268  57.228  22.486  1.00  0.00            
ATOM    165  H21 bbb     6      58.648  56.698  23.086  1.00  0.00            
ATOM    166  C1  bbb     7      58.408  55.978  32.476  1.00  0.00            
ATOM    167  H1  bbb     7      57.978  55.488  31.596  1.00  0.00            
ATOM    168  H2  bbb     7      57.608  56.578  32.926  1.00  0.00            
ATOM    169  C2  bbb     7      59.548  56.898  32.026  1.00  0.00            
ATOM    170  H3  bbb     7      59.848  57.518  32.876  1.00  0.00            
ATOM    171  H4  bbb     7      60.408  56.258  31.776  1.00  0.00            
ATOM    172  N1  bbb     7      58.958  54.998  33.416  1.00  0.00            
ATOM    173  C3  bbb     7      58.678  53.618  33.016  1.00  0.00            
ATOM    174  H5  bbb     7      57.608  53.518  32.796  1.00  0.00            
ATOM    175  H6  bbb     7      58.928  52.928  33.826  1.00  0.00            
ATOM    176  C4  bbb     7      58.558  55.328  34.786  1.00  0.00            
ATOM    177  H7  bbb     7      58.588  56.418  34.926  1.00  0.00            
ATOM    178  H8  bbb     7      57.538  54.988  34.986  1.00  0.00            
ATOM    179  C5  bbb     7      59.538  54.708  35.776  1.00  0.00            
ATOM    180  H9  bbb     7      59.448  53.628  35.806  1.00  0.00            
ATOM    181  H10 bbb     7      60.548  54.958  35.466  1.00  0.00            
ATOM    182  C6  bbb     7      59.518  53.248  31.796  1.00  0.00            
ATOM    183  H11 bbb     7      59.358  53.948  30.966  1.00  0.00            
ATOM    184  H12 bbb     7      60.578  53.268  32.056  1.00  0.00            
ATOM    185  C7  bbb     7      59.338  55.308  37.146  1.00  0.00            
ATOM    186  C8  bbb     7      59.158  51.868  31.306  1.00  0.00            
ATOM    187  O1  bbb     7      59.678  56.438  37.416  1.00  0.00            
ATOM    188  O2  bbb     7      58.378  51.148  31.876  1.00  0.00            
ATOM    189  N4  bbb     7      59.208  57.728  30.856  1.00  0.00            
ATOM    190  H21 bbb     7      58.918  58.688  30.976  1.00  0.00            
ATOM    191  C1  bbb     8      52.338  76.068  32.246  1.00  0.00            
ATOM    192  H1  bbb     8      52.788  75.388  31.516  1.00  0.00            
ATOM    193  H2  bbb     8      53.148  76.688  32.656  1.00  0.00            
ATOM    194  C2  bbb     8      51.718  75.198  33.356  1.00  0.00            
ATOM    195  H3  bbb     8      51.308  75.838  34.146  1.00  0.00            
ATOM    196  H4  bbb     8      50.878  74.648  32.906  1.00  0.00            
ATOM    197  N1  bbb     8      51.308  76.898  31.626  1.00  0.00            
ATOM    198  C3  bbb     8      51.608  77.198  30.226  1.00  0.00            
ATOM    199  H5  bbb     8      52.668  77.458  30.116  1.00  0.00            
ATOM    200  H6  bbb     8      51.008  78.038  29.876  1.00  0.00            
ATOM    201  C4  bbb     8      51.078  78.108  32.416  1.00  0.00            
ATOM    202  H7  bbb     8      51.198  77.888  33.486  1.00  0.00            
ATOM    203  H8  bbb     8      51.798  78.888  32.146  1.00  0.00            
ATOM    204  C5  bbb     8      49.658  78.588  32.196  1.00  0.00            
ATOM    205  H9  bbb     8      49.508  78.878  31.156  1.00  0.00            
ATOM    206  H10 bbb     8      48.958  77.788  32.446  1.00  0.00            
ATOM    207  C6  bbb     8      51.248  75.988  29.386  1.00  0.00            
ATOM    208  H11 bbb     8      51.878  75.128  29.616  1.00  0.00            
ATOM    209  H12 bbb     8      50.208  75.708  29.576  1.00  0.00            
ATOM    210  C7  bbb     8      49.348  79.768  33.066  1.00  0.00            
ATOM    211  C8  bbb     8      51.398  76.288  27.926  1.00  0.00            
ATOM    212  O1  bbb     8      50.028  80.088  34.026  1.00  0.00            
ATOM    213  O2  bbb     8      51.948  77.288  27.506  1.00  0.00            
ATOM    214  N4  bbb     8      52.678  74.228  33.916  1.00  0.00            
ATOM    215  H21 bbb     8      53.198  74.448  34.756  1.00  0.00            
ATOM    216  C1  bbb     9      57.878  68.978  40.146  1.00  0.00            
ATOM    217  H1  bbb     9      57.028  69.638  39.956  1.00  0.00            
ATOM    218  H2  bbb     9      58.748  69.618  40.356  1.00  0.00            
ATOM    219  C2  bbb     9      58.128  68.138  38.886  1.00  0.00            
ATOM    220  H3  bbb     9      59.088  67.618  38.976  1.00  0.00            
ATOM    221  H4  bbb     9      57.338  67.368  38.856  1.00  0.00            
ATOM    222  N1  bbb     9      57.608  68.068  41.266  1.00  0.00            
ATOM    223  C3  bbb     9      56.468  68.498  42.076  1.00  0.00            
ATOM    224  H5  bbb     9      56.538  69.578  42.286  1.00  0.00            
ATOM    225  H6  bbb     9      56.448  67.968  43.026  1.00  0.00            
ATOM    226  C4  bbb     9      58.818  67.818  42.056  1.00  0.00            
ATOM    227  H7  bbb     9      59.688  67.768  41.386  1.00  0.00            
ATOM    228  H8  bbb     9      58.978  68.628  42.776  1.00  0.00            
ATOM    229  C5  bbb     9      58.708  66.468  42.756  1.00  0.00            
ATOM    230  H9  bbb     9      57.938  66.488  43.536  1.00  0.00            
ATOM    231  H10 bbb     9      58.438  65.708  42.026  1.00  0.00            
ATOM    232  C6  bbb     9      55.178  68.188  41.316  1.00  0.00            
ATOM    233  H11 bbb     9      55.168  68.668  40.336  1.00  0.00            
ATOM    234  H12 bbb     9      55.098  67.108  41.176  1.00  0.00            
ATOM    235  C7  bbb     9      60.008  66.108  43.416  1.00  0.00            
ATOM    236  C8  bbb     9      53.978  68.648  42.096  1.00  0.00            
ATOM    237  O1  bbb     9      60.838  66.928  43.716  1.00  0.00            
ATOM    238  O2  bbb     9      53.978  68.768  43.306  1.00  0.00            
ATOM    239  N4  bbb     9      58.078  68.918  37.616  1.00  0.00            
ATOM    240  H21 bbb     9      58.928  69.178  37.136  1.00  0.00            
ATOM    241  C1  bbb    10      69.188  57.598  39.866  1.00  0.00            
ATOM    242  H1  bbb    10      69.108  58.668  39.666  1.00  0.00            
ATOM    243  H2  bbb    10      70.178  57.278  39.516  1.00  0.00            
ATOM    244  C2  bbb    10      68.088  56.898  39.056  1.00  0.00            
ATOM    245  H3  bbb    10      68.158  55.808  39.196  1.00  0.00            
ATOM    246  H4  bbb    10      67.118  57.228  39.456  1.00  0.00            
ATOM    247  N1  bbb    10      69.028  57.308  41.296  1.00  0.00            
ATOM    248  C3  bbb    10      69.538  58.418  42.116  1.00  0.00            
ATOM    249  H5  bbb    10      70.498  58.768  41.726  1.00  0.00            
ATOM    250  H6  bbb    10      69.678  58.108  43.156  1.00  0.00            
ATOM    251  C4  bbb    10      69.668  56.038  41.626  1.00  0.00            
ATOM    252  H7  bbb    10      69.468  55.318  40.836  1.00  0.00            
ATOM    253  H8  bbb    10      70.748  56.158  41.716  1.00  0.00            
ATOM    254  C5  bbb    10      69.088  55.478  42.926  1.00  0.00            
ATOM    255  H9  bbb    10      69.328  56.108  43.776  1.00  0.00            
ATOM    256  H10 bbb    10      67.998  55.408  42.826  1.00  0.00            
ATOM    257  C6  bbb    10      68.508  59.538  42.116  1.00  0.00            
ATOM    258  H11 bbb    10      68.378  59.988  41.126  1.00  0.00            
ATOM    259  H12 bbb    10      67.538  59.138  42.436  1.00  0.00            
ATOM    260  C7  bbb    10      69.638  54.098  43.176  1.00  0.00            
ATOM    261  C8  bbb    10      68.938  60.638  43.036  1.00  0.00            
ATOM    262  O1  bbb    10      70.268  53.478  42.346  1.00  0.00            
ATOM    263  O2  bbb    10      70.098  60.998  43.116  1.00  0.00            
ATOM    264  N4  bbb    10      68.158  57.228  37.616  1.00  0.00            
ATOM    265  H21 bbb    10      68.758  56.688  37.006  1.00  0.00            
ATOM    266  C1  bbb    11      69.008  55.988  27.596  1.00  0.00            
ATOM    267  H1  bbb    11      69.508  55.508  28.446  1.00  0.00            
ATOM    268  H2  bbb    11      69.738  56.658  27.126  1.00  0.00            
ATOM    269  C2  bbb    11      67.808  56.798  28.096  1.00  0.00            
ATOM    270  H3  bbb    11      67.408  57.398  27.256  1.00  0.00            
ATOM    271  H4  bbb    11      67.018  56.088  28.386  1.00  0.00            
ATOM    272  N1  bbb    11      68.508  54.988  26.646  1.00  0.00            
ATOM    273  C3  bbb    11      68.788  53.608  27.066  1.00  0.00            
ATOM    274  H5  bbb    11      69.858  53.508  27.276  1.00  0.00            
ATOM    275  H6  bbb    11      68.528  52.908  26.256  1.00  0.00            
ATOM    276  C4  bbb    11      68.918  55.308  25.276  1.00  0.00            
ATOM    277  H7  bbb    11      68.888  56.398  25.136  1.00  0.00            
ATOM    278  H8  bbb    11      69.938  54.968  25.076  1.00  0.00            
ATOM    279  C5  bbb    11      67.948  54.688  24.286  1.00  0.00            
ATOM    280  H9  bbb    11      68.048  53.608  24.256  1.00  0.00            
ATOM    281  H10 bbb    11      66.928  54.928  24.596  1.00  0.00            
ATOM    282  C6  bbb    11      67.958  53.248  28.296  1.00  0.00            
ATOM    283  H11 bbb    11      68.138  53.938  29.126  1.00  0.00            
ATOM    284  H12 bbb    11      66.888  53.288  28.046  1.00  0.00            
ATOM    285  C7  bbb    11      68.138  55.278  22.916  1.00  0.00            
ATOM    286  C8  bbb    11      68.278  51.858  28.786  1.00  0.00            
ATOM    287  O1  bbb    11      67.798  56.418  22.646  1.00  0.00            
ATOM    288  O2  bbb    11      69.048  51.118  28.206  1.00  0.00            
ATOM    289  N4  bbb    11      68.128  57.668  29.246  1.00  0.00            
ATOM    290  H21 bbb    11      68.388  58.638  29.106  1.00  0.00            
ATOM    291  C1  bbb    12      75.118  76.088  27.856  1.00  0.00            
ATOM    292  H1  bbb    12      74.658  75.418  28.596  1.00  0.00            
ATOM    293  H2  bbb    12      74.318  76.718  27.446  1.00  0.00            
ATOM    294  C2  bbb    12      75.748  75.218  26.766  1.00  0.00            
ATOM    295  H3  bbb    12      76.148  75.858  25.966  1.00  0.00            
ATOM    296  H4  bbb    12      76.588  74.678  27.216  1.00  0.00            
ATOM    297  N1  bbb    12      76.158  76.928  28.476  1.00  0.00            
ATOM    298  C3  bbb    12      75.858  77.218  29.876  1.00  0.00            
ATOM    299  H5  bbb    12      74.798  77.478  29.996  1.00  0.00            
ATOM    300  H6  bbb    12      76.458  78.068  30.226  1.00  0.00            
ATOM    301  C4  bbb    12      76.378  78.138  27.696  1.00  0.00            
ATOM    302  H7  bbb    12      76.268  77.918  26.626  1.00  0.00            
ATOM    303  H8  bbb    12      75.658  78.908  27.966  1.00  0.00            
ATOM    304  C5  bbb    12      77.808  78.618  27.916  1.00  0.00            
ATOM    305  H9  bbb    12      77.958  78.908  28.956  1.00  0.00            
ATOM    306  H10 bbb    12      78.508  77.818  27.666  1.00  0.00            
ATOM    307  C6  bbb    12      76.218  76.008  30.726  1.00  0.00            
ATOM    308  H11 bbb    12      75.588  75.148  30.486  1.00  0.00            
ATOM    309  H12 bbb    12      77.258  75.738  30.526  1.00  0.00            
ATOM    310  C7  bbb    12      78.108  79.798  27.036  1.00  0.00            
ATOM    311  C8  bbb    12      76.068  76.308  32.186  1.00  0.00            
ATOM    312  O1  bbb    12      77.428  80.118  26.086  1.00  0.00            
ATOM    313  O2  bbb    12      75.518  77.298  32.606  1.00  0.00            
ATOM    314  N4  bbb    12      74.778  74.248  26.206  1.00  0.00            
ATOM    315  H21 bbb    12      74.258  74.458  25.366  1.00  0.00            
ATOM    316  C1  bbb    13      69.608  68.938  19.976  1.00  0.00            
ATOM    317  H1  bbb    13      70.458  69.608  20.156  1.00  0.00            
ATOM    318  H2  bbb    13      68.738  69.568  19.786  1.00  0.00            
ATOM    319  C2  bbb    13      69.388  68.088  21.246  1.00  0.00            
ATOM    320  H3  bbb    13      68.438  67.558  21.156  1.00  0.00            
ATOM    321  H4  bbb    13      70.188  67.338  21.276  1.00  0.00            
ATOM    322  N1  bbb    13      69.878  68.018  18.856  1.00  0.00            
ATOM    323  C3  bbb    13      71.008  68.458  18.036  1.00  0.00            
ATOM    324  H5  bbb    13      70.918  69.528  17.826  1.00  0.00            
ATOM    325  H6  bbb    13      71.018  67.918  17.086  1.00  0.00            
ATOM    326  C4  bbb    13      68.658  67.768  18.076  1.00  0.00            
ATOM    327  H7  bbb    13      67.798  67.728  18.756  1.00  0.00            
ATOM    328  H8  bbb    13      68.498  68.578  17.356  1.00  0.00            
ATOM    329  C5  bbb    13      68.768  66.418  17.386  1.00  0.00            
ATOM    330  H9  bbb    13      69.538  66.418  16.616  1.00  0.00            
ATOM    331  H10 bbb    13      69.028  65.658  18.136  1.00  0.00            
ATOM    332  C6  bbb    13      72.298  68.158  18.786  1.00  0.00            
ATOM    333  H11 bbb    13      72.308  68.638  19.766  1.00  0.00            
ATOM    334  H12 bbb    13      72.398  67.088  18.926  1.00  0.00            
ATOM    335  C7  bbb    13      67.468  66.068  16.736  1.00  0.00            
ATOM    336  C8  bbb    13      73.488  68.638  17.996  1.00  0.00            
ATOM    337  O1  bbb    13      66.668  66.898  16.376  1.00  0.00            
ATOM    338  O2  bbb    13      73.478  68.758  16.796  1.00  0.00            
ATOM    339  N4  bbb    13      69.428  68.878  22.506  1.00  0.00            
ATOM    340  H21 bbb    13      68.578  69.108  22.986  1.00  0.00            
ATOM    341  C1  bbb    14      58.388  51.068  15.596  1.00  0.00            
ATOM    342  H1  bbb    14      58.568  51.128  16.666  1.00  0.00            
ATOM    343  H2  bbb    14      59.368  51.088  15.096  1.00  0.00            
ATOM    344  C2  bbb    14      57.548  52.288  15.176  1.00  0.00            
ATOM    345  H3  bbb    14      57.438  52.318  14.086  1.00  0.00            
ATOM    346  H4  bbb    14      56.548  52.158  15.606  1.00  0.00            
ATOM    347  N1  bbb    14      57.678  49.818  15.266  1.00  0.00            
ATOM    348  C3  bbb    14      58.138  48.678  16.076  1.00  0.00            
ATOM    349  H5  bbb    14      59.228  48.708  16.196  1.00  0.00            
ATOM    350  H6  bbb    14      57.878  47.738  15.586  1.00  0.00            
ATOM    351  C4  bbb    14      57.728  49.508  13.836  1.00  0.00            
ATOM    352  H7  bbb    14      57.738  50.428  13.246  1.00  0.00            
ATOM    353  H8  bbb    14      58.638  48.938  13.606  1.00  0.00            
ATOM    354  C5  bbb    14      56.498  48.708  13.466  1.00  0.00            
ATOM    355  H9  bbb    14      56.438  47.768  14.016  1.00  0.00            
ATOM    356  H10 bbb    14      55.598  49.288  13.686  1.00  0.00            
ATOM    357  C6  bbb    14      57.458  48.728  17.436  1.00  0.00            
ATOM    358  H11 bbb    14      57.778  49.598  18.016  1.00  0.00            
ATOM    359  H12 bbb    14      56.368  48.788  17.306  1.00  0.00            
ATOM    360  C7  bbb    14      56.498  48.378  11.986  1.00  0.00            
ATOM    361  C8  bbb    14      57.758  47.478  18.226  1.00  0.00            
ATOM    362  O1  bbb    14      57.138  49.018  11.176  1.00  0.00            
ATOM    363  O2  bbb    14      57.658  46.368  17.736  1.00  0.00            
ATOM    364  N4  bbb    14      58.108  53.588  15.656  1.00  0.00            
ATOM    365  H21 bbb    14      58.648  54.168  15.046  1.00  0.00            
ATOM    366  C1  bbb    15      59.308  61.358  13.766  1.00  0.00            
ATOM    367  H1  bbb    15      58.398  60.748  13.706  1.00  0.00            
ATOM    368  H2  bbb    15      60.168  60.678  13.696  1.00  0.00            
ATOM    369  C2  bbb    15      59.298  62.078  15.126  1.00  0.00            
ATOM    370  H3  bbb    15      60.068  62.858  15.136  1.00  0.00            
ATOM    371  H4  bbb    15      58.328  62.578  15.236  1.00  0.00            
ATOM    372  N1  bbb    15      59.358  62.338  12.676  1.00  0.00            
ATOM    373  C3  bbb    15      58.738  61.848  11.446  1.00  0.00            
ATOM    374  H5  bbb    15      59.068  60.818  11.236  1.00  0.00            
ATOM    375  H6  bbb    15      59.028  62.478  10.596  1.00  0.00            
ATOM    376  C4  bbb    15      60.738  62.788  12.456  1.00  0.00            
ATOM    377  H7  bbb    15      61.268  62.858  13.406  1.00  0.00            
ATOM    378  H8  bbb    15      61.268  62.078  11.816  1.00  0.00            
ATOM    379  C5  bbb    15      60.718  64.178  11.836  1.00  0.00            
ATOM    380  H9  bbb    15      60.318  64.168  10.816  1.00  0.00            
ATOM    381  H10 bbb    15      60.098  64.848  12.446  1.00  0.00            
ATOM    382  C6  bbb    15      57.228  61.918  11.576  1.00  0.00            
ATOM    383  H11 bbb    15      56.848  61.188  12.296  1.00  0.00            
ATOM    384  H12 bbb    15      56.938  62.918  11.916  1.00  0.00            
ATOM    385  C7  bbb    15      62.108  64.768  11.796  1.00  0.00            
ATOM    386  C8  bbb    15      56.548  61.658  10.256  1.00  0.00            
ATOM    387  O1  bbb    15      63.108  64.078  11.866  1.00  0.00            
ATOM    388  O2  bbb    15      57.138  61.258   9.276  1.00  0.00            
ATOM    389  N4  bbb    15      59.518  61.138  16.246  1.00  0.00            
ATOM    390  H21 bbb    15      60.418  60.678  16.346  1.00  0.00            
ATOM    391  C1  bbb    16      59.978  54.478  40.316  1.00  0.00            
ATOM    392  H1  bbb    16      60.838  54.808  39.716  1.00  0.00            
ATOM    393  H2  bbb    16      60.088  53.388  40.456  1.00  0.00            
ATOM    394  C2  bbb    16      58.688  54.768  39.526  1.00  0.00            
ATOM    395  H3  bbb    16      57.868  54.218  39.986  1.00  0.00            
ATOM    396  H4  bbb    16      58.478  55.838  39.626  1.00  0.00            
ATOM    397  N1  bbb    16      59.928  55.188  41.596  1.00  0.00            
ATOM    398  C3  bbb    16      61.128  55.998  41.816  1.00  0.00            
ATOM    399  H5  bbb    16      62.028  55.408  41.596  1.00  0.00            
ATOM    400  H6  bbb    16      61.198  56.328  42.856  1.00  0.00            
ATOM    401  C4  bbb    16      59.638  54.278  42.696  1.00  0.00            
ATOM    402  H7  bbb    16      58.898  53.538  42.376  1.00  0.00            
ATOM    403  H8  bbb    16      60.548  53.758  43.006  1.00  0.00            
ATOM    404  C5  bbb    16      59.038  55.068  43.866  1.00  0.00            
ATOM    405  H9  bbb    16      59.718  55.838  44.226  1.00  0.00            
ATOM    406  H10 bbb    16      58.108  55.538  43.546  1.00  0.00            
ATOM    407  C6  bbb    16      61.078  57.228  40.936  1.00  0.00            
ATOM    408  H11 bbb    16      60.998  56.988  39.876  1.00  0.00            
ATOM    409  H12 bbb    16      60.218  57.848  41.216  1.00  0.00            
ATOM    410  C7  bbb    16      58.738  54.148  45.026  1.00  0.00            
ATOM    411  C8  bbb    16      62.328  58.048  41.146  1.00  0.00            
ATOM    412  O1  bbb    16      58.928  52.948  44.986  1.00  0.00            
ATOM    413  O2  bbb    16      62.478  58.698  42.156  1.00  0.00            
ATOM    414  N4  bbb    16      58.818  54.438  38.086  1.00  0.00            
ATOM    415  H21 bbb    16      58.578  53.518  37.746  1.00  0.00            
ATOM    416  C1  bbb    17      60.078  48.988  29.966  1.00  0.00            
ATOM    417  H1  bbb    17      59.748  48.928  31.006  1.00  0.00            
ATOM    418  H2  bbb    17      61.178  49.058  29.976  1.00  0.00            
ATOM    419  C2  bbb    17      59.468  50.268  29.366  1.00  0.00            
ATOM    420  H3  bbb    17      59.798  50.378  28.326  1.00  0.00            
ATOM    421  H4  bbb    17      58.378  50.138  29.356  1.00  0.00            
ATOM    422  N1  bbb    17      59.648  47.798  29.206  1.00  0.00            
ATOM    423  C3  bbb    17      59.598  46.618  30.076  1.00  0.00            
ATOM    424  H5  bbb    17      60.448  46.618  30.766  1.00  0.00            
ATOM    425  H6  bbb    17      59.638  45.698  29.486  1.00  0.00            
ATOM    426  C4  bbb    17      60.498  47.588  28.046  1.00  0.00            
ATOM    427  H7  bbb    17      60.718  48.558  27.576  1.00  0.00            
ATOM    428  H8  bbb    17      61.448  47.138  28.346  1.00  0.00            
ATOM    429  C5  bbb    17      59.808  46.708  27.016  1.00  0.00            
ATOM    430  H9  bbb    17      59.608  45.708  27.406  1.00  0.00            
ATOM    431  H10 bbb    17      58.858  47.148  26.716  1.00  0.00            
ATOM    432  C6  bbb    17      58.278  46.638  30.826  1.00  0.00            
ATOM    433  H11 bbb    17      58.158  47.548  31.416  1.00  0.00            
ATOM    434  H12 bbb    17      57.448  46.568  30.126  1.00  0.00            
ATOM    435  C7  bbb    17      60.668  46.558  25.786  1.00  0.00            
ATOM    436  C8  bbb    17      58.198  45.458  31.766  1.00  0.00            
ATOM    437  O1  bbb    17      61.398  47.448  25.396  1.00  0.00            
ATOM    438  O2  bbb    17      58.768  44.408  31.536  1.00  0.00            
ATOM    439  N4  bbb    17      59.798  51.498  30.136  1.00  0.00            
ATOM    440  H21 bbb    17      60.418  52.198  29.746  1.00  0.00            
ATOM    441  C1  bbb    18      46.898  81.388  34.626  1.00  0.00            
ATOM    442  H1  bbb    18      47.478  80.728  35.276  1.00  0.00            
ATOM    443  H2  bbb    18      45.978  80.848  34.356  1.00  0.00            
ATOM    444  C2  bbb    18      47.738  81.688  33.376  1.00  0.00            
ATOM    445  H3  bbb    18      47.168  82.298  32.676  1.00  0.00            
ATOM    446  H4  bbb    18      48.608  82.278  33.706  1.00  0.00            
ATOM    447  N1  bbb    18      46.568  82.638  35.326  1.00  0.00            
ATOM    448  C3  bbb    18      46.348  82.418  36.756  1.00  0.00            
ATOM    449  H5  bbb    18      45.778  81.498  36.916  1.00  0.00            
ATOM    450  H6  bbb    18      45.788  83.248  37.186  1.00  0.00            
ATOM    451  C4  bbb    18      45.438  83.318  34.696  1.00  0.00            
ATOM    452  H7  bbb    18      45.468  83.168  33.606  1.00  0.00            
ATOM    453  H8  bbb    18      44.488  82.918  35.066  1.00  0.00            
ATOM    454  C5  bbb    18      45.538  84.818  34.966  1.00  0.00            
ATOM    455  H9  bbb    18      45.468  85.028  36.026  1.00  0.00            
ATOM    456  H10 bbb    18      46.488  85.198  34.586  1.00  0.00            
ATOM    457  C6  bbb    18      47.698  82.338  37.456  1.00  0.00            
ATOM    458  H11 bbb    18      48.318  81.528  37.076  1.00  0.00            
ATOM    459  H12 bbb    18      48.238  83.278  37.326  1.00  0.00            
ATOM    460  C7  bbb    18      44.418  85.558  34.266  1.00  0.00            
ATOM    461  C8  bbb    18      47.488  82.108  38.936  1.00  0.00            
ATOM    462  O1  bbb    18      43.868  85.118  33.276  1.00  0.00            
ATOM    463  O2  bbb    18      46.738  82.818  39.576  1.00  0.00            
ATOM    464  N4  bbb    18      48.218  80.458  32.696  1.00  0.00            
ATOM    465  H21 bbb    18      47.728  80.088  31.896  1.00  0.00            
ATOM    466  C1  bbb    19      49.828  76.178  24.956  1.00  0.00            
ATOM    467  H1  bbb    19      49.808  77.158  25.426  1.00  0.00            
ATOM    468  H2  bbb    19      48.858  75.708  25.156  1.00  0.00            
ATOM    469  C2  bbb    19      50.958  75.368  25.616  1.00  0.00            
ATOM    470  H3  bbb    19      50.968  74.348  25.216  1.00  0.00            
ATOM    471  H4  bbb    19      51.908  75.848  25.326  1.00  0.00            
ATOM    472  N1  bbb    19      50.048  76.288  23.506  1.00  0.00            
ATOM    473  C3  bbb    19      49.418  77.498  22.976  1.00  0.00            
ATOM    474  H5  bbb    19      48.438  77.648  23.426  1.00  0.00            
ATOM    475  H6  bbb    19      49.298  77.428  21.886  1.00  0.00            
ATOM    476  C4  bbb    19      49.608  75.088  22.806  1.00  0.00            
ATOM    477  H7  bbb    19      49.878  74.198  23.386  1.00  0.00            
ATOM    478  H8  bbb    19      48.518  75.098  22.676  1.00  0.00            
ATOM    479  C5  bbb    19      50.318  74.988  21.466  1.00  0.00            
ATOM    480  H9  bbb    19      49.938  75.728  20.756  1.00  0.00            
ATOM    481  H10 bbb    19      51.388  75.128  21.596  1.00  0.00            
ATOM    482  C6  bbb    19      50.328  78.698  23.256  1.00  0.00            
ATOM    483  H11 bbb    19      50.448  78.868  24.326  1.00  0.00            
ATOM    484  H12 bbb    19      51.318  78.508  22.826  1.00  0.00            
ATOM    485  C7  bbb    19      50.088  73.628  20.866  1.00  0.00            
ATOM    486  C8  bbb    19      49.778  79.958  22.646  1.00  0.00            
ATOM    487  O1  bbb    19      48.978  73.128  20.826  1.00  0.00            
ATOM    488  O2  bbb    19      48.648  80.028  22.186  1.00  0.00            
ATOM    489  N4  bbb    19      50.858  75.328  27.096  1.00  0.00            
ATOM    490  H21 bbb    19      50.428  74.548  27.566  1.00  0.00            
ATOM    491  C1  bbb    20      62.518  63.868  43.386  1.00  0.00            
ATOM    492  H1  bbb    20      62.698  64.728  42.716  1.00  0.00            
ATOM    493  H2  bbb    20      62.238  63.028  42.746  1.00  0.00            
ATOM    494  C2  bbb    20      61.348  64.178  44.326  1.00  0.00            
ATOM    495  H3  bbb    20      61.078  63.248  44.856  1.00  0.00            
ATOM    496  H4  bbb    20      61.688  64.878  45.096  1.00  0.00            
ATOM    497  N1  bbb    20      63.718  63.568  44.166  1.00  0.00            
ATOM    498  C3  bbb    20      64.698  64.658  44.196  1.00  0.00            
ATOM    499  H5  bbb    20      64.988  64.938  43.176  1.00  0.00            
ATOM    500  H6  bbb    20      65.598  64.328  44.726  1.00  0.00            
ATOM    501  C4  bbb    20      64.368  62.308  43.796  1.00  0.00            
ATOM    502  H7  bbb    20      64.438  62.228  42.706  1.00  0.00            
ATOM    503  H8  bbb    20      65.368  62.278  44.216  1.00  0.00            
ATOM    504  C5  bbb    20      63.568  61.158  44.386  1.00  0.00            
ATOM    505  H9  bbb    20      63.458  61.298  45.466  1.00  0.00            
ATOM    506  H10 bbb    20      62.578  61.098  43.936  1.00  0.00            
ATOM    507  C6  bbb    20      64.158  65.868  44.936  1.00  0.00            
ATOM    508  H11 bbb    20      63.358  66.358  44.376  1.00  0.00            
ATOM    509  H12 bbb    20      63.768  65.558  45.916  1.00  0.00            
ATOM    510  C7  bbb    20      64.258  59.838  44.146  1.00  0.00            
ATOM    511  C8  bbb    20      65.268  66.848  45.156  1.00  0.00            
ATOM    512  O1  bbb    20      65.468  59.758  44.036  1.00  0.00            
ATOM    513  O2  bbb    20      65.968  66.778  46.146  1.00  0.00            
ATOM    514  N4  bbb    20      60.168  64.758  43.636  1.00  0.00            
ATOM    515  H21 bbb    20      59.388  64.168  43.356  1.00  0.00            
ATOM    516  C1  bbb    21      50.708  68.288  42.436  1.00  0.00            
ATOM    517  H1  bbb    21      51.348  67.648  43.046  1.00  0.00            
ATOM    518  H2  bbb    21      50.318  67.668  41.626  1.00  0.00            
ATOM    519  C2  bbb    21      51.588  69.418  41.856  1.00  0.00            
ATOM    520  H3  bbb    21      51.028  69.958  41.086  1.00  0.00            
ATOM    521  H4  bbb    21      51.798  70.118  42.676  1.00  0.00            
ATOM    522  N1  bbb    21      49.628  68.878  43.226  1.00  0.00            
ATOM    523  C3  bbb    21      49.348  68.088  44.426  1.00  0.00            
ATOM    524  H5  bbb    21      49.348  67.018  44.186  1.00  0.00            
ATOM    525  H6  bbb    21      48.378  68.348  44.846  1.00  0.00            
ATOM    526  C4  bbb    21      48.448  69.128  42.396  1.00  0.00            
ATOM    527  H7  bbb    21      48.758  69.478  41.406  1.00  0.00            
ATOM    528  H8  bbb    21      47.878  68.198  42.266  1.00  0.00            
ATOM    529  C5  bbb    21      47.578  70.198  43.036  1.00  0.00            
ATOM    530  H9  bbb    21      47.178  69.888  43.996  1.00  0.00            
ATOM    531  H10 bbb    21      48.158  71.108  43.176  1.00  0.00            
ATOM    532  C6  bbb    21      50.418  68.418  45.476  1.00  0.00            
ATOM    533  H11 bbb    21      51.418  68.158  45.126  1.00  0.00            
ATOM    534  H12 bbb    21      50.398  69.488  45.696  1.00  0.00            
ATOM    535  C7  bbb    21      46.418  70.518  42.126  1.00  0.00            
ATOM    536  C8  bbb    21      50.178  67.658  46.756  1.00  0.00            
ATOM    537  O1  bbb    21      46.588  70.928  40.996  1.00  0.00            
ATOM    538  O2  bbb    21      49.248  66.898  46.906  1.00  0.00            
ATOM    539  N4  bbb    21      52.878  68.908  41.316  1.00  0.00            
ATOM    540  H21 bbb    21      52.998  68.768  40.316  1.00  0.00            
ATOM    541  C1  bbb    22      69.078  51.088  44.496  1.00  0.00            
ATOM    542  H1  bbb    22      68.888  51.158  43.416  1.00  0.00            
ATOM    543  H2  bbb    22      68.098  51.118  44.996  1.00  0.00            
ATOM    544  C2  bbb    22      69.918  52.308  44.916  1.00  0.00            
ATOM    545  H3  bbb    22      70.038  52.328  46.006  1.00  0.00            
ATOM    546  H4  bbb    22      70.918  52.158  44.486  1.00  0.00            
ATOM    547  N1  bbb    22      69.778  49.838  44.816  1.00  0.00            
ATOM    548  C3  bbb    22      69.328  48.708  43.996  1.00  0.00            
ATOM    549  H5  bbb    22      68.238  48.728  43.876  1.00  0.00            
ATOM    550  H6  bbb    22      69.588  47.758  44.466  1.00  0.00            
ATOM    551  C4  bbb    22      69.718  49.518  46.246  1.00  0.00            
ATOM    552  H7  bbb    22      69.718  50.428  46.836  1.00  0.00            
ATOM    553  H8  bbb    22      68.808  48.948  46.476  1.00  0.00            
ATOM    554  C5  bbb    22      70.958  48.708  46.616  1.00  0.00            
ATOM    555  H9  bbb    22      71.008  47.778  46.066  1.00  0.00            
ATOM    556  H10 bbb    22      71.858  49.288  46.396  1.00  0.00            
ATOM    557  C6  bbb    22      70.008  48.768  42.636  1.00  0.00            
ATOM    558  H11 bbb    22      69.698  49.648  42.066  1.00  0.00            
ATOM    559  H12 bbb    22      71.098  48.818  42.776  1.00  0.00            
ATOM    560  C7  bbb    22      70.958  48.378  48.096  1.00  0.00            
ATOM    561  C8  bbb    22      69.698  47.528  41.836  1.00  0.00            
ATOM    562  O1  bbb    22      70.328  49.028  48.906  1.00  0.00            
ATOM    563  O2  bbb    22      69.788  46.418  42.316  1.00  0.00            
ATOM    564  N4  bbb    22      69.368  53.598  44.426  1.00  0.00            
ATOM    565  H21 bbb    22      68.828  54.188  45.046  1.00  0.00            
ATOM    566  C1  bbb    23      68.128  61.398  46.296  1.00  0.00            
ATOM    567  H1  bbb    23      69.028  60.778  46.356  1.00  0.00            
ATOM    568  H2  bbb    23      67.268  60.728  46.366  1.00  0.00            
ATOM    569  C2  bbb    23      68.148  62.108  44.936  1.00  0.00            
ATOM    570  H3  bbb    23      67.378  62.878  44.906  1.00  0.00            
ATOM    571  H4  bbb    23      69.118  62.608  44.826  1.00  0.00            
ATOM    572  N1  bbb    23      68.088  62.388  47.376  1.00  0.00            
ATOM    573  C3  bbb    23      68.718  61.898  48.606  1.00  0.00            
ATOM    574  H5  bbb    23      68.398  60.878  48.816  1.00  0.00            
ATOM    575  H6  bbb    23      68.428  62.528  49.446  1.00  0.00            
ATOM    576  C4  bbb    23      66.708  62.838  47.606  1.00  0.00            
ATOM    577  H7  bbb    23      66.168  62.898  46.656  1.00  0.00            
ATOM    578  H8  bbb    23      66.178  62.128  48.256  1.00  0.00            
ATOM    579  C5  bbb    23      66.738  64.228  48.216  1.00  0.00            
ATOM    580  H9  bbb    23      67.158  64.228  49.226  1.00  0.00            
ATOM    581  H10 bbb    23      67.338  64.898  47.586  1.00  0.00            
ATOM    582  C6  bbb    23      70.228  61.968  48.456  1.00  0.00            
ATOM    583  H11 bbb    23      70.598  61.248  47.736  1.00  0.00            
ATOM    584  H12 bbb    23      70.508  62.968  48.126  1.00  0.00            
ATOM    585  C7  bbb    23      65.348  64.808  48.296  1.00  0.00            
ATOM    586  C8  bbb    23      70.918  61.708  49.776  1.00  0.00            
ATOM    587  O1  bbb    23      64.348  64.108  48.256  1.00  0.00            
ATOM    588  O2  bbb    23      70.328  61.318  50.766  1.00  0.00            
ATOM    589  N4  bbb    23      67.938  61.158  43.806  1.00  0.00            
ATOM    590  H21 bbb    23      67.028  60.698  43.706  1.00  0.00            
ATOM    591  C1  bbb    24      67.518  54.418  19.736  1.00  0.00            
ATOM    592  H1  bbb    24      66.638  54.728  20.326  1.00  0.00            
ATOM    593  H2  bbb    24      67.438  53.338  19.586  1.00  0.00            
ATOM    594  C2  bbb    24      68.788  54.748  20.536  1.00  0.00            
ATOM    595  H3  bbb    24      69.628  54.208  20.086  1.00  0.00            
ATOM    596  H4  bbb    24      68.988  55.818  20.436  1.00  0.00            
ATOM    597  N1  bbb    24      67.558  55.148  18.456  1.00  0.00            
ATOM    598  C3  bbb    24      66.348  55.948  18.246  1.00  0.00            
ATOM    599  H5  bbb    24      65.448  55.358  18.476  1.00  0.00            
ATOM    600  H6  bbb    24      66.268  56.298  17.216  1.00  0.00            
ATOM    601  C4  bbb    24      67.838  54.238  17.346  1.00  0.00            
ATOM    602  H7  bbb    24      68.568  53.488  17.656  1.00  0.00            
ATOM    603  H8  bbb    24      66.918  53.728  17.036  1.00  0.00            
ATOM    604  C5  bbb    24      68.438  55.028  16.196  1.00  0.00            
ATOM    605  H9  bbb    24      67.758  55.798  15.826  1.00  0.00            
ATOM    606  H10 bbb    24      69.358  55.518  16.526  1.00  0.00            
ATOM    607  C6  bbb    24      66.388  57.178  19.146  1.00  0.00            
ATOM    608  H11 bbb    24      66.448  56.918  20.206  1.00  0.00            
ATOM    609  H12 bbb    24      67.258  57.788  18.896  1.00  0.00            
ATOM    610  C7  bbb    24      68.788  54.138  15.026  1.00  0.00            
ATOM    611  C8  bbb    24      65.158  58.018  18.936  1.00  0.00            
ATOM    612  O1  bbb    24      68.498  52.958  14.976  1.00  0.00            
ATOM    613  O2  bbb    24      65.038  58.698  17.926  1.00  0.00            
ATOM    614  N4  bbb    24      68.658  54.418  21.976  1.00  0.00            
ATOM    615  H21 bbb    24      68.898  53.498  22.316  1.00  0.00            
ATOM    616  C1  bbb    25      67.368  48.988  30.126  1.00  0.00            
ATOM    617  H1  bbb    25      67.698  48.918  29.086  1.00  0.00            
ATOM    618  H2  bbb    25      66.278  49.048  30.106  1.00  0.00            
ATOM    619  C2  bbb    25      67.968  50.268  30.726  1.00  0.00            
ATOM    620  H3  bbb    25      67.638  50.378  31.766  1.00  0.00            
ATOM    621  H4  bbb    25      69.058  50.148  30.736  1.00  0.00            
ATOM    622  N1  bbb    25      67.808  47.798  30.876  1.00  0.00            
ATOM    623  C3  bbb    25      67.848  46.618  30.016  1.00  0.00            
ATOM    624  H5  bbb    25      66.988  46.628  29.316  1.00  0.00            
ATOM    625  H6  bbb    25      67.788  45.698  30.596  1.00  0.00            
ATOM    626  C4  bbb    25      66.968  47.588  32.056  1.00  0.00            
ATOM    627  H7  bbb    25      66.758  48.558  32.526  1.00  0.00            
ATOM    628  H8  bbb    25      66.008  47.148  31.766  1.00  0.00            
ATOM    629  C5  bbb    25      67.668  46.698  33.076  1.00  0.00            
ATOM    630  H9  bbb    25      67.868  45.708  32.676  1.00  0.00            
ATOM    631  H10 bbb    25      68.628  47.148  33.356  1.00  0.00            
ATOM    632  C6  bbb    25      69.158  46.618  29.246  1.00  0.00            
ATOM    633  H11 bbb    25      69.288  47.528  28.666  1.00  0.00            
ATOM    634  H12 bbb    25      69.988  46.548  29.946  1.00  0.00            
ATOM    635  C7  bbb    25      66.828  46.538  34.316  1.00  0.00            
ATOM    636  C8  bbb    25      69.228  45.448  28.306  1.00  0.00            
ATOM    637  O1  bbb    25      66.118  47.438  34.726  1.00  0.00            
ATOM    638  O2  bbb    25      68.668  44.388  28.546  1.00  0.00            
ATOM    639  N4  bbb    25      67.628  51.498  29.946  1.00  0.00            
ATOM    640  H21 bbb    25      67.028  52.208  30.356  1.00  0.00            
ATOM    641  C1  bbb    26      80.558  81.408  25.466  1.00  0.00            
ATOM    642  H1  bbb    26      79.978  80.738  24.826  1.00  0.00            
ATOM    643  H2  bbb    26      81.478  80.868  25.746  1.00  0.00            
ATOM    644  C2  bbb    26      79.718  81.708  26.716  1.00  0.00            
ATOM    645  H3  bbb    26      80.298  82.318  27.416  1.00  0.00            
ATOM    646  H4  bbb    26      78.848  82.298  26.396  1.00  0.00            
ATOM    647  N1  bbb    26      80.888  82.658  24.766  1.00  0.00            
ATOM    648  C3  bbb    26      81.108  82.428  23.336  1.00  0.00            
ATOM    649  H5  bbb    26      81.678  81.508  23.176  1.00  0.00            
ATOM    650  H6  bbb    26      81.668  83.258  22.896  1.00  0.00            
ATOM    651  C4  bbb    26      82.018  83.328  25.396  1.00  0.00            
ATOM    652  H7  bbb    26      81.988  83.178  26.476  1.00  0.00            
ATOM    653  H8  bbb    26      82.968  82.928  25.016  1.00  0.00            
ATOM    654  C5  bbb    26      81.928  84.828  25.126  1.00  0.00            
ATOM    655  H9  bbb    26      81.988  85.048  24.056  1.00  0.00            
ATOM    656  H10 bbb    26      80.978  85.208  25.506  1.00  0.00            
ATOM    657  C6  bbb    26      79.758  82.348  22.636  1.00  0.00            
ATOM    658  H11 bbb    26      79.138  81.538  23.026  1.00  0.00            
ATOM    659  H12 bbb    26      79.218  83.288  22.766  1.00  0.00            
ATOM    660  C7  bbb    26      83.048  85.568  25.816  1.00  0.00            
ATOM    661  C8  bbb    26      79.968  82.118  21.166  1.00  0.00            
ATOM    662  O1  bbb    26      83.588  85.128  26.816  1.00  0.00            
ATOM    663  O2  bbb    26      80.708  82.828  20.516  1.00  0.00            
ATOM    664  N4  bbb    26      79.248  80.478  27.406  1.00  0.00            
ATOM    665  H21 bbb    26      79.738  80.108  28.206  1.00  0.00            
ATOM    666  C1  bbb    27      77.648  76.178  35.146  1.00  0.00            
ATOM    667  H1  bbb    27      77.658  77.168  34.676  1.00  0.00            
ATOM    668  H2  bbb    27      78.608  75.708  34.936  1.00  0.00            
ATOM    669  C2  bbb    27      76.508  75.378  34.486  1.00  0.00            
ATOM    670  H3  bbb    27      76.508  74.348  34.876  1.00  0.00            
ATOM    671  H4  bbb    27      75.558  75.848  34.776  1.00  0.00            
ATOM    672  N1  bbb    27      77.428  76.298  36.596  1.00  0.00            
ATOM    673  C3  bbb    27      78.048  77.508  37.126  1.00  0.00            
ATOM    674  H5  bbb    27      79.038  77.658  36.676  1.00  0.00            
ATOM    675  H6  bbb    27      78.178  77.438  38.216  1.00  0.00            
ATOM    676  C4  bbb    27      77.868  75.088  37.286  1.00  0.00            
ATOM    677  H7  bbb    27      77.598  74.198  36.716  1.00  0.00            
ATOM    678  H8  bbb    27      78.958  75.098  37.416  1.00  0.00            
ATOM    679  C5  bbb    27      77.168  74.998  38.636  1.00  0.00            
ATOM    680  H9  bbb    27      77.548  75.728  39.346  1.00  0.00            
ATOM    681  H10 bbb    27      76.098  75.138  38.506  1.00  0.00            
ATOM    682  C6  bbb    27      77.138  78.698  36.846  1.00  0.00            
ATOM    683  H11 bbb    27      77.018  78.868  35.776  1.00  0.00            
ATOM    684  H12 bbb    27      76.158  78.508  37.276  1.00  0.00            
ATOM    685  C7  bbb    27      77.408  73.628  39.226  1.00  0.00            
ATOM    686  C8  bbb    27      77.688  79.958  37.456  1.00  0.00            
ATOM    687  O1  bbb    27      78.508  73.128  39.266  1.00  0.00            
ATOM    688  O2  bbb    27      78.818  80.038  37.896  1.00  0.00            
ATOM    689  N4  bbb    27      76.608  75.348  33.006  1.00  0.00            
ATOM    690  H21 bbb    27      77.048  74.568  32.536  1.00  0.00            
ATOM    691  C1  bbb    28      64.878  63.858  16.766  1.00  0.00            
ATOM    692  H1  bbb    28      64.668  64.728  17.396  1.00  0.00            
ATOM    693  H2  bbb    28      65.118  63.018  17.426  1.00  0.00            
ATOM    694  C2  bbb    28      66.088  64.138  15.856  1.00  0.00            
ATOM    695  H3  bbb    28      66.368  63.198  15.366  1.00  0.00            
ATOM    696  H4  bbb    28      65.788  64.828  15.066  1.00  0.00            
ATOM    697  N1  bbb    28      63.708  63.538  15.926  1.00  0.00            
ATOM    698  C3  bbb    28      62.728  64.618  15.866  1.00  0.00            
ATOM    699  H5  bbb    28      62.388  64.888  16.866  1.00  0.00            
ATOM    700  H6  bbb    28      61.848  64.288  15.296  1.00  0.00            
ATOM    701  C4  bbb    28      63.058  62.278  16.286  1.00  0.00            
ATOM    702  H7  bbb    28      62.938  62.208  17.366  1.00  0.00            
ATOM    703  H8  bbb    28      62.078  62.228  15.806  1.00  0.00            
ATOM    704  C5  bbb    28      63.888  61.128  15.746  1.00  0.00            
ATOM    705  H9  bbb    28      64.048  61.258  14.666  1.00  0.00            
ATOM    706  H10 bbb    28      64.858  61.078  16.236  1.00  0.00            
ATOM    707  C6  bbb    28      63.298  65.838  15.156  1.00  0.00            
ATOM    708  H11 bbb    28      64.078  66.318  15.746  1.00  0.00            
ATOM    709  H12 bbb    28      63.708  65.548  14.186  1.00  0.00            
ATOM    710  C7  bbb    28      63.198  59.808  15.966  1.00  0.00            
ATOM    711  C8  bbb    28      62.198  66.838  14.916  1.00  0.00            
ATOM    712  O1  bbb    28      61.988  59.718  16.056  1.00  0.00            
ATOM    713  O2  bbb    28      61.448  66.718  13.966  1.00  0.00            
ATOM    714  N4  bbb    28      67.258  64.708  16.586  1.00  0.00            
ATOM    715  H21 bbb    28      67.988  64.108  16.926  1.00  0.00            
ATOM    716  C1  bbb    29      76.748  68.308  17.616  1.00  0.00            
ATOM    717  H1  bbb    29      76.108  67.688  16.976  1.00  0.00            
ATOM    718  H2  bbb    29      77.138  67.658  18.406  1.00  0.00            
ATOM    719  C2  bbb    29      75.878  69.418  18.216  1.00  0.00            
ATOM    720  H3  bbb    29      76.448  69.958  18.986  1.00  0.00            
ATOM    721  H4  bbb    29      75.658  70.138  17.406  1.00  0.00            
ATOM    722  N1  bbb    29      77.838  68.908  16.846  1.00  0.00            
ATOM    723  C3  bbb    29      78.148  68.108  15.656  1.00  0.00            
ATOM    724  H5  bbb    29      78.108  67.038  15.886  1.00  0.00            
ATOM    725  H6  bbb    29      79.138  68.348  15.266  1.00  0.00            
ATOM    726  C4  bbb    29      79.008  69.148  17.686  1.00  0.00            
ATOM    727  H7  bbb    29      78.678  69.488  18.676  1.00  0.00            
ATOM    728  H8  bbb    29      79.588  68.228  17.816  1.00  0.00            
ATOM    729  C5  bbb    29      79.878  70.238  17.076  1.00  0.00            
ATOM    730  H9  bbb    29      80.278  69.948  16.096  1.00  0.00            
ATOM    731  H10 bbb    29      79.288  71.148  16.956  1.00  0.00            
ATOM    732  C6  bbb    29      77.118  68.458  14.576  1.00  0.00            
ATOM    733  H11 bbb    29      76.098  68.288  14.926  1.00  0.00            
ATOM    734  H12 bbb    29      77.208  69.508  14.306  1.00  0.00            
ATOM    735  C7  bbb    29      81.038  70.538  17.986  1.00  0.00            
ATOM    736  C8  bbb    29      77.318  67.628  13.336  1.00  0.00            
ATOM    737  O1  bbb    29      80.858  70.948  19.116  1.00  0.00            
ATOM    738  O2  bbb    29      78.298  66.928  13.166  1.00  0.00            
ATOM    739  N4  bbb    29      74.598  68.908  18.766  1.00  0.00            
ATOM    740  H21 bbb    29      74.488  68.768  19.766  1.00  0.00            
ATOM    741  N1  ccc    30      55.718  47.298  11.626  1.00  0.00            
ATOM    742  H4  ccc    30      55.218  46.828  12.356  1.00  0.00            
ATOM    743  C3  ccc    30      55.638  46.878  10.246  1.00  0.00            
ATOM    744  C4  ccc    30      55.238  47.978   9.256  1.00  0.00            
ATOM    745  H5  ccc    30      54.868  46.118  10.196  1.00  0.00            
ATOM    746  H6  ccc    30      56.568  46.408   9.936  1.00  0.00            
ATOM    747  H7  ccc    30      54.808  47.548   8.356  1.00  0.00            
ATOM    748  H8  ccc    30      54.538  48.658   9.686  1.00  0.00            
ATOM    749  N2  ccc    30      56.438  48.778   8.826  1.00  0.00            
ATOM    750  H9  ccc    30      56.168  49.628   8.346  1.00  0.00            
ATOM    751  H10 ccc    30      56.978  49.008   9.666  1.00  0.00            
ATOM    752  H11 ccc    30      57.038  48.258   8.206  1.00  0.00            
ATOM    753  N1  ccc    31      58.148  47.688  19.526  1.00  0.00            
ATOM    754  H4  ccc    31      58.198  48.628  19.846  1.00  0.00            
ATOM    755  C3  ccc    31      58.478  46.568  20.396  1.00  0.00            
ATOM    756  C4  ccc    31      57.388  45.488  20.496  1.00  0.00            
ATOM    757  H5  ccc    31      58.608  46.968  21.386  1.00  0.00            
ATOM    758  H6  ccc    31      59.418  46.118  20.096  1.00  0.00            
ATOM    759  H7  ccc    31      57.488  44.928  21.406  1.00  0.00            
ATOM    760  H8  ccc    31      56.398  45.928  20.456  1.00  0.00            
ATOM    761  N2  ccc    31      57.488  44.508  19.356  1.00  0.00            
ATOM    762  H9  ccc    31      56.668  43.928  19.286  1.00  0.00            
ATOM    763  H10 ccc    31      57.618  45.038  18.486  1.00  0.00            
ATOM    764  H11 ccc    31      58.288  43.898  19.466  1.00  0.00            
ATOM    765  N1  ccc    32      62.158  66.138  11.666  1.00  0.00            
ATOM    766  H4  ccc    32      61.288  66.628  11.616  1.00  0.00            
ATOM    767  C3  ccc    32      63.428  66.838  11.616  1.00  0.00            
ATOM    768  C4  ccc    32      64.388  66.518  12.766  1.00  0.00            
ATOM    769  H5  ccc    32      63.208  67.898  11.656  1.00  0.00            
ATOM    770  H6  ccc    32      63.918  66.648  10.666  1.00  0.00            
ATOM    771  H7  ccc    32      65.098  67.328  12.896  1.00  0.00            
ATOM    772  H8  ccc    32      63.848  66.368  13.696  1.00  0.00            
ATOM    773  N2  ccc    32      65.178  65.268  12.506  1.00  0.00            
ATOM    774  H9  ccc    32      65.648  64.938  13.336  1.00  0.00            
ATOM    775  H10 ccc    32      64.518  64.548  12.166  1.00  0.00            
ATOM    776  H11 ccc    32      65.878  65.408  11.796  1.00  0.00            
ATOM    777  N1  ccc    33      55.188  61.918  10.226  1.00  0.00            
ATOM    778  H4  ccc    33      54.768  62.248  11.066  1.00  0.00            
ATOM    779  C3  ccc    33      54.418  61.718   9.016  1.00  0.00            
ATOM    780  C4  ccc    33      54.968  62.428   7.776  1.00  0.00            
ATOM    781  H5  ccc    33      53.438  62.118   9.196  1.00  0.00            
ATOM    782  H6  ccc    33      54.308  60.658   8.816  1.00  0.00            
ATOM    783  H7  ccc    33      54.178  62.578   7.046  1.00  0.00            
ATOM    784  H8  ccc    33      55.398  63.378   8.026  1.00  0.00            
ATOM    785  N2  ccc    33      56.038  61.618   7.106  1.00  0.00            
ATOM    786  H9  ccc    33      56.548  62.148   6.416  1.00  0.00            
ATOM    787  H10 ccc    33      56.688  61.278   7.836  1.00  0.00            
ATOM    788  H11 ccc    33      55.658  60.808   6.626  1.00  0.00            
ATOM    789  N1  ccc    34      58.218  54.768  46.136  1.00  0.00            
ATOM    790  H4  ccc    34      58.078  55.748  46.096  1.00  0.00            
ATOM    791  C3  ccc    34      57.878  53.998  47.326  1.00  0.00            
ATOM    792  C4  ccc    34      56.948  52.808  47.076  1.00  0.00            
ATOM    793  H5  ccc    34      57.368  54.668  47.996  1.00  0.00            
ATOM    794  H6  ccc    34      58.778  53.668  47.826  1.00  0.00            
ATOM    795  H7  ccc    34      56.428  52.538  47.986  1.00  0.00            
ATOM    796  H8  ccc    34      56.228  53.028  46.306  1.00  0.00            
ATOM    797  N2  ccc    34      57.708  51.588  46.636  1.00  0.00            
ATOM    798  H9  ccc    34      57.108  50.868  46.276  1.00  0.00            
ATOM    799  H10 ccc    34      58.378  51.888  45.906  1.00  0.00            
ATOM    800  H11 ccc    34      58.238  51.188  47.396  1.00  0.00            
ATOM    801  N1  ccc    35      63.248  57.978  40.116  1.00  0.00            
ATOM    802  H4  ccc    35      63.018  57.418  39.326  1.00  0.00            
ATOM    803  C3  ccc    35      64.488  58.718  40.186  1.00  0.00            
ATOM    804  C4  ccc    35      64.338  60.218  40.476  1.00  0.00            
ATOM    805  H5  ccc    35      64.968  58.628  39.216  1.00  0.00            
ATOM    806  H6  ccc    35      65.158  58.268  40.916  1.00  0.00            
ATOM    807  H7  ccc    35      65.208  60.758  40.116  1.00  0.00            
ATOM    808  H8  ccc    35      63.458  60.618  39.996  1.00  0.00            
ATOM    809  N2  ccc    35      64.218  60.488  41.946  1.00  0.00            
ATOM    810  H9  ccc    35      63.908  61.428  42.136  1.00  0.00            
ATOM    811  H10 ccc    35      63.538  59.818  42.336  1.00  0.00            
ATOM    812  H11 ccc    35      65.098  60.358  42.426  1.00  0.00            
ATOM    813  N1  ccc    36      60.568  45.338  25.136  1.00  0.00            
ATOM    814  H4  ccc    36      59.948  44.668  25.526  1.00  0.00            
ATOM    815  C3  ccc    36      61.338  45.068  23.946  1.00  0.00            
ATOM    816  C4  ccc    36      61.198  46.108  22.826  1.00  0.00            
ATOM    817  H5  ccc    36      60.988  44.128  23.546  1.00  0.00            
ATOM    818  H6  ccc    36      62.388  44.938  24.196  1.00  0.00            
ATOM    819  H7  ccc    36      61.438  45.668  21.866  1.00  0.00            
ATOM    820  H8  ccc    36      60.188  46.498  22.786  1.00  0.00            
ATOM    821  N2  ccc    36      62.118  47.278  23.036  1.00  0.00            
ATOM    822  H9  ccc    36      61.878  48.048  22.436  1.00  0.00            
ATOM    823  H10 ccc    36      62.048  47.558  24.016  1.00  0.00            
ATOM    824  H11 ccc    36      63.078  47.028  22.846  1.00  0.00            
ATOM    825  N1  ccc    37      57.448  45.668  32.906  1.00  0.00            
ATOM    826  H4  ccc    37      57.018  46.558  33.016  1.00  0.00            
ATOM    827  C3  ccc    37      57.288  44.608  33.886  1.00  0.00            
ATOM    828  C4  ccc    37      56.788  43.278  33.336  1.00  0.00            
ATOM    829  H5  ccc    37      56.548  44.958  34.596  1.00  0.00            
ATOM    830  H6  ccc    37      58.208  44.468  34.436  1.00  0.00            
ATOM    831  H7  ccc    37      56.308  42.698  34.116  1.00  0.00            
ATOM    832  H8  ccc    37      56.078  43.428  32.526  1.00  0.00            
ATOM    833  N2  ccc    37      57.908  42.448  32.786  1.00  0.00            
ATOM    834  H9  ccc    37      57.578  41.668  32.236  1.00  0.00            
ATOM    835  H10 ccc    37      58.508  43.058  32.206  1.00  0.00            
ATOM    836  H11 ccc    37      58.488  42.068  33.526  1.00  0.00            
ATOM    837  N1  ccc    38      44.058  86.758  34.846  1.00  0.00            
ATOM    838  H4  ccc    38      44.558  87.038  35.656  1.00  0.00            
ATOM    839  C3  ccc    38      42.998  87.558  34.276  1.00  0.00            
ATOM    840  C4  ccc    38      43.158  87.888  32.786  1.00  0.00            
ATOM    841  H5  ccc    38      42.998  88.508  34.806  1.00  0.00            
ATOM    842  H6  ccc    38      42.028  87.098  34.456  1.00  0.00            
ATOM    843  H7  ccc    38      42.608  88.778  32.536  1.00  0.00            
ATOM    844  H8  ccc    38      44.198  88.028  32.526  1.00  0.00            
ATOM    845  N2  ccc    38      42.638  86.778  31.916  1.00  0.00            
ATOM    846  H9  ccc    38      42.918  86.878  30.956  1.00  0.00            
ATOM    847  H10 ccc    38      42.988  85.888  32.296  1.00  0.00            
ATOM    848  H11 ccc    38      41.628  86.738  31.936  1.00  0.00            
ATOM    849  N1  ccc    39      48.198  81.058  39.466  1.00  0.00            
ATOM    850  H4  ccc    39      48.778  80.538  38.856  1.00  0.00            
ATOM    851  C3  ccc    39      48.078  80.738  40.876  1.00  0.00            
ATOM    852  C4  ccc    39      48.338  81.898  41.836  1.00  0.00            
ATOM    853  H5  ccc    39      48.828  79.978  41.086  1.00  0.00            
ATOM    854  H6  ccc    39      47.108  80.288  41.086  1.00  0.00            
ATOM    855  H7  ccc    39      48.638  81.538  42.806  1.00  0.00            
ATOM    856  H8  ccc    39      49.108  82.558  41.456  1.00  0.00            
ATOM    857  N2  ccc    39      47.108  82.738  42.036  1.00  0.00            
ATOM    858  H9  ccc    39      47.318  83.618  42.486  1.00  0.00            
ATOM    859  H10 ccc    39      46.688  82.908  41.116  1.00  0.00            
ATOM    860  H11 ccc    39      46.418  82.258  42.606  1.00  0.00            
ATOM    861  N1  ccc    40      51.208  72.998  20.376  1.00  0.00            
ATOM    862  H4  ccc    40      52.078  73.488  20.456  1.00  0.00            
ATOM    863  C3  ccc    40      51.128  71.688  19.766  1.00  0.00            
ATOM    864  C4  ccc    40      50.448  70.618  20.636  1.00  0.00            
ATOM    865  H5  ccc    40      52.138  71.358  19.596  1.00  0.00            
ATOM    866  H6  ccc    40      50.648  71.748  18.796  1.00  0.00            
ATOM    867  H7  ccc    40      50.768  69.628  20.336  1.00  0.00            
ATOM    868  H8  ccc    40      50.668  70.758  21.676  1.00  0.00            
ATOM    869  N2  ccc    40      48.948  70.668  20.486  1.00  0.00            
ATOM    870  H9  ccc    40      48.488  70.118  21.196  1.00  0.00            
ATOM    871  H10 ccc    40      48.658  71.648  20.556  1.00  0.00            
ATOM    872  H11 ccc    40      48.648  70.318  19.596  1.00  0.00            
ATOM    873  N1  ccc    41      50.638  81.038  22.636  1.00  0.00            
ATOM    874  H4  ccc    41      51.548  80.898  23.026  1.00  0.00            
ATOM    875  C3  ccc    41      50.228  82.308  22.076  1.00  0.00            
ATOM    876  C4  ccc    41      49.688  82.248  20.646  1.00  0.00            
ATOM    877  H5  ccc    41      51.108  82.938  22.056  1.00  0.00            
ATOM    878  H6  ccc    41      49.508  82.788  22.726  1.00  0.00            
ATOM    879  H7  ccc    41      49.788  83.208  20.166  1.00  0.00            
ATOM    880  H8  ccc    41      50.208  81.498  20.066  1.00  0.00            
ATOM    881  N2  ccc    41      48.228  81.888  20.626  1.00  0.00            
ATOM    882  H9  ccc    41      47.918  81.638  19.696  1.00  0.00            
ATOM    883  H10 ccc    41      48.088  81.088  21.266  1.00  0.00            
ATOM    884  H11 ccc    41      47.648  82.648  20.946  1.00  0.00            
ATOM    885  N1  ccc    42      63.418  58.748  44.046  1.00  0.00            
ATOM    886  H4  ccc    42      62.448  58.908  44.136  1.00  0.00            
ATOM    887  C3  ccc    42      63.958  57.428  43.806  1.00  0.00            
ATOM    888  C4  ccc    42      64.888  57.308  42.596  1.00  0.00            
ATOM    889  H5  ccc    42      63.118  56.768  43.636  1.00  0.00            
ATOM    890  H6  ccc    42      64.468  57.058  44.696  1.00  0.00            
ATOM    891  H7  ccc    42      64.918  56.288  42.236  1.00  0.00            
ATOM    892  H8  ccc    42      64.558  57.948  41.786  1.00  0.00            
ATOM    893  N2  ccc    42      66.288  57.698  42.926  1.00  0.00            
ATOM    894  H9  ccc    42      66.858  57.828  42.106  1.00  0.00            
ATOM    895  H10 ccc    42      66.258  58.578  43.466  1.00  0.00            
ATOM    896  H11 ccc    42      66.748  57.008  43.506  1.00  0.00            
ATOM    897  N1  ccc    43      65.408  67.808  44.176  1.00  0.00            
ATOM    898  H4  ccc    43      64.778  67.778  43.406  1.00  0.00            
ATOM    899  C3  ccc    43      66.448  68.818  44.276  1.00  0.00            
ATOM    900  C4  ccc    43      66.458  69.608  45.586  1.00  0.00            
ATOM    901  H5  ccc    43      66.268  69.528  43.476  1.00  0.00            
ATOM    902  H6  ccc    43      67.428  68.378  44.096  1.00  0.00            
ATOM    903  H7  ccc    43      66.948  70.568  45.446  1.00  0.00            
ATOM    904  H8  ccc    43      65.458  69.768  45.956  1.00  0.00            
ATOM    905  N2  ccc    43      67.218  68.878  46.666  1.00  0.00            
ATOM    906  H9  ccc    43      67.058  69.278  47.576  1.00  0.00            
ATOM    907  H10 ccc    43      66.908  67.898  46.656  1.00  0.00            
ATOM    908  H11 ccc    43      68.208  68.898  46.496  1.00  0.00            
ATOM    909  N1  ccc    44      45.168  70.308  42.676  1.00  0.00            
ATOM    910  H4  ccc    44      45.128  69.978  43.616  1.00  0.00            
ATOM    911  C3  ccc    44      43.968  70.578  41.916  1.00  0.00            
ATOM    912  C4  ccc    44      43.888  71.978  41.306  1.00  0.00            
ATOM    913  H5  ccc    44      43.128  70.478  42.596  1.00  0.00            
ATOM    914  H6  ccc    44      43.838  69.828  41.136  1.00  0.00            
ATOM    915  H7  ccc    44      42.858  72.258  41.116  1.00  0.00            
ATOM    916  H8  ccc    44      44.328  72.718  41.956  1.00  0.00            
ATOM    917  N2  ccc    44      44.608  72.058  39.986  1.00  0.00            
ATOM    918  H9  ccc    44      44.748  73.008  39.686  1.00  0.00            
ATOM    919  H10 ccc    44      45.528  71.588  40.106  1.00  0.00            
ATOM    920  H11 ccc    44      44.118  71.568  39.256  1.00  0.00            
ATOM    921  N1  ccc    45      51.098  67.898  47.756  1.00  0.00            
ATOM    922  H4  ccc    45      51.828  68.548  47.566  1.00  0.00            
ATOM    923  C3  ccc    45      50.978  67.238  49.046  1.00  0.00            
ATOM    924  C4  ccc    45      49.618  67.388  49.726  1.00  0.00            
ATOM    925  H5  ccc    45      51.718  67.688  49.696  1.00  0.00            
ATOM    926  H6  ccc    45      51.238  66.188  48.946  1.00  0.00            
ATOM    927  H7  ccc    45      49.718  67.248  50.796  1.00  0.00            
ATOM    928  H8  ccc    45      49.188  68.368  49.536  1.00  0.00            
ATOM    929  N2  ccc    45      48.638  66.368  49.236  1.00  0.00            
ATOM    930  H9  ccc    45      47.688  66.578  49.516  1.00  0.00            
ATOM    931  H10 ccc    45      48.698  66.338  48.206  1.00  0.00            
ATOM    932  H11 ccc    45      48.848  65.448  49.576  1.00  0.00            
ATOM    933  N1  ccc    46      71.718  47.288  48.446  1.00  0.00            
ATOM    934  H4  ccc    46      72.198  46.808  47.726  1.00  0.00            
ATOM    935  C3  ccc    46      71.798  46.858  49.836  1.00  0.00            
ATOM    936  C4  ccc    46      72.208  47.948  50.826  1.00  0.00            
ATOM    937  H5  ccc    46      72.548  46.078  49.876  1.00  0.00            
ATOM    938  H6  ccc    46      70.858  46.408  50.146  1.00  0.00            
ATOM    939  H7  ccc    46      72.638  47.508  51.716  1.00  0.00            
ATOM    940  H8  ccc    46      72.928  48.618  50.386  1.00  0.00            
ATOM    941  N2  ccc    46      71.038  48.778  51.256  1.00  0.00            
ATOM    942  H9  ccc    46      71.318  49.618  51.736  1.00  0.00            
ATOM    943  H10 ccc    46      70.488  49.018  50.416  1.00  0.00            
ATOM    944  H11 ccc    46      70.428  48.268  51.876  1.00  0.00            
ATOM    945  N1  ccc    47      69.328  47.758  40.526  1.00  0.00            
ATOM    946  H4  ccc    47      69.288  48.698  40.216  1.00  0.00            
ATOM    947  C3  ccc    47      68.998  46.648  39.646  1.00  0.00            
ATOM    948  C4  ccc    47      70.078  45.558  39.546  1.00  0.00            
ATOM    949  H5  ccc    47      68.878  47.058  38.656  1.00  0.00            
ATOM    950  H6  ccc    47      68.048  46.208  39.926  1.00  0.00            
ATOM    951  H7  ccc    47      69.978  45.008  38.626  1.00  0.00            
ATOM    952  H8  ccc    47      71.068  45.988  39.606  1.00  0.00            
ATOM    953  N2  ccc    47      69.958  44.568  40.676  1.00  0.00            
ATOM    954  H9  ccc    47      70.778  43.978  40.746  1.00  0.00            
ATOM    955  H10 ccc    47      69.828  45.098  41.546  1.00  0.00            
ATOM    956  H11 ccc    47      69.158  43.968  40.556  1.00  0.00            
ATOM    957  N1  ccc    48      65.288  66.178  48.426  1.00  0.00            
ATOM    958  H4  ccc    48      66.158  66.678  48.456  1.00  0.00            
ATOM    959  C3  ccc    48      64.018  66.868  48.516  1.00  0.00            
ATOM    960  C4  ccc    48      63.028  66.548  47.386  1.00  0.00            
ATOM    961  H5  ccc    48      64.228  67.928  48.466  1.00  0.00            
ATOM    962  H6  ccc    48      63.548  66.678  49.476  1.00  0.00            
ATOM    963  H7  ccc    48      62.308  67.348  47.276  1.00  0.00            
ATOM    964  H8  ccc    48      63.548  66.408  46.446  1.00  0.00            
ATOM    965  N2  ccc    48      62.258  65.288  47.666  1.00  0.00            
ATOM    966  H9  ccc    48      61.768  64.958  46.846  1.00  0.00            
ATOM    967  H10 ccc    48      62.928  64.578  47.986  1.00  0.00            
ATOM    968  H11 ccc    48      61.578  65.428  48.396  1.00  0.00            
ATOM    969  N1  ccc    49      72.278  61.938  49.786  1.00  0.00            
ATOM    970  H4  ccc    49      72.698  62.258  48.936  1.00  0.00            
ATOM    971  C3  ccc    49      73.058  61.718  50.986  1.00  0.00            
ATOM    972  C4  ccc    49      72.548  62.448  52.236  1.00  0.00            
ATOM    973  H5  ccc    49      74.058  62.098  50.786  1.00  0.00            
ATOM    974  H6  ccc    49      73.158  60.658  51.186  1.00  0.00            
ATOM    975  H7  ccc    49      73.348  62.588  52.946  1.00  0.00            
ATOM    976  H8  ccc    49      72.128  63.408  51.976  1.00  0.00            
ATOM    977  N2  ccc    49      71.468  61.668  52.916  1.00  0.00            
ATOM    978  H9  ccc    49      70.978  62.218  53.606  1.00  0.00            
ATOM    979  H10 ccc    49      70.808  61.338  52.206  1.00  0.00            
ATOM    980  H11 ccc    49      71.838  60.848  53.386  1.00  0.00            
ATOM    981  N1  ccc    50      69.468  54.758  13.996  1.00  0.00            
ATOM    982  H4  ccc    50      69.668  55.728  14.096  1.00  0.00            
ATOM    983  C3  ccc    50      69.858  54.008  12.816  1.00  0.00            
ATOM    984  C4  ccc    50      70.658  52.738  13.086  1.00  0.00            
ATOM    985  H5  ccc    50      70.488  54.658  12.226  1.00  0.00            
ATOM    986  H6  ccc    50      68.978  53.778  12.206  1.00  0.00            
ATOM    987  H7  ccc    50      71.248  52.458  12.226  1.00  0.00            
ATOM    988  H8  ccc    50      71.318  52.858  13.936  1.00  0.00            
ATOM    989  N2  ccc    50      69.758  51.568  13.396  1.00  0.00            
ATOM    990  H9  ccc    50      70.268  50.788  13.776  1.00  0.00            
ATOM    991  H10 ccc    50      69.048  51.888  14.066  1.00  0.00            
ATOM    992  H11 ccc    50      69.278  51.248  12.576  1.00  0.00            
ATOM    993  N1  ccc    51      64.228  57.958  19.946  1.00  0.00            
ATOM    994  H4  ccc    51      64.428  57.378  20.726  1.00  0.00            
ATOM    995  C3  ccc    51      62.988  58.728  19.866  1.00  0.00            
ATOM    996  C4  ccc    51      63.178  60.218  19.606  1.00  0.00            
ATOM    997  H5  ccc    51      62.498  58.628  20.826  1.00  0.00            
ATOM    998  H6  ccc    51      62.328  58.298  19.116  1.00  0.00            
ATOM    999  H7  ccc    51      62.318  60.778  19.956  1.00  0.00            
ATOM   1000  H8  ccc    51      64.058  60.598  20.096  1.00  0.00            
ATOM   1001  N2  ccc    51      63.328  60.518  18.136  1.00  0.00            
ATOM   1002  H9  ccc    51      63.658  61.448  17.976  1.00  0.00            
ATOM   1003  H10 ccc    51      63.998  59.838  17.746  1.00  0.00            
ATOM   1004  H11 ccc    51      62.458  60.408  17.646  1.00  0.00            
ATOM   1005  N1  ccc    52      66.918  45.308  34.926  1.00  0.00            
ATOM   1006  H4  ccc    52      67.518  44.628  34.516  1.00  0.00            
ATOM   1007  C3  ccc    52      66.148  45.028  36.126  1.00  0.00            
ATOM   1008  C4  ccc    52      66.338  46.038  37.266  1.00  0.00            
ATOM   1009  H5  ccc    52      66.488  44.068  36.496  1.00  0.00            
ATOM   1010  H6  ccc    52      65.098  44.918  35.886  1.00  0.00            
ATOM   1011  H7  ccc    52      66.088  45.588  38.216  1.00  0.00            
ATOM   1012  H8  ccc    52      67.348  46.408  37.296  1.00  0.00            
ATOM   1013  N2  ccc    52      65.428  47.228  37.096  1.00  0.00            
ATOM   1014  H9  ccc    52      65.678  47.988  37.706  1.00  0.00            
ATOM   1015  H10 ccc    52      65.488  47.528  36.116  1.00  0.00            
ATOM   1016  H11 ccc    52      64.468  46.998  37.286  1.00  0.00            
ATOM   1017  N1  ccc    53      69.958  45.658  27.156  1.00  0.00            
ATOM   1018  H4  ccc    53      70.378  46.548  27.036  1.00  0.00            
ATOM   1019  C3  ccc    53      70.098  44.598  26.166  1.00  0.00            
ATOM   1020  C4  ccc    53      70.608  43.268  26.706  1.00  0.00            
ATOM   1021  H5  ccc    53      70.818  44.948  25.436  1.00  0.00            
ATOM   1022  H6  ccc    53      69.158  44.458  25.636  1.00  0.00            
ATOM   1023  H7  ccc    53      71.068  42.688  25.916  1.00  0.00            
ATOM   1024  H8  ccc    53      71.338  43.418  27.496  1.00  0.00            
ATOM   1025  N2  ccc    53      69.498  42.438  27.276  1.00  0.00            
ATOM   1026  H9  ccc    53      69.848  41.658  27.826  1.00  0.00            
ATOM   1027  H10 ccc    53      68.918  43.048  27.876  1.00  0.00            
ATOM   1028  H11 ccc    53      68.908  42.058  26.556  1.00  0.00            
ATOM   1029  N1  ccc    54      83.408  86.768  25.236  1.00  0.00            
ATOM   1030  H4  ccc    54      82.908  87.048  24.416  1.00  0.00            
ATOM   1031  C3  ccc    54      84.468  87.568  25.796  1.00  0.00            
ATOM   1032  C4  ccc    54      84.308  87.908  27.286  1.00  0.00            
ATOM   1033  H5  ccc    54      84.468  88.508  25.266  1.00  0.00            
ATOM   1034  H6  ccc    54      85.438  87.108  25.626  1.00  0.00            
ATOM   1035  H7  ccc    54      84.868  88.798  27.536  1.00  0.00            
ATOM   1036  H8  ccc    54      83.278  88.048  27.546  1.00  0.00            
ATOM   1037  N2  ccc    54      84.838  86.798  28.156  1.00  0.00            
ATOM   1038  H9  ccc    54      84.548  86.898  29.116  1.00  0.00            
ATOM   1039  H10 ccc    54      84.478  85.908  27.786  1.00  0.00            
ATOM   1040  H11 ccc    54      85.838  86.748  28.146  1.00  0.00            
ATOM   1041  N1  ccc    55      79.268  81.058  20.636  1.00  0.00            
ATOM   1042  H4  ccc    55      78.688  80.528  21.246  1.00  0.00            
ATOM   1043  C3  ccc    55      79.378  80.728  19.226  1.00  0.00            
ATOM   1044  C4  ccc    55      79.098  81.888  18.266  1.00  0.00            
ATOM   1045  H5  ccc    55      78.638  79.958  19.026  1.00  0.00            
ATOM   1046  H6  ccc    55      80.348  80.288  19.016  1.00  0.00            
ATOM   1047  H7  ccc    55      78.798  81.508  17.296  1.00  0.00            
ATOM   1048  H8  ccc    55      78.318  82.538  18.646  1.00  0.00            
ATOM   1049  N2  ccc    55      80.318  82.738  18.056  1.00  0.00            
ATOM   1050  H9  ccc    55      80.098  83.608  17.596  1.00  0.00            
ATOM   1051  H10 ccc    55      80.738  82.918  18.976  1.00  0.00            
ATOM   1052  H11 ccc    55      81.008  82.268  17.486  1.00  0.00            
ATOM   1053  N1  ccc    56      76.278  72.998  39.716  1.00  0.00            
ATOM   1054  H4  ccc    56      75.408  73.488  39.646  1.00  0.00            
ATOM   1055  C3  ccc    56      76.368  71.678  40.316  1.00  0.00            
ATOM   1056  C4  ccc    56      77.038  70.618  39.446  1.00  0.00            
ATOM   1057  H5  ccc    56      75.348  71.348  40.486  1.00  0.00            
ATOM   1058  H6  ccc    56      76.848  71.738  41.286  1.00  0.00            
ATOM   1059  H7  ccc    56      76.728  69.628  39.736  1.00  0.00            
ATOM   1060  H8  ccc    56      76.818  70.768  38.396  1.00  0.00            
ATOM   1061  N2  ccc    56      78.538  70.668  39.576  1.00  0.00            
ATOM   1062  H9  ccc    56      78.998  70.128  38.866  1.00  0.00            
ATOM   1063  H10 ccc    56      78.828  71.648  39.516  1.00  0.00            
ATOM   1064  H11 ccc    56      78.838  70.308  40.476  1.00  0.00            
ATOM   1065  N1  ccc    57      76.818  81.028  37.476  1.00  0.00            
ATOM   1066  H4  ccc    57      75.908  80.888  37.096  1.00  0.00            
ATOM   1067  C3  ccc    57      77.228  82.308  38.036  1.00  0.00            
ATOM   1068  C4  ccc    57      77.788  82.238  39.466  1.00  0.00            
ATOM   1069  H5  ccc    57      76.348  82.928  38.066  1.00  0.00            
ATOM   1070  H6  ccc    57      77.938  82.798  37.376  1.00  0.00            
ATOM   1071  H7  ccc    57      77.688  83.198  39.956  1.00  0.00            
ATOM   1072  H8  ccc    57      77.278  81.488  40.046  1.00  0.00            
ATOM   1073  N2  ccc    57      79.248  81.888  39.466  1.00  0.00            
ATOM   1074  H9  ccc    57      79.578  81.638  40.386  1.00  0.00            
ATOM   1075  H10 ccc    57      79.388  81.098  38.816  1.00  0.00            
ATOM   1076  H11 ccc    57      79.818  82.658  39.146  1.00  0.00            
ATOM   1077  N1  ccc    58      64.028  58.708  16.056  1.00  0.00            
ATOM   1078  H4  ccc    58      65.008  58.868  15.966  1.00  0.00            
ATOM   1079  C3  ccc    58      63.488  57.378  16.266  1.00  0.00            
ATOM   1080  C4  ccc    58      62.558  57.248  17.476  1.00  0.00            
ATOM   1081  H5  ccc    58      64.338  56.728  16.436  1.00  0.00            
ATOM   1082  H6  ccc    58      62.988  57.028  15.366  1.00  0.00            
ATOM   1083  H7  ccc    58      62.528  56.228  17.816  1.00  0.00            
ATOM   1084  H8  ccc    58      62.888  57.878  18.286  1.00  0.00            
ATOM   1085  N2  ccc    58      61.158  57.648  17.136  1.00  0.00            
ATOM   1086  H9  ccc    58      60.578  57.768  17.956  1.00  0.00            
ATOM   1087  H10 ccc    58      61.198  58.538  16.606  1.00  0.00            
ATOM   1088  H11 ccc    58      60.698  56.968  16.546  1.00  0.00            
ATOM   1089  N1  ccc    59      62.128  67.858  15.836  1.00  0.00            
ATOM   1090  H4  ccc    59      62.798  67.868  16.576  1.00  0.00            
ATOM   1091  C3  ccc    59      61.118  68.898  15.716  1.00  0.00            
ATOM   1092  C4  ccc    59      61.068  69.598  14.366  1.00  0.00            
ATOM   1093  H5  ccc    59      61.348  69.648  16.456  1.00  0.00            
ATOM   1094  H6  ccc    59      60.138  68.498  15.976  1.00  0.00            
ATOM   1095  H7  ccc    59      60.618  70.578  14.456  1.00  0.00            
ATOM   1096  H8  ccc    59      62.048  69.708  13.936  1.00  0.00            
ATOM   1097  N2  ccc    59      60.238  68.828  13.376  1.00  0.00            
ATOM   1098  H9  ccc    59      60.368  69.158  12.426  1.00  0.00            
ATOM   1099  H10 ccc    59      60.518  67.838  13.436  1.00  0.00            
ATOM   1100  H11 ccc    59      59.258  68.878  13.586  1.00  0.00            
ATOM   1101  N1  ccc    60      82.288  70.328  17.436  1.00  0.00            
ATOM   1102  H4  ccc    60      82.328  69.998  16.496  1.00  0.00            
ATOM   1103  C3  ccc    60      83.488  70.588  18.206  1.00  0.00            
ATOM   1104  C4  ccc    60      83.578  71.978  18.826  1.00  0.00            
ATOM   1105  H5  ccc    60      84.318  70.478  17.526  1.00  0.00            
ATOM   1106  H6  ccc    60      83.608  69.828  18.976  1.00  0.00            
ATOM   1107  H7  ccc    60      84.608  72.248  19.026  1.00  0.00            
ATOM   1108  H8  ccc    60      83.138  72.728  18.176  1.00  0.00            
ATOM   1109  N2  ccc    60      82.848  72.058  20.136  1.00  0.00            
ATOM   1110  H9  ccc    60      82.718  73.008  20.446  1.00  0.00            
ATOM   1111  H10 ccc    60      81.928  71.598  20.016  1.00  0.00            
ATOM   1112  H11 ccc    60      83.338  71.558  20.866  1.00  0.00            
ATOM   1113  N1  ccc    61      76.308  67.718  12.396  1.00  0.00            
ATOM   1114  H4  ccc    61      75.538  68.308  12.606  1.00  0.00            
ATOM   1115  C3  ccc    61      76.378  66.968  11.156  1.00  0.00            
ATOM   1116  C4  ccc    61      77.668  67.178  10.356  1.00  0.00            
ATOM   1117  H5  ccc    61      75.558  67.308  10.536  1.00  0.00            
ATOM   1118  H6  ccc    61      76.228  65.908  11.346  1.00  0.00            
ATOM   1119  H7  ccc    61      77.498  66.948   9.306  1.00  0.00            
ATOM   1120  H8  ccc    61      78.028  68.188  10.436  1.00  0.00            
ATOM   1121  N2  ccc    61      78.768  66.278  10.836  1.00  0.00            
ATOM   1122  H9  ccc    61      79.668  66.548  10.456  1.00  0.00            
ATOM   1123  H10 ccc    61      78.788  66.328  11.866  1.00  0.00            
ATOM   1124  H11 ccc    61      78.608  65.318  10.576  1.00  0.00            
ATOM   1125  OW  SOL    62       2.300   6.280   1.130  1.00  0.00           O
ATOM   1126  HW1 SOL    62       1.370   6.260   1.500  1.00  0.00           H
ATOM   1127  HW2 SOL    62       2.310   5.890   0.210  1.00  0.00           H
ATOM   1128  OW  SOL    63       2.250   2.750   9.961  1.00  0.00           O
ATOM   1129  HW1 SOL    63       2.600   2.580  10.881  1.00  0.00           H
ATOM   1130  HW2 SOL    63       1.370   2.300   9.841  1.00  0.00           H
ATOM   1131  OW  SOL    64       0.190   3.680   6.470  1.00  0.00           O
ATOM   1132  HW1 SOL    64      -0.630   4.110   6.860  1.00  0.00           H
ATOM   1133  HW2 SOL    64      -0.090   2.950   5.840  1.00  0.00           H
ATOM   1134  OW  SOL    65       5.690  12.751  11.651  1.00  0.00           O
ATOM   1135  HW1 SOL    65       4.760  12.681  11.281  1.00  0.00           H
ATOM   1136  HW2 SOL    65       5.800  13.641  12.091  1.00  0.00           H
ATOM   1137  OW  SOL    66      15.551  15.111   7.030  1.00  0.00           O
ATOM   1138  HW1 SOL    66      14.981  14.951   7.840  1.00  0.00           H
ATOM   1139  HW2 SOL    66      14.961  15.211   6.230  1.00  0.00           H
ATOM   1140  OW  SOL    67      11.351   7.030   7.170  1.00  0.00           O
ATOM   1141  HW1 SOL    67      11.921   7.810   6.920  1.00  0.00           H
ATOM   1142  HW2 SOL    67      10.751   7.290   7.930  1.00  0.00           H
ATOM   1143  OW  SOL    68      17.551   6.070   2.310  1.00  0.00           O
ATOM   1144  HW1 SOL    68      17.431   5.940   1.320  1.00  0.00           H
ATOM   1145  HW2 SOL    68      17.251   5.260   2.800  1.00  0.00           H
ATOM   1146  OW  SOL    69       7.680  11.441  10.231  1.00  0.00           O
ATOM   1147  HW1 SOL    69       6.900  11.611  10.831  1.00  0.00           H
ATOM   1148  HW2 SOL    69       8.020  12.311   9.871  1.00  0.00           H
ATOM   1149  OW  SOL    70       8.500   7.980  18.231  1.00  0.00           O
ATOM   1150  HW1 SOL    70       8.460   8.740  18.881  1.00  0.00           H
ATOM   1151  HW2 SOL    70       8.720   8.340  17.321  1.00  0.00           H
ATOM   1152  OW  SOL    71       6.850  10.121   6.650  1.00  0.00           O
ATOM   1153  HW1 SOL    71       7.540   9.961   7.350  1.00  0.00           H
ATOM   1154  HW2 SOL    71       6.120  10.691   7.030  1.00  0.00           H
ATOM   1155  OW  SOL    72       6.860  11.611  18.031  1.00  0.00           O
ATOM   1156  HW1 SOL    72       7.460  12.401  18.171  1.00  0.00           H
ATOM   1157  HW2 SOL    72       6.000  11.921  17.621  1.00  0.00           H
ATOM   1158  OW  SOL    73       3.350  14.351  10.611  1.00  0.00           O
ATOM   1159  HW1 SOL    73       2.570  14.041  10.081  1.00  0.00           H
ATOM   1160  HW2 SOL    73       3.930  14.931  10.041  1.00  0.00           H
ATOM   1161  OW  SOL    74      14.601  15.051  13.391  1.00  0.00           O
ATOM   1162  HW1 SOL    74      14.841  15.991  13.651  1.00  0.00           H
ATOM   1163  HW2 SOL    74      14.441  14.511  14.211  1.00  0.00           H
ATOM   1164  OW  SOL    75       4.380   3.920  14.991  1.00  0.00           O
ATOM   1165  HW1 SOL    75       5.200   3.360  15.081  1.00  0.00           H
ATOM   1166  HW2 SOL    75       3.570   3.340  15.031  1.00  0.00           H
ATOM   1167  OW  SOL    76      16.031   4.470   7.370  1.00  0.00           O
ATOM   1168  HW1 SOL    76      15.291   4.930   6.870  1.00  0.00           H
ATOM   1169  HW2 SOL    76      16.541   5.150   7.900  1.00  0.00           H
ATOM   1170  OW  SOL    77       2.310  17.131   4.830  1.00  0.00           O
ATOM   1171  HW1 SOL    77       2.650  17.901   5.370  1.00  0.00           H
ATOM   1172  HW2 SOL    77       2.750  17.131   3.930  1.00  0.00           H
ATOM   1173  OW  SOL    78      11.271  13.411  16.901  1.00  0.00           O
ATOM   1174  HW1 SOL    78      11.741  13.411  17.781  1.00  0.00           H
ATOM   1175  HW2 SOL    78      10.791  12.541  16.791  1.00  0.00           H
ATOM   1176  OW  SOL    79       2.300  14.341   5.380  1.00  0.00           O
ATOM   1177  HW1 SOL    79       2.040  15.301   5.380  1.00  0.00           H
ATOM   1178  HW2 SOL    79       1.590  13.801   5.830  1.00  0.00           H
ATOM   1179  OW  SOL    80       2.400  10.911   8.860  1.00  0.00           O
ATOM   1180  HW1 SOL    80       2.540  10.071   9.380  1.00  0.00           H
ATOM   1181  HW2 SOL    80       1.850  11.551   9.410  1.00  0.00           H
ATOM   1182  OW  SOL    81       6.200  17.861  14.391  1.00  0.00           O
ATOM   1183  HW1 SOL    81       5.280  17.691  14.741  1.00  0.00           H
ATOM   1184  HW2 SOL    81       6.480  18.781  14.651  1.00  0.00           H
ATOM   1185  OW  SOL    82       6.060   9.641   1.230  1.00  0.00           O
ATOM   1186  HW1 SOL    82       6.130  10.481   0.690  1.00  0.00           H
ATOM   1187  HW2 SOL    82       6.520   9.771   2.110  1.00  0.00           H
ATOM   1188  OW  SOL    83      15.941   1.140  14.801  1.00  0.00           O
ATOM   1189  HW1 SOL    83      15.761   1.810  14.081  1.00  0.00           H
ATOM   1190  HW2 SOL    83      15.911   1.600  15.691  1.00  0.00           H
ATOM   1191  OW  SOL    84       1.220   6.430   5.630  1.00  0.00           O
ATOM   1192  HW1 SOL    84       0.770   5.550   5.800  1.00  0.00           H
ATOM   1193  HW2 SOL    84       1.210   6.970   6.470  1.00  0.00           H
ATOM   1194  OW  SOL    85      18.421  17.671   3.590  1.00  0.00           O
ATOM   1195  HW1 SOL    85      18.961  17.381   4.390  1.00  0.00           H
ATOM   1196  HW2 SOL    85      18.721  18.571   3.300  1.00  0.00           H
ATOM   1197  OW  SOL    86       0.270  15.961   1.170  1.00  0.00           O
ATOM   1198  HW1 SOL    86       0.080  15.001   1.380  1.00  0.00           H
ATOM   1199  HW2 SOL    86      -0.060  16.541   1.920  1.00  0.00           H
ATOM   1200  OW  SOL    87      16.891   9.220   6.120  1.00  0.00           O
ATOM   1201  HW1 SOL    87      17.841   8.930   6.200  1.00  0.00           H
ATOM   1202  HW2 SOL    87      16.811   9.870   5.370  1.00  0.00           H
ATOM   1203  OW  SOL    88      16.411  11.081   4.320  1.00  0.00           O
ATOM   1204  HW1 SOL    88      17.271  11.101   3.800  1.00  0.00           H
ATOM   1205  HW2 SOL    88      16.551  11.551   5.200  1.00  0.00           H
ATOM   1206  OW  SOL    89       1.130   7.370  15.971  1.00  0.00           O
ATOM   1207  HW1 SOL    89       2.010   7.240  16.421  1.00  0.00           H
ATOM   1208  HW2 SOL    89       1.000   8.340  15.751  1.00  0.00           H
ATOM   1209  OW  SOL    90       6.130  13.651   7.260  1.00  0.00           O
ATOM   1210  HW1 SOL    90       5.640  12.781   7.350  1.00  0.00           H
ATOM   1211  HW2 SOL    90       5.900  14.081   6.390  1.00  0.00           H
ATOM   1212  OW  SOL    91      12.931  12.281  14.231  1.00  0.00           O
ATOM   1213  HW1 SOL    91      13.301  11.551  13.651  1.00  0.00           H
ATOM   1214  HW2 SOL    91      13.451  12.331  15.081  1.00  0.00           H
ATOM   1215  OW  SOL    92       8.090   0.040   5.020  1.00  0.00           O
ATOM   1216  HW1 SOL    92       8.490   0.950   4.930  1.00  0.00           H
ATOM   1217  HW2 SOL    92       7.090   0.120   5.080  1.00  0.00           H
ATOM   1218  OW  SOL    93       1.970   9.761  12.641  1.00  0.00           O
ATOM   1219  HW1 SOL    93       2.860   9.311  12.501  1.00  0.00           H
ATOM   1220  HW2 SOL    93       1.240   9.111  12.451  1.00  0.00           H
ATOM   1221  OW  SOL    94      15.251   9.991   1.900  1.00  0.00           O
ATOM   1222  HW1 SOL    94      14.621   9.231   2.030  1.00  0.00           H
ATOM   1223  HW2 SOL    94      15.731  10.171   2.760  1.00  0.00           H
ATOM   1224  OW  SOL    95      11.871  17.921  16.161  1.00  0.00           O
ATOM   1225  HW1 SOL    95      12.111  18.521  15.401  1.00  0.00           H
ATOM   1226  HW2 SOL    95      11.941  16.971  15.861  1.00  0.00           H
ATOM   1227  OW  SOL    96       3.170   2.510  18.011  1.00  0.00           O
ATOM   1228  HW1 SOL    96       3.880   3.220  18.071  1.00  0.00           H
ATOM   1229  HW2 SOL    96       2.290   2.900  18.291  1.00  0.00           H
ATOM   1230  OW  SOL    97      14.661  14.171   9.531  1.00  0.00           O
ATOM   1231  HW1 SOL    97      14.071  14.231  10.331  1.00  0.00           H
ATOM   1232  HW2 SOL    97      14.511  13.291   9.071  1.00  0.00           H
ATOM   1233  OW  SOL    98      16.671  17.141   5.720  1.00  0.00           O
ATOM   1234  HW1 SOL    98      16.261  16.911   4.840  1.00  0.00           H
ATOM   1235  HW2 SOL    98      16.491  16.401   6.370  1.00  0.00           H
ATOM   1236  OW  SOL    99       5.980   7.290   2.700  1.00  0.00           O
ATOM   1237  HW1 SOL    99       6.220   7.980   2.020  1.00  0.00           H
ATOM   1238  HW2 SOL    99       5.200   7.620   3.240  1.00  0.00           H
ATOM   1239  OW  SOL   100      12.811   3.450   9.441  1.00  0.00           O
ATOM   1240  HW1 SOL   100      11.951   2.950   9.311  1.00  0.00           H
ATOM   1241  HW2 SOL   100      13.431   2.910  10.001  1.00  0.00           H
ATOM   1242  OW  SOL   101      15.761  16.621   3.070  1.00  0.00           O
ATOM   1243  HW1 SOL   101      16.651  17.081   3.100  1.00  0.00           H
ATOM   1244  HW2 SOL   101      15.551  16.381   2.120  1.00  0.00           H
ATOM   1245  OW  SOL   102       8.070   6.050  14.651  1.00  0.00           O
ATOM   1246  HW1 SOL   102       7.600   6.020  15.541  1.00  0.00           H
ATOM   1247  HW2 SOL   102       7.560   5.500  13.991  1.00  0.00           H
ATOM   1248  OW  SOL   103      13.941   4.690  16.741  1.00  0.00           O
ATOM   1249  HW1 SOL   103      13.741   5.120  17.621  1.00  0.00           H
ATOM   1250  HW2 SOL   103      14.721   4.070  16.831  1.00  0.00           H
ATOM   1251  OW  SOL   104       9.731   8.900  15.721  1.00  0.00           O
ATOM   1252  HW1 SOL   104      10.191   8.060  15.431  1.00  0.00           H
ATOM   1253  HW2 SOL   104       9.171   9.240  14.971  1.00  0.00           H
ATOM   1254  OW  SOL   105       9.911   4.100  12.421  1.00  0.00           O
ATOM   1255  HW1 SOL   105       9.141   4.440  12.961  1.00  0.00           H
ATOM   1256  HW2 SOL   105       9.571   3.590  11.631  1.00  0.00           H
ATOM   1257  OW  SOL   106      10.411   7.010   4.290  1.00  0.00           O
ATOM   1258  HW1 SOL   106      10.671   6.970   5.250  1.00  0.00           H
ATOM   1259  HW2 SOL   106       9.561   6.500   4.150  1.00  0.00           H
ATOM   1260  OW  SOL   107       0.760   8.110   7.890  1.00  0.00           O
ATOM   1261  HW1 SOL   107       1.750   7.990   7.980  1.00  0.00           H
ATOM   1262  HW2 SOL   107       0.520   9.060   8.100  1.00  0.00           H
ATOM   1263  OW  SOL   108       1.300  18.211  15.711  1.00  0.00           O
ATOM   1264  HW1 SOL   108       1.200  18.061  16.701  1.00  0.00           H
ATOM   1265  HW2 SOL   108       0.440  18.571  15.351  1.00  0.00           H
ATOM   1266  OW  SOL   109       8.650   3.480   1.950  1.00  0.00           O
ATOM   1267  HW1 SOL   109       9.240   4.110   1.460  1.00  0.00           H
ATOM   1268  HW2 SOL   109       8.840   2.540   1.660  1.00  0.00           H
ATOM   1269  OW  SOL   110      17.191   5.850  18.311  1.00  0.00           O
ATOM   1270  HW1 SOL   110      16.931   6.740  17.951  1.00  0.00           H
ATOM   1271  HW2 SOL   110      17.171   5.170  17.581  1.00  0.00           H
ATOM   1272  OW  SOL   111      13.621  11.441   5.450  1.00  0.00           O
ATOM   1273  HW1 SOL   111      14.451  11.151   4.970  1.00  0.00           H
ATOM   1274  HW2 SOL   111      13.131  12.111   4.890  1.00  0.00           H
ATOM   1275  OW  SOL   112       5.500   1.960   8.850  1.00  0.00           O
ATOM   1276  HW1 SOL   112       5.450   1.910   9.850  1.00  0.00           H
ATOM   1277  HW2 SOL   112       5.520   2.920   8.560  1.00  0.00           H
ATOM   1278  OW  SOL   113      10.081  14.561   4.770  1.00  0.00           O
ATOM   1279  HW1 SOL   113       9.621  15.281   4.250  1.00  0.00           H
ATOM   1280  HW2 SOL   113      10.041  14.761   5.750  1.00  0.00           H
ATOM   1281  OW  SOL   114       3.510  18.011   8.530  1.00  0.00           O
ATOM   1282  HW1 SOL   114       4.010  17.151   8.590  1.00  0.00           H
ATOM   1283  HW2 SOL   114       4.160  18.781   8.500  1.00  0.00           H
ATOM   1284  OW  SOL   115      17.951  10.661   8.730  1.00  0.00           O
ATOM   1285  HW1 SOL   115      17.331  10.511   7.970  1.00  0.00           H
ATOM   1286  HW2 SOL   115      17.431  10.771   9.580  1.00  0.00           H
ATOM   1287  OW  SOL   116      12.271  15.501  15.061  1.00  0.00           O
ATOM   1288  HW1 SOL   116      12.331  14.731  15.701  1.00  0.00           H
ATOM   1289  HW2 SOL   116      11.751  15.241  14.261  1.00  0.00           H
ATOM   1290  OW  SOL   117       3.210   9.431   2.420  1.00  0.00           O
ATOM   1291  HW1 SOL   117       4.030   9.821   2.000  1.00  0.00           H
ATOM   1292  HW2 SOL   117       2.940   8.611   1.930  1.00  0.00           H
ATOM   1293  OW  SOL   118      14.581   7.350   7.280  1.00  0.00           O
ATOM   1294  HW1 SOL   118      14.531   6.700   8.030  1.00  0.00           H
ATOM   1295  HW2 SOL   118      15.381   7.940   7.410  1.00  0.00           H
ATOM   1296  OW  SOL   119       4.610  12.661  17.271  1.00  0.00           O
ATOM   1297  HW1 SOL   119       4.110  12.671  16.411  1.00  0.00           H
ATOM   1298  HW2 SOL   119       3.980  12.481  18.031  1.00  0.00           H
ATOM   1299  OW  SOL   120      11.111  17.761   2.370  1.00  0.00           O
ATOM   1300  HW1 SOL   120      10.511  17.141   2.870  1.00  0.00           H
ATOM   1301  HW2 SOL   120      11.421  17.321   1.520  1.00  0.00           H
ATOM   1302  OW  SOL   121       2.020   2.850  14.981  1.00  0.00           O
ATOM   1303  HW1 SOL   121       1.220   3.450  14.851  1.00  0.00           H
ATOM   1304  HW2 SOL   121       1.920   2.360  15.841  1.00  0.00           H
ATOM   1305  OW  SOL   122      16.321  13.771   0.810  1.00  0.00           O
ATOM   1306  HW1 SOL   122      16.001  14.711   0.710  1.00  0.00           H
ATOM   1307  HW2 SOL   122      15.561  13.141   0.690  1.00  0.00           H
ATOM   1308  OW  SOL   123       4.640  17.431   3.230  1.00  0.00           O
ATOM   1309  HW1 SOL   123       4.970  17.821   4.090  1.00  0.00           H
ATOM   1310  HW2 SOL   123       5.400  17.361   2.580  1.00  0.00           H
ATOM   1311  OW  SOL   124       2.490  17.851  12.411  1.00  0.00           O
ATOM   1312  HW1 SOL   124       3.060  17.201  12.911  1.00  0.00           H
ATOM   1313  HW2 SOL   124       2.330  17.521  11.481  1.00  0.00           H
ATOM   1314  OW  SOL   125       9.401  16.981   9.040  1.00  0.00           O
ATOM   1315  HW1 SOL   125      10.201  16.411   9.250  1.00  0.00           H
ATOM   1316  HW2 SOL   125       8.911  16.581   8.270  1.00  0.00           H
ATOM   1317  OW  SOL   126       3.820   7.000   4.800  1.00  0.00           O
ATOM   1318  HW1 SOL   126       4.270   6.100   4.770  1.00  0.00           H
ATOM   1319  HW2 SOL   126       2.880   6.890   5.130  1.00  0.00           H
ATOM   1320  OW  SOL   127      15.471   2.220  17.291  1.00  0.00           O
ATOM   1321  HW1 SOL   127      15.421   2.590  18.211  1.00  0.00           H
ATOM   1322  HW2 SOL   127      14.751   1.530  17.171  1.00  0.00           H
ATOM   1323  OW  SOL   128       6.140   1.220   1.170  1.00  0.00           O
ATOM   1324  HW1 SOL   128       7.120   1.000   1.240  1.00  0.00           H
ATOM   1325  HW2 SOL   128       5.830   1.050   0.240  1.00  0.00           H
ATOM   1326  OW  SOL   129       7.810   2.640  17.491  1.00  0.00           O
ATOM   1327  HW1 SOL   129       8.480   2.030  17.921  1.00  0.00           H
ATOM   1328  HW2 SOL   129       7.080   2.830  18.141  1.00  0.00           H
ATOM   1329  OW  SOL   130       8.880  15.141  11.951  1.00  0.00           O
ATOM   1330  HW1 SOL   130       8.650  14.891  11.011  1.00  0.00           H
ATOM   1331  HW2 SOL   130       9.490  14.451  12.341  1.00  0.00           H
ATOM   1332  OW  SOL   131      13.511   5.900  14.331  1.00  0.00           O
ATOM   1333  HW1 SOL   131      13.791   5.470  15.181  1.00  0.00           H
ATOM   1334  HW2 SOL   131      13.761   6.860  14.341  1.00  0.00           H
ATOM   1335  OW  SOL   132       8.030  14.021   9.240  1.00  0.00           O
ATOM   1336  HW1 SOL   132       8.930  14.161   8.820  1.00  0.00           H
ATOM   1337  HW2 SOL   132       7.320  14.041   8.530  1.00  0.00           H
ATOM   1338  OW  SOL   133       9.220   5.030   8.990  1.00  0.00           O
ATOM   1339  HW1 SOL   133       8.970   4.940   8.030  1.00  0.00           H
ATOM   1340  HW2 SOL   133       9.700   4.210   9.300  1.00  0.00           H
ATOM   1341  OW  SOL   134       5.390   0.640   5.120  1.00  0.00           O
ATOM   1342  HW1 SOL   134       4.580   0.650   5.700  1.00  0.00           H
ATOM   1343  HW2 SOL   134       5.420   1.470   4.570  1.00  0.00           H
ATOM   1344  OW  SOL   135      14.341  11.881   0.410  1.00  0.00           O
ATOM   1345  HW1 SOL   135      14.661  11.121   0.980  1.00  0.00           H
ATOM   1346  HW2 SOL   135      13.421  12.151   0.710  1.00  0.00           H
ATOM   1347  OW  SOL   136       2.970   0.350   1.710  1.00  0.00           O
ATOM   1348  HW1 SOL   136       3.460   1.190   1.500  1.00  0.00           H
ATOM   1349  HW2 SOL   136       3.590  -0.300   2.160  1.00  0.00           H
ATOM   1350  OW  SOL   137       9.351   2.360   4.800  1.00  0.00           O
ATOM   1351  HW1 SOL   137       8.871   2.770   4.020  1.00  0.00           H
ATOM   1352  HW2 SOL   137      10.341   2.340   4.610  1.00  0.00           H
ATOM   1353  OW  SOL   138      10.761   6.830  14.641  1.00  0.00           O
ATOM   1354  HW1 SOL   138       9.961   6.220  14.671  1.00  0.00           H
ATOM   1355  HW2 SOL   138      11.571   6.300  14.401  1.00  0.00           H
ATOM   1356  OW  SOL   139      12.271  15.701   7.930  1.00  0.00           O
ATOM   1357  HW1 SOL   139      12.481  16.441   7.280  1.00  0.00           H
ATOM   1358  HW2 SOL   139      12.951  15.701   8.660  1.00  0.00           H
ATOM   1359  OW  SOL   140       4.590  11.521   7.410  1.00  0.00           O
ATOM   1360  HW1 SOL   140       3.880  11.251   8.060  1.00  0.00           H
ATOM   1361  HW2 SOL   140       4.330  11.241   6.480  1.00  0.00           H
ATOM   1362  OW  SOL   141      12.711  17.971   5.910  1.00  0.00           O
ATOM   1363  HW1 SOL   141      13.151  18.611   5.270  1.00  0.00           H
ATOM   1364  HW2 SOL   141      12.211  18.491   6.610  1.00  0.00           H
ATOM   1365  OW  SOL   142      10.321   5.490   0.160  1.00  0.00           O
ATOM   1366  HW1 SOL   142       9.911   6.310  -0.230  1.00  0.00           H
ATOM   1367  HW2 SOL   142      10.961   5.750   0.890  1.00  0.00           H
ATOM   1368  OW  SOL   143       0.780   5.560  13.861  1.00  0.00           O
ATOM   1369  HW1 SOL   143       1.700   5.550  13.451  1.00  0.00           H
ATOM   1370  HW2 SOL   143       0.720   6.300  14.531  1.00  0.00           H
ATOM   1371  OW  SOL   144       5.610   2.220  11.471  1.00  0.00           O
ATOM   1372  HW1 SOL   144       5.990   1.380  11.841  1.00  0.00           H
ATOM   1373  HW2 SOL   144       4.730   2.410  11.911  1.00  0.00           H
ATOM   1374  OW  SOL   145       8.660   4.540   6.420  1.00  0.00           O
ATOM   1375  HW1 SOL   145       8.340   5.260   5.800  1.00  0.00           H
ATOM   1376  HW2 SOL   145       8.900   3.730   5.890  1.00  0.00           H
ATOM   1377  OW  SOL   146      10.171   0.390   7.530  1.00  0.00           O
ATOM   1378  HW1 SOL   146       9.451   0.440   6.840  1.00  0.00           H
ATOM   1379  HW2 SOL   146       9.931  -0.300   8.220  1.00  0.00           H
ATOM   1380  OW  SOL   147      14.291  11.731   8.670  1.00  0.00           O
ATOM   1381  HW1 SOL   147      13.741  10.891   8.600  1.00  0.00           H
ATOM   1382  HW2 SOL   147      14.551  12.021   7.750  1.00  0.00           H
ATOM   1383  OW  SOL   148      14.661   5.900   9.921  1.00  0.00           O
ATOM   1384  HW1 SOL   148      14.361   4.950   9.991  1.00  0.00           H
ATOM   1385  HW2 SOL   148      15.391   6.060  10.581  1.00  0.00           H
ATOM   1386  OW  SOL   149      18.571   8.330   3.770  1.00  0.00           O
ATOM   1387  HW1 SOL   149      18.991   7.690   4.410  1.00  0.00           H
ATOM   1388  HW2 SOL   149      18.191   7.820   2.990  1.00  0.00           H
ATOM   1389  OW  SOL   150       4.880  13.851   1.740  1.00  0.00           O
ATOM   1390  HW1 SOL   150       4.010  13.701   2.210  1.00  0.00           H
ATOM   1391  HW2 SOL   150       4.710  14.111   0.790  1.00  0.00           H
ATOM   1392  OW  SOL   151      16.641  12.801   6.570  1.00  0.00           O
ATOM   1393  HW1 SOL   151      17.631  12.881   6.710  1.00  0.00           H
ATOM   1394  HW2 SOL   151      16.191  13.641   6.880  1.00  0.00           H
ATOM   1395  OW  SOL   152      13.901   5.750   0.780  1.00  0.00           O
ATOM   1396  HW1 SOL   152      13.361   5.540   1.590  1.00  0.00           H
ATOM   1397  HW2 SOL   152      14.811   5.340   0.870  1.00  0.00           H
ATOM   1398  OW  SOL   153       5.270   2.560   3.280  1.00  0.00           O
ATOM   1399  HW1 SOL   153       5.540   1.970   2.530  1.00  0.00           H
ATOM   1400  HW2 SOL   153       5.270   3.510   2.970  1.00  0.00           H
ATOM   1401  OW  SOL   154      17.541  12.231  15.881  1.00  0.00           O
ATOM   1402  HW1 SOL   154      18.451  11.841  15.751  1.00  0.00           H
ATOM   1403  HW2 SOL   154      17.621  13.191  16.121  1.00  0.00           H
ATOM   1404  OW  SOL   155      10.641  13.471  13.401  1.00  0.00           O
ATOM   1405  HW1 SOL   155       9.841  13.241  13.951  1.00  0.00           H
ATOM   1406  HW2 SOL   155      11.471  13.211  13.891  1.00  0.00           H
ATOM   1407  OW  SOL   156      15.921  16.291  16.251  1.00  0.00           O
ATOM   1408  HW1 SOL   156      16.191  16.631  15.351  1.00  0.00           H
ATOM   1409  HW2 SOL   156      16.711  15.911  16.711  1.00  0.00           H
ATOM   1410  OW  SOL   157      11.111  11.951  11.001  1.00  0.00           O
ATOM   1411  HW1 SOL   157      10.711  12.391  11.811  1.00  0.00           H
ATOM   1412  HW2 SOL   157      10.701  12.321  10.171  1.00  0.00           H
ATOM   1413  OW  SOL   158      16.381  10.991  10.791  1.00  0.00           O
ATOM   1414  HW1 SOL   158      16.431  11.801  11.381  1.00  0.00           H
ATOM   1415  HW2 SOL   158      15.521  11.011  10.281  1.00  0.00           H
ATOM   1416  OW  SOL   159       9.150   0.890  14.021  1.00  0.00           O
ATOM   1417  HW1 SOL   159       9.400   0.690  13.071  1.00  0.00           H
ATOM   1418  HW2 SOL   159       9.870   1.450  14.441  1.00  0.00           H
ATOM   1419  OW  SOL   160       9.801  11.161  17.191  1.00  0.00           O
ATOM   1420  HW1 SOL   160       8.811  11.221  17.291  1.00  0.00           H
ATOM   1421  HW2 SOL   160      10.031  10.361  16.631  1.00  0.00           H
ATOM   1422  OW  SOL   161       7.050  10.501   3.680  1.00  0.00           O
ATOM   1423  HW1 SOL   161       6.910  10.571   4.670  1.00  0.00           H
ATOM   1424  HW2 SOL   161       7.890   9.991   3.500  1.00  0.00           H
ATOM   1425  OW  SOL   162       4.100   8.130  12.511  1.00  0.00           O
ATOM   1426  HW1 SOL   162       4.960   8.250  13.011  1.00  0.00           H
ATOM   1427  HW2 SOL   162       3.680   7.260  12.781  1.00  0.00           H
ATOM   1428  OW  SOL   163      12.741   3.860  12.621  1.00  0.00           O
ATOM   1429  HW1 SOL   163      12.951   4.600  13.261  1.00  0.00           H
ATOM   1430  HW2 SOL   163      11.851   4.030  12.191  1.00  0.00           H
ATOM   1431  OW  SOL   164       0.640  15.641  13.311  1.00  0.00           O
ATOM   1432  HW1 SOL   164       0.180  16.461  12.971  1.00  0.00           H
ATOM   1433  HW2 SOL   164       1.620  15.831  13.401  1.00  0.00           H
ATOM   1434  OW  SOL   165       3.670  11.001   5.010  1.00  0.00           O
ATOM   1435  HW1 SOL   165       3.600  11.831   4.450  1.00  0.00           H
ATOM   1436  HW2 SOL   165       3.710  10.201   4.410  1.00  0.00           H
ATOM   1437  OW  SOL   166       5.660   5.370   8.650  1.00  0.00           O
ATOM   1438  HW1 SOL   166       5.780   6.030   7.910  1.00  0.00           H
ATOM   1439  HW2 SOL   166       6.120   5.710   9.480  1.00  0.00           H
ATOM   1440  OW  SOL   167      12.521  13.481   3.880  1.00  0.00           O
ATOM   1441  HW1 SOL   167      13.021  14.251   4.280  1.00  0.00           H
ATOM   1442  HW2 SOL   167      11.571  13.501   4.200  1.00  0.00           H
ATOM   1443  OW  SOL   168      12.721  14.451  11.421  1.00  0.00           O
ATOM   1444  HW1 SOL   168      13.191  14.581  12.291  1.00  0.00           H
ATOM   1445  HW2 SOL   168      12.061  13.711  11.511  1.00  0.00           H
ATOM   1446  OW  SOL   169      15.821   6.390   4.720  1.00  0.00           O
ATOM   1447  HW1 SOL   169      15.511   7.000   5.450  1.00  0.00           H
ATOM   1448  HW2 SOL   169      16.321   6.910   4.030  1.00  0.00           H
ATOM   1449  OW  SOL   170       3.540  15.101  13.291  1.00  0.00           O
ATOM   1450  HW1 SOL   170       3.330  14.661  12.421  1.00  0.00           H
ATOM   1451  HW2 SOL   170       4.510  15.361  13.321  1.00  0.00           H
ATOM   1452  OW  SOL   171       4.020   7.510  15.981  1.00  0.00           O
ATOM   1453  HW1 SOL   171       4.700   8.060  15.511  1.00  0.00           H
ATOM   1454  HW2 SOL   171       4.420   6.630  16.251  1.00  0.00           H
ATOM   1455  OW  SOL   172      15.871   7.790  16.701  1.00  0.00           O
ATOM   1456  HW1 SOL   172      14.951   8.170  16.651  1.00  0.00           H
ATOM   1457  HW2 SOL   172      16.471   8.260  16.051  1.00  0.00           H
ATOM   1458  OW  SOL   173      10.131   1.050  17.701  1.00  0.00           O
ATOM   1459  HW1 SOL   173      10.191   1.900  17.181  1.00  0.00           H
ATOM   1460  HW2 SOL   173      10.451   0.290  17.131  1.00  0.00           H
ATOM   1461  OW  SOL   174       5.040   0.500  17.401  1.00  0.00           O
ATOM   1462  HW1 SOL   174       4.620  -0.070  16.701  1.00  0.00           H
ATOM   1463  HW2 SOL   174       4.380   1.190  17.721  1.00  0.00           H
ATOM   1464  OW  SOL   175       5.730   8.700  10.291  1.00  0.00           O
ATOM   1465  HW1 SOL   175       6.170   9.590  10.201  1.00  0.00           H
ATOM   1466  HW2 SOL   175       5.100   8.700  11.061  1.00  0.00           H
ATOM   1467  OW  SOL   176      12.091   5.250   2.750  1.00  0.00           O
ATOM   1468  HW1 SOL   176      12.221   4.410   3.290  1.00  0.00           H
ATOM   1469  HW2 SOL   176      11.801   5.990   3.350  1.00  0.00           H
ATOM   1470  OW  SOL   177       3.070   2.130  12.311  1.00  0.00           O
ATOM   1471  HW1 SOL   177       2.840   2.500  13.211  1.00  0.00           H
ATOM   1472  HW2 SOL   177       2.770   1.180  12.251  1.00  0.00           H
ATOM   1473  OW  SOL   178       0.370  13.101  12.821  1.00  0.00           O
ATOM   1474  HW1 SOL   178       0.900  12.611  13.501  1.00  0.00           H
ATOM   1475  HW2 SOL   178       0.590  14.081  12.871  1.00  0.00           H
ATOM   1476  OW  SOL   179       7.320   6.340  10.641  1.00  0.00           O
ATOM   1477  HW1 SOL   179       7.910   6.080   9.881  1.00  0.00           H
ATOM   1478  HW2 SOL   179       7.040   7.300  10.531  1.00  0.00           H
ATOM   1479  OW  SOL   180      17.281   9.351  18.541  1.00  0.00           O
ATOM   1480  HW1 SOL   180      16.821   9.281  17.651  1.00  0.00           H
ATOM   1481  HW2 SOL   180      16.661   9.791  19.201  1.00  0.00           H
ATOM   1482  OW  SOL   181       3.070   0.630   6.180  1.00  0.00           O
ATOM   1483  HW1 SOL   181       2.960   1.570   6.510  1.00  0.00           H
ATOM   1484  HW2 SOL   181       3.020   0.000   6.950  1.00  0.00           H
ATOM   1485  OW  SOL   182      16.221   3.670   3.740  1.00  0.00           O
ATOM   1486  HW1 SOL   182      16.241   2.910   4.380  1.00  0.00           H
ATOM   1487  HW2 SOL   182      15.741   4.440   4.140  1.00  0.00           H
ATOM   1488  OW  SOL   183      10.231   7.660   9.661  1.00  0.00           O
ATOM   1489  HW1 SOL   183      10.381   7.870  10.621  1.00  0.00           H
ATOM   1490  HW2 SOL   183       9.931   6.710   9.571  1.00  0.00           H
ATOM   1491  OW  SOL   184       9.801  15.731  17.001  1.00  0.00           O
ATOM   1492  HW1 SOL   184       9.601  16.171  16.121  1.00  0.00           H
ATOM   1493  HW2 SOL   184      10.191  14.821  16.841  1.00  0.00           H
ATOM   1494  OW  SOL   185      18.591  15.181  16.051  1.00  0.00           O
ATOM   1495  HW1 SOL   185      18.731  15.451  15.101  1.00  0.00           H
ATOM   1496  HW2 SOL   185      19.421  15.401  16.581  1.00  0.00           H
ATOM   1497  OW  SOL   186       3.500   8.980  18.041  1.00  0.00           O
ATOM   1498  HW1 SOL   186       4.260   9.420  18.521  1.00  0.00           H
ATOM   1499  HW2 SOL   186       3.850   8.510  17.221  1.00  0.00           H
ATOM   1500  OW  SOL   187      15.401   2.740   1.250  1.00  0.00           O
ATOM   1501  HW1 SOL   187      14.791   1.990   1.480  1.00  0.00           H
ATOM   1502  HW2 SOL   187      15.621   3.260   2.080  1.00  0.00           H
ATOM   1503  OW  SOL   188      13.031   8.380   0.420  1.00  0.00           O
ATOM   1504  HW1 SOL   188      13.371   7.450   0.570  1.00  0.00           H
ATOM   1505  HW2 SOL   188      13.211   8.650  -0.530  1.00  0.00           H
ATOM   1506  OW  SOL   189      10.681  13.331   8.490  1.00  0.00           O
ATOM   1507  HW1 SOL   189      10.751  12.491   7.940  1.00  0.00           H
ATOM   1508  HW2 SOL   189      11.301  14.021   8.130  1.00  0.00           H
ATOM   1509  OW  SOL   190       3.190   8.100   9.491  1.00  0.00           O
ATOM   1510  HW1 SOL   190       4.120   8.460   9.541  1.00  0.00           H
ATOM   1511  HW2 SOL   190       3.130   7.250  10.011  1.00  0.00           H
ATOM   1512  OW  SOL   191       3.390   5.090  10.061  1.00  0.00           O
ATOM   1513  HW1 SOL   191       2.870   4.260   9.891  1.00  0.00           H
ATOM   1514  HW2 SOL   191       4.160   5.140   9.421  1.00  0.00           H
ATOM   1515  OW  SOL   192      11.381   3.800  16.781  1.00  0.00           O
ATOM   1516  HW1 SOL   192      10.931   4.430  17.421  1.00  0.00           H
ATOM   1517  HW2 SOL   192      12.311   4.110  16.611  1.00  0.00           H
ATOM   1518  OW  SOL   193      11.601   2.070  14.771  1.00  0.00           O
ATOM   1519  HW1 SOL   193      11.601   2.710  15.541  1.00  0.00           H
ATOM   1520  HW2 SOL   193      11.881   2.550  13.941  1.00  0.00           H
ATOM   1521  OW  SOL   194       0.080  13.261   2.000  1.00  0.00           O
ATOM   1522  HW1 SOL   194      -0.850  13.471   1.690  1.00  0.00           H
ATOM   1523  HW2 SOL   194       0.180  12.271   2.130  1.00  0.00           H
ATOM   1524  OW  SOL   195       0.880  18.011   9.270  1.00  0.00           O
ATOM   1525  HW1 SOL   195       0.460  17.151   9.000  1.00  0.00           H
ATOM   1526  HW2 SOL   195       1.820  18.041   8.930  1.00  0.00           H
ATOM   1527  OW  SOL   196       5.040  15.681   9.100  1.00  0.00           O
ATOM   1528  HW1 SOL   196       5.700  16.421   9.190  1.00  0.00           H
ATOM   1529  HW2 SOL   196       5.480  14.891   8.680  1.00  0.00           H
ATOM   1530  OW  SOL   197      10.021   7.960  12.381  1.00  0.00           O
ATOM   1531  HW1 SOL   197      10.431   7.640  13.241  1.00  0.00           H
ATOM   1532  HW2 SOL   197       9.061   7.690  12.351  1.00  0.00           H
ATOM   1533  OW  SOL   198       0.400   5.440  11.141  1.00  0.00           O
ATOM   1534  HW1 SOL   198       1.250   5.110  10.731  1.00  0.00           H
ATOM   1535  HW2 SOL   198       0.530   5.590  12.121  1.00  0.00           H
ATOM   1536  OW  SOL   199       1.890   5.200  17.221  1.00  0.00           O
ATOM   1537  HW1 SOL   199       2.480   4.800  16.521  1.00  0.00           H
ATOM   1538  HW2 SOL   199       1.310   5.910  16.811  1.00  0.00           H
ATOM   1539  OW  SOL   200      13.691   9.501  16.601  1.00  0.00           O
ATOM   1540  HW1 SOL   200      14.081  10.391  16.801  1.00  0.00           H
ATOM   1541  HW2 SOL   200      13.791   9.301  15.631  1.00  0.00           H
ATOM   1542  OW  SOL   201       8.150   5.720   3.250  1.00  0.00           O
ATOM   1543  HW1 SOL   201       8.220   4.830   2.790  1.00  0.00           H
ATOM   1544  HW2 SOL   201       7.210   6.060   3.170  1.00  0.00           H
ATOM   1545  OW  SOL   202      16.571   6.040  12.061  1.00  0.00           O
ATOM   1546  HW1 SOL   202      16.191   5.350  12.681  1.00  0.00           H
ATOM   1547  HW2 SOL   202      17.391   5.680  11.621  1.00  0.00           H
ATOM   1548  OW  SOL   203       2.520  15.641  17.441  1.00  0.00           O
ATOM   1549  HW1 SOL   203       2.220  16.211  18.201  1.00  0.00           H
ATOM   1550  HW2 SOL   203       2.450  14.671  17.701  1.00  0.00           H
ATOM   1551  OW  SOL   204       6.710   4.640  12.691  1.00  0.00           O
ATOM   1552  HW1 SOL   204       6.370   3.750  12.391  1.00  0.00           H
ATOM   1553  HW2 SOL   204       6.970   5.180  11.891  1.00  0.00           H
ATOM   1554  OW  SOL   205       9.300  16.781  14.651  1.00  0.00           O
ATOM   1555  HW1 SOL   205       9.060  16.601  13.701  1.00  0.00           H
ATOM   1556  HW2 SOL   205       9.600  17.721  14.751  1.00  0.00           H
ATOM   1557  OW  SOL   206       4.730   5.000   1.910  1.00  0.00           O
ATOM   1558  HW1 SOL   206       5.340   5.800   1.950  1.00  0.00           H
ATOM   1559  HW2 SOL   206       3.780   5.310   1.980  1.00  0.00           H
ATOM   1560  OW  SOL   207       1.590  11.371  14.661  1.00  0.00           O
ATOM   1561  HW1 SOL   207       1.810  10.761  15.421  1.00  0.00           H
ATOM   1562  HW2 SOL   207       1.690  10.881  13.801  1.00  0.00           H
ATOM   1563  OW  SOL   208      13.471  10.591  12.341  1.00  0.00           O
ATOM   1564  HW1 SOL   208      13.711   9.961  11.601  1.00  0.00           H
ATOM   1565  HW2 SOL   208      12.571  10.991  12.161  1.00  0.00           H
ATOM   1566  OW  SOL   209      13.021   8.550   3.090  1.00  0.00           O
ATOM   1567  HW1 SOL   209      12.161   8.240   3.510  1.00  0.00           H
ATOM   1568  HW2 SOL   209      12.981   8.410   2.100  1.00  0.00           H
ATOM   1569  OW  SOL   210      17.591  17.471  11.541  1.00  0.00           O
ATOM   1570  HW1 SOL   210      18.201  17.771  10.811  1.00  0.00           H
ATOM   1571  HW2 SOL   210      17.211  16.581  11.321  1.00  0.00           H
ATOM   1572  OW  SOL   211      12.521  17.311  11.281  1.00  0.00           O
ATOM   1573  HW1 SOL   211      13.361  17.361  10.741  1.00  0.00           H
ATOM   1574  HW2 SOL   211      12.291  16.351  11.461  1.00  0.00           H
ATOM   1575  OW  SOL   212       0.830  12.581  10.221  1.00  0.00           O
ATOM   1576  HW1 SOL   212       0.780  12.571  11.221  1.00  0.00           H
ATOM   1577  HW2 SOL   212       0.000  12.171   9.841  1.00  0.00           H
ATOM   1578  OW  SOL   213       6.880  16.621  17.161  1.00  0.00           O
ATOM   1579  HW1 SOL   213       6.320  17.431  17.251  1.00  0.00           H
ATOM   1580  HW2 SOL   213       7.400  16.661  16.301  1.00  0.00           H
ATOM   1581  OW  SOL   214       9.030   0.860   1.330  1.00  0.00           O
ATOM   1582  HW1 SOL   214       9.540   0.870   0.470  1.00  0.00           H
ATOM   1583  HW2 SOL   214       9.590   0.440   2.040  1.00  0.00           H
ATOM   1584  OW  SOL   215      17.261   1.350   5.230  1.00  0.00           O
ATOM   1585  HW1 SOL   215      17.991   1.180   4.560  1.00  0.00           H
ATOM   1586  HW2 SOL   215      16.951   0.480   5.610  1.00  0.00           H
ATOM   1587  OW  SOL   216      13.881  15.731   4.770  1.00  0.00           O
ATOM   1588  HW1 SOL   216      14.551  15.851   4.030  1.00  0.00           H
ATOM   1589  HW2 SOL   216      13.481  16.621   5.000  1.00  0.00           H
ATOM   1590  OW  SOL   217       1.300  17.941  18.511  1.00  0.00           O
ATOM   1591  HW1 SOL   217       0.890  17.201  19.041  1.00  0.00           H
ATOM   1592  HW2 SOL   217       1.940  18.451  19.091  1.00  0.00           H
ATOM   1593  OW  SOL   218      12.801   9.270   6.720  1.00  0.00           O
ATOM   1594  HW1 SOL   218      13.401   8.460   6.740  1.00  0.00           H
ATOM   1595  HW2 SOL   218      13.201   9.960   6.120  1.00  0.00           H
ATOM   1596  OW  SOL   219       8.300  12.731  14.221  1.00  0.00           O
ATOM   1597  HW1 SOL   219       8.250  13.061  15.171  1.00  0.00           H
ATOM   1598  HW2 SOL   219       7.440  12.921  13.761  1.00  0.00           H
ATOM   1599  OW  SOL   220       6.720  16.161   1.540  1.00  0.00           O
ATOM   1600  HW1 SOL   220       6.810  16.261   0.550  1.00  0.00           H
ATOM   1601  HW2 SOL   220       6.320  15.271   1.750  1.00  0.00           H
ATOM   1602  OW  SOL   221      16.501  17.201  13.941  1.00  0.00           O
ATOM   1603  HW1 SOL   221      17.031  17.301  13.101  1.00  0.00           H
ATOM   1604  HW2 SOL   221      16.231  18.101  14.281  1.00  0.00           H
ATOM   1605  OW  SOL   222      18.411   1.750   9.631  1.00  0.00           O
ATOM   1606  HW1 SOL   222      18.801   0.900   9.271  1.00  0.00           H
ATOM   1607  HW2 SOL   222      17.431   1.770   9.441  1.00  0.00           H
ATOM   1608  OW  SOL   223       2.630   3.260   7.200  1.00  0.00           O
ATOM   1609  HW1 SOL   223       1.840   3.770   6.860  1.00  0.00           H
ATOM   1610  HW2 SOL   223       2.540   3.110   8.180  1.00  0.00           H
ATOM   1611  OW  SOL   224      11.941  16.121   0.310  1.00  0.00           O
ATOM   1612  HW1 SOL   224      12.001  15.191   0.680  1.00  0.00           H
ATOM   1613  HW2 SOL   224      11.351  16.121  -0.490  1.00  0.00           H
ATOM   1614  OW  SOL   225       8.220  10.021  13.721  1.00  0.00           O
ATOM   1615  HW1 SOL   225       8.620  10.011  12.801  1.00  0.00           H
ATOM   1616  HW2 SOL   225       8.320  10.941  14.121  1.00  0.00           H
ATOM   1617  OW  SOL   226       9.160   9.100   2.910  1.00  0.00           O
ATOM   1618  HW1 SOL   226       9.790   9.480   2.230  1.00  0.00           H
ATOM   1619  HW2 SOL   226       9.560   8.270   3.300  1.00  0.00           H
ATOM   1620  OW  SOL   227      15.041  16.071   0.440  1.00  0.00           O
ATOM   1621  HW1 SOL   227      14.121  16.441   0.510  1.00  0.00           H
ATOM   1622  HW2 SOL   227      15.421  16.271  -0.460  1.00  0.00           H
ATOM   1623  OW  SOL   228       3.720  12.881  14.901  1.00  0.00           O
ATOM   1624  HW1 SOL   228       3.590  13.811  14.561  1.00  0.00           H
ATOM   1625  HW2 SOL   228       2.880  12.361  14.771  1.00  0.00           H
ATOM   1626  OW  SOL   229      16.141  12.921  12.891  1.00  0.00           O
ATOM   1627  HW1 SOL   229      16.741  12.951  13.691  1.00  0.00           H
ATOM   1628  HW2 SOL   229      15.391  13.561  13.021  1.00  0.00           H
ATOM   1629  OW  SOL   230      10.391  10.981   6.960  1.00  0.00           O
ATOM   1630  HW1 SOL   230       9.691  10.511   7.500  1.00  0.00           H
ATOM   1631  HW2 SOL   230      10.981  10.301   6.530  1.00  0.00           H
ATOM   1632  OW  SOL   231      10.141   2.360   9.711  1.00  0.00           O
ATOM   1633  HW1 SOL   231      10.061   2.000   8.781  1.00  0.00           H
ATOM   1634  HW2 SOL   231      10.121   1.600  10.361  1.00  0.00           H
ATOM   1635  OW  SOL   232       5.900  14.871   4.910  1.00  0.00           O
ATOM   1636  HW1 SOL   232       6.320  14.291   4.210  1.00  0.00           H
ATOM   1637  HW2 SOL   232       5.460  15.661   4.470  1.00  0.00           H
ATOM   1638  OW  SOL   233      17.091   3.850  13.811  1.00  0.00           O
ATOM   1639  HW1 SOL   233      17.821   4.540  13.851  1.00  0.00           H
ATOM   1640  HW2 SOL   233      17.371   3.100  13.221  1.00  0.00           H
ATOM   1641  OW  SOL   234       2.550  13.481   2.900  1.00  0.00           O
ATOM   1642  HW1 SOL   234       1.590  13.491   2.630  1.00  0.00           H
ATOM   1643  HW2 SOL   234       2.670  14.011   3.740  1.00  0.00           H
ATOM   1644  OW  SOL   235       1.050  10.131  17.261  1.00  0.00           O
ATOM   1645  HW1 SOL   235       0.280   9.801  17.801  1.00  0.00           H
ATOM   1646  HW2 SOL   235       1.900   9.831  17.681  1.00  0.00           H
ATOM   1647  OW  SOL   236       6.720   2.030  14.891  1.00  0.00           O
ATOM   1648  HW1 SOL   236       7.620   1.870  14.491  1.00  0.00           H
ATOM   1649  HW2 SOL   236       6.800   2.080  15.881  1.00  0.00           H
ATOM   1650  OW  SOL   237       0.750   3.450   0.330  1.00  0.00           O
ATOM   1651  HW1 SOL   237      -0.170   3.170   0.040  1.00  0.00           H
ATOM   1652  HW2 SOL   237       1.060   4.220  -0.230  1.00  0.00           H
ATOM   1653  OW  SOL   238      14.401   8.560  13.981  1.00  0.00           O
ATOM   1654  HW1 SOL   238      13.831   9.080  13.351  1.00  0.00           H
ATOM   1655  HW2 SOL   238      15.361   8.680  13.741  1.00  0.00           H
ATOM   1656  OW  SOL   239       0.720   1.660   3.180  1.00  0.00           O
ATOM   1657  HW1 SOL   239       0.550   2.490   2.640  1.00  0.00           H
ATOM   1658  HW2 SOL   239       1.620   1.290   2.960  1.00  0.00           H
ATOM   1659  OW  SOL   240      11.831  13.351   1.190  1.00  0.00           O
ATOM   1660  HW1 SOL   240      10.841  13.241   1.210  1.00  0.00           H
ATOM   1661  HW2 SOL   240      12.171  13.501   2.120  1.00  0.00           H
ATOM   1662  OW  SOL   241       6.130   8.420  14.311  1.00  0.00           O
ATOM   1663  HW1 SOL   241       6.690   9.230  14.141  1.00  0.00           H
ATOM   1664  HW2 SOL   241       6.720   7.620  14.341  1.00  0.00           H
ATOM   1665  OW  SOL   242      14.931  17.671   9.591  1.00  0.00           O
ATOM   1666  HW1 SOL   242      15.261  18.311   8.901  1.00  0.00           H
ATOM   1667  HW2 SOL   242      15.591  17.611  10.341  1.00  0.00           H
ATOM   1668  OW  SOL   243       7.160   5.650  17.081  1.00  0.00           O
ATOM   1669  HW1 SOL   243       7.350   6.300  17.821  1.00  0.00           H
ATOM   1670  HW2 SOL   243       7.760   4.850  17.171  1.00  0.00           H
ATOM   1671  OW  SOL   244      14.501  12.201  16.331  1.00  0.00           O
ATOM   1672  HW1 SOL   244      14.411  12.101  17.321  1.00  0.00           H
ATOM   1673  HW2 SOL   244      15.461  12.131  16.071  1.00  0.00           H
ATOM   1674  OW  SOL   245       3.900  17.411  15.601  1.00  0.00           O
ATOM   1675  HW1 SOL   245       2.990  17.821  15.581  1.00  0.00           H
ATOM   1676  HW2 SOL   245       3.830  16.471  15.921  1.00  0.00           H
ATOM   1677  OW  SOL   246      16.741   8.830  12.541  1.00  0.00           O
ATOM   1678  HW1 SOL   246      16.471   7.940  12.171  1.00  0.00           H
ATOM   1679  HW2 SOL   246      16.751   9.510  11.811  1.00  0.00           H
ATOM   1680  OW  SOL   247      12.251   3.250   4.490  1.00  0.00           O
ATOM   1681  HW1 SOL   247      12.901   2.510   4.380  1.00  0.00           H
ATOM   1682  HW2 SOL   247      12.451   3.750   5.330  1.00  0.00           H
ATOM   1683  OW  SOL   248       5.940   7.450   6.520  1.00  0.00           O
ATOM   1684  HW1 SOL   248       6.440   8.300   6.330  1.00  0.00           H
ATOM   1685  HW2 SOL   248       5.060   7.470   6.040  1.00  0.00           H
ATOM   1686  OW  SOL   249      17.771   3.420  16.421  1.00  0.00           O
ATOM   1687  HW1 SOL   249      17.601   3.730  15.481  1.00  0.00           H
ATOM   1688  HW2 SOL   249      16.931   3.050  16.801  1.00  0.00           H
ATOM   1689  OW  SOL   250      17.301   9.341  15.171  1.00  0.00           O
ATOM   1690  HW1 SOL   250      17.681  10.251  15.321  1.00  0.00           H
ATOM   1691  HW2 SOL   250      17.221   9.171  14.181  1.00  0.00           H
ATOM   1692  OW  SOL   251       8.590  13.741   0.160  1.00  0.00           O
ATOM   1693  HW1 SOL   251       8.130  13.891   1.040  1.00  0.00           H
ATOM   1694  HW2 SOL   251       9.030  14.591  -0.140  1.00  0.00           H
ATOM   1695  OW  SOL   252       6.610  17.901   9.531  1.00  0.00           O
ATOM   1696  HW1 SOL   252       6.150  18.781   9.401  1.00  0.00           H
ATOM   1697  HW2 SOL   252       7.600  18.021   9.461  1.00  0.00           H
ATOM   1698  OW  SOL   253       8.590   9.561   8.610  1.00  0.00           O
ATOM   1699  HW1 SOL   253       9.130   8.871   9.090  1.00  0.00           H
ATOM   1700  HW2 SOL   253       8.270  10.251   9.270  1.00  0.00           H
ATOM   1701  OW  SOL   254      10.831   9.841   0.870  1.00  0.00           O
ATOM   1702  HW1 SOL   254      10.601  10.371   0.050  1.00  0.00           H
ATOM   1703  HW2 SOL   254      11.641   9.281   0.680  1.00  0.00           H
ATOM   1704  OW  SOL   255      18.611  15.691   8.510  1.00  0.00           O
ATOM   1705  HW1 SOL   255      17.901  15.571   7.810  1.00  0.00           H
ATOM   1706  HW2 SOL   255      18.621  14.901   9.110  1.00  0.00           H
ATOM   1707  OW  SOL   256       2.210  13.141  18.441  1.00  0.00           O
ATOM   1708  HW1 SOL   256       1.560  12.411  18.231  1.00  0.00           H
ATOM   1709  HW2 SOL   256       2.250  13.281  19.421  1.00  0.00           H
ATOM   1710  OW  SOL   257       0.790  12.401   6.530  1.00  0.00           O
ATOM   1711  HW1 SOL   257       0.780  11.931   7.410  1.00  0.00           H
ATOM   1712  HW2 SOL   257       1.610  12.121   6.020  1.00  0.00           H
ATOM   1713  OW  SOL   258       6.720  13.911  16.241  1.00  0.00           O
ATOM   1714  HW1 SOL   258       5.940  13.411  16.621  1.00  0.00           H
ATOM   1715  HW2 SOL   258       6.690  14.861  16.551  1.00  0.00           H
ATOM   1716  OW  SOL   259      18.241   1.920  12.271  1.00  0.00           O
ATOM   1717  HW1 SOL   259      18.201   1.020  12.711  1.00  0.00           H
ATOM   1718  HW2 SOL   259      18.271   1.810  11.281  1.00  0.00           H
ATOM   1719  OW  SOL   260       4.280   4.240   5.200  1.00  0.00           O
ATOM   1720  HW1 SOL   260       4.580   3.520   4.580  1.00  0.00           H
ATOM   1721  HW2 SOL   260       3.890   3.840   6.030  1.00  0.00           H
ATOM   1722  OW  SOL   261      17.051  14.871  11.041  1.00  0.00           O
ATOM   1723  HW1 SOL   261      16.121  14.621  10.771  1.00  0.00           H
ATOM   1724  HW2 SOL   261      17.311  14.371  11.861  1.00  0.00           H
ATOM   1725  OW  SOL   262       3.170   5.470  12.801  1.00  0.00           O
ATOM   1726  HW1 SOL   262       3.550   4.880  13.521  1.00  0.00           H
ATOM   1727  HW2 SOL   262       3.570   5.210  11.921  1.00  0.00           H
ATOM   1728  OW  SOL   263       8.120  15.861   6.870  1.00  0.00           O
ATOM   1729  HW1 SOL   263       8.440  15.961   5.930  1.00  0.00           H
ATOM   1730  HW2 SOL   263       7.330  15.241   6.890  1.00  0.00           H
ATOM   1731  OW  SOL   264      14.241   2.140  11.121  1.00  0.00           O
ATOM   1732  HW1 SOL   264      14.761   1.490  11.671  1.00  0.00           H
ATOM   1733  HW2 SOL   264      13.751   2.770  11.731  1.00  0.00           H
ATOM   1734  OW  SOL   265      10.011   0.340  11.541  1.00  0.00           O
ATOM   1735  HW1 SOL   265       9.381  -0.380  11.231  1.00  0.00           H
ATOM   1736  HW2 SOL   265      10.941  -0.020  11.541  1.00  0.00           H
ATOM   1737  OW  SOL   266       7.700  13.301   3.010  1.00  0.00           O
ATOM   1738  HW1 SOL   266       7.240  12.431   3.180  1.00  0.00           H
ATOM   1739  HW2 SOL   266       8.610  13.271   3.420  1.00  0.00           H
ATOM   1740  OW  SOL   267       6.180  15.671  12.841  1.00  0.00           O
ATOM   1741  HW1 SOL   267       6.130  16.491  13.411  1.00  0.00           H
ATOM   1742  HW2 SOL   267       7.070  15.641  12.391  1.00  0.00           H
ATOM   1743  OW  SOL   268      13.521   0.520   1.680  1.00  0.00           O
ATOM   1744  HW1 SOL   268      13.871   0.110   0.840  1.00  0.00           H
ATOM   1745  HW2 SOL   268      12.621   0.140   1.880  1.00  0.00           H
ATOM   1746  OW  SOL   269      13.001   4.530   6.910  1.00  0.00           O
ATOM   1747  HW1 SOL   269      12.411   5.330   6.950  1.00  0.00           H
ATOM   1748  HW2 SOL   269      13.151   4.180   7.840  1.00  0.00           H
ATOM   1749  OW  SOL   270      15.931   2.210   8.820  1.00  0.00           O
ATOM   1750  HW1 SOL   270      15.091   2.200   9.360  1.00  0.00           H
ATOM   1751  HW2 SOL   270      15.951   3.040   8.260  1.00  0.00           H
ATOM   1752  OW  SOL   271       0.390  10.771   3.000  1.00  0.00           O
ATOM   1753  HW1 SOL   271       1.380  10.661   2.910  1.00  0.00           H
ATOM   1754  HW2 SOL   271      -0.010   9.911   3.320  1.00  0.00           H
ATOM   1755  OW  SOL   272       8.750  16.461   3.370  1.00  0.00           O
ATOM   1756  HW1 SOL   272       7.980  16.111   2.830  1.00  0.00           H
ATOM   1757  HW2 SOL   272       8.430  17.171   3.990  1.00  0.00           H
ATOM   1758  OW  SOL   273       2.300   6.280  19.751  1.00  0.00           O
ATOM   1759  HW1 SOL   273       1.370   6.260  20.121  1.00  0.00           H
ATOM   1760  HW2 SOL   273       2.310   5.890  18.831  1.00  0.00           H
ATOM   1761  OW  SOL   274       5.690  12.751  30.271  1.00  0.00           O
ATOM   1762  HW1 SOL   274       4.760  12.681  29.901  1.00  0.00           H
ATOM   1763  HW2 SOL   274       5.800  13.641  30.711  1.00  0.00           H
ATOM   1764  OW  SOL   275      15.551  15.111  25.651  1.00  0.00           O
ATOM   1765  HW1 SOL   275      14.981  14.951  26.461  1.00  0.00           H
ATOM   1766  HW2 SOL   275      14.961  15.211  24.851  1.00  0.00           H
ATOM   1767  OW  SOL   276      11.351   7.030  25.791  1.00  0.00           O
ATOM   1768  HW1 SOL   276      11.921   7.810  25.541  1.00  0.00           H
ATOM   1769  HW2 SOL   276      10.751   7.290  26.551  1.00  0.00           H
ATOM   1770  OW  SOL   277      17.551   6.070  20.931  1.00  0.00           O
ATOM   1771  HW1 SOL   277      17.431   5.940  19.941  1.00  0.00           H
ATOM   1772  HW2 SOL   277      17.251   5.260  21.421  1.00  0.00           H
ATOM   1773  OW  SOL   278       7.680  11.441  28.851  1.00  0.00           O
ATOM   1774  HW1 SOL   278       6.900  11.611  29.451  1.00  0.00           H
ATOM   1775  HW2 SOL   278       8.020  12.311  28.491  1.00  0.00           H
ATOM   1776  OW  SOL   279       8.500   7.980  36.851  1.00  0.00           O
ATOM   1777  HW1 SOL   279       8.460   8.740  37.501  1.00  0.00           H
ATOM   1778  HW2 SOL   279       8.720   8.340  35.941  1.00  0.00           H
ATOM   1779  OW  SOL   280       6.850  10.121  25.271  1.00  0.00           O
ATOM   1780  HW1 SOL   280       7.540   9.961  25.971  1.00  0.00           H
ATOM   1781  HW2 SOL   280       6.120  10.691  25.651  1.00  0.00           H
ATOM   1782  OW  SOL   281       6.860  11.611  36.651  1.00  0.00           O
ATOM   1783  HW1 SOL   281       7.460  12.401  36.791  1.00  0.00           H
ATOM   1784  HW2 SOL   281       6.000  11.921  36.241  1.00  0.00           H
ATOM   1785  OW  SOL   282      14.601  15.051  32.011  1.00  0.00           O
ATOM   1786  HW1 SOL   282      14.841  15.991  32.271  1.00  0.00           H
ATOM   1787  HW2 SOL   282      14.441  14.511  32.831  1.00  0.00           H
ATOM   1788  OW  SOL   283       4.380   3.920  33.611  1.00  0.00           O
ATOM   1789  HW1 SOL   283       5.200   3.360  33.701  1.00  0.00           H
ATOM   1790  HW2 SOL   283       3.570   3.340  33.651  1.00  0.00           H
ATOM   1791  OW  SOL   284      16.031   4.470  25.991  1.00  0.00           O
ATOM   1792  HW1 SOL   284      15.291   4.930  25.491  1.00  0.00           H
ATOM   1793  HW2 SOL   284      16.541   5.150  26.521  1.00  0.00           H
ATOM   1794  OW  SOL   285       2.310  17.131  23.451  1.00  0.00           O
ATOM   1795  HW1 SOL   285       2.650  17.901  23.991  1.00  0.00           H
ATOM   1796  HW2 SOL   285       2.750  17.131  22.551  1.00  0.00           H
ATOM   1797  OW  SOL   286      11.271  13.411  35.521  1.00  0.00           O
ATOM   1798  HW1 SOL   286      11.741  13.411  36.401  1.00  0.00           H
ATOM   1799  HW2 SOL   286      10.791  12.541  35.411  1.00  0.00           H
ATOM   1800  OW  SOL   287       2.300  14.341  24.001  1.00  0.00           O
ATOM   1801  HW1 SOL   287       2.040  15.301  24.001  1.00  0.00           H
ATOM   1802  HW2 SOL   287       1.590  13.801  24.451  1.00  0.00           H
ATOM   1803  OW  SOL   288       2.400  10.911  27.481  1.00  0.00           O
ATOM   1804  HW1 SOL   288       2.540  10.071  28.001  1.00  0.00           H
ATOM   1805  HW2 SOL   288       1.850  11.551  28.031  1.00  0.00           H
ATOM   1806  OW  SOL   289       6.200  17.861  33.011  1.00  0.00           O
ATOM   1807  HW1 SOL   289       5.280  17.691  33.361  1.00  0.00           H
ATOM   1808  HW2 SOL   289       6.480  18.781  33.271  1.00  0.00           H
ATOM   1809  OW  SOL   290       6.060   9.641  19.851  1.00  0.00           O
ATOM   1810  HW1 SOL   290       6.130  10.481  19.311  1.00  0.00           H
ATOM   1811  HW2 SOL   290       6.520   9.771  20.731  1.00  0.00           H
ATOM   1812  OW  SOL   291      15.941   1.140  33.421  1.00  0.00           O
ATOM   1813  HW1 SOL   291      15.761   1.810  32.701  1.00  0.00           H
ATOM   1814  HW2 SOL   291      15.911   1.600  34.311  1.00  0.00           H
ATOM   1815  OW  SOL   292       1.220   6.430  24.251  1.00  0.00           O
ATOM   1816  HW1 SOL   292       0.770   5.550  24.421  1.00  0.00           H
ATOM   1817  HW2 SOL   292       1.210   6.970  25.091  1.00  0.00           H
ATOM   1818  OW  SOL   293      18.421  17.671  22.211  1.00  0.00           O
ATOM   1819  HW1 SOL   293      18.961  17.381  23.011  1.00  0.00           H
ATOM   1820  HW2 SOL   293      18.721  18.571  21.921  1.00  0.00           H
ATOM   1821  OW  SOL   294       0.270  15.961  19.791  1.00  0.00           O
ATOM   1822  HW1 SOL   294       0.080  15.001  20.001  1.00  0.00           H
ATOM   1823  HW2 SOL   294      -0.060  16.541  20.541  1.00  0.00           H
ATOM   1824  OW  SOL   295      16.891   9.220  24.741  1.00  0.00           O
ATOM   1825  HW1 SOL   295      17.841   8.930  24.821  1.00  0.00           H
ATOM   1826  HW2 SOL   295      16.811   9.870  23.991  1.00  0.00           H
ATOM   1827  OW  SOL   296      16.411  11.081  22.941  1.00  0.00           O
ATOM   1828  HW1 SOL   296      17.271  11.101  22.421  1.00  0.00           H
ATOM   1829  HW2 SOL   296      16.551  11.551  23.821  1.00  0.00           H
ATOM   1830  OW  SOL   297       1.130   7.370  34.591  1.00  0.00           O
ATOM   1831  HW1 SOL   297       2.010   7.240  35.041  1.00  0.00           H
ATOM   1832  HW2 SOL   297       1.000   8.340  34.371  1.00  0.00           H
ATOM   1833  OW  SOL   298       6.130  13.651  25.881  1.00  0.00           O
ATOM   1834  HW1 SOL   298       5.640  12.781  25.971  1.00  0.00           H
ATOM   1835  HW2 SOL   298       5.900  14.081  25.011  1.00  0.00           H
ATOM   1836  OW  SOL   299      12.931  12.281  32.851  1.00  0.00           O
ATOM   1837  HW1 SOL   299      13.301  11.551  32.271  1.00  0.00           H
ATOM   1838  HW2 SOL   299      13.451  12.331  33.701  1.00  0.00           H
ATOM   1839  OW  SOL   300       8.090   0.040  23.641  1.00  0.00           O
ATOM   1840  HW1 SOL   300       8.490   0.950  23.551  1.00  0.00           H
ATOM   1841  HW2 SOL   300       7.090   0.120  23.701  1.00  0.00           H
ATOM   1842  OW  SOL   301       1.970   9.761  31.261  1.00  0.00           O
ATOM   1843  HW1 SOL   301       2.860   9.311  31.121  1.00  0.00           H
ATOM   1844  HW2 SOL   301       1.240   9.111  31.071  1.00  0.00           H
ATOM   1845  OW  SOL   302      15.251   9.991  20.521  1.00  0.00           O
ATOM   1846  HW1 SOL   302      14.621   9.231  20.651  1.00  0.00           H
ATOM   1847  HW2 SOL   302      15.731  10.171  21.381  1.00  0.00           H
ATOM   1848  OW  SOL   303      11.871  17.921  34.781  1.00  0.00           O
ATOM   1849  HW1 SOL   303      12.111  18.521  34.021  1.00  0.00           H
ATOM   1850  HW2 SOL   303      11.941  16.971  34.481  1.00  0.00           H
ATOM   1851  OW  SOL   304       3.170   2.510  36.631  1.00  0.00           O
ATOM   1852  HW1 SOL   304       3.880   3.220  36.691  1.00  0.00           H
ATOM   1853  HW2 SOL   304       2.290   2.900  36.911  1.00  0.00           H
ATOM   1854  OW  SOL   305      14.661  14.171  28.151  1.00  0.00           O
ATOM   1855  HW1 SOL   305      14.071  14.231  28.951  1.00  0.00           H
ATOM   1856  HW2 SOL   305      14.511  13.291  27.691  1.00  0.00           H
ATOM   1857  OW  SOL   306      16.671  17.141  24.341  1.00  0.00           O
ATOM   1858  HW1 SOL   306      16.261  16.911  23.461  1.00  0.00           H
ATOM   1859  HW2 SOL   306      16.491  16.401  24.991  1.00  0.00           H
ATOM   1860  OW  SOL   307       5.980   7.290  21.321  1.00  0.00           O
ATOM   1861  HW1 SOL   307       6.220   7.980  20.641  1.00  0.00           H
ATOM   1862  HW2 SOL   307       5.200   7.620  21.861  1.00  0.00           H
ATOM   1863  OW  SOL   308      12.811   3.450  28.061  1.00  0.00           O
ATOM   1864  HW1 SOL   308      11.951   2.950  27.931  1.00  0.00           H
ATOM   1865  HW2 SOL   308      13.431   2.910  28.621  1.00  0.00           H
ATOM   1866  OW  SOL   309      15.761  16.621  21.691  1.00  0.00           O
ATOM   1867  HW1 SOL   309      16.651  17.081  21.721  1.00  0.00           H
ATOM   1868  HW2 SOL   309      15.551  16.381  20.741  1.00  0.00           H
ATOM   1869  OW  SOL   310       8.070   6.050  33.271  1.00  0.00           O
ATOM   1870  HW1 SOL   310       7.600   6.020  34.161  1.00  0.00           H
ATOM   1871  HW2 SOL   310       7.560   5.500  32.611  1.00  0.00           H
ATOM   1872  OW  SOL   311      13.941   4.690  35.361  1.00  0.00           O
ATOM   1873  HW1 SOL   311      13.741   5.120  36.241  1.00  0.00           H
ATOM   1874  HW2 SOL   311      14.721   4.070  35.451  1.00  0.00           H
ATOM   1875  OW  SOL   312       9.731   8.900  34.341  1.00  0.00           O
ATOM   1876  HW1 SOL   312      10.191   8.060  34.051  1.00  0.00           H
ATOM   1877  HW2 SOL   312       9.171   9.240  33.591  1.00  0.00           H
ATOM   1878  OW  SOL   313       9.911   4.100  31.041  1.00  0.00           O
ATOM   1879  HW1 SOL   313       9.141   4.440  31.581  1.00  0.00           H
ATOM   1880  HW2 SOL   313       9.571   3.590  30.251  1.00  0.00           H
ATOM   1881  OW  SOL   314      10.411   7.010  22.911  1.00  0.00           O
ATOM   1882  HW1 SOL   314      10.671   6.970  23.871  1.00  0.00           H
ATOM   1883  HW2 SOL   314       9.561   6.500  22.771  1.00  0.00           H
ATOM   1884  OW  SOL   315       0.760   8.110  26.511  1.00  0.00           O
ATOM   1885  HW1 SOL   315       1.750   7.990  26.601  1.00  0.00           H
ATOM   1886  HW2 SOL   315       0.520   9.060  26.721  1.00  0.00           H
ATOM   1887  OW  SOL   316       1.300  18.211  34.331  1.00  0.00           O
ATOM   1888  HW1 SOL   316       1.200  18.061  35.321  1.00  0.00           H
ATOM   1889  HW2 SOL   316       0.440  18.571  33.971  1.00  0.00           H
ATOM   1890  OW  SOL   317       8.650   3.480  20.571  1.00  0.00           O
ATOM   1891  HW1 SOL   317       9.240   4.110  20.081  1.00  0.00           H
ATOM   1892  HW2 SOL   317       8.840   2.540  20.281  1.00  0.00           H
ATOM   1893  OW  SOL   318      17.191   5.850  36.931  1.00  0.00           O
ATOM   1894  HW1 SOL   318      16.931   6.740  36.571  1.00  0.00           H
ATOM   1895  HW2 SOL   318      17.171   5.170  36.201  1.00  0.00           H
ATOM   1896  OW  SOL   319      13.621  11.441  24.071  1.00  0.00           O
ATOM   1897  HW1 SOL   319      14.451  11.151  23.591  1.00  0.00           H
ATOM   1898  HW2 SOL   319      13.131  12.111  23.511  1.00  0.00           H
ATOM   1899  OW  SOL   320       5.500   1.960  27.471  1.00  0.00           O
ATOM   1900  HW1 SOL   320       5.450   1.910  28.471  1.00  0.00           H
ATOM   1901  HW2 SOL   320       5.520   2.920  27.181  1.00  0.00           H
ATOM   1902  OW  SOL   321      10.081  14.561  23.391  1.00  0.00           O
ATOM   1903  HW1 SOL   321       9.621  15.281  22.871  1.00  0.00           H
ATOM   1904  HW2 SOL   321      10.041  14.761  24.371  1.00  0.00           H
ATOM   1905  OW  SOL   322       3.510  18.011  27.151  1.00  0.00           O
ATOM   1906  HW1 SOL   322       4.010  17.151  27.211  1.00  0.00           H
ATOM   1907  HW2 SOL   322       4.160  18.781  27.121  1.00  0.00           H
ATOM   1908  OW  SOL   323      17.951  10.661  27.351  1.00  0.00           O
ATOM   1909  HW1 SOL   323      17.331  10.511  26.591  1.00  0.00           H
ATOM   1910  HW2 SOL   323      17.431  10.771  28.201  1.00  0.00           H
ATOM   1911  OW  SOL   324      12.271  15.501  33.681  1.00  0.00           O
ATOM   1912  HW1 SOL   324      12.331  14.731  34.321  1.00  0.00           H
ATOM   1913  HW2 SOL   324      11.751  15.241  32.881  1.00  0.00           H
ATOM   1914  OW  SOL   325       3.210   9.431  21.041  1.00  0.00           O
ATOM   1915  HW1 SOL   325       4.030   9.821  20.621  1.00  0.00           H
ATOM   1916  HW2 SOL   325       2.940   8.611  20.551  1.00  0.00           H
ATOM   1917  OW  SOL   326      14.581   7.350  25.901  1.00  0.00           O
ATOM   1918  HW1 SOL   326      14.531   6.700  26.651  1.00  0.00           H
ATOM   1919  HW2 SOL   326      15.381   7.940  26.031  1.00  0.00           H
ATOM   1920  OW  SOL   327       4.610  12.661  35.891  1.00  0.00           O
ATOM   1921  HW1 SOL   327       4.110  12.671  35.031  1.00  0.00           H
ATOM   1922  HW2 SOL   327       3.980  12.481  36.651  1.00  0.00           H
ATOM   1923  OW  SOL   328      11.111  17.761  20.991  1.00  0.00           O
ATOM   1924  HW1 SOL   328      10.511  17.141  21.491  1.00  0.00           H
ATOM   1925  HW2 SOL   328      11.421  17.321  20.141  1.00  0.00           H
ATOM   1926  OW  SOL   329       2.020   2.850  33.601  1.00  0.00           O
ATOM   1927  HW1 SOL   329       1.220   3.450  33.471  1.00  0.00           H
ATOM   1928  HW2 SOL   329       1.920   2.360  34.461  1.00  0.00           H
ATOM   1929  OW  SOL   330      16.321  13.771  19.431  1.00  0.00           O
ATOM   1930  HW1 SOL   330      16.001  14.711  19.331  1.00  0.00           H
ATOM   1931  HW2 SOL   330      15.561  13.141  19.311  1.00  0.00           H
ATOM   1932  OW  SOL   331       4.640  17.431  21.851  1.00  0.00           O
ATOM   1933  HW1 SOL   331       4.970  17.821  22.711  1.00  0.00           H
ATOM   1934  HW2 SOL   331       5.400  17.361  21.201  1.00  0.00           H
ATOM   1935  OW  SOL   332      14.001   1.070  22.881  1.00  0.00           O
ATOM   1936  HW1 SOL   332      13.761   0.700  21.981  1.00  0.00           H
ATOM   1937  HW2 SOL   332      14.991   1.230  22.921  1.00  0.00           H
ATOM   1938  OW  SOL   333       2.490  17.851  31.031  1.00  0.00           O
ATOM   1939  HW1 SOL   333       3.060  17.201  31.531  1.00  0.00           H
ATOM   1940  HW2 SOL   333       2.330  17.521  30.101  1.00  0.00           H
ATOM   1941  OW  SOL   334       9.401  16.981  27.661  1.00  0.00           O
ATOM   1942  HW1 SOL   334      10.201  16.411  27.871  1.00  0.00           H
ATOM   1943  HW2 SOL   334       8.911  16.581  26.891  1.00  0.00           H
ATOM   1944  OW  SOL   335       3.820   7.000  23.421  1.00  0.00           O
ATOM   1945  HW1 SOL   335       4.270   6.100  23.391  1.00  0.00           H
ATOM   1946  HW2 SOL   335       2.880   6.890  23.751  1.00  0.00           H
ATOM   1947  OW  SOL   336      15.471   2.220  35.911  1.00  0.00           O
ATOM   1948  HW1 SOL   336      15.421   2.590  36.831  1.00  0.00           H
ATOM   1949  HW2 SOL   336      14.751   1.530  35.791  1.00  0.00           H
ATOM   1950  OW  SOL   337       6.140   1.220  19.791  1.00  0.00           O
ATOM   1951  HW1 SOL   337       7.120   1.000  19.861  1.00  0.00           H
ATOM   1952  HW2 SOL   337       5.830   1.050  18.861  1.00  0.00           H
ATOM   1953  OW  SOL   338       7.810   2.640  36.111  1.00  0.00           O
ATOM   1954  HW1 SOL   338       8.480   2.030  36.541  1.00  0.00           H
ATOM   1955  HW2 SOL   338       7.080   2.830  36.761  1.00  0.00           H
ATOM   1956  OW  SOL   339       8.880  15.141  30.571  1.00  0.00           O
ATOM   1957  HW1 SOL   339       8.650  14.891  29.631  1.00  0.00           H
ATOM   1958  HW2 SOL   339       9.490  14.451  30.961  1.00  0.00           H
ATOM   1959  OW  SOL   340      13.511   5.900  32.951  1.00  0.00           O
ATOM   1960  HW1 SOL   340      13.791   5.470  33.801  1.00  0.00           H
ATOM   1961  HW2 SOL   340      13.761   6.860  32.961  1.00  0.00           H
ATOM   1962  OW  SOL   341       8.030  14.021  27.861  1.00  0.00           O
ATOM   1963  HW1 SOL   341       8.930  14.161  27.441  1.00  0.00           H
ATOM   1964  HW2 SOL   341       7.320  14.041  27.151  1.00  0.00           H
ATOM   1965  OW  SOL   342       9.220   5.030  27.611  1.00  0.00           O
ATOM   1966  HW1 SOL   342       8.970   4.940  26.651  1.00  0.00           H
ATOM   1967  HW2 SOL   342       9.700   4.210  27.921  1.00  0.00           H
ATOM   1968  OW  SOL   343       5.390   0.640  23.741  1.00  0.00           O
ATOM   1969  HW1 SOL   343       4.580   0.650  24.321  1.00  0.00           H
ATOM   1970  HW2 SOL   343       5.420   1.470  23.191  1.00  0.00           H
ATOM   1971  OW  SOL   344      14.341  11.881  19.031  1.00  0.00           O
ATOM   1972  HW1 SOL   344      14.661  11.121  19.601  1.00  0.00           H
ATOM   1973  HW2 SOL   344      13.421  12.151  19.331  1.00  0.00           H
ATOM   1974  OW  SOL   345       2.970   0.350  20.331  1.00  0.00           O
ATOM   1975  HW1 SOL   345       3.460   1.190  20.121  1.00  0.00           H
ATOM   1976  HW2 SOL   345       3.590  -0.300  20.781  1.00  0.00           H
ATOM   1977  OW  SOL   346       9.351   2.360  23.421  1.00  0.00           O
ATOM   1978  HW1 SOL   346       8.871   2.770  22.641  1.00  0.00           H
ATOM   1979  HW2 SOL   346      10.341   2.340  23.231  1.00  0.00           H
ATOM   1980  OW  SOL   347      10.761   6.830  33.261  1.00  0.00           O
ATOM   1981  HW1 SOL   347       9.961   6.220  33.291  1.00  0.00           H
ATOM   1982  HW2 SOL   347      11.571   6.300  33.021  1.00  0.00           H
ATOM   1983  OW  SOL   348      12.271  15.701  26.551  1.00  0.00           O
ATOM   1984  HW1 SOL   348      12.481  16.441  25.901  1.00  0.00           H
ATOM   1985  HW2 SOL   348      12.951  15.701  27.281  1.00  0.00           H
ATOM   1986  OW  SOL   349       4.590  11.521  26.031  1.00  0.00           O
ATOM   1987  HW1 SOL   349       3.880  11.251  26.681  1.00  0.00           H
ATOM   1988  HW2 SOL   349       4.330  11.241  25.101  1.00  0.00           H
ATOM   1989  OW  SOL   350      12.711  17.971  24.531  1.00  0.00           O
ATOM   1990  HW1 SOL   350      13.151  18.611  23.891  1.00  0.00           H
ATOM   1991  HW2 SOL   350      12.211  18.491  25.231  1.00  0.00           H
ATOM   1992  OW  SOL   351      10.321   5.490  18.781  1.00  0.00           O
ATOM   1993  HW1 SOL   351       9.911   6.310  18.391  1.00  0.00           H
ATOM   1994  HW2 SOL   351      10.961   5.750  19.511  1.00  0.00           H
ATOM   1995  OW  SOL   352       0.780   5.560  32.481  1.00  0.00           O
ATOM   1996  HW1 SOL   352       1.700   5.550  32.071  1.00  0.00           H
ATOM   1997  HW2 SOL   352       0.720   6.300  33.151  1.00  0.00           H
ATOM   1998  OW  SOL   353       5.610   2.220  30.091  1.00  0.00           O
ATOM   1999  HW1 SOL   353       5.990   1.380  30.461  1.00  0.00           H
ATOM   2000  HW2 SOL   353       4.730   2.410  30.531  1.00  0.00           H
ATOM   2001  OW  SOL   354       8.660   4.540  25.041  1.00  0.00           O
ATOM   2002  HW1 SOL   354       8.340   5.260  24.421  1.00  0.00           H
ATOM   2003  HW2 SOL   354       8.900   3.730  24.511  1.00  0.00           H
ATOM   2004  OW  SOL   355      10.171   0.390  26.151  1.00  0.00           O
ATOM   2005  HW1 SOL   355       9.451   0.440  25.461  1.00  0.00           H
ATOM   2006  HW2 SOL   355       9.931  -0.300  26.841  1.00  0.00           H
ATOM   2007  OW  SOL   356      14.291  11.731  27.291  1.00  0.00           O
ATOM   2008  HW1 SOL   356      13.741  10.891  27.221  1.00  0.00           H
ATOM   2009  HW2 SOL   356      14.551  12.021  26.371  1.00  0.00           H
ATOM   2010  OW  SOL   357      14.661   5.900  28.541  1.00  0.00           O
ATOM   2011  HW1 SOL   357      14.361   4.950  28.611  1.00  0.00           H
ATOM   2012  HW2 SOL   357      15.391   6.060  29.201  1.00  0.00           H
ATOM   2013  OW  SOL   358      18.571   8.330  22.391  1.00  0.00           O
ATOM   2014  HW1 SOL   358      18.991   7.690  23.031  1.00  0.00           H
ATOM   2015  HW2 SOL   358      18.191   7.820  21.611  1.00  0.00           H
ATOM   2016  OW  SOL   359       4.880  13.851  20.361  1.00  0.00           O
ATOM   2017  HW1 SOL   359       4.010  13.701  20.831  1.00  0.00           H
ATOM   2018  HW2 SOL   359       4.710  14.111  19.411  1.00  0.00           H
ATOM   2019  OW  SOL   360      16.641  12.801  25.191  1.00  0.00           O
ATOM   2020  HW1 SOL   360      17.631  12.881  25.331  1.00  0.00           H
ATOM   2021  HW2 SOL   360      16.191  13.641  25.501  1.00  0.00           H
ATOM   2022  OW  SOL   361      13.901   5.750  19.401  1.00  0.00           O
ATOM   2023  HW1 SOL   361      13.361   5.540  20.211  1.00  0.00           H
ATOM   2024  HW2 SOL   361      14.811   5.340  19.491  1.00  0.00           H
ATOM   2025  OW  SOL   362       5.270   2.560  21.901  1.00  0.00           O
ATOM   2026  HW1 SOL   362       5.540   1.970  21.151  1.00  0.00           H
ATOM   2027  HW2 SOL   362       5.270   3.510  21.591  1.00  0.00           H
ATOM   2028  OW  SOL   363      17.541  12.231  34.501  1.00  0.00           O
ATOM   2029  HW1 SOL   363      18.451  11.841  34.371  1.00  0.00           H
ATOM   2030  HW2 SOL   363      17.621  13.191  34.741  1.00  0.00           H
ATOM   2031  OW  SOL   364      10.641  13.471  32.021  1.00  0.00           O
ATOM   2032  HW1 SOL   364       9.841  13.241  32.571  1.00  0.00           H
ATOM   2033  HW2 SOL   364      11.471  13.211  32.511  1.00  0.00           H
ATOM   2034  OW  SOL   365      15.921  16.291  34.871  1.00  0.00           O
ATOM   2035  HW1 SOL   365      16.191  16.631  33.971  1.00  0.00           H
ATOM   2036  HW2 SOL   365      16.711  15.911  35.331  1.00  0.00           H
ATOM   2037  OW  SOL   366      11.111  11.951  29.621  1.00  0.00           O
ATOM   2038  HW1 SOL   366      10.711  12.391  30.431  1.00  0.00           H
ATOM   2039  HW2 SOL   366      10.701  12.321  28.791  1.00  0.00           H
ATOM   2040  OW  SOL   367      16.381  10.991  29.411  1.00  0.00           O
ATOM   2041  HW1 SOL   367      16.431  11.801  30.001  1.00  0.00           H
ATOM   2042  HW2 SOL   367      15.521  11.011  28.901  1.00  0.00           H
ATOM   2043  OW  SOL   368       9.150   0.890  32.641  1.00  0.00           O
ATOM   2044  HW1 SOL   368       9.400   0.690  31.691  1.00  0.00           H
ATOM   2045  HW2 SOL   368       9.870   1.450  33.061  1.00  0.00           H
ATOM   2046  OW  SOL   369       9.801  11.161  35.811  1.00  0.00           O
ATOM   2047  HW1 SOL   369       8.811  11.221  35.911  1.00  0.00           H
ATOM   2048  HW2 SOL   369      10.031  10.361  35.251  1.00  0.00           H
ATOM   2049  OW  SOL   370       7.050  10.501  22.301  1.00  0.00           O
ATOM   2050  HW1 SOL   370       6.910  10.571  23.291  1.00  0.00           H
ATOM   2051  HW2 SOL   370       7.890   9.991  22.121  1.00  0.00           H
ATOM   2052  OW  SOL   371       4.100   8.130  31.131  1.00  0.00           O
ATOM   2053  HW1 SOL   371       4.960   8.250  31.631  1.00  0.00           H
ATOM   2054  HW2 SOL   371       3.680   7.260  31.401  1.00  0.00           H
ATOM   2055  OW  SOL   372      12.741   3.860  31.241  1.00  0.00           O
ATOM   2056  HW1 SOL   372      12.951   4.600  31.881  1.00  0.00           H
ATOM   2057  HW2 SOL   372      11.851   4.030  30.811  1.00  0.00           H
ATOM   2058  OW  SOL   373       0.640  15.641  31.931  1.00  0.00           O
ATOM   2059  HW1 SOL   373       0.180  16.461  31.591  1.00  0.00           H
ATOM   2060  HW2 SOL   373       1.620  15.831  32.021  1.00  0.00           H
ATOM   2061  OW  SOL   374       3.670  11.001  23.631  1.00  0.00           O
ATOM   2062  HW1 SOL   374       3.600  11.831  23.071  1.00  0.00           H
ATOM   2063  HW2 SOL   374       3.710  10.201  23.031  1.00  0.00           H
ATOM   2064  OW  SOL   375       5.660   5.370  27.271  1.00  0.00           O
ATOM   2065  HW1 SOL   375       5.780   6.030  26.531  1.00  0.00           H
ATOM   2066  HW2 SOL   375       6.120   5.710  28.101  1.00  0.00           H
ATOM   2067  OW  SOL   376      12.521  13.481  22.501  1.00  0.00           O
ATOM   2068  HW1 SOL   376      13.021  14.251  22.901  1.00  0.00           H
ATOM   2069  HW2 SOL   376      11.571  13.501  22.821  1.00  0.00           H
ATOM   2070  OW  SOL   377      12.721  14.451  30.041  1.00  0.00           O
ATOM   2071  HW1 SOL   377      13.191  14.581  30.911  1.00  0.00           H
ATOM   2072  HW2 SOL   377      12.061  13.711  30.131  1.00  0.00           H
ATOM   2073  OW  SOL   378      15.821   6.390  23.341  1.00  0.00           O
ATOM   2074  HW1 SOL   378      15.511   7.000  24.071  1.00  0.00           H
ATOM   2075  HW2 SOL   378      16.321   6.910  22.651  1.00  0.00           H
ATOM   2076  OW  SOL   379       3.540  15.101  31.911  1.00  0.00           O
ATOM   2077  HW1 SOL   379       3.330  14.661  31.041  1.00  0.00           H
ATOM   2078  HW2 SOL   379       4.510  15.361  31.941  1.00  0.00           H
ATOM   2079  OW  SOL   380       4.020   7.510  34.601  1.00  0.00           O
ATOM   2080  HW1 SOL   380       4.700   8.060  34.131  1.00  0.00           H
ATOM   2081  HW2 SOL   380       4.420   6.630  34.871  1.00  0.00           H
ATOM   2082  OW  SOL   381      15.871   7.790  35.321  1.00  0.00           O
ATOM   2083  HW1 SOL   381      14.951   8.170  35.271  1.00  0.00           H
ATOM   2084  HW2 SOL   381      16.471   8.260  34.671  1.00  0.00           H
ATOM   2085  OW  SOL   382      10.131   1.050  36.321  1.00  0.00           O
ATOM   2086  HW1 SOL   382      10.191   1.900  35.801  1.00  0.00           H
ATOM   2087  HW2 SOL   382      10.451   0.290  35.751  1.00  0.00           H
ATOM   2088  OW  SOL   383       5.040   0.500  36.021  1.00  0.00           O
ATOM   2089  HW1 SOL   383       4.620  -0.070  35.321  1.00  0.00           H
ATOM   2090  HW2 SOL   383       4.380   1.190  36.341  1.00  0.00           H
ATOM   2091  OW  SOL   384       5.730   8.700  28.911  1.00  0.00           O
ATOM   2092  HW1 SOL   384       6.170   9.590  28.821  1.00  0.00           H
ATOM   2093  HW2 SOL   384       5.100   8.700  29.681  1.00  0.00           H
ATOM   2094  OW  SOL   385      13.601   8.620  29.071  1.00  0.00           O
ATOM   2095  HW1 SOL   385      12.851   8.620  28.411  1.00  0.00           H
ATOM   2096  HW2 SOL   385      13.971   7.700  29.161  1.00  0.00           H
ATOM   2097  OW  SOL   386      12.091   5.250  21.371  1.00  0.00           O
ATOM   2098  HW1 SOL   386      12.221   4.410  21.911  1.00  0.00           H
ATOM   2099  HW2 SOL   386      11.801   5.990  21.971  1.00  0.00           H
ATOM   2100  OW  SOL   387       3.070   2.130  30.931  1.00  0.00           O
ATOM   2101  HW1 SOL   387       2.840   2.500  31.831  1.00  0.00           H
ATOM   2102  HW2 SOL   387       2.770   1.180  30.871  1.00  0.00           H
ATOM   2103  OW  SOL   388       0.370  13.101  31.441  1.00  0.00           O
ATOM   2104  HW1 SOL   388       0.900  12.611  32.121  1.00  0.00           H
ATOM   2105  HW2 SOL   388       0.590  14.081  31.491  1.00  0.00           H
ATOM   2106  OW  SOL   389       7.320   6.340  29.261  1.00  0.00           O
ATOM   2107  HW1 SOL   389       7.910   6.080  28.501  1.00  0.00           H
ATOM   2108  HW2 SOL   389       7.040   7.300  29.151  1.00  0.00           H
ATOM   2109  OW  SOL   390      17.281   9.351  37.161  1.00  0.00           O
ATOM   2110  HW1 SOL   390      16.821   9.281  36.271  1.00  0.00           H
ATOM   2111  HW2 SOL   390      16.661   9.791  37.821  1.00  0.00           H
ATOM   2112  OW  SOL   391       3.070   0.630  24.801  1.00  0.00           O
ATOM   2113  HW1 SOL   391       2.960   1.570  25.131  1.00  0.00           H
ATOM   2114  HW2 SOL   391       3.020   0.000  25.571  1.00  0.00           H
ATOM   2115  OW  SOL   392      16.221   3.670  22.361  1.00  0.00           O
ATOM   2116  HW1 SOL   392      16.241   2.910  23.001  1.00  0.00           H
ATOM   2117  HW2 SOL   392      15.741   4.440  22.761  1.00  0.00           H
ATOM   2118  OW  SOL   393      10.231   7.660  28.281  1.00  0.00           O
ATOM   2119  HW1 SOL   393      10.381   7.870  29.241  1.00  0.00           H
ATOM   2120  HW2 SOL   393       9.931   6.710  28.191  1.00  0.00           H
ATOM   2121  OW  SOL   394       9.801  15.731  35.621  1.00  0.00           O
ATOM   2122  HW1 SOL   394       9.601  16.171  34.741  1.00  0.00           H
ATOM   2123  HW2 SOL   394      10.191  14.821  35.461  1.00  0.00           H
ATOM   2124  OW  SOL   395      18.591  15.181  34.671  1.00  0.00           O
ATOM   2125  HW1 SOL   395      18.731  15.451  33.721  1.00  0.00           H
ATOM   2126  HW2 SOL   395      19.421  15.401  35.201  1.00  0.00           H
ATOM   2127  OW  SOL   396       3.500   8.980  36.661  1.00  0.00           O
ATOM   2128  HW1 SOL   396       4.260   9.420  37.141  1.00  0.00           H
ATOM   2129  HW2 SOL   396       3.850   8.510  35.841  1.00  0.00           H
ATOM   2130  OW  SOL   397      15.401   2.740  19.871  1.00  0.00           O
ATOM   2131  HW1 SOL   397      14.791   1.990  20.101  1.00  0.00           H
ATOM   2132  HW2 SOL   397      15.621   3.260  20.701  1.00  0.00           H
ATOM   2133  OW  SOL   398      13.031   8.380  19.041  1.00  0.00           O
ATOM   2134  HW1 SOL   398      13.371   7.450  19.191  1.00  0.00           H
ATOM   2135  HW2 SOL   398      13.211   8.650  18.091  1.00  0.00           H
ATOM   2136  OW  SOL   399      10.681  13.331  27.111  1.00  0.00           O
ATOM   2137  HW1 SOL   399      10.751  12.491  26.561  1.00  0.00           H
ATOM   2138  HW2 SOL   399      11.301  14.021  26.751  1.00  0.00           H
ATOM   2139  OW  SOL   400       3.190   8.100  28.111  1.00  0.00           O
ATOM   2140  HW1 SOL   400       4.120   8.460  28.161  1.00  0.00           H
ATOM   2141  HW2 SOL   400       3.130   7.250  28.631  1.00  0.00           H
ATOM   2142  OW  SOL   401       3.390   5.090  28.681  1.00  0.00           O
ATOM   2143  HW1 SOL   401       2.870   4.260  28.511  1.00  0.00           H
ATOM   2144  HW2 SOL   401       4.160   5.140  28.041  1.00  0.00           H
ATOM   2145  OW  SOL   402      11.381   3.800  35.401  1.00  0.00           O
ATOM   2146  HW1 SOL   402      10.931   4.430  36.041  1.00  0.00           H
ATOM   2147  HW2 SOL   402      12.311   4.110  35.231  1.00  0.00           H
ATOM   2148  OW  SOL   403      11.601   2.070  33.391  1.00  0.00           O
ATOM   2149  HW1 SOL   403      11.601   2.710  34.161  1.00  0.00           H
ATOM   2150  HW2 SOL   403      11.881   2.550  32.561  1.00  0.00           H
ATOM   2151  OW  SOL   404       0.080  13.261  20.621  1.00  0.00           O
ATOM   2152  HW1 SOL   404      -0.850  13.471  20.311  1.00  0.00           H
ATOM   2153  HW2 SOL   404       0.180  12.271  20.751  1.00  0.00           H
ATOM   2154  OW  SOL   405       0.880  18.011  27.891  1.00  0.00           O
ATOM   2155  HW1 SOL   405       0.460  17.151  27.621  1.00  0.00           H
ATOM   2156  HW2 SOL   405       1.820  18.041  27.551  1.00  0.00           H
ATOM   2157  OW  SOL   406       5.040  15.681  27.721  1.00  0.00           O
ATOM   2158  HW1 SOL   406       5.700  16.421  27.811  1.00  0.00           H
ATOM   2159  HW2 SOL   406       5.480  14.891  27.301  1.00  0.00           H
ATOM   2160  OW  SOL   407      10.021   7.960  31.001  1.00  0.00           O
ATOM   2161  HW1 SOL   407      10.431   7.640  31.861  1.00  0.00           H
ATOM   2162  HW2 SOL   407       9.061   7.690  30.971  1.00  0.00           H
ATOM   2163  OW  SOL   408       0.400   5.440  29.761  1.00  0.00           O
ATOM   2164  HW1 SOL   408       1.250   5.110  29.351  1.00  0.00           H
ATOM   2165  HW2 SOL   408       0.530   5.590  30.741  1.00  0.00           H
ATOM   2166  OW  SOL   409       1.890   5.200  35.841  1.00  0.00           O
ATOM   2167  HW1 SOL   409       2.480   4.800  35.141  1.00  0.00           H
ATOM   2168  HW2 SOL   409       1.310   5.910  35.431  1.00  0.00           H
ATOM   2169  OW  SOL   410      13.691   9.501  35.221  1.00  0.00           O
ATOM   2170  HW1 SOL   410      14.081  10.391  35.421  1.00  0.00           H
ATOM   2171  HW2 SOL   410      13.791   9.301  34.251  1.00  0.00           H
ATOM   2172  OW  SOL   411       8.150   5.720  21.871  1.00  0.00           O
ATOM   2173  HW1 SOL   411       8.220   4.830  21.411  1.00  0.00           H
ATOM   2174  HW2 SOL   411       7.210   6.060  21.791  1.00  0.00           H
ATOM   2175  OW  SOL   412      16.571   6.040  30.681  1.00  0.00           O
ATOM   2176  HW1 SOL   412      16.191   5.350  31.301  1.00  0.00           H
ATOM   2177  HW2 SOL   412      17.391   5.680  30.241  1.00  0.00           H
ATOM   2178  OW  SOL   413       2.520  15.641  36.061  1.00  0.00           O
ATOM   2179  HW1 SOL   413       2.220  16.211  36.821  1.00  0.00           H
ATOM   2180  HW2 SOL   413       2.450  14.671  36.321  1.00  0.00           H
ATOM   2181  OW  SOL   414       6.710   4.640  31.311  1.00  0.00           O
ATOM   2182  HW1 SOL   414       6.370   3.750  31.011  1.00  0.00           H
ATOM   2183  HW2 SOL   414       6.970   5.180  30.511  1.00  0.00           H
ATOM   2184  OW  SOL   415       9.300  16.781  33.271  1.00  0.00           O
ATOM   2185  HW1 SOL   415       9.060  16.601  32.321  1.00  0.00           H
ATOM   2186  HW2 SOL   415       9.600  17.721  33.371  1.00  0.00           H
ATOM   2187  OW  SOL   416       4.730   5.000  20.531  1.00  0.00           O
ATOM   2188  HW1 SOL   416       5.340   5.800  20.571  1.00  0.00           H
ATOM   2189  HW2 SOL   416       3.780   5.310  20.601  1.00  0.00           H
ATOM   2190  OW  SOL   417       1.590  11.371  33.281  1.00  0.00           O
ATOM   2191  HW1 SOL   417       1.810  10.761  34.041  1.00  0.00           H
ATOM   2192  HW2 SOL   417       1.690  10.881  32.421  1.00  0.00           H
ATOM   2193  OW  SOL   418      13.471  10.591  30.961  1.00  0.00           O
ATOM   2194  HW1 SOL   418      13.711   9.961  30.221  1.00  0.00           H
ATOM   2195  HW2 SOL   418      12.571  10.991  30.781  1.00  0.00           H
ATOM   2196  OW  SOL   419      13.021   8.550  21.711  1.00  0.00           O
ATOM   2197  HW1 SOL   419      12.161   8.240  22.131  1.00  0.00           H
ATOM   2198  HW2 SOL   419      12.981   8.410  20.721  1.00  0.00           H
ATOM   2199  OW  SOL   420      17.591  17.471  30.161  1.00  0.00           O
ATOM   2200  HW1 SOL   420      18.201  17.771  29.431  1.00  0.00           H
ATOM   2201  HW2 SOL   420      17.211  16.581  29.941  1.00  0.00           H
ATOM   2202  OW  SOL   421      12.521  17.311  29.901  1.00  0.00           O
ATOM   2203  HW1 SOL   421      13.361  17.361  29.361  1.00  0.00           H
ATOM   2204  HW2 SOL   421      12.291  16.351  30.081  1.00  0.00           H
ATOM   2205  OW  SOL   422       0.830  12.581  28.841  1.00  0.00           O
ATOM   2206  HW1 SOL   422       0.780  12.571  29.841  1.00  0.00           H
ATOM   2207  HW2 SOL   422       0.000  12.171  28.461  1.00  0.00           H
ATOM   2208  OW  SOL   423       6.880  16.621  35.781  1.00  0.00           O
ATOM   2209  HW1 SOL   423       6.320  17.431  35.871  1.00  0.00           H
ATOM   2210  HW2 SOL   423       7.400  16.661  34.921  1.00  0.00           H
ATOM   2211  OW  SOL   424      17.261   1.350  23.851  1.00  0.00           O
ATOM   2212  HW1 SOL   424      17.991   1.180  23.181  1.00  0.00           H
ATOM   2213  HW2 SOL   424      16.951   0.480  24.231  1.00  0.00           H
ATOM   2214  OW  SOL   425      13.881  15.731  23.391  1.00  0.00           O
ATOM   2215  HW1 SOL   425      14.551  15.851  22.651  1.00  0.00           H
ATOM   2216  HW2 SOL   425      13.481  16.621  23.621  1.00  0.00           H
ATOM   2217  OW  SOL   426       1.300  17.941  37.131  1.00  0.00           O
ATOM   2218  HW1 SOL   426       0.890  17.201  37.661  1.00  0.00           H
ATOM   2219  HW2 SOL   426       1.940  18.451  37.711  1.00  0.00           H
ATOM   2220  OW  SOL   427      12.801   9.270  25.341  1.00  0.00           O
ATOM   2221  HW1 SOL   427      13.401   8.460  25.361  1.00  0.00           H
ATOM   2222  HW2 SOL   427      13.201   9.960  24.741  1.00  0.00           H
ATOM   2223  OW  SOL   428       8.300  12.731  32.841  1.00  0.00           O
ATOM   2224  HW1 SOL   428       8.250  13.061  33.791  1.00  0.00           H
ATOM   2225  HW2 SOL   428       7.440  12.921  32.381  1.00  0.00           H
ATOM   2226  OW  SOL   429       6.720  16.161  20.161  1.00  0.00           O
ATOM   2227  HW1 SOL   429       6.810  16.261  19.171  1.00  0.00           H
ATOM   2228  HW2 SOL   429       6.320  15.271  20.371  1.00  0.00           H
ATOM   2229  OW  SOL   430      16.501  17.201  32.561  1.00  0.00           O
ATOM   2230  HW1 SOL   430      17.031  17.301  31.721  1.00  0.00           H
ATOM   2231  HW2 SOL   430      16.231  18.101  32.901  1.00  0.00           H
ATOM   2232  OW  SOL   431      18.411   1.750  28.251  1.00  0.00           O
ATOM   2233  HW1 SOL   431      18.801   0.900  27.891  1.00  0.00           H
ATOM   2234  HW2 SOL   431      17.431   1.770  28.061  1.00  0.00           H
ATOM   2235  OW  SOL   432       2.630   3.260  25.821  1.00  0.00           O
ATOM   2236  HW1 SOL   432       1.840   3.770  25.481  1.00  0.00           H
ATOM   2237  HW2 SOL   432       2.540   3.110  26.801  1.00  0.00           H
ATOM   2238  OW  SOL   433      11.941  16.121  18.931  1.00  0.00           O
ATOM   2239  HW1 SOL   433      12.001  15.191  19.301  1.00  0.00           H
ATOM   2240  HW2 SOL   433      11.351  16.121  18.131  1.00  0.00           H
ATOM   2241  OW  SOL   434       8.220  10.021  32.341  1.00  0.00           O
ATOM   2242  HW1 SOL   434       8.620  10.011  31.421  1.00  0.00           H
ATOM   2243  HW2 SOL   434       8.320  10.941  32.741  1.00  0.00           H
ATOM   2244  OW  SOL   435       9.160   9.100  21.531  1.00  0.00           O
ATOM   2245  HW1 SOL   435       9.790   9.480  20.851  1.00  0.00           H
ATOM   2246  HW2 SOL   435       9.560   8.270  21.921  1.00  0.00           H
ATOM   2247  OW  SOL   436      15.041  16.071  19.061  1.00  0.00           O
ATOM   2248  HW1 SOL   436      14.121  16.441  19.131  1.00  0.00           H
ATOM   2249  HW2 SOL   436      15.421  16.271  18.161  1.00  0.00           H
ATOM   2250  OW  SOL   437       3.720  12.881  33.521  1.00  0.00           O
ATOM   2251  HW1 SOL   437       3.590  13.811  33.181  1.00  0.00           H
ATOM   2252  HW2 SOL   437       2.880  12.361  33.391  1.00  0.00           H
ATOM   2253  OW  SOL   438      16.141  12.921  31.511  1.00  0.00           O
ATOM   2254  HW1 SOL   438      16.741  12.951  32.311  1.00  0.00           H
ATOM   2255  HW2 SOL   438      15.391  13.561  31.641  1.00  0.00           H
ATOM   2256  OW  SOL   439      10.391  10.981  25.581  1.00  0.00           O
ATOM   2257  HW1 SOL   439       9.691  10.511  26.121  1.00  0.00           H
ATOM   2258  HW2 SOL   439      10.981  10.301  25.151  1.00  0.00           H
ATOM   2259  OW  SOL   440      10.141   2.360  28.331  1.00  0.00           O
ATOM   2260  HW1 SOL   440      10.061   2.000  27.401  1.00  0.00           H
ATOM   2261  HW2 SOL   440      10.121   1.600  28.981  1.00  0.00           H
ATOM   2262  OW  SOL   441       5.900  14.871  23.531  1.00  0.00           O
ATOM   2263  HW1 SOL   441       6.320  14.291  22.831  1.00  0.00           H
ATOM   2264  HW2 SOL   441       5.460  15.661  23.091  1.00  0.00           H
ATOM   2265  OW  SOL   442      17.091   3.850  32.431  1.00  0.00           O
ATOM   2266  HW1 SOL   442      17.821   4.540  32.471  1.00  0.00           H
ATOM   2267  HW2 SOL   442      17.371   3.100  31.841  1.00  0.00           H
ATOM   2268  OW  SOL   443       2.550  13.481  21.521  1.00  0.00           O
ATOM   2269  HW1 SOL   443       1.590  13.491  21.251  1.00  0.00           H
ATOM   2270  HW2 SOL   443       2.670  14.011  22.361  1.00  0.00           H
ATOM   2271  OW  SOL   444       1.050  10.131  35.881  1.00  0.00           O
ATOM   2272  HW1 SOL   444       0.280   9.801  36.421  1.00  0.00           H
ATOM   2273  HW2 SOL   444       1.900   9.831  36.301  1.00  0.00           H
ATOM   2274  OW  SOL   445       6.720   2.030  33.511  1.00  0.00           O
ATOM   2275  HW1 SOL   445       7.620   1.870  33.111  1.00  0.00           H
ATOM   2276  HW2 SOL   445       6.800   2.080  34.501  1.00  0.00           H
ATOM   2277  OW  SOL   446       0.750   3.450  18.951  1.00  0.00           O
ATOM   2278  HW1 SOL   446      -0.170   3.170  18.661  1.00  0.00           H
ATOM   2279  HW2 SOL   446       1.060   4.220  18.391  1.00  0.00           H
ATOM   2280  OW  SOL   447      14.401   8.560  32.601  1.00  0.00           O
ATOM   2281  HW1 SOL   447      13.831   9.080  31.971  1.00  0.00           H
ATOM   2282  HW2 SOL   447      15.361   8.680  32.361  1.00  0.00           H
ATOM   2283  OW  SOL   448       0.720   1.660  21.801  1.00  0.00           O
ATOM   2284  HW1 SOL   448       0.550   2.490  21.261  1.00  0.00           H
ATOM   2285  HW2 SOL   448       1.620   1.290  21.581  1.00  0.00           H
ATOM   2286  OW  SOL   449      11.831  13.351  19.811  1.00  0.00           O
ATOM   2287  HW1 SOL   449      10.841  13.241  19.831  1.00  0.00           H
ATOM   2288  HW2 SOL   449      12.171  13.501  20.741  1.00  0.00           H
ATOM   2289  OW  SOL   450       6.130   8.420  32.931  1.00  0.00           O
ATOM   2290  HW1 SOL   450       6.690   9.230  32.761  1.00  0.00           H
ATOM   2291  HW2 SOL   450       6.720   7.620  32.961  1.00  0.00           H
ATOM   2292  OW  SOL   451      14.931  17.671  28.211  1.00  0.00           O
ATOM   2293  HW1 SOL   451      15.261  18.311  27.521  1.00  0.00           H
ATOM   2294  HW2 SOL   451      15.591  17.611  28.961  1.00  0.00           H
ATOM   2295  OW  SOL   452       7.160   5.650  35.701  1.00  0.00           O
ATOM   2296  HW1 SOL   452       7.350   6.300  36.441  1.00  0.00           H
ATOM   2297  HW2 SOL   452       7.760   4.850  35.791  1.00  0.00           H
ATOM   2298  OW  SOL   453      14.501  12.201  34.951  1.00  0.00           O
ATOM   2299  HW1 SOL   453      14.411  12.101  35.941  1.00  0.00           H
ATOM   2300  HW2 SOL   453      15.461  12.131  34.691  1.00  0.00           H
ATOM   2301  OW  SOL   454       3.900  17.411  34.221  1.00  0.00           O
ATOM   2302  HW1 SOL   454       2.990  17.821  34.201  1.00  0.00           H
ATOM   2303  HW2 SOL   454       3.830  16.471  34.541  1.00  0.00           H
ATOM   2304  OW  SOL   455      16.741   8.830  31.161  1.00  0.00           O
ATOM   2305  HW1 SOL   455      16.471   7.940  30.791  1.00  0.00           H
ATOM   2306  HW2 SOL   455      16.751   9.510  30.431  1.00  0.00           H
ATOM   2307  OW  SOL   456      12.251   3.250  23.111  1.00  0.00           O
ATOM   2308  HW1 SOL   456      12.901   2.510  23.001  1.00  0.00           H
ATOM   2309  HW2 SOL   456      12.451   3.750  23.951  1.00  0.00           H
ATOM   2310  OW  SOL   457       5.940   7.450  25.141  1.00  0.00           O
ATOM   2311  HW1 SOL   457       6.440   8.300  24.951  1.00  0.00           H
ATOM   2312  HW2 SOL   457       5.060   7.470  24.661  1.00  0.00           H
ATOM   2313  OW  SOL   458      17.771   3.420  35.041  1.00  0.00           O
ATOM   2314  HW1 SOL   458      17.601   3.730  34.101  1.00  0.00           H
ATOM   2315  HW2 SOL   458      16.931   3.050  35.421  1.00  0.00           H
ATOM   2316  OW  SOL   459      17.301   9.341  33.791  1.00  0.00           O
ATOM   2317  HW1 SOL   459      17.681  10.251  33.941  1.00  0.00           H
ATOM   2318  HW2 SOL   459      17.221   9.171  32.801  1.00  0.00           H
ATOM   2319  OW  SOL   460       8.590  13.741  18.781  1.00  0.00           O
ATOM   2320  HW1 SOL   460       8.130  13.891  19.661  1.00  0.00           H
ATOM   2321  HW2 SOL   460       9.030  14.591  18.481  1.00  0.00           H
ATOM   2322  OW  SOL   461       6.610  17.901  28.151  1.00  0.00           O
ATOM   2323  HW1 SOL   461       6.150  18.781  28.021  1.00  0.00           H
ATOM   2324  HW2 SOL   461       7.600  18.021  28.081  1.00  0.00           H
ATOM   2325  OW  SOL   462       8.590   9.561  27.231  1.00  0.00           O
ATOM   2326  HW1 SOL   462       9.130   8.871  27.711  1.00  0.00           H
ATOM   2327  HW2 SOL   462       8.270  10.251  27.891  1.00  0.00           H
ATOM   2328  OW  SOL   463      10.831   9.841  19.491  1.00  0.00           O
ATOM   2329  HW1 SOL   463      10.601  10.371  18.671  1.00  0.00           H
ATOM   2330  HW2 SOL   463      11.641   9.281  19.301  1.00  0.00           H
ATOM   2331  OW  SOL   464      18.611  15.691  27.131  1.00  0.00           O
ATOM   2332  HW1 SOL   464      17.901  15.571  26.431  1.00  0.00           H
ATOM   2333  HW2 SOL   464      18.621  14.901  27.731  1.00  0.00           H
ATOM   2334  OW  SOL   465       2.210  13.141  37.061  1.00  0.00           O
ATOM   2335  HW1 SOL   465       1.560  12.411  36.851  1.00  0.00           H
ATOM   2336  HW2 SOL   465       2.250  13.281  38.041  1.00  0.00           H
ATOM   2337  OW  SOL   466       0.790  12.401  25.151  1.00  0.00           O
ATOM   2338  HW1 SOL   466       0.780  11.931  26.031  1.00  0.00           H
ATOM   2339  HW2 SOL   466       1.610  12.121  24.641  1.00  0.00           H
ATOM   2340  OW  SOL   467       6.720  13.911  34.861  1.00  0.00           O
ATOM   2341  HW1 SOL   467       5.940  13.411  35.241  1.00  0.00           H
ATOM   2342  HW2 SOL   467       6.690  14.861  35.171  1.00  0.00           H
ATOM   2343  OW  SOL   468      18.241   1.920  30.891  1.00  0.00           O
ATOM   2344  HW1 SOL   468      18.201   1.020  31.331  1.00  0.00           H
ATOM   2345  HW2 SOL   468      18.271   1.810  29.901  1.00  0.00           H
ATOM   2346  OW  SOL   469       4.280   4.240  23.821  1.00  0.00           O
ATOM   2347  HW1 SOL   469       4.580   3.520  23.201  1.00  0.00           H
ATOM   2348  HW2 SOL   469       3.890   3.840  24.651  1.00  0.00           H
ATOM   2349  OW  SOL   470      17.051  14.871  29.661  1.00  0.00           O
ATOM   2350  HW1 SOL   470      16.121  14.621  29.391  1.00  0.00           H
ATOM   2351  HW2 SOL   470      17.311  14.371  30.481  1.00  0.00           H
ATOM   2352  OW  SOL   471       3.170   5.470  31.421  1.00  0.00           O
ATOM   2353  HW1 SOL   471       3.550   4.880  32.141  1.00  0.00           H
ATOM   2354  HW2 SOL   471       3.570   5.210  30.541  1.00  0.00           H
ATOM   2355  OW  SOL   472       8.120  15.861  25.491  1.00  0.00           O
ATOM   2356  HW1 SOL   472       8.440  15.961  24.551  1.00  0.00           H
ATOM   2357  HW2 SOL   472       7.330  15.241  25.511  1.00  0.00           H
ATOM   2358  OW  SOL   473      14.241   2.140  29.741  1.00  0.00           O
ATOM   2359  HW1 SOL   473      14.761   1.490  30.291  1.00  0.00           H
ATOM   2360  HW2 SOL   473      13.751   2.770  30.351  1.00  0.00           H
ATOM   2361  OW  SOL   474      10.011   0.340  30.161  1.00  0.00           O
ATOM   2362  HW1 SOL   474       9.381  -0.380  29.851  1.00  0.00           H
ATOM   2363  HW2 SOL   474      10.941  -0.020  30.161  1.00  0.00           H
ATOM   2364  OW  SOL   475       7.700  13.301  21.631  1.00  0.00           O
ATOM   2365  HW1 SOL   475       7.240  12.431  21.801  1.00  0.00           H
ATOM   2366  HW2 SOL   475       8.610  13.271  22.041  1.00  0.00           H
ATOM   2367  OW  SOL   476       6.180  15.671  31.461  1.00  0.00           O
ATOM   2368  HW1 SOL   476       6.130  16.491  32.031  1.00  0.00           H
ATOM   2369  HW2 SOL   476       7.070  15.641  31.011  1.00  0.00           H
ATOM   2370  OW  SOL   477      13.521   0.520  20.301  1.00  0.00           O
ATOM   2371  HW1 SOL   477      13.871   0.110  19.461  1.00  0.00           H
ATOM   2372  HW2 SOL   477      12.621   0.140  20.501  1.00  0.00           H
ATOM   2373  OW  SOL   478      15.931   2.210  27.441  1.00  0.00           O
ATOM   2374  HW1 SOL   478      15.091   2.200  27.981  1.00  0.00           H
ATOM   2375  HW2 SOL   478      15.951   3.040  26.881  1.00  0.00           H
ATOM   2376  OW  SOL   479       0.390  10.771  21.621  1.00  0.00           O
ATOM   2377  HW1 SOL   479       1.380  10.661  21.531  1.00  0.00           H
ATOM   2378  HW2 SOL   479      -0.010   9.911  21.941  1.00  0.00           H
ATOM   2379  OW  SOL   480       8.750  16.461  21.991  1.00  0.00           O
ATOM   2380  HW1 SOL   480       7.980  16.111  21.451  1.00  0.00           H
ATOM   2381  HW2 SOL   480       8.430  17.171  22.611  1.00  0.00           H
ATOM   2382  OW  SOL   481       2.300   6.280  38.371  1.00  0.00           O
ATOM   2383  HW1 SOL   481       1.370   6.260  38.741  1.00  0.00           H
ATOM   2384  HW2 SOL   481       2.310   5.890  37.451  1.00  0.00           H
ATOM   2385  OW  SOL   482       2.250   2.750  47.202  1.00  0.00           O
ATOM   2386  HW1 SOL   482       2.600   2.580  48.122  1.00  0.00           H
ATOM   2387  HW2 SOL   482       1.370   2.300  47.082  1.00  0.00           H
ATOM   2388  OW  SOL   483       0.190   3.680  43.711  1.00  0.00           O
ATOM   2389  HW1 SOL   483      -0.630   4.110  44.101  1.00  0.00           H
ATOM   2390  HW2 SOL   483      -0.090   2.950  43.081  1.00  0.00           H
ATOM   2391  OW  SOL   484       5.690  12.751  48.892  1.00  0.00           O
ATOM   2392  HW1 SOL   484       4.760  12.681  48.522  1.00  0.00           H
ATOM   2393  HW2 SOL   484       5.800  13.641  49.332  1.00  0.00           H
ATOM   2394  OW  SOL   485      15.551  15.111  44.271  1.00  0.00           O
ATOM   2395  HW1 SOL   485      14.981  14.951  45.081  1.00  0.00           H
ATOM   2396  HW2 SOL   485      14.961  15.211  43.471  1.00  0.00           H
ATOM   2397  OW  SOL   486      11.351   7.030  44.411  1.00  0.00           O
ATOM   2398  HW1 SOL   486      11.921   7.810  44.161  1.00  0.00           H
ATOM   2399  HW2 SOL   486      10.751   7.290  45.171  1.00  0.00           H
ATOM   2400  OW  SOL   487      17.551   6.070  39.551  1.00  0.00           O
ATOM   2401  HW1 SOL   487      17.431   5.940  38.561  1.00  0.00           H
ATOM   2402  HW2 SOL   487      17.251   5.260  40.041  1.00  0.00           H
ATOM   2403  OW  SOL   488       7.680  11.441  47.472  1.00  0.00           O
ATOM   2404  HW1 SOL   488       6.900  11.611  48.072  1.00  0.00           H
ATOM   2405  HW2 SOL   488       8.020  12.311  47.112  1.00  0.00           H
ATOM   2406  OW  SOL   489       8.500   7.980  55.472  1.00  0.00           O
ATOM   2407  HW1 SOL   489       8.460   8.740  56.122  1.00  0.00           H
ATOM   2408  HW2 SOL   489       8.720   8.340  54.562  1.00  0.00           H
ATOM   2409  OW  SOL   490       6.850  10.121  43.891  1.00  0.00           O
ATOM   2410  HW1 SOL   490       7.540   9.961  44.591  1.00  0.00           H
ATOM   2411  HW2 SOL   490       6.120  10.691  44.271  1.00  0.00           H
ATOM   2412  OW  SOL   491       6.860  11.611  55.272  1.00  0.00           O
ATOM   2413  HW1 SOL   491       7.460  12.401  55.412  1.00  0.00           H
ATOM   2414  HW2 SOL   491       6.000  11.921  54.862  1.00  0.00           H
ATOM   2415  OW  SOL   492       3.350  14.351  47.852  1.00  0.00           O
ATOM   2416  HW1 SOL   492       2.570  14.041  47.322  1.00  0.00           H
ATOM   2417  HW2 SOL   492       3.930  14.931  47.282  1.00  0.00           H
ATOM   2418  OW  SOL   493      14.601  15.051  50.632  1.00  0.00           O
ATOM   2419  HW1 SOL   493      14.841  15.991  50.892  1.00  0.00           H
ATOM   2420  HW2 SOL   493      14.441  14.511  51.452  1.00  0.00           H
ATOM   2421  OW  SOL   494       4.380   3.920  52.232  1.00  0.00           O
ATOM   2422  HW1 SOL   494       5.200   3.360  52.322  1.00  0.00           H
ATOM   2423  HW2 SOL   494       3.570   3.340  52.272  1.00  0.00           H
ATOM   2424  OW  SOL   495      16.031   4.470  44.611  1.00  0.00           O
ATOM   2425  HW1 SOL   495      15.291   4.930  44.111  1.00  0.00           H
ATOM   2426  HW2 SOL   495      16.541   5.150  45.141  1.00  0.00           H
ATOM   2427  OW  SOL   496       2.310  17.131  42.071  1.00  0.00           O
ATOM   2428  HW1 SOL   496       2.650  17.901  42.611  1.00  0.00           H
ATOM   2429  HW2 SOL   496       2.750  17.131  41.171  1.00  0.00           H
ATOM   2430  OW  SOL   497      11.271  13.411  54.142  1.00  0.00           O
ATOM   2431  HW1 SOL   497      11.741  13.411  55.022  1.00  0.00           H
ATOM   2432  HW2 SOL   497      10.791  12.541  54.032  1.00  0.00           H
ATOM   2433  OW  SOL   498       2.300  14.341  42.621  1.00  0.00           O
ATOM   2434  HW1 SOL   498       2.040  15.301  42.621  1.00  0.00           H
ATOM   2435  HW2 SOL   498       1.590  13.801  43.071  1.00  0.00           H
ATOM   2436  OW  SOL   499       2.400  10.911  46.101  1.00  0.00           O
ATOM   2437  HW1 SOL   499       2.540  10.071  46.621  1.00  0.00           H
ATOM   2438  HW2 SOL   499       1.850  11.551  46.651  1.00  0.00           H
ATOM   2439  OW  SOL   500       6.200  17.861  51.632  1.00  0.00           O
ATOM   2440  HW1 SOL   500       5.280  17.691  51.982  1.00  0.00           H
ATOM   2441  HW2 SOL   500       6.480  18.781  51.892  1.00  0.00           H
ATOM   2442  OW  SOL   501       6.060   9.641  38.471  1.00  0.00           O
ATOM   2443  HW1 SOL   501       6.130  10.481  37.931  1.00  0.00           H
ATOM   2444  HW2 SOL   501       6.520   9.771  39.351  1.00  0.00           H
ATOM   2445  OW  SOL   502      15.941   1.140  52.042  1.00  0.00           O
ATOM   2446  HW1 SOL   502      15.761   1.810  51.322  1.00  0.00           H
ATOM   2447  HW2 SOL   502      15.911   1.600  52.932  1.00  0.00           H
ATOM   2448  OW  SOL   503       1.220   6.430  42.871  1.00  0.00           O
ATOM   2449  HW1 SOL   503       0.770   5.550  43.041  1.00  0.00           H
ATOM   2450  HW2 SOL   503       1.210   6.970  43.711  1.00  0.00           H
ATOM   2451  OW  SOL   504      18.421  17.671  40.831  1.00  0.00           O
ATOM   2452  HW1 SOL   504      18.961  17.381  41.631  1.00  0.00           H
ATOM   2453  HW2 SOL   504      18.721  18.571  40.541  1.00  0.00           H
ATOM   2454  OW  SOL   505       0.270  15.961  38.411  1.00  0.00           O
ATOM   2455  HW1 SOL   505       0.080  15.001  38.621  1.00  0.00           H
ATOM   2456  HW2 SOL   505      -0.060  16.541  39.161  1.00  0.00           H
ATOM   2457  OW  SOL   506      16.891   9.220  43.361  1.00  0.00           O
ATOM   2458  HW1 SOL   506      17.841   8.930  43.441  1.00  0.00           H
ATOM   2459  HW2 SOL   506      16.811   9.870  42.611  1.00  0.00           H
ATOM   2460  OW  SOL   507      16.411  11.081  41.561  1.00  0.00           O
ATOM   2461  HW1 SOL   507      17.271  11.101  41.041  1.00  0.00           H
ATOM   2462  HW2 SOL   507      16.551  11.551  42.441  1.00  0.00           H
ATOM   2463  OW  SOL   508       1.130   7.370  53.212  1.00  0.00           O
ATOM   2464  HW1 SOL   508       2.010   7.240  53.662  1.00  0.00           H
ATOM   2465  HW2 SOL   508       1.000   8.340  52.992  1.00  0.00           H
ATOM   2466  OW  SOL   509       6.130  13.651  44.501  1.00  0.00           O
ATOM   2467  HW1 SOL   509       5.640  12.781  44.591  1.00  0.00           H
ATOM   2468  HW2 SOL   509       5.900  14.081  43.631  1.00  0.00           H
ATOM   2469  OW  SOL   510      12.931  12.281  51.472  1.00  0.00           O
ATOM   2470  HW1 SOL   510      13.301  11.551  50.892  1.00  0.00           H
ATOM   2471  HW2 SOL   510      13.451  12.331  52.322  1.00  0.00           H
ATOM   2472  OW  SOL   511       1.970   9.761  49.882  1.00  0.00           O
ATOM   2473  HW1 SOL   511       2.860   9.311  49.742  1.00  0.00           H
ATOM   2474  HW2 SOL   511       1.240   9.111  49.692  1.00  0.00           H
ATOM   2475  OW  SOL   512      15.251   9.991  39.141  1.00  0.00           O
ATOM   2476  HW1 SOL   512      14.621   9.231  39.271  1.00  0.00           H
ATOM   2477  HW2 SOL   512      15.731  10.171  40.001  1.00  0.00           H
ATOM   2478  OW  SOL   513      11.871  17.921  53.402  1.00  0.00           O
ATOM   2479  HW1 SOL   513      12.111  18.521  52.642  1.00  0.00           H
ATOM   2480  HW2 SOL   513      11.941  16.971  53.102  1.00  0.00           H
ATOM   2481  OW  SOL   514       3.170   2.510  55.252  1.00  0.00           O
ATOM   2482  HW1 SOL   514       3.880   3.220  55.312  1.00  0.00           H
ATOM   2483  HW2 SOL   514       2.290   2.900  55.532  1.00  0.00           H
ATOM   2484  OW  SOL   515      14.661  14.171  46.772  1.00  0.00           O
ATOM   2485  HW1 SOL   515      14.071  14.231  47.572  1.00  0.00           H
ATOM   2486  HW2 SOL   515      14.511  13.291  46.312  1.00  0.00           H
ATOM   2487  OW  SOL   516      16.671  17.141  42.961  1.00  0.00           O
ATOM   2488  HW1 SOL   516      16.261  16.911  42.081  1.00  0.00           H
ATOM   2489  HW2 SOL   516      16.491  16.401  43.611  1.00  0.00           H
ATOM   2490  OW  SOL   517       5.980   7.290  39.941  1.00  0.00           O
ATOM   2491  HW1 SOL   517       6.220   7.980  39.261  1.00  0.00           H
ATOM   2492  HW2 SOL   517       5.200   7.620  40.481  1.00  0.00           H
ATOM   2493  OW  SOL   518      12.811   3.450  46.682  1.00  0.00           O
ATOM   2494  HW1 SOL   518      11.951   2.950  46.552  1.00  0.00           H
ATOM   2495  HW2 SOL   518      13.431   2.910  47.242  1.00  0.00           H
ATOM   2496  OW  SOL   519      15.761  16.621  40.311  1.00  0.00           O
ATOM   2497  HW1 SOL   519      16.651  17.081  40.341  1.00  0.00           H
ATOM   2498  HW2 SOL   519      15.551  16.381  39.361  1.00  0.00           H
ATOM   2499  OW  SOL   520       8.070   6.050  51.892  1.00  0.00           O
ATOM   2500  HW1 SOL   520       7.600   6.020  52.782  1.00  0.00           H
ATOM   2501  HW2 SOL   520       7.560   5.500  51.232  1.00  0.00           H
ATOM   2502  OW  SOL   521      13.941   4.690  53.982  1.00  0.00           O
ATOM   2503  HW1 SOL   521      13.741   5.120  54.862  1.00  0.00           H
ATOM   2504  HW2 SOL   521      14.721   4.070  54.072  1.00  0.00           H
ATOM   2505  OW  SOL   522       9.731   8.900  52.962  1.00  0.00           O
ATOM   2506  HW1 SOL   522      10.191   8.060  52.672  1.00  0.00           H
ATOM   2507  HW2 SOL   522       9.171   9.240  52.212  1.00  0.00           H
ATOM   2508  OW  SOL   523       9.911   4.100  49.662  1.00  0.00           O
ATOM   2509  HW1 SOL   523       9.141   4.440  50.202  1.00  0.00           H
ATOM   2510  HW2 SOL   523       9.571   3.590  48.872  1.00  0.00           H
ATOM   2511  OW  SOL   524      10.411   7.010  41.531  1.00  0.00           O
ATOM   2512  HW1 SOL   524      10.671   6.970  42.491  1.00  0.00           H
ATOM   2513  HW2 SOL   524       9.561   6.500  41.391  1.00  0.00           H
ATOM   2514  OW  SOL   525       0.760   8.110  45.131  1.00  0.00           O
ATOM   2515  HW1 SOL   525       1.750   7.990  45.221  1.00  0.00           H
ATOM   2516  HW2 SOL   525       0.520   9.060  45.341  1.00  0.00           H
ATOM   2517  OW  SOL   526       1.300  18.211  52.952  1.00  0.00           O
ATOM   2518  HW1 SOL   526       1.200  18.061  53.942  1.00  0.00           H
ATOM   2519  HW2 SOL   526       0.440  18.571  52.592  1.00  0.00           H
ATOM   2520  OW  SOL   527       8.650   3.480  39.191  1.00  0.00           O
ATOM   2521  HW1 SOL   527       9.240   4.110  38.701  1.00  0.00           H
ATOM   2522  HW2 SOL   527       8.840   2.540  38.901  1.00  0.00           H
ATOM   2523  OW  SOL   528      17.191   5.850  55.552  1.00  0.00           O
ATOM   2524  HW1 SOL   528      16.931   6.740  55.192  1.00  0.00           H
ATOM   2525  HW2 SOL   528      17.171   5.170  54.822  1.00  0.00           H
ATOM   2526  OW  SOL   529      13.621  11.441  42.691  1.00  0.00           O
ATOM   2527  HW1 SOL   529      14.451  11.151  42.211  1.00  0.00           H
ATOM   2528  HW2 SOL   529      13.131  12.111  42.131  1.00  0.00           H
ATOM   2529  OW  SOL   530       5.500   1.960  46.091  1.00  0.00           O
ATOM   2530  HW1 SOL   530       5.450   1.910  47.091  1.00  0.00           H
ATOM   2531  HW2 SOL   530       5.520   2.920  45.801  1.00  0.00           H
ATOM   2532  OW  SOL   531      10.081  14.561  42.011  1.00  0.00           O
ATOM   2533  HW1 SOL   531       9.621  15.281  41.491  1.00  0.00           H
ATOM   2534  HW2 SOL   531      10.041  14.761  42.991  1.00  0.00           H
ATOM   2535  OW  SOL   532       3.510  18.011  45.771  1.00  0.00           O
ATOM   2536  HW1 SOL   532       4.010  17.151  45.831  1.00  0.00           H
ATOM   2537  HW2 SOL   532       4.160  18.781  45.741  1.00  0.00           H
ATOM   2538  OW  SOL   533      17.951  10.661  45.971  1.00  0.00           O
ATOM   2539  HW1 SOL   533      17.331  10.511  45.211  1.00  0.00           H
ATOM   2540  HW2 SOL   533      17.431  10.771  46.821  1.00  0.00           H
ATOM   2541  OW  SOL   534      12.271  15.501  52.302  1.00  0.00           O
ATOM   2542  HW1 SOL   534      12.331  14.731  52.942  1.00  0.00           H
ATOM   2543  HW2 SOL   534      11.751  15.241  51.502  1.00  0.00           H
ATOM   2544  OW  SOL   535       3.210   9.431  39.661  1.00  0.00           O
ATOM   2545  HW1 SOL   535       4.030   9.821  39.241  1.00  0.00           H
ATOM   2546  HW2 SOL   535       2.940   8.611  39.171  1.00  0.00           H
ATOM   2547  OW  SOL   536      14.581   7.350  44.521  1.00  0.00           O
ATOM   2548  HW1 SOL   536      14.531   6.700  45.271  1.00  0.00           H
ATOM   2549  HW2 SOL   536      15.381   7.940  44.651  1.00  0.00           H
ATOM   2550  OW  SOL   537       4.610  12.661  54.512  1.00  0.00           O
ATOM   2551  HW1 SOL   537       4.110  12.671  53.652  1.00  0.00           H
ATOM   2552  HW2 SOL   537       3.980  12.481  55.272  1.00  0.00           H
ATOM   2553  OW  SOL   538      11.111  17.761  39.611  1.00  0.00           O
ATOM   2554  HW1 SOL   538      10.511  17.141  40.111  1.00  0.00           H
ATOM   2555  HW2 SOL   538      11.421  17.321  38.761  1.00  0.00           H
ATOM   2556  OW  SOL   539       2.020   2.850  52.222  1.00  0.00           O
ATOM   2557  HW1 SOL   539       1.220   3.450  52.092  1.00  0.00           H
ATOM   2558  HW2 SOL   539       1.920   2.360  53.082  1.00  0.00           H
ATOM   2559  OW  SOL   540      16.321  13.771  38.051  1.00  0.00           O
ATOM   2560  HW1 SOL   540      16.001  14.711  37.951  1.00  0.00           H
ATOM   2561  HW2 SOL   540      15.561  13.141  37.931  1.00  0.00           H
ATOM   2562  OW  SOL   541       4.640  17.431  40.471  1.00  0.00           O
ATOM   2563  HW1 SOL   541       4.970  17.821  41.331  1.00  0.00           H
ATOM   2564  HW2 SOL   541       5.400  17.361  39.821  1.00  0.00           H
ATOM   2565  OW  SOL   542      14.001   1.070  41.501  1.00  0.00           O
ATOM   2566  HW1 SOL   542      13.761   0.700  40.601  1.00  0.00           H
ATOM   2567  HW2 SOL   542      14.991   1.230  41.541  1.00  0.00           H
ATOM   2568  OW  SOL   543       2.490  17.851  49.652  1.00  0.00           O
ATOM   2569  HW1 SOL   543       3.060  17.201  50.152  1.00  0.00           H
ATOM   2570  HW2 SOL   543       2.330  17.521  48.722  1.00  0.00           H
ATOM   2571  OW  SOL   544       9.401  16.981  46.281  1.00  0.00           O
ATOM   2572  HW1 SOL   544      10.201  16.411  46.491  1.00  0.00           H
ATOM   2573  HW2 SOL   544       8.911  16.581  45.511  1.00  0.00           H
ATOM   2574  OW  SOL   545       3.820   7.000  42.041  1.00  0.00           O
ATOM   2575  HW1 SOL   545       4.270   6.100  42.011  1.00  0.00           H
ATOM   2576  HW2 SOL   545       2.880   6.890  42.371  1.00  0.00           H
ATOM   2577  OW  SOL   546      15.471   2.220  54.532  1.00  0.00           O
ATOM   2578  HW1 SOL   546      15.421   2.590  55.452  1.00  0.00           H
ATOM   2579  HW2 SOL   546      14.751   1.530  54.412  1.00  0.00           H
ATOM   2580  OW  SOL   547       6.140   1.220  38.411  1.00  0.00           O
ATOM   2581  HW1 SOL   547       7.120   1.000  38.481  1.00  0.00           H
ATOM   2582  HW2 SOL   547       5.830   1.050  37.481  1.00  0.00           H
ATOM   2583  OW  SOL   548       7.810   2.640  54.732  1.00  0.00           O
ATOM   2584  HW1 SOL   548       8.480   2.030  55.162  1.00  0.00           H
ATOM   2585  HW2 SOL   548       7.080   2.830  55.382  1.00  0.00           H
ATOM   2586  OW  SOL   549       8.880  15.141  49.192  1.00  0.00           O
ATOM   2587  HW1 SOL   549       8.650  14.891  48.252  1.00  0.00           H
ATOM   2588  HW2 SOL   549       9.490  14.451  49.582  1.00  0.00           H
ATOM   2589  OW  SOL   550      13.511   5.900  51.572  1.00  0.00           O
ATOM   2590  HW1 SOL   550      13.791   5.470  52.422  1.00  0.00           H
ATOM   2591  HW2 SOL   550      13.761   6.860  51.582  1.00  0.00           H
ATOM   2592  OW  SOL   551       8.030  14.021  46.481  1.00  0.00           O
ATOM   2593  HW1 SOL   551       8.930  14.161  46.061  1.00  0.00           H
ATOM   2594  HW2 SOL   551       7.320  14.041  45.771  1.00  0.00           H
ATOM   2595  OW  SOL   552       9.220   5.030  46.231  1.00  0.00           O
ATOM   2596  HW1 SOL   552       8.970   4.940  45.271  1.00  0.00           H
ATOM   2597  HW2 SOL   552       9.700   4.210  46.541  1.00  0.00           H
ATOM   2598  OW  SOL   553       5.390   0.640  42.361  1.00  0.00           O
ATOM   2599  HW1 SOL   553       4.580   0.650  42.941  1.00  0.00           H
ATOM   2600  HW2 SOL   553       5.420   1.470  41.811  1.00  0.00           H
ATOM   2601  OW  SOL   554      14.341  11.881  37.651  1.00  0.00           O
ATOM   2602  HW1 SOL   554      14.661  11.121  38.221  1.00  0.00           H
ATOM   2603  HW2 SOL   554      13.421  12.151  37.951  1.00  0.00           H
ATOM   2604  OW  SOL   555       2.970   0.350  38.951  1.00  0.00           O
ATOM   2605  HW1 SOL   555       3.460   1.190  38.741  1.00  0.00           H
ATOM   2606  HW2 SOL   555       3.590  -0.300  39.401  1.00  0.00           H
ATOM   2607  OW  SOL   556       9.351   2.360  42.041  1.00  0.00           O
ATOM   2608  HW1 SOL   556       8.871   2.770  41.261  1.00  0.00           H
ATOM   2609  HW2 SOL   556      10.341   2.340  41.851  1.00  0.00           H
ATOM   2610  OW  SOL   557      10.761   6.830  51.882  1.00  0.00           O
ATOM   2611  HW1 SOL   557       9.961   6.220  51.912  1.00  0.00           H
ATOM   2612  HW2 SOL   557      11.571   6.300  51.642  1.00  0.00           H
ATOM   2613  OW  SOL   558      12.271  15.701  45.171  1.00  0.00           O
ATOM   2614  HW1 SOL   558      12.481  16.441  44.521  1.00  0.00           H
ATOM   2615  HW2 SOL   558      12.951  15.701  45.901  1.00  0.00           H
ATOM   2616  OW  SOL   559       4.590  11.521  44.651  1.00  0.00           O
ATOM   2617  HW1 SOL   559       3.880  11.251  45.301  1.00  0.00           H
ATOM   2618  HW2 SOL   559       4.330  11.241  43.721  1.00  0.00           H
ATOM   2619  OW  SOL   560      12.711  17.971  43.151  1.00  0.00           O
ATOM   2620  HW1 SOL   560      13.151  18.611  42.511  1.00  0.00           H
ATOM   2621  HW2 SOL   560      12.211  18.491  43.851  1.00  0.00           H
ATOM   2622  OW  SOL   561      10.321   5.490  37.401  1.00  0.00           O
ATOM   2623  HW1 SOL   561       9.911   6.310  37.011  1.00  0.00           H
ATOM   2624  HW2 SOL   561      10.961   5.750  38.131  1.00  0.00           H
ATOM   2625  OW  SOL   562       0.780   5.560  51.102  1.00  0.00           O
ATOM   2626  HW1 SOL   562       1.700   5.550  50.692  1.00  0.00           H
ATOM   2627  HW2 SOL   562       0.720   6.300  51.772  1.00  0.00           H
ATOM   2628  OW  SOL   563       5.610   2.220  48.712  1.00  0.00           O
ATOM   2629  HW1 SOL   563       5.990   1.380  49.082  1.00  0.00           H
ATOM   2630  HW2 SOL   563       4.730   2.410  49.152  1.00  0.00           H
ATOM   2631  OW  SOL   564       8.660   4.540  43.661  1.00  0.00           O
ATOM   2632  HW1 SOL   564       8.340   5.260  43.041  1.00  0.00           H
ATOM   2633  HW2 SOL   564       8.900   3.730  43.131  1.00  0.00           H
ATOM   2634  OW  SOL   565      10.171   0.390  44.771  1.00  0.00           O
ATOM   2635  HW1 SOL   565       9.451   0.440  44.081  1.00  0.00           H
ATOM   2636  HW2 SOL   565       9.931  -0.300  45.461  1.00  0.00           H
ATOM   2637  OW  SOL   566      14.291  11.731  45.911  1.00  0.00           O
ATOM   2638  HW1 SOL   566      13.741  10.891  45.841  1.00  0.00           H
ATOM   2639  HW2 SOL   566      14.551  12.021  44.991  1.00  0.00           H
ATOM   2640  OW  SOL   567      14.661   5.900  47.162  1.00  0.00           O
ATOM   2641  HW1 SOL   567      14.361   4.950  47.232  1.00  0.00           H
ATOM   2642  HW2 SOL   567      15.391   6.060  47.822  1.00  0.00           H
ATOM   2643  OW  SOL   568      18.571   8.330  41.011  1.00  0.00           O
ATOM   2644  HW1 SOL   568      18.991   7.690  41.651  1.00  0.00           H
ATOM   2645  HW2 SOL   568      18.191   7.820  40.231  1.00  0.00           H
ATOM   2646  OW  SOL   569       4.880  13.851  38.981  1.00  0.00           O
ATOM   2647  HW1 SOL   569       4.010  13.701  39.451  1.00  0.00           H
ATOM   2648  HW2 SOL   569       4.710  14.111  38.031  1.00  0.00           H
ATOM   2649  OW  SOL   570      16.641  12.801  43.811  1.00  0.00           O
ATOM   2650  HW1 SOL   570      17.631  12.881  43.951  1.00  0.00           H
ATOM   2651  HW2 SOL   570      16.191  13.641  44.121  1.00  0.00           H
ATOM   2652  OW  SOL   571      13.901   5.750  38.021  1.00  0.00           O
ATOM   2653  HW1 SOL   571      13.361   5.540  38.831  1.00  0.00           H
ATOM   2654  HW2 SOL   571      14.811   5.340  38.111  1.00  0.00           H
ATOM   2655  OW  SOL   572       5.270   2.560  40.521  1.00  0.00           O
ATOM   2656  HW1 SOL   572       5.540   1.970  39.771  1.00  0.00           H
ATOM   2657  HW2 SOL   572       5.270   3.510  40.211  1.00  0.00           H
ATOM   2658  OW  SOL   573      17.541  12.231  53.122  1.00  0.00           O
ATOM   2659  HW1 SOL   573      18.451  11.841  52.992  1.00  0.00           H
ATOM   2660  HW2 SOL   573      17.621  13.191  53.362  1.00  0.00           H
ATOM   2661  OW  SOL   574      10.641  13.471  50.642  1.00  0.00           O
ATOM   2662  HW1 SOL   574       9.841  13.241  51.192  1.00  0.00           H
ATOM   2663  HW2 SOL   574      11.471  13.211  51.132  1.00  0.00           H
ATOM   2664  OW  SOL   575      15.921  16.291  53.492  1.00  0.00           O
ATOM   2665  HW1 SOL   575      16.191  16.631  52.592  1.00  0.00           H
ATOM   2666  HW2 SOL   575      16.711  15.911  53.952  1.00  0.00           H
ATOM   2667  OW  SOL   576      11.111  11.951  48.242  1.00  0.00           O
ATOM   2668  HW1 SOL   576      10.711  12.391  49.052  1.00  0.00           H
ATOM   2669  HW2 SOL   576      10.701  12.321  47.412  1.00  0.00           H
ATOM   2670  OW  SOL   577      16.381  10.991  48.032  1.00  0.00           O
ATOM   2671  HW1 SOL   577      16.431  11.801  48.622  1.00  0.00           H
ATOM   2672  HW2 SOL   577      15.521  11.011  47.522  1.00  0.00           H
ATOM   2673  OW  SOL   578       9.150   0.890  51.262  1.00  0.00           O
ATOM   2674  HW1 SOL   578       9.400   0.690  50.312  1.00  0.00           H
ATOM   2675  HW2 SOL   578       9.870   1.450  51.682  1.00  0.00           H
ATOM   2676  OW  SOL   579       9.801  11.161  54.432  1.00  0.00           O
ATOM   2677  HW1 SOL   579       8.811  11.221  54.532  1.00  0.00           H
ATOM   2678  HW2 SOL   579      10.031  10.361  53.872  1.00  0.00           H
ATOM   2679  OW  SOL   580       7.050  10.501  40.921  1.00  0.00           O
ATOM   2680  HW1 SOL   580       6.910  10.571  41.911  1.00  0.00           H
ATOM   2681  HW2 SOL   580       7.890   9.991  40.741  1.00  0.00           H
ATOM   2682  OW  SOL   581      12.741   3.860  49.862  1.00  0.00           O
ATOM   2683  HW1 SOL   581      12.951   4.600  50.502  1.00  0.00           H
ATOM   2684  HW2 SOL   581      11.851   4.030  49.432  1.00  0.00           H
ATOM   2685  OW  SOL   582       0.640  15.641  50.552  1.00  0.00           O
ATOM   2686  HW1 SOL   582       0.180  16.461  50.212  1.00  0.00           H
ATOM   2687  HW2 SOL   582       1.620  15.831  50.642  1.00  0.00           H
ATOM   2688  OW  SOL   583       3.670  11.001  42.251  1.00  0.00           O
ATOM   2689  HW1 SOL   583       3.600  11.831  41.691  1.00  0.00           H
ATOM   2690  HW2 SOL   583       3.710  10.201  41.651  1.00  0.00           H
ATOM   2691  OW  SOL   584       5.660   5.370  45.891  1.00  0.00           O
ATOM   2692  HW1 SOL   584       5.780   6.030  45.151  1.00  0.00           H
ATOM   2693  HW2 SOL   584       6.120   5.710  46.721  1.00  0.00           H
ATOM   2694  OW  SOL   585      12.521  13.481  41.121  1.00  0.00           O
ATOM   2695  HW1 SOL   585      13.021  14.251  41.521  1.00  0.00           H
ATOM   2696  HW2 SOL   585      11.571  13.501  41.441  1.00  0.00           H
ATOM   2697  OW  SOL   586      12.721  14.451  48.662  1.00  0.00           O
ATOM   2698  HW1 SOL   586      13.191  14.581  49.532  1.00  0.00           H
ATOM   2699  HW2 SOL   586      12.061  13.711  48.752  1.00  0.00           H
ATOM   2700  OW  SOL   587      15.821   6.390  41.961  1.00  0.00           O
ATOM   2701  HW1 SOL   587      15.511   7.000  42.691  1.00  0.00           H
ATOM   2702  HW2 SOL   587      16.321   6.910  41.271  1.00  0.00           H
ATOM   2703  OW  SOL   588       3.540  15.101  50.532  1.00  0.00           O
ATOM   2704  HW1 SOL   588       3.330  14.661  49.662  1.00  0.00           H
ATOM   2705  HW2 SOL   588       4.510  15.361  50.562  1.00  0.00           H
ATOM   2706  OW  SOL   589       4.020   7.510  53.222  1.00  0.00           O
ATOM   2707  HW1 SOL   589       4.700   8.060  52.752  1.00  0.00           H
ATOM   2708  HW2 SOL   589       4.420   6.630  53.492  1.00  0.00           H
ATOM   2709  OW  SOL   590      15.871   7.790  53.942  1.00  0.00           O
ATOM   2710  HW1 SOL   590      14.951   8.170  53.892  1.00  0.00           H
ATOM   2711  HW2 SOL   590      16.471   8.260  53.292  1.00  0.00           H
ATOM   2712  OW  SOL   591      10.131   1.050  54.942  1.00  0.00           O
ATOM   2713  HW1 SOL   591      10.191   1.900  54.422  1.00  0.00           H
ATOM   2714  HW2 SOL   591      10.451   0.290  54.372  1.00  0.00           H
ATOM   2715  OW  SOL   592       5.040   0.500  54.642  1.00  0.00           O
ATOM   2716  HW1 SOL   592       4.620  -0.070  53.942  1.00  0.00           H
ATOM   2717  HW2 SOL   592       4.380   1.190  54.962  1.00  0.00           H
ATOM   2718  OW  SOL   593       5.730   8.700  47.532  1.00  0.00           O
ATOM   2719  HW1 SOL   593       6.170   9.590  47.442  1.00  0.00           H
ATOM   2720  HW2 SOL   593       5.100   8.700  48.302  1.00  0.00           H
ATOM   2721  OW  SOL   594      13.601   8.620  47.692  1.00  0.00           O
ATOM   2722  HW1 SOL   594      12.851   8.620  47.032  1.00  0.00           H
ATOM   2723  HW2 SOL   594      13.971   7.700  47.782  1.00  0.00           H
ATOM   2724  OW  SOL   595      12.091   5.250  39.991  1.00  0.00           O
ATOM   2725  HW1 SOL   595      12.221   4.410  40.531  1.00  0.00           H
ATOM   2726  HW2 SOL   595      11.801   5.990  40.591  1.00  0.00           H
ATOM   2727  OW  SOL   596       3.070   2.130  49.552  1.00  0.00           O
ATOM   2728  HW1 SOL   596       2.840   2.500  50.452  1.00  0.00           H
ATOM   2729  HW2 SOL   596       2.770   1.180  49.492  1.00  0.00           H
ATOM   2730  OW  SOL   597       0.370  13.101  50.062  1.00  0.00           O
ATOM   2731  HW1 SOL   597       0.900  12.611  50.742  1.00  0.00           H
ATOM   2732  HW2 SOL   597       0.590  14.081  50.112  1.00  0.00           H
ATOM   2733  OW  SOL   598       7.320   6.340  47.882  1.00  0.00           O
ATOM   2734  HW1 SOL   598       7.910   6.080  47.122  1.00  0.00           H
ATOM   2735  HW2 SOL   598       7.040   7.300  47.772  1.00  0.00           H
ATOM   2736  OW  SOL   599      17.281   9.351  55.782  1.00  0.00           O
ATOM   2737  HW1 SOL   599      16.821   9.281  54.892  1.00  0.00           H
ATOM   2738  HW2 SOL   599      16.661   9.791  56.442  1.00  0.00           H
ATOM   2739  OW  SOL   600       3.070   0.630  43.421  1.00  0.00           O
ATOM   2740  HW1 SOL   600       2.960   1.570  43.751  1.00  0.00           H
ATOM   2741  HW2 SOL   600       3.020   0.000  44.191  1.00  0.00           H
ATOM   2742  OW  SOL   601      16.221   3.670  40.981  1.00  0.00           O
ATOM   2743  HW1 SOL   601      16.241   2.910  41.621  1.00  0.00           H
ATOM   2744  HW2 SOL   601      15.741   4.440  41.381  1.00  0.00           H
ATOM   2745  OW  SOL   602      10.231   7.660  46.902  1.00  0.00           O
ATOM   2746  HW1 SOL   602      10.381   7.870  47.862  1.00  0.00           H
ATOM   2747  HW2 SOL   602       9.931   6.710  46.812  1.00  0.00           H
ATOM   2748  OW  SOL   603       9.801  15.731  54.242  1.00  0.00           O
ATOM   2749  HW1 SOL   603       9.601  16.171  53.362  1.00  0.00           H
ATOM   2750  HW2 SOL   603      10.191  14.821  54.082  1.00  0.00           H
ATOM   2751  OW  SOL   604      18.591  15.181  53.292  1.00  0.00           O
ATOM   2752  HW1 SOL   604      18.731  15.451  52.342  1.00  0.00           H
ATOM   2753  HW2 SOL   604      19.421  15.401  53.822  1.00  0.00           H
ATOM   2754  OW  SOL   605       3.500   8.980  55.282  1.00  0.00           O
ATOM   2755  HW1 SOL   605       4.260   9.420  55.762  1.00  0.00           H
ATOM   2756  HW2 SOL   605       3.850   8.510  54.462  1.00  0.00           H
ATOM   2757  OW  SOL   606      15.401   2.740  38.491  1.00  0.00           O
ATOM   2758  HW1 SOL   606      14.791   1.990  38.721  1.00  0.00           H
ATOM   2759  HW2 SOL   606      15.621   3.260  39.321  1.00  0.00           H
ATOM   2760  OW  SOL   607      13.031   8.380  37.661  1.00  0.00           O
ATOM   2761  HW1 SOL   607      13.371   7.450  37.811  1.00  0.00           H
ATOM   2762  HW2 SOL   607      13.211   8.650  36.711  1.00  0.00           H
ATOM   2763  OW  SOL   608      10.681  13.331  45.731  1.00  0.00           O
ATOM   2764  HW1 SOL   608      10.751  12.491  45.181  1.00  0.00           H
ATOM   2765  HW2 SOL   608      11.301  14.021  45.371  1.00  0.00           H
ATOM   2766  OW  SOL   609       3.190   8.100  46.732  1.00  0.00           O
ATOM   2767  HW1 SOL   609       4.120   8.460  46.782  1.00  0.00           H
ATOM   2768  HW2 SOL   609       3.130   7.250  47.252  1.00  0.00           H
ATOM   2769  OW  SOL   610       3.390   5.090  47.302  1.00  0.00           O
ATOM   2770  HW1 SOL   610       2.870   4.260  47.132  1.00  0.00           H
ATOM   2771  HW2 SOL   610       4.160   5.140  46.662  1.00  0.00           H
ATOM   2772  OW  SOL   611      11.381   3.800  54.022  1.00  0.00           O
ATOM   2773  HW1 SOL   611      10.931   4.430  54.662  1.00  0.00           H
ATOM   2774  HW2 SOL   611      12.311   4.110  53.852  1.00  0.00           H
ATOM   2775  OW  SOL   612      11.601   2.070  52.012  1.00  0.00           O
ATOM   2776  HW1 SOL   612      11.601   2.710  52.782  1.00  0.00           H
ATOM   2777  HW2 SOL   612      11.881   2.550  51.182  1.00  0.00           H
ATOM   2778  OW  SOL   613       0.080  13.261  39.241  1.00  0.00           O
ATOM   2779  HW1 SOL   613      -0.850  13.471  38.931  1.00  0.00           H
ATOM   2780  HW2 SOL   613       0.180  12.271  39.371  1.00  0.00           H
ATOM   2781  OW  SOL   614       0.880  18.011  46.511  1.00  0.00           O
ATOM   2782  HW1 SOL   614       0.460  17.151  46.241  1.00  0.00           H
ATOM   2783  HW2 SOL   614       1.820  18.041  46.171  1.00  0.00           H
ATOM   2784  OW  SOL   615       5.040  15.681  46.341  1.00  0.00           O
ATOM   2785  HW1 SOL   615       5.700  16.421  46.431  1.00  0.00           H
ATOM   2786  HW2 SOL   615       5.480  14.891  45.921  1.00  0.00           H
ATOM   2787  OW  SOL   616      10.021   7.960  49.622  1.00  0.00           O
ATOM   2788  HW1 SOL   616      10.431   7.640  50.482  1.00  0.00           H
ATOM   2789  HW2 SOL   616       9.061   7.690  49.592  1.00  0.00           H
ATOM   2790  OW  SOL   617       0.400   5.440  48.382  1.00  0.00           O
ATOM   2791  HW1 SOL   617       1.250   5.110  47.972  1.00  0.00           H
ATOM   2792  HW2 SOL   617       0.530   5.590  49.362  1.00  0.00           H
ATOM   2793  OW  SOL   618       1.890   5.200  54.462  1.00  0.00           O
ATOM   2794  HW1 SOL   618       2.480   4.800  53.762  1.00  0.00           H
ATOM   2795  HW2 SOL   618       1.310   5.910  54.052  1.00  0.00           H
ATOM   2796  OW  SOL   619      13.691   9.501  53.842  1.00  0.00           O
ATOM   2797  HW1 SOL   619      14.081  10.391  54.042  1.00  0.00           H
ATOM   2798  HW2 SOL   619      13.791   9.301  52.872  1.00  0.00           H
ATOM   2799  OW  SOL   620       8.150   5.720  40.491  1.00  0.00           O
ATOM   2800  HW1 SOL   620       8.220   4.830  40.031  1.00  0.00           H
ATOM   2801  HW2 SOL   620       7.210   6.060  40.411  1.00  0.00           H
ATOM   2802  OW  SOL   621      16.571   6.040  49.302  1.00  0.00           O
ATOM   2803  HW1 SOL   621      16.191   5.350  49.922  1.00  0.00           H
ATOM   2804  HW2 SOL   621      17.391   5.680  48.862  1.00  0.00           H
ATOM   2805  OW  SOL   622       2.520  15.641  54.682  1.00  0.00           O
ATOM   2806  HW1 SOL   622       2.220  16.211  55.442  1.00  0.00           H
ATOM   2807  HW2 SOL   622       2.450  14.671  54.942  1.00  0.00           H
ATOM   2808  OW  SOL   623       6.710   4.640  49.932  1.00  0.00           O
ATOM   2809  HW1 SOL   623       6.370   3.750  49.632  1.00  0.00           H
ATOM   2810  HW2 SOL   623       6.970   5.180  49.132  1.00  0.00           H
ATOM   2811  OW  SOL   624       9.300  16.781  51.892  1.00  0.00           O
ATOM   2812  HW1 SOL   624       9.060  16.601  50.942  1.00  0.00           H
ATOM   2813  HW2 SOL   624       9.600  17.721  51.992  1.00  0.00           H
ATOM   2814  OW  SOL   625       4.730   5.000  39.151  1.00  0.00           O
ATOM   2815  HW1 SOL   625       5.340   5.800  39.191  1.00  0.00           H
ATOM   2816  HW2 SOL   625       3.780   5.310  39.221  1.00  0.00           H
ATOM   2817  OW  SOL   626       1.590  11.371  51.902  1.00  0.00           O
ATOM   2818  HW1 SOL   626       1.810  10.761  52.662  1.00  0.00           H
ATOM   2819  HW2 SOL   626       1.690  10.881  51.042  1.00  0.00           H
ATOM   2820  OW  SOL   627      13.471  10.591  49.582  1.00  0.00           O
ATOM   2821  HW1 SOL   627      13.711   9.961  48.842  1.00  0.00           H
ATOM   2822  HW2 SOL   627      12.571  10.991  49.402  1.00  0.00           H
ATOM   2823  OW  SOL   628      13.021   8.550  40.331  1.00  0.00           O
ATOM   2824  HW1 SOL   628      12.161   8.240  40.751  1.00  0.00           H
ATOM   2825  HW2 SOL   628      12.981   8.410  39.341  1.00  0.00           H
ATOM   2826  OW  SOL   629      17.591  17.471  48.782  1.00  0.00           O
ATOM   2827  HW1 SOL   629      18.201  17.771  48.052  1.00  0.00           H
ATOM   2828  HW2 SOL   629      17.211  16.581  48.562  1.00  0.00           H
ATOM   2829  OW  SOL   630      12.521  17.311  48.522  1.00  0.00           O
ATOM   2830  HW1 SOL   630      13.361  17.361  47.982  1.00  0.00           H
ATOM   2831  HW2 SOL   630      12.291  16.351  48.702  1.00  0.00           H
ATOM   2832  OW  SOL   631       0.830  12.581  47.462  1.00  0.00           O
ATOM   2833  HW1 SOL   631       0.780  12.571  48.462  1.00  0.00           H
ATOM   2834  HW2 SOL   631       0.000  12.171  47.082  1.00  0.00           H
ATOM   2835  OW  SOL   632       6.880  16.621  54.402  1.00  0.00           O
ATOM   2836  HW1 SOL   632       6.320  17.431  54.492  1.00  0.00           H
ATOM   2837  HW2 SOL   632       7.400  16.661  53.542  1.00  0.00           H
ATOM   2838  OW  SOL   633      17.261   1.350  42.471  1.00  0.00           O
ATOM   2839  HW1 SOL   633      17.991   1.180  41.801  1.00  0.00           H
ATOM   2840  HW2 SOL   633      16.951   0.480  42.851  1.00  0.00           H
ATOM   2841  OW  SOL   634      13.881  15.731  42.011  1.00  0.00           O
ATOM   2842  HW1 SOL   634      14.551  15.851  41.271  1.00  0.00           H
ATOM   2843  HW2 SOL   634      13.481  16.621  42.241  1.00  0.00           H
ATOM   2844  OW  SOL   635       1.300  17.941  55.752  1.00  0.00           O
ATOM   2845  HW1 SOL   635       0.890  17.201  56.282  1.00  0.00           H
ATOM   2846  HW2 SOL   635       1.940  18.451  56.332  1.00  0.00           H
ATOM   2847  OW  SOL   636      12.801   9.270  43.961  1.00  0.00           O
ATOM   2848  HW1 SOL   636      13.401   8.460  43.981  1.00  0.00           H
ATOM   2849  HW2 SOL   636      13.201   9.960  43.361  1.00  0.00           H
ATOM   2850  OW  SOL   637       8.300  12.731  51.462  1.00  0.00           O
ATOM   2851  HW1 SOL   637       8.250  13.061  52.412  1.00  0.00           H
ATOM   2852  HW2 SOL   637       7.440  12.921  51.002  1.00  0.00           H
ATOM   2853  OW  SOL   638       6.720  16.161  38.781  1.00  0.00           O
ATOM   2854  HW1 SOL   638       6.810  16.261  37.791  1.00  0.00           H
ATOM   2855  HW2 SOL   638       6.320  15.271  38.991  1.00  0.00           H
ATOM   2856  OW  SOL   639      16.501  17.201  51.182  1.00  0.00           O
ATOM   2857  HW1 SOL   639      17.031  17.301  50.342  1.00  0.00           H
ATOM   2858  HW2 SOL   639      16.231  18.101  51.522  1.00  0.00           H
ATOM   2859  OW  SOL   640      18.411   1.750  46.872  1.00  0.00           O
ATOM   2860  HW1 SOL   640      18.801   0.900  46.512  1.00  0.00           H
ATOM   2861  HW2 SOL   640      17.431   1.770  46.682  1.00  0.00           H
ATOM   2862  OW  SOL   641       2.630   3.260  44.441  1.00  0.00           O
ATOM   2863  HW1 SOL   641       1.840   3.770  44.101  1.00  0.00           H
ATOM   2864  HW2 SOL   641       2.540   3.110  45.421  1.00  0.00           H
ATOM   2865  OW  SOL   642      11.941  16.121  37.551  1.00  0.00           O
ATOM   2866  HW1 SOL   642      12.001  15.191  37.921  1.00  0.00           H
ATOM   2867  HW2 SOL   642      11.351  16.121  36.751  1.00  0.00           H
ATOM   2868  OW  SOL   643       8.220  10.021  50.962  1.00  0.00           O
ATOM   2869  HW1 SOL   643       8.620  10.011  50.042  1.00  0.00           H
ATOM   2870  HW2 SOL   643       8.320  10.941  51.362  1.00  0.00           H
ATOM   2871  OW  SOL   644       9.160   9.100  40.151  1.00  0.00           O
ATOM   2872  HW1 SOL   644       9.790   9.480  39.471  1.00  0.00           H
ATOM   2873  HW2 SOL   644       9.560   8.270  40.541  1.00  0.00           H
ATOM   2874  OW  SOL   645      15.041  16.071  37.681  1.00  0.00           O
ATOM   2875  HW1 SOL   645      14.121  16.441  37.751  1.00  0.00           H
ATOM   2876  HW2 SOL   645      15.421  16.271  36.781  1.00  0.00           H
ATOM   2877  OW  SOL   646       3.720  12.881  52.142  1.00  0.00           O
ATOM   2878  HW1 SOL   646       3.590  13.811  51.802  1.00  0.00           H
ATOM   2879  HW2 SOL   646       2.880  12.361  52.012  1.00  0.00           H
ATOM   2880  OW  SOL   647      16.141  12.921  50.132  1.00  0.00           O
ATOM   2881  HW1 SOL   647      16.741  12.951  50.932  1.00  0.00           H
ATOM   2882  HW2 SOL   647      15.391  13.561  50.262  1.00  0.00           H
ATOM   2883  OW  SOL   648      10.391  10.981  44.201  1.00  0.00           O
ATOM   2884  HW1 SOL   648       9.691  10.511  44.741  1.00  0.00           H
ATOM   2885  HW2 SOL   648      10.981  10.301  43.771  1.00  0.00           H
ATOM   2886  OW  SOL   649      10.141   2.360  46.952  1.00  0.00           O
ATOM   2887  HW1 SOL   649      10.061   2.000  46.022  1.00  0.00           H
ATOM   2888  HW2 SOL   649      10.121   1.600  47.602  1.00  0.00           H
ATOM   2889  OW  SOL   650       5.900  14.871  42.151  1.00  0.00           O
ATOM   2890  HW1 SOL   650       6.320  14.291  41.451  1.00  0.00           H
ATOM   2891  HW2 SOL   650       5.460  15.661  41.711  1.00  0.00           H
ATOM   2892  OW  SOL   651      17.091   3.850  51.052  1.00  0.00           O
ATOM   2893  HW1 SOL   651      17.821   4.540  51.092  1.00  0.00           H
ATOM   2894  HW2 SOL   651      17.371   3.100  50.462  1.00  0.00           H
ATOM   2895  OW  SOL   652       2.550  13.481  40.141  1.00  0.00           O
ATOM   2896  HW1 SOL   652       1.590  13.491  39.871  1.00  0.00           H
ATOM   2897  HW2 SOL   652       2.670  14.011  40.981  1.00  0.00           H
ATOM   2898  OW  SOL   653       1.050  10.131  54.502  1.00  0.00           O
ATOM   2899  HW1 SOL   653       0.280   9.801  55.042  1.00  0.00           H
ATOM   2900  HW2 SOL   653       1.900   9.831  54.922  1.00  0.00           H
ATOM   2901  OW  SOL   654       6.720   2.030  52.132  1.00  0.00           O
ATOM   2902  HW1 SOL   654       7.620   1.870  51.732  1.00  0.00           H
ATOM   2903  HW2 SOL   654       6.800   2.080  53.122  1.00  0.00           H
ATOM   2904  OW  SOL   655       0.750   3.450  37.571  1.00  0.00           O
ATOM   2905  HW1 SOL   655      -0.170   3.170  37.281  1.00  0.00           H
ATOM   2906  HW2 SOL   655       1.060   4.220  37.011  1.00  0.00           H
ATOM   2907  OW  SOL   656      14.401   8.560  51.222  1.00  0.00           O
ATOM   2908  HW1 SOL   656      13.831   9.080  50.592  1.00  0.00           H
ATOM   2909  HW2 SOL   656      15.361   8.680  50.982  1.00  0.00           H
ATOM   2910  OW  SOL   657       0.720   1.660  40.421  1.00  0.00           O
ATOM   2911  HW1 SOL   657       0.550   2.490  39.881  1.00  0.00           H
ATOM   2912  HW2 SOL   657       1.620   1.290  40.201  1.00  0.00           H
ATOM   2913  OW  SOL   658      11.831  13.351  38.431  1.00  0.00           O
ATOM   2914  HW1 SOL   658      10.841  13.241  38.451  1.00  0.00           H
ATOM   2915  HW2 SOL   658      12.171  13.501  39.361  1.00  0.00           H
ATOM   2916  OW  SOL   659       6.130   8.420  51.552  1.00  0.00           O
ATOM   2917  HW1 SOL   659       6.690   9.230  51.382  1.00  0.00           H
ATOM   2918  HW2 SOL   659       6.720   7.620  51.582  1.00  0.00           H
ATOM   2919  OW  SOL   660      14.931  17.671  46.832  1.00  0.00           O
ATOM   2920  HW1 SOL   660      15.261  18.311  46.142  1.00  0.00           H
ATOM   2921  HW2 SOL   660      15.591  17.611  47.582  1.00  0.00           H
ATOM   2922  OW  SOL   661       7.160   5.650  54.322  1.00  0.00           O
ATOM   2923  HW1 SOL   661       7.350   6.300  55.062  1.00  0.00           H
ATOM   2924  HW2 SOL   661       7.760   4.850  54.412  1.00  0.00           H
ATOM   2925  OW  SOL   662      14.501  12.201  53.572  1.00  0.00           O
ATOM   2926  HW1 SOL   662      14.411  12.101  54.562  1.00  0.00           H
ATOM   2927  HW2 SOL   662      15.461  12.131  53.312  1.00  0.00           H
ATOM   2928  OW  SOL   663       3.900  17.411  52.842  1.00  0.00           O
ATOM   2929  HW1 SOL   663       2.990  17.821  52.822  1.00  0.00           H
ATOM   2930  HW2 SOL   663       3.830  16.471  53.162  1.00  0.00           H
ATOM   2931  OW  SOL   664      16.741   8.830  49.782  1.00  0.00           O
ATOM   2932  HW1 SOL   664      16.471   7.940  49.412  1.00  0.00           H
ATOM   2933  HW2 SOL   664      16.751   9.510  49.052  1.00  0.00           H
ATOM   2934  OW  SOL   665      12.251   3.250  41.731  1.00  0.00           O
ATOM   2935  HW1 SOL   665      12.901   2.510  41.621  1.00  0.00           H
ATOM   2936  HW2 SOL   665      12.451   3.750  42.571  1.00  0.00           H
ATOM   2937  OW  SOL   666       5.940   7.450  43.761  1.00  0.00           O
ATOM   2938  HW1 SOL   666       6.440   8.300  43.571  1.00  0.00           H
ATOM   2939  HW2 SOL   666       5.060   7.470  43.281  1.00  0.00           H
ATOM   2940  OW  SOL   667      17.771   3.420  53.662  1.00  0.00           O
ATOM   2941  HW1 SOL   667      17.601   3.730  52.722  1.00  0.00           H
ATOM   2942  HW2 SOL   667      16.931   3.050  54.042  1.00  0.00           H
ATOM   2943  OW  SOL   668      17.301   9.341  52.412  1.00  0.00           O
ATOM   2944  HW1 SOL   668      17.681  10.251  52.562  1.00  0.00           H
ATOM   2945  HW2 SOL   668      17.221   9.171  51.422  1.00  0.00           H
ATOM   2946  OW  SOL   669       8.590  13.741  37.401  1.00  0.00           O
ATOM   2947  HW1 SOL   669       8.130  13.891  38.281  1.00  0.00           H
ATOM   2948  HW2 SOL   669       9.030  14.591  37.101  1.00  0.00           H
ATOM   2949  OW  SOL   670       6.610  17.901  46.772  1.00  0.00           O
ATOM   2950  HW1 SOL   670       6.150  18.781  46.642  1.00  0.00           H
ATOM   2951  HW2 SOL   670       7.600  18.021  46.702  1.00  0.00           H
ATOM   2952  OW  SOL   671       8.590   9.561  45.851  1.00  0.00           O
ATOM   2953  HW1 SOL   671       9.130   8.871  46.331  1.00  0.00           H
ATOM   2954  HW2 SOL   671       8.270  10.251  46.511  1.00  0.00           H
ATOM   2955  OW  SOL   672      10.831   9.841  38.111  1.00  0.00           O
ATOM   2956  HW1 SOL   672      10.601  10.371  37.291  1.00  0.00           H
ATOM   2957  HW2 SOL   672      11.641   9.281  37.921  1.00  0.00           H
ATOM   2958  OW  SOL   673      18.611  15.691  45.751  1.00  0.00           O
ATOM   2959  HW1 SOL   673      17.901  15.571  45.051  1.00  0.00           H
ATOM   2960  HW2 SOL   673      18.621  14.901  46.351  1.00  0.00           H
ATOM   2961  OW  SOL   674       2.210  13.141  55.682  1.00  0.00           O
ATOM   2962  HW1 SOL   674       1.560  12.411  55.472  1.00  0.00           H
ATOM   2963  HW2 SOL   674       2.250  13.281  56.662  1.00  0.00           H
ATOM   2964  OW  SOL   675       0.790  12.401  43.771  1.00  0.00           O
ATOM   2965  HW1 SOL   675       0.780  11.931  44.651  1.00  0.00           H
ATOM   2966  HW2 SOL   675       1.610  12.121  43.261  1.00  0.00           H
ATOM   2967  OW  SOL   676       6.720  13.911  53.482  1.00  0.00           O
ATOM   2968  HW1 SOL   676       5.940  13.411  53.862  1.00  0.00           H
ATOM   2969  HW2 SOL   676       6.690  14.861  53.792  1.00  0.00           H
ATOM   2970  OW  SOL   677      18.241   1.920  49.512  1.00  0.00           O
ATOM   2971  HW1 SOL   677      18.201   1.020  49.952  1.00  0.00           H
ATOM   2972  HW2 SOL   677      18.271   1.810  48.522  1.00  0.00           H
ATOM   2973  OW  SOL   678       4.280   4.240  42.441  1.00  0.00           O
ATOM   2974  HW1 SOL   678       4.580   3.520  41.821  1.00  0.00           H
ATOM   2975  HW2 SOL   678       3.890   3.840  43.271  1.00  0.00           H
ATOM   2976  OW  SOL   679      17.051  14.871  48.282  1.00  0.00           O
ATOM   2977  HW1 SOL   679      16.121  14.621  48.012  1.00  0.00           H
ATOM   2978  HW2 SOL   679      17.311  14.371  49.102  1.00  0.00           H
ATOM   2979  OW  SOL   680       3.170   5.470  50.042  1.00  0.00           O
ATOM   2980  HW1 SOL   680       3.550   4.880  50.762  1.00  0.00           H
ATOM   2981  HW2 SOL   680       3.570   5.210  49.162  1.00  0.00           H
ATOM   2982  OW  SOL   681       8.120  15.861  44.111  1.00  0.00           O
ATOM   2983  HW1 SOL   681       8.440  15.961  43.171  1.00  0.00           H
ATOM   2984  HW2 SOL   681       7.330  15.241  44.131  1.00  0.00           H
ATOM   2985  OW  SOL   682      14.241   2.140  48.362  1.00  0.00           O
ATOM   2986  HW1 SOL   682      14.761   1.490  48.912  1.00  0.00           H
ATOM   2987  HW2 SOL   682      13.751   2.770  48.972  1.00  0.00           H
ATOM   2988  OW  SOL   683      10.011   0.340  48.782  1.00  0.00           O
ATOM   2989  HW1 SOL   683       9.381  -0.380  48.472  1.00  0.00           H
ATOM   2990  HW2 SOL   683      10.941  -0.020  48.782  1.00  0.00           H
ATOM   2991  OW  SOL   684       7.700  13.301  40.251  1.00  0.00           O
ATOM   2992  HW1 SOL   684       7.240  12.431  40.421  1.00  0.00           H
ATOM   2993  HW2 SOL   684       8.610  13.271  40.661  1.00  0.00           H
ATOM   2994  OW  SOL   685       6.180  15.671  50.082  1.00  0.00           O
ATOM   2995  HW1 SOL   685       6.130  16.491  50.652  1.00  0.00           H
ATOM   2996  HW2 SOL   685       7.070  15.641  49.632  1.00  0.00           H
ATOM   2997  OW  SOL   686      13.521   0.520  38.921  1.00  0.00           O
ATOM   2998  HW1 SOL   686      13.871   0.110  38.081  1.00  0.00           H
ATOM   2999  HW2 SOL   686      12.621   0.140  39.121  1.00  0.00           H
ATOM   3000  OW  SOL   687      13.001   4.530  44.151  1.00  0.00           O
ATOM   3001  HW1 SOL   687      12.411   5.330  44.191  1.00  0.00           H
ATOM   3002  HW2 SOL   687      13.151   4.180  45.081  1.00  0.00           H
ATOM   3003  OW  SOL   688      15.931   2.210  46.061  1.00  0.00           O
ATOM   3004  HW1 SOL   688      15.091   2.200  46.601  1.00  0.00           H
ATOM   3005  HW2 SOL   688      15.951   3.040  45.501  1.00  0.00           H
ATOM   3006  OW  SOL   689       0.390  10.771  40.241  1.00  0.00           O
ATOM   3007  HW1 SOL   689       1.380  10.661  40.151  1.00  0.00           H
ATOM   3008  HW2 SOL   689      -0.010   9.911  40.561  1.00  0.00           H
ATOM   3009  OW  SOL   690       8.750  16.461  40.611  1.00  0.00           O
ATOM   3010  HW1 SOL   690       7.980  16.111  40.071  1.00  0.00           H
ATOM   3011  HW2 SOL   690       8.430  17.171  41.231  1.00  0.00           H
ATOM   3012  OW  SOL   691       2.300   6.280  56.992  1.00  0.00           O
ATOM   3013  HW1 SOL   691       1.370   6.260  57.362  1.00  0.00           H
ATOM   3014  HW2 SOL   691       2.310   5.890  56.072  1.00  0.00           H
ATOM   3015  OW  SOL   692       0.190   3.680  62.332  1.00  0.00           O
ATOM   3016  HW1 SOL   692      -0.630   4.110  62.722  1.00  0.00           H
ATOM   3017  HW2 SOL   692      -0.090   2.950  61.702  1.00  0.00           H
ATOM   3018  OW  SOL   693      15.551  15.111  62.892  1.00  0.00           O
ATOM   3019  HW1 SOL   693      14.981  14.951  63.702  1.00  0.00           H
ATOM   3020  HW2 SOL   693      14.961  15.211  62.092  1.00  0.00           H
ATOM   3021  OW  SOL   694      17.551   6.070  58.172  1.00  0.00           O
ATOM   3022  HW1 SOL   694      17.431   5.940  57.182  1.00  0.00           H
ATOM   3023  HW2 SOL   694      17.251   5.260  58.662  1.00  0.00           H
ATOM   3024  OW  SOL   695       6.850  10.121  62.512  1.00  0.00           O
ATOM   3025  HW1 SOL   695       7.540   9.961  63.212  1.00  0.00           H
ATOM   3026  HW2 SOL   695       6.120  10.691  62.892  1.00  0.00           H
ATOM   3027  OW  SOL   696       2.310  17.131  60.692  1.00  0.00           O
ATOM   3028  HW1 SOL   696       2.650  17.901  61.232  1.00  0.00           H
ATOM   3029  HW2 SOL   696       2.750  17.131  59.792  1.00  0.00           H
ATOM   3030  OW  SOL   697       2.300  14.341  61.242  1.00  0.00           O
ATOM   3031  HW1 SOL   697       2.040  15.301  61.242  1.00  0.00           H
ATOM   3032  HW2 SOL   697       1.590  13.801  61.692  1.00  0.00           H
ATOM   3033  OW  SOL   698       6.060   9.641  57.092  1.00  0.00           O
ATOM   3034  HW1 SOL   698       6.130  10.481  56.552  1.00  0.00           H
ATOM   3035  HW2 SOL   698       6.520   9.771  57.972  1.00  0.00           H
ATOM   3036  OW  SOL   699       1.220   6.430  61.492  1.00  0.00           O
ATOM   3037  HW1 SOL   699       0.770   5.550  61.662  1.00  0.00           H
ATOM   3038  HW2 SOL   699       1.210   6.970  62.332  1.00  0.00           H
ATOM   3039  OW  SOL   700       0.270  15.961  57.032  1.00  0.00           O
ATOM   3040  HW1 SOL   700       0.080  15.001  57.242  1.00  0.00           H
ATOM   3041  HW2 SOL   700      -0.060  16.541  57.782  1.00  0.00           H
ATOM   3042  OW  SOL   701      16.891   9.220  61.982  1.00  0.00           O
ATOM   3043  HW1 SOL   701      17.841   8.930  62.062  1.00  0.00           H
ATOM   3044  HW2 SOL   701      16.811   9.870  61.232  1.00  0.00           H
ATOM   3045  OW  SOL   702      16.411  11.081  60.182  1.00  0.00           O
ATOM   3046  HW1 SOL   702      17.271  11.101  59.662  1.00  0.00           H
ATOM   3047  HW2 SOL   702      16.551  11.551  61.062  1.00  0.00           H
ATOM   3048  OW  SOL   703       8.090   0.040  60.882  1.00  0.00           O
ATOM   3049  HW1 SOL   703       8.490   0.950  60.792  1.00  0.00           H
ATOM   3050  HW2 SOL   703       7.090   0.120  60.942  1.00  0.00           H
ATOM   3051  OW  SOL   704      15.251   9.991  57.762  1.00  0.00           O
ATOM   3052  HW1 SOL   704      14.621   9.231  57.892  1.00  0.00           H
ATOM   3053  HW2 SOL   704      15.731  10.171  58.622  1.00  0.00           H
ATOM   3054  OW  SOL   705      16.671  17.141  61.582  1.00  0.00           O
ATOM   3055  HW1 SOL   705      16.261  16.911  60.702  1.00  0.00           H
ATOM   3056  HW2 SOL   705      16.491  16.401  62.232  1.00  0.00           H
ATOM   3057  OW  SOL   706       5.980   7.290  58.562  1.00  0.00           O
ATOM   3058  HW1 SOL   706       6.220   7.980  57.882  1.00  0.00           H
ATOM   3059  HW2 SOL   706       5.200   7.620  59.102  1.00  0.00           H
ATOM   3060  OW  SOL   707      15.761  16.621  58.932  1.00  0.00           O
ATOM   3061  HW1 SOL   707      16.651  17.081  58.962  1.00  0.00           H
ATOM   3062  HW2 SOL   707      15.551  16.381  57.982  1.00  0.00           H
ATOM   3063  OW  SOL   708      10.411   7.010  60.152  1.00  0.00           O
ATOM   3064  HW1 SOL   708      10.671   6.970  61.112  1.00  0.00           H
ATOM   3065  HW2 SOL   708       9.561   6.500  60.012  1.00  0.00           H
ATOM   3066  OW  SOL   709       8.650   3.480  57.812  1.00  0.00           O
ATOM   3067  HW1 SOL   709       9.240   4.110  57.322  1.00  0.00           H
ATOM   3068  HW2 SOL   709       8.840   2.540  57.522  1.00  0.00           H
ATOM   3069  OW  SOL   710      13.621  11.441  61.312  1.00  0.00           O
ATOM   3070  HW1 SOL   710      14.451  11.151  60.832  1.00  0.00           H
ATOM   3071  HW2 SOL   710      13.131  12.111  60.752  1.00  0.00           H
ATOM   3072  OW  SOL   711      10.081  14.561  60.632  1.00  0.00           O
ATOM   3073  HW1 SOL   711       9.621  15.281  60.112  1.00  0.00           H
ATOM   3074  HW2 SOL   711      10.041  14.761  61.612  1.00  0.00           H
ATOM   3075  OW  SOL   712       3.210   9.431  58.282  1.00  0.00           O
ATOM   3076  HW1 SOL   712       4.030   9.821  57.862  1.00  0.00           H
ATOM   3077  HW2 SOL   712       2.940   8.611  57.792  1.00  0.00           H
ATOM   3078  OW  SOL   713      11.111  17.761  58.232  1.00  0.00           O
ATOM   3079  HW1 SOL   713      10.511  17.141  58.732  1.00  0.00           H
ATOM   3080  HW2 SOL   713      11.421  17.321  57.382  1.00  0.00           H
ATOM   3081  OW  SOL   714      16.321  13.771  56.672  1.00  0.00           O
ATOM   3082  HW1 SOL   714      16.001  14.711  56.572  1.00  0.00           H
ATOM   3083  HW2 SOL   714      15.561  13.141  56.552  1.00  0.00           H
ATOM   3084  OW  SOL   715       4.640  17.431  59.092  1.00  0.00           O
ATOM   3085  HW1 SOL   715       4.970  17.821  59.952  1.00  0.00           H
ATOM   3086  HW2 SOL   715       5.400  17.361  58.442  1.00  0.00           H
ATOM   3087  OW  SOL   716      14.001   1.070  60.122  1.00  0.00           O
ATOM   3088  HW1 SOL   716      13.761   0.700  59.222  1.00  0.00           H
ATOM   3089  HW2 SOL   716      14.991   1.230  60.162  1.00  0.00           H
ATOM   3090  OW  SOL   717       3.820   7.000  60.662  1.00  0.00           O
ATOM   3091  HW1 SOL   717       4.270   6.100  60.632  1.00  0.00           H
ATOM   3092  HW2 SOL   717       2.880   6.890  60.992  1.00  0.00           H
ATOM   3093  OW  SOL   718       6.140   1.220  57.032  1.00  0.00           O
ATOM   3094  HW1 SOL   718       7.120   1.000  57.102  1.00  0.00           H
ATOM   3095  HW2 SOL   718       5.830   1.050  56.102  1.00  0.00           H
ATOM   3096  OW  SOL   719       5.390   0.640  60.982  1.00  0.00           O
ATOM   3097  HW1 SOL   719       4.580   0.650  61.562  1.00  0.00           H
ATOM   3098  HW2 SOL   719       5.420   1.470  60.432  1.00  0.00           H
ATOM   3099  OW  SOL   720      14.341  11.881  56.272  1.00  0.00           O
ATOM   3100  HW1 SOL   720      14.661  11.121  56.842  1.00  0.00           H
ATOM   3101  HW2 SOL   720      13.421  12.151  56.572  1.00  0.00           H
ATOM   3102  OW  SOL   721       2.970   0.350  57.572  1.00  0.00           O
ATOM   3103  HW1 SOL   721       3.460   1.190  57.362  1.00  0.00           H
ATOM   3104  HW2 SOL   721       3.590  -0.300  58.022  1.00  0.00           H
ATOM   3105  OW  SOL   722       9.351   2.360  60.662  1.00  0.00           O
ATOM   3106  HW1 SOL   722       8.871   2.770  59.882  1.00  0.00           H
ATOM   3107  HW2 SOL   722      10.341   2.340  60.472  1.00  0.00           H
ATOM   3108  OW  SOL   723       4.590  11.521  63.272  1.00  0.00           O
ATOM   3109  HW1 SOL   723       3.880  11.251  63.922  1.00  0.00           H
ATOM   3110  HW2 SOL   723       4.330  11.241  62.342  1.00  0.00           H
ATOM   3111  OW  SOL   724      12.711  17.971  61.772  1.00  0.00           O
ATOM   3112  HW1 SOL   724      13.151  18.611  61.132  1.00  0.00           H
ATOM   3113  HW2 SOL   724      12.211  18.491  62.472  1.00  0.00           H
ATOM   3114  OW  SOL   725      10.321   5.490  56.022  1.00  0.00           O
ATOM   3115  HW1 SOL   725       9.911   6.310  55.632  1.00  0.00           H
ATOM   3116  HW2 SOL   725      10.961   5.750  56.752  1.00  0.00           H
ATOM   3117  OW  SOL   726       8.660   4.540  62.282  1.00  0.00           O
ATOM   3118  HW1 SOL   726       8.340   5.260  61.662  1.00  0.00           H
ATOM   3119  HW2 SOL   726       8.900   3.730  61.752  1.00  0.00           H
ATOM   3120  OW  SOL   727      18.571   8.330  59.632  1.00  0.00           O
ATOM   3121  HW1 SOL   727      18.991   7.690  60.272  1.00  0.00           H
ATOM   3122  HW2 SOL   727      18.191   7.820  58.852  1.00  0.00           H
ATOM   3123  OW  SOL   728       4.880  13.851  57.602  1.00  0.00           O
ATOM   3124  HW1 SOL   728       4.010  13.701  58.072  1.00  0.00           H
ATOM   3125  HW2 SOL   728       4.710  14.111  56.652  1.00  0.00           H
ATOM   3126  OW  SOL   729      16.641  12.801  62.432  1.00  0.00           O
ATOM   3127  HW1 SOL   729      17.631  12.881  62.572  1.00  0.00           H
ATOM   3128  HW2 SOL   729      16.191  13.641  62.742  1.00  0.00           H
ATOM   3129  OW  SOL   730      13.901   5.750  56.642  1.00  0.00           O
ATOM   3130  HW1 SOL   730      13.361   5.540  57.452  1.00  0.00           H
ATOM   3131  HW2 SOL   730      14.811   5.340  56.732  1.00  0.00           H
ATOM   3132  OW  SOL   731       5.270   2.560  59.142  1.00  0.00           O
ATOM   3133  HW1 SOL   731       5.540   1.970  58.392  1.00  0.00           H
ATOM   3134  HW2 SOL   731       5.270   3.510  58.832  1.00  0.00           H
ATOM   3135  OW  SOL   732       7.050  10.501  59.542  1.00  0.00           O
ATOM   3136  HW1 SOL   732       6.910  10.571  60.532  1.00  0.00           H
ATOM   3137  HW2 SOL   732       7.890   9.991  59.362  1.00  0.00           H
ATOM   3138  OW  SOL   733       3.670  11.001  60.872  1.00  0.00           O
ATOM   3139  HW1 SOL   733       3.600  11.831  60.312  1.00  0.00           H
ATOM   3140  HW2 SOL   733       3.710  10.201  60.272  1.00  0.00           H
ATOM   3141  OW  SOL   734      12.521  13.481  59.742  1.00  0.00           O
ATOM   3142  HW1 SOL   734      13.021  14.251  60.142  1.00  0.00           H
ATOM   3143  HW2 SOL   734      11.571  13.501  60.062  1.00  0.00           H
ATOM   3144  OW  SOL   735      15.821   6.390  60.582  1.00  0.00           O
ATOM   3145  HW1 SOL   735      15.511   7.000  61.312  1.00  0.00           H
ATOM   3146  HW2 SOL   735      16.321   6.910  59.892  1.00  0.00           H
ATOM   3147  OW  SOL   736      12.091   5.250  58.612  1.00  0.00           O
ATOM   3148  HW1 SOL   736      12.221   4.410  59.152  1.00  0.00           H
ATOM   3149  HW2 SOL   736      11.801   5.990  59.212  1.00  0.00           H
ATOM   3150  OW  SOL   737       3.070   0.630  62.042  1.00  0.00           O
ATOM   3151  HW1 SOL   737       2.960   1.570  62.372  1.00  0.00           H
ATOM   3152  HW2 SOL   737       3.020   0.000  62.812  1.00  0.00           H
ATOM   3153  OW  SOL   738      16.221   3.670  59.602  1.00  0.00           O
ATOM   3154  HW1 SOL   738      16.241   2.910  60.242  1.00  0.00           H
ATOM   3155  HW2 SOL   738      15.741   4.440  60.002  1.00  0.00           H
ATOM   3156  OW  SOL   739      15.401   2.740  57.112  1.00  0.00           O
ATOM   3157  HW1 SOL   739      14.791   1.990  57.342  1.00  0.00           H
ATOM   3158  HW2 SOL   739      15.621   3.260  57.942  1.00  0.00           H
ATOM   3159  OW  SOL   740      13.031   8.380  56.282  1.00  0.00           O
ATOM   3160  HW1 SOL   740      13.371   7.450  56.432  1.00  0.00           H
ATOM   3161  HW2 SOL   740      13.211   8.650  55.332  1.00  0.00           H
ATOM   3162  OW  SOL   741       0.080  13.261  57.862  1.00  0.00           O
ATOM   3163  HW1 SOL   741      -0.850  13.471  57.552  1.00  0.00           H
ATOM   3164  HW2 SOL   741       0.180  12.271  57.992  1.00  0.00           H
ATOM   3165  OW  SOL   742       8.150   5.720  59.112  1.00  0.00           O
ATOM   3166  HW1 SOL   742       8.220   4.830  58.652  1.00  0.00           H
ATOM   3167  HW2 SOL   742       7.210   6.060  59.032  1.00  0.00           H
ATOM   3168  OW  SOL   743       4.730   5.000  57.772  1.00  0.00           O
ATOM   3169  HW1 SOL   743       5.340   5.800  57.812  1.00  0.00           H
ATOM   3170  HW2 SOL   743       3.780   5.310  57.842  1.00  0.00           H
ATOM   3171  OW  SOL   744      13.021   8.550  58.952  1.00  0.00           O
ATOM   3172  HW1 SOL   744      12.161   8.240  59.372  1.00  0.00           H
ATOM   3173  HW2 SOL   744      12.981   8.410  57.962  1.00  0.00           H
ATOM   3174  OW  SOL   745      17.261   1.350  61.092  1.00  0.00           O
ATOM   3175  HW1 SOL   745      17.991   1.180  60.422  1.00  0.00           H
ATOM   3176  HW2 SOL   745      16.951   0.480  61.472  1.00  0.00           H
ATOM   3177  OW  SOL   746      13.881  15.731  60.632  1.00  0.00           O
ATOM   3178  HW1 SOL   746      14.551  15.851  59.892  1.00  0.00           H
ATOM   3179  HW2 SOL   746      13.481  16.621  60.862  1.00  0.00           H
ATOM   3180  OW  SOL   747      12.801   9.270  62.582  1.00  0.00           O
ATOM   3181  HW1 SOL   747      13.401   8.460  62.602  1.00  0.00           H
ATOM   3182  HW2 SOL   747      13.201   9.960  61.982  1.00  0.00           H
ATOM   3183  OW  SOL   748       6.720  16.161  57.402  1.00  0.00           O
ATOM   3184  HW1 SOL   748       6.810  16.261  56.412  1.00  0.00           H
ATOM   3185  HW2 SOL   748       6.320  15.271  57.612  1.00  0.00           H
ATOM   3186  OW  SOL   749      11.941  16.121  56.172  1.00  0.00           O
ATOM   3187  HW1 SOL   749      12.001  15.191  56.542  1.00  0.00           H
ATOM   3188  HW2 SOL   749      11.351  16.121  55.372  1.00  0.00           H
ATOM   3189  OW  SOL   750       9.160   9.100  58.772  1.00  0.00           O
ATOM   3190  HW1 SOL   750       9.790   9.480  58.092  1.00  0.00           H
ATOM   3191  HW2 SOL   750       9.560   8.270  59.162  1.00  0.00           H
ATOM   3192  OW  SOL   751      15.041  16.071  56.302  1.00  0.00           O
ATOM   3193  HW1 SOL   751      14.121  16.441  56.372  1.00  0.00           H
ATOM   3194  HW2 SOL   751      15.421  16.271  55.402  1.00  0.00           H
ATOM   3195  OW  SOL   752      10.391  10.981  62.822  1.00  0.00           O
ATOM   3196  HW1 SOL   752       9.691  10.511  63.362  1.00  0.00           H
ATOM   3197  HW2 SOL   752      10.981  10.301  62.392  1.00  0.00           H
ATOM   3198  OW  SOL   753       5.900  14.871  60.772  1.00  0.00           O
ATOM   3199  HW1 SOL   753       6.320  14.291  60.072  1.00  0.00           H
ATOM   3200  HW2 SOL   753       5.460  15.661  60.332  1.00  0.00           H
ATOM   3201  OW  SOL   754       2.550  13.481  58.762  1.00  0.00           O
ATOM   3202  HW1 SOL   754       1.590  13.491  58.492  1.00  0.00           H
ATOM   3203  HW2 SOL   754       2.670  14.011  59.602  1.00  0.00           H
ATOM   3204  OW  SOL   755       0.750   3.450  56.192  1.00  0.00           O
ATOM   3205  HW1 SOL   755      -0.170   3.170  55.902  1.00  0.00           H
ATOM   3206  HW2 SOL   755       1.060   4.220  55.632  1.00  0.00           H
ATOM   3207  OW  SOL   756       0.720   1.660  59.042  1.00  0.00           O
ATOM   3208  HW1 SOL   756       0.550   2.490  58.502  1.00  0.00           H
ATOM   3209  HW2 SOL   756       1.620   1.290  58.822  1.00  0.00           H
ATOM   3210  OW  SOL   757      11.831  13.351  57.052  1.00  0.00           O
ATOM   3211  HW1 SOL   757      10.841  13.241  57.072  1.00  0.00           H
ATOM   3212  HW2 SOL   757      12.171  13.501  57.982  1.00  0.00           H
ATOM   3213  OW  SOL   758      12.251   3.250  60.352  1.00  0.00           O
ATOM   3214  HW1 SOL   758      12.901   2.510  60.242  1.00  0.00           H
ATOM   3215  HW2 SOL   758      12.451   3.750  61.192  1.00  0.00           H
ATOM   3216  OW  SOL   759       5.940   7.450  62.382  1.00  0.00           O
ATOM   3217  HW1 SOL   759       6.440   8.300  62.192  1.00  0.00           H
ATOM   3218  HW2 SOL   759       5.060   7.470  61.902  1.00  0.00           H
ATOM   3219  OW  SOL   760       8.590  13.741  56.022  1.00  0.00           O
ATOM   3220  HW1 SOL   760       8.130  13.891  56.902  1.00  0.00           H
ATOM   3221  HW2 SOL   760       9.030  14.591  55.722  1.00  0.00           H
ATOM   3222  OW  SOL   761      10.831   9.841  56.732  1.00  0.00           O
ATOM   3223  HW1 SOL   761      10.601  10.371  55.912  1.00  0.00           H
ATOM   3224  HW2 SOL   761      11.641   9.281  56.542  1.00  0.00           H
ATOM   3225  OW  SOL   762       0.790  12.401  62.392  1.00  0.00           O
ATOM   3226  HW1 SOL   762       0.780  11.931  63.272  1.00  0.00           H
ATOM   3227  HW2 SOL   762       1.610  12.121  61.882  1.00  0.00           H
ATOM   3228  OW  SOL   763       4.280   4.240  61.062  1.00  0.00           O
ATOM   3229  HW1 SOL   763       4.580   3.520  60.442  1.00  0.00           H
ATOM   3230  HW2 SOL   763       3.890   3.840  61.892  1.00  0.00           H
ATOM   3231  OW  SOL   764       8.120  15.861  62.732  1.00  0.00           O
ATOM   3232  HW1 SOL   764       8.440  15.961  61.792  1.00  0.00           H
ATOM   3233  HW2 SOL   764       7.330  15.241  62.752  1.00  0.00           H
ATOM   3234  OW  SOL   765       7.700  13.301  58.872  1.00  0.00           O
ATOM   3235  HW1 SOL   765       7.240  12.431  59.042  1.00  0.00           H
ATOM   3236  HW2 SOL   765       8.610  13.271  59.282  1.00  0.00           H
ATOM   3237  OW  SOL   766      13.521   0.520  57.542  1.00  0.00           O
ATOM   3238  HW1 SOL   766      13.871   0.110  56.702  1.00  0.00           H
ATOM   3239  HW2 SOL   766      12.621   0.140  57.742  1.00  0.00           H
ATOM   3240  OW  SOL   767       0.390  10.771  58.862  1.00  0.00           O
ATOM   3241  HW1 SOL   767       1.380  10.661  58.772  1.00  0.00           H
ATOM   3242  HW2 SOL   767      -0.010   9.911  59.182  1.00  0.00           H
ATOM   3243  OW  SOL   768       8.750  16.461  59.232  1.00  0.00           O
ATOM   3244  HW1 SOL   768       7.980  16.111  58.692  1.00  0.00           H
ATOM   3245  HW2 SOL   768       8.430  17.171  59.852  1.00  0.00           H
ATOM   3246  OW  SOL   769       2.300  24.901   1.130  1.00  0.00           O
ATOM   3247  HW1 SOL   769       1.370  24.881   1.500  1.00  0.00           H
ATOM   3248  HW2 SOL   769       2.310  24.511   0.210  1.00  0.00           H
ATOM   3249  OW  SOL   770       2.250  21.371   9.961  1.00  0.00           O
ATOM   3250  HW1 SOL   770       2.600  21.201  10.881  1.00  0.00           H
ATOM   3251  HW2 SOL   770       1.370  20.921   9.841  1.00  0.00           H
ATOM   3252  OW  SOL   771       0.190  22.301   6.470  1.00  0.00           O
ATOM   3253  HW1 SOL   771      -0.630  22.731   6.860  1.00  0.00           H
ATOM   3254  HW2 SOL   771      -0.090  21.571   5.840  1.00  0.00           H
ATOM   3255  OW  SOL   772       5.690  31.371  11.651  1.00  0.00           O
ATOM   3256  HW1 SOL   772       4.760  31.301  11.281  1.00  0.00           H
ATOM   3257  HW2 SOL   772       5.800  32.261  12.091  1.00  0.00           H
ATOM   3258  OW  SOL   773      15.551  33.731   7.030  1.00  0.00           O
ATOM   3259  HW1 SOL   773      14.981  33.571   7.840  1.00  0.00           H
ATOM   3260  HW2 SOL   773      14.961  33.831   6.230  1.00  0.00           H
ATOM   3261  OW  SOL   774      11.351  25.651   7.170  1.00  0.00           O
ATOM   3262  HW1 SOL   774      11.921  26.431   6.920  1.00  0.00           H
ATOM   3263  HW2 SOL   774      10.751  25.911   7.930  1.00  0.00           H
ATOM   3264  OW  SOL   775      17.551  24.691   2.310  1.00  0.00           O
ATOM   3265  HW1 SOL   775      17.431  24.561   1.320  1.00  0.00           H
ATOM   3266  HW2 SOL   775      17.251  23.881   2.800  1.00  0.00           H
ATOM   3267  OW  SOL   776       7.680  30.061  10.231  1.00  0.00           O
ATOM   3268  HW1 SOL   776       6.900  30.231  10.831  1.00  0.00           H
ATOM   3269  HW2 SOL   776       8.020  30.931   9.871  1.00  0.00           H
ATOM   3270  OW  SOL   777       8.500  26.601  18.231  1.00  0.00           O
ATOM   3271  HW1 SOL   777       8.460  27.361  18.881  1.00  0.00           H
ATOM   3272  HW2 SOL   777       8.720  26.961  17.321  1.00  0.00           H
ATOM   3273  OW  SOL   778       6.850  28.741   6.650  1.00  0.00           O
ATOM   3274  HW1 SOL   778       7.540  28.581   7.350  1.00  0.00           H
ATOM   3275  HW2 SOL   778       6.120  29.311   7.030  1.00  0.00           H
ATOM   3276  OW  SOL   779       6.860  30.231  18.031  1.00  0.00           O
ATOM   3277  HW1 SOL   779       7.460  31.021  18.171  1.00  0.00           H
ATOM   3278  HW2 SOL   779       6.000  30.541  17.621  1.00  0.00           H
ATOM   3279  OW  SOL   780       3.350  32.971  10.611  1.00  0.00           O
ATOM   3280  HW1 SOL   780       2.570  32.661  10.081  1.00  0.00           H
ATOM   3281  HW2 SOL   780       3.930  33.551  10.041  1.00  0.00           H
ATOM   3282  OW  SOL   781      14.601  33.671  13.391  1.00  0.00           O
ATOM   3283  HW1 SOL   781      14.841  34.611  13.651  1.00  0.00           H
ATOM   3284  HW2 SOL   781      14.441  33.131  14.211  1.00  0.00           H
ATOM   3285  OW  SOL   782       4.380  22.541  14.991  1.00  0.00           O
ATOM   3286  HW1 SOL   782       5.200  21.981  15.081  1.00  0.00           H
ATOM   3287  HW2 SOL   782       3.570  21.961  15.031  1.00  0.00           H
ATOM   3288  OW  SOL   783      16.031  23.091   7.370  1.00  0.00           O
ATOM   3289  HW1 SOL   783      15.291  23.551   6.870  1.00  0.00           H
ATOM   3290  HW2 SOL   783      16.541  23.771   7.900  1.00  0.00           H
ATOM   3291  OW  SOL   784       2.310  35.751   4.830  1.00  0.00           O
ATOM   3292  HW1 SOL   784       2.650  36.521   5.370  1.00  0.00           H
ATOM   3293  HW2 SOL   784       2.750  35.751   3.930  1.00  0.00           H
ATOM   3294  OW  SOL   785      11.271  32.031  16.901  1.00  0.00           O
ATOM   3295  HW1 SOL   785      11.741  32.031  17.781  1.00  0.00           H
ATOM   3296  HW2 SOL   785      10.791  31.161  16.791  1.00  0.00           H
ATOM   3297  OW  SOL   786       2.300  32.961   5.380  1.00  0.00           O
ATOM   3298  HW1 SOL   786       2.040  33.921   5.380  1.00  0.00           H
ATOM   3299  HW2 SOL   786       1.590  32.421   5.830  1.00  0.00           H
ATOM   3300  OW  SOL   787       2.400  29.531   8.860  1.00  0.00           O
ATOM   3301  HW1 SOL   787       2.540  28.691   9.380  1.00  0.00           H
ATOM   3302  HW2 SOL   787       1.850  30.171   9.410  1.00  0.00           H
ATOM   3303  OW  SOL   788       6.200  36.481  14.391  1.00  0.00           O
ATOM   3304  HW1 SOL   788       5.280  36.311  14.741  1.00  0.00           H
ATOM   3305  HW2 SOL   788       6.480  37.401  14.651  1.00  0.00           H
ATOM   3306  OW  SOL   789       6.060  28.261   1.230  1.00  0.00           O
ATOM   3307  HW1 SOL   789       6.130  29.101   0.690  1.00  0.00           H
ATOM   3308  HW2 SOL   789       6.520  28.391   2.110  1.00  0.00           H
ATOM   3309  OW  SOL   790      15.941  19.761  14.801  1.00  0.00           O
ATOM   3310  HW1 SOL   790      15.761  20.431  14.081  1.00  0.00           H
ATOM   3311  HW2 SOL   790      15.911  20.221  15.691  1.00  0.00           H
ATOM   3312  OW  SOL   791       1.220  25.051   5.630  1.00  0.00           O
ATOM   3313  HW1 SOL   791       0.770  24.171   5.800  1.00  0.00           H
ATOM   3314  HW2 SOL   791       1.210  25.591   6.470  1.00  0.00           H
ATOM   3315  OW  SOL   792      18.421  36.291   3.590  1.00  0.00           O
ATOM   3316  HW1 SOL   792      18.961  36.001   4.390  1.00  0.00           H
ATOM   3317  HW2 SOL   792      18.721  37.191   3.300  1.00  0.00           H
ATOM   3318  OW  SOL   793       0.270  34.581   1.170  1.00  0.00           O
ATOM   3319  HW1 SOL   793       0.080  33.621   1.380  1.00  0.00           H
ATOM   3320  HW2 SOL   793      -0.060  35.161   1.920  1.00  0.00           H
ATOM   3321  OW  SOL   794      16.891  27.841   6.120  1.00  0.00           O
ATOM   3322  HW1 SOL   794      17.841  27.551   6.200  1.00  0.00           H
ATOM   3323  HW2 SOL   794      16.811  28.491   5.370  1.00  0.00           H
ATOM   3324  OW  SOL   795      16.411  29.701   4.320  1.00  0.00           O
ATOM   3325  HW1 SOL   795      17.271  29.721   3.800  1.00  0.00           H
ATOM   3326  HW2 SOL   795      16.551  30.171   5.200  1.00  0.00           H
ATOM   3327  OW  SOL   796       1.130  25.991  15.971  1.00  0.00           O
ATOM   3328  HW1 SOL   796       2.010  25.861  16.421  1.00  0.00           H
ATOM   3329  HW2 SOL   796       1.000  26.961  15.751  1.00  0.00           H
ATOM   3330  OW  SOL   797       6.130  32.271   7.260  1.00  0.00           O
ATOM   3331  HW1 SOL   797       5.640  31.401   7.350  1.00  0.00           H
ATOM   3332  HW2 SOL   797       5.900  32.701   6.390  1.00  0.00           H
ATOM   3333  OW  SOL   798      12.931  30.901  14.231  1.00  0.00           O
ATOM   3334  HW1 SOL   798      13.301  30.171  13.651  1.00  0.00           H
ATOM   3335  HW2 SOL   798      13.451  30.951  15.081  1.00  0.00           H
ATOM   3336  OW  SOL   799       8.090  18.661   5.020  1.00  0.00           O
ATOM   3337  HW1 SOL   799       8.490  19.571   4.930  1.00  0.00           H
ATOM   3338  HW2 SOL   799       7.090  18.741   5.080  1.00  0.00           H
ATOM   3339  OW  SOL   800       1.970  28.381  12.641  1.00  0.00           O
ATOM   3340  HW1 SOL   800       2.860  27.931  12.501  1.00  0.00           H
ATOM   3341  HW2 SOL   800       1.240  27.731  12.451  1.00  0.00           H
ATOM   3342  OW  SOL   801      15.251  28.611   1.900  1.00  0.00           O
ATOM   3343  HW1 SOL   801      14.621  27.851   2.030  1.00  0.00           H
ATOM   3344  HW2 SOL   801      15.731  28.791   2.760  1.00  0.00           H
ATOM   3345  OW  SOL   802      11.871  36.541  16.161  1.00  0.00           O
ATOM   3346  HW1 SOL   802      12.111  37.141  15.401  1.00  0.00           H
ATOM   3347  HW2 SOL   802      11.941  35.591  15.861  1.00  0.00           H
ATOM   3348  OW  SOL   803       3.170  21.131  18.011  1.00  0.00           O
ATOM   3349  HW1 SOL   803       3.880  21.841  18.071  1.00  0.00           H
ATOM   3350  HW2 SOL   803       2.290  21.521  18.291  1.00  0.00           H
ATOM   3351  OW  SOL   804      14.661  32.791   9.531  1.00  0.00           O
ATOM   3352  HW1 SOL   804      14.071  32.851  10.331  1.00  0.00           H
ATOM   3353  HW2 SOL   804      14.511  31.911   9.071  1.00  0.00           H
ATOM   3354  OW  SOL   805      16.671  35.761   5.720  1.00  0.00           O
ATOM   3355  HW1 SOL   805      16.261  35.531   4.840  1.00  0.00           H
ATOM   3356  HW2 SOL   805      16.491  35.021   6.370  1.00  0.00           H
ATOM   3357  OW  SOL   806       5.980  25.911   2.700  1.00  0.00           O
ATOM   3358  HW1 SOL   806       6.220  26.601   2.020  1.00  0.00           H
ATOM   3359  HW2 SOL   806       5.200  26.241   3.240  1.00  0.00           H
ATOM   3360  OW  SOL   807      12.811  22.071   9.441  1.00  0.00           O
ATOM   3361  HW1 SOL   807      11.951  21.571   9.311  1.00  0.00           H
ATOM   3362  HW2 SOL   807      13.431  21.531  10.001  1.00  0.00           H
ATOM   3363  OW  SOL   808      15.761  35.241   3.070  1.00  0.00           O
ATOM   3364  HW1 SOL   808      16.651  35.701   3.100  1.00  0.00           H
ATOM   3365  HW2 SOL   808      15.551  35.001   2.120  1.00  0.00           H
ATOM   3366  OW  SOL   809       8.070  24.671  14.651  1.00  0.00           O
ATOM   3367  HW1 SOL   809       7.600  24.641  15.541  1.00  0.00           H
ATOM   3368  HW2 SOL   809       7.560  24.121  13.991  1.00  0.00           H
ATOM   3369  OW  SOL   810      13.941  23.311  16.741  1.00  0.00           O
ATOM   3370  HW1 SOL   810      13.741  23.741  17.621  1.00  0.00           H
ATOM   3371  HW2 SOL   810      14.721  22.691  16.831  1.00  0.00           H
ATOM   3372  OW  SOL   811       9.731  27.521  15.721  1.00  0.00           O
ATOM   3373  HW1 SOL   811      10.191  26.681  15.431  1.00  0.00           H
ATOM   3374  HW2 SOL   811       9.171  27.861  14.971  1.00  0.00           H
ATOM   3375  OW  SOL   812       9.911  22.721  12.421  1.00  0.00           O
ATOM   3376  HW1 SOL   812       9.141  23.061  12.961  1.00  0.00           H
ATOM   3377  HW2 SOL   812       9.571  22.211  11.631  1.00  0.00           H
ATOM   3378  OW  SOL   813      10.411  25.631   4.290  1.00  0.00           O
ATOM   3379  HW1 SOL   813      10.671  25.591   5.250  1.00  0.00           H
ATOM   3380  HW2 SOL   813       9.561  25.121   4.150  1.00  0.00           H
ATOM   3381  OW  SOL   814       0.760  26.731   7.890  1.00  0.00           O
ATOM   3382  HW1 SOL   814       1.750  26.611   7.980  1.00  0.00           H
ATOM   3383  HW2 SOL   814       0.520  27.681   8.100  1.00  0.00           H
ATOM   3384  OW  SOL   815       1.300  36.831  15.711  1.00  0.00           O
ATOM   3385  HW1 SOL   815       1.200  36.681  16.701  1.00  0.00           H
ATOM   3386  HW2 SOL   815       0.440  37.191  15.351  1.00  0.00           H
ATOM   3387  OW  SOL   816       8.650  22.101   1.950  1.00  0.00           O
ATOM   3388  HW1 SOL   816       9.240  22.731   1.460  1.00  0.00           H
ATOM   3389  HW2 SOL   816       8.840  21.161   1.660  1.00  0.00           H
ATOM   3390  OW  SOL   817      17.191  24.471  18.311  1.00  0.00           O
ATOM   3391  HW1 SOL   817      16.931  25.361  17.951  1.00  0.00           H
ATOM   3392  HW2 SOL   817      17.171  23.791  17.581  1.00  0.00           H
ATOM   3393  OW  SOL   818      13.621  30.061   5.450  1.00  0.00           O
ATOM   3394  HW1 SOL   818      14.451  29.771   4.970  1.00  0.00           H
ATOM   3395  HW2 SOL   818      13.131  30.731   4.890  1.00  0.00           H
ATOM   3396  OW  SOL   819       5.500  20.581   8.850  1.00  0.00           O
ATOM   3397  HW1 SOL   819       5.450  20.531   9.850  1.00  0.00           H
ATOM   3398  HW2 SOL   819       5.520  21.541   8.560  1.00  0.00           H
ATOM   3399  OW  SOL   820      10.081  33.181   4.770  1.00  0.00           O
ATOM   3400  HW1 SOL   820       9.621  33.901   4.250  1.00  0.00           H
ATOM   3401  HW2 SOL   820      10.041  33.381   5.750  1.00  0.00           H
ATOM   3402  OW  SOL   821       3.510  36.631   8.530  1.00  0.00           O
ATOM   3403  HW1 SOL   821       4.010  35.771   8.590  1.00  0.00           H
ATOM   3404  HW2 SOL   821       4.160  37.401   8.500  1.00  0.00           H
ATOM   3405  OW  SOL   822      17.951  29.281   8.730  1.00  0.00           O
ATOM   3406  HW1 SOL   822      17.331  29.131   7.970  1.00  0.00           H
ATOM   3407  HW2 SOL   822      17.431  29.391   9.580  1.00  0.00           H
ATOM   3408  OW  SOL   823       3.210  28.051   2.420  1.00  0.00           O
ATOM   3409  HW1 SOL   823       4.030  28.441   2.000  1.00  0.00           H
ATOM   3410  HW2 SOL   823       2.940  27.231   1.930  1.00  0.00           H
ATOM   3411  OW  SOL   824      14.581  25.971   7.280  1.00  0.00           O
ATOM   3412  HW1 SOL   824      14.531  25.321   8.030  1.00  0.00           H
ATOM   3413  HW2 SOL   824      15.381  26.561   7.410  1.00  0.00           H
ATOM   3414  OW  SOL   825       4.610  31.281  17.271  1.00  0.00           O
ATOM   3415  HW1 SOL   825       4.110  31.291  16.411  1.00  0.00           H
ATOM   3416  HW2 SOL   825       3.980  31.101  18.031  1.00  0.00           H
ATOM   3417  OW  SOL   826      11.111  36.381   2.370  1.00  0.00           O
ATOM   3418  HW1 SOL   826      10.511  35.761   2.870  1.00  0.00           H
ATOM   3419  HW2 SOL   826      11.421  35.941   1.520  1.00  0.00           H
ATOM   3420  OW  SOL   827       2.020  21.471  14.981  1.00  0.00           O
ATOM   3421  HW1 SOL   827       1.220  22.071  14.851  1.00  0.00           H
ATOM   3422  HW2 SOL   827       1.920  20.981  15.841  1.00  0.00           H
ATOM   3423  OW  SOL   828      16.321  32.391   0.810  1.00  0.00           O
ATOM   3424  HW1 SOL   828      16.001  33.331   0.710  1.00  0.00           H
ATOM   3425  HW2 SOL   828      15.561  31.761   0.690  1.00  0.00           H
ATOM   3426  OW  SOL   829       4.640  36.051   3.230  1.00  0.00           O
ATOM   3427  HW1 SOL   829       4.970  36.441   4.090  1.00  0.00           H
ATOM   3428  HW2 SOL   829       5.400  35.981   2.580  1.00  0.00           H
ATOM   3429  OW  SOL   830      14.001  19.691   4.260  1.00  0.00           O
ATOM   3430  HW1 SOL   830      13.761  19.321   3.360  1.00  0.00           H
ATOM   3431  HW2 SOL   830      14.991  19.851   4.300  1.00  0.00           H
ATOM   3432  OW  SOL   831       2.490  36.471  12.411  1.00  0.00           O
ATOM   3433  HW1 SOL   831       3.060  35.821  12.911  1.00  0.00           H
ATOM   3434  HW2 SOL   831       2.330  36.141  11.481  1.00  0.00           H
ATOM   3435  OW  SOL   832       9.401  35.601   9.040  1.00  0.00           O
ATOM   3436  HW1 SOL   832      10.201  35.031   9.250  1.00  0.00           H
ATOM   3437  HW2 SOL   832       8.911  35.201   8.270  1.00  0.00           H
ATOM   3438  OW  SOL   833       3.820  25.621   4.800  1.00  0.00           O
ATOM   3439  HW1 SOL   833       4.270  24.721   4.770  1.00  0.00           H
ATOM   3440  HW2 SOL   833       2.880  25.511   5.130  1.00  0.00           H
ATOM   3441  OW  SOL   834      15.471  20.841  17.291  1.00  0.00           O
ATOM   3442  HW1 SOL   834      15.421  21.211  18.211  1.00  0.00           H
ATOM   3443  HW2 SOL   834      14.751  20.151  17.171  1.00  0.00           H
ATOM   3444  OW  SOL   835       6.140  19.841   1.170  1.00  0.00           O
ATOM   3445  HW1 SOL   835       7.120  19.621   1.240  1.00  0.00           H
ATOM   3446  HW2 SOL   835       5.830  19.671   0.240  1.00  0.00           H
ATOM   3447  OW  SOL   836       7.810  21.261  17.491  1.00  0.00           O
ATOM   3448  HW1 SOL   836       8.480  20.651  17.921  1.00  0.00           H
ATOM   3449  HW2 SOL   836       7.080  21.451  18.141  1.00  0.00           H
ATOM   3450  OW  SOL   837       8.880  33.761  11.951  1.00  0.00           O
ATOM   3451  HW1 SOL   837       8.650  33.511  11.011  1.00  0.00           H
ATOM   3452  HW2 SOL   837       9.490  33.071  12.341  1.00  0.00           H
ATOM   3453  OW  SOL   838      13.511  24.521  14.331  1.00  0.00           O
ATOM   3454  HW1 SOL   838      13.791  24.091  15.181  1.00  0.00           H
ATOM   3455  HW2 SOL   838      13.761  25.481  14.341  1.00  0.00           H
ATOM   3456  OW  SOL   839       8.030  32.641   9.240  1.00  0.00           O
ATOM   3457  HW1 SOL   839       8.930  32.781   8.820  1.00  0.00           H
ATOM   3458  HW2 SOL   839       7.320  32.661   8.530  1.00  0.00           H
ATOM   3459  OW  SOL   840       9.220  23.651   8.990  1.00  0.00           O
ATOM   3460  HW1 SOL   840       8.970  23.561   8.030  1.00  0.00           H
ATOM   3461  HW2 SOL   840       9.700  22.831   9.300  1.00  0.00           H
ATOM   3462  OW  SOL   841       5.390  19.261   5.120  1.00  0.00           O
ATOM   3463  HW1 SOL   841       4.580  19.271   5.700  1.00  0.00           H
ATOM   3464  HW2 SOL   841       5.420  20.091   4.570  1.00  0.00           H
ATOM   3465  OW  SOL   842      14.341  30.501   0.410  1.00  0.00           O
ATOM   3466  HW1 SOL   842      14.661  29.741   0.980  1.00  0.00           H
ATOM   3467  HW2 SOL   842      13.421  30.771   0.710  1.00  0.00           H
ATOM   3468  OW  SOL   843       2.970  18.971   1.710  1.00  0.00           O
ATOM   3469  HW1 SOL   843       3.460  19.811   1.500  1.00  0.00           H
ATOM   3470  HW2 SOL   843       3.590  18.321   2.160  1.00  0.00           H
ATOM   3471  OW  SOL   844       9.351  20.981   4.800  1.00  0.00           O
ATOM   3472  HW1 SOL   844       8.871  21.391   4.020  1.00  0.00           H
ATOM   3473  HW2 SOL   844      10.341  20.961   4.610  1.00  0.00           H
ATOM   3474  OW  SOL   845      10.761  25.451  14.641  1.00  0.00           O
ATOM   3475  HW1 SOL   845       9.961  24.841  14.671  1.00  0.00           H
ATOM   3476  HW2 SOL   845      11.571  24.921  14.401  1.00  0.00           H
ATOM   3477  OW  SOL   846      12.271  34.321   7.930  1.00  0.00           O
ATOM   3478  HW1 SOL   846      12.481  35.061   7.280  1.00  0.00           H
ATOM   3479  HW2 SOL   846      12.951  34.321   8.660  1.00  0.00           H
ATOM   3480  OW  SOL   847       4.590  30.141   7.410  1.00  0.00           O
ATOM   3481  HW1 SOL   847       3.880  29.871   8.060  1.00  0.00           H
ATOM   3482  HW2 SOL   847       4.330  29.861   6.480  1.00  0.00           H
ATOM   3483  OW  SOL   848      12.711  36.591   5.910  1.00  0.00           O
ATOM   3484  HW1 SOL   848      13.151  37.231   5.270  1.00  0.00           H
ATOM   3485  HW2 SOL   848      12.211  37.111   6.610  1.00  0.00           H
ATOM   3486  OW  SOL   849      10.321  24.111   0.160  1.00  0.00           O
ATOM   3487  HW1 SOL   849       9.911  24.931  -0.230  1.00  0.00           H
ATOM   3488  HW2 SOL   849      10.961  24.371   0.890  1.00  0.00           H
ATOM   3489  OW  SOL   850       0.780  24.181  13.861  1.00  0.00           O
ATOM   3490  HW1 SOL   850       1.700  24.171  13.451  1.00  0.00           H
ATOM   3491  HW2 SOL   850       0.720  24.921  14.531  1.00  0.00           H
ATOM   3492  OW  SOL   851       5.610  20.841  11.471  1.00  0.00           O
ATOM   3493  HW1 SOL   851       5.990  20.001  11.841  1.00  0.00           H
ATOM   3494  HW2 SOL   851       4.730  21.031  11.911  1.00  0.00           H
ATOM   3495  OW  SOL   852       8.660  23.161   6.420  1.00  0.00           O
ATOM   3496  HW1 SOL   852       8.340  23.881   5.800  1.00  0.00           H
ATOM   3497  HW2 SOL   852       8.900  22.351   5.890  1.00  0.00           H
ATOM   3498  OW  SOL   853      10.171  19.011   7.530  1.00  0.00           O
ATOM   3499  HW1 SOL   853       9.451  19.061   6.840  1.00  0.00           H
ATOM   3500  HW2 SOL   853       9.931  18.321   8.220  1.00  0.00           H
ATOM   3501  OW  SOL   854      14.291  30.351   8.670  1.00  0.00           O
ATOM   3502  HW1 SOL   854      13.741  29.511   8.600  1.00  0.00           H
ATOM   3503  HW2 SOL   854      14.551  30.641   7.750  1.00  0.00           H
ATOM   3504  OW  SOL   855      14.661  24.521   9.921  1.00  0.00           O
ATOM   3505  HW1 SOL   855      14.361  23.571   9.991  1.00  0.00           H
ATOM   3506  HW2 SOL   855      15.391  24.681  10.581  1.00  0.00           H
ATOM   3507  OW  SOL   856      18.571  26.951   3.770  1.00  0.00           O
ATOM   3508  HW1 SOL   856      18.991  26.311   4.410  1.00  0.00           H
ATOM   3509  HW2 SOL   856      18.191  26.441   2.990  1.00  0.00           H
ATOM   3510  OW  SOL   857       4.880  32.471   1.740  1.00  0.00           O
ATOM   3511  HW1 SOL   857       4.010  32.321   2.210  1.00  0.00           H
ATOM   3512  HW2 SOL   857       4.710  32.731   0.790  1.00  0.00           H
ATOM   3513  OW  SOL   858      16.641  31.421   6.570  1.00  0.00           O
ATOM   3514  HW1 SOL   858      17.631  31.501   6.710  1.00  0.00           H
ATOM   3515  HW2 SOL   858      16.191  32.261   6.880  1.00  0.00           H
ATOM   3516  OW  SOL   859      13.901  24.371   0.780  1.00  0.00           O
ATOM   3517  HW1 SOL   859      13.361  24.161   1.590  1.00  0.00           H
ATOM   3518  HW2 SOL   859      14.811  23.961   0.870  1.00  0.00           H
ATOM   3519  OW  SOL   860       5.270  21.181   3.280  1.00  0.00           O
ATOM   3520  HW1 SOL   860       5.540  20.591   2.530  1.00  0.00           H
ATOM   3521  HW2 SOL   860       5.270  22.131   2.970  1.00  0.00           H
ATOM   3522  OW  SOL   861      17.541  30.851  15.881  1.00  0.00           O
ATOM   3523  HW1 SOL   861      18.451  30.461  15.751  1.00  0.00           H
ATOM   3524  HW2 SOL   861      17.621  31.811  16.121  1.00  0.00           H
ATOM   3525  OW  SOL   862      10.641  32.091  13.401  1.00  0.00           O
ATOM   3526  HW1 SOL   862       9.841  31.861  13.951  1.00  0.00           H
ATOM   3527  HW2 SOL   862      11.471  31.831  13.891  1.00  0.00           H
ATOM   3528  OW  SOL   863      15.921  34.911  16.251  1.00  0.00           O
ATOM   3529  HW1 SOL   863      16.191  35.251  15.351  1.00  0.00           H
ATOM   3530  HW2 SOL   863      16.711  34.531  16.711  1.00  0.00           H
ATOM   3531  OW  SOL   864      11.111  30.571  11.001  1.00  0.00           O
ATOM   3532  HW1 SOL   864      10.711  31.011  11.811  1.00  0.00           H
ATOM   3533  HW2 SOL   864      10.701  30.941  10.171  1.00  0.00           H
ATOM   3534  OW  SOL   865      16.381  29.611  10.791  1.00  0.00           O
ATOM   3535  HW1 SOL   865      16.431  30.421  11.381  1.00  0.00           H
ATOM   3536  HW2 SOL   865      15.521  29.631  10.281  1.00  0.00           H
ATOM   3537  OW  SOL   866       9.150  19.511  14.021  1.00  0.00           O
ATOM   3538  HW1 SOL   866       9.400  19.311  13.071  1.00  0.00           H
ATOM   3539  HW2 SOL   866       9.870  20.071  14.441  1.00  0.00           H
ATOM   3540  OW  SOL   867       9.801  29.781  17.191  1.00  0.00           O
ATOM   3541  HW1 SOL   867       8.811  29.841  17.291  1.00  0.00           H
ATOM   3542  HW2 SOL   867      10.031  28.981  16.631  1.00  0.00           H
ATOM   3543  OW  SOL   868       7.050  29.121   3.680  1.00  0.00           O
ATOM   3544  HW1 SOL   868       6.910  29.191   4.670  1.00  0.00           H
ATOM   3545  HW2 SOL   868       7.890  28.611   3.500  1.00  0.00           H
ATOM   3546  OW  SOL   869       4.100  26.751  12.511  1.00  0.00           O
ATOM   3547  HW1 SOL   869       4.960  26.871  13.011  1.00  0.00           H
ATOM   3548  HW2 SOL   869       3.680  25.881  12.781  1.00  0.00           H
ATOM   3549  OW  SOL   870      12.741  22.481  12.621  1.00  0.00           O
ATOM   3550  HW1 SOL   870      12.951  23.221  13.261  1.00  0.00           H
ATOM   3551  HW2 SOL   870      11.851  22.651  12.191  1.00  0.00           H
ATOM   3552  OW  SOL   871       0.640  34.261  13.311  1.00  0.00           O
ATOM   3553  HW1 SOL   871       0.180  35.081  12.971  1.00  0.00           H
ATOM   3554  HW2 SOL   871       1.620  34.451  13.401  1.00  0.00           H
ATOM   3555  OW  SOL   872       3.670  29.621   5.010  1.00  0.00           O
ATOM   3556  HW1 SOL   872       3.600  30.451   4.450  1.00  0.00           H
ATOM   3557  HW2 SOL   872       3.710  28.821   4.410  1.00  0.00           H
ATOM   3558  OW  SOL   873       5.660  23.991   8.650  1.00  0.00           O
ATOM   3559  HW1 SOL   873       5.780  24.651   7.910  1.00  0.00           H
ATOM   3560  HW2 SOL   873       6.120  24.331   9.480  1.00  0.00           H
ATOM   3561  OW  SOL   874      12.521  32.101   3.880  1.00  0.00           O
ATOM   3562  HW1 SOL   874      13.021  32.871   4.280  1.00  0.00           H
ATOM   3563  HW2 SOL   874      11.571  32.121   4.200  1.00  0.00           H
ATOM   3564  OW  SOL   875      12.721  33.071  11.421  1.00  0.00           O
ATOM   3565  HW1 SOL   875      13.191  33.201  12.291  1.00  0.00           H
ATOM   3566  HW2 SOL   875      12.061  32.331  11.511  1.00  0.00           H
ATOM   3567  OW  SOL   876      15.821  25.011   4.720  1.00  0.00           O
ATOM   3568  HW1 SOL   876      15.511  25.621   5.450  1.00  0.00           H
ATOM   3569  HW2 SOL   876      16.321  25.531   4.030  1.00  0.00           H
ATOM   3570  OW  SOL   877       3.540  33.721  13.291  1.00  0.00           O
ATOM   3571  HW1 SOL   877       3.330  33.281  12.421  1.00  0.00           H
ATOM   3572  HW2 SOL   877       4.510  33.981  13.321  1.00  0.00           H
ATOM   3573  OW  SOL   878       4.020  26.131  15.981  1.00  0.00           O
ATOM   3574  HW1 SOL   878       4.700  26.681  15.511  1.00  0.00           H
ATOM   3575  HW2 SOL   878       4.420  25.251  16.251  1.00  0.00           H
ATOM   3576  OW  SOL   879      15.871  26.411  16.701  1.00  0.00           O
ATOM   3577  HW1 SOL   879      14.951  26.791  16.651  1.00  0.00           H
ATOM   3578  HW2 SOL   879      16.471  26.881  16.051  1.00  0.00           H
ATOM   3579  OW  SOL   880      10.131  19.671  17.701  1.00  0.00           O
ATOM   3580  HW1 SOL   880      10.191  20.521  17.181  1.00  0.00           H
ATOM   3581  HW2 SOL   880      10.451  18.911  17.131  1.00  0.00           H
ATOM   3582  OW  SOL   881       5.040  19.121  17.401  1.00  0.00           O
ATOM   3583  HW1 SOL   881       4.620  18.551  16.701  1.00  0.00           H
ATOM   3584  HW2 SOL   881       4.380  19.811  17.721  1.00  0.00           H
ATOM   3585  OW  SOL   882       5.730  27.321  10.291  1.00  0.00           O
ATOM   3586  HW1 SOL   882       6.170  28.211  10.201  1.00  0.00           H
ATOM   3587  HW2 SOL   882       5.100  27.321  11.061  1.00  0.00           H
ATOM   3588  OW  SOL   883      13.601  27.241  10.451  1.00  0.00           O
ATOM   3589  HW1 SOL   883      12.851  27.241   9.791  1.00  0.00           H
ATOM   3590  HW2 SOL   883      13.971  26.321  10.541  1.00  0.00           H
ATOM   3591  OW  SOL   884      12.091  23.871   2.750  1.00  0.00           O
ATOM   3592  HW1 SOL   884      12.221  23.031   3.290  1.00  0.00           H
ATOM   3593  HW2 SOL   884      11.801  24.611   3.350  1.00  0.00           H
ATOM   3594  OW  SOL   885       3.070  20.751  12.311  1.00  0.00           O
ATOM   3595  HW1 SOL   885       2.840  21.121  13.211  1.00  0.00           H
ATOM   3596  HW2 SOL   885       2.770  19.801  12.251  1.00  0.00           H
ATOM   3597  OW  SOL   886       0.370  31.721  12.821  1.00  0.00           O
ATOM   3598  HW1 SOL   886       0.900  31.231  13.501  1.00  0.00           H
ATOM   3599  HW2 SOL   886       0.590  32.701  12.871  1.00  0.00           H
ATOM   3600  OW  SOL   887       7.320  24.961  10.641  1.00  0.00           O
ATOM   3601  HW1 SOL   887       7.910  24.701   9.881  1.00  0.00           H
ATOM   3602  HW2 SOL   887       7.040  25.921  10.531  1.00  0.00           H
ATOM   3603  OW  SOL   888      17.281  27.971  18.541  1.00  0.00           O
ATOM   3604  HW1 SOL   888      16.821  27.901  17.651  1.00  0.00           H
ATOM   3605  HW2 SOL   888      16.661  28.411  19.201  1.00  0.00           H
ATOM   3606  OW  SOL   889       3.070  19.251   6.180  1.00  0.00           O
ATOM   3607  HW1 SOL   889       2.960  20.191   6.510  1.00  0.00           H
ATOM   3608  HW2 SOL   889       3.020  18.621   6.950  1.00  0.00           H
ATOM   3609  OW  SOL   890      16.221  22.291   3.740  1.00  0.00           O
ATOM   3610  HW1 SOL   890      16.241  21.531   4.380  1.00  0.00           H
ATOM   3611  HW2 SOL   890      15.741  23.061   4.140  1.00  0.00           H
ATOM   3612  OW  SOL   891      10.231  26.281   9.661  1.00  0.00           O
ATOM   3613  HW1 SOL   891      10.381  26.491  10.621  1.00  0.00           H
ATOM   3614  HW2 SOL   891       9.931  25.331   9.571  1.00  0.00           H
ATOM   3615  OW  SOL   892       9.801  34.351  17.001  1.00  0.00           O
ATOM   3616  HW1 SOL   892       9.601  34.791  16.121  1.00  0.00           H
ATOM   3617  HW2 SOL   892      10.191  33.441  16.841  1.00  0.00           H
ATOM   3618  OW  SOL   893      18.591  33.801  16.051  1.00  0.00           O
ATOM   3619  HW1 SOL   893      18.731  34.071  15.101  1.00  0.00           H
ATOM   3620  HW2 SOL   893      19.421  34.021  16.581  1.00  0.00           H
ATOM   3621  OW  SOL   894       3.500  27.601  18.041  1.00  0.00           O
ATOM   3622  HW1 SOL   894       4.260  28.041  18.521  1.00  0.00           H
ATOM   3623  HW2 SOL   894       3.850  27.131  17.221  1.00  0.00           H
ATOM   3624  OW  SOL   895      15.401  21.361   1.250  1.00  0.00           O
ATOM   3625  HW1 SOL   895      14.791  20.611   1.480  1.00  0.00           H
ATOM   3626  HW2 SOL   895      15.621  21.881   2.080  1.00  0.00           H
ATOM   3627  OW  SOL   896      13.031  27.001   0.420  1.00  0.00           O
ATOM   3628  HW1 SOL   896      13.371  26.071   0.570  1.00  0.00           H
ATOM   3629  HW2 SOL   896      13.211  27.271  -0.530  1.00  0.00           H
ATOM   3630  OW  SOL   897      10.681  31.951   8.490  1.00  0.00           O
ATOM   3631  HW1 SOL   897      10.751  31.111   7.940  1.00  0.00           H
ATOM   3632  HW2 SOL   897      11.301  32.641   8.130  1.00  0.00           H
ATOM   3633  OW  SOL   898       3.190  26.721   9.491  1.00  0.00           O
ATOM   3634  HW1 SOL   898       4.120  27.081   9.541  1.00  0.00           H
ATOM   3635  HW2 SOL   898       3.130  25.871  10.011  1.00  0.00           H
ATOM   3636  OW  SOL   899       3.390  23.711  10.061  1.00  0.00           O
ATOM   3637  HW1 SOL   899       2.870  22.881   9.891  1.00  0.00           H
ATOM   3638  HW2 SOL   899       4.160  23.761   9.421  1.00  0.00           H
ATOM   3639  OW  SOL   900      11.381  22.421  16.781  1.00  0.00           O
ATOM   3640  HW1 SOL   900      10.931  23.051  17.421  1.00  0.00           H
ATOM   3641  HW2 SOL   900      12.311  22.731  16.611  1.00  0.00           H
ATOM   3642  OW  SOL   901      11.601  20.691  14.771  1.00  0.00           O
ATOM   3643  HW1 SOL   901      11.601  21.331  15.541  1.00  0.00           H
ATOM   3644  HW2 SOL   901      11.881  21.171  13.941  1.00  0.00           H
ATOM   3645  OW  SOL   902       0.080  31.881   2.000  1.00  0.00           O
ATOM   3646  HW1 SOL   902      -0.850  32.091   1.690  1.00  0.00           H
ATOM   3647  HW2 SOL   902       0.180  30.891   2.130  1.00  0.00           H
ATOM   3648  OW  SOL   903       0.880  36.631   9.270  1.00  0.00           O
ATOM   3649  HW1 SOL   903       0.460  35.771   9.000  1.00  0.00           H
ATOM   3650  HW2 SOL   903       1.820  36.661   8.930  1.00  0.00           H
ATOM   3651  OW  SOL   904       5.040  34.301   9.100  1.00  0.00           O
ATOM   3652  HW1 SOL   904       5.700  35.041   9.190  1.00  0.00           H
ATOM   3653  HW2 SOL   904       5.480  33.511   8.680  1.00  0.00           H
ATOM   3654  OW  SOL   905      10.021  26.581  12.381  1.00  0.00           O
ATOM   3655  HW1 SOL   905      10.431  26.261  13.241  1.00  0.00           H
ATOM   3656  HW2 SOL   905       9.061  26.311  12.351  1.00  0.00           H
ATOM   3657  OW  SOL   906       0.400  24.061  11.141  1.00  0.00           O
ATOM   3658  HW1 SOL   906       1.250  23.731  10.731  1.00  0.00           H
ATOM   3659  HW2 SOL   906       0.530  24.211  12.121  1.00  0.00           H
ATOM   3660  OW  SOL   907       1.890  23.821  17.221  1.00  0.00           O
ATOM   3661  HW1 SOL   907       2.480  23.421  16.521  1.00  0.00           H
ATOM   3662  HW2 SOL   907       1.310  24.531  16.811  1.00  0.00           H
ATOM   3663  OW  SOL   908      13.691  28.121  16.601  1.00  0.00           O
ATOM   3664  HW1 SOL   908      14.081  29.011  16.801  1.00  0.00           H
ATOM   3665  HW2 SOL   908      13.791  27.921  15.631  1.00  0.00           H
ATOM   3666  OW  SOL   909       8.150  24.341   3.250  1.00  0.00           O
ATOM   3667  HW1 SOL   909       8.220  23.451   2.790  1.00  0.00           H
ATOM   3668  HW2 SOL   909       7.210  24.681   3.170  1.00  0.00           H
ATOM   3669  OW  SOL   910      16.571  24.661  12.061  1.00  0.00           O
ATOM   3670  HW1 SOL   910      16.191  23.971  12.681  1.00  0.00           H
ATOM   3671  HW2 SOL   910      17.391  24.301  11.621  1.00  0.00           H
ATOM   3672  OW  SOL   911       2.520  34.261  17.441  1.00  0.00           O
ATOM   3673  HW1 SOL   911       2.220  34.831  18.201  1.00  0.00           H
ATOM   3674  HW2 SOL   911       2.450  33.291  17.701  1.00  0.00           H
ATOM   3675  OW  SOL   912       6.710  23.261  12.691  1.00  0.00           O
ATOM   3676  HW1 SOL   912       6.370  22.371  12.391  1.00  0.00           H
ATOM   3677  HW2 SOL   912       6.970  23.801  11.891  1.00  0.00           H
ATOM   3678  OW  SOL   913       9.300  35.401  14.651  1.00  0.00           O
ATOM   3679  HW1 SOL   913       9.060  35.221  13.701  1.00  0.00           H
ATOM   3680  HW2 SOL   913       9.600  36.341  14.751  1.00  0.00           H
ATOM   3681  OW  SOL   914       4.730  23.621   1.910  1.00  0.00           O
ATOM   3682  HW1 SOL   914       5.340  24.421   1.950  1.00  0.00           H
ATOM   3683  HW2 SOL   914       3.780  23.931   1.980  1.00  0.00           H
ATOM   3684  OW  SOL   915       1.590  29.991  14.661  1.00  0.00           O
ATOM   3685  HW1 SOL   915       1.810  29.381  15.421  1.00  0.00           H
ATOM   3686  HW2 SOL   915       1.690  29.501  13.801  1.00  0.00           H
ATOM   3687  OW  SOL   916      13.471  29.211  12.341  1.00  0.00           O
ATOM   3688  HW1 SOL   916      13.711  28.581  11.601  1.00  0.00           H
ATOM   3689  HW2 SOL   916      12.571  29.611  12.161  1.00  0.00           H
ATOM   3690  OW  SOL   917      13.021  27.171   3.090  1.00  0.00           O
ATOM   3691  HW1 SOL   917      12.161  26.861   3.510  1.00  0.00           H
ATOM   3692  HW2 SOL   917      12.981  27.031   2.100  1.00  0.00           H
ATOM   3693  OW  SOL   918      17.591  36.091  11.541  1.00  0.00           O
ATOM   3694  HW1 SOL   918      18.201  36.391  10.811  1.00  0.00           H
ATOM   3695  HW2 SOL   918      17.211  35.201  11.321  1.00  0.00           H
ATOM   3696  OW  SOL   919      12.521  35.931  11.281  1.00  0.00           O
ATOM   3697  HW1 SOL   919      13.361  35.981  10.741  1.00  0.00           H
ATOM   3698  HW2 SOL   919      12.291  34.971  11.461  1.00  0.00           H
ATOM   3699  OW  SOL   920       0.830  31.201  10.221  1.00  0.00           O
ATOM   3700  HW1 SOL   920       0.780  31.191  11.221  1.00  0.00           H
ATOM   3701  HW2 SOL   920       0.000  30.791   9.841  1.00  0.00           H
ATOM   3702  OW  SOL   921       6.880  35.241  17.161  1.00  0.00           O
ATOM   3703  HW1 SOL   921       6.320  36.051  17.251  1.00  0.00           H
ATOM   3704  HW2 SOL   921       7.400  35.281  16.301  1.00  0.00           H
ATOM   3705  OW  SOL   922       9.030  19.481   1.330  1.00  0.00           O
ATOM   3706  HW1 SOL   922       9.540  19.491   0.470  1.00  0.00           H
ATOM   3707  HW2 SOL   922       9.590  19.061   2.040  1.00  0.00           H
ATOM   3708  OW  SOL   923      17.261  19.971   5.230  1.00  0.00           O
ATOM   3709  HW1 SOL   923      17.991  19.801   4.560  1.00  0.00           H
ATOM   3710  HW2 SOL   923      16.951  19.101   5.610  1.00  0.00           H
ATOM   3711  OW  SOL   924      13.881  34.351   4.770  1.00  0.00           O
ATOM   3712  HW1 SOL   924      14.551  34.471   4.030  1.00  0.00           H
ATOM   3713  HW2 SOL   924      13.481  35.241   5.000  1.00  0.00           H
ATOM   3714  OW  SOL   925       1.300  36.561  18.511  1.00  0.00           O
ATOM   3715  HW1 SOL   925       0.890  35.821  19.041  1.00  0.00           H
ATOM   3716  HW2 SOL   925       1.940  37.071  19.091  1.00  0.00           H
ATOM   3717  OW  SOL   926      12.801  27.891   6.720  1.00  0.00           O
ATOM   3718  HW1 SOL   926      13.401  27.081   6.740  1.00  0.00           H
ATOM   3719  HW2 SOL   926      13.201  28.581   6.120  1.00  0.00           H
ATOM   3720  OW  SOL   927       8.300  31.351  14.221  1.00  0.00           O
ATOM   3721  HW1 SOL   927       8.250  31.681  15.171  1.00  0.00           H
ATOM   3722  HW2 SOL   927       7.440  31.541  13.761  1.00  0.00           H
ATOM   3723  OW  SOL   928       6.720  34.781   1.540  1.00  0.00           O
ATOM   3724  HW1 SOL   928       6.810  34.881   0.550  1.00  0.00           H
ATOM   3725  HW2 SOL   928       6.320  33.891   1.750  1.00  0.00           H
ATOM   3726  OW  SOL   929      16.501  35.821  13.941  1.00  0.00           O
ATOM   3727  HW1 SOL   929      17.031  35.921  13.101  1.00  0.00           H
ATOM   3728  HW2 SOL   929      16.231  36.721  14.281  1.00  0.00           H
ATOM   3729  OW  SOL   930      18.411  20.371   9.631  1.00  0.00           O
ATOM   3730  HW1 SOL   930      18.801  19.521   9.271  1.00  0.00           H
ATOM   3731  HW2 SOL   930      17.431  20.391   9.441  1.00  0.00           H
ATOM   3732  OW  SOL   931       2.630  21.881   7.200  1.00  0.00           O
ATOM   3733  HW1 SOL   931       1.840  22.391   6.860  1.00  0.00           H
ATOM   3734  HW2 SOL   931       2.540  21.731   8.180  1.00  0.00           H
ATOM   3735  OW  SOL   932      11.941  34.741   0.310  1.00  0.00           O
ATOM   3736  HW1 SOL   932      12.001  33.811   0.680  1.00  0.00           H
ATOM   3737  HW2 SOL   932      11.351  34.741  -0.490  1.00  0.00           H
ATOM   3738  OW  SOL   933       8.220  28.641  13.721  1.00  0.00           O
ATOM   3739  HW1 SOL   933       8.620  28.631  12.801  1.00  0.00           H
ATOM   3740  HW2 SOL   933       8.320  29.561  14.121  1.00  0.00           H
ATOM   3741  OW  SOL   934       9.160  27.721   2.910  1.00  0.00           O
ATOM   3742  HW1 SOL   934       9.790  28.101   2.230  1.00  0.00           H
ATOM   3743  HW2 SOL   934       9.560  26.891   3.300  1.00  0.00           H
ATOM   3744  OW  SOL   935      15.041  34.691   0.440  1.00  0.00           O
ATOM   3745  HW1 SOL   935      14.121  35.061   0.510  1.00  0.00           H
ATOM   3746  HW2 SOL   935      15.421  34.891  -0.460  1.00  0.00           H
ATOM   3747  OW  SOL   936       3.720  31.501  14.901  1.00  0.00           O
ATOM   3748  HW1 SOL   936       3.590  32.431  14.561  1.00  0.00           H
ATOM   3749  HW2 SOL   936       2.880  30.981  14.771  1.00  0.00           H
ATOM   3750  OW  SOL   937      16.141  31.541  12.891  1.00  0.00           O
ATOM   3751  HW1 SOL   937      16.741  31.571  13.691  1.00  0.00           H
ATOM   3752  HW2 SOL   937      15.391  32.181  13.021  1.00  0.00           H
ATOM   3753  OW  SOL   938      10.391  29.601   6.960  1.00  0.00           O
ATOM   3754  HW1 SOL   938       9.691  29.131   7.500  1.00  0.00           H
ATOM   3755  HW2 SOL   938      10.981  28.921   6.530  1.00  0.00           H
ATOM   3756  OW  SOL   939      10.141  20.981   9.711  1.00  0.00           O
ATOM   3757  HW1 SOL   939      10.061  20.621   8.781  1.00  0.00           H
ATOM   3758  HW2 SOL   939      10.121  20.221  10.361  1.00  0.00           H
ATOM   3759  OW  SOL   940       5.900  33.491   4.910  1.00  0.00           O
ATOM   3760  HW1 SOL   940       6.320  32.911   4.210  1.00  0.00           H
ATOM   3761  HW2 SOL   940       5.460  34.281   4.470  1.00  0.00           H
ATOM   3762  OW  SOL   941      17.091  22.471  13.811  1.00  0.00           O
ATOM   3763  HW1 SOL   941      17.821  23.161  13.851  1.00  0.00           H
ATOM   3764  HW2 SOL   941      17.371  21.721  13.221  1.00  0.00           H
ATOM   3765  OW  SOL   942       2.550  32.101   2.900  1.00  0.00           O
ATOM   3766  HW1 SOL   942       1.590  32.111   2.630  1.00  0.00           H
ATOM   3767  HW2 SOL   942       2.670  32.631   3.740  1.00  0.00           H
ATOM   3768  OW  SOL   943       1.050  28.751  17.261  1.00  0.00           O
ATOM   3769  HW1 SOL   943       0.280  28.421  17.801  1.00  0.00           H
ATOM   3770  HW2 SOL   943       1.900  28.451  17.681  1.00  0.00           H
ATOM   3771  OW  SOL   944       6.720  20.651  14.891  1.00  0.00           O
ATOM   3772  HW1 SOL   944       7.620  20.491  14.491  1.00  0.00           H
ATOM   3773  HW2 SOL   944       6.800  20.701  15.881  1.00  0.00           H
ATOM   3774  OW  SOL   945       0.750  22.071   0.330  1.00  0.00           O
ATOM   3775  HW1 SOL   945      -0.170  21.791   0.040  1.00  0.00           H
ATOM   3776  HW2 SOL   945       1.060  22.841  -0.230  1.00  0.00           H
ATOM   3777  OW  SOL   946      14.401  27.181  13.981  1.00  0.00           O
ATOM   3778  HW1 SOL   946      13.831  27.701  13.351  1.00  0.00           H
ATOM   3779  HW2 SOL   946      15.361  27.301  13.741  1.00  0.00           H
ATOM   3780  OW  SOL   947       0.720  20.281   3.180  1.00  0.00           O
ATOM   3781  HW1 SOL   947       0.550  21.111   2.640  1.00  0.00           H
ATOM   3782  HW2 SOL   947       1.620  19.911   2.960  1.00  0.00           H
ATOM   3783  OW  SOL   948      11.831  31.971   1.190  1.00  0.00           O
ATOM   3784  HW1 SOL   948      10.841  31.861   1.210  1.00  0.00           H
ATOM   3785  HW2 SOL   948      12.171  32.121   2.120  1.00  0.00           H
ATOM   3786  OW  SOL   949       6.130  27.041  14.311  1.00  0.00           O
ATOM   3787  HW1 SOL   949       6.690  27.851  14.141  1.00  0.00           H
ATOM   3788  HW2 SOL   949       6.720  26.241  14.341  1.00  0.00           H
ATOM   3789  OW  SOL   950      14.931  36.291   9.591  1.00  0.00           O
ATOM   3790  HW1 SOL   950      15.261  36.931   8.901  1.00  0.00           H
ATOM   3791  HW2 SOL   950      15.591  36.231  10.341  1.00  0.00           H
ATOM   3792  OW  SOL   951       7.160  24.271  17.081  1.00  0.00           O
ATOM   3793  HW1 SOL   951       7.350  24.921  17.821  1.00  0.00           H
ATOM   3794  HW2 SOL   951       7.760  23.471  17.171  1.00  0.00           H
ATOM   3795  OW  SOL   952      14.501  30.821  16.331  1.00  0.00           O
ATOM   3796  HW1 SOL   952      14.411  30.721  17.321  1.00  0.00           H
ATOM   3797  HW2 SOL   952      15.461  30.751  16.071  1.00  0.00           H
ATOM   3798  OW  SOL   953       3.900  36.031  15.601  1.00  0.00           O
ATOM   3799  HW1 SOL   953       2.990  36.441  15.581  1.00  0.00           H
ATOM   3800  HW2 SOL   953       3.830  35.091  15.921  1.00  0.00           H
ATOM   3801  OW  SOL   954      16.741  27.451  12.541  1.00  0.00           O
ATOM   3802  HW1 SOL   954      16.471  26.561  12.171  1.00  0.00           H
ATOM   3803  HW2 SOL   954      16.751  28.131  11.811  1.00  0.00           H
ATOM   3804  OW  SOL   955      12.251  21.871   4.490  1.00  0.00           O
ATOM   3805  HW1 SOL   955      12.901  21.131   4.380  1.00  0.00           H
ATOM   3806  HW2 SOL   955      12.451  22.371   5.330  1.00  0.00           H
ATOM   3807  OW  SOL   956       5.940  26.071   6.520  1.00  0.00           O
ATOM   3808  HW1 SOL   956       6.440  26.921   6.330  1.00  0.00           H
ATOM   3809  HW2 SOL   956       5.060  26.091   6.040  1.00  0.00           H
ATOM   3810  OW  SOL   957      17.771  22.041  16.421  1.00  0.00           O
ATOM   3811  HW1 SOL   957      17.601  22.351  15.481  1.00  0.00           H
ATOM   3812  HW2 SOL   957      16.931  21.671  16.801  1.00  0.00           H
ATOM   3813  OW  SOL   958      17.301  27.961  15.171  1.00  0.00           O
ATOM   3814  HW1 SOL   958      17.681  28.871  15.321  1.00  0.00           H
ATOM   3815  HW2 SOL   958      17.221  27.791  14.181  1.00  0.00           H
ATOM   3816  OW  SOL   959       8.590  32.361   0.160  1.00  0.00           O
ATOM   3817  HW1 SOL   959       8.130  32.511   1.040  1.00  0.00           H
ATOM   3818  HW2 SOL   959       9.030  33.211  -0.140  1.00  0.00           H
ATOM   3819  OW  SOL   960       6.610  36.521   9.531  1.00  0.00           O
ATOM   3820  HW1 SOL   960       6.150  37.401   9.401  1.00  0.00           H
ATOM   3821  HW2 SOL   960       7.600  36.641   9.461  1.00  0.00           H
ATOM   3822  OW  SOL   961       8.590  28.181   8.610  1.00  0.00           O
ATOM   3823  HW1 SOL   961       9.130  27.491   9.090  1.00  0.00           H
ATOM   3824  HW2 SOL   961       8.270  28.871   9.270  1.00  0.00           H
ATOM   3825  OW  SOL   962      10.831  28.461   0.870  1.00  0.00           O
ATOM   3826  HW1 SOL   962      10.601  28.991   0.050  1.00  0.00           H
ATOM   3827  HW2 SOL   962      11.641  27.901   0.680  1.00  0.00           H
ATOM   3828  OW  SOL   963      18.611  34.311   8.510  1.00  0.00           O
ATOM   3829  HW1 SOL   963      17.901  34.191   7.810  1.00  0.00           H
ATOM   3830  HW2 SOL   963      18.621  33.521   9.110  1.00  0.00           H
ATOM   3831  OW  SOL   964       2.210  31.761  18.441  1.00  0.00           O
ATOM   3832  HW1 SOL   964       1.560  31.031  18.231  1.00  0.00           H
ATOM   3833  HW2 SOL   964       2.250  31.901  19.421  1.00  0.00           H
ATOM   3834  OW  SOL   965       0.790  31.021   6.530  1.00  0.00           O
ATOM   3835  HW1 SOL   965       0.780  30.551   7.410  1.00  0.00           H
ATOM   3836  HW2 SOL   965       1.610  30.741   6.020  1.00  0.00           H
ATOM   3837  OW  SOL   966       6.720  32.531  16.241  1.00  0.00           O
ATOM   3838  HW1 SOL   966       5.940  32.031  16.621  1.00  0.00           H
ATOM   3839  HW2 SOL   966       6.690  33.481  16.551  1.00  0.00           H
ATOM   3840  OW  SOL   967      18.241  20.541  12.271  1.00  0.00           O
ATOM   3841  HW1 SOL   967      18.201  19.641  12.711  1.00  0.00           H
ATOM   3842  HW2 SOL   967      18.271  20.431  11.281  1.00  0.00           H
ATOM   3843  OW  SOL   968       4.280  22.861   5.200  1.00  0.00           O
ATOM   3844  HW1 SOL   968       4.580  22.141   4.580  1.00  0.00           H
ATOM   3845  HW2 SOL   968       3.890  22.461   6.030  1.00  0.00           H
ATOM   3846  OW  SOL   969      17.051  33.491  11.041  1.00  0.00           O
ATOM   3847  HW1 SOL   969      16.121  33.241  10.771  1.00  0.00           H
ATOM   3848  HW2 SOL   969      17.311  32.991  11.861  1.00  0.00           H
ATOM   3849  OW  SOL   970       3.170  24.091  12.801  1.00  0.00           O
ATOM   3850  HW1 SOL   970       3.550  23.501  13.521  1.00  0.00           H
ATOM   3851  HW2 SOL   970       3.570  23.831  11.921  1.00  0.00           H
ATOM   3852  OW  SOL   971       8.120  34.481   6.870  1.00  0.00           O
ATOM   3853  HW1 SOL   971       8.440  34.581   5.930  1.00  0.00           H
ATOM   3854  HW2 SOL   971       7.330  33.861   6.890  1.00  0.00           H
ATOM   3855  OW  SOL   972      14.241  20.761  11.121  1.00  0.00           O
ATOM   3856  HW1 SOL   972      14.761  20.111  11.671  1.00  0.00           H
ATOM   3857  HW2 SOL   972      13.751  21.391  11.731  1.00  0.00           H
ATOM   3858  OW  SOL   973      10.011  18.961  11.541  1.00  0.00           O
ATOM   3859  HW1 SOL   973       9.381  18.241  11.231  1.00  0.00           H
ATOM   3860  HW2 SOL   973      10.941  18.601  11.541  1.00  0.00           H
ATOM   3861  OW  SOL   974       7.700  31.921   3.010  1.00  0.00           O
ATOM   3862  HW1 SOL   974       7.240  31.051   3.180  1.00  0.00           H
ATOM   3863  HW2 SOL   974       8.610  31.891   3.420  1.00  0.00           H
ATOM   3864  OW  SOL   975       6.180  34.291  12.841  1.00  0.00           O
ATOM   3865  HW1 SOL   975       6.130  35.111  13.411  1.00  0.00           H
ATOM   3866  HW2 SOL   975       7.070  34.261  12.391  1.00  0.00           H
ATOM   3867  OW  SOL   976      13.521  19.141   1.680  1.00  0.00           O
ATOM   3868  HW1 SOL   976      13.871  18.731   0.840  1.00  0.00           H
ATOM   3869  HW2 SOL   976      12.621  18.761   1.880  1.00  0.00           H
ATOM   3870  OW  SOL   977      13.001  23.151   6.910  1.00  0.00           O
ATOM   3871  HW1 SOL   977      12.411  23.951   6.950  1.00  0.00           H
ATOM   3872  HW2 SOL   977      13.151  22.801   7.840  1.00  0.00           H
ATOM   3873  OW  SOL   978      15.931  20.831   8.820  1.00  0.00           O
ATOM   3874  HW1 SOL   978      15.091  20.821   9.360  1.00  0.00           H
ATOM   3875  HW2 SOL   978      15.951  21.661   8.260  1.00  0.00           H
ATOM   3876  OW  SOL   979       0.390  29.391   3.000  1.00  0.00           O
ATOM   3877  HW1 SOL   979       1.380  29.281   2.910  1.00  0.00           H
ATOM   3878  HW2 SOL   979      -0.010  28.531   3.320  1.00  0.00           H
ATOM   3879  OW  SOL   980       8.750  35.081   3.370  1.00  0.00           O
ATOM   3880  HW1 SOL   980       7.980  34.731   2.830  1.00  0.00           H
ATOM   3881  HW2 SOL   980       8.430  35.791   3.990  1.00  0.00           H
ATOM   3882  OW  SOL   981       2.300  24.901  19.751  1.00  0.00           O
ATOM   3883  HW1 SOL   981       1.370  24.881  20.121  1.00  0.00           H
ATOM   3884  HW2 SOL   981       2.310  24.511  18.831  1.00  0.00           H
ATOM   3885  OW  SOL   982       2.250  21.371  28.581  1.00  0.00           O
ATOM   3886  HW1 SOL   982       2.600  21.201  29.501  1.00  0.00           H
ATOM   3887  HW2 SOL   982       1.370  20.921  28.461  1.00  0.00           H
ATOM   3888  OW  SOL   983       0.190  22.301  25.091  1.00  0.00           O
ATOM   3889  HW1 SOL   983      -0.630  22.731  25.481  1.00  0.00           H
ATOM   3890  HW2 SOL   983      -0.090  21.571  24.461  1.00  0.00           H
ATOM   3891  OW  SOL   984       5.690  31.371  30.271  1.00  0.00           O
ATOM   3892  HW1 SOL   984       4.760  31.301  29.901  1.00  0.00           H
ATOM   3893  HW2 SOL   984       5.800  32.261  30.711  1.00  0.00           H
ATOM   3894  OW  SOL   985      15.551  33.731  25.651  1.00  0.00           O
ATOM   3895  HW1 SOL   985      14.981  33.571  26.461  1.00  0.00           H
ATOM   3896  HW2 SOL   985      14.961  33.831  24.851  1.00  0.00           H
ATOM   3897  OW  SOL   986      11.351  25.651  25.791  1.00  0.00           O
ATOM   3898  HW1 SOL   986      11.921  26.431  25.541  1.00  0.00           H
ATOM   3899  HW2 SOL   986      10.751  25.911  26.551  1.00  0.00           H
ATOM   3900  OW  SOL   987      17.551  24.691  20.931  1.00  0.00           O
ATOM   3901  HW1 SOL   987      17.431  24.561  19.941  1.00  0.00           H
ATOM   3902  HW2 SOL   987      17.251  23.881  21.421  1.00  0.00           H
ATOM   3903  OW  SOL   988       7.680  30.061  28.851  1.00  0.00           O
ATOM   3904  HW1 SOL   988       6.900  30.231  29.451  1.00  0.00           H
ATOM   3905  HW2 SOL   988       8.020  30.931  28.491  1.00  0.00           H
ATOM   3906  OW  SOL   989       8.500  26.601  36.851  1.00  0.00           O
ATOM   3907  HW1 SOL   989       8.460  27.361  37.501  1.00  0.00           H
ATOM   3908  HW2 SOL   989       8.720  26.961  35.941  1.00  0.00           H
ATOM   3909  OW  SOL   990       6.850  28.741  25.271  1.00  0.00           O
ATOM   3910  HW1 SOL   990       7.540  28.581  25.971  1.00  0.00           H
ATOM   3911  HW2 SOL   990       6.120  29.311  25.651  1.00  0.00           H
ATOM   3912  OW  SOL   991       6.860  30.231  36.651  1.00  0.00           O
ATOM   3913  HW1 SOL   991       7.460  31.021  36.791  1.00  0.00           H
ATOM   3914  HW2 SOL   991       6.000  30.541  36.241  1.00  0.00           H
ATOM   3915  OW  SOL   992       3.350  32.971  29.231  1.00  0.00           O
ATOM   3916  HW1 SOL   992       2.570  32.661  28.701  1.00  0.00           H
ATOM   3917  HW2 SOL   992       3.930  33.551  28.661  1.00  0.00           H
ATOM   3918  OW  SOL   993      14.601  33.671  32.011  1.00  0.00           O
ATOM   3919  HW1 SOL   993      14.841  34.611  32.271  1.00  0.00           H
ATOM   3920  HW2 SOL   993      14.441  33.131  32.831  1.00  0.00           H
ATOM   3921  OW  SOL   994       4.380  22.541  33.611  1.00  0.00           O
ATOM   3922  HW1 SOL   994       5.200  21.981  33.701  1.00  0.00           H
ATOM   3923  HW2 SOL   994       3.570  21.961  33.651  1.00  0.00           H
ATOM   3924  OW  SOL   995      16.031  23.091  25.991  1.00  0.00           O
ATOM   3925  HW1 SOL   995      15.291  23.551  25.491  1.00  0.00           H
ATOM   3926  HW2 SOL   995      16.541  23.771  26.521  1.00  0.00           H
ATOM   3927  OW  SOL   996       2.310  35.751  23.451  1.00  0.00           O
ATOM   3928  HW1 SOL   996       2.650  36.521  23.991  1.00  0.00           H
ATOM   3929  HW2 SOL   996       2.750  35.751  22.551  1.00  0.00           H
ATOM   3930  OW  SOL   997      11.271  32.031  35.521  1.00  0.00           O
ATOM   3931  HW1 SOL   997      11.741  32.031  36.401  1.00  0.00           H
ATOM   3932  HW2 SOL   997      10.791  31.161  35.411  1.00  0.00           H
ATOM   3933  OW  SOL   998       2.300  32.961  24.001  1.00  0.00           O
ATOM   3934  HW1 SOL   998       2.040  33.921  24.001  1.00  0.00           H
ATOM   3935  HW2 SOL   998       1.590  32.421  24.451  1.00  0.00           H
ATOM   3936  OW  SOL   999       2.400  29.531  27.481  1.00  0.00           O
ATOM   3937  HW1 SOL   999       2.540  28.691  28.001  1.00  0.00           H
ATOM   3938  HW2 SOL   999       1.850  30.171  28.031  1.00  0.00           H
ATOM   3939  OW  SOL  1000       6.200  36.481  33.011  1.00  0.00           O
ATOM   3940  HW1 SOL  1000       5.280  36.311  33.361  1.00  0.00           H
ATOM   3941  HW2 SOL  1000       6.480  37.401  33.271  1.00  0.00           H
ATOM   3942  OW  SOL  1001       6.060  28.261  19.851  1.00  0.00           O
ATOM   3943  HW1 SOL  1001       6.130  29.101  19.311  1.00  0.00           H
ATOM   3944  HW2 SOL  1001       6.520  28.391  20.731  1.00  0.00           H
ATOM   3945  OW  SOL  1002      15.941  19.761  33.421  1.00  0.00           O
ATOM   3946  HW1 SOL  1002      15.761  20.431  32.701  1.00  0.00           H
ATOM   3947  HW2 SOL  1002      15.911  20.221  34.311  1.00  0.00           H
ATOM   3948  OW  SOL  1003       1.220  25.051  24.251  1.00  0.00           O
ATOM   3949  HW1 SOL  1003       0.770  24.171  24.421  1.00  0.00           H
ATOM   3950  HW2 SOL  1003       1.210  25.591  25.091  1.00  0.00           H
ATOM   3951  OW  SOL  1004      18.421  36.291  22.211  1.00  0.00           O
ATOM   3952  HW1 SOL  1004      18.961  36.001  23.011  1.00  0.00           H
ATOM   3953  HW2 SOL  1004      18.721  37.191  21.921  1.00  0.00           H
ATOM   3954  OW  SOL  1005       0.270  34.581  19.791  1.00  0.00           O
ATOM   3955  HW1 SOL  1005       0.080  33.621  20.001  1.00  0.00           H
ATOM   3956  HW2 SOL  1005      -0.060  35.161  20.541  1.00  0.00           H
ATOM   3957  OW  SOL  1006      16.891  27.841  24.741  1.00  0.00           O
ATOM   3958  HW1 SOL  1006      17.841  27.551  24.821  1.00  0.00           H
ATOM   3959  HW2 SOL  1006      16.811  28.491  23.991  1.00  0.00           H
ATOM   3960  OW  SOL  1007      16.411  29.701  22.941  1.00  0.00           O
ATOM   3961  HW1 SOL  1007      17.271  29.721  22.421  1.00  0.00           H
ATOM   3962  HW2 SOL  1007      16.551  30.171  23.821  1.00  0.00           H
ATOM   3963  OW  SOL  1008       1.130  25.991  34.591  1.00  0.00           O
ATOM   3964  HW1 SOL  1008       2.010  25.861  35.041  1.00  0.00           H
ATOM   3965  HW2 SOL  1008       1.000  26.961  34.371  1.00  0.00           H
ATOM   3966  OW  SOL  1009       6.130  32.271  25.881  1.00  0.00           O
ATOM   3967  HW1 SOL  1009       5.640  31.401  25.971  1.00  0.00           H
ATOM   3968  HW2 SOL  1009       5.900  32.701  25.011  1.00  0.00           H
ATOM   3969  OW  SOL  1010      12.931  30.901  32.851  1.00  0.00           O
ATOM   3970  HW1 SOL  1010      13.301  30.171  32.271  1.00  0.00           H
ATOM   3971  HW2 SOL  1010      13.451  30.951  33.701  1.00  0.00           H
ATOM   3972  OW  SOL  1011       8.090  18.661  23.641  1.00  0.00           O
ATOM   3973  HW1 SOL  1011       8.490  19.571  23.551  1.00  0.00           H
ATOM   3974  HW2 SOL  1011       7.090  18.741  23.701  1.00  0.00           H
ATOM   3975  OW  SOL  1012       1.970  28.381  31.261  1.00  0.00           O
ATOM   3976  HW1 SOL  1012       2.860  27.931  31.121  1.00  0.00           H
ATOM   3977  HW2 SOL  1012       1.240  27.731  31.071  1.00  0.00           H
ATOM   3978  OW  SOL  1013      15.251  28.611  20.521  1.00  0.00           O
ATOM   3979  HW1 SOL  1013      14.621  27.851  20.651  1.00  0.00           H
ATOM   3980  HW2 SOL  1013      15.731  28.791  21.381  1.00  0.00           H
ATOM   3981  OW  SOL  1014      11.871  36.541  34.781  1.00  0.00           O
ATOM   3982  HW1 SOL  1014      12.111  37.141  34.021  1.00  0.00           H
ATOM   3983  HW2 SOL  1014      11.941  35.591  34.481  1.00  0.00           H
ATOM   3984  OW  SOL  1015       3.170  21.131  36.631  1.00  0.00           O
ATOM   3985  HW1 SOL  1015       3.880  21.841  36.691  1.00  0.00           H
ATOM   3986  HW2 SOL  1015       2.290  21.521  36.911  1.00  0.00           H
ATOM   3987  OW  SOL  1016      14.661  32.791  28.151  1.00  0.00           O
ATOM   3988  HW1 SOL  1016      14.071  32.851  28.951  1.00  0.00           H
ATOM   3989  HW2 SOL  1016      14.511  31.911  27.691  1.00  0.00           H
ATOM   3990  OW  SOL  1017      16.671  35.761  24.341  1.00  0.00           O
ATOM   3991  HW1 SOL  1017      16.261  35.531  23.461  1.00  0.00           H
ATOM   3992  HW2 SOL  1017      16.491  35.021  24.991  1.00  0.00           H
ATOM   3993  OW  SOL  1018       5.980  25.911  21.321  1.00  0.00           O
ATOM   3994  HW1 SOL  1018       6.220  26.601  20.641  1.00  0.00           H
ATOM   3995  HW2 SOL  1018       5.200  26.241  21.861  1.00  0.00           H
ATOM   3996  OW  SOL  1019      12.811  22.071  28.061  1.00  0.00           O
ATOM   3997  HW1 SOL  1019      11.951  21.571  27.931  1.00  0.00           H
ATOM   3998  HW2 SOL  1019      13.431  21.531  28.621  1.00  0.00           H
ATOM   3999  OW  SOL  1020      15.761  35.241  21.691  1.00  0.00           O
ATOM   4000  HW1 SOL  1020      16.651  35.701  21.721  1.00  0.00           H
ATOM   4001  HW2 SOL  1020      15.551  35.001  20.741  1.00  0.00           H
ATOM   4002  OW  SOL  1021       8.070  24.671  33.271  1.00  0.00           O
ATOM   4003  HW1 SOL  1021       7.600  24.641  34.161  1.00  0.00           H
ATOM   4004  HW2 SOL  1021       7.560  24.121  32.611  1.00  0.00           H
ATOM   4005  OW  SOL  1022      13.941  23.311  35.361  1.00  0.00           O
ATOM   4006  HW1 SOL  1022      13.741  23.741  36.241  1.00  0.00           H
ATOM   4007  HW2 SOL  1022      14.721  22.691  35.451  1.00  0.00           H
ATOM   4008  OW  SOL  1023       9.731  27.521  34.341  1.00  0.00           O
ATOM   4009  HW1 SOL  1023      10.191  26.681  34.051  1.00  0.00           H
ATOM   4010  HW2 SOL  1023       9.171  27.861  33.591  1.00  0.00           H
ATOM   4011  OW  SOL  1024       9.911  22.721  31.041  1.00  0.00           O
ATOM   4012  HW1 SOL  1024       9.141  23.061  31.581  1.00  0.00           H
ATOM   4013  HW2 SOL  1024       9.571  22.211  30.251  1.00  0.00           H
ATOM   4014  OW  SOL  1025      10.411  25.631  22.911  1.00  0.00           O
ATOM   4015  HW1 SOL  1025      10.671  25.591  23.871  1.00  0.00           H
ATOM   4016  HW2 SOL  1025       9.561  25.121  22.771  1.00  0.00           H
ATOM   4017  OW  SOL  1026       0.760  26.731  26.511  1.00  0.00           O
ATOM   4018  HW1 SOL  1026       1.750  26.611  26.601  1.00  0.00           H
ATOM   4019  HW2 SOL  1026       0.520  27.681  26.721  1.00  0.00           H
ATOM   4020  OW  SOL  1027       1.300  36.831  34.331  1.00  0.00           O
ATOM   4021  HW1 SOL  1027       1.200  36.681  35.321  1.00  0.00           H
ATOM   4022  HW2 SOL  1027       0.440  37.191  33.971  1.00  0.00           H
ATOM   4023  OW  SOL  1028       8.650  22.101  20.571  1.00  0.00           O
ATOM   4024  HW1 SOL  1028       9.240  22.731  20.081  1.00  0.00           H
ATOM   4025  HW2 SOL  1028       8.840  21.161  20.281  1.00  0.00           H
ATOM   4026  OW  SOL  1029      17.191  24.471  36.931  1.00  0.00           O
ATOM   4027  HW1 SOL  1029      16.931  25.361  36.571  1.00  0.00           H
ATOM   4028  HW2 SOL  1029      17.171  23.791  36.201  1.00  0.00           H
ATOM   4029  OW  SOL  1030      13.621  30.061  24.071  1.00  0.00           O
ATOM   4030  HW1 SOL  1030      14.451  29.771  23.591  1.00  0.00           H
ATOM   4031  HW2 SOL  1030      13.131  30.731  23.511  1.00  0.00           H
ATOM   4032  OW  SOL  1031       5.500  20.581  27.471  1.00  0.00           O
ATOM   4033  HW1 SOL  1031       5.450  20.531  28.471  1.00  0.00           H
ATOM   4034  HW2 SOL  1031       5.520  21.541  27.181  1.00  0.00           H
ATOM   4035  OW  SOL  1032      10.081  33.181  23.391  1.00  0.00           O
ATOM   4036  HW1 SOL  1032       9.621  33.901  22.871  1.00  0.00           H
ATOM   4037  HW2 SOL  1032      10.041  33.381  24.371  1.00  0.00           H
ATOM   4038  OW  SOL  1033       3.510  36.631  27.151  1.00  0.00           O
ATOM   4039  HW1 SOL  1033       4.010  35.771  27.211  1.00  0.00           H
ATOM   4040  HW2 SOL  1033       4.160  37.401  27.121  1.00  0.00           H
ATOM   4041  OW  SOL  1034      17.951  29.281  27.351  1.00  0.00           O
ATOM   4042  HW1 SOL  1034      17.331  29.131  26.591  1.00  0.00           H
ATOM   4043  HW2 SOL  1034      17.431  29.391  28.201  1.00  0.00           H
ATOM   4044  OW  SOL  1035      12.271  34.121  33.681  1.00  0.00           O
ATOM   4045  HW1 SOL  1035      12.331  33.351  34.321  1.00  0.00           H
ATOM   4046  HW2 SOL  1035      11.751  33.861  32.881  1.00  0.00           H
ATOM   4047  OW  SOL  1036       3.210  28.051  21.041  1.00  0.00           O
ATOM   4048  HW1 SOL  1036       4.030  28.441  20.621  1.00  0.00           H
ATOM   4049  HW2 SOL  1036       2.940  27.231  20.551  1.00  0.00           H
ATOM   4050  OW  SOL  1037      14.581  25.971  25.901  1.00  0.00           O
ATOM   4051  HW1 SOL  1037      14.531  25.321  26.651  1.00  0.00           H
ATOM   4052  HW2 SOL  1037      15.381  26.561  26.031  1.00  0.00           H
ATOM   4053  OW  SOL  1038       4.610  31.281  35.891  1.00  0.00           O
ATOM   4054  HW1 SOL  1038       4.110  31.291  35.031  1.00  0.00           H
ATOM   4055  HW2 SOL  1038       3.980  31.101  36.651  1.00  0.00           H
ATOM   4056  OW  SOL  1039      11.111  36.381  20.991  1.00  0.00           O
ATOM   4057  HW1 SOL  1039      10.511  35.761  21.491  1.00  0.00           H
ATOM   4058  HW2 SOL  1039      11.421  35.941  20.141  1.00  0.00           H
ATOM   4059  OW  SOL  1040       2.020  21.471  33.601  1.00  0.00           O
ATOM   4060  HW1 SOL  1040       1.220  22.071  33.471  1.00  0.00           H
ATOM   4061  HW2 SOL  1040       1.920  20.981  34.461  1.00  0.00           H
ATOM   4062  OW  SOL  1041      16.321  32.391  19.431  1.00  0.00           O
ATOM   4063  HW1 SOL  1041      16.001  33.331  19.331  1.00  0.00           H
ATOM   4064  HW2 SOL  1041      15.561  31.761  19.311  1.00  0.00           H
ATOM   4065  OW  SOL  1042       4.640  36.051  21.851  1.00  0.00           O
ATOM   4066  HW1 SOL  1042       4.970  36.441  22.711  1.00  0.00           H
ATOM   4067  HW2 SOL  1042       5.400  35.981  21.201  1.00  0.00           H
ATOM   4068  OW  SOL  1043      14.001  19.691  22.881  1.00  0.00           O
ATOM   4069  HW1 SOL  1043      13.761  19.321  21.981  1.00  0.00           H
ATOM   4070  HW2 SOL  1043      14.991  19.851  22.921  1.00  0.00           H
ATOM   4071  OW  SOL  1044       2.490  36.471  31.031  1.00  0.00           O
ATOM   4072  HW1 SOL  1044       3.060  35.821  31.531  1.00  0.00           H
ATOM   4073  HW2 SOL  1044       2.330  36.141  30.101  1.00  0.00           H
ATOM   4074  OW  SOL  1045       9.401  35.601  27.661  1.00  0.00           O
ATOM   4075  HW1 SOL  1045      10.201  35.031  27.871  1.00  0.00           H
ATOM   4076  HW2 SOL  1045       8.911  35.201  26.891  1.00  0.00           H
ATOM   4077  OW  SOL  1046       3.820  25.621  23.421  1.00  0.00           O
ATOM   4078  HW1 SOL  1046       4.270  24.721  23.391  1.00  0.00           H
ATOM   4079  HW2 SOL  1046       2.880  25.511  23.751  1.00  0.00           H
ATOM   4080  OW  SOL  1047      15.471  20.841  35.911  1.00  0.00           O
ATOM   4081  HW1 SOL  1047      15.421  21.211  36.831  1.00  0.00           H
ATOM   4082  HW2 SOL  1047      14.751  20.151  35.791  1.00  0.00           H
ATOM   4083  OW  SOL  1048       6.140  19.841  19.791  1.00  0.00           O
ATOM   4084  HW1 SOL  1048       7.120  19.621  19.861  1.00  0.00           H
ATOM   4085  HW2 SOL  1048       5.830  19.671  18.861  1.00  0.00           H
ATOM   4086  OW  SOL  1049       7.810  21.261  36.111  1.00  0.00           O
ATOM   4087  HW1 SOL  1049       8.480  20.651  36.541  1.00  0.00           H
ATOM   4088  HW2 SOL  1049       7.080  21.451  36.761  1.00  0.00           H
ATOM   4089  OW  SOL  1050       8.880  33.761  30.571  1.00  0.00           O
ATOM   4090  HW1 SOL  1050       8.650  33.511  29.631  1.00  0.00           H
ATOM   4091  HW2 SOL  1050       9.490  33.071  30.961  1.00  0.00           H
ATOM   4092  OW  SOL  1051      13.511  24.521  32.951  1.00  0.00           O
ATOM   4093  HW1 SOL  1051      13.791  24.091  33.801  1.00  0.00           H
ATOM   4094  HW2 SOL  1051      13.761  25.481  32.961  1.00  0.00           H
ATOM   4095  OW  SOL  1052       8.030  32.641  27.861  1.00  0.00           O
ATOM   4096  HW1 SOL  1052       8.930  32.781  27.441  1.00  0.00           H
ATOM   4097  HW2 SOL  1052       7.320  32.661  27.151  1.00  0.00           H
ATOM   4098  OW  SOL  1053       9.220  23.651  27.611  1.00  0.00           O
ATOM   4099  HW1 SOL  1053       8.970  23.561  26.651  1.00  0.00           H
ATOM   4100  HW2 SOL  1053       9.700  22.831  27.921  1.00  0.00           H
ATOM   4101  OW  SOL  1054       5.390  19.261  23.741  1.00  0.00           O
ATOM   4102  HW1 SOL  1054       4.580  19.271  24.321  1.00  0.00           H
ATOM   4103  HW2 SOL  1054       5.420  20.091  23.191  1.00  0.00           H
ATOM   4104  OW  SOL  1055      14.341  30.501  19.031  1.00  0.00           O
ATOM   4105  HW1 SOL  1055      14.661  29.741  19.601  1.00  0.00           H
ATOM   4106  HW2 SOL  1055      13.421  30.771  19.331  1.00  0.00           H
ATOM   4107  OW  SOL  1056       2.970  18.971  20.331  1.00  0.00           O
ATOM   4108  HW1 SOL  1056       3.460  19.811  20.121  1.00  0.00           H
ATOM   4109  HW2 SOL  1056       3.590  18.321  20.781  1.00  0.00           H
ATOM   4110  OW  SOL  1057       9.351  20.981  23.421  1.00  0.00           O
ATOM   4111  HW1 SOL  1057       8.871  21.391  22.641  1.00  0.00           H
ATOM   4112  HW2 SOL  1057      10.341  20.961  23.231  1.00  0.00           H
ATOM   4113  OW  SOL  1058      10.761  25.451  33.261  1.00  0.00           O
ATOM   4114  HW1 SOL  1058       9.961  24.841  33.291  1.00  0.00           H
ATOM   4115  HW2 SOL  1058      11.571  24.921  33.021  1.00  0.00           H
ATOM   4116  OW  SOL  1059      12.271  34.321  26.551  1.00  0.00           O
ATOM   4117  HW1 SOL  1059      12.481  35.061  25.901  1.00  0.00           H
ATOM   4118  HW2 SOL  1059      12.951  34.321  27.281  1.00  0.00           H
ATOM   4119  OW  SOL  1060       4.590  30.141  26.031  1.00  0.00           O
ATOM   4120  HW1 SOL  1060       3.880  29.871  26.681  1.00  0.00           H
ATOM   4121  HW2 SOL  1060       4.330  29.861  25.101  1.00  0.00           H
ATOM   4122  OW  SOL  1061      12.711  36.591  24.531  1.00  0.00           O
ATOM   4123  HW1 SOL  1061      13.151  37.231  23.891  1.00  0.00           H
ATOM   4124  HW2 SOL  1061      12.211  37.111  25.231  1.00  0.00           H
ATOM   4125  OW  SOL  1062      10.321  24.111  18.781  1.00  0.00           O
ATOM   4126  HW1 SOL  1062       9.911  24.931  18.391  1.00  0.00           H
ATOM   4127  HW2 SOL  1062      10.961  24.371  19.511  1.00  0.00           H
ATOM   4128  OW  SOL  1063       0.780  24.181  32.481  1.00  0.00           O
ATOM   4129  HW1 SOL  1063       1.700  24.171  32.071  1.00  0.00           H
ATOM   4130  HW2 SOL  1063       0.720  24.921  33.151  1.00  0.00           H
ATOM   4131  OW  SOL  1064       5.610  20.841  30.091  1.00  0.00           O
ATOM   4132  HW1 SOL  1064       5.990  20.001  30.461  1.00  0.00           H
ATOM   4133  HW2 SOL  1064       4.730  21.031  30.531  1.00  0.00           H
ATOM   4134  OW  SOL  1065       8.660  23.161  25.041  1.00  0.00           O
ATOM   4135  HW1 SOL  1065       8.340  23.881  24.421  1.00  0.00           H
ATOM   4136  HW2 SOL  1065       8.900  22.351  24.511  1.00  0.00           H
ATOM   4137  OW  SOL  1066      10.171  19.011  26.151  1.00  0.00           O
ATOM   4138  HW1 SOL  1066       9.451  19.061  25.461  1.00  0.00           H
ATOM   4139  HW2 SOL  1066       9.931  18.321  26.841  1.00  0.00           H
ATOM   4140  OW  SOL  1067      14.291  30.351  27.291  1.00  0.00           O
ATOM   4141  HW1 SOL  1067      13.741  29.511  27.221  1.00  0.00           H
ATOM   4142  HW2 SOL  1067      14.551  30.641  26.371  1.00  0.00           H
ATOM   4143  OW  SOL  1068      14.661  24.521  28.541  1.00  0.00           O
ATOM   4144  HW1 SOL  1068      14.361  23.571  28.611  1.00  0.00           H
ATOM   4145  HW2 SOL  1068      15.391  24.681  29.201  1.00  0.00           H
ATOM   4146  OW  SOL  1069      18.571  26.951  22.391  1.00  0.00           O
ATOM   4147  HW1 SOL  1069      18.991  26.311  23.031  1.00  0.00           H
ATOM   4148  HW2 SOL  1069      18.191  26.441  21.611  1.00  0.00           H
ATOM   4149  OW  SOL  1070       4.880  32.471  20.361  1.00  0.00           O
ATOM   4150  HW1 SOL  1070       4.010  32.321  20.831  1.00  0.00           H
ATOM   4151  HW2 SOL  1070       4.710  32.731  19.411  1.00  0.00           H
ATOM   4152  OW  SOL  1071      16.641  31.421  25.191  1.00  0.00           O
ATOM   4153  HW1 SOL  1071      17.631  31.501  25.331  1.00  0.00           H
ATOM   4154  HW2 SOL  1071      16.191  32.261  25.501  1.00  0.00           H
ATOM   4155  OW  SOL  1072      13.901  24.371  19.401  1.00  0.00           O
ATOM   4156  HW1 SOL  1072      13.361  24.161  20.211  1.00  0.00           H
ATOM   4157  HW2 SOL  1072      14.811  23.961  19.491  1.00  0.00           H
ATOM   4158  OW  SOL  1073       5.270  21.181  21.901  1.00  0.00           O
ATOM   4159  HW1 SOL  1073       5.540  20.591  21.151  1.00  0.00           H
ATOM   4160  HW2 SOL  1073       5.270  22.131  21.591  1.00  0.00           H
ATOM   4161  OW  SOL  1074      17.541  30.851  34.501  1.00  0.00           O
ATOM   4162  HW1 SOL  1074      18.451  30.461  34.371  1.00  0.00           H
ATOM   4163  HW2 SOL  1074      17.621  31.811  34.741  1.00  0.00           H
ATOM   4164  OW  SOL  1075      10.641  32.091  32.021  1.00  0.00           O
ATOM   4165  HW1 SOL  1075       9.841  31.861  32.571  1.00  0.00           H
ATOM   4166  HW2 SOL  1075      11.471  31.831  32.511  1.00  0.00           H
ATOM   4167  OW  SOL  1076      15.921  34.911  34.871  1.00  0.00           O
ATOM   4168  HW1 SOL  1076      16.191  35.251  33.971  1.00  0.00           H
ATOM   4169  HW2 SOL  1076      16.711  34.531  35.331  1.00  0.00           H
ATOM   4170  OW  SOL  1077      11.111  30.571  29.621  1.00  0.00           O
ATOM   4171  HW1 SOL  1077      10.711  31.011  30.431  1.00  0.00           H
ATOM   4172  HW2 SOL  1077      10.701  30.941  28.791  1.00  0.00           H
ATOM   4173  OW  SOL  1078      16.381  29.611  29.411  1.00  0.00           O
ATOM   4174  HW1 SOL  1078      16.431  30.421  30.001  1.00  0.00           H
ATOM   4175  HW2 SOL  1078      15.521  29.631  28.901  1.00  0.00           H
ATOM   4176  OW  SOL  1079       9.150  19.511  32.641  1.00  0.00           O
ATOM   4177  HW1 SOL  1079       9.400  19.311  31.691  1.00  0.00           H
ATOM   4178  HW2 SOL  1079       9.870  20.071  33.061  1.00  0.00           H
ATOM   4179  OW  SOL  1080       9.801  29.781  35.811  1.00  0.00           O
ATOM   4180  HW1 SOL  1080       8.811  29.841  35.911  1.00  0.00           H
ATOM   4181  HW2 SOL  1080      10.031  28.981  35.251  1.00  0.00           H
ATOM   4182  OW  SOL  1081       7.050  29.121  22.301  1.00  0.00           O
ATOM   4183  HW1 SOL  1081       6.910  29.191  23.291  1.00  0.00           H
ATOM   4184  HW2 SOL  1081       7.890  28.611  22.121  1.00  0.00           H
ATOM   4185  OW  SOL  1082       4.100  26.751  31.131  1.00  0.00           O
ATOM   4186  HW1 SOL  1082       4.960  26.871  31.631  1.00  0.00           H
ATOM   4187  HW2 SOL  1082       3.680  25.881  31.401  1.00  0.00           H
ATOM   4188  OW  SOL  1083      12.741  22.481  31.241  1.00  0.00           O
ATOM   4189  HW1 SOL  1083      12.951  23.221  31.881  1.00  0.00           H
ATOM   4190  HW2 SOL  1083      11.851  22.651  30.811  1.00  0.00           H
ATOM   4191  OW  SOL  1084       0.640  34.261  31.931  1.00  0.00           O
ATOM   4192  HW1 SOL  1084       0.180  35.081  31.591  1.00  0.00           H
ATOM   4193  HW2 SOL  1084       1.620  34.451  32.021  1.00  0.00           H
ATOM   4194  OW  SOL  1085       3.670  29.621  23.631  1.00  0.00           O
ATOM   4195  HW1 SOL  1085       3.600  30.451  23.071  1.00  0.00           H
ATOM   4196  HW2 SOL  1085       3.710  28.821  23.031  1.00  0.00           H
ATOM   4197  OW  SOL  1086       5.660  23.991  27.271  1.00  0.00           O
ATOM   4198  HW1 SOL  1086       5.780  24.651  26.531  1.00  0.00           H
ATOM   4199  HW2 SOL  1086       6.120  24.331  28.101  1.00  0.00           H
ATOM   4200  OW  SOL  1087      12.521  32.101  22.501  1.00  0.00           O
ATOM   4201  HW1 SOL  1087      13.021  32.871  22.901  1.00  0.00           H
ATOM   4202  HW2 SOL  1087      11.571  32.121  22.821  1.00  0.00           H
ATOM   4203  OW  SOL  1088      12.721  33.071  30.041  1.00  0.00           O
ATOM   4204  HW1 SOL  1088      13.191  33.201  30.911  1.00  0.00           H
ATOM   4205  HW2 SOL  1088      12.061  32.331  30.131  1.00  0.00           H
ATOM   4206  OW  SOL  1089      15.821  25.011  23.341  1.00  0.00           O
ATOM   4207  HW1 SOL  1089      15.511  25.621  24.071  1.00  0.00           H
ATOM   4208  HW2 SOL  1089      16.321  25.531  22.651  1.00  0.00           H
ATOM   4209  OW  SOL  1090       3.540  33.721  31.911  1.00  0.00           O
ATOM   4210  HW1 SOL  1090       3.330  33.281  31.041  1.00  0.00           H
ATOM   4211  HW2 SOL  1090       4.510  33.981  31.941  1.00  0.00           H
ATOM   4212  OW  SOL  1091       4.020  26.131  34.601  1.00  0.00           O
ATOM   4213  HW1 SOL  1091       4.700  26.681  34.131  1.00  0.00           H
ATOM   4214  HW2 SOL  1091       4.420  25.251  34.871  1.00  0.00           H
ATOM   4215  OW  SOL  1092      15.871  26.411  35.321  1.00  0.00           O
ATOM   4216  HW1 SOL  1092      14.951  26.791  35.271  1.00  0.00           H
ATOM   4217  HW2 SOL  1092      16.471  26.881  34.671  1.00  0.00           H
ATOM   4218  OW  SOL  1093      10.131  19.671  36.321  1.00  0.00           O
ATOM   4219  HW1 SOL  1093      10.191  20.521  35.801  1.00  0.00           H
ATOM   4220  HW2 SOL  1093      10.451  18.911  35.751  1.00  0.00           H
ATOM   4221  OW  SOL  1094       5.040  19.121  36.021  1.00  0.00           O
ATOM   4222  HW1 SOL  1094       4.620  18.551  35.321  1.00  0.00           H
ATOM   4223  HW2 SOL  1094       4.380  19.811  36.341  1.00  0.00           H
ATOM   4224  OW  SOL  1095       5.730  27.321  28.911  1.00  0.00           O
ATOM   4225  HW1 SOL  1095       6.170  28.211  28.821  1.00  0.00           H
ATOM   4226  HW2 SOL  1095       5.100  27.321  29.681  1.00  0.00           H
ATOM   4227  OW  SOL  1096      13.601  27.241  29.071  1.00  0.00           O
ATOM   4228  HW1 SOL  1096      12.851  27.241  28.411  1.00  0.00           H
ATOM   4229  HW2 SOL  1096      13.971  26.321  29.161  1.00  0.00           H
ATOM   4230  OW  SOL  1097      12.091  23.871  21.371  1.00  0.00           O
ATOM   4231  HW1 SOL  1097      12.221  23.031  21.911  1.00  0.00           H
ATOM   4232  HW2 SOL  1097      11.801  24.611  21.971  1.00  0.00           H
ATOM   4233  OW  SOL  1098       3.070  20.751  30.931  1.00  0.00           O
ATOM   4234  HW1 SOL  1098       2.840  21.121  31.831  1.00  0.00           H
ATOM   4235  HW2 SOL  1098       2.770  19.801  30.871  1.00  0.00           H
ATOM   4236  OW  SOL  1099       0.370  31.721  31.441  1.00  0.00           O
ATOM   4237  HW1 SOL  1099       0.900  31.231  32.121  1.00  0.00           H
ATOM   4238  HW2 SOL  1099       0.590  32.701  31.491  1.00  0.00           H
ATOM   4239  OW  SOL  1100       7.320  24.961  29.261  1.00  0.00           O
ATOM   4240  HW1 SOL  1100       7.910  24.701  28.501  1.00  0.00           H
ATOM   4241  HW2 SOL  1100       7.040  25.921  29.151  1.00  0.00           H
ATOM   4242  OW  SOL  1101      17.281  27.971  37.161  1.00  0.00           O
ATOM   4243  HW1 SOL  1101      16.821  27.901  36.271  1.00  0.00           H
ATOM   4244  HW2 SOL  1101      16.661  28.411  37.821  1.00  0.00           H
ATOM   4245  OW  SOL  1102       3.070  19.251  24.801  1.00  0.00           O
ATOM   4246  HW1 SOL  1102       2.960  20.191  25.131  1.00  0.00           H
ATOM   4247  HW2 SOL  1102       3.020  18.621  25.571  1.00  0.00           H
ATOM   4248  OW  SOL  1103      16.221  22.291  22.361  1.00  0.00           O
ATOM   4249  HW1 SOL  1103      16.241  21.531  23.001  1.00  0.00           H
ATOM   4250  HW2 SOL  1103      15.741  23.061  22.761  1.00  0.00           H
ATOM   4251  OW  SOL  1104      10.231  26.281  28.281  1.00  0.00           O
ATOM   4252  HW1 SOL  1104      10.381  26.491  29.241  1.00  0.00           H
ATOM   4253  HW2 SOL  1104       9.931  25.331  28.191  1.00  0.00           H
ATOM   4254  OW  SOL  1105       9.801  34.351  35.621  1.00  0.00           O
ATOM   4255  HW1 SOL  1105       9.601  34.791  34.741  1.00  0.00           H
ATOM   4256  HW2 SOL  1105      10.191  33.441  35.461  1.00  0.00           H
ATOM   4257  OW  SOL  1106      18.591  33.801  34.671  1.00  0.00           O
ATOM   4258  HW1 SOL  1106      18.731  34.071  33.721  1.00  0.00           H
ATOM   4259  HW2 SOL  1106      19.421  34.021  35.201  1.00  0.00           H
ATOM   4260  OW  SOL  1107       3.500  27.601  36.661  1.00  0.00           O
ATOM   4261  HW1 SOL  1107       4.260  28.041  37.141  1.00  0.00           H
ATOM   4262  HW2 SOL  1107       3.850  27.131  35.841  1.00  0.00           H
ATOM   4263  OW  SOL  1108      15.401  21.361  19.871  1.00  0.00           O
ATOM   4264  HW1 SOL  1108      14.791  20.611  20.101  1.00  0.00           H
ATOM   4265  HW2 SOL  1108      15.621  21.881  20.701  1.00  0.00           H
ATOM   4266  OW  SOL  1109      13.031  27.001  19.041  1.00  0.00           O
ATOM   4267  HW1 SOL  1109      13.371  26.071  19.191  1.00  0.00           H
ATOM   4268  HW2 SOL  1109      13.211  27.271  18.091  1.00  0.00           H
ATOM   4269  OW  SOL  1110      10.681  31.951  27.111  1.00  0.00           O
ATOM   4270  HW1 SOL  1110      10.751  31.111  26.561  1.00  0.00           H
ATOM   4271  HW2 SOL  1110      11.301  32.641  26.751  1.00  0.00           H
ATOM   4272  OW  SOL  1111       3.190  26.721  28.111  1.00  0.00           O
ATOM   4273  HW1 SOL  1111       4.120  27.081  28.161  1.00  0.00           H
ATOM   4274  HW2 SOL  1111       3.130  25.871  28.631  1.00  0.00           H
ATOM   4275  OW  SOL  1112       3.390  23.711  28.681  1.00  0.00           O
ATOM   4276  HW1 SOL  1112       2.870  22.881  28.511  1.00  0.00           H
ATOM   4277  HW2 SOL  1112       4.160  23.761  28.041  1.00  0.00           H
ATOM   4278  OW  SOL  1113      11.381  22.421  35.401  1.00  0.00           O
ATOM   4279  HW1 SOL  1113      10.931  23.051  36.041  1.00  0.00           H
ATOM   4280  HW2 SOL  1113      12.311  22.731  35.231  1.00  0.00           H
ATOM   4281  OW  SOL  1114      11.601  20.691  33.391  1.00  0.00           O
ATOM   4282  HW1 SOL  1114      11.601  21.331  34.161  1.00  0.00           H
ATOM   4283  HW2 SOL  1114      11.881  21.171  32.561  1.00  0.00           H
ATOM   4284  OW  SOL  1115       0.080  31.881  20.621  1.00  0.00           O
ATOM   4285  HW1 SOL  1115      -0.850  32.091  20.311  1.00  0.00           H
ATOM   4286  HW2 SOL  1115       0.180  30.891  20.751  1.00  0.00           H
ATOM   4287  OW  SOL  1116       0.880  36.631  27.891  1.00  0.00           O
ATOM   4288  HW1 SOL  1116       0.460  35.771  27.621  1.00  0.00           H
ATOM   4289  HW2 SOL  1116       1.820  36.661  27.551  1.00  0.00           H
ATOM   4290  OW  SOL  1117       5.040  34.301  27.721  1.00  0.00           O
ATOM   4291  HW1 SOL  1117       5.700  35.041  27.811  1.00  0.00           H
ATOM   4292  HW2 SOL  1117       5.480  33.511  27.301  1.00  0.00           H
ATOM   4293  OW  SOL  1118      10.021  26.581  31.001  1.00  0.00           O
ATOM   4294  HW1 SOL  1118      10.431  26.261  31.861  1.00  0.00           H
ATOM   4295  HW2 SOL  1118       9.061  26.311  30.971  1.00  0.00           H
ATOM   4296  OW  SOL  1119       0.400  24.061  29.761  1.00  0.00           O
ATOM   4297  HW1 SOL  1119       1.250  23.731  29.351  1.00  0.00           H
ATOM   4298  HW2 SOL  1119       0.530  24.211  30.741  1.00  0.00           H
ATOM   4299  OW  SOL  1120       1.890  23.821  35.841  1.00  0.00           O
ATOM   4300  HW1 SOL  1120       2.480  23.421  35.141  1.00  0.00           H
ATOM   4301  HW2 SOL  1120       1.310  24.531  35.431  1.00  0.00           H
ATOM   4302  OW  SOL  1121      13.691  28.121  35.221  1.00  0.00           O
ATOM   4303  HW1 SOL  1121      14.081  29.011  35.421  1.00  0.00           H
ATOM   4304  HW2 SOL  1121      13.791  27.921  34.251  1.00  0.00           H
ATOM   4305  OW  SOL  1122       8.150  24.341  21.871  1.00  0.00           O
ATOM   4306  HW1 SOL  1122       8.220  23.451  21.411  1.00  0.00           H
ATOM   4307  HW2 SOL  1122       7.210  24.681  21.791  1.00  0.00           H
ATOM   4308  OW  SOL  1123      16.571  24.661  30.681  1.00  0.00           O
ATOM   4309  HW1 SOL  1123      16.191  23.971  31.301  1.00  0.00           H
ATOM   4310  HW2 SOL  1123      17.391  24.301  30.241  1.00  0.00           H
ATOM   4311  OW  SOL  1124       2.520  34.261  36.061  1.00  0.00           O
ATOM   4312  HW1 SOL  1124       2.220  34.831  36.821  1.00  0.00           H
ATOM   4313  HW2 SOL  1124       2.450  33.291  36.321  1.00  0.00           H
ATOM   4314  OW  SOL  1125       6.710  23.261  31.311  1.00  0.00           O
ATOM   4315  HW1 SOL  1125       6.370  22.371  31.011  1.00  0.00           H
ATOM   4316  HW2 SOL  1125       6.970  23.801  30.511  1.00  0.00           H
ATOM   4317  OW  SOL  1126       9.300  35.401  33.271  1.00  0.00           O
ATOM   4318  HW1 SOL  1126       9.060  35.221  32.321  1.00  0.00           H
ATOM   4319  HW2 SOL  1126       9.600  36.341  33.371  1.00  0.00           H
ATOM   4320  OW  SOL  1127       4.730  23.621  20.531  1.00  0.00           O
ATOM   4321  HW1 SOL  1127       5.340  24.421  20.571  1.00  0.00           H
ATOM   4322  HW2 SOL  1127       3.780  23.931  20.601  1.00  0.00           H
ATOM   4323  OW  SOL  1128       1.590  29.991  33.281  1.00  0.00           O
ATOM   4324  HW1 SOL  1128       1.810  29.381  34.041  1.00  0.00           H
ATOM   4325  HW2 SOL  1128       1.690  29.501  32.421  1.00  0.00           H
ATOM   4326  OW  SOL  1129      13.471  29.211  30.961  1.00  0.00           O
ATOM   4327  HW1 SOL  1129      13.711  28.581  30.221  1.00  0.00           H
ATOM   4328  HW2 SOL  1129      12.571  29.611  30.781  1.00  0.00           H
ATOM   4329  OW  SOL  1130      13.021  27.171  21.711  1.00  0.00           O
ATOM   4330  HW1 SOL  1130      12.161  26.861  22.131  1.00  0.00           H
ATOM   4331  HW2 SOL  1130      12.981  27.031  20.721  1.00  0.00           H
ATOM   4332  OW  SOL  1131      17.591  36.091  30.161  1.00  0.00           O
ATOM   4333  HW1 SOL  1131      18.201  36.391  29.431  1.00  0.00           H
ATOM   4334  HW2 SOL  1131      17.211  35.201  29.941  1.00  0.00           H
ATOM   4335  OW  SOL  1132      12.521  35.931  29.901  1.00  0.00           O
ATOM   4336  HW1 SOL  1132      13.361  35.981  29.361  1.00  0.00           H
ATOM   4337  HW2 SOL  1132      12.291  34.971  30.081  1.00  0.00           H
ATOM   4338  OW  SOL  1133       0.830  31.201  28.841  1.00  0.00           O
ATOM   4339  HW1 SOL  1133       0.780  31.191  29.841  1.00  0.00           H
ATOM   4340  HW2 SOL  1133       0.000  30.791  28.461  1.00  0.00           H
ATOM   4341  OW  SOL  1134       6.880  35.241  35.781  1.00  0.00           O
ATOM   4342  HW1 SOL  1134       6.320  36.051  35.871  1.00  0.00           H
ATOM   4343  HW2 SOL  1134       7.400  35.281  34.921  1.00  0.00           H
ATOM   4344  OW  SOL  1135      17.261  19.971  23.851  1.00  0.00           O
ATOM   4345  HW1 SOL  1135      17.991  19.801  23.181  1.00  0.00           H
ATOM   4346  HW2 SOL  1135      16.951  19.101  24.231  1.00  0.00           H
ATOM   4347  OW  SOL  1136      13.881  34.351  23.391  1.00  0.00           O
ATOM   4348  HW1 SOL  1136      14.551  34.471  22.651  1.00  0.00           H
ATOM   4349  HW2 SOL  1136      13.481  35.241  23.621  1.00  0.00           H
ATOM   4350  OW  SOL  1137       1.300  36.561  37.131  1.00  0.00           O
ATOM   4351  HW1 SOL  1137       0.890  35.821  37.661  1.00  0.00           H
ATOM   4352  HW2 SOL  1137       1.940  37.071  37.711  1.00  0.00           H
ATOM   4353  OW  SOL  1138      12.801  27.891  25.341  1.00  0.00           O
ATOM   4354  HW1 SOL  1138      13.401  27.081  25.361  1.00  0.00           H
ATOM   4355  HW2 SOL  1138      13.201  28.581  24.741  1.00  0.00           H
ATOM   4356  OW  SOL  1139       8.300  31.351  32.841  1.00  0.00           O
ATOM   4357  HW1 SOL  1139       8.250  31.681  33.791  1.00  0.00           H
ATOM   4358  HW2 SOL  1139       7.440  31.541  32.381  1.00  0.00           H
ATOM   4359  OW  SOL  1140       6.720  34.781  20.161  1.00  0.00           O
ATOM   4360  HW1 SOL  1140       6.810  34.881  19.171  1.00  0.00           H
ATOM   4361  HW2 SOL  1140       6.320  33.891  20.371  1.00  0.00           H
ATOM   4362  OW  SOL  1141      16.501  35.821  32.561  1.00  0.00           O
ATOM   4363  HW1 SOL  1141      17.031  35.921  31.721  1.00  0.00           H
ATOM   4364  HW2 SOL  1141      16.231  36.721  32.901  1.00  0.00           H
ATOM   4365  OW  SOL  1142      18.411  20.371  28.251  1.00  0.00           O
ATOM   4366  HW1 SOL  1142      18.801  19.521  27.891  1.00  0.00           H
ATOM   4367  HW2 SOL  1142      17.431  20.391  28.061  1.00  0.00           H
ATOM   4368  OW  SOL  1143       2.630  21.881  25.821  1.00  0.00           O
ATOM   4369  HW1 SOL  1143       1.840  22.391  25.481  1.00  0.00           H
ATOM   4370  HW2 SOL  1143       2.540  21.731  26.801  1.00  0.00           H
ATOM   4371  OW  SOL  1144      11.941  34.741  18.931  1.00  0.00           O
ATOM   4372  HW1 SOL  1144      12.001  33.811  19.301  1.00  0.00           H
ATOM   4373  HW2 SOL  1144      11.351  34.741  18.131  1.00  0.00           H
ATOM   4374  OW  SOL  1145       8.220  28.641  32.341  1.00  0.00           O
ATOM   4375  HW1 SOL  1145       8.620  28.631  31.421  1.00  0.00           H
ATOM   4376  HW2 SOL  1145       8.320  29.561  32.741  1.00  0.00           H
ATOM   4377  OW  SOL  1146       9.160  27.721  21.531  1.00  0.00           O
ATOM   4378  HW1 SOL  1146       9.790  28.101  20.851  1.00  0.00           H
ATOM   4379  HW2 SOL  1146       9.560  26.891  21.921  1.00  0.00           H
ATOM   4380  OW  SOL  1147      15.041  34.691  19.061  1.00  0.00           O
ATOM   4381  HW1 SOL  1147      14.121  35.061  19.131  1.00  0.00           H
ATOM   4382  HW2 SOL  1147      15.421  34.891  18.161  1.00  0.00           H
ATOM   4383  OW  SOL  1148       3.720  31.501  33.521  1.00  0.00           O
ATOM   4384  HW1 SOL  1148       3.590  32.431  33.181  1.00  0.00           H
ATOM   4385  HW2 SOL  1148       2.880  30.981  33.391  1.00  0.00           H
ATOM   4386  OW  SOL  1149      16.141  31.541  31.511  1.00  0.00           O
ATOM   4387  HW1 SOL  1149      16.741  31.571  32.311  1.00  0.00           H
ATOM   4388  HW2 SOL  1149      15.391  32.181  31.641  1.00  0.00           H
ATOM   4389  OW  SOL  1150      10.391  29.601  25.581  1.00  0.00           O
ATOM   4390  HW1 SOL  1150       9.691  29.131  26.121  1.00  0.00           H
ATOM   4391  HW2 SOL  1150      10.981  28.921  25.151  1.00  0.00           H
ATOM   4392  OW  SOL  1151      10.141  20.981  28.331  1.00  0.00           O
ATOM   4393  HW1 SOL  1151      10.061  20.621  27.401  1.00  0.00           H
ATOM   4394  HW2 SOL  1151      10.121  20.221  28.981  1.00  0.00           H
ATOM   4395  OW  SOL  1152       5.900  33.491  23.531  1.00  0.00           O
ATOM   4396  HW1 SOL  1152       6.320  32.911  22.831  1.00  0.00           H
ATOM   4397  HW2 SOL  1152       5.460  34.281  23.091  1.00  0.00           H
ATOM   4398  OW  SOL  1153      17.091  22.471  32.431  1.00  0.00           O
ATOM   4399  HW1 SOL  1153      17.821  23.161  32.471  1.00  0.00           H
ATOM   4400  HW2 SOL  1153      17.371  21.721  31.841  1.00  0.00           H
ATOM   4401  OW  SOL  1154       2.550  32.101  21.521  1.00  0.00           O
ATOM   4402  HW1 SOL  1154       1.590  32.111  21.251  1.00  0.00           H
ATOM   4403  HW2 SOL  1154       2.670  32.631  22.361  1.00  0.00           H
ATOM   4404  OW  SOL  1155       1.050  28.751  35.881  1.00  0.00           O
ATOM   4405  HW1 SOL  1155       0.280  28.421  36.421  1.00  0.00           H
ATOM   4406  HW2 SOL  1155       1.900  28.451  36.301  1.00  0.00           H
ATOM   4407  OW  SOL  1156       6.720  20.651  33.511  1.00  0.00           O
ATOM   4408  HW1 SOL  1156       7.620  20.491  33.111  1.00  0.00           H
ATOM   4409  HW2 SOL  1156       6.800  20.701  34.501  1.00  0.00           H
ATOM   4410  OW  SOL  1157       0.750  22.071  18.951  1.00  0.00           O
ATOM   4411  HW1 SOL  1157      -0.170  21.791  18.661  1.00  0.00           H
ATOM   4412  HW2 SOL  1157       1.060  22.841  18.391  1.00  0.00           H
ATOM   4413  OW  SOL  1158      14.401  27.181  32.601  1.00  0.00           O
ATOM   4414  HW1 SOL  1158      13.831  27.701  31.971  1.00  0.00           H
ATOM   4415  HW2 SOL  1158      15.361  27.301  32.361  1.00  0.00           H
ATOM   4416  OW  SOL  1159       0.720  20.281  21.801  1.00  0.00           O
ATOM   4417  HW1 SOL  1159       0.550  21.111  21.261  1.00  0.00           H
ATOM   4418  HW2 SOL  1159       1.620  19.911  21.581  1.00  0.00           H
ATOM   4419  OW  SOL  1160      11.831  31.971  19.811  1.00  0.00           O
ATOM   4420  HW1 SOL  1160      10.841  31.861  19.831  1.00  0.00           H
ATOM   4421  HW2 SOL  1160      12.171  32.121  20.741  1.00  0.00           H
ATOM   4422  OW  SOL  1161       6.130  27.041  32.931  1.00  0.00           O
ATOM   4423  HW1 SOL  1161       6.690  27.851  32.761  1.00  0.00           H
ATOM   4424  HW2 SOL  1161       6.720  26.241  32.961  1.00  0.00           H
ATOM   4425  OW  SOL  1162      14.931  36.291  28.211  1.00  0.00           O
ATOM   4426  HW1 SOL  1162      15.261  36.931  27.521  1.00  0.00           H
ATOM   4427  HW2 SOL  1162      15.591  36.231  28.961  1.00  0.00           H
ATOM   4428  OW  SOL  1163       7.160  24.271  35.701  1.00  0.00           O
ATOM   4429  HW1 SOL  1163       7.350  24.921  36.441  1.00  0.00           H
ATOM   4430  HW2 SOL  1163       7.760  23.471  35.791  1.00  0.00           H
ATOM   4431  OW  SOL  1164      14.501  30.821  34.951  1.00  0.00           O
ATOM   4432  HW1 SOL  1164      14.411  30.721  35.941  1.00  0.00           H
ATOM   4433  HW2 SOL  1164      15.461  30.751  34.691  1.00  0.00           H
ATOM   4434  OW  SOL  1165       3.900  36.031  34.221  1.00  0.00           O
ATOM   4435  HW1 SOL  1165       2.990  36.441  34.201  1.00  0.00           H
ATOM   4436  HW2 SOL  1165       3.830  35.091  34.541  1.00  0.00           H
ATOM   4437  OW  SOL  1166      16.741  27.451  31.161  1.00  0.00           O
ATOM   4438  HW1 SOL  1166      16.471  26.561  30.791  1.00  0.00           H
ATOM   4439  HW2 SOL  1166      16.751  28.131  30.431  1.00  0.00           H
ATOM   4440  OW  SOL  1167      12.251  21.871  23.111  1.00  0.00           O
ATOM   4441  HW1 SOL  1167      12.901  21.131  23.001  1.00  0.00           H
ATOM   4442  HW2 SOL  1167      12.451  22.371  23.951  1.00  0.00           H
ATOM   4443  OW  SOL  1168       5.940  26.071  25.141  1.00  0.00           O
ATOM   4444  HW1 SOL  1168       6.440  26.921  24.951  1.00  0.00           H
ATOM   4445  HW2 SOL  1168       5.060  26.091  24.661  1.00  0.00           H
ATOM   4446  OW  SOL  1169      17.771  22.041  35.041  1.00  0.00           O
ATOM   4447  HW1 SOL  1169      17.601  22.351  34.101  1.00  0.00           H
ATOM   4448  HW2 SOL  1169      16.931  21.671  35.421  1.00  0.00           H
ATOM   4449  OW  SOL  1170      17.301  27.961  33.791  1.00  0.00           O
ATOM   4450  HW1 SOL  1170      17.681  28.871  33.941  1.00  0.00           H
ATOM   4451  HW2 SOL  1170      17.221  27.791  32.801  1.00  0.00           H
ATOM   4452  OW  SOL  1171       8.590  32.361  18.781  1.00  0.00           O
ATOM   4453  HW1 SOL  1171       8.130  32.511  19.661  1.00  0.00           H
ATOM   4454  HW2 SOL  1171       9.030  33.211  18.481  1.00  0.00           H
ATOM   4455  OW  SOL  1172       6.610  36.521  28.151  1.00  0.00           O
ATOM   4456  HW1 SOL  1172       6.150  37.401  28.021  1.00  0.00           H
ATOM   4457  HW2 SOL  1172       7.600  36.641  28.081  1.00  0.00           H
ATOM   4458  OW  SOL  1173       8.590  28.181  27.231  1.00  0.00           O
ATOM   4459  HW1 SOL  1173       9.130  27.491  27.711  1.00  0.00           H
ATOM   4460  HW2 SOL  1173       8.270  28.871  27.891  1.00  0.00           H
ATOM   4461  OW  SOL  1174      10.831  28.461  19.491  1.00  0.00           O
ATOM   4462  HW1 SOL  1174      10.601  28.991  18.671  1.00  0.00           H
ATOM   4463  HW2 SOL  1174      11.641  27.901  19.301  1.00  0.00           H
ATOM   4464  OW  SOL  1175      18.611  34.311  27.131  1.00  0.00           O
ATOM   4465  HW1 SOL  1175      17.901  34.191  26.431  1.00  0.00           H
ATOM   4466  HW2 SOL  1175      18.621  33.521  27.731  1.00  0.00           H
ATOM   4467  OW  SOL  1176       2.210  31.761  37.061  1.00  0.00           O
ATOM   4468  HW1 SOL  1176       1.560  31.031  36.851  1.00  0.00           H
ATOM   4469  HW2 SOL  1176       2.250  31.901  38.041  1.00  0.00           H
ATOM   4470  OW  SOL  1177       0.790  31.021  25.151  1.00  0.00           O
ATOM   4471  HW1 SOL  1177       0.780  30.551  26.031  1.00  0.00           H
ATOM   4472  HW2 SOL  1177       1.610  30.741  24.641  1.00  0.00           H
ATOM   4473  OW  SOL  1178       6.720  32.531  34.861  1.00  0.00           O
ATOM   4474  HW1 SOL  1178       5.940  32.031  35.241  1.00  0.00           H
ATOM   4475  HW2 SOL  1178       6.690  33.481  35.171  1.00  0.00           H
ATOM   4476  OW  SOL  1179      18.241  20.541  30.891  1.00  0.00           O
ATOM   4477  HW1 SOL  1179      18.201  19.641  31.331  1.00  0.00           H
ATOM   4478  HW2 SOL  1179      18.271  20.431  29.901  1.00  0.00           H
ATOM   4479  OW  SOL  1180       4.280  22.861  23.821  1.00  0.00           O
ATOM   4480  HW1 SOL  1180       4.580  22.141  23.201  1.00  0.00           H
ATOM   4481  HW2 SOL  1180       3.890  22.461  24.651  1.00  0.00           H
ATOM   4482  OW  SOL  1181      17.051  33.491  29.661  1.00  0.00           O
ATOM   4483  HW1 SOL  1181      16.121  33.241  29.391  1.00  0.00           H
ATOM   4484  HW2 SOL  1181      17.311  32.991  30.481  1.00  0.00           H
ATOM   4485  OW  SOL  1182       3.170  24.091  31.421  1.00  0.00           O
ATOM   4486  HW1 SOL  1182       3.550  23.501  32.141  1.00  0.00           H
ATOM   4487  HW2 SOL  1182       3.570  23.831  30.541  1.00  0.00           H
ATOM   4488  OW  SOL  1183       8.120  34.481  25.491  1.00  0.00           O
ATOM   4489  HW1 SOL  1183       8.440  34.581  24.551  1.00  0.00           H
ATOM   4490  HW2 SOL  1183       7.330  33.861  25.511  1.00  0.00           H
ATOM   4491  OW  SOL  1184      14.241  20.761  29.741  1.00  0.00           O
ATOM   4492  HW1 SOL  1184      14.761  20.111  30.291  1.00  0.00           H
ATOM   4493  HW2 SOL  1184      13.751  21.391  30.351  1.00  0.00           H
ATOM   4494  OW  SOL  1185      10.011  18.961  30.161  1.00  0.00           O
ATOM   4495  HW1 SOL  1185       9.381  18.241  29.851  1.00  0.00           H
ATOM   4496  HW2 SOL  1185      10.941  18.601  30.161  1.00  0.00           H
ATOM   4497  OW  SOL  1186       7.700  31.921  21.631  1.00  0.00           O
ATOM   4498  HW1 SOL  1186       7.240  31.051  21.801  1.00  0.00           H
ATOM   4499  HW2 SOL  1186       8.610  31.891  22.041  1.00  0.00           H
ATOM   4500  OW  SOL  1187       6.180  34.291  31.461  1.00  0.00           O
ATOM   4501  HW1 SOL  1187       6.130  35.111  32.031  1.00  0.00           H
ATOM   4502  HW2 SOL  1187       7.070  34.261  31.011  1.00  0.00           H
ATOM   4503  OW  SOL  1188      13.521  19.141  20.301  1.00  0.00           O
ATOM   4504  HW1 SOL  1188      13.871  18.731  19.461  1.00  0.00           H
ATOM   4505  HW2 SOL  1188      12.621  18.761  20.501  1.00  0.00           H
ATOM   4506  OW  SOL  1189      13.001  23.151  25.531  1.00  0.00           O
ATOM   4507  HW1 SOL  1189      12.411  23.951  25.571  1.00  0.00           H
ATOM   4508  HW2 SOL  1189      13.151  22.801  26.461  1.00  0.00           H
ATOM   4509  OW  SOL  1190      15.931  20.831  27.441  1.00  0.00           O
ATOM   4510  HW1 SOL  1190      15.091  20.821  27.981  1.00  0.00           H
ATOM   4511  HW2 SOL  1190      15.951  21.661  26.881  1.00  0.00           H
ATOM   4512  OW  SOL  1191       0.390  29.391  21.621  1.00  0.00           O
ATOM   4513  HW1 SOL  1191       1.380  29.281  21.531  1.00  0.00           H
ATOM   4514  HW2 SOL  1191      -0.010  28.531  21.941  1.00  0.00           H
ATOM   4515  OW  SOL  1192       8.750  35.081  21.991  1.00  0.00           O
ATOM   4516  HW1 SOL  1192       7.980  34.731  21.451  1.00  0.00           H
ATOM   4517  HW2 SOL  1192       8.430  35.791  22.611  1.00  0.00           H
ATOM   4518  OW  SOL  1193       2.300  24.901  38.371  1.00  0.00           O
ATOM   4519  HW1 SOL  1193       1.370  24.881  38.741  1.00  0.00           H
ATOM   4520  HW2 SOL  1193       2.310  24.511  37.451  1.00  0.00           H
ATOM   4521  OW  SOL  1194       2.250  21.371  47.202  1.00  0.00           O
ATOM   4522  HW1 SOL  1194       2.600  21.201  48.122  1.00  0.00           H
ATOM   4523  HW2 SOL  1194       1.370  20.921  47.082  1.00  0.00           H
ATOM   4524  OW  SOL  1195       0.190  22.301  43.711  1.00  0.00           O
ATOM   4525  HW1 SOL  1195      -0.630  22.731  44.101  1.00  0.00           H
ATOM   4526  HW2 SOL  1195      -0.090  21.571  43.081  1.00  0.00           H
ATOM   4527  OW  SOL  1196       5.690  31.371  48.892  1.00  0.00           O
ATOM   4528  HW1 SOL  1196       4.760  31.301  48.522  1.00  0.00           H
ATOM   4529  HW2 SOL  1196       5.800  32.261  49.332  1.00  0.00           H
ATOM   4530  OW  SOL  1197      15.551  33.731  44.271  1.00  0.00           O
ATOM   4531  HW1 SOL  1197      14.981  33.571  45.081  1.00  0.00           H
ATOM   4532  HW2 SOL  1197      14.961  33.831  43.471  1.00  0.00           H
ATOM   4533  OW  SOL  1198      11.351  25.651  44.411  1.00  0.00           O
ATOM   4534  HW1 SOL  1198      11.921  26.431  44.161  1.00  0.00           H
ATOM   4535  HW2 SOL  1198      10.751  25.911  45.171  1.00  0.00           H
ATOM   4536  OW  SOL  1199      17.551  24.691  39.551  1.00  0.00           O
ATOM   4537  HW1 SOL  1199      17.431  24.561  38.561  1.00  0.00           H
ATOM   4538  HW2 SOL  1199      17.251  23.881  40.041  1.00  0.00           H
ATOM   4539  OW  SOL  1200       7.680  30.061  47.472  1.00  0.00           O
ATOM   4540  HW1 SOL  1200       6.900  30.231  48.072  1.00  0.00           H
ATOM   4541  HW2 SOL  1200       8.020  30.931  47.112  1.00  0.00           H
ATOM   4542  OW  SOL  1201       8.500  26.601  55.472  1.00  0.00           O
ATOM   4543  HW1 SOL  1201       8.460  27.361  56.122  1.00  0.00           H
ATOM   4544  HW2 SOL  1201       8.720  26.961  54.562  1.00  0.00           H
ATOM   4545  OW  SOL  1202       6.850  28.741  43.891  1.00  0.00           O
ATOM   4546  HW1 SOL  1202       7.540  28.581  44.591  1.00  0.00           H
ATOM   4547  HW2 SOL  1202       6.120  29.311  44.271  1.00  0.00           H
ATOM   4548  OW  SOL  1203       3.350  32.971  47.852  1.00  0.00           O
ATOM   4549  HW1 SOL  1203       2.570  32.661  47.322  1.00  0.00           H
ATOM   4550  HW2 SOL  1203       3.930  33.551  47.282  1.00  0.00           H
ATOM   4551  OW  SOL  1204      14.601  33.671  50.632  1.00  0.00           O
ATOM   4552  HW1 SOL  1204      14.841  34.611  50.892  1.00  0.00           H
ATOM   4553  HW2 SOL  1204      14.441  33.131  51.452  1.00  0.00           H
ATOM   4554  OW  SOL  1205       4.380  22.541  52.232  1.00  0.00           O
ATOM   4555  HW1 SOL  1205       5.200  21.981  52.322  1.00  0.00           H
ATOM   4556  HW2 SOL  1205       3.570  21.961  52.272  1.00  0.00           H
ATOM   4557  OW  SOL  1206      16.031  23.091  44.611  1.00  0.00           O
ATOM   4558  HW1 SOL  1206      15.291  23.551  44.111  1.00  0.00           H
ATOM   4559  HW2 SOL  1206      16.541  23.771  45.141  1.00  0.00           H
ATOM   4560  OW  SOL  1207       2.310  35.751  42.071  1.00  0.00           O
ATOM   4561  HW1 SOL  1207       2.650  36.521  42.611  1.00  0.00           H
ATOM   4562  HW2 SOL  1207       2.750  35.751  41.171  1.00  0.00           H
ATOM   4563  OW  SOL  1208      11.271  32.031  54.142  1.00  0.00           O
ATOM   4564  HW1 SOL  1208      11.741  32.031  55.022  1.00  0.00           H
ATOM   4565  HW2 SOL  1208      10.791  31.161  54.032  1.00  0.00           H
ATOM   4566  OW  SOL  1209       2.300  32.961  42.621  1.00  0.00           O
ATOM   4567  HW1 SOL  1209       2.040  33.921  42.621  1.00  0.00           H
ATOM   4568  HW2 SOL  1209       1.590  32.421  43.071  1.00  0.00           H
ATOM   4569  OW  SOL  1210       2.400  29.531  46.101  1.00  0.00           O
ATOM   4570  HW1 SOL  1210       2.540  28.691  46.621  1.00  0.00           H
ATOM   4571  HW2 SOL  1210       1.850  30.171  46.651  1.00  0.00           H
ATOM   4572  OW  SOL  1211       6.200  36.481  51.632  1.00  0.00           O
ATOM   4573  HW1 SOL  1211       5.280  36.311  51.982  1.00  0.00           H
ATOM   4574  HW2 SOL  1211       6.480  37.401  51.892  1.00  0.00           H
ATOM   4575  OW  SOL  1212       6.060  28.261  38.471  1.00  0.00           O
ATOM   4576  HW1 SOL  1212       6.130  29.101  37.931  1.00  0.00           H
ATOM   4577  HW2 SOL  1212       6.520  28.391  39.351  1.00  0.00           H
ATOM   4578  OW  SOL  1213      15.941  19.761  52.042  1.00  0.00           O
ATOM   4579  HW1 SOL  1213      15.761  20.431  51.322  1.00  0.00           H
ATOM   4580  HW2 SOL  1213      15.911  20.221  52.932  1.00  0.00           H
ATOM   4581  OW  SOL  1214       1.220  25.051  42.871  1.00  0.00           O
ATOM   4582  HW1 SOL  1214       0.770  24.171  43.041  1.00  0.00           H
ATOM   4583  HW2 SOL  1214       1.210  25.591  43.711  1.00  0.00           H
ATOM   4584  OW  SOL  1215       0.270  34.581  38.411  1.00  0.00           O
ATOM   4585  HW1 SOL  1215       0.080  33.621  38.621  1.00  0.00           H
ATOM   4586  HW2 SOL  1215      -0.060  35.161  39.161  1.00  0.00           H
ATOM   4587  OW  SOL  1216      16.891  27.841  43.361  1.00  0.00           O
ATOM   4588  HW1 SOL  1216      17.841  27.551  43.441  1.00  0.00           H
ATOM   4589  HW2 SOL  1216      16.811  28.491  42.611  1.00  0.00           H
ATOM   4590  OW  SOL  1217      16.411  29.701  41.561  1.00  0.00           O
ATOM   4591  HW1 SOL  1217      17.271  29.721  41.041  1.00  0.00           H
ATOM   4592  HW2 SOL  1217      16.551  30.171  42.441  1.00  0.00           H
ATOM   4593  OW  SOL  1218       1.130  25.991  53.212  1.00  0.00           O
ATOM   4594  HW1 SOL  1218       2.010  25.861  53.662  1.00  0.00           H
ATOM   4595  HW2 SOL  1218       1.000  26.961  52.992  1.00  0.00           H
ATOM   4596  OW  SOL  1219       6.130  32.271  44.501  1.00  0.00           O
ATOM   4597  HW1 SOL  1219       5.640  31.401  44.591  1.00  0.00           H
ATOM   4598  HW2 SOL  1219       5.900  32.701  43.631  1.00  0.00           H
ATOM   4599  OW  SOL  1220      12.931  30.901  51.472  1.00  0.00           O
ATOM   4600  HW1 SOL  1220      13.301  30.171  50.892  1.00  0.00           H
ATOM   4601  HW2 SOL  1220      13.451  30.951  52.322  1.00  0.00           H
ATOM   4602  OW  SOL  1221       8.090  18.661  42.261  1.00  0.00           O
ATOM   4603  HW1 SOL  1221       8.490  19.571  42.171  1.00  0.00           H
ATOM   4604  HW2 SOL  1221       7.090  18.741  42.321  1.00  0.00           H
ATOM   4605  OW  SOL  1222       1.970  28.381  49.882  1.00  0.00           O
ATOM   4606  HW1 SOL  1222       2.860  27.931  49.742  1.00  0.00           H
ATOM   4607  HW2 SOL  1222       1.240  27.731  49.692  1.00  0.00           H
ATOM   4608  OW  SOL  1223      15.251  28.611  39.141  1.00  0.00           O
ATOM   4609  HW1 SOL  1223      14.621  27.851  39.271  1.00  0.00           H
ATOM   4610  HW2 SOL  1223      15.731  28.791  40.001  1.00  0.00           H
ATOM   4611  OW  SOL  1224      11.871  36.541  53.402  1.00  0.00           O
ATOM   4612  HW1 SOL  1224      12.111  37.141  52.642  1.00  0.00           H
ATOM   4613  HW2 SOL  1224      11.941  35.591  53.102  1.00  0.00           H
ATOM   4614  OW  SOL  1225       3.170  21.131  55.252  1.00  0.00           O
ATOM   4615  HW1 SOL  1225       3.880  21.841  55.312  1.00  0.00           H
ATOM   4616  HW2 SOL  1225       2.290  21.521  55.532  1.00  0.00           H
ATOM   4617  OW  SOL  1226      14.661  32.791  46.772  1.00  0.00           O
ATOM   4618  HW1 SOL  1226      14.071  32.851  47.572  1.00  0.00           H
ATOM   4619  HW2 SOL  1226      14.511  31.911  46.312  1.00  0.00           H
ATOM   4620  OW  SOL  1227      16.671  35.761  42.961  1.00  0.00           O
ATOM   4621  HW1 SOL  1227      16.261  35.531  42.081  1.00  0.00           H
ATOM   4622  HW2 SOL  1227      16.491  35.021  43.611  1.00  0.00           H
ATOM   4623  OW  SOL  1228       5.980  25.911  39.941  1.00  0.00           O
ATOM   4624  HW1 SOL  1228       6.220  26.601  39.261  1.00  0.00           H
ATOM   4625  HW2 SOL  1228       5.200  26.241  40.481  1.00  0.00           H
ATOM   4626  OW  SOL  1229      12.811  22.071  46.682  1.00  0.00           O
ATOM   4627  HW1 SOL  1229      11.951  21.571  46.552  1.00  0.00           H
ATOM   4628  HW2 SOL  1229      13.431  21.531  47.242  1.00  0.00           H
ATOM   4629  OW  SOL  1230      15.761  35.241  40.311  1.00  0.00           O
ATOM   4630  HW1 SOL  1230      16.651  35.701  40.341  1.00  0.00           H
ATOM   4631  HW2 SOL  1230      15.551  35.001  39.361  1.00  0.00           H
ATOM   4632  OW  SOL  1231       8.070  24.671  51.892  1.00  0.00           O
ATOM   4633  HW1 SOL  1231       7.600  24.641  52.782  1.00  0.00           H
ATOM   4634  HW2 SOL  1231       7.560  24.121  51.232  1.00  0.00           H
ATOM   4635  OW  SOL  1232      13.941  23.311  53.982  1.00  0.00           O
ATOM   4636  HW1 SOL  1232      13.741  23.741  54.862  1.00  0.00           H
ATOM   4637  HW2 SOL  1232      14.721  22.691  54.072  1.00  0.00           H
ATOM   4638  OW  SOL  1233       9.731  27.521  52.962  1.00  0.00           O
ATOM   4639  HW1 SOL  1233      10.191  26.681  52.672  1.00  0.00           H
ATOM   4640  HW2 SOL  1233       9.171  27.861  52.212  1.00  0.00           H
ATOM   4641  OW  SOL  1234       9.911  22.721  49.662  1.00  0.00           O
ATOM   4642  HW1 SOL  1234       9.141  23.061  50.202  1.00  0.00           H
ATOM   4643  HW2 SOL  1234       9.571  22.211  48.872  1.00  0.00           H
ATOM   4644  OW  SOL  1235      10.411  25.631  41.531  1.00  0.00           O
ATOM   4645  HW1 SOL  1235      10.671  25.591  42.491  1.00  0.00           H
ATOM   4646  HW2 SOL  1235       9.561  25.121  41.391  1.00  0.00           H
ATOM   4647  OW  SOL  1236       0.760  26.731  45.131  1.00  0.00           O
ATOM   4648  HW1 SOL  1236       1.750  26.611  45.221  1.00  0.00           H
ATOM   4649  HW2 SOL  1236       0.520  27.681  45.341  1.00  0.00           H
ATOM   4650  OW  SOL  1237       1.300  36.831  52.952  1.00  0.00           O
ATOM   4651  HW1 SOL  1237       1.200  36.681  53.942  1.00  0.00           H
ATOM   4652  HW2 SOL  1237       0.440  37.191  52.592  1.00  0.00           H
ATOM   4653  OW  SOL  1238       8.650  22.101  39.191  1.00  0.00           O
ATOM   4654  HW1 SOL  1238       9.240  22.731  38.701  1.00  0.00           H
ATOM   4655  HW2 SOL  1238       8.840  21.161  38.901  1.00  0.00           H
ATOM   4656  OW  SOL  1239      17.191  24.471  55.552  1.00  0.00           O
ATOM   4657  HW1 SOL  1239      16.931  25.361  55.192  1.00  0.00           H
ATOM   4658  HW2 SOL  1239      17.171  23.791  54.822  1.00  0.00           H
ATOM   4659  OW  SOL  1240      13.621  30.061  42.691  1.00  0.00           O
ATOM   4660  HW1 SOL  1240      14.451  29.771  42.211  1.00  0.00           H
ATOM   4661  HW2 SOL  1240      13.131  30.731  42.131  1.00  0.00           H
ATOM   4662  OW  SOL  1241       5.500  20.581  46.091  1.00  0.00           O
ATOM   4663  HW1 SOL  1241       5.450  20.531  47.091  1.00  0.00           H
ATOM   4664  HW2 SOL  1241       5.520  21.541  45.801  1.00  0.00           H
ATOM   4665  OW  SOL  1242      10.081  33.181  42.011  1.00  0.00           O
ATOM   4666  HW1 SOL  1242       9.621  33.901  41.491  1.00  0.00           H
ATOM   4667  HW2 SOL  1242      10.041  33.381  42.991  1.00  0.00           H
ATOM   4668  OW  SOL  1243       3.510  36.631  45.771  1.00  0.00           O
ATOM   4669  HW1 SOL  1243       4.010  35.771  45.831  1.00  0.00           H
ATOM   4670  HW2 SOL  1243       4.160  37.401  45.741  1.00  0.00           H
ATOM   4671  OW  SOL  1244      17.951  29.281  45.971  1.00  0.00           O
ATOM   4672  HW1 SOL  1244      17.331  29.131  45.211  1.00  0.00           H
ATOM   4673  HW2 SOL  1244      17.431  29.391  46.821  1.00  0.00           H
ATOM   4674  OW  SOL  1245      12.271  34.121  52.302  1.00  0.00           O
ATOM   4675  HW1 SOL  1245      12.331  33.351  52.942  1.00  0.00           H
ATOM   4676  HW2 SOL  1245      11.751  33.861  51.502  1.00  0.00           H
ATOM   4677  OW  SOL  1246       3.210  28.051  39.661  1.00  0.00           O
ATOM   4678  HW1 SOL  1246       4.030  28.441  39.241  1.00  0.00           H
ATOM   4679  HW2 SOL  1246       2.940  27.231  39.171  1.00  0.00           H
ATOM   4680  OW  SOL  1247      14.581  25.971  44.521  1.00  0.00           O
ATOM   4681  HW1 SOL  1247      14.531  25.321  45.271  1.00  0.00           H
ATOM   4682  HW2 SOL  1247      15.381  26.561  44.651  1.00  0.00           H
ATOM   4683  OW  SOL  1248       4.610  31.281  54.512  1.00  0.00           O
ATOM   4684  HW1 SOL  1248       4.110  31.291  53.652  1.00  0.00           H
ATOM   4685  HW2 SOL  1248       3.980  31.101  55.272  1.00  0.00           H
ATOM   4686  OW  SOL  1249      11.111  36.381  39.611  1.00  0.00           O
ATOM   4687  HW1 SOL  1249      10.511  35.761  40.111  1.00  0.00           H
ATOM   4688  HW2 SOL  1249      11.421  35.941  38.761  1.00  0.00           H
ATOM   4689  OW  SOL  1250       2.020  21.471  52.222  1.00  0.00           O
ATOM   4690  HW1 SOL  1250       1.220  22.071  52.092  1.00  0.00           H
ATOM   4691  HW2 SOL  1250       1.920  20.981  53.082  1.00  0.00           H
ATOM   4692  OW  SOL  1251      16.321  32.391  38.051  1.00  0.00           O
ATOM   4693  HW1 SOL  1251      16.001  33.331  37.951  1.00  0.00           H
ATOM   4694  HW2 SOL  1251      15.561  31.761  37.931  1.00  0.00           H
ATOM   4695  OW  SOL  1252       4.640  36.051  40.471  1.00  0.00           O
ATOM   4696  HW1 SOL  1252       4.970  36.441  41.331  1.00  0.00           H
ATOM   4697  HW2 SOL  1252       5.400  35.981  39.821  1.00  0.00           H
ATOM   4698  OW  SOL  1253      14.001  19.691  41.501  1.00  0.00           O
ATOM   4699  HW1 SOL  1253      13.761  19.321  40.601  1.00  0.00           H
ATOM   4700  HW2 SOL  1253      14.991  19.851  41.541  1.00  0.00           H
ATOM   4701  OW  SOL  1254       2.490  36.471  49.652  1.00  0.00           O
ATOM   4702  HW1 SOL  1254       3.060  35.821  50.152  1.00  0.00           H
ATOM   4703  HW2 SOL  1254       2.330  36.141  48.722  1.00  0.00           H
ATOM   4704  OW  SOL  1255       9.401  35.601  46.281  1.00  0.00           O
ATOM   4705  HW1 SOL  1255      10.201  35.031  46.491  1.00  0.00           H
ATOM   4706  HW2 SOL  1255       8.911  35.201  45.511  1.00  0.00           H
ATOM   4707  OW  SOL  1256       3.820  25.621  42.041  1.00  0.00           O
ATOM   4708  HW1 SOL  1256       4.270  24.721  42.011  1.00  0.00           H
ATOM   4709  HW2 SOL  1256       2.880  25.511  42.371  1.00  0.00           H
ATOM   4710  OW  SOL  1257      15.471  20.841  54.532  1.00  0.00           O
ATOM   4711  HW1 SOL  1257      15.421  21.211  55.452  1.00  0.00           H
ATOM   4712  HW2 SOL  1257      14.751  20.151  54.412  1.00  0.00           H
ATOM   4713  OW  SOL  1258       6.140  19.841  38.411  1.00  0.00           O
ATOM   4714  HW1 SOL  1258       7.120  19.621  38.481  1.00  0.00           H
ATOM   4715  HW2 SOL  1258       5.830  19.671  37.481  1.00  0.00           H
ATOM   4716  OW  SOL  1259       7.810  21.261  54.732  1.00  0.00           O
ATOM   4717  HW1 SOL  1259       8.480  20.651  55.162  1.00  0.00           H
ATOM   4718  HW2 SOL  1259       7.080  21.451  55.382  1.00  0.00           H
ATOM   4719  OW  SOL  1260       8.880  33.761  49.192  1.00  0.00           O
ATOM   4720  HW1 SOL  1260       8.650  33.511  48.252  1.00  0.00           H
ATOM   4721  HW2 SOL  1260       9.490  33.071  49.582  1.00  0.00           H
ATOM   4722  OW  SOL  1261      13.511  24.521  51.572  1.00  0.00           O
ATOM   4723  HW1 SOL  1261      13.791  24.091  52.422  1.00  0.00           H
ATOM   4724  HW2 SOL  1261      13.761  25.481  51.582  1.00  0.00           H
ATOM   4725  OW  SOL  1262       8.030  32.641  46.481  1.00  0.00           O
ATOM   4726  HW1 SOL  1262       8.930  32.781  46.061  1.00  0.00           H
ATOM   4727  HW2 SOL  1262       7.320  32.661  45.771  1.00  0.00           H
ATOM   4728  OW  SOL  1263       9.220  23.651  46.231  1.00  0.00           O
ATOM   4729  HW1 SOL  1263       8.970  23.561  45.271  1.00  0.00           H
ATOM   4730  HW2 SOL  1263       9.700  22.831  46.541  1.00  0.00           H
ATOM   4731  OW  SOL  1264       5.390  19.261  42.361  1.00  0.00           O
ATOM   4732  HW1 SOL  1264       4.580  19.271  42.941  1.00  0.00           H
ATOM   4733  HW2 SOL  1264       5.420  20.091  41.811  1.00  0.00           H
ATOM   4734  OW  SOL  1265      14.341  30.501  37.651  1.00  0.00           O
ATOM   4735  HW1 SOL  1265      14.661  29.741  38.221  1.00  0.00           H
ATOM   4736  HW2 SOL  1265      13.421  30.771  37.951  1.00  0.00           H
ATOM   4737  OW  SOL  1266       2.970  18.971  38.951  1.00  0.00           O
ATOM   4738  HW1 SOL  1266       3.460  19.811  38.741  1.00  0.00           H
ATOM   4739  HW2 SOL  1266       3.590  18.321  39.401  1.00  0.00           H
ATOM   4740  OW  SOL  1267       9.351  20.981  42.041  1.00  0.00           O
ATOM   4741  HW1 SOL  1267       8.871  21.391  41.261  1.00  0.00           H
ATOM   4742  HW2 SOL  1267      10.341  20.961  41.851  1.00  0.00           H
ATOM   4743  OW  SOL  1268      10.761  25.451  51.882  1.00  0.00           O
ATOM   4744  HW1 SOL  1268       9.961  24.841  51.912  1.00  0.00           H
ATOM   4745  HW2 SOL  1268      11.571  24.921  51.642  1.00  0.00           H
ATOM   4746  OW  SOL  1269      12.271  34.321  45.171  1.00  0.00           O
ATOM   4747  HW1 SOL  1269      12.481  35.061  44.521  1.00  0.00           H
ATOM   4748  HW2 SOL  1269      12.951  34.321  45.901  1.00  0.00           H
ATOM   4749  OW  SOL  1270       4.590  30.141  44.651  1.00  0.00           O
ATOM   4750  HW1 SOL  1270       3.880  29.871  45.301  1.00  0.00           H
ATOM   4751  HW2 SOL  1270       4.330  29.861  43.721  1.00  0.00           H
ATOM   4752  OW  SOL  1271      12.711  36.591  43.151  1.00  0.00           O
ATOM   4753  HW1 SOL  1271      13.151  37.231  42.511  1.00  0.00           H
ATOM   4754  HW2 SOL  1271      12.211  37.111  43.851  1.00  0.00           H
ATOM   4755  OW  SOL  1272      10.321  24.111  37.401  1.00  0.00           O
ATOM   4756  HW1 SOL  1272       9.911  24.931  37.011  1.00  0.00           H
ATOM   4757  HW2 SOL  1272      10.961  24.371  38.131  1.00  0.00           H
ATOM   4758  OW  SOL  1273       0.780  24.181  51.102  1.00  0.00           O
ATOM   4759  HW1 SOL  1273       1.700  24.171  50.692  1.00  0.00           H
ATOM   4760  HW2 SOL  1273       0.720  24.921  51.772  1.00  0.00           H
ATOM   4761  OW  SOL  1274       5.610  20.841  48.712  1.00  0.00           O
ATOM   4762  HW1 SOL  1274       5.990  20.001  49.082  1.00  0.00           H
ATOM   4763  HW2 SOL  1274       4.730  21.031  49.152  1.00  0.00           H
ATOM   4764  OW  SOL  1275       8.660  23.161  43.661  1.00  0.00           O
ATOM   4765  HW1 SOL  1275       8.340  23.881  43.041  1.00  0.00           H
ATOM   4766  HW2 SOL  1275       8.900  22.351  43.131  1.00  0.00           H
ATOM   4767  OW  SOL  1276      10.171  19.011  44.771  1.00  0.00           O
ATOM   4768  HW1 SOL  1276       9.451  19.061  44.081  1.00  0.00           H
ATOM   4769  HW2 SOL  1276       9.931  18.321  45.461  1.00  0.00           H
ATOM   4770  OW  SOL  1277      14.291  30.351  45.911  1.00  0.00           O
ATOM   4771  HW1 SOL  1277      13.741  29.511  45.841  1.00  0.00           H
ATOM   4772  HW2 SOL  1277      14.551  30.641  44.991  1.00  0.00           H
ATOM   4773  OW  SOL  1278      14.661  24.521  47.162  1.00  0.00           O
ATOM   4774  HW1 SOL  1278      14.361  23.571  47.232  1.00  0.00           H
ATOM   4775  HW2 SOL  1278      15.391  24.681  47.822  1.00  0.00           H
ATOM   4776  OW  SOL  1279      18.571  26.951  41.011  1.00  0.00           O
ATOM   4777  HW1 SOL  1279      18.991  26.311  41.651  1.00  0.00           H
ATOM   4778  HW2 SOL  1279      18.191  26.441  40.231  1.00  0.00           H
ATOM   4779  OW  SOL  1280       4.880  32.471  38.981  1.00  0.00           O
ATOM   4780  HW1 SOL  1280       4.010  32.321  39.451  1.00  0.00           H
ATOM   4781  HW2 SOL  1280       4.710  32.731  38.031  1.00  0.00           H
ATOM   4782  OW  SOL  1281      16.641  31.421  43.811  1.00  0.00           O
ATOM   4783  HW1 SOL  1281      17.631  31.501  43.951  1.00  0.00           H
ATOM   4784  HW2 SOL  1281      16.191  32.261  44.121  1.00  0.00           H
ATOM   4785  OW  SOL  1282      13.901  24.371  38.021  1.00  0.00           O
ATOM   4786  HW1 SOL  1282      13.361  24.161  38.831  1.00  0.00           H
ATOM   4787  HW2 SOL  1282      14.811  23.961  38.111  1.00  0.00           H
ATOM   4788  OW  SOL  1283       5.270  21.181  40.521  1.00  0.00           O
ATOM   4789  HW1 SOL  1283       5.540  20.591  39.771  1.00  0.00           H
ATOM   4790  HW2 SOL  1283       5.270  22.131  40.211  1.00  0.00           H
ATOM   4791  OW  SOL  1284      17.541  30.851  53.122  1.00  0.00           O
ATOM   4792  HW1 SOL  1284      18.451  30.461  52.992  1.00  0.00           H
ATOM   4793  HW2 SOL  1284      17.621  31.811  53.362  1.00  0.00           H
ATOM   4794  OW  SOL  1285      10.641  32.091  50.642  1.00  0.00           O
ATOM   4795  HW1 SOL  1285       9.841  31.861  51.192  1.00  0.00           H
ATOM   4796  HW2 SOL  1285      11.471  31.831  51.132  1.00  0.00           H
ATOM   4797  OW  SOL  1286      15.921  34.911  53.492  1.00  0.00           O
ATOM   4798  HW1 SOL  1286      16.191  35.251  52.592  1.00  0.00           H
ATOM   4799  HW2 SOL  1286      16.711  34.531  53.952  1.00  0.00           H
ATOM   4800  OW  SOL  1287      11.111  30.571  48.242  1.00  0.00           O
ATOM   4801  HW1 SOL  1287      10.711  31.011  49.052  1.00  0.00           H
ATOM   4802  HW2 SOL  1287      10.701  30.941  47.412  1.00  0.00           H
ATOM   4803  OW  SOL  1288      16.381  29.611  48.032  1.00  0.00           O
ATOM   4804  HW1 SOL  1288      16.431  30.421  48.622  1.00  0.00           H
ATOM   4805  HW2 SOL  1288      15.521  29.631  47.522  1.00  0.00           H
ATOM   4806  OW  SOL  1289       9.150  19.511  51.262  1.00  0.00           O
ATOM   4807  HW1 SOL  1289       9.400  19.311  50.312  1.00  0.00           H
ATOM   4808  HW2 SOL  1289       9.870  20.071  51.682  1.00  0.00           H
ATOM   4809  OW  SOL  1290       9.801  29.781  54.432  1.00  0.00           O
ATOM   4810  HW1 SOL  1290       8.811  29.841  54.532  1.00  0.00           H
ATOM   4811  HW2 SOL  1290      10.031  28.981  53.872  1.00  0.00           H
ATOM   4812  OW  SOL  1291       7.050  29.121  40.921  1.00  0.00           O
ATOM   4813  HW1 SOL  1291       6.910  29.191  41.911  1.00  0.00           H
ATOM   4814  HW2 SOL  1291       7.890  28.611  40.741  1.00  0.00           H
ATOM   4815  OW  SOL  1292       4.100  26.751  49.752  1.00  0.00           O
ATOM   4816  HW1 SOL  1292       4.960  26.871  50.252  1.00  0.00           H
ATOM   4817  HW2 SOL  1292       3.680  25.881  50.022  1.00  0.00           H
ATOM   4818  OW  SOL  1293      12.741  22.481  49.862  1.00  0.00           O
ATOM   4819  HW1 SOL  1293      12.951  23.221  50.502  1.00  0.00           H
ATOM   4820  HW2 SOL  1293      11.851  22.651  49.432  1.00  0.00           H
ATOM   4821  OW  SOL  1294       0.640  34.261  50.552  1.00  0.00           O
ATOM   4822  HW1 SOL  1294       0.180  35.081  50.212  1.00  0.00           H
ATOM   4823  HW2 SOL  1294       1.620  34.451  50.642  1.00  0.00           H
ATOM   4824  OW  SOL  1295       3.670  29.621  42.251  1.00  0.00           O
ATOM   4825  HW1 SOL  1295       3.600  30.451  41.691  1.00  0.00           H
ATOM   4826  HW2 SOL  1295       3.710  28.821  41.651  1.00  0.00           H
ATOM   4827  OW  SOL  1296       5.660  23.991  45.891  1.00  0.00           O
ATOM   4828  HW1 SOL  1296       5.780  24.651  45.151  1.00  0.00           H
ATOM   4829  HW2 SOL  1296       6.120  24.331  46.721  1.00  0.00           H
ATOM   4830  OW  SOL  1297      12.521  32.101  41.121  1.00  0.00           O
ATOM   4831  HW1 SOL  1297      13.021  32.871  41.521  1.00  0.00           H
ATOM   4832  HW2 SOL  1297      11.571  32.121  41.441  1.00  0.00           H
ATOM   4833  OW  SOL  1298      12.721  33.071  48.662  1.00  0.00           O
ATOM   4834  HW1 SOL  1298      13.191  33.201  49.532  1.00  0.00           H
ATOM   4835  HW2 SOL  1298      12.061  32.331  48.752  1.00  0.00           H
ATOM   4836  OW  SOL  1299      15.821  25.011  41.961  1.00  0.00           O
ATOM   4837  HW1 SOL  1299      15.511  25.621  42.691  1.00  0.00           H
ATOM   4838  HW2 SOL  1299      16.321  25.531  41.271  1.00  0.00           H
ATOM   4839  OW  SOL  1300       3.540  33.721  50.532  1.00  0.00           O
ATOM   4840  HW1 SOL  1300       3.330  33.281  49.662  1.00  0.00           H
ATOM   4841  HW2 SOL  1300       4.510  33.981  50.562  1.00  0.00           H
ATOM   4842  OW  SOL  1301       4.020  26.131  53.222  1.00  0.00           O
ATOM   4843  HW1 SOL  1301       4.700  26.681  52.752  1.00  0.00           H
ATOM   4844  HW2 SOL  1301       4.420  25.251  53.492  1.00  0.00           H
ATOM   4845  OW  SOL  1302      15.871  26.411  53.942  1.00  0.00           O
ATOM   4846  HW1 SOL  1302      14.951  26.791  53.892  1.00  0.00           H
ATOM   4847  HW2 SOL  1302      16.471  26.881  53.292  1.00  0.00           H
ATOM   4848  OW  SOL  1303      10.131  19.671  54.942  1.00  0.00           O
ATOM   4849  HW1 SOL  1303      10.191  20.521  54.422  1.00  0.00           H
ATOM   4850  HW2 SOL  1303      10.451  18.911  54.372  1.00  0.00           H
ATOM   4851  OW  SOL  1304       5.040  19.121  54.642  1.00  0.00           O
ATOM   4852  HW1 SOL  1304       4.620  18.551  53.942  1.00  0.00           H
ATOM   4853  HW2 SOL  1304       4.380  19.811  54.962  1.00  0.00           H
ATOM   4854  OW  SOL  1305       5.730  27.321  47.532  1.00  0.00           O
ATOM   4855  HW1 SOL  1305       6.170  28.211  47.442  1.00  0.00           H
ATOM   4856  HW2 SOL  1305       5.100  27.321  48.302  1.00  0.00           H
ATOM   4857  OW  SOL  1306      13.601  27.241  47.692  1.00  0.00           O
ATOM   4858  HW1 SOL  1306      12.851  27.241  47.032  1.00  0.00           H
ATOM   4859  HW2 SOL  1306      13.971  26.321  47.782  1.00  0.00           H
ATOM   4860  OW  SOL  1307      12.091  23.871  39.991  1.00  0.00           O
ATOM   4861  HW1 SOL  1307      12.221  23.031  40.531  1.00  0.00           H
ATOM   4862  HW2 SOL  1307      11.801  24.611  40.591  1.00  0.00           H
ATOM   4863  OW  SOL  1308       3.070  20.751  49.552  1.00  0.00           O
ATOM   4864  HW1 SOL  1308       2.840  21.121  50.452  1.00  0.00           H
ATOM   4865  HW2 SOL  1308       2.770  19.801  49.492  1.00  0.00           H
ATOM   4866  OW  SOL  1309       0.370  31.721  50.062  1.00  0.00           O
ATOM   4867  HW1 SOL  1309       0.900  31.231  50.742  1.00  0.00           H
ATOM   4868  HW2 SOL  1309       0.590  32.701  50.112  1.00  0.00           H
ATOM   4869  OW  SOL  1310       7.320  24.961  47.882  1.00  0.00           O
ATOM   4870  HW1 SOL  1310       7.910  24.701  47.122  1.00  0.00           H
ATOM   4871  HW2 SOL  1310       7.040  25.921  47.772  1.00  0.00           H
ATOM   4872  OW  SOL  1311      17.281  27.971  55.782  1.00  0.00           O
ATOM   4873  HW1 SOL  1311      16.821  27.901  54.892  1.00  0.00           H
ATOM   4874  HW2 SOL  1311      16.661  28.411  56.442  1.00  0.00           H
ATOM   4875  OW  SOL  1312       3.070  19.251  43.421  1.00  0.00           O
ATOM   4876  HW1 SOL  1312       2.960  20.191  43.751  1.00  0.00           H
ATOM   4877  HW2 SOL  1312       3.020  18.621  44.191  1.00  0.00           H
ATOM   4878  OW  SOL  1313      16.221  22.291  40.981  1.00  0.00           O
ATOM   4879  HW1 SOL  1313      16.241  21.531  41.621  1.00  0.00           H
ATOM   4880  HW2 SOL  1313      15.741  23.061  41.381  1.00  0.00           H
ATOM   4881  OW  SOL  1314      10.231  26.281  46.902  1.00  0.00           O
ATOM   4882  HW1 SOL  1314      10.381  26.491  47.862  1.00  0.00           H
ATOM   4883  HW2 SOL  1314       9.931  25.331  46.812  1.00  0.00           H
ATOM   4884  OW  SOL  1315       9.801  34.351  54.242  1.00  0.00           O
ATOM   4885  HW1 SOL  1315       9.601  34.791  53.362  1.00  0.00           H
ATOM   4886  HW2 SOL  1315      10.191  33.441  54.082  1.00  0.00           H
ATOM   4887  OW  SOL  1316      18.591  33.801  53.292  1.00  0.00           O
ATOM   4888  HW1 SOL  1316      18.731  34.071  52.342  1.00  0.00           H
ATOM   4889  HW2 SOL  1316      19.421  34.021  53.822  1.00  0.00           H
ATOM   4890  OW  SOL  1317       3.500  27.601  55.282  1.00  0.00           O
ATOM   4891  HW1 SOL  1317       4.260  28.041  55.762  1.00  0.00           H
ATOM   4892  HW2 SOL  1317       3.850  27.131  54.462  1.00  0.00           H
ATOM   4893  OW  SOL  1318      15.401  21.361  38.491  1.00  0.00           O
ATOM   4894  HW1 SOL  1318      14.791  20.611  38.721  1.00  0.00           H
ATOM   4895  HW2 SOL  1318      15.621  21.881  39.321  1.00  0.00           H
ATOM   4896  OW  SOL  1319      13.031  27.001  37.661  1.00  0.00           O
ATOM   4897  HW1 SOL  1319      13.371  26.071  37.811  1.00  0.00           H
ATOM   4898  HW2 SOL  1319      13.211  27.271  36.711  1.00  0.00           H
ATOM   4899  OW  SOL  1320      10.681  31.951  45.731  1.00  0.00           O
ATOM   4900  HW1 SOL  1320      10.751  31.111  45.181  1.00  0.00           H
ATOM   4901  HW2 SOL  1320      11.301  32.641  45.371  1.00  0.00           H
ATOM   4902  OW  SOL  1321       3.190  26.721  46.732  1.00  0.00           O
ATOM   4903  HW1 SOL  1321       4.120  27.081  46.782  1.00  0.00           H
ATOM   4904  HW2 SOL  1321       3.130  25.871  47.252  1.00  0.00           H
ATOM   4905  OW  SOL  1322       3.390  23.711  47.302  1.00  0.00           O
ATOM   4906  HW1 SOL  1322       2.870  22.881  47.132  1.00  0.00           H
ATOM   4907  HW2 SOL  1322       4.160  23.761  46.662  1.00  0.00           H
ATOM   4908  OW  SOL  1323      11.381  22.421  54.022  1.00  0.00           O
ATOM   4909  HW1 SOL  1323      10.931  23.051  54.662  1.00  0.00           H
ATOM   4910  HW2 SOL  1323      12.311  22.731  53.852  1.00  0.00           H
ATOM   4911  OW  SOL  1324      11.601  20.691  52.012  1.00  0.00           O
ATOM   4912  HW1 SOL  1324      11.601  21.331  52.782  1.00  0.00           H
ATOM   4913  HW2 SOL  1324      11.881  21.171  51.182  1.00  0.00           H
ATOM   4914  OW  SOL  1325       0.080  31.881  39.241  1.00  0.00           O
ATOM   4915  HW1 SOL  1325      -0.850  32.091  38.931  1.00  0.00           H
ATOM   4916  HW2 SOL  1325       0.180  30.891  39.371  1.00  0.00           H
ATOM   4917  OW  SOL  1326       0.880  36.631  46.511  1.00  0.00           O
ATOM   4918  HW1 SOL  1326       0.460  35.771  46.241  1.00  0.00           H
ATOM   4919  HW2 SOL  1326       1.820  36.661  46.171  1.00  0.00           H
ATOM   4920  OW  SOL  1327       5.040  34.301  46.341  1.00  0.00           O
ATOM   4921  HW1 SOL  1327       5.700  35.041  46.431  1.00  0.00           H
ATOM   4922  HW2 SOL  1327       5.480  33.511  45.921  1.00  0.00           H
ATOM   4923  OW  SOL  1328      10.021  26.581  49.622  1.00  0.00           O
ATOM   4924  HW1 SOL  1328      10.431  26.261  50.482  1.00  0.00           H
ATOM   4925  HW2 SOL  1328       9.061  26.311  49.592  1.00  0.00           H
ATOM   4926  OW  SOL  1329       0.400  24.061  48.382  1.00  0.00           O
ATOM   4927  HW1 SOL  1329       1.250  23.731  47.972  1.00  0.00           H
ATOM   4928  HW2 SOL  1329       0.530  24.211  49.362  1.00  0.00           H
ATOM   4929  OW  SOL  1330       1.890  23.821  54.462  1.00  0.00           O
ATOM   4930  HW1 SOL  1330       2.480  23.421  53.762  1.00  0.00           H
ATOM   4931  HW2 SOL  1330       1.310  24.531  54.052  1.00  0.00           H
ATOM   4932  OW  SOL  1331      13.691  28.121  53.842  1.00  0.00           O
ATOM   4933  HW1 SOL  1331      14.081  29.011  54.042  1.00  0.00           H
ATOM   4934  HW2 SOL  1331      13.791  27.921  52.872  1.00  0.00           H
ATOM   4935  OW  SOL  1332       8.150  24.341  40.491  1.00  0.00           O
ATOM   4936  HW1 SOL  1332       8.220  23.451  40.031  1.00  0.00           H
ATOM   4937  HW2 SOL  1332       7.210  24.681  40.411  1.00  0.00           H
ATOM   4938  OW  SOL  1333      16.571  24.661  49.302  1.00  0.00           O
ATOM   4939  HW1 SOL  1333      16.191  23.971  49.922  1.00  0.00           H
ATOM   4940  HW2 SOL  1333      17.391  24.301  48.862  1.00  0.00           H
ATOM   4941  OW  SOL  1334       2.520  34.261  54.682  1.00  0.00           O
ATOM   4942  HW1 SOL  1334       2.220  34.831  55.442  1.00  0.00           H
ATOM   4943  HW2 SOL  1334       2.450  33.291  54.942  1.00  0.00           H
ATOM   4944  OW  SOL  1335       6.710  23.261  49.932  1.00  0.00           O
ATOM   4945  HW1 SOL  1335       6.370  22.371  49.632  1.00  0.00           H
ATOM   4946  HW2 SOL  1335       6.970  23.801  49.132  1.00  0.00           H
ATOM   4947  OW  SOL  1336       9.300  35.401  51.892  1.00  0.00           O
ATOM   4948  HW1 SOL  1336       9.060  35.221  50.942  1.00  0.00           H
ATOM   4949  HW2 SOL  1336       9.600  36.341  51.992  1.00  0.00           H
ATOM   4950  OW  SOL  1337       4.730  23.621  39.151  1.00  0.00           O
ATOM   4951  HW1 SOL  1337       5.340  24.421  39.191  1.00  0.00           H
ATOM   4952  HW2 SOL  1337       3.780  23.931  39.221  1.00  0.00           H
ATOM   4953  OW  SOL  1338       1.590  29.991  51.902  1.00  0.00           O
ATOM   4954  HW1 SOL  1338       1.810  29.381  52.662  1.00  0.00           H
ATOM   4955  HW2 SOL  1338       1.690  29.501  51.042  1.00  0.00           H
ATOM   4956  OW  SOL  1339      13.471  29.211  49.582  1.00  0.00           O
ATOM   4957  HW1 SOL  1339      13.711  28.581  48.842  1.00  0.00           H
ATOM   4958  HW2 SOL  1339      12.571  29.611  49.402  1.00  0.00           H
ATOM   4959  OW  SOL  1340      13.021  27.171  40.331  1.00  0.00           O
ATOM   4960  HW1 SOL  1340      12.161  26.861  40.751  1.00  0.00           H
ATOM   4961  HW2 SOL  1340      12.981  27.031  39.341  1.00  0.00           H
ATOM   4962  OW  SOL  1341      17.591  36.091  48.782  1.00  0.00           O
ATOM   4963  HW1 SOL  1341      18.201  36.391  48.052  1.00  0.00           H
ATOM   4964  HW2 SOL  1341      17.211  35.201  48.562  1.00  0.00           H
ATOM   4965  OW  SOL  1342      12.521  35.931  48.522  1.00  0.00           O
ATOM   4966  HW1 SOL  1342      13.361  35.981  47.982  1.00  0.00           H
ATOM   4967  HW2 SOL  1342      12.291  34.971  48.702  1.00  0.00           H
ATOM   4968  OW  SOL  1343       0.830  31.201  47.462  1.00  0.00           O
ATOM   4969  HW1 SOL  1343       0.780  31.191  48.462  1.00  0.00           H
ATOM   4970  HW2 SOL  1343       0.000  30.791  47.082  1.00  0.00           H
ATOM   4971  OW  SOL  1344       6.880  35.241  54.402  1.00  0.00           O
ATOM   4972  HW1 SOL  1344       6.320  36.051  54.492  1.00  0.00           H
ATOM   4973  HW2 SOL  1344       7.400  35.281  53.542  1.00  0.00           H
ATOM   4974  OW  SOL  1345      17.261  19.971  42.471  1.00  0.00           O
ATOM   4975  HW1 SOL  1345      17.991  19.801  41.801  1.00  0.00           H
ATOM   4976  HW2 SOL  1345      16.951  19.101  42.851  1.00  0.00           H
ATOM   4977  OW  SOL  1346      13.881  34.351  42.011  1.00  0.00           O
ATOM   4978  HW1 SOL  1346      14.551  34.471  41.271  1.00  0.00           H
ATOM   4979  HW2 SOL  1346      13.481  35.241  42.241  1.00  0.00           H
ATOM   4980  OW  SOL  1347       1.300  36.561  55.752  1.00  0.00           O
ATOM   4981  HW1 SOL  1347       0.890  35.821  56.282  1.00  0.00           H
ATOM   4982  HW2 SOL  1347       1.940  37.071  56.332  1.00  0.00           H
ATOM   4983  OW  SOL  1348      12.801  27.891  43.961  1.00  0.00           O
ATOM   4984  HW1 SOL  1348      13.401  27.081  43.981  1.00  0.00           H
ATOM   4985  HW2 SOL  1348      13.201  28.581  43.361  1.00  0.00           H
ATOM   4986  OW  SOL  1349       8.300  31.351  51.462  1.00  0.00           O
ATOM   4987  HW1 SOL  1349       8.250  31.681  52.412  1.00  0.00           H
ATOM   4988  HW2 SOL  1349       7.440  31.541  51.002  1.00  0.00           H
ATOM   4989  OW  SOL  1350       6.720  34.781  38.781  1.00  0.00           O
ATOM   4990  HW1 SOL  1350       6.810  34.881  37.791  1.00  0.00           H
ATOM   4991  HW2 SOL  1350       6.320  33.891  38.991  1.00  0.00           H
ATOM   4992  OW  SOL  1351      16.501  35.821  51.182  1.00  0.00           O
ATOM   4993  HW1 SOL  1351      17.031  35.921  50.342  1.00  0.00           H
ATOM   4994  HW2 SOL  1351      16.231  36.721  51.522  1.00  0.00           H
ATOM   4995  OW  SOL  1352      18.411  20.371  46.872  1.00  0.00           O
ATOM   4996  HW1 SOL  1352      18.801  19.521  46.512  1.00  0.00           H
ATOM   4997  HW2 SOL  1352      17.431  20.391  46.682  1.00  0.00           H
ATOM   4998  OW  SOL  1353       2.630  21.881  44.441  1.00  0.00           O
ATOM   4999  HW1 SOL  1353       1.840  22.391  44.101  1.00  0.00           H
ATOM   5000  HW2 SOL  1353       2.540  21.731  45.421  1.00  0.00           H
ATOM   5001  OW  SOL  1354      11.941  34.741  37.551  1.00  0.00           O
ATOM   5002  HW1 SOL  1354      12.001  33.811  37.921  1.00  0.00           H
ATOM   5003  HW2 SOL  1354      11.351  34.741  36.751  1.00  0.00           H
ATOM   5004  OW  SOL  1355       8.220  28.641  50.962  1.00  0.00           O
ATOM   5005  HW1 SOL  1355       8.620  28.631  50.042  1.00  0.00           H
ATOM   5006  HW2 SOL  1355       8.320  29.561  51.362  1.00  0.00           H
ATOM   5007  OW  SOL  1356       9.160  27.721  40.151  1.00  0.00           O
ATOM   5008  HW1 SOL  1356       9.790  28.101  39.471  1.00  0.00           H
ATOM   5009  HW2 SOL  1356       9.560  26.891  40.541  1.00  0.00           H
ATOM   5010  OW  SOL  1357      15.041  34.691  37.681  1.00  0.00           O
ATOM   5011  HW1 SOL  1357      14.121  35.061  37.751  1.00  0.00           H
ATOM   5012  HW2 SOL  1357      15.421  34.891  36.781  1.00  0.00           H
ATOM   5013  OW  SOL  1358       3.720  31.501  52.142  1.00  0.00           O
ATOM   5014  HW1 SOL  1358       3.590  32.431  51.802  1.00  0.00           H
ATOM   5015  HW2 SOL  1358       2.880  30.981  52.012  1.00  0.00           H
ATOM   5016  OW  SOL  1359      16.141  31.541  50.132  1.00  0.00           O
ATOM   5017  HW1 SOL  1359      16.741  31.571  50.932  1.00  0.00           H
ATOM   5018  HW2 SOL  1359      15.391  32.181  50.262  1.00  0.00           H
ATOM   5019  OW  SOL  1360      10.391  29.601  44.201  1.00  0.00           O
ATOM   5020  HW1 SOL  1360       9.691  29.131  44.741  1.00  0.00           H
ATOM   5021  HW2 SOL  1360      10.981  28.921  43.771  1.00  0.00           H
ATOM   5022  OW  SOL  1361      10.141  20.981  46.952  1.00  0.00           O
ATOM   5023  HW1 SOL  1361      10.061  20.621  46.022  1.00  0.00           H
ATOM   5024  HW2 SOL  1361      10.121  20.221  47.602  1.00  0.00           H
ATOM   5025  OW  SOL  1362       5.900  33.491  42.151  1.00  0.00           O
ATOM   5026  HW1 SOL  1362       6.320  32.911  41.451  1.00  0.00           H
ATOM   5027  HW2 SOL  1362       5.460  34.281  41.711  1.00  0.00           H
ATOM   5028  OW  SOL  1363      17.091  22.471  51.052  1.00  0.00           O
ATOM   5029  HW1 SOL  1363      17.821  23.161  51.092  1.00  0.00           H
ATOM   5030  HW2 SOL  1363      17.371  21.721  50.462  1.00  0.00           H
ATOM   5031  OW  SOL  1364       2.550  32.101  40.141  1.00  0.00           O
ATOM   5032  HW1 SOL  1364       1.590  32.111  39.871  1.00  0.00           H
ATOM   5033  HW2 SOL  1364       2.670  32.631  40.981  1.00  0.00           H
ATOM   5034  OW  SOL  1365       1.050  28.751  54.502  1.00  0.00           O
ATOM   5035  HW1 SOL  1365       0.280  28.421  55.042  1.00  0.00           H
ATOM   5036  HW2 SOL  1365       1.900  28.451  54.922  1.00  0.00           H
ATOM   5037  OW  SOL  1366       6.720  20.651  52.132  1.00  0.00           O
ATOM   5038  HW1 SOL  1366       7.620  20.491  51.732  1.00  0.00           H
ATOM   5039  HW2 SOL  1366       6.800  20.701  53.122  1.00  0.00           H
ATOM   5040  OW  SOL  1367       0.750  22.071  37.571  1.00  0.00           O
ATOM   5041  HW1 SOL  1367      -0.170  21.791  37.281  1.00  0.00           H
ATOM   5042  HW2 SOL  1367       1.060  22.841  37.011  1.00  0.00           H
ATOM   5043  OW  SOL  1368      14.401  27.181  51.222  1.00  0.00           O
ATOM   5044  HW1 SOL  1368      13.831  27.701  50.592  1.00  0.00           H
ATOM   5045  HW2 SOL  1368      15.361  27.301  50.982  1.00  0.00           H
ATOM   5046  OW  SOL  1369       0.720  20.281  40.421  1.00  0.00           O
ATOM   5047  HW1 SOL  1369       0.550  21.111  39.881  1.00  0.00           H
ATOM   5048  HW2 SOL  1369       1.620  19.911  40.201  1.00  0.00           H
ATOM   5049  OW  SOL  1370       6.130  27.041  51.552  1.00  0.00           O
ATOM   5050  HW1 SOL  1370       6.690  27.851  51.382  1.00  0.00           H
ATOM   5051  HW2 SOL  1370       6.720  26.241  51.582  1.00  0.00           H
ATOM   5052  OW  SOL  1371      14.931  36.291  46.832  1.00  0.00           O
ATOM   5053  HW1 SOL  1371      15.261  36.931  46.142  1.00  0.00           H
ATOM   5054  HW2 SOL  1371      15.591  36.231  47.582  1.00  0.00           H
ATOM   5055  OW  SOL  1372       7.160  24.271  54.322  1.00  0.00           O
ATOM   5056  HW1 SOL  1372       7.350  24.921  55.062  1.00  0.00           H
ATOM   5057  HW2 SOL  1372       7.760  23.471  54.412  1.00  0.00           H
ATOM   5058  OW  SOL  1373      14.501  30.821  53.572  1.00  0.00           O
ATOM   5059  HW1 SOL  1373      14.411  30.721  54.562  1.00  0.00           H
ATOM   5060  HW2 SOL  1373      15.461  30.751  53.312  1.00  0.00           H
ATOM   5061  OW  SOL  1374       3.900  36.031  52.842  1.00  0.00           O
[truncated: 2,946,712 more chars]
