# Supplementary material for: Noncovalent Interactions with PAMAM and PPI Dendrimers Promote the Cellular Uptake and Photodynamic Activity of Rose Bengal: The Role of the Dendrimer Structure
Source: J Med Chem. 2021 Sep 21;64(21):15758–71. doi: 10.1021/acs.jmedchem.1c01080 (PMC8591609; doi:10.1021/acs.jmedchem.1c01080)
Supplement: Supplementary file 9 — jm1c01080_si_009.zip [file jm1c01080_si_009.zip › 09-PDB-Submission/01-Neat/02-pam4/system.pdb]

TITLE     PAMAM Gen. 4 in water
REMARK    THIS IS A SIMULATION BOX
CRYST1   98.920   98.920   98.920  60.00  60.00  90.00 P 1           1
MODEL        1
ATOM      1  C1  aaa     1      73.700  77.100  35.544  1.00  0.00            
ATOM      2  H1  aaa     1      73.890  78.030  36.094  1.00  0.00            
ATOM      3  H2  aaa     1      73.960  76.280  36.224  1.00  0.00            
ATOM      4  C2  aaa     1      74.650  77.100  34.314  1.00  0.00            
ATOM      5  H3  aaa     1      74.360  76.310  33.614  1.00  0.00            
ATOM      6  H4  aaa     1      74.480  78.060  33.804  1.00  0.00            
ATOM      7  N1  aaa     1      76.080  76.940  34.694  1.00  0.00            
ATOM      8  N2  aaa     1      72.260  76.990  35.164  1.00  0.00            
ATOM      9  C3  aaa     1      71.360  77.510  36.224  1.00  0.00            
ATOM     10  H5  aaa     1      71.720  77.190  37.214  1.00  0.00            
ATOM     11  H6  aaa     1      70.340  77.130  36.104  1.00  0.00            
ATOM     12  C4  aaa     1      71.890  75.610  34.774  1.00  0.00            
ATOM     13  H7  aaa     1      72.720  75.130  34.254  1.00  0.00            
ATOM     14  H8  aaa     1      71.670  75.010  35.674  1.00  0.00            
ATOM     15  C5  aaa     1      76.410  75.550  35.044  1.00  0.00            
ATOM     16  H9  aaa     1      75.560  75.050  35.524  1.00  0.00            
ATOM     17  H10 aaa     1      76.670  74.970  34.144  1.00  0.00            
ATOM     18  C6  aaa     1      77.000  77.480  33.674  1.00  0.00            
ATOM     19  H11 aaa     1      76.650  77.220  32.664  1.00  0.00            
ATOM     20  H12 aaa     1      78.010  77.060  33.794  1.00  0.00            
ATOM     21  C7  aaa     1      77.580  75.530  36.044  1.00  0.00            
ATOM     22  H13 aaa     1      78.470  75.990  35.604  1.00  0.00            
ATOM     23  H14 aaa     1      77.320  76.090  36.934  1.00  0.00            
ATOM     24  C8  aaa     1      77.110  79.000  33.844  1.00  0.00            
ATOM     25  H15 aaa     1      76.140  79.490  33.684  1.00  0.00            
ATOM     26  H16 aaa     1      77.430  79.220  34.864  1.00  0.00            
ATOM     27  C9  aaa     1      70.690  75.640  33.834  1.00  0.00            
ATOM     28  H17 aaa     1      69.810  76.050  34.324  1.00  0.00            
ATOM     29  H18 aaa     1      70.900  76.250  32.954  1.00  0.00            
ATOM     30  C10 aaa     1      71.300  79.030  36.134  1.00  0.00            
ATOM     31  H19 aaa     1      72.270  79.480  36.354  1.00  0.00            
ATOM     32  H20 aaa     1      71.010  79.320  35.124  1.00  0.00            
ATOM     33  C11 aaa     1      70.310  74.230  33.434  1.00  0.00            
ATOM     34  C12 aaa     1      70.320  79.590  37.144  1.00  0.00            
ATOM     35  C13 aaa     1      77.940  74.100  36.364  1.00  0.00            
ATOM     36  C14 aaa     1      78.080  79.590  32.854  1.00  0.00            
ATOM     37  O1  aaa     1      69.760  73.470  34.194  1.00  0.00            
ATOM     38  O2  aaa     1      78.380  73.350  35.524  1.00  0.00            
ATOM     39  O3  aaa     1      78.130  79.230  31.694  1.00  0.00            
ATOM     40  O4  aaa     1      70.250  79.180  38.284  1.00  0.00            
ATOM     41  C1  bbb     2      71.190  71.410  31.934  1.00  0.00            
ATOM     42  H1  bbb     2      71.270  71.400  33.034  1.00  0.00            
ATOM     43  H2  bbb     2      72.200  71.540  31.534  1.00  0.00            
ATOM     44  C2  bbb     2      70.290  72.580  31.524  1.00  0.00            
ATOM     45  H3  bbb     2      70.290  72.660  30.434  1.00  0.00            
ATOM     46  H4  bbb     2      69.270  72.320  31.834  1.00  0.00            
ATOM     47  N1  bbb     2      70.590  70.170  31.444  1.00  0.00            
ATOM     48  C3  bbb     2      70.770  69.040  32.354  1.00  0.00            
ATOM     49  H5  bbb     2      71.760  69.070  32.814  1.00  0.00            
ATOM     50  H6  bbb     2      70.650  68.090  31.834  1.00  0.00            
ATOM     51  C4  bbb     2      70.980  69.880  30.064  1.00  0.00            
ATOM     52  H7  bbb     2      71.140  70.800  29.504  1.00  0.00            
ATOM     53  H8  bbb     2      71.900  69.290  30.044  1.00  0.00            
ATOM     54  C5  bbb     2      69.830  69.120  29.414  1.00  0.00            
ATOM     55  H9  bbb     2      69.600  68.210  29.964  1.00  0.00            
ATOM     56  H10 bbb     2      68.950  69.760  29.444  1.00  0.00            
ATOM     57  C6  bbb     2      69.680  69.150  33.414  1.00  0.00            
ATOM     58  H11 bbb     2      69.700  70.130  33.904  1.00  0.00            
ATOM     59  H12 bbb     2      68.700  69.030  32.954  1.00  0.00            
ATOM     60  C7  bbb     2      70.110  68.740  27.994  1.00  0.00            
ATOM     61  C8  bbb     2      69.830  68.070  34.434  1.00  0.00            
ATOM     62  O1  bbb     2      71.200  68.820  27.464  1.00  0.00            
ATOM     63  O2  bbb     2      70.110  66.930  34.144  1.00  0.00            
ATOM     64  N4  bbb     2      70.670  73.880  32.144  1.00  0.00            
ATOM     65  H21 bbb     2      71.150  74.580  31.604  1.00  0.00            
ATOM     66  C1  bbb     3      67.170  80.740  37.604  1.00  0.00            
ATOM     67  H1  bbb     3      67.250  79.660  37.804  1.00  0.00            
ATOM     68  H2  bbb     3      66.690  80.850  36.624  1.00  0.00            
ATOM     69  C2  bbb     3      68.570  81.370  37.524  1.00  0.00            
ATOM     70  H3  bbb     3      68.460  82.400  37.154  1.00  0.00            
ATOM     71  H4  bbb     3      68.980  81.430  38.544  1.00  0.00            
ATOM     72  N1  bbb     3      66.390  81.410  38.654  1.00  0.00            
ATOM     73  C3  bbb     3      66.180  80.540  39.834  1.00  0.00            
ATOM     74  H5  bbb     3      65.720  79.600  39.524  1.00  0.00            
ATOM     75  H6  bbb     3      65.520  81.040  40.544  1.00  0.00            
ATOM     76  C4  bbb     3      65.130  81.920  38.114  1.00  0.00            
ATOM     77  H7  bbb     3      65.340  82.460  37.184  1.00  0.00            
ATOM     78  H8  bbb     3      64.450  81.090  37.884  1.00  0.00            
ATOM     79  C5  bbb     3      64.470  82.890  39.084  1.00  0.00            
ATOM     80  H9  bbb     3      64.030  82.360  39.934  1.00  0.00            
ATOM     81  H10 bbb     3      65.220  83.590  39.454  1.00  0.00            
ATOM     82  C6  bbb     3      67.490  80.280  40.564  1.00  0.00            
ATOM     83  H11 bbb     3      68.160  79.660  39.954  1.00  0.00            
ATOM     84  H12 bbb     3      67.980  81.220  40.784  1.00  0.00            
ATOM     85  C7  bbb     3      63.360  83.650  38.414  1.00  0.00            
ATOM     86  C8  bbb     3      67.250  79.550  41.854  1.00  0.00            
ATOM     87  O1  bbb     3      62.820  83.280  37.394  1.00  0.00            
ATOM     88  O2  bbb     3      66.150  79.200  42.224  1.00  0.00            
ATOM     89  N4  bbb     3      69.520  80.600  36.664  1.00  0.00            
ATOM     90  H21 bbb     3      69.650  80.850  35.694  1.00  0.00            
ATOM     91  C1  bbb     4      77.410  71.230  37.864  1.00  0.00            
ATOM     92  H1  bbb     4      77.310  71.190  36.774  1.00  0.00            
ATOM     93  H2  bbb     4      76.400  71.310  38.274  1.00  0.00            
ATOM     94  C2  bbb     4      78.240  72.460  38.254  1.00  0.00            
ATOM     95  H3  bbb     4      78.290  72.540  39.354  1.00  0.00            
ATOM     96  H4  bbb     4      79.260  72.300  37.894  1.00  0.00            
ATOM     97  N1  bbb     4      78.080  70.020  38.374  1.00  0.00            
ATOM     98  C3  bbb     4      77.980  68.890  37.444  1.00  0.00            
ATOM     99  H5  bbb     4      76.960  68.830  37.034  1.00  0.00            
ATOM    100  H6  bbb     4      78.200  67.950  37.964  1.00  0.00            
ATOM    101  C4  bbb     4      77.660  69.690  39.734  1.00  0.00            
ATOM    102  H7  bbb     4      77.410  70.610  40.284  1.00  0.00            
ATOM    103  H8  bbb     4      76.770  69.050  39.724  1.00  0.00            
ATOM    104  C5  bbb     4      78.820  69.000  40.434  1.00  0.00            
ATOM    105  H9  bbb     4      79.080  68.070  39.934  1.00  0.00            
ATOM    106  H10 bbb     4      79.700  69.660  40.404  1.00  0.00            
ATOM    107  C6  bbb     4      79.000  69.090  36.344  1.00  0.00            
ATOM    108  H11 bbb     4      78.850  70.040  35.834  1.00  0.00            
ATOM    109  H12 bbb     4      80.010  69.090  36.774  1.00  0.00            
ATOM    110  C7  bbb     4      78.510  68.690  41.874  1.00  0.00            
ATOM    111  C8  bbb     4      78.930  67.970  35.344  1.00  0.00            
ATOM    112  O1  bbb     4      77.470  69.020  42.414  1.00  0.00            
ATOM    113  O2  bbb     4      78.650  66.830  35.654  1.00  0.00            
ATOM    114  N4  bbb     4      77.730  73.730  37.674  1.00  0.00            
ATOM    115  H21 bbb     4      77.340  74.440  38.284  1.00  0.00            
ATOM    116  C1  bbb     5      81.240  80.760  32.394  1.00  0.00            
ATOM    117  H1  bbb     5      81.160  79.680  32.204  1.00  0.00            
ATOM    118  H2  bbb     5      81.730  80.870  33.374  1.00  0.00            
ATOM    119  C2  bbb     5      79.840  81.380  32.504  1.00  0.00            
ATOM    120  H3  bbb     5      79.940  82.400  32.884  1.00  0.00            
ATOM    121  H4  bbb     5      79.430  81.450  31.484  1.00  0.00            
ATOM    122  N1  bbb     5      82.010  81.430  31.334  1.00  0.00            
ATOM    123  C3  bbb     5      82.220  80.540  30.174  1.00  0.00            
ATOM    124  H5  bbb     5      82.690  79.600  30.494  1.00  0.00            
ATOM    125  H6  bbb     5      82.890  81.020  29.454  1.00  0.00            
ATOM    126  C4  bbb     5      83.270  81.940  31.874  1.00  0.00            
ATOM    127  H7  bbb     5      83.060  82.510  32.784  1.00  0.00            
ATOM    128  H8  bbb     5      83.950  81.110  32.124  1.00  0.00            
ATOM    129  C5  bbb     5      83.950  82.880  30.884  1.00  0.00            
ATOM    130  H9  bbb     5      84.390  82.340  30.044  1.00  0.00            
ATOM    131  H10 bbb     5      83.200  83.590  30.494  1.00  0.00            
ATOM    132  C6  bbb     5      80.910  80.270  29.444  1.00  0.00            
ATOM    133  H11 bbb     5      80.230  79.690  30.074  1.00  0.00            
ATOM    134  H12 bbb     5      80.440  81.210  29.164  1.00  0.00            
ATOM    135  C7  bbb     5      85.060  83.650  31.544  1.00  0.00            
ATOM    136  C8  bbb     5      81.160  79.460  28.194  1.00  0.00            
ATOM    137  O1  bbb     5      85.600  83.290  32.564  1.00  0.00            
ATOM    138  O2  bbb     5      82.260  79.030  27.894  1.00  0.00            
ATOM    139  N4  bbb     5      78.900  80.590  33.344  1.00  0.00            
ATOM    140  H21 bbb     5      78.790  80.800  34.324  1.00  0.00            
ATOM    141  C1  bbb     6      68.350  68.730  24.954  1.00  0.00            
ATOM    142  H1  bbb     6      68.860  69.690  25.094  1.00  0.00            
ATOM    143  H2  bbb     6      67.300  68.880  25.224  1.00  0.00            
ATOM    144  C2  bbb     6      68.990  67.730  25.944  1.00  0.00            
ATOM    145  H3  bbb     6      68.450  66.770  25.914  1.00  0.00            
ATOM    146  H4  bbb     6      70.030  67.560  25.624  1.00  0.00            
ATOM    147  N1  bbb     6      68.460  68.280  23.554  1.00  0.00            
ATOM    148  C3  bbb     6      68.220  69.410  22.654  1.00  0.00            
ATOM    149  H5  bbb     6      67.390  70.020  23.024  1.00  0.00            
ATOM    150  H6  bbb     6      67.950  69.070  21.644  1.00  0.00            
ATOM    151  C4  bbb     6      67.580  67.130  23.284  1.00  0.00            
ATOM    152  H7  bbb     6      67.780  66.370  24.034  1.00  0.00            
ATOM    153  H8  bbb     6      66.530  67.420  23.364  1.00  0.00            
ATOM    154  C5  bbb     6      67.840  66.520  21.904  1.00  0.00            
ATOM    155  H9  bbb     6      67.240  67.030  21.144  1.00  0.00            
ATOM    156  H10 bbb     6      68.890  66.620  21.634  1.00  0.00            
ATOM    157  C6  bbb     6      69.490  70.220  22.524  1.00  0.00            
ATOM    158  H11 bbb     6      69.860  70.570  23.484  1.00  0.00            
ATOM    159  H12 bbb     6      70.280  69.620  22.064  1.00  0.00            
ATOM    160  C7  bbb     6      67.470  65.060  21.864  1.00  0.00            
ATOM    161  C8  bbb     6      69.200  71.430  21.694  1.00  0.00            
ATOM    162  O1  bbb     6      66.940  64.490  22.794  1.00  0.00            
ATOM    163  O2  bbb     6      68.430  72.290  22.064  1.00  0.00            
ATOM    164  N4  bbb     6      69.000  68.220  27.344  1.00  0.00            
ATOM    165  H21 bbb     6      68.170  68.160  27.924  1.00  0.00            
ATOM    166  C1  bbb     7      68.910  66.660  37.314  1.00  0.00            
ATOM    167  H1  bbb     7      68.570  66.120  36.424  1.00  0.00            
ATOM    168  H2  bbb     7      68.050  67.200  37.714  1.00  0.00            
ATOM    169  C2  bbb     7      70.010  67.660  36.914  1.00  0.00            
ATOM    170  H3  bbb     7      70.260  68.280  37.774  1.00  0.00            
ATOM    171  H4  bbb     7      70.900  67.070  36.654  1.00  0.00            
ATOM    172  N1  bbb     7      69.480  65.740  38.304  1.00  0.00            
ATOM    173  C3  bbb     7      69.260  64.330  37.974  1.00  0.00            
ATOM    174  H5  bbb     7      68.200  64.170  37.734  1.00  0.00            
ATOM    175  H6  bbb     7      69.520  63.680  38.824  1.00  0.00            
ATOM    176  C4  bbb     7      69.090  66.140  39.664  1.00  0.00            
ATOM    177  H7  bbb     7      69.130  67.230  39.734  1.00  0.00            
ATOM    178  H8  bbb     7      68.070  65.810  39.884  1.00  0.00            
ATOM    179  C5  bbb     7      70.070  65.570  40.674  1.00  0.00            
ATOM    180  H9  bbb     7      69.930  64.500  40.804  1.00  0.00            
ATOM    181  H10 bbb     7      71.090  65.750  40.334  1.00  0.00            
ATOM    182  C6  bbb     7      70.150  63.950  36.794  1.00  0.00            
ATOM    183  H11 bbb     7      69.980  64.610  35.944  1.00  0.00            
ATOM    184  H12 bbb     7      71.200  64.040  37.094  1.00  0.00            
ATOM    185  C7  bbb     7      69.920  66.290  41.984  1.00  0.00            
ATOM    186  C8  bbb     7      69.920  62.540  36.334  1.00  0.00            
ATOM    187  O1  bbb     7      70.390  67.400  42.174  1.00  0.00            
ATOM    188  O2  bbb     7      69.170  61.770  36.904  1.00  0.00            
ATOM    189  N4  bbb     7      69.650  68.490  35.734  1.00  0.00            
ATOM    190  H21 bbb     7      69.410  69.460  35.864  1.00  0.00            
ATOM    191  C1  bbb     8      62.690  86.740  37.484  1.00  0.00            
ATOM    192  H1  bbb     8      63.200  86.120  36.744  1.00  0.00            
ATOM    193  H2  bbb     8      63.460  87.370  37.964  1.00  0.00            
ATOM    194  C2  bbb     8      62.060  85.800  38.524  1.00  0.00            
ATOM    195  H3  bbb     8      61.620  86.380  39.344  1.00  0.00            
ATOM    196  H4  bbb     8      61.240  85.260  38.024  1.00  0.00            
ATOM    197  N1  bbb     8      61.660  87.560  36.854  1.00  0.00            
ATOM    198  C3  bbb     8      62.050  87.960  35.494  1.00  0.00            
ATOM    199  H5  bbb     8      63.110  88.230  35.464  1.00  0.00            
ATOM    200  H6  bbb     8      61.460  88.820  35.164  1.00  0.00            
ATOM    201  C4  bbb     8      61.330  88.720  37.694  1.00  0.00            
ATOM    202  H7  bbb     8      61.370  88.440  38.744  1.00  0.00            
ATOM    203  H8  bbb     8      62.050  89.530  37.524  1.00  0.00            
ATOM    204  C5  bbb     8      59.920  89.190  37.374  1.00  0.00            
ATOM    205  H9  bbb     8      59.830  89.470  36.324  1.00  0.00            
ATOM    206  H10 bbb     8      59.210  88.390  37.584  1.00  0.00            
ATOM    207  C6  bbb     8      61.750  86.800  34.544  1.00  0.00            
ATOM    208  H11 bbb     8      62.390  85.940  34.754  1.00  0.00            
ATOM    209  H12 bbb     8      60.710  86.500  34.664  1.00  0.00            
ATOM    210  C7  bbb     8      59.550  90.380  38.214  1.00  0.00            
ATOM    211  C8  bbb     8      61.980  87.220  33.114  1.00  0.00            
ATOM    212  O1  bbb     8      60.150  90.700  39.214  1.00  0.00            
ATOM    213  O2  bbb     8      62.580  88.220  32.804  1.00  0.00            
ATOM    214  N4  bbb     8      63.040  84.820  39.054  1.00  0.00            
ATOM    215  H21 bbb     8      63.550  85.020  39.904  1.00  0.00            
ATOM    216  C1  bbb     9      68.140  79.230  45.094  1.00  0.00            
ATOM    217  H1  bbb     9      67.280  79.890  44.904  1.00  0.00            
ATOM    218  H2  bbb     9      68.990  79.880  45.324  1.00  0.00            
ATOM    219  C2  bbb     9      68.420  78.450  43.794  1.00  0.00            
ATOM    220  H3  bbb     9      69.390  77.930  43.884  1.00  0.00            
ATOM    221  H4  bbb     9      67.640  77.680  43.714  1.00  0.00            
ATOM    222  N1  bbb     9      67.880  78.290  46.194  1.00  0.00            
ATOM    223  C3  bbb     9      66.850  78.810  47.094  1.00  0.00            
ATOM    224  H5  bbb     9      67.020  79.880  47.284  1.00  0.00            
ATOM    225  H6  bbb     9      66.860  78.280  48.054  1.00  0.00            
ATOM    226  C4  bbb     9      69.120  77.960  46.884  1.00  0.00            
ATOM    227  H7  bbb     9      69.930  77.840  46.154  1.00  0.00            
ATOM    228  H8  bbb     9      69.390  78.780  47.564  1.00  0.00            
ATOM    229  C5  bbb     9      69.000  76.650  47.654  1.00  0.00            
ATOM    230  H9  bbb     9      68.260  76.720  48.464  1.00  0.00            
ATOM    231  H10 bbb     9      68.690  75.860  46.964  1.00  0.00            
ATOM    232  C6  bbb     9      65.480  78.600  46.454  1.00  0.00            
ATOM    233  H11 bbb     9      65.450  78.970  45.434  1.00  0.00            
ATOM    234  H12 bbb     9      65.260  77.530  46.434  1.00  0.00            
ATOM    235  C7  bbb     9      70.320  76.300  48.284  1.00  0.00            
ATOM    236  C8  bbb     9      64.420  79.280  47.264  1.00  0.00            
ATOM    237  O1  bbb     9      71.200  77.110  48.464  1.00  0.00            
ATOM    238  O2  bbb     9      64.480  79.410  48.474  1.00  0.00            
ATOM    239  N4  bbb     9      68.390  79.300  42.574  1.00  0.00            
ATOM    240  H21 bbb     9      69.250  79.640  42.174  1.00  0.00            
ATOM    241  C1  bbb    10      80.130  68.740  44.894  1.00  0.00            
ATOM    242  H1  bbb    10      79.620  69.690  44.694  1.00  0.00            
ATOM    243  H2  bbb    10      81.190  68.880  44.634  1.00  0.00            
ATOM    244  C2  bbb    10      79.500  67.680  43.964  1.00  0.00            
ATOM    245  H3  bbb    10      80.010  66.720  44.084  1.00  0.00            
ATOM    246  H4  bbb    10      78.460  67.550  44.274  1.00  0.00            
ATOM    247  N1  bbb    10      80.010  68.390  46.324  1.00  0.00            
ATOM    248  C3  bbb    10      80.180  69.570  47.164  1.00  0.00            
ATOM    249  H5  bbb    10      80.980  70.210  46.754  1.00  0.00            
ATOM    250  H6  bbb    10      80.460  69.300  48.184  1.00  0.00            
ATOM    251  C4  bbb    10      80.930  67.300  46.694  1.00  0.00            
ATOM    252  H7  bbb    10      80.840  66.520  45.934  1.00  0.00            
ATOM    253  H8  bbb    10      81.970  67.650  46.684  1.00  0.00            
ATOM    254  C5  bbb    10      80.580  66.720  48.064  1.00  0.00            
ATOM    255  H9  bbb    10      81.160  67.230  48.844  1.00  0.00            
ATOM    256  H10 bbb    10      79.520  66.870  48.284  1.00  0.00            
ATOM    257  C6  bbb    10      78.860  70.310  47.234  1.00  0.00            
ATOM    258  H11 bbb    10      78.460  70.560  46.254  1.00  0.00            
ATOM    259  H12 bbb    10      78.120  69.690  47.754  1.00  0.00            
ATOM    260  C7  bbb    10      80.880  65.250  48.134  1.00  0.00            
ATOM    261  C8  bbb    10      79.060  71.600  47.974  1.00  0.00            
ATOM    262  O1  bbb    10      81.310  64.610  47.194  1.00  0.00            
ATOM    263  O2  bbb    10      79.880  72.420  47.634  1.00  0.00            
ATOM    264  N4  bbb    10      79.540  68.060  42.524  1.00  0.00            
ATOM    265  H21 bbb    10      80.340  67.830  41.964  1.00  0.00            
ATOM    266  C1  bbb    11      79.860  66.430  32.574  1.00  0.00            
ATOM    267  H1  bbb    11      80.100  65.900  33.514  1.00  0.00            
ATOM    268  H2  bbb    11      80.790  66.870  32.194  1.00  0.00            
ATOM    269  C2  bbb    11      78.820  67.520  32.874  1.00  0.00            
ATOM    270  H3  bbb    11      78.700  68.150  31.974  1.00  0.00            
ATOM    271  H4  bbb    11      77.870  67.020  33.064  1.00  0.00            
ATOM    272  N1  bbb    11      79.260  65.520  31.594  1.00  0.00            
ATOM    273  C3  bbb    11      79.460  64.110  31.944  1.00  0.00            
ATOM    274  H5  bbb    11      80.500  63.940  32.254  1.00  0.00            
ATOM    275  H6  bbb    11      79.240  63.460  31.084  1.00  0.00            
ATOM    276  C4  bbb    11      79.630  65.900  30.224  1.00  0.00            
ATOM    277  H7  bbb    11      79.660  66.990  30.154  1.00  0.00            
ATOM    278  H8  bbb    11      80.630  65.510  29.974  1.00  0.00            
ATOM    279  C5  bbb    11      78.600  65.370  29.244  1.00  0.00            
ATOM    280  H9  bbb    11      78.690  64.290  29.124  1.00  0.00            
ATOM    281  H10 bbb    11      77.600  65.590  29.624  1.00  0.00            
ATOM    282  C6  bbb    11      78.490  63.750  33.074  1.00  0.00            
ATOM    283  H11 bbb    11      78.600  64.420  33.924  1.00  0.00            
ATOM    284  H12 bbb    11      77.460  63.830  32.704  1.00  0.00            
ATOM    285  C7  bbb    11      78.720  66.080  27.924  1.00  0.00            
ATOM    286  C8  bbb    11      78.700  62.350  33.554  1.00  0.00            
ATOM    287  O1  bbb    11      78.440  67.250  27.764  1.00  0.00            
ATOM    288  O2  bbb    11      79.490  61.580  33.044  1.00  0.00            
ATOM    289  N4  bbb    11      79.170  68.360  34.044  1.00  0.00            
ATOM    290  H21 bbb    11      79.420  69.330  33.914  1.00  0.00            
ATOM    291  C1  bbb    12      85.750  86.710  32.494  1.00  0.00            
ATOM    292  H1  bbb    12      85.260  86.070  33.244  1.00  0.00            
ATOM    293  H2  bbb    12      84.960  87.340  32.054  1.00  0.00            
ATOM    294  C2  bbb    12      86.370  85.800  31.424  1.00  0.00            
ATOM    295  H3  bbb    12      86.780  86.400  30.614  1.00  0.00            
ATOM    296  H4  bbb    12      87.200  85.250  31.904  1.00  0.00            
ATOM    297  N1  bbb    12      86.780  87.540  33.124  1.00  0.00            
ATOM    298  C3  bbb    12      86.410  87.920  34.494  1.00  0.00            
ATOM    299  H5  bbb    12      85.340  88.180  34.544  1.00  0.00            
ATOM    300  H6  bbb    12      86.990  88.790  34.824  1.00  0.00            
ATOM    301  C4  bbb    12      87.090  88.710  32.294  1.00  0.00            
ATOM    302  H7  bbb    12      87.040  88.440  31.234  1.00  0.00            
ATOM    303  H8  bbb    12      86.370  89.510  32.484  1.00  0.00            
ATOM    304  C5  bbb    12      88.510  89.170  32.594  1.00  0.00            
ATOM    305  H9  bbb    12      88.610  89.460  33.644  1.00  0.00            
ATOM    306  H10 bbb    12      89.210  88.360  32.384  1.00  0.00            
ATOM    307  C6  bbb    12      86.720  86.760  35.444  1.00  0.00            
ATOM    308  H11 bbb    12      86.080  85.900  35.234  1.00  0.00            
ATOM    309  H12 bbb    12      87.760  86.460  35.304  1.00  0.00            
ATOM    310  C7  bbb    12      88.880  90.350  31.744  1.00  0.00            
ATOM    311  C8  bbb    12      86.510  87.180  36.874  1.00  0.00            
ATOM    312  O1  bbb    12      88.290  90.650  30.724  1.00  0.00            
ATOM    313  O2  bbb    12      85.910  88.180  37.194  1.00  0.00            
ATOM    314  N4  bbb    12      85.390  84.820  30.894  1.00  0.00            
ATOM    315  H21 bbb    12      84.890  85.010  30.044  1.00  0.00            
ATOM    316  C1  bbb    13      80.330  79.130  24.914  1.00  0.00            
ATOM    317  H1  bbb    13      81.230  79.730  25.094  1.00  0.00            
ATOM    318  H2  bbb    13      79.520  79.830  24.674  1.00  0.00            
ATOM    319  C2  bbb    13      80.030  78.370  26.214  1.00  0.00            
ATOM    320  H3  bbb    13      79.060  77.860  26.124  1.00  0.00            
ATOM    321  H4  bbb    13      80.800  77.600  26.324  1.00  0.00            
ATOM    322  N1  bbb    13      80.540  78.170  23.814  1.00  0.00            
ATOM    323  C3  bbb    13      81.580  78.660  22.904  1.00  0.00            
ATOM    324  H5  bbb    13      81.460  79.740  22.744  1.00  0.00            
ATOM    325  H6  bbb    13      81.530  78.160  21.934  1.00  0.00            
ATOM    326  C4  bbb    13      79.280  77.880  23.124  1.00  0.00            
ATOM    327  H7  bbb    13      78.480  77.760  23.864  1.00  0.00            
ATOM    328  H8  bbb    13      79.010  78.720  22.464  1.00  0.00            
ATOM    329  C5  bbb    13      79.370  76.580  22.324  1.00  0.00            
ATOM    330  H9  bbb    13      80.110  76.640  21.524  1.00  0.00            
ATOM    331  H10 bbb    13      79.640  75.770  23.004  1.00  0.00            
ATOM    332  C6  bbb    13      82.940  78.370  23.514  1.00  0.00            
ATOM    333  H11 bbb    13      82.980  78.670  24.564  1.00  0.00            
ATOM    334  H12 bbb    13      83.140  77.290  23.474  1.00  0.00            
ATOM    335  C7  bbb    13      78.040  76.280  21.694  1.00  0.00            
ATOM    336  C8  bbb    13      84.020  79.070  22.754  1.00  0.00            
ATOM    337  O1  bbb    13      77.170  77.120  21.564  1.00  0.00            
ATOM    338  O2  bbb    13      83.950  79.270  21.554  1.00  0.00            
ATOM    339  N4  bbb    13      80.040  79.240  27.424  1.00  0.00            
ATOM    340  H21 bbb    13      79.180  79.620  27.794  1.00  0.00            
ATOM    341  C1  bbb    14      68.540  61.990  20.714  1.00  0.00            
ATOM    342  H1  bbb    14      68.780  62.100  21.774  1.00  0.00            
ATOM    343  H2  bbb    14      69.450  62.230  20.154  1.00  0.00            
ATOM    344  C2  bbb    14      67.430  63.010  20.384  1.00  0.00            
ATOM    345  H3  bbb    14      67.150  62.930  19.334  1.00  0.00            
ATOM    346  H4  bbb    14      66.550  62.730  20.984  1.00  0.00            
ATOM    347  N1  bbb    14      68.070  60.640  20.394  1.00  0.00            
ATOM    348  C3  bbb    14      68.670  59.590  21.224  1.00  0.00            
ATOM    349  H5  bbb    14      69.760  59.720  21.264  1.00  0.00            
ATOM    350  H6  bbb    14      68.450  58.610  20.794  1.00  0.00            
ATOM    351  C4  bbb    14      68.210  60.360  18.954  1.00  0.00            
ATOM    352  H7  bbb    14      68.050  61.280  18.384  1.00  0.00            
ATOM    353  H8  bbb    14      69.210  59.980  18.734  1.00  0.00            
ATOM    354  C5  bbb    14      67.150  59.350  18.524  1.00  0.00            
ATOM    355  H9  bbb    14      67.350  58.370  18.964  1.00  0.00            
ATOM    356  H10 bbb    14      66.160  59.690  18.864  1.00  0.00            
ATOM    357  C6  bbb    14      68.070  59.660  22.624  1.00  0.00            
ATOM    358  H11 bbb    14      68.410  60.550  23.144  1.00  0.00            
ATOM    359  H12 bbb    14      66.980  59.680  22.544  1.00  0.00            
ATOM    360  C7  bbb    14      67.110  59.210  17.034  1.00  0.00            
ATOM    361  C8  bbb    14      68.460  58.450  23.424  1.00  0.00            
ATOM    362  O1  bbb    14      67.730  59.930  16.274  1.00  0.00            
ATOM    363  O2  bbb    14      68.790  57.390  22.934  1.00  0.00            
ATOM    364  N4  bbb    14      67.790  64.420  20.694  1.00  0.00            
ATOM    365  H21 bbb    14      68.230  64.990  19.984  1.00  0.00            
ATOM    366  C1  bbb    15      70.510  72.330  18.234  1.00  0.00            
ATOM    367  H1  bbb    15      70.120  71.390  17.824  1.00  0.00            
ATOM    368  H2  bbb    15      71.570  72.170  18.434  1.00  0.00            
ATOM    369  C2  bbb    15      69.790  72.640  19.554  1.00  0.00            
ATOM    370  H3  bbb    15      70.230  73.550  19.974  1.00  0.00            
ATOM    371  H4  bbb    15      68.730  72.850  19.344  1.00  0.00            
ATOM    372  N1  bbb    15      70.300  73.450  17.304  1.00  0.00            
ATOM    373  C3  bbb    15      69.600  73.020  16.084  1.00  0.00            
ATOM    374  H5  bbb    15      70.120  72.170  15.634  1.00  0.00            
ATOM    375  H6  bbb    15      69.580  73.830  15.344  1.00  0.00            
ATOM    376  C4  bbb    15      71.580  74.100  17.014  1.00  0.00            
ATOM    377  H7  bbb    15      72.190  74.140  17.924  1.00  0.00            
ATOM    378  H8  bbb    15      72.120  73.540  16.254  1.00  0.00            
ATOM    379  C5  bbb    15      71.350  75.540  16.584  1.00  0.00            
ATOM    380  H9  bbb    15      70.700  75.600  15.714  1.00  0.00            
ATOM    381  H10 bbb    15      70.880  76.100  17.404  1.00  0.00            
ATOM    382  C6  bbb    15      68.150  72.660  16.404  1.00  0.00            
ATOM    383  H11 bbb    15      68.080  71.810  17.074  1.00  0.00            
ATOM    384  H12 bbb    15      67.670  73.520  16.864  1.00  0.00            
ATOM    385  C7  bbb    15      72.660  76.160  16.194  1.00  0.00            
ATOM    386  C8  bbb    15      67.420  72.280  15.134  1.00  0.00            
ATOM    387  O1  bbb    15      73.370  75.650  15.354  1.00  0.00            
ATOM    388  O2  bbb    15      67.960  71.690  14.224  1.00  0.00            
ATOM    389  N4  bbb    15      69.890  71.520  20.514  1.00  0.00            
ATOM    390  H21 bbb    15      70.570  70.780  20.344  1.00  0.00            
ATOM    391  C1  bbb    16      70.360  65.780  45.224  1.00  0.00            
ATOM    392  H1  bbb    16      71.270  66.100  44.704  1.00  0.00            
ATOM    393  H2  bbb    16      70.440  64.690  45.354  1.00  0.00            
ATOM    394  C2  bbb    16      69.130  66.090  44.364  1.00  0.00            
ATOM    395  H3  bbb    16      68.250  65.650  44.844  1.00  0.00            
ATOM    396  H4  bbb    16      68.990  67.180  44.344  1.00  0.00            
ATOM    397  N1  bbb    16      70.210  66.480  46.504  1.00  0.00            
ATOM    398  C3  bbb    16      71.260  67.480  46.704  1.00  0.00            
ATOM    399  H5  bbb    16      72.240  67.020  46.544  1.00  0.00            
ATOM    400  H6  bbb    16      71.240  67.870  47.724  1.00  0.00            
ATOM    401  C4  bbb    16      70.130  65.490  47.584  1.00  0.00            
ATOM    402  H7  bbb    16      69.490  64.650  47.264  1.00  0.00            
ATOM    403  H8  bbb    16      71.120  65.110  47.844  1.00  0.00            
ATOM    404  C5  bbb    16      69.480  66.110  48.814  1.00  0.00            
ATOM    405  H9  bbb    16      70.130  66.870  49.244  1.00  0.00            
ATOM    406  H10 bbb    16      68.530  66.570  48.524  1.00  0.00            
ATOM    407  C6  bbb    16      71.100  68.650  45.744  1.00  0.00            
ATOM    408  H11 bbb    16      71.080  68.340  44.704  1.00  0.00            
ATOM    409  H12 bbb    16      70.160  69.180  45.954  1.00  0.00            
ATOM    410  C7  bbb    16      69.200  65.080  49.884  1.00  0.00            
ATOM    411  C8  bbb    16      72.220  69.620  45.964  1.00  0.00            
ATOM    412  O1  bbb    16      69.370  63.890  49.754  1.00  0.00            
ATOM    413  O2  bbb    16      72.370  70.180  47.034  1.00  0.00            
ATOM    414  N4  bbb    16      69.260  65.590  42.964  1.00  0.00            
ATOM    415  H21 bbb    16      68.910  64.680  42.714  1.00  0.00            
ATOM    416  C1  bbb    17      70.980  59.710  35.074  1.00  0.00            
ATOM    417  H1  bbb    17      70.660  59.690  36.124  1.00  0.00            
ATOM    418  H2  bbb    17      72.070  59.770  35.074  1.00  0.00            
ATOM    419  C2  bbb    17      70.360  60.970  34.414  1.00  0.00            
ATOM    420  H3  bbb    17      70.750  61.060  33.404  1.00  0.00            
ATOM    421  H4  bbb    17      69.280  60.790  34.344  1.00  0.00            
ATOM    422  N1  bbb    17      70.510  58.520  34.354  1.00  0.00            
ATOM    423  C3  bbb    17      70.350  57.390  35.254  1.00  0.00            
ATOM    424  H5  bbb    17      71.170  57.360  35.984  1.00  0.00            
ATOM    425  H6  bbb    17      70.360  56.440  34.704  1.00  0.00            
ATOM    426  C4  bbb    17      71.410  58.210  33.244  1.00  0.00            
ATOM    427  H7  bbb    17      71.750  59.140  32.774  1.00  0.00            
ATOM    428  H8  bbb    17      72.290  57.660  33.614  1.00  0.00            
ATOM    429  C5  bbb    17      70.670  57.400  32.194  1.00  0.00            
ATOM    430  H9  bbb    17      70.270  56.470  32.614  1.00  0.00            
ATOM    431  H10 bbb    17      69.840  57.980  31.794  1.00  0.00            
ATOM    432  C6  bbb    17      69.010  57.520  35.944  1.00  0.00            
ATOM    433  H11 bbb    17      68.940  58.460  36.484  1.00  0.00            
ATOM    434  H12 bbb    17      68.210  57.470  35.204  1.00  0.00            
ATOM    435  C7  bbb    17      71.590  57.040  31.074  1.00  0.00            
ATOM    436  C8  bbb    17      68.830  56.380  36.904  1.00  0.00            
ATOM    437  O1  bbb    17      72.630  57.620  30.854  1.00  0.00            
ATOM    438  O2  bbb    17      69.320  55.280  36.744  1.00  0.00            
ATOM    439  N4  bbb    17      70.600  62.210  35.194  1.00  0.00            
ATOM    440  H21 bbb    17      71.170  62.950  34.794  1.00  0.00            
ATOM    441  C1  bbb    18      57.070  92.080  39.564  1.00  0.00            
ATOM    442  H1  bbb    18      57.590  91.370  40.214  1.00  0.00            
ATOM    443  H2  bbb    18      56.120  91.610  39.264  1.00  0.00            
ATOM    444  C2  bbb    18      57.960  92.330  38.344  1.00  0.00            
ATOM    445  H3  bbb    18      57.400  92.920  37.604  1.00  0.00            
ATOM    446  H4  bbb    18      58.820  92.930  38.674  1.00  0.00            
ATOM    447  N1  bbb    18      56.830  93.350  40.264  1.00  0.00            
ATOM    448  C3  bbb    18      56.740  93.150  41.704  1.00  0.00            
ATOM    449  H5  bbb    18      56.220  92.220  41.934  1.00  0.00            
ATOM    450  H6  bbb    18      56.210  93.970  42.194  1.00  0.00            
ATOM    451  C4  bbb    18      55.680  94.050  39.714  1.00  0.00            
ATOM    452  H7  bbb    18      55.660  93.930  38.624  1.00  0.00            
ATOM    453  H8  bbb    18      54.750  93.640  40.124  1.00  0.00            
ATOM    454  C5  bbb    18      55.800  95.540  40.014  1.00  0.00            
ATOM    455  H9  bbb    18      55.780  95.730  41.094  1.00  0.00            
ATOM    456  H10 bbb    18      56.750  95.910  39.604  1.00  0.00            
ATOM    457  C6  bbb    18      58.160  93.120  42.254  1.00  0.00            
ATOM    458  H11 bbb    18      58.770  92.380  41.734  1.00  0.00            
ATOM    459  H12 bbb    18      58.630  94.100  42.134  1.00  0.00            
ATOM    460  C7  bbb    18      54.670  96.300  39.394  1.00  0.00            
ATOM    461  C8  bbb    18      58.110  92.810  43.714  1.00  0.00            
ATOM    462  O1  bbb    18      53.810  95.780  38.724  1.00  0.00            
ATOM    463  O2  bbb    18      57.420  93.440  44.484  1.00  0.00            
ATOM    464  N4  bbb    18      58.470  91.080  37.734  1.00  0.00            
ATOM    465  H21 bbb    18      58.040  90.710  36.884  1.00  0.00            
ATOM    466  C1  bbb    19      60.470  87.240  30.054  1.00  0.00            
ATOM    467  H1  bbb    19      60.430  88.240  30.504  1.00  0.00            
ATOM    468  H2  bbb    19      59.510  86.750  30.254  1.00  0.00            
ATOM    469  C2  bbb    19      61.610  86.470  30.724  1.00  0.00            
ATOM    470  H3  bbb    19      61.700  85.470  30.274  1.00  0.00            
ATOM    471  H4  bbb    19      62.550  87.010  30.514  1.00  0.00            
ATOM    472  N1  bbb    19      60.700  87.330  28.604  1.00  0.00            
ATOM    473  C3  bbb    19      60.060  88.520  28.044  1.00  0.00            
ATOM    474  H5  bbb    19      59.080  88.690  28.514  1.00  0.00            
ATOM    475  H6  bbb    19      59.910  88.420  26.964  1.00  0.00            
ATOM    476  C4  bbb    19      60.270  86.110  27.914  1.00  0.00            
ATOM    477  H7  bbb    19      60.510  85.230  28.524  1.00  0.00            
ATOM    478  H8  bbb    19      59.180  86.120  27.744  1.00  0.00            
ATOM    479  C5  bbb    19      61.020  85.980  26.604  1.00  0.00            
ATOM    480  H9  bbb    19      60.700  86.740  25.884  1.00  0.00            
ATOM    481  H10 bbb    19      62.090  86.090  26.784  1.00  0.00            
ATOM    482  C6  bbb    19      60.990  89.700  28.274  1.00  0.00            
ATOM    483  H11 bbb    19      61.150  89.890  29.334  1.00  0.00            
ATOM    484  H12 bbb    19      61.960  89.480  27.814  1.00  0.00            
ATOM    485  C7  bbb    19      60.720  84.640  26.004  1.00  0.00            
ATOM    486  C8  bbb    19      60.420  90.950  27.674  1.00  0.00            
ATOM    487  O1  bbb    19      59.580  84.270  25.804  1.00  0.00            
ATOM    488  O2  bbb    19      59.230  91.130  27.514  1.00  0.00            
ATOM    489  N4  bbb    19      61.450  86.340  32.194  1.00  0.00            
ATOM    490  H21 bbb    19      60.960  85.550  32.584  1.00  0.00            
ATOM    491  C1  bbb    20      72.720  73.940  48.304  1.00  0.00            
ATOM    492  H1  bbb    20      72.810  74.670  47.494  1.00  0.00            
ATOM    493  H2  bbb    20      72.420  72.990  47.844  1.00  0.00            
ATOM    494  C2  bbb    20      71.620  74.380  49.284  1.00  0.00            
ATOM    495  H3  bbb    20      71.320  73.510  49.884  1.00  0.00            
ATOM    496  H4  bbb    20      72.020  75.110  49.984  1.00  0.00            
ATOM    497  N1  bbb    20      74.010  73.800  49.014  1.00  0.00            
ATOM    498  C3  bbb    20      74.900  74.940  48.784  1.00  0.00            
ATOM    499  H5  bbb    20      74.920  75.200  47.724  1.00  0.00            
ATOM    500  H6  bbb    20      75.920  74.690  49.094  1.00  0.00            
ATOM    501  C4  bbb    20      74.690  72.540  48.724  1.00  0.00            
ATOM    502  H7  bbb    20      74.630  72.300  47.654  1.00  0.00            
ATOM    503  H8  bbb    20      75.740  72.620  49.004  1.00  0.00            
ATOM    504  C5  bbb    20      74.080  71.440  49.564  1.00  0.00            
ATOM    505  H9  bbb    20      74.120  71.720  50.624  1.00  0.00            
ATOM    506  H10 bbb    20      73.040  71.270  49.284  1.00  0.00            
ATOM    507  C6  bbb    20      74.440  76.120  49.604  1.00  0.00            
ATOM    508  H11 bbb    20      73.520  76.540  49.204  1.00  0.00            
ATOM    509  H12 bbb    20      74.270  75.780  50.624  1.00  0.00            
ATOM    510  C7  bbb    20      74.880  70.180  49.394  1.00  0.00            
ATOM    511  C8  bbb    20      75.510  77.160  49.654  1.00  0.00            
ATOM    512  O1  bbb    20      76.030  70.100  49.774  1.00  0.00            
ATOM    513  O2  bbb    20      76.500  77.030  50.344  1.00  0.00            
ATOM    514  N4  bbb    20      70.430  74.960  48.604  1.00  0.00            
ATOM    515  H21 bbb    20      69.600  74.410  48.464  1.00  0.00            
ATOM    516  C1  bbb    21      61.170  79.200  47.604  1.00  0.00            
ATOM    517  H1  bbb    21      61.750  78.490  48.214  1.00  0.00            
ATOM    518  H2  bbb    21      60.760  78.640  46.764  1.00  0.00            
ATOM    519  C2  bbb    21      62.130  80.290  47.104  1.00  0.00            
ATOM    520  H3  bbb    21      61.600  80.920  46.374  1.00  0.00            
ATOM    521  H4  bbb    21      62.400  80.920  47.964  1.00  0.00            
ATOM    522  N1  bbb    21      60.110  79.830  48.394  1.00  0.00            
ATOM    523  C3  bbb    21      59.850  79.070  49.624  1.00  0.00            
ATOM    524  H5  bbb    21      59.840  78.000  49.414  1.00  0.00            
ATOM    525  H6  bbb    21      58.890  79.360  50.064  1.00  0.00            
ATOM    526  C4  bbb    21      58.920  80.050  47.574  1.00  0.00            
ATOM    527  H7  bbb    21      59.240  80.390  46.574  1.00  0.00            
ATOM    528  H8  bbb    21      58.360  79.120  47.454  1.00  0.00            
ATOM    529  C5  bbb    21      58.040  81.140  48.184  1.00  0.00            
ATOM    530  H9  bbb    21      57.680  80.840  49.174  1.00  0.00            
ATOM    531  H10 bbb    21      58.620  82.060  48.294  1.00  0.00            
ATOM    532  C6  bbb    21      60.950  79.420  50.624  1.00  0.00            
ATOM    533  H11 bbb    21      61.940  79.150  50.244  1.00  0.00            
ATOM    534  H12 bbb    21      60.930  80.490  50.824  1.00  0.00            
ATOM    535  C7  bbb    21      56.880  81.430  47.284  1.00  0.00            
ATOM    536  C8  bbb    21      60.730  78.690  51.914  1.00  0.00            
ATOM    537  O1  bbb    21      57.010  81.580  46.084  1.00  0.00            
ATOM    538  O2  bbb    21      59.770  77.980  52.134  1.00  0.00            
ATOM    539  N4  bbb    21      63.360  79.710  46.514  1.00  0.00            
ATOM    540  H21 bbb    21      63.410  79.530  45.524  1.00  0.00            
ATOM    541  C1  bbb    22      79.870  62.220  49.334  1.00  0.00            
ATOM    542  H1  bbb    22      79.640  62.340  48.274  1.00  0.00            
ATOM    543  H2  bbb    22      78.960  62.420  49.904  1.00  0.00            
ATOM    544  C2  bbb    22      80.960  63.260  49.684  1.00  0.00            
ATOM    545  H3  bbb    22      81.210  63.190  50.754  1.00  0.00            
ATOM    546  H4  bbb    22      81.860  62.970  49.124  1.00  0.00            
ATOM    547  N1  bbb    22      80.380  60.870  49.634  1.00  0.00            
ATOM    548  C3  bbb    22      79.770  59.820  48.804  1.00  0.00            
ATOM    549  H5  bbb    22      78.680  59.880  48.854  1.00  0.00            
ATOM    550  H6  bbb    22      80.080  58.840  49.184  1.00  0.00            
ATOM    551  C4  bbb    22      80.270  60.550  51.064  1.00  0.00            
ATOM    552  H7  bbb    22      80.450  61.460  51.644  1.00  0.00            
ATOM    553  H8  bbb    22      79.260  60.190  51.294  1.00  0.00            
ATOM    554  C5  bbb    22      81.320  59.530  51.464  1.00  0.00            
ATOM    555  H9  bbb    22      81.100  58.550  51.024  1.00  0.00            
ATOM    556  H10 bbb    22      82.300  59.860  51.124  1.00  0.00            
ATOM    557  C6  bbb    22      80.250  59.940  47.364  1.00  0.00            
ATOM    558  H11 bbb    22      79.750  60.780  46.864  1.00  0.00            
ATOM    559  H12 bbb    22      81.320  60.110  47.344  1.00  0.00            
ATOM    560  C7  bbb    22      81.350  59.370  52.964  1.00  0.00            
ATOM    561  C8  bbb    22      79.950  58.690  46.594  1.00  0.00            
ATOM    562  O1  bbb    22      80.700  60.040  53.724  1.00  0.00            
ATOM    563  O2  bbb    22      79.620  57.640  47.104  1.00  0.00            
ATOM    564  N4  bbb    22      80.600  64.660  49.344  1.00  0.00            
ATOM    565  H21 bbb    22      80.240  65.270  50.064  1.00  0.00            
ATOM    566  C1  bbb    23      78.180  72.230  51.524  1.00  0.00            
ATOM    567  H1  bbb    23      78.940  71.460  51.664  1.00  0.00            
ATOM    568  H2  bbb    23      77.200  71.730  51.594  1.00  0.00            
ATOM    569  C2  bbb    23      78.370  72.810  50.114  1.00  0.00            
ATOM    570  H3  bbb    23      77.630  73.600  49.944  1.00  0.00            
ATOM    571  H4  bbb    23      79.370  73.270  50.064  1.00  0.00            
ATOM    572  N1  bbb    23      78.290  73.300  52.514  1.00  0.00            
ATOM    573  C3  bbb    23      78.930  72.830  53.744  1.00  0.00            
ATOM    574  H5  bbb    23      78.530  71.850  54.024  1.00  0.00            
ATOM    575  H6  bbb    23      78.760  73.520  54.574  1.00  0.00            
ATOM    576  C4  bbb    23      76.980  73.890  52.774  1.00  0.00            
ATOM    577  H7  bbb    23      76.380  73.910  51.854  1.00  0.00            
ATOM    578  H8  bbb    23      76.440  73.290  53.514  1.00  0.00            
ATOM    579  C5  bbb    23      77.150  75.320  53.244  1.00  0.00            
ATOM    580  H9  bbb    23      77.790  75.380  54.124  1.00  0.00            
ATOM    581  H10 bbb    23      77.600  75.910  52.444  1.00  0.00            
ATOM    582  C6  bbb    23      80.440  72.750  53.504  1.00  0.00            
ATOM    583  H11 bbb    23      80.690  72.070  52.684  1.00  0.00            
ATOM    584  H12 bbb    23      80.800  73.750  53.254  1.00  0.00            
ATOM    585  C7  bbb    23      75.820  75.890  53.644  1.00  0.00            
ATOM    586  C8  bbb    23      81.160  72.260  54.724  1.00  0.00            
ATOM    587  O1  bbb    23      75.120  75.380  54.484  1.00  0.00            
ATOM    588  O2  bbb    23      80.610  71.740  55.664  1.00  0.00            
ATOM    589  N4  bbb    23      78.240  71.760  49.074  1.00  0.00            
ATOM    590  H21 bbb    23      77.570  71.000  49.234  1.00  0.00            
ATOM    591  C1  bbb    24      77.800  65.940  24.874  1.00  0.00            
ATOM    592  H1  bbb    24      77.220  66.550  25.574  1.00  0.00            
ATOM    593  H2  bbb    24      77.270  64.990  24.764  1.00  0.00            
ATOM    594  C2  bbb    24      79.200  65.720  25.484  1.00  0.00            
ATOM    595  H3  bbb    24      79.750  65.000  24.864  1.00  0.00            
ATOM    596  H4  bbb    24      79.730  66.680  25.444  1.00  0.00            
ATOM    597  N1  bbb    24      77.950  66.620  23.584  1.00  0.00            
ATOM    598  C3  bbb    24      76.860  67.570  23.364  1.00  0.00            
ATOM    599  H5  bbb    24      75.910  67.120  23.674  1.00  0.00            
ATOM    600  H6  bbb    24      76.780  67.830  22.304  1.00  0.00            
ATOM    601  C4  bbb    24      78.110  65.620  22.534  1.00  0.00            
ATOM    602  H7  bbb    24      78.760  64.810  22.884  1.00  0.00            
ATOM    603  H8  bbb    24      77.140  65.200  22.254  1.00  0.00            
ATOM    604  C5  bbb    24      78.760  66.250  21.314  1.00  0.00            
ATOM    605  H9  bbb    24      78.110  67.000  20.864  1.00  0.00            
ATOM    606  H10 bbb    24      79.690  66.730  21.624  1.00  0.00            
ATOM    607  C6  bbb    24      77.110  68.840  24.154  1.00  0.00            
ATOM    608  H11 bbb    24      77.170  68.660  25.234  1.00  0.00            
ATOM    609  H12 bbb    24      78.060  69.280  23.834  1.00  0.00            
ATOM    610  C7  bbb    24      79.080  65.220  20.274  1.00  0.00            
ATOM    611  C8  bbb    24      76.030  69.830  23.854  1.00  0.00            
ATOM    612  O1  bbb    24      78.960  64.020  20.414  1.00  0.00            
ATOM    613  O2  bbb    24      76.030  70.450  22.814  1.00  0.00            
ATOM    614  N4  bbb    24      79.130  65.260  26.884  1.00  0.00            
ATOM    615  H21 bbb    24      79.330  64.300  27.124  1.00  0.00            
ATOM    616  C1  bbb    25      77.600  59.520  34.834  1.00  0.00            
ATOM    617  H1  bbb    25      77.980  59.460  33.804  1.00  0.00            
ATOM    618  H2  bbb    25      76.510  59.560  34.784  1.00  0.00            
ATOM    619  C2  bbb    25      78.170  60.800  35.474  1.00  0.00            
ATOM    620  H3  bbb    25      77.740  60.920  36.474  1.00  0.00            
ATOM    621  H4  bbb    25      79.250  60.650  35.584  1.00  0.00            
ATOM    622  N1  bbb    25      78.050  58.360  35.624  1.00  0.00            
ATOM    623  C3  bbb    25      78.260  57.200  34.774  1.00  0.00            
ATOM    624  H5  bbb    25      77.500  57.150  33.984  1.00  0.00            
ATOM    625  H6  bbb    25      78.220  56.270  35.344  1.00  0.00            
ATOM    626  C4  bbb    25      77.100  58.080  36.704  1.00  0.00            
ATOM    627  H7  bbb    25      76.730  59.020  37.124  1.00  0.00            
ATOM    628  H8  bbb    25      76.250  57.500  36.324  1.00  0.00            
ATOM    629  C5  bbb    25      77.810  57.310  37.814  1.00  0.00            
ATOM    630  H9  bbb    25      78.200  56.360  37.454  1.00  0.00            
ATOM    631  H10 bbb    25      78.640  57.900  38.214  1.00  0.00            
ATOM    632  C6  bbb    25      79.650  57.320  34.174  1.00  0.00            
ATOM    633  H11 bbb    25      79.780  58.280  33.664  1.00  0.00            
ATOM    634  H12 bbb    25      80.400  57.240  34.954  1.00  0.00            
ATOM    635  C7  bbb    25      76.850  57.030  38.934  1.00  0.00            
ATOM    636  C8  bbb    25      79.870  56.190  33.214  1.00  0.00            
ATOM    637  O1  bbb    25      75.820  57.650  39.104  1.00  0.00            
ATOM    638  O2  bbb    25      79.530  55.050  33.454  1.00  0.00            
ATOM    639  N4  bbb    25      77.940  62.020  34.654  1.00  0.00            
ATOM    640  H21 bbb    25      77.330  62.750  35.004  1.00  0.00            
ATOM    641  C1  bbb    26      91.330  92.070  30.374  1.00  0.00            
ATOM    642  H1  bbb    26      90.800  91.370  29.714  1.00  0.00            
ATOM    643  H2  bbb    26      92.270  91.590  30.674  1.00  0.00            
ATOM    644  C2  bbb    26      90.440  92.320  31.604  1.00  0.00            
ATOM    645  H3  bbb    26      90.990  92.930  32.334  1.00  0.00            
ATOM    646  H4  bbb    26      89.570  92.910  31.264  1.00  0.00            
ATOM    647  N1  bbb    26      91.580  93.340  29.694  1.00  0.00            
ATOM    648  C3  bbb    26      91.690  93.160  28.244  1.00  0.00            
ATOM    649  H5  bbb    26      92.240  92.240  28.024  1.00  0.00            
ATOM    650  H6  bbb    26      92.220  93.990  27.784  1.00  0.00            
ATOM    651  C4  bbb    26      92.730  94.030  30.274  1.00  0.00            
ATOM    652  H7  bbb    26      92.740  93.880  31.364  1.00  0.00            
ATOM    653  H8  bbb    26      93.660  93.630  29.854  1.00  0.00            
ATOM    654  C5  bbb    26      92.600  95.520  30.014  1.00  0.00            
ATOM    655  H9  bbb    26      92.640  95.730  28.944  1.00  0.00            
ATOM    656  H10 bbb    26      91.650  95.880  30.404  1.00  0.00            
ATOM    657  C6  bbb    26      90.290  93.100  27.664  1.00  0.00            
ATOM    658  H11 bbb    26      89.670  92.360  28.184  1.00  0.00            
ATOM    659  H12 bbb    26      89.810  94.080  27.774  1.00  0.00            
ATOM    660  C7  bbb    26      93.710  96.280  30.684  1.00  0.00            
ATOM    661  C8  bbb    26      90.370  92.780  26.204  1.00  0.00            
ATOM    662  O1  bbb    26      94.500  95.770  31.454  1.00  0.00            
ATOM    663  O2  bbb    26      91.070  93.410  25.444  1.00  0.00            
ATOM    664  N4  bbb    26      89.950  91.070  32.224  1.00  0.00            
ATOM    665  H21 bbb    26      90.360  90.730  33.084  1.00  0.00            
ATOM    666  C1  bbb    27      88.020  87.170  39.944  1.00  0.00            
ATOM    667  H1  bbb    27      88.070  88.170  39.484  1.00  0.00            
ATOM    668  H2  bbb    27      88.980  86.670  39.754  1.00  0.00            
ATOM    669  C2  bbb    27      86.870  86.410  39.254  1.00  0.00            
ATOM    670  H3  bbb    27      86.780  85.410  39.694  1.00  0.00            
ATOM    671  H4  bbb    27      85.940  86.950  39.474  1.00  0.00            
ATOM    672  N1  bbb    27      87.770  87.270  41.394  1.00  0.00            
ATOM    673  C3  bbb    27      88.420  88.450  41.964  1.00  0.00            
ATOM    674  H5  bbb    27      89.420  88.590  41.524  1.00  0.00            
ATOM    675  H6  bbb    27      88.530  88.350  43.044  1.00  0.00            
ATOM    676  C4  bbb    27      88.180  86.040  42.074  1.00  0.00            
ATOM    677  H7  bbb    27      87.950  85.170  41.454  1.00  0.00            
ATOM    678  H8  bbb    27      89.250  86.040  42.284  1.00  0.00            
ATOM    679  C5  bbb    27      87.370  85.910  43.364  1.00  0.00            
ATOM    680  H9  bbb    27      87.680  86.660  44.094  1.00  0.00            
ATOM    681  H10 bbb    27      86.310  86.050  43.144  1.00  0.00            
ATOM    682  C6  bbb    27      87.530  89.660  41.694  1.00  0.00            
ATOM    683  H11 bbb    27      87.420  89.850  40.634  1.00  0.00            
ATOM    684  H12 bbb    27      86.540  89.460  42.124  1.00  0.00            
ATOM    685  C7  bbb    27      87.630  84.570  43.974  1.00  0.00            
ATOM    686  C8  bbb    27      88.110  90.890  42.324  1.00  0.00            
ATOM    687  O1  bbb    27      88.750  84.160  44.194  1.00  0.00            
ATOM    688  O2  bbb    27      89.300  91.030  42.554  1.00  0.00            
ATOM    689  N4  bbb    27      87.040  86.290  37.784  1.00  0.00            
ATOM    690  H21 bbb    27      87.520  85.500  37.394  1.00  0.00            
ATOM    691  C1  bbb    28      75.550  74.090  21.474  1.00  0.00            
ATOM    692  H1  bbb    28      75.450  74.840  22.264  1.00  0.00            
ATOM    693  H2  bbb    28      75.810  73.140  21.954  1.00  0.00            
ATOM    694  C2  bbb    28      76.710  74.480  20.534  1.00  0.00            
ATOM    695  H3  bbb    28      76.970  73.610  19.924  1.00  0.00            
ATOM    696  H4  bbb    28      76.370  75.260  19.844  1.00  0.00            
ATOM    697  N1  bbb    28      74.290  73.970  20.714  1.00  0.00            
ATOM    698  C3  bbb    28      73.400  75.120  20.934  1.00  0.00            
ATOM    699  H5  bbb    28      73.340  75.350  22.004  1.00  0.00            
ATOM    700  H6  bbb    28      72.400  74.900  20.554  1.00  0.00            
ATOM    701  C4  bbb    28      73.580  72.730  20.994  1.00  0.00            
ATOM    702  H7  bbb    28      73.560  72.540  22.064  1.00  0.00            
ATOM    703  H8  bbb    28      72.550  72.800  20.634  1.00  0.00            
ATOM    704  C5  bbb    28      74.240  71.570  20.264  1.00  0.00            
ATOM    705  H9  bbb    28      74.240  71.770  19.184  1.00  0.00            
ATOM    706  H10 bbb    28      75.280  71.440  20.584  1.00  0.00            
ATOM    707  C6  bbb    28      73.930  76.320  20.184  1.00  0.00            
ATOM    708  H11 bbb    28      74.870  76.670  20.624  1.00  0.00            
ATOM    709  H12 bbb    28      74.100  76.010  19.154  1.00  0.00            
ATOM    710  C7  bbb    28      73.470  70.310  20.504  1.00  0.00            
ATOM    711  C8  bbb    28      72.930  77.430  20.174  1.00  0.00            
ATOM    712  O1  bbb    28      72.310  70.190  20.144  1.00  0.00            
ATOM    713  O2  bbb    28      71.940  77.390  19.474  1.00  0.00            
ATOM    714  N4  bbb    28      77.900  74.980  21.274  1.00  0.00            
ATOM    715  H21 bbb    28      78.720  74.400  21.354  1.00  0.00            
ATOM    716  C1  bbb    29      87.300  78.970  22.444  1.00  0.00            
ATOM    717  H1  bbb    29      86.730  78.250  21.854  1.00  0.00            
ATOM    718  H2  bbb    29      87.750  78.420  23.274  1.00  0.00            
ATOM    719  C2  bbb    29      86.330  80.040  22.974  1.00  0.00            
ATOM    720  H3  bbb    29      86.840  80.650  23.724  1.00  0.00            
ATOM    721  H4  bbb    29      86.070  80.690  22.124  1.00  0.00            
ATOM    722  N1  bbb    29      88.330  79.630  21.634  1.00  0.00            
ATOM    723  C3  bbb    29      88.590  78.890  20.404  1.00  0.00            
ATOM    724  H5  bbb    29      88.650  77.820  20.604  1.00  0.00            
ATOM    725  H6  bbb    29      89.530  79.210  19.934  1.00  0.00            
ATOM    726  C4  bbb    29      89.520  79.910  22.434  1.00  0.00            
ATOM    727  H7  bbb    29      89.210  80.230  23.434  1.00  0.00            
ATOM    728  H8  bbb    29      90.130  79.000  22.534  1.00  0.00            
ATOM    729  C5  bbb    29      90.340  81.030  21.804  1.00  0.00            
ATOM    730  H9  bbb    29      90.700  80.750  20.814  1.00  0.00            
ATOM    731  H10 bbb    29      89.720  81.920  21.724  1.00  0.00            
ATOM    732  C6  bbb    29      87.460  79.190  19.424  1.00  0.00            
ATOM    733  H11 bbb    29      86.490  78.880  19.824  1.00  0.00            
ATOM    734  H12 bbb    29      87.420  80.270  19.234  1.00  0.00            
ATOM    735  C7  bbb    29      91.510  81.360  22.694  1.00  0.00            
ATOM    736  C8  bbb    29      87.670  78.480  18.124  1.00  0.00            
ATOM    737  O1  bbb    29      91.390  81.570  23.884  1.00  0.00            
ATOM    738  O2  bbb    29      88.630  77.780  17.894  1.00  0.00            
ATOM    739  N4  bbb    29      85.090  79.440  23.524  1.00  0.00            
ATOM    740  H21 bbb    29      85.030  79.210  24.504  1.00  0.00            
ATOM    741  C1  bbb    30      65.200  58.630  14.364  1.00  0.00            
ATOM    742  H1  bbb    30      65.530  59.670  14.404  1.00  0.00            
ATOM    743  H2  bbb    30      64.200  58.580  14.824  1.00  0.00            
ATOM    744  C2  bbb    30      66.200  57.780  15.164  1.00  0.00            
ATOM    745  H3  bbb    30      65.930  56.720  15.104  1.00  0.00            
ATOM    746  H4  bbb    30      67.190  57.890  14.684  1.00  0.00            
ATOM    747  N1  bbb    30      65.130  58.160  12.964  1.00  0.00            
ATOM    748  C3  bbb    30      64.680  59.210  12.054  1.00  0.00            
ATOM    749  H5  bbb    30      63.870  59.800  12.514  1.00  0.00            
ATOM    750  H6  bbb    30      64.300  58.780  11.124  1.00  0.00            
ATOM    751  C4  bbb    30      64.290  56.960  12.854  1.00  0.00            
ATOM    752  H7  bbb    30      64.380  56.350  13.754  1.00  0.00            
ATOM    753  H8  bbb    30      63.240  57.240  12.734  1.00  0.00            
ATOM    754  C5  bbb    30      64.770  56.140  11.664  1.00  0.00            
ATOM    755  H9  bbb    30      64.680  56.690  10.724  1.00  0.00            
ATOM    756  H10 bbb    30      65.810  55.860  11.804  1.00  0.00            
ATOM    757  C6  bbb    30      65.850  60.120  11.714  1.00  0.00            
ATOM    758  H11 bbb    30      66.230  60.640  12.594  1.00  0.00            
ATOM    759  H12 bbb    30      66.660  59.530  11.284  1.00  0.00            
ATOM    760  C7  bbb    30      63.950  54.880  11.534  1.00  0.00            
ATOM    761  C8  bbb    30      65.430  61.150  10.694  1.00  0.00            
ATOM    762  O1  bbb    30      63.440  54.340  12.494  1.00  0.00            
ATOM    763  O2  bbb    30      64.910  60.820   9.654  1.00  0.00            
ATOM    764  N4  bbb    30      66.300  58.190  16.584  1.00  0.00            
ATOM    765  H21 bbb    30      65.830  57.660  17.304  1.00  0.00            
ATOM    766  C1  bbb    31      67.230  56.830  26.124  1.00  0.00            
ATOM    767  H1  bbb    31      66.650  56.670  25.204  1.00  0.00            
ATOM    768  H2  bbb    31      66.620  57.470  26.784  1.00  0.00            
ATOM    769  C2  bbb    31      68.530  57.570  25.784  1.00  0.00            
ATOM    770  H3  bbb    31      68.960  57.980  26.704  1.00  0.00            
ATOM    771  H4  bbb    31      69.240  56.840  25.384  1.00  0.00            
ATOM    772  N1  bbb    31      67.560  55.550  26.774  1.00  0.00            
ATOM    773  C3  bbb    31      67.130  54.410  25.954  1.00  0.00            
ATOM    774  H5  bbb    31      66.060  54.500  25.724  1.00  0.00            
ATOM    775  H6  bbb    31      67.280  53.470  26.504  1.00  0.00            
ATOM    776  C4  bbb    31      67.090  55.530  28.154  1.00  0.00            
ATOM    777  H7  bbb    31      67.380  56.460  28.644  1.00  0.00            
ATOM    778  H8  bbb    31      66.000  55.450  28.194  1.00  0.00            
ATOM    779  C5  bbb    31      67.730  54.380  28.904  1.00  0.00            
ATOM    780  H9  bbb    31      67.260  53.430  28.654  1.00  0.00            
ATOM    781  H10 bbb    31      68.790  54.320  28.674  1.00  0.00            
ATOM    782  C6  bbb    31      67.960  54.330  24.684  1.00  0.00            
ATOM    783  H11 bbb    31      67.770  55.160  24.004  1.00  0.00            
ATOM    784  H12 bbb    31      69.020  54.320  24.934  1.00  0.00            
ATOM    785  C7  bbb    31      67.580  54.620  30.384  1.00  0.00            
ATOM    786  C8  bbb    31      67.670  53.060  23.934  1.00  0.00            
ATOM    787  O1  bbb    31      68.460  55.200  30.994  1.00  0.00            
ATOM    788  O2  bbb    31      66.570  52.530  23.974  1.00  0.00            
ATOM    789  N4  bbb    31      68.340  58.650  24.784  1.00  0.00            
ATOM    790  H21 bbb    31      68.040  59.570  25.064  1.00  0.00            
ATOM    791  C1  bbb    32      75.320  77.920  17.594  1.00  0.00            
ATOM    792  H1  bbb    32      75.600  76.860  17.544  1.00  0.00            
ATOM    793  H2  bbb    32      74.920  78.100  18.594  1.00  0.00            
ATOM    794  C2  bbb    32      74.200  78.140  16.564  1.00  0.00            
ATOM    795  H3  bbb    32      73.920  79.200  16.524  1.00  0.00            
ATOM    796  H4  bbb    32      74.600  77.870  15.574  1.00  0.00            
ATOM    797  N1  bbb    32      76.480  78.790  17.404  1.00  0.00            
ATOM    798  C3  bbb    32      77.660  78.230  18.064  1.00  0.00            
ATOM    799  H5  bbb    32      77.410  77.880  19.074  1.00  0.00            
ATOM    800  H6  bbb    32      78.450  78.980  18.154  1.00  0.00            
ATOM    801  C4  bbb    32      76.170  80.130  17.904  1.00  0.00            
ATOM    802  H7  bbb    32      75.160  80.420  17.604  1.00  0.00            
ATOM    803  H8  bbb    32      76.220  80.150  19.004  1.00  0.00            
ATOM    804  C5  bbb    32      77.130  81.140  17.314  1.00  0.00            
ATOM    805  H9  bbb    32      78.140  81.060  17.734  1.00  0.00            
ATOM    806  H10 bbb    32      77.190  81.000  16.224  1.00  0.00            
ATOM    807  C6  bbb    32      78.240  77.080  17.244  1.00  0.00            
ATOM    808  H11 bbb    32      77.550  76.240  17.184  1.00  0.00            
ATOM    809  H12 bbb    32      78.470  77.420  16.234  1.00  0.00            
ATOM    810  C7  bbb    32      76.640  82.550  17.574  1.00  0.00            
ATOM    811  C8  bbb    32      79.500  76.590  17.914  1.00  0.00            
ATOM    812  O1  bbb    32      75.870  82.800  18.484  1.00  0.00            
ATOM    813  O2  bbb    32      79.470  75.690  18.734  1.00  0.00            
ATOM    814  N4  bbb    32      72.980  77.330  16.834  1.00  0.00            
ATOM    815  H21 bbb    32      72.370  77.570  17.624  1.00  0.00            
ATOM    816  C1  bbb    33      65.120  73.130  12.824  1.00  0.00            
ATOM    817  H1  bbb    33      66.150  73.250  12.494  1.00  0.00            
ATOM    818  H2  bbb    33      64.760  74.120  13.134  1.00  0.00            
ATOM    819  C2  bbb    33      65.140  72.180  14.034  1.00  0.00            
ATOM    820  H3  bbb    33      64.130  72.070  14.454  1.00  0.00            
ATOM    821  H4  bbb    33      65.450  71.190  13.664  1.00  0.00            
ATOM    822  N1  bbb    33      64.270  72.590  11.744  1.00  0.00            
ATOM    823  C3  bbb    33      64.660  73.160  10.444  1.00  0.00            
ATOM    824  H5  bbb    33      64.780  74.240  10.524  1.00  0.00            
ATOM    825  H6  bbb    33      63.890  72.960   9.694  1.00  0.00            
ATOM    826  C4  bbb    33      62.860  72.840  12.024  1.00  0.00            
ATOM    827  H7  bbb    33      62.660  72.700  13.094  1.00  0.00            
ATOM    828  H8  bbb    33      62.590  73.870  11.754  1.00  0.00            
ATOM    829  C5  bbb    33      61.980  71.850  11.254  1.00  0.00            
ATOM    830  H9  bbb    33      62.100  71.960  10.184  1.00  0.00            
ATOM    831  H10 bbb    33      62.250  70.830  11.534  1.00  0.00            
ATOM    832  C6  bbb    33      65.950  72.510   9.954  1.00  0.00            
ATOM    833  H11 bbb    33      66.810  72.810  10.554  1.00  0.00            
ATOM    834  H12 bbb    33      65.850  71.420  10.004  1.00  0.00            
ATOM    835  C7  bbb    33      60.520  72.060  11.584  1.00  0.00            
ATOM    836  C8  bbb    33      66.230  72.900   8.524  1.00  0.00            
ATOM    837  O1  bbb    33      60.150  72.710  12.544  1.00  0.00            
ATOM    838  O2  bbb    33      65.780  73.910   8.024  1.00  0.00            
ATOM    839  N4  bbb    33      66.090  72.610  15.114  1.00  0.00            
ATOM    840  H21 bbb    33      65.740  73.090  15.924  1.00  0.00            
ATOM    841  C1  bbb    34      66.940  64.500  52.344  1.00  0.00            
ATOM    842  H1  bbb    34      66.630  64.030  51.394  1.00  0.00            
ATOM    843  H2  bbb    34      66.340  65.410  52.464  1.00  0.00            
ATOM    844  C2  bbb    34      68.420  64.900  52.274  1.00  0.00            
ATOM    845  H3  bbb    34      68.650  65.490  53.174  1.00  0.00            
ATOM    846  H4  bbb    34      69.030  63.990  52.314  1.00  0.00            
ATOM    847  N1  bbb    34      66.750  63.580  53.464  1.00  0.00            
ATOM    848  C3  bbb    34      66.510  62.200  53.024  1.00  0.00            
ATOM    849  H5  bbb    34      65.640  62.170  52.354  1.00  0.00            
ATOM    850  H6  bbb    34      66.290  61.560  53.894  1.00  0.00            
ATOM    851  C4  bbb    34      65.720  64.060  54.384  1.00  0.00            
ATOM    852  H7  bbb    34      65.800  65.150  54.474  1.00  0.00            
ATOM    853  H8  bbb    34      64.720  63.820  53.994  1.00  0.00            
ATOM    854  C5  bbb    34      65.920  63.460  55.764  1.00  0.00            
ATOM    855  H9  bbb    34      65.810  62.380  55.764  1.00  0.00            
ATOM    856  H10 bbb    34      66.920  63.720  56.134  1.00  0.00            
ATOM    857  C6  bbb    34      67.740  61.620  52.334  1.00  0.00            
ATOM    858  H11 bbb    34      67.940  62.140  51.384  1.00  0.00            
ATOM    859  H12 bbb    34      68.610  61.710  52.984  1.00  0.00            
ATOM    860  C7  bbb    34      64.900  64.040  56.704  1.00  0.00            
ATOM    861  C8  bbb    34      67.540  60.160  52.004  1.00  0.00            
ATOM    862  O1  bbb    34      64.900  65.220  56.994  1.00  0.00            
ATOM    863  O2  bbb    34      66.500  59.570  52.234  1.00  0.00            
ATOM    864  N4  bbb    34      68.750  65.660  51.054  1.00  0.00            
ATOM    865  H21 bbb    34      68.630  66.660  51.024  1.00  0.00            
ATOM    866  C1  bbb    35      74.470  71.930  44.814  1.00  0.00            
ATOM    867  H1  bbb    35      73.890  72.380  45.624  1.00  0.00            
ATOM    868  H2  bbb    35      73.990  72.200  43.864  1.00  0.00            
ATOM    869  C2  bbb    35      74.440  70.400  45.014  1.00  0.00            
ATOM    870  H3  bbb    35      75.110  69.910  44.284  1.00  0.00            
ATOM    871  H4  bbb    35      74.860  70.200  46.014  1.00  0.00            
ATOM    872  N1  bbb    35      75.860  72.420  44.834  1.00  0.00            
ATOM    873  C3  bbb    35      75.970  73.830  45.254  1.00  0.00            
ATOM    874  H5  bbb    35      75.040  74.160  45.734  1.00  0.00            
ATOM    875  H6  bbb    35      76.160  74.480  44.384  1.00  0.00            
ATOM    876  C4  bbb    35      76.510  72.180  43.534  1.00  0.00            
ATOM    877  H7  bbb    35      76.340  71.150  43.224  1.00  0.00            
ATOM    878  H8  bbb    35      76.070  72.840  42.774  1.00  0.00            
ATOM    879  C5  bbb    35      78.020  72.390  43.574  1.00  0.00            
ATOM    880  H9  bbb    35      78.270  73.450  43.644  1.00  0.00            
ATOM    881  H10 bbb    35      78.470  71.850  44.404  1.00  0.00            
ATOM    882  C6  bbb    35      77.100  73.940  46.274  1.00  0.00            
ATOM    883  H11 bbb    35      76.840  73.410  47.184  1.00  0.00            
ATOM    884  H12 bbb    35      78.020  73.490  45.914  1.00  0.00            
ATOM    885  C7  bbb    35      78.610  71.860  42.304  1.00  0.00            
ATOM    886  C8  bbb    35      77.440  75.370  46.624  1.00  0.00            
ATOM    887  O1  bbb    35      79.360  72.530  41.624  1.00  0.00            
ATOM    888  O2  bbb    35      76.710  76.300  46.344  1.00  0.00            
ATOM    889  N4  bbb    35      73.090  69.780  44.904  1.00  0.00            
ATOM    890  H21 bbb    35      72.850  69.260  44.064  1.00  0.00            
ATOM    891  C1  bbb    36      71.460  56.530  27.854  1.00  0.00            
ATOM    892  H1  bbb    36      71.660  57.560  28.164  1.00  0.00            
ATOM    893  H2  bbb    36      70.380  56.460  27.634  1.00  0.00            
ATOM    894  C2  bbb    36      71.810  55.600  29.034  1.00  0.00            
ATOM    895  H3  bbb    36      71.550  54.560  28.794  1.00  0.00            
ATOM    896  H4  bbb    36      72.890  55.650  29.174  1.00  0.00            
ATOM    897  N1  bbb    36      72.250  56.180  26.674  1.00  0.00            
ATOM    898  C3  bbb    36      72.370  57.310  25.744  1.00  0.00            
ATOM    899  H5  bbb    36      71.420  57.840  25.664  1.00  0.00            
ATOM    900  H6  bbb    36      72.660  56.950  24.754  1.00  0.00            
ATOM    901  C4  bbb    36      71.670  55.020  25.994  1.00  0.00            
ATOM    902  H7  bbb    36      71.180  54.350  26.704  1.00  0.00            
ATOM    903  H8  bbb    36      70.920  55.350  25.264  1.00  0.00            
ATOM    904  C5  bbb    36      72.770  54.240  25.304  1.00  0.00            
ATOM    905  H9  bbb    36      73.290  54.860  24.574  1.00  0.00            
ATOM    906  H10 bbb    36      73.500  53.890  26.044  1.00  0.00            
ATOM    907  C6  bbb    36      73.460  58.250  26.244  1.00  0.00            
ATOM    908  H11 bbb    36      73.230  58.660  27.224  1.00  0.00            
ATOM    909  H12 bbb    36      74.410  57.720  26.314  1.00  0.00            
ATOM    910  C7  bbb    36      72.220  53.040  24.574  1.00  0.00            
ATOM    911  C8  bbb    36      73.640  59.410  25.284  1.00  0.00            
ATOM    912  O1  bbb    36      71.070  52.650  24.704  1.00  0.00            
ATOM    913  O2  bbb    36      73.300  59.360  24.114  1.00  0.00            
ATOM    914  N4  bbb    36      71.130  56.020  30.284  1.00  0.00            
ATOM    915  H21 bbb    36      70.230  55.630  30.564  1.00  0.00            
ATOM    916  C1  bbb    37      66.560  54.720  38.504  1.00  0.00            
ATOM    917  H1  bbb    37      66.840  54.370  37.504  1.00  0.00            
ATOM    918  H2  bbb    37      65.590  55.220  38.414  1.00  0.00            
ATOM    919  C2  bbb    37      67.630  55.700  39.004  1.00  0.00            
ATOM    920  H3  bbb    37      67.270  56.200  39.914  1.00  0.00            
ATOM    921  H4  bbb    37      68.520  55.120  39.274  1.00  0.00            
ATOM    922  N1  bbb    37      66.500  53.600  39.454  1.00  0.00            
ATOM    923  C3  bbb    37      66.380  52.320  38.764  1.00  0.00            
ATOM    924  H5  bbb    37      65.640  52.380  37.964  1.00  0.00            
ATOM    925  H6  bbb    37      66.070  51.530  39.464  1.00  0.00            
ATOM    926  C4  bbb    37      65.440  53.830  40.434  1.00  0.00            
ATOM    927  H7  bbb    37      65.380  54.900  40.664  1.00  0.00            
ATOM    928  H8  bbb    37      64.470  53.500  40.044  1.00  0.00            
ATOM    929  C5  bbb    37      65.790  53.090  41.724  1.00  0.00            
ATOM    930  H9  bbb    37      65.780  52.010  41.584  1.00  0.00            
ATOM    931  H10 bbb    37      66.770  53.400  42.074  1.00  0.00            
ATOM    932  C6  bbb    37      67.750  51.930  38.204  1.00  0.00            
ATOM    933  H11 bbb    37      68.170  52.710  37.574  1.00  0.00            
ATOM    934  H12 bbb    37      68.450  51.750  39.024  1.00  0.00            
ATOM    935  C7  bbb    37      64.770  53.450  42.774  1.00  0.00            
ATOM    936  C8  bbb    37      67.650  50.680  37.364  1.00  0.00            
ATOM    937  O1  bbb    37      64.610  54.610  43.114  1.00  0.00            
ATOM    938  O2  bbb    37      66.690  49.940  37.404  1.00  0.00            
ATOM    939  N4  bbb    37      68.010  56.690  37.964  1.00  0.00            
ATOM    940  H21 bbb    37      67.670  57.640  38.014  1.00  0.00            
ATOM    941  C1  bbb    38      53.880  99.100  37.774  1.00  0.00            
ATOM    942  H1  bbb    38      54.020  98.220  37.134  1.00  0.00            
ATOM    943  H2  bbb    38      54.800  99.690  37.714  1.00  0.00            
ATOM    944  C2  bbb    38      53.660  98.600  39.204  1.00  0.00            
ATOM    945  H3  bbb    38      53.600  99.450  39.894  1.00  0.00            
ATOM    946  H4  bbb    38      52.680  98.090  39.224  1.00  0.00            
ATOM    947  N1  bbb    38      52.730  99.900  37.324  1.00  0.00            
ATOM    948  C3  bbb    38      52.560  99.850  35.874  1.00  0.00            
ATOM    949  H5  bbb    38      53.530  99.940  35.374  1.00  0.00            
ATOM    950  H6  bbb    38      51.910 100.660  35.534  1.00  0.00            
ATOM    951  C4  bbb    38      52.820 101.270  37.824  1.00  0.00            
ATOM    952  H7  bbb    38      53.280 101.280  38.814  1.00  0.00            
ATOM    953  H8  bbb    38      53.420 101.890  37.154  1.00  0.00            
ATOM    954  C5  bbb    38      51.410 101.850  37.954  1.00  0.00            
ATOM    955  H9  bbb    38      50.910 101.910  36.994  1.00  0.00            
ATOM    956  H10 bbb    38      50.820 101.220  38.624  1.00  0.00            
ATOM    957  C6  bbb    38      51.880  98.530  35.504  1.00  0.00            
ATOM    958  H11 bbb    38      52.490  97.670  35.774  1.00  0.00            
ATOM    959  H12 bbb    38      50.930  98.450  36.034  1.00  0.00            
ATOM    960  C7  bbb    38      51.480 103.230  38.544  1.00  0.00            
ATOM    961  C8  bbb    38      51.610  98.460  34.024  1.00  0.00            
ATOM    962  O1  bbb    38      52.200 103.490  39.494  1.00  0.00            
ATOM    963  O2  bbb    38      52.220  99.130  33.214  1.00  0.00            
ATOM    964  N4  bbb    38      54.700  97.650  39.654  1.00  0.00            
ATOM    965  H21 bbb    38      55.470  97.970  40.234  1.00  0.00            
ATOM    966  C1  bbb    39      59.700  91.980  46.474  1.00  0.00            
ATOM    967  H1  bbb    39      59.470  93.040  46.354  1.00  0.00            
ATOM    968  H2  bbb    39      60.770  91.860  46.244  1.00  0.00            
ATOM    969  C2  bbb    39      58.860  91.180  45.474  1.00  0.00            
ATOM    970  H3  bbb    39      59.200  90.130  45.474  1.00  0.00            
ATOM    971  H4  bbb    39      57.820  91.190  45.844  1.00  0.00            
ATOM    972  N1  bbb    39      59.390  91.510  47.824  1.00  0.00            
ATOM    973  C3  bbb    39      59.210  92.630  48.754  1.00  0.00            
ATOM    974  H5  bbb    39      60.010  93.370  48.604  1.00  0.00            
ATOM    975  H6  bbb    39      59.250  92.280  49.794  1.00  0.00            
ATOM    976  C4  bbb    39      60.370  90.530  48.264  1.00  0.00            
ATOM    977  H7  bbb    39      60.650  89.890  47.424  1.00  0.00            
ATOM    978  H8  bbb    39      61.270  91.020  48.644  1.00  0.00            
ATOM    979  C5  bbb    39      59.770  89.640  49.344  1.00  0.00            
ATOM    980  H9  bbb    39      59.530  90.210  50.254  1.00  0.00            
ATOM    981  H10 bbb    39      58.870  89.160  48.974  1.00  0.00            
ATOM    982  C6  bbb    39      57.840  93.260  48.504  1.00  0.00            
ATOM    983  H11 bbb    39      57.710  93.550  47.454  1.00  0.00            
ATOM    984  H12 bbb    39      57.060  92.540  48.754  1.00  0.00            
ATOM    985  C7  bbb    39      60.760  88.570  49.714  1.00  0.00            
ATOM    986  C8  bbb    39      57.650  94.500  49.344  1.00  0.00            
ATOM    987  O1  bbb    39      61.060  87.690  48.924  1.00  0.00            
ATOM    988  O2  bbb    39      58.320  94.720  50.334  1.00  0.00            
ATOM    989  N4  bbb    39      58.890  91.740  44.104  1.00  0.00            
ATOM    990  H21 bbb    39      59.420  91.290  43.374  1.00  0.00            
ATOM    991  C1  bbb    40      61.450  81.380  25.844  1.00  0.00            
ATOM    992  H1  bbb    40      60.490  81.580  26.344  1.00  0.00            
ATOM    993  H2  bbb    40      62.210  81.290  26.634  1.00  0.00            
ATOM    994  C2  bbb    40      61.750  82.590  24.944  1.00  0.00            
ATOM    995  H3  bbb    40      62.690  82.420  24.404  1.00  0.00            
ATOM    996  H4  bbb    40      60.950  82.650  24.194  1.00  0.00            
ATOM    997  N1  bbb    40      61.400  80.150  25.044  1.00  0.00            
ATOM    998  C3  bbb    40      60.520  79.150  25.634  1.00  0.00            
ATOM    999  H5  bbb    40      60.690  79.080  26.714  1.00  0.00            
ATOM   1000  H6  bbb    40      60.700  78.160  25.194  1.00  0.00            
ATOM   1001  C4  bbb    40      62.740  79.620  24.804  1.00  0.00            
ATOM   1002  H7  bbb    40      63.460  80.450  24.704  1.00  0.00            
ATOM   1003  H8  bbb    40      63.060  79.000  25.644  1.00  0.00            
ATOM   1004  C5  bbb    40      62.760  78.820  23.514  1.00  0.00            
ATOM   1005  H9  bbb    40      62.100  77.950  23.564  1.00  0.00            
ATOM   1006  H10 bbb    40      62.450  79.450  22.674  1.00  0.00            
ATOM   1007  C6  bbb    40      59.070  79.520  25.354  1.00  0.00            
ATOM   1008  H11 bbb    40      58.790  80.470  25.814  1.00  0.00            
ATOM   1009  H12 bbb    40      58.920  79.620  24.274  1.00  0.00            
ATOM   1010  C7  bbb    40      64.160  78.330  23.234  1.00  0.00            
ATOM   1011  C8  bbb    40      58.120  78.470  25.864  1.00  0.00            
ATOM   1012  O1  bbb    40      65.130  79.060  23.334  1.00  0.00            
ATOM   1013  O2  bbb    40      58.490  77.480  26.464  1.00  0.00            
ATOM   1014  N4  bbb    40      61.820  83.880  25.684  1.00  0.00            
ATOM   1015  H21 bbb    40      62.720  84.280  25.914  1.00  0.00            
ATOM   1016  C1  bbb    41      60.760  93.230  25.284  1.00  0.00            
ATOM   1017  H1  bbb    41      60.040  92.440  25.074  1.00  0.00            
ATOM   1018  H2  bbb    41      61.680  92.990  24.734  1.00  0.00            
ATOM   1019  C2  bbb    41      61.030  93.230  26.794  1.00  0.00            
ATOM   1020  H3  bbb    41      61.840  93.940  27.034  1.00  0.00            
ATOM   1021  H4  bbb    41      60.120  93.590  27.294  1.00  0.00            
ATOM   1022  N1  bbb    41      60.240  94.540  24.864  1.00  0.00            
ATOM   1023  C3  bbb    41      59.410  94.430  23.664  1.00  0.00            
ATOM   1024  H5  bbb    41      59.870  93.730  22.944  1.00  0.00            
ATOM   1025  H6  bbb    41      59.310  95.400  23.174  1.00  0.00            
ATOM   1026  C4  bbb    41      61.320  95.510  24.694  1.00  0.00            
ATOM   1027  H7  bbb    41      62.100  95.340  25.444  1.00  0.00            
ATOM   1028  H8  bbb    41      61.770  95.420  23.704  1.00  0.00            
ATOM   1029  C5  bbb    41      60.760  96.910  24.904  1.00  0.00            
ATOM   1030  H9  bbb    41      60.010  97.170  24.154  1.00  0.00            
ATOM   1031  H10 bbb    41      60.310  96.990  25.894  1.00  0.00            
ATOM   1032  C6  bbb    41      58.020  93.960  24.074  1.00  0.00            
ATOM   1033  H11 bbb    41      58.050  92.970  24.534  1.00  0.00            
ATOM   1034  H12 bbb    41      57.600  94.650  24.794  1.00  0.00            
ATOM   1035  C7  bbb    41      61.880  97.920  24.814  1.00  0.00            
ATOM   1036  C8  bbb    41      57.100  93.880  22.874  1.00  0.00            
ATOM   1037  O1  bbb    41      62.990  97.690  25.254  1.00  0.00            
ATOM   1038  O2  bbb    41      57.390  94.350  21.794  1.00  0.00            
ATOM   1039  N4  bbb    41      61.370  91.890  27.324  1.00  0.00            
ATOM   1040  H21 bbb    41      62.330  91.630  27.504  1.00  0.00            
ATOM   1041  C1  bbb    42      75.190  67.290  47.354  1.00  0.00            
ATOM   1042  H1  bbb    42      76.130  67.810  47.134  1.00  0.00            
ATOM   1043  H2  bbb    42      74.450  67.590  46.604  1.00  0.00            
ATOM   1044  C2  bbb    42      74.730  67.730  48.764  1.00  0.00            
ATOM   1045  H3  bbb    42      73.960  67.060  49.144  1.00  0.00            
ATOM   1046  H4  bbb    42      75.590  67.630  49.444  1.00  0.00            
ATOM   1047  N1  bbb    42      75.380  65.830  47.304  1.00  0.00            
ATOM   1048  C3  bbb    42      76.200  65.430  46.144  1.00  0.00            
ATOM   1049  H5  bbb    42      75.970  66.040  45.274  1.00  0.00            
ATOM   1050  H6  bbb    42      76.020  64.380  45.884  1.00  0.00            
ATOM   1051  C4  bbb    42      74.100  65.110  47.264  1.00  0.00            
ATOM   1052  H7  bbb    42      73.350  65.610  47.874  1.00  0.00            
ATOM   1053  H8  bbb    42      73.730  65.070  46.234  1.00  0.00            
ATOM   1054  C5  bbb    42      74.290  63.710  47.844  1.00  0.00            
ATOM   1055  H9  bbb    42      75.110  63.170  47.364  1.00  0.00            
ATOM   1056  H10 bbb    42      74.500  63.770  48.914  1.00  0.00            
ATOM   1057  C6  bbb    42      77.660  65.560  46.524  1.00  0.00            
ATOM   1058  H11 bbb    42      77.970  66.600  46.524  1.00  0.00            
ATOM   1059  H12 bbb    42      77.830  65.130  47.514  1.00  0.00            
ATOM   1060  C7  bbb    42      73.040  62.880  47.644  1.00  0.00            
ATOM   1061  C8  bbb    42      78.530  64.800  45.544  1.00  0.00            
ATOM   1062  O1  bbb    42      72.270  63.120  46.734  1.00  0.00            
ATOM   1063  O2  bbb    42      78.200  64.640  44.384  1.00  0.00            
ATOM   1064  N4  bbb    42      74.220  69.120  48.824  1.00  0.00            
ATOM   1065  H21 bbb    42      73.310  69.360  48.424  1.00  0.00            
ATOM   1066  C1  bbb    43      75.790  80.430  50.224  1.00  0.00            
ATOM   1067  H1  bbb    43      75.580  79.790  51.084  1.00  0.00            
ATOM   1068  H2  bbb    43      74.890  81.030  50.024  1.00  0.00            
ATOM   1069  C2  bbb    43      76.100  79.520  49.014  1.00  0.00            
ATOM   1070  H3  bbb    43      76.000  80.090  48.084  1.00  0.00            
ATOM   1071  H4  bbb    43      77.140  79.200  49.104  1.00  0.00            
ATOM   1072  N1  bbb    43      76.940  81.300  50.534  1.00  0.00            
ATOM   1073  C3  bbb    43      76.840  81.840  51.894  1.00  0.00            
ATOM   1074  H5  bbb    43      75.800  82.020  52.164  1.00  0.00            
ATOM   1075  H6  bbb    43      77.380  82.790  51.974  1.00  0.00            
ATOM   1076  C4  bbb    43      77.160  82.340  49.524  1.00  0.00            
ATOM   1077  H7  bbb    43      76.960  81.950  48.524  1.00  0.00            
ATOM   1078  H8  bbb    43      76.510  83.210  49.704  1.00  0.00            
ATOM   1079  C5  bbb    43      78.640  82.740  49.584  1.00  0.00            
ATOM   1080  H9  bbb    43      78.870  83.270  50.504  1.00  0.00            
ATOM   1081  H10 bbb    43      79.260  81.840  49.534  1.00  0.00            
ATOM   1082  C6  bbb    43      77.480  80.850  52.854  1.00  0.00            
ATOM   1083  H11 bbb    43      76.970  79.880  52.834  1.00  0.00            
ATOM   1084  H12 bbb    43      78.530  80.690  52.584  1.00  0.00            
ATOM   1085  C7  bbb    43      79.020  83.630  48.424  1.00  0.00            
ATOM   1086  C8  bbb    43      77.420  81.400  54.254  1.00  0.00            
ATOM   1087  O1  bbb    43      78.210  84.230  47.754  1.00  0.00            
ATOM   1088  O2  bbb    43      78.040  82.400  54.554  1.00  0.00            
ATOM   1089  N4  bbb    43      75.230  78.320  48.964  1.00  0.00            
ATOM   1090  H21 bbb    43      74.380  78.310  48.414  1.00  0.00            
ATOM   1091  C1  bbb    44      54.120  83.160  46.794  1.00  0.00            
ATOM   1092  H1  bbb    44      55.050  83.560  46.374  1.00  0.00            
ATOM   1093  H2  bbb    44      53.870  83.760  47.674  1.00  0.00            
ATOM   1094  C2  bbb    44      54.380  81.690  47.194  1.00  0.00            
ATOM   1095  H3  bbb    44      53.540  81.320  47.794  1.00  0.00            
ATOM   1096  H4  bbb    44      54.410  81.110  46.264  1.00  0.00            
ATOM   1097  N1  bbb    44      53.040  83.210  45.794  1.00  0.00            
ATOM   1098  C3  bbb    44      53.240  84.300  44.844  1.00  0.00            
ATOM   1099  H5  bbb    44      53.570  85.200  45.374  1.00  0.00            
ATOM   1100  H6  bbb    44      52.320  84.530  44.314  1.00  0.00            
ATOM   1101  C4  bbb    44      51.730  83.270  46.464  1.00  0.00            
ATOM   1102  H7  bbb    44      51.750  82.630  47.354  1.00  0.00            
ATOM   1103  H8  bbb    44      51.510  84.300  46.774  1.00  0.00            
ATOM   1104  C5  bbb    44      50.660  82.750  45.524  1.00  0.00            
ATOM   1105  H9  bbb    44      50.530  83.390  44.644  1.00  0.00            
ATOM   1106  H10 bbb    44      50.930  81.740  45.184  1.00  0.00            
ATOM   1107  C6  bbb    44      54.270  83.860  43.814  1.00  0.00            
ATOM   1108  H11 bbb    44      55.240  83.620  44.274  1.00  0.00            
ATOM   1109  H12 bbb    44      53.910  82.970  43.294  1.00  0.00            
ATOM   1110  C7  bbb    44      49.320  82.660  46.224  1.00  0.00            
ATOM   1111  C8  bbb    44      54.510  84.950  42.794  1.00  0.00            
ATOM   1112  O1  bbb    44      49.170  82.970  47.384  1.00  0.00            
ATOM   1113  O2  bbb    44      54.240  86.110  43.014  1.00  0.00            
ATOM   1114  N4  bbb    44      55.660  81.520  47.914  1.00  0.00            
ATOM   1115  H21 bbb    44      55.670  81.420  48.924  1.00  0.00            
ATOM   1116  C1  bbb    45      60.800  78.750  55.174  1.00  0.00            
ATOM   1117  H1  bbb    45      59.830  78.870  54.684  1.00  0.00            
ATOM   1118  H2  bbb    45      61.110  79.740  55.524  1.00  0.00            
ATOM   1119  C2  bbb    45      61.790  78.190  54.144  1.00  0.00            
ATOM   1120  H3  bbb    45      62.800  78.220  54.554  1.00  0.00            
ATOM   1121  H4  bbb    45      61.530  77.140  53.974  1.00  0.00            
ATOM   1122  N1  bbb    45      60.700  77.800  56.294  1.00  0.00            
ATOM   1123  C3  bbb    45      59.350  77.740  56.834  1.00  0.00            
ATOM   1124  H5  bbb    45      58.930  78.750  56.924  1.00  0.00            
ATOM   1125  H6  bbb    45      59.350  77.270  57.824  1.00  0.00            
ATOM   1126  C4  bbb    45      61.720  78.090  57.304  1.00  0.00            
ATOM   1127  H7  bbb    45      62.640  78.420  56.804  1.00  0.00            
ATOM   1128  H8  bbb    45      61.390  78.890  57.974  1.00  0.00            
ATOM   1129  C5  bbb    45      62.030  76.820  58.084  1.00  0.00            
ATOM   1130  H9  bbb    45      61.190  76.510  58.704  1.00  0.00            
ATOM   1131  H10 bbb    45      62.290  76.010  57.394  1.00  0.00            
ATOM   1132  C6  bbb    45      58.510  76.870  55.904  1.00  0.00            
ATOM   1133  H11 bbb    45      58.450  77.290  54.904  1.00  0.00            
ATOM   1134  H12 bbb    45      58.960  75.880  55.824  1.00  0.00            
ATOM   1135  C7  bbb    45      63.220  77.070  58.974  1.00  0.00            
ATOM   1136  C8  bbb    45      57.100  76.720  56.424  1.00  0.00            
ATOM   1137  O1  bbb    45      64.280  77.430  58.504  1.00  0.00            
ATOM   1138  O2  bbb    45      56.670  77.380  57.354  1.00  0.00            
ATOM   1139  N4  bbb    45      61.720  78.900  52.844  1.00  0.00            
ATOM   1140  H21 bbb    45      62.480  79.510  52.544  1.00  0.00            
ATOM   1141  C1  bbb    46      83.240  58.800  55.654  1.00  0.00            
ATOM   1142  H1  bbb    46      82.880  59.830  55.614  1.00  0.00            
ATOM   1143  H2  bbb    46      84.260  58.790  55.244  1.00  0.00            
ATOM   1144  C2  bbb    46      82.300  57.930  54.804  1.00  0.00            
ATOM   1145  H3  bbb    46      82.630  56.880  54.834  1.00  0.00            
ATOM   1146  H4  bbb    46      81.310  57.980  55.254  1.00  0.00            
ATOM   1147  N1  bbb    46      83.260  58.320  57.044  1.00  0.00            
ATOM   1148  C3  bbb    46      83.630  59.370  57.984  1.00  0.00            
ATOM   1149  H5  bbb    46      84.450  59.980  57.574  1.00  0.00            
ATOM   1150  H6  bbb    46      83.980  58.940  58.934  1.00  0.00            
ATOM   1151  C4  bbb    46      84.110  57.140  57.204  1.00  0.00            
ATOM   1152  H7  bbb    46      84.100  56.530  56.294  1.00  0.00            
ATOM   1153  H8  bbb    46      85.150  57.440  57.394  1.00  0.00            
ATOM   1154  C5  bbb    46      83.580  56.290  58.344  1.00  0.00            
ATOM   1155  H9  bbb    46      83.570  56.850  59.284  1.00  0.00            
ATOM   1156  H10 bbb    46      82.550  55.980  58.124  1.00  0.00            
ATOM   1157  C6  bbb    46      82.420  60.240  58.284  1.00  0.00            
ATOM   1158  H11 bbb    46      82.040  60.740  57.384  1.00  0.00            
ATOM   1159  H12 bbb    46      81.620  59.630  58.694  1.00  0.00            
ATOM   1160  C7  bbb    46      84.420  55.060  58.544  1.00  0.00            
ATOM   1161  C8  bbb    46      82.780  61.300  59.294  1.00  0.00            
ATOM   1162  O1  bbb    46      85.060  54.560  57.634  1.00  0.00            
ATOM   1163  O2  bbb    46      83.260  60.990  60.374  1.00  0.00            
ATOM   1164  N4  bbb    46      82.210  58.380  53.384  1.00  0.00            
ATOM   1165  H21 bbb    46      82.700  57.880  52.654  1.00  0.00            
ATOM   1166  C1  bbb    47      81.180  56.940  43.964  1.00  0.00            
ATOM   1167  H1  bbb    47      81.740  56.810  44.894  1.00  0.00            
ATOM   1168  H2  bbb    47      81.810  57.530  43.294  1.00  0.00            
ATOM   1169  C2  bbb    47      79.890  57.730  44.264  1.00  0.00            
ATOM   1170  H3  bbb    47      79.490  58.110  43.314  1.00  0.00            
ATOM   1171  H4  bbb    47      79.160  57.020  44.674  1.00  0.00            
ATOM   1172  N1  bbb    47      80.820  55.640  43.374  1.00  0.00            
ATOM   1173  C3  bbb    47      81.250  54.520  44.214  1.00  0.00            
ATOM   1174  H5  bbb    47      82.320  54.610  44.434  1.00  0.00            
ATOM   1175  H6  bbb    47      81.090  53.570  43.684  1.00  0.00            
ATOM   1176  C4  bbb    47      81.270  55.560  41.984  1.00  0.00            
ATOM   1177  H7  bbb    47      80.960  56.480  41.464  1.00  0.00            
ATOM   1178  H8  bbb    47      82.360  55.480  41.934  1.00  0.00            
ATOM   1179  C5  bbb    47      80.620  54.390  41.274  1.00  0.00            
ATOM   1180  H9  bbb    47      81.080  53.440  41.554  1.00  0.00            
ATOM   1181  H10 bbb    47      79.550  54.350  41.504  1.00  0.00            
ATOM   1182  C6  bbb    47      80.430  54.480  45.484  1.00  0.00            
ATOM   1183  H11 bbb    47      80.630  55.320  46.144  1.00  0.00            
ATOM   1184  H12 bbb    47      79.370  54.470  45.234  1.00  0.00            
ATOM   1185  C7  bbb    47      80.780  54.570  39.794  1.00  0.00            
ATOM   1186  C8  bbb    47      80.700  53.210  46.254  1.00  0.00            
ATOM   1187  O1  bbb    47      79.900  55.120  39.164  1.00  0.00            
ATOM   1188  O2  bbb    47      81.790  52.660  46.224  1.00  0.00            
ATOM   1189  N4  bbb    47      80.090  58.830  45.234  1.00  0.00            
ATOM   1190  H21 bbb    47      80.370  59.750  44.914  1.00  0.00            
ATOM   1191  C1  bbb    48      73.140  77.710  52.314  1.00  0.00            
ATOM   1192  H1  bbb    48      72.840  76.660  52.364  1.00  0.00            
ATOM   1193  H2  bbb    48      73.520  77.900  51.304  1.00  0.00            
ATOM   1194  C2  bbb    48      74.280  77.900  53.334  1.00  0.00            
ATOM   1195  H3  bbb    48      74.570  78.950  53.384  1.00  0.00            
ATOM   1196  H4  bbb    48      73.900  77.610  54.324  1.00  0.00            
ATOM   1197  N1  bbb    48      72.010  78.600  52.574  1.00  0.00            
ATOM   1198  C3  bbb    48      70.780  78.070  51.974  1.00  0.00            
ATOM   1199  H5  bbb    48      70.990  77.660  50.994  1.00  0.00            
ATOM   1200  H6  bbb    48      70.030  78.860  51.864  1.00  0.00            
ATOM   1201  C4  bbb    48      72.310  79.940  52.064  1.00  0.00            
ATOM   1202  H7  bbb    48      73.370  80.170  52.244  1.00  0.00            
ATOM   1203  H8  bbb    48      72.130  80.000  50.984  1.00  0.00            
ATOM   1204  C5  bbb    48      71.470  80.960  52.814  1.00  0.00            
ATOM   1205  H9  bbb    48      70.410  80.870  52.544  1.00  0.00            
ATOM   1206  H10 bbb    48      71.570  80.800  53.884  1.00  0.00            
ATOM   1207  C6  bbb    48      70.180  77.010  52.894  1.00  0.00            
ATOM   1208  H11 bbb    48      70.860  76.170  53.044  1.00  0.00            
ATOM   1209  H12 bbb    48      69.950  77.450  53.864  1.00  0.00            
ATOM   1210  C7  bbb    48      71.920  82.360  52.494  1.00  0.00            
ATOM   1211  C8  bbb    48      68.920  76.470  52.274  1.00  0.00            
ATOM   1212  O1  bbb    48      73.090  82.620  52.264  1.00  0.00            
ATOM   1213  O2  bbb    48      68.950  75.750  51.304  1.00  0.00            
ATOM   1214  N4  bbb    48      75.490  77.080  53.024  1.00  0.00            
ATOM   1215  H21 bbb    48      76.100  77.330  52.244  1.00  0.00            
ATOM   1216  C1  bbb    49      83.430  73.170  56.934  1.00  0.00            
ATOM   1217  H1  bbb    49      82.390  73.300  57.264  1.00  0.00            
ATOM   1218  H2  bbb    49      83.760  74.140  56.544  1.00  0.00            
ATOM   1219  C2  bbb    49      83.430  72.120  55.804  1.00  0.00            
ATOM   1220  H3  bbb    49      84.450  71.980  55.424  1.00  0.00            
ATOM   1221  H4  bbb    49      83.100  71.170  56.254  1.00  0.00            
ATOM   1222  N1  bbb    49      84.290  72.740  58.054  1.00  0.00            
ATOM   1223  C3  bbb    49      83.850  73.360  59.304  1.00  0.00            
ATOM   1224  H5  bbb    49      83.650  74.420  59.154  1.00  0.00            
ATOM   1225  H6  bbb    49      84.630  73.270  60.074  1.00  0.00            
ATOM   1226  C4  bbb    49      85.690  73.050  57.754  1.00  0.00            
ATOM   1227  H7  bbb    49      85.900  72.810  56.704  1.00  0.00            
ATOM   1228  H8  bbb    49      85.880  74.120  57.894  1.00  0.00            
ATOM   1229  C5  bbb    49      86.630  72.230  58.624  1.00  0.00            
ATOM   1230  H9  bbb    49      86.570  72.520  59.664  1.00  0.00            
ATOM   1231  H10 bbb    49      86.370  71.170  58.544  1.00  0.00            
ATOM   1232  C6  bbb    49      82.620  72.630  59.834  1.00  0.00            
ATOM   1233  H11 bbb    49      81.750  72.780  59.194  1.00  0.00            
ATOM   1234  H12 bbb    49      82.820  71.560  59.894  1.00  0.00            
ATOM   1235  C7  bbb    49      88.060  72.400  58.174  1.00  0.00            
ATOM   1236  C8  bbb    49      82.270  73.140  61.214  1.00  0.00            
ATOM   1237  O1  bbb    49      88.380  73.110  57.244  1.00  0.00            
ATOM   1238  O2  bbb    49      82.500  74.280  61.554  1.00  0.00            
ATOM   1239  N4  bbb    49      82.520  72.490  54.694  1.00  0.00            
ATOM   1240  H21 bbb    49      82.870  72.930  53.864  1.00  0.00            
ATOM   1241  C1  bbb    50      81.400  64.530  17.964  1.00  0.00            
ATOM   1242  H1  bbb    50      81.580  63.940  18.864  1.00  0.00            
ATOM   1243  H2  bbb    50      82.050  65.410  18.024  1.00  0.00            
ATOM   1244  C2  bbb    50      79.950  65.010  17.904  1.00  0.00            
ATOM   1245  H3  bbb    50      79.820  65.620  17.004  1.00  0.00            
ATOM   1246  H4  bbb    50      79.290  64.140  17.814  1.00  0.00            
ATOM   1247  N1  bbb    50      81.670  63.750  16.754  1.00  0.00            
ATOM   1248  C3  bbb    50      81.830  62.320  17.024  1.00  0.00            
ATOM   1249  H5  bbb    50      82.610  62.160  17.774  1.00  0.00            
ATOM   1250  H6  bbb    50      82.130  61.800  16.104  1.00  0.00            
ATOM   1251  C4  bbb    50      82.820  64.300  16.014  1.00  0.00            
ATOM   1252  H7  bbb    50      82.790  65.400  16.064  1.00  0.00            
ATOM   1253  H8  bbb    50      83.760  63.950  16.454  1.00  0.00            
ATOM   1254  C5  bbb    50      82.730  63.910  14.544  1.00  0.00            
ATOM   1255  H9  bbb    50      82.790  62.830  14.404  1.00  0.00            
ATOM   1256  H10 bbb    50      81.800  64.270  14.114  1.00  0.00            
ATOM   1257  C6  bbb    50      80.520  61.710  17.494  1.00  0.00            
ATOM   1258  H11 bbb    50      80.200  62.130  18.454  1.00  0.00            
ATOM   1259  H12 bbb    50      79.730  61.890  16.754  1.00  0.00            
ATOM   1260  C7  bbb    50      83.880  64.520  13.784  1.00  0.00            
ATOM   1261  C8  bbb    50      80.660  60.220  17.684  1.00  0.00            
ATOM   1262  O1  bbb    50      84.210  65.680  13.944  1.00  0.00            
ATOM   1263  O2  bbb    50      81.540  59.570  17.144  1.00  0.00            
ATOM   1264  N4  bbb    50      79.550  65.790  19.104  1.00  0.00            
ATOM   1265  H21 bbb    50      79.620  66.800  19.104  1.00  0.00            
ATOM   1266  C1  bbb    51      73.150  71.370  25.824  1.00  0.00            
ATOM   1267  H1  bbb    51      73.870  72.070  26.274  1.00  0.00            
ATOM   1268  H2  bbb    51      72.960  70.570  26.554  1.00  0.00            
ATOM   1269  C2  bbb    51      73.770  70.730  24.564  1.00  0.00            
ATOM   1270  H3  bbb    51      73.010  70.070  24.124  1.00  0.00            
ATOM   1271  H4  bbb    51      73.980  71.520  23.834  1.00  0.00            
ATOM   1272  N1  bbb    51      71.890  72.080  25.514  1.00  0.00            
ATOM   1273  C3  bbb    51      72.090  73.300  24.724  1.00  0.00            
ATOM   1274  H5  bbb    51      73.100  73.370  24.324  1.00  0.00            
ATOM   1275  H6  bbb    51      71.910  74.180  25.344  1.00  0.00            
ATOM   1276  C4  bbb    51      71.140  72.340  26.754  1.00  0.00            
ATOM   1277  H7  bbb    51      71.040  71.410  27.314  1.00  0.00            
ATOM   1278  H8  bbb    51      71.690  73.050  27.384  1.00  0.00            
ATOM   1279  C5  bbb    51      69.750  72.880  26.474  1.00  0.00            
ATOM   1280  H9  bbb    51      69.780  73.850  25.954  1.00  0.00            
ATOM   1281  H10 bbb    51      69.170  72.170  25.874  1.00  0.00            
ATOM   1282  C6  bbb    51      71.110  73.220  23.564  1.00  0.00            
ATOM   1283  H11 bbb    51      71.480  72.530  22.804  1.00  0.00            
ATOM   1284  H12 bbb    51      70.140  72.860  23.894  1.00  0.00            
ATOM   1285  C7  bbb    51      69.000  73.090  27.754  1.00  0.00            
ATOM   1286  C8  bbb    51      70.850  74.570  22.934  1.00  0.00            
ATOM   1287  O1  bbb    51      68.850  72.190  28.544  1.00  0.00            
ATOM   1288  O2  bbb    51      71.310  75.590  23.404  1.00  0.00            
ATOM   1289  N4  bbb    51      75.030  69.960  24.804  1.00  0.00            
ATOM   1290  H21 bbb    51      75.140  69.420  25.654  1.00  0.00            
ATOM   1291  C1  bbb    52      76.930  56.590  42.204  1.00  0.00            
ATOM   1292  H1  bbb    52      76.750  57.620  41.894  1.00  0.00            
ATOM   1293  H2  bbb    52      78.000  56.500  42.424  1.00  0.00            
ATOM   1294  C2  bbb    52      76.560  55.670  41.034  1.00  0.00            
ATOM   1295  H3  bbb    52      76.770  54.620  41.284  1.00  0.00            
ATOM   1296  H4  bbb    52      75.470  55.770  40.874  1.00  0.00            
ATOM   1297  N1  bbb    52      76.130  56.240  43.384  1.00  0.00            
ATOM   1298  C3  bbb    52      75.980  57.380  44.294  1.00  0.00            
ATOM   1299  H5  bbb    52      76.940  57.900  44.414  1.00  0.00            
ATOM   1300  H6  bbb    52      75.650  57.030  45.284  1.00  0.00            
ATOM   1301  C4  bbb    52      76.720  55.100  44.084  1.00  0.00            
ATOM   1302  H7  bbb    52      77.220  54.430  43.374  1.00  0.00            
ATOM   1303  H8  bbb    52      77.460  55.440  44.814  1.00  0.00            
ATOM   1304  C5  bbb    52      75.620  54.300  44.774  1.00  0.00            
ATOM   1305  H9  bbb    52      75.120  54.910  45.534  1.00  0.00            
ATOM   1306  H10 bbb    52      74.880  53.980  44.034  1.00  0.00            
ATOM   1307  C6  bbb    52      74.930  58.330  43.754  1.00  0.00            
ATOM   1308  H11 bbb    52      75.210  58.750  42.784  1.00  0.00            
ATOM   1309  H12 bbb    52      73.980  57.800  43.624  1.00  0.00            
ATOM   1310  C7  bbb    52      76.190  53.080  45.454  1.00  0.00            
ATOM   1311  C8  bbb    52      74.700  59.490  44.704  1.00  0.00            
ATOM   1312  O1  bbb    52      77.360  52.760  45.384  1.00  0.00            
ATOM   1313  O2  bbb    52      75.170  59.540  45.814  1.00  0.00            
ATOM   1314  N4  bbb    52      77.270  56.040  39.784  1.00  0.00            
ATOM   1315  H21 bbb    52      78.160  55.610  39.544  1.00  0.00            
ATOM   1316  C1  bbb    53      82.000  54.690  31.294  1.00  0.00            
ATOM   1317  H1  bbb    53      81.910  54.350  32.324  1.00  0.00            
ATOM   1318  H2  bbb    53      82.930  55.260  31.214  1.00  0.00            
ATOM   1319  C2  bbb    53      80.800  55.600  30.954  1.00  0.00            
ATOM   1320  H3  bbb    53      81.010  56.130  30.014  1.00  0.00            
ATOM   1321  H4  bbb    53      79.930  54.950  30.804  1.00  0.00            
ATOM   1322  N1  bbb    53      81.980  53.560  30.354  1.00  0.00            
ATOM   1323  C3  bbb    53      82.080  52.280  31.064  1.00  0.00            
ATOM   1324  H5  bbb    53      82.890  52.320  31.804  1.00  0.00            
ATOM   1325  H6  bbb    53      82.310  51.470  30.354  1.00  0.00            
ATOM   1326  C4  bbb    53      82.980  53.740  29.314  1.00  0.00            
ATOM   1327  H7  bbb    53      83.020  54.800  29.034  1.00  0.00            
ATOM   1328  H8  bbb    53      83.980  53.450  29.684  1.00  0.00            
ATOM   1329  C5  bbb    53      82.600  52.930  28.084  1.00  0.00            
ATOM   1330  H9  bbb    53      82.680  51.860  28.274  1.00  0.00            
ATOM   1331  H10 bbb    53      81.580  53.180  27.784  1.00  0.00            
ATOM   1332  C6  bbb    53      80.750  51.970  31.734  1.00  0.00            
ATOM   1333  H11 bbb    53      80.460  52.750  32.434  1.00  0.00            
ATOM   1334  H12 bbb    53      79.970  51.880  30.974  1.00  0.00            
ATOM   1335  C7  bbb    53      83.530  53.290  26.964  1.00  0.00            
ATOM   1336  C8  bbb    53      80.820  50.670  32.504  1.00  0.00            
ATOM   1337  O1  bbb    53      83.540  54.410  26.494  1.00  0.00            
ATOM   1338  O2  bbb    53      81.650  49.810  32.264  1.00  0.00            
ATOM   1339  N4  bbb    53      80.500  56.560  32.044  1.00  0.00            
ATOM   1340  H21 bbb    53      80.730  57.540  31.954  1.00  0.00            
ATOM   1341  C1  bbb    54      94.530  99.080  32.234  1.00  0.00            
ATOM   1342  H1  bbb    54      94.360  98.220  32.894  1.00  0.00            
ATOM   1343  H2  bbb    54      93.620  99.690  32.254  1.00  0.00            
ATOM   1344  C2  bbb    54      94.800  98.540  30.824  1.00  0.00            
ATOM   1345  H3  bbb    54      94.910  99.380  30.124  1.00  0.00            
ATOM   1346  H4  bbb    54      95.760  98.010  30.854  1.00  0.00            
ATOM   1347  N1  bbb    54      95.690  99.860  32.694  1.00  0.00            
ATOM   1348  C3  bbb    54      95.830  99.820  34.154  1.00  0.00            
ATOM   1349  H5  bbb    54      94.850  99.910  34.634  1.00  0.00            
ATOM   1350  H6  bbb    54      96.470 100.630  34.504  1.00  0.00            
ATOM   1351  C4  bbb    54      95.620 101.240  32.194  1.00  0.00            
ATOM   1352  H7  bbb    54      95.170 101.240  31.194  1.00  0.00            
ATOM   1353  H8  bbb    54      95.010 101.860  32.844  1.00  0.00            
ATOM   1354  C5  bbb    54      97.030 101.800  32.084  1.00  0.00            
ATOM   1355  H9  bbb    54      97.510 101.870  33.064  1.00  0.00            
ATOM   1356  H10 bbb    54      97.640 101.160  31.434  1.00  0.00            
ATOM   1357  C6  bbb    54      96.500  98.500  34.524  1.00  0.00            
ATOM   1358  H11 bbb    54      95.900  97.640  34.234  1.00  0.00            
ATOM   1359  H12 bbb    54      97.460  98.420  34.014  1.00  0.00            
ATOM   1360  C7  bbb    54      96.980 103.180  31.484  1.00  0.00            
ATOM   1361  C8  bbb    54      96.750  98.420  36.004  1.00  0.00            
ATOM   1362  O1  bbb    54      96.330 103.410  30.484  1.00  0.00            
ATOM   1363  O2  bbb    54      96.160  99.120  36.804  1.00  0.00            
ATOM   1364  N4  bbb    54      93.750  97.610  30.354  1.00  0.00            
ATOM   1365  H21 bbb    54      93.040  97.920  29.704  1.00  0.00            
ATOM   1366  C1  bbb    55      88.730  91.890  23.454  1.00  0.00            
ATOM   1367  H1  bbb    55      88.970  92.960  23.524  1.00  0.00            
ATOM   1368  H2  bbb    55      87.680  91.770  23.734  1.00  0.00            
ATOM   1369  C2  bbb    55      89.630  91.130  24.444  1.00  0.00            
ATOM   1370  H3  bbb    55      89.350  90.080  24.464  1.00  0.00            
ATOM   1371  H4  bbb    55      90.660  91.200  24.064  1.00  0.00            
ATOM   1372  N1  bbb    55      88.980  91.380  22.094  1.00  0.00            
ATOM   1373  C3  bbb    55      89.040  92.470  21.124  1.00  0.00            
ATOM   1374  H5  bbb    55      88.240  93.190  21.314  1.00  0.00            
ATOM   1375  H6  bbb    55      88.920  92.100  20.104  1.00  0.00            
ATOM   1376  C4  bbb    55      88.000  90.350  21.744  1.00  0.00            
ATOM   1377  H7  bbb    55      87.820  89.710  22.614  1.00  0.00            
ATOM   1378  H8  bbb    55      87.050  90.820  21.454  1.00  0.00            
ATOM   1379  C5  bbb    55      88.530  89.480  20.624  1.00  0.00            
ATOM   1380  H9  bbb    55      88.730  90.040  19.704  1.00  0.00            
ATOM   1381  H10 bbb    55      89.450  88.980  20.944  1.00  0.00            
ATOM   1382  C6  bbb    55      90.410  93.130  21.234  1.00  0.00            
ATOM   1383  H11 bbb    55      90.610  93.480  22.244  1.00  0.00            
ATOM   1384  H12 bbb    55      91.190  92.410  20.964  1.00  0.00            
ATOM   1385  C7  bbb    55      87.510  88.420  20.314  1.00  0.00            
ATOM   1386  C8  bbb    55      90.510  94.320  20.314  1.00  0.00            
ATOM   1387  O1  bbb    55      87.240  87.570  21.144  1.00  0.00            
ATOM   1388  O2  bbb    55      89.670  94.570  19.474  1.00  0.00            
ATOM   1389  N4  bbb    55      89.590  91.710  25.814  1.00  0.00            
ATOM   1390  H21 bbb    55      89.050  91.260  26.534  1.00  0.00            
ATOM   1391  C1  bbb    56      86.860  81.350  44.234  1.00  0.00            
ATOM   1392  H1  bbb    56      87.800  81.550  43.704  1.00  0.00            
ATOM   1393  H2  bbb    56      86.090  81.180  43.464  1.00  0.00            
ATOM   1394  C2  bbb    56      86.520  82.590  45.074  1.00  0.00            
ATOM   1395  H3  bbb    56      85.560  82.440  45.584  1.00  0.00            
ATOM   1396  H4  bbb    56      87.300  82.670  45.854  1.00  0.00            
ATOM   1397  N1  bbb    56      87.000  80.180  45.114  1.00  0.00            
ATOM   1398  C3  bbb    56      87.930  79.180  44.574  1.00  0.00            
ATOM   1399  H5  bbb    56      87.740  79.030  43.504  1.00  0.00            
ATOM   1400  H6  bbb    56      87.800  78.230  45.094  1.00  0.00            
ATOM   1401  C4  bbb    56      85.690  79.600  45.394  1.00  0.00            
ATOM   1402  H7  bbb    56      84.940  80.400  45.434  1.00  0.00            
ATOM   1403  H8  bbb    56      85.390  78.890  44.614  1.00  0.00            
ATOM   1404  C5  bbb    56      85.720  78.920  46.754  1.00  0.00            
ATOM   1405  H9  bbb    56      86.380  78.050  46.754  1.00  0.00            
ATOM   1406  H10 bbb    56      86.060  79.620  47.514  1.00  0.00            
ATOM   1407  C6  bbb    56      89.350  79.670  44.824  1.00  0.00            
ATOM   1408  H11 bbb    56      89.570  80.600  44.294  1.00  0.00            
ATOM   1409  H12 bbb    56      89.500  79.840  45.894  1.00  0.00            
ATOM   1410  C7  bbb    56      84.320  78.480  47.104  1.00  0.00            
ATOM   1411  C8  bbb    56      90.350  78.640  44.364  1.00  0.00            
ATOM   1412  O1  bbb    56      83.380  79.240  46.984  1.00  0.00            
ATOM   1413  O2  bbb    56      90.030  77.620  43.784  1.00  0.00            
ATOM   1414  N4  bbb    56      86.500  83.850  44.294  1.00  0.00            
ATOM   1415  H21 bbb    56      85.620  84.270  44.044  1.00  0.00            
ATOM   1416  C1  bbb    57      87.720  93.170  44.684  1.00  0.00            
ATOM   1417  H1  bbb    57      88.430  92.370  44.924  1.00  0.00            
ATOM   1418  H2  bbb    57      86.780  92.930  45.194  1.00  0.00            
ATOM   1419  C2  bbb    57      87.530  93.190  43.164  1.00  0.00            
ATOM   1420  H3  bbb    57      86.760  93.920  42.894  1.00  0.00            
ATOM   1421  H4  bbb    57      88.480  93.520  42.714  1.00  0.00            
ATOM   1422  N1  bbb    57      88.230  94.470  45.144  1.00  0.00            
ATOM   1423  C3  bbb    57      89.030  94.350  46.354  1.00  0.00            
ATOM   1424  H5  bbb    57      88.570  93.640  47.054  1.00  0.00            
ATOM   1425  H6  bbb    57      89.130  95.310  46.854  1.00  0.00            
ATOM   1426  C4  bbb    57      87.140  95.440  45.294  1.00  0.00            
ATOM   1427  H7  bbb    57      86.380  95.270  44.524  1.00  0.00            
ATOM   1428  H8  bbb    57      86.670  95.330  46.284  1.00  0.00            
ATOM   1429  C5  bbb    57      87.690  96.850  45.124  1.00  0.00            
ATOM   1430  H9  bbb    57      88.430  97.090  45.884  1.00  0.00            
ATOM   1431  H10 bbb    57      88.150  96.940  44.144  1.00  0.00            
ATOM   1432  C6  bbb    57      90.430  93.880  45.974  1.00  0.00            
ATOM   1433  H11 bbb    57      90.410  92.890  45.504  1.00  0.00            
ATOM   1434  H12 bbb    57      90.870  94.580  45.264  1.00  0.00            
ATOM   1435  C7  bbb    57      86.570  97.850  45.224  1.00  0.00            
ATOM   1436  C8  bbb    57      91.330  93.800  47.184  1.00  0.00            
ATOM   1437  O1  bbb    57      85.500  97.670  44.674  1.00  0.00            
ATOM   1438  O2  bbb    57      91.020  94.250  48.264  1.00  0.00            
ATOM   1439  N4  bbb    57      87.180  91.860  42.614  1.00  0.00            
ATOM   1440  H21 bbb    57      86.230  91.640  42.364  1.00  0.00            
ATOM   1441  C1  bbb    58      73.220  67.370  22.514  1.00  0.00            
ATOM   1442  H1  bbb    58      72.260  67.850  22.724  1.00  0.00            
ATOM   1443  H2  bbb    58      73.920  67.680  23.294  1.00  0.00            
ATOM   1444  C2  bbb    58      73.700  67.860  21.134  1.00  0.00            
ATOM   1445  H3  bbb    58      74.520  67.230  20.764  1.00  0.00            
ATOM   1446  H4  bbb    58      72.860  67.720  20.434  1.00  0.00            
ATOM   1447  N1  bbb    58      73.070  65.900  22.534  1.00  0.00            
ATOM   1448  C3  bbb    58      72.310  65.470  23.714  1.00  0.00            
ATOM   1449  H5  bbb    58      72.540  66.110  24.574  1.00  0.00            
ATOM   1450  H6  bbb    58      72.560  64.440  23.984  1.00  0.00            
ATOM   1451  C4  bbb    58      74.330  65.170  22.494  1.00  0.00            
ATOM   1452  H7  bbb    58      75.080  65.690  21.884  1.00  0.00            
ATOM   1453  H8  bbb    58      74.740  65.100  23.514  1.00  0.00            
ATOM   1454  C5  bbb    58      74.110  63.800  21.874  1.00  0.00            
ATOM   1455  H9  bbb    58      73.270  63.280  22.334  1.00  0.00            
ATOM   1456  H10 bbb    58      73.900  63.890  20.804  1.00  0.00            
ATOM   1457  C6  bbb    58      70.830  65.530  23.394  1.00  0.00            
ATOM   1458  H11 bbb    58      70.510  66.570  23.284  1.00  0.00            
ATOM   1459  H12 bbb    58      70.630  64.990  22.464  1.00  0.00            
ATOM   1460  C7  bbb    58      75.320  62.930  22.074  1.00  0.00            
ATOM   1461  C8  bbb    58      70.050  64.870  24.494  1.00  0.00            
ATOM   1462  O1  bbb    58      76.030  63.060  23.054  1.00  0.00            
ATOM   1463  O2  bbb    58      70.250  63.710  24.794  1.00  0.00            
ATOM   1464  N4  bbb    58      74.150  69.280  21.104  1.00  0.00            
ATOM   1465  H21 bbb    58      75.060  69.550  21.474  1.00  0.00            
ATOM   1466  C1  bbb    59      72.830  80.650  19.624  1.00  0.00            
ATOM   1467  H1  bbb    59      72.990  79.960  18.784  1.00  0.00            
ATOM   1468  H2  bbb    59      73.750  81.230  19.754  1.00  0.00            
ATOM   1469  C2  bbb    59      72.530  79.810  20.874  1.00  0.00            
ATOM   1470  H3  bbb    59      72.720  80.400  21.774  1.00  0.00            
ATOM   1471  H4  bbb    59      71.460  79.560  20.854  1.00  0.00            
ATOM   1472  N1  bbb    59      71.690  81.530  19.334  1.00  0.00            
ATOM   1473  C3  bbb    59      71.600  81.860  17.914  1.00  0.00            
ATOM   1474  H5  bbb    59      72.590  81.990  17.474  1.00  0.00            
ATOM   1475  H6  bbb    59      71.030  82.780  17.764  1.00  0.00            
ATOM   1476  C4  bbb    59      71.680  82.700  20.204  1.00  0.00            
ATOM   1477  H7  bbb    59      72.040  82.440  21.204  1.00  0.00            
ATOM   1478  H8  bbb    59      72.320  83.490  19.804  1.00  0.00            
ATOM   1479  C5  bbb    59      70.250  83.190  20.344  1.00  0.00            
ATOM   1480  H9  bbb    59      69.830  83.490  19.384  1.00  0.00            
ATOM   1481  H10 bbb    59      69.630  82.410  20.784  1.00  0.00            
ATOM   1482  C6  bbb    59      70.850  80.720  17.234  1.00  0.00            
ATOM   1483  H11 bbb    59      71.380  79.780  17.324  1.00  0.00            
ATOM   1484  H12 bbb    59      69.870  80.590  17.714  1.00  0.00            
ATOM   1485  C7  bbb    59      70.230  84.380  21.264  1.00  0.00            
ATOM   1486  C8  bbb    59      70.630  81.010  15.774  1.00  0.00            
ATOM   1487  O1  bbb    59      70.290  84.240  22.474  1.00  0.00            
ATOM   1488  O2  bbb    59      71.050  82.020  15.234  1.00  0.00            
ATOM   1489  N4  bbb    59      73.290  78.540  20.904  1.00  0.00            
ATOM   1490  H21 bbb    59      74.160  78.470  21.434  1.00  0.00            
ATOM   1491  C1  bbb    60      94.270  83.110  23.104  1.00  0.00            
ATOM   1492  H1  bbb    60      93.340  83.530  23.494  1.00  0.00            
ATOM   1493  H2  bbb    60      94.520  83.680  22.194  1.00  0.00            
ATOM   1494  C2  bbb    60      94.010  81.630  22.754  1.00  0.00            
ATOM   1495  H3  bbb    60      94.850  81.240  22.164  1.00  0.00            
ATOM   1496  H4  bbb    60      93.990  81.080  23.704  1.00  0.00            
ATOM   1497  N1  bbb    60      95.350  83.190  24.104  1.00  0.00            
ATOM   1498  C3  bbb    60      95.130  84.310  25.014  1.00  0.00            
ATOM   1499  H5  bbb    60      94.780  85.190  24.464  1.00  0.00            
ATOM   1500  H6  bbb    60      96.050  84.570  25.544  1.00  0.00            
ATOM   1501  C4  bbb    60      96.650  83.240  23.444  1.00  0.00            
ATOM   1502  H7  bbb    60      96.650  82.570  22.574  1.00  0.00            
ATOM   1503  H8  bbb    60      96.880  84.260  23.104  1.00  0.00            
ATOM   1504  C5  bbb    60      97.720  82.740  24.414  1.00  0.00            
ATOM   1505  H9  bbb    60      97.840  83.400  25.264  1.00  0.00            
ATOM   1506  H10 bbb    60      97.450  81.740  24.774  1.00  0.00            
ATOM   1507  C6  bbb    60      94.100  83.880  26.054  1.00  0.00            
ATOM   1508  H11 bbb    60      93.150  83.600  25.604  1.00  0.00            
ATOM   1509  H12 bbb    60      94.480  83.020  26.604  1.00  0.00            
ATOM   1510  C7  bbb    60      99.060  82.630  23.724  1.00  0.00            
ATOM   1511  C8  bbb    60      93.840  84.990  27.044  1.00  0.00            
ATOM   1512  O1  bbb    60      99.230  82.900  22.544  1.00  0.00            
ATOM   1513  O2  bbb    60      94.090  86.150  26.794  1.00  0.00            
ATOM   1514  N4  bbb    60      92.720  81.430  22.044  1.00  0.00            
ATOM   1515  H21 bbb    60      92.710  81.290  21.044  1.00  0.00            
ATOM   1516  C1  bbb    61      87.660  78.670  14.894  1.00  0.00            
ATOM   1517  H1  bbb    61      88.630  78.720  15.394  1.00  0.00            
ATOM   1518  H2  bbb    61      87.370  79.700  14.634  1.00  0.00            
ATOM   1519  C2  bbb    61      86.640  78.060  15.874  1.00  0.00            
ATOM   1520  H3  bbb    61      85.630  78.130  15.434  1.00  0.00            
ATOM   1521  H4  bbb    61      86.890  77.000  15.994  1.00  0.00            
ATOM   1522  N1  bbb    61      87.730  77.820  13.694  1.00  0.00            
ATOM   1523  C3  bbb    61      89.090  77.740  13.174  1.00  0.00            
ATOM   1524  H5  bbb    61      89.570  78.730  13.184  1.00  0.00            
ATOM   1525  H6  bbb    61      89.090  77.370  12.144  1.00  0.00            
ATOM   1526  C4  bbb    61      86.750  78.250  12.704  1.00  0.00            
ATOM   1527  H7  bbb    61      85.840  78.570  13.214  1.00  0.00            
ATOM   1528  H8  bbb    61      87.130  79.100  12.124  1.00  0.00            
ATOM   1529  C5  bbb    61      86.400  77.090  11.794  1.00  0.00            
ATOM   1530  H9  bbb    61      87.240  76.800  11.154  1.00  0.00            
ATOM   1531  H10 bbb    61      86.090  76.230  12.394  1.00  0.00            
ATOM   1532  C6  bbb    61      89.880  76.750  14.014  1.00  0.00            
ATOM   1533  H11 bbb    61      89.960  77.070  15.054  1.00  0.00            
ATOM   1534  H12 bbb    61      89.390  75.780  13.994  1.00  0.00            
ATOM   1535  C7  bbb    61      85.240  77.490  10.914  1.00  0.00            
ATOM   1536  C8  bbb    61      91.290  76.570  13.494  1.00  0.00            
ATOM   1537  O1  bbb    61      84.190  77.840  11.414  1.00  0.00            
ATOM   1538  O2  bbb    61      91.740  77.240  12.574  1.00  0.00            
ATOM   1539  N4  bbb    61      86.670  78.710  17.204  1.00  0.00            
ATOM   1540  H21 bbb    61      85.910  79.300  17.514  1.00  0.00            
ATOM   1541  N1  ccc    62      63.820  54.390  10.254  1.00  0.00            
ATOM   1542  H4  ccc    62      64.270  54.890   9.524  1.00  0.00            
ATOM   1543  C3  ccc    62      63.060  53.180   9.994  1.00  0.00            
ATOM   1544  C4  ccc    62      63.480  51.960  10.824  1.00  0.00            
ATOM   1545  H5  ccc    62      63.220  52.920   8.954  1.00  0.00            
ATOM   1546  H6  ccc    62      62.000  53.370  10.114  1.00  0.00            
ATOM   1547  H7  ccc    62      63.190  51.050  10.334  1.00  0.00            
ATOM   1548  H8  ccc    62      64.540  51.950  10.994  1.00  0.00            
ATOM   1549  N2  ccc    62      62.810  51.960  12.174  1.00  0.00            
ATOM   1550  H9  ccc    62      63.230  51.300  12.804  1.00  0.00            
ATOM   1551  H10 ccc    62      62.890  52.910  12.564  1.00  0.00            
ATOM   1552  H11 ccc    62      61.830  51.740  12.104  1.00  0.00            
ATOM   1553  N1  ccc    63      65.690  62.460  11.044  1.00  0.00            
ATOM   1554  H4  ccc    63      66.120  62.630  11.934  1.00  0.00            
ATOM   1555  C3  ccc    63      65.330  63.550  10.154  1.00  0.00            
ATOM   1556  C4  ccc    63      65.880  63.420   8.734  1.00  0.00            
ATOM   1557  H5  ccc    63      65.750  64.450  10.584  1.00  0.00            
ATOM   1558  H6  ccc    63      64.260  63.680  10.124  1.00  0.00            
ATOM   1559  H7  ccc    63      65.940  64.390   8.264  1.00  0.00            
ATOM   1560  H8  ccc    63      66.860  62.970   8.734  1.00  0.00            
ATOM   1561  N2  ccc    63      65.000  62.570   7.874  1.00  0.00            
ATOM   1562  H9  ccc    63      65.450  62.300   7.004  1.00  0.00            
ATOM   1563  H10 ccc    63      64.750  61.720   8.414  1.00  0.00            
ATOM   1564  H11 ccc    63      64.140  63.040   7.634  1.00  0.00            
ATOM   1565  N1  ccc    64      66.410  54.130  30.944  1.00  0.00            
ATOM   1566  H4  ccc    64      65.770  53.670  30.334  1.00  0.00            
ATOM   1567  C3  ccc    64      66.150  54.300  32.354  1.00  0.00            
ATOM   1568  C4  ccc    64      67.250  53.790  33.284  1.00  0.00            
ATOM   1569  H5  ccc    64      65.260  53.720  32.574  1.00  0.00            
ATOM   1570  H6  ccc    64      65.920  55.330  32.584  1.00  0.00            
ATOM   1571  H7  ccc    64      66.850  53.560  34.264  1.00  0.00            
ATOM   1572  H8  ccc    64      67.720  52.900  32.884  1.00  0.00            
ATOM   1573  N2  ccc    64      68.330  54.820  33.484  1.00  0.00            
ATOM   1574  H9  ccc    64      69.150  54.430  33.914  1.00  0.00            
ATOM   1575  H10 ccc    64      68.570  55.200  32.554  1.00  0.00            
ATOM   1576  H11 ccc    64      68.020  55.580  34.054  1.00  0.00            
ATOM   1577  N1  ccc    65      68.730  52.540  23.214  1.00  0.00            
ATOM   1578  H4  ccc    65      69.590  53.040  23.244  1.00  0.00            
ATOM   1579  C3  ccc    65      68.580  51.310  22.454  1.00  0.00            
ATOM   1580  C4  ccc    65      68.030  50.120  23.244  1.00  0.00            
ATOM   1581  H5  ccc    65      69.560  51.040  22.104  1.00  0.00            
ATOM   1582  H6  ccc    65      67.960  51.490  21.574  1.00  0.00            
ATOM   1583  H7  ccc    65      68.320  49.190  22.774  1.00  0.00            
ATOM   1584  H8  ccc    65      68.390  50.130  24.264  1.00  0.00            
ATOM   1585  N2  ccc    65      66.530  50.140  23.304  1.00  0.00            
ATOM   1586  H9  ccc    65      66.170  49.490  23.994  1.00  0.00            
ATOM   1587  H10 ccc    65      66.240  51.100  23.544  1.00  0.00            
ATOM   1588  H11 ccc    65      66.120  49.900  22.414  1.00  0.00            
ATOM   1589  N1  ccc    66      77.110  83.510  16.704  1.00  0.00            
ATOM   1590  H4  ccc    66      77.730  83.220  15.984  1.00  0.00            
ATOM   1591  C3  ccc    66      76.710  84.900  16.854  1.00  0.00            
ATOM   1592  C4  ccc    66      75.200  85.140  16.894  1.00  0.00            
ATOM   1593  H5  ccc    66      77.090  85.430  15.994  1.00  0.00            
ATOM   1594  H6  ccc    66      77.180  85.340  17.724  1.00  0.00            
ATOM   1595  H7  ccc    66      74.970  86.150  16.594  1.00  0.00            
ATOM   1596  H8  ccc    66      74.680  84.450  16.244  1.00  0.00            
ATOM   1597  N2  ccc    66      74.650  84.940  18.274  1.00  0.00            
ATOM   1598  H9  ccc    66      73.640  84.890  18.284  1.00  0.00            
ATOM   1599  H10 ccc    66      75.050  84.070  18.654  1.00  0.00            
ATOM   1600  H11 ccc    66      74.910  85.700  18.894  1.00  0.00            
ATOM   1601  N1  ccc    67      80.660  77.230  17.514  1.00  0.00            
ATOM   1602  H4  ccc    67      80.580  77.950  16.834  1.00  0.00            
ATOM   1603  C3  ccc    67      81.940  76.850  18.084  1.00  0.00            
ATOM   1604  C4  ccc    67      82.000  76.850  19.614  1.00  0.00            
ATOM   1605  H5  ccc    67      82.660  77.570  17.734  1.00  0.00            
ATOM   1606  H6  ccc    67      82.250  75.880  17.704  1.00  0.00            
ATOM   1607  H7  ccc    67      83.020  76.970  19.954  1.00  0.00            
ATOM   1608  H8  ccc    67      81.400  77.650  20.024  1.00  0.00            
ATOM   1609  N2  ccc    67      81.480  75.570  20.194  1.00  0.00            
ATOM   1610  H9  ccc    67      81.320  75.640  21.184  1.00  0.00            
ATOM   1611  H10 ccc    67      80.600  75.330  19.704  1.00  0.00            
ATOM   1612  H11 ccc    67      82.120  74.800  20.044  1.00  0.00            
ATOM   1613  N1  ccc    68      59.630  71.460  10.714  1.00  0.00            
ATOM   1614  H4  ccc    68      60.010  70.950   9.954  1.00  0.00            
ATOM   1615  C3  ccc    68      58.200  71.590  10.914  1.00  0.00            
ATOM   1616  C4  ccc    68      57.700  71.190  12.304  1.00  0.00            
ATOM   1617  H5  ccc    68      57.730  70.930  10.204  1.00  0.00            
ATOM   1618  H6  ccc    68      57.880  72.600  10.684  1.00  0.00            
ATOM   1619  H7  ccc    68      56.660  70.910  12.264  1.00  0.00            
ATOM   1620  H8  ccc    68      58.270  70.350  12.694  1.00  0.00            
ATOM   1621  N2  ccc    68      57.840  72.310  13.284  1.00  0.00            
ATOM   1622  H9  ccc    68      57.710  72.000  14.244  1.00  0.00            
ATOM   1623  H10 ccc    68      58.770  72.730  13.174  1.00  0.00            
ATOM   1624  H11 ccc    68      57.160  73.040  13.114  1.00  0.00            
ATOM   1625  N1  ccc    69      67.020  72.020   7.824  1.00  0.00            
ATOM   1626  H4  ccc    69      67.350  71.210   8.294  1.00  0.00            
ATOM   1627  C3  ccc    69      67.370  72.270   6.434  1.00  0.00            
ATOM   1628  C4  ccc    69      66.170  72.530   5.504  1.00  0.00            
ATOM   1629  H5  ccc    69      67.870  71.390   6.064  1.00  0.00            
ATOM   1630  H6  ccc    69      68.070  73.100   6.364  1.00  0.00            
ATOM   1631  H7  ccc    69      66.440  72.310   4.484  1.00  0.00            
ATOM   1632  H8  ccc    69      65.320  71.930   5.794  1.00  0.00            
ATOM   1633  N2  ccc    69      65.740  73.970   5.554  1.00  0.00            
ATOM   1634  H9  ccc    69      64.840  74.100   5.124  1.00  0.00            
ATOM   1635  H10 ccc    69      65.700  74.250   6.544  1.00  0.00            
ATOM   1636  H11 ccc    69      66.390  74.570   5.084  1.00  0.00            
ATOM   1637  N1  ccc    70      63.990  63.140  57.204  1.00  0.00            
ATOM   1638  H4  ccc    70      64.070  62.190  56.904  1.00  0.00            
ATOM   1639  C3  ccc    70      62.950  63.560  58.124  1.00  0.00            
ATOM   1640  C4  ccc    70      63.450  64.320  59.354  1.00  0.00            
ATOM   1641  H5  ccc    70      62.450  62.670  58.474  1.00  0.00            
ATOM   1642  H6  ccc    70      62.200  64.150  57.594  1.00  0.00            
ATOM   1643  H7  ccc    70      62.730  64.250  60.164  1.00  0.00            
ATOM   1644  H8  ccc    70      64.400  63.930  59.694  1.00  0.00            
ATOM   1645  N2  ccc    70      63.650  65.780  59.064  1.00  0.00            
ATOM   1646  H9  ccc    70      64.170  66.240  59.794  1.00  0.00            
ATOM   1647  H10 ccc    70      64.150  65.860  58.174  1.00  0.00            
ATOM   1648  H11 ccc    70      62.770  66.260  58.964  1.00  0.00            
ATOM   1649  N1  ccc    71      68.620  59.540  51.424  1.00  0.00            
ATOM   1650  H4  ccc    71      69.440  60.090  51.264  1.00  0.00            
ATOM   1651  C3  ccc    71      68.570  58.130  51.064  1.00  0.00            
ATOM   1652  C4  ccc    71      68.140  57.190  52.194  1.00  0.00            
ATOM   1653  H5  ccc    71      69.560  57.850  50.764  1.00  0.00            
ATOM   1654  H6  ccc    71      67.920  57.990  50.204  1.00  0.00            
ATOM   1655  H7  ccc    71      68.500  56.190  52.014  1.00  0.00            
ATOM   1656  H8  ccc    71      68.530  57.530  53.154  1.00  0.00            
ATOM   1657  N2  ccc    71      66.650  57.110  52.324  1.00  0.00            
ATOM   1658  H9  ccc    71      66.360  56.670  53.184  1.00  0.00            
ATOM   1659  H10 ccc    71      66.280  58.070  52.284  1.00  0.00            
ATOM   1660  H11 ccc    71      66.240  56.590  51.564  1.00  0.00            
ATOM   1661  N1  ccc    72      78.230  70.580  41.974  1.00  0.00            
ATOM   1662  H4  ccc    72      77.610  70.110  42.594  1.00  0.00            
ATOM   1663  C3  ccc    72      78.730  69.950  40.764  1.00  0.00            
ATOM   1664  C4  ccc    72      78.520  70.750  39.484  1.00  0.00            
ATOM   1665  H5  ccc    72      78.200  69.020  40.654  1.00  0.00            
ATOM   1666  H6  ccc    72      79.790  69.700  40.884  1.00  0.00            
ATOM   1667  H7  ccc    72      78.530  70.100  38.624  1.00  0.00            
ATOM   1668  H8  ccc    72      77.580  71.290  39.504  1.00  0.00            
ATOM   1669  N2  ccc    72      79.600  71.770  39.274  1.00  0.00            
ATOM   1670  H9  ccc    72      79.370  72.440  38.554  1.00  0.00            
ATOM   1671  H10 ccc    72      79.760  72.250  40.174  1.00  0.00            
ATOM   1672  H11 ccc    72      80.480  71.340  39.014  1.00  0.00            
ATOM   1673  N1  ccc    73      78.640  75.540  47.274  1.00  0.00            
ATOM   1674  H4  ccc    73      79.180  74.730  47.464  1.00  0.00            
ATOM   1675  C3  ccc    73      79.090  76.870  47.664  1.00  0.00            
ATOM   1676  C4  ccc    73      79.120  77.900  46.544  1.00  0.00            
ATOM   1677  H5  ccc    73      80.100  76.760  48.034  1.00  0.00            
ATOM   1678  H6  ccc    73      78.490  77.240  48.494  1.00  0.00            
ATOM   1679  H7  ccc    73      79.810  78.700  46.774  1.00  0.00            
ATOM   1680  H8  ccc    73      79.410  77.450  45.604  1.00  0.00            
ATOM   1681  N2  ccc    73      77.770  78.530  46.334  1.00  0.00            
ATOM   1682  H9  ccc    73      77.720  79.050  45.464  1.00  0.00            
ATOM   1683  H10 ccc    73      77.070  77.780  46.324  1.00  0.00            
ATOM   1684  H11 ccc    73      77.530  79.170  47.074  1.00  0.00            
ATOM   1685  N1  ccc    74      73.110  52.390  23.744  1.00  0.00            
ATOM   1686  H4  ccc    74      74.030  52.760  23.674  1.00  0.00            
ATOM   1687  C3  ccc    74      72.700  51.220  22.984  1.00  0.00            
ATOM   1688  C4  ccc    74      72.070  50.100  23.814  1.00  0.00            
ATOM   1689  H5  ccc    74      73.590  50.820  22.524  1.00  0.00            
ATOM   1690  H6  ccc    74      72.030  51.510  22.174  1.00  0.00            
ATOM   1691  H7  ccc    74      72.170  49.150  23.294  1.00  0.00            
ATOM   1692  H8  ccc    74      72.540  50.020  24.784  1.00  0.00            
ATOM   1693  N2  ccc    74      70.610  50.330  24.044  1.00  0.00            
ATOM   1694  H9  ccc    74      70.230  49.720  24.754  1.00  0.00            
ATOM   1695  H10 ccc    74      70.480  51.320  24.324  1.00  0.00            
ATOM   1696  H11 ccc    74      70.070  50.180  23.204  1.00  0.00            
ATOM   1697  N1  ccc    75      74.220  60.540  25.834  1.00  0.00            
ATOM   1698  H4  ccc    75      74.470  60.510  26.794  1.00  0.00            
ATOM   1699  C3  ccc    75      74.450  61.720  25.014  1.00  0.00            
ATOM   1700  C4  ccc    75      75.230  61.470  23.724  1.00  0.00            
ATOM   1701  H5  ccc    75      75.030  62.400  25.614  1.00  0.00            
ATOM   1702  H6  ccc    75      73.510  62.210  24.794  1.00  0.00            
ATOM   1703  H7  ccc    75      75.710  62.380  23.394  1.00  0.00            
ATOM   1704  H8  ccc    75      75.990  60.710  23.864  1.00  0.00            
ATOM   1705  N2  ccc    75      74.330  61.010  22.614  1.00  0.00            
ATOM   1706  H9  ccc    75      74.850  60.650  21.824  1.00  0.00            
ATOM   1707  H10 ccc    75      73.710  60.280  22.994  1.00  0.00            
ATOM   1708  H11 ccc    75      73.750  61.760  22.274  1.00  0.00            
ATOM   1709  N1  ccc    76      64.070  52.390  43.304  1.00  0.00            
ATOM   1710  H4  ccc    76      64.280  51.480  42.954  1.00  0.00            
ATOM   1711  C3  ccc    76      63.060  52.610  44.324  1.00  0.00            
ATOM   1712  C4  ccc    76      63.540  53.390  45.544  1.00  0.00            
ATOM   1713  H5  ccc    76      62.760  51.630  44.674  1.00  0.00            
ATOM   1714  H6  ccc    76      62.180  53.080  43.894  1.00  0.00            
ATOM   1715  H7  ccc    76      62.920  53.170  46.404  1.00  0.00            
ATOM   1716  H8  ccc    76      64.560  53.160  45.784  1.00  0.00            
ATOM   1717  N2  ccc    76      63.460  54.870  45.314  1.00  0.00            
ATOM   1718  H9  ccc    76      63.960  55.400  46.014  1.00  0.00            
ATOM   1719  H10 ccc    76      63.860  55.070  44.384  1.00  0.00            
ATOM   1720  H11 ccc    76      62.510  55.210  45.314  1.00  0.00            
ATOM   1721  N1  ccc    77      68.740  50.440  36.544  1.00  0.00            
ATOM   1722  H4  ccc    77      69.490  51.100  36.574  1.00  0.00            
ATOM   1723  C3  ccc    77      68.770  49.270  35.694  1.00  0.00            
ATOM   1724  C4  ccc    77      68.530  47.940  36.404  1.00  0.00            
ATOM   1725  H5  ccc    77      69.770  49.230  35.264  1.00  0.00            
ATOM   1726  H6  ccc    77      68.080  49.390  34.864  1.00  0.00            
ATOM   1727  H7  ccc    77      68.960  47.120  35.834  1.00  0.00            
ATOM   1728  H8  ccc    77      68.960  47.940  37.394  1.00  0.00            
ATOM   1729  N2  ccc    77      67.060  47.650  36.554  1.00  0.00            
ATOM   1730  H9  ccc    77      66.890  46.890  37.194  1.00  0.00            
ATOM   1731  H10 ccc    77      66.610  48.510  36.894  1.00  0.00            
ATOM   1732  H11 ccc    77      66.640  47.410  35.674  1.00  0.00            
ATOM   1733  N1  ccc    78      50.670 104.170  37.934  1.00  0.00            
ATOM   1734  H4  ccc    78      50.120 103.870  37.164  1.00  0.00            
ATOM   1735  C3  ccc    78      50.640 105.540  38.404  1.00  0.00            
ATOM   1736  C4  ccc    78      50.360 105.710  39.894  1.00  0.00            
ATOM   1737  H5  ccc    78      49.850 106.040  37.864  1.00  0.00            
ATOM   1738  H6  ccc    78      51.570 106.050  38.144  1.00  0.00            
ATOM   1739  H7  ccc    78      49.950 106.690  40.104  1.00  0.00            
ATOM   1740  H8  ccc    78      49.660 104.960  40.244  1.00  0.00            
ATOM   1741  N2  ccc    78      51.610 105.560  40.724  1.00  0.00            
ATOM   1742  H9  ccc    78      51.410 105.460  41.704  1.00  0.00            
ATOM   1743  H10 ccc    78      52.120 104.740  40.374  1.00  0.00            
ATOM   1744  H11 ccc    78      52.220 106.360  40.614  1.00  0.00            
ATOM   1745  N1  ccc    79      50.610  97.580  33.654  1.00  0.00            
ATOM   1746  H4  ccc    79      50.160  97.070  34.374  1.00  0.00            
ATOM   1747  C3  ccc    79      50.250  97.420  32.254  1.00  0.00            
ATOM   1748  C4  ccc    79      49.910  98.720  31.524  1.00  0.00            
ATOM   1749  H5  ccc    79      49.370  96.800  32.234  1.00  0.00            
ATOM   1750  H6  ccc    79      51.030  96.890  31.724  1.00  0.00            
ATOM   1751  H7  ccc    79      49.280  98.520  30.664  1.00  0.00            
ATOM   1752  H8  ccc    79      49.400  99.420  32.174  1.00  0.00            
ATOM   1753  N2  ccc    79      51.140  99.410  31.014  1.00  0.00            
ATOM   1754  H9  ccc    79      50.960 100.350  30.714  1.00  0.00            
ATOM   1755  H10 ccc    79      51.840  99.410  31.774  1.00  0.00            
ATOM   1756  H11 ccc    79      51.550  98.920  30.224  1.00  0.00            
ATOM   1757  N1  ccc    80      61.300  88.670  50.984  1.00  0.00            
ATOM   1758  H4  ccc    80      60.990  89.430  51.554  1.00  0.00            
ATOM   1759  C3  ccc    80      62.260  87.700  51.454  1.00  0.00            
ATOM   1760  C4  ccc    80      61.820  86.230  51.334  1.00  0.00            
ATOM   1761  H5  ccc    80      62.420  87.900  52.504  1.00  0.00            
ATOM   1762  H6  ccc    80      63.220  87.840  50.954  1.00  0.00            
ATOM   1763  H7  ccc    80      62.360  85.620  52.044  1.00  0.00            
ATOM   1764  H8  ccc    80      60.760  86.130  51.514  1.00  0.00            
ATOM   1765  N2  ccc    80      62.100  85.680  49.964  1.00  0.00            
ATOM   1766  H9  ccc    80      61.630  84.800  49.814  1.00  0.00            
ATOM   1767  H10 ccc    80      61.780  86.380  49.274  1.00  0.00            
ATOM   1768  H11 ccc    80      63.090  85.530  49.814  1.00  0.00            
ATOM   1769  N1  ccc    81      56.670  95.360  48.904  1.00  0.00            
ATOM   1770  H4  ccc    81      56.170  95.100  48.084  1.00  0.00            
ATOM   1771  C3  ccc    81      56.390  96.580  49.614  1.00  0.00            
ATOM   1772  C4  ccc    81      56.100  96.410  51.114  1.00  0.00            
ATOM   1773  H5  ccc    81      55.500  97.010  49.174  1.00  0.00            
ATOM   1774  H6  ccc    81      57.190  97.300  49.474  1.00  0.00            
ATOM   1775  H7  ccc    81      55.520  97.240  51.484  1.00  0.00            
ATOM   1776  H8  ccc    81      55.570  95.490  51.304  1.00  0.00            
ATOM   1777  N2  ccc    81      57.370  96.360  51.914  1.00  0.00            
ATOM   1778  H9  ccc    81      57.220  96.040  52.854  1.00  0.00            
ATOM   1779  H10 ccc    81      58.030  95.730  51.434  1.00  0.00            
ATOM   1780  H11 ccc    81      57.820  97.270  51.974  1.00  0.00            
ATOM   1781  N1  ccc    82      64.260  77.000  22.874  1.00  0.00            
ATOM   1782  H4  ccc    82      63.410  76.480  22.824  1.00  0.00            
ATOM   1783  C3  ccc    82      65.550  76.400  22.584  1.00  0.00            
ATOM   1784  C4  ccc    82      66.380  77.140  21.534  1.00  0.00            
ATOM   1785  H5  ccc    82      65.350  75.410  22.194  1.00  0.00            
ATOM   1786  H6  ccc    82      66.120  76.280  23.494  1.00  0.00            
ATOM   1787  H7  ccc    82      67.100  76.470  21.074  1.00  0.00            
ATOM   1788  H8  ccc    82      65.760  77.570  20.764  1.00  0.00            
ATOM   1789  N2  ccc    82      67.160  78.270  22.144  1.00  0.00            
ATOM   1790  H9  ccc    82      67.550  78.890  21.454  1.00  0.00            
ATOM   1791  H10 ccc    82      66.530  78.790  22.774  1.00  0.00            
ATOM   1792  H11 ccc    82      67.930  77.930  22.714  1.00  0.00            
ATOM   1793  N1  ccc    83      56.780  78.700  25.614  1.00  0.00            
ATOM   1794  H4  ccc    83      56.550  79.540  25.114  1.00  0.00            
ATOM   1795  C3  ccc    83      55.760  77.770  26.054  1.00  0.00            
ATOM   1796  C4  ccc    83      55.980  76.320  25.614  1.00  0.00            
ATOM   1797  H5  ccc    83      54.830  78.090  25.624  1.00  0.00            
ATOM   1798  H6  ccc    83      55.650  77.820  27.134  1.00  0.00            
ATOM   1799  H7  ccc    83      55.050  75.780  25.604  1.00  0.00            
ATOM   1800  H8  ccc    83      56.420  76.270  24.624  1.00  0.00            
ATOM   1801  N2  ccc    83      56.910  75.590  26.544  1.00  0.00            
ATOM   1802  H9  ccc    83      57.230  74.710  26.164  1.00  0.00            
ATOM   1803  H10 ccc    83      57.720  76.200  26.734  1.00  0.00            
ATOM   1804  H11 ccc    83      56.470  75.390  27.434  1.00  0.00            
ATOM   1805  N1  ccc    84      61.550  99.120  24.204  1.00  0.00            
ATOM   1806  H4  ccc    84      60.610  99.220  23.874  1.00  0.00            
ATOM   1807  C3  ccc    84      62.530 100.170  24.064  1.00  0.00            
ATOM   1808  C4  ccc    84      63.230 100.590  25.354  1.00  0.00            
ATOM   1809  H5  ccc    84      62.000 101.040  23.694  1.00  0.00            
ATOM   1810  H6  ccc    84      63.270  99.900  23.304  1.00  0.00            
ATOM   1811  H7  ccc    84      63.620 101.600  25.274  1.00  0.00            
ATOM   1812  H8  ccc    84      62.560 100.540  26.204  1.00  0.00            
ATOM   1813  N2  ccc    84      64.400  99.690  25.664  1.00  0.00            
ATOM   1814  H9  ccc    84      64.740  99.820  26.604  1.00  0.00            
ATOM   1815  H10 ccc    84      64.090  98.720  25.534  1.00  0.00            
ATOM   1816  H11 ccc    84      65.170  99.860  25.044  1.00  0.00            
ATOM   1817  N1  ccc    85      55.900  93.240  23.104  1.00  0.00            
ATOM   1818  H4  ccc    85      55.730  92.880  24.014  1.00  0.00            
ATOM   1819  C3  ccc    85      54.930  93.100  22.034  1.00  0.00            
ATOM   1820  C4  ccc    85      54.540  94.410  21.334  1.00  0.00            
ATOM   1821  H5  ccc    85      54.030  92.700  22.484  1.00  0.00            
ATOM   1822  H6  ccc    85      55.270  92.370  21.304  1.00  0.00            
ATOM   1823  H7  ccc    85      53.560  94.310  20.874  1.00  0.00            
ATOM   1824  H8  ccc    85      54.510  95.230  22.034  1.00  0.00            
ATOM   1825  N2  ccc    85      55.510  94.770  20.254  1.00  0.00            
ATOM   1826  H9  ccc    85      55.390  95.720  19.934  1.00  0.00            
ATOM   1827  H10 ccc    85      56.460  94.640  20.634  1.00  0.00            
ATOM   1828  H11 ccc    85      55.420  94.160  19.454  1.00  0.00            
ATOM   1829  N1  ccc    86      72.850  61.870  48.564  1.00  0.00            
ATOM   1830  H4  ccc    86      73.540  61.760  49.274  1.00  0.00            
ATOM   1831  C3  ccc    86      71.690  61.000  48.484  1.00  0.00            
ATOM   1832  C4  ccc    86      70.350  61.720  48.434  1.00  0.00            
ATOM   1833  H5  ccc    86      71.700  60.390  49.374  1.00  0.00            
ATOM   1834  H6  ccc    86      71.780  60.330  47.634  1.00  0.00            
ATOM   1835  H7  ccc    86      69.550  61.070  48.784  1.00  0.00            
ATOM   1836  H8  ccc    86      70.360  62.610  49.044  1.00  0.00            
ATOM   1837  N2  ccc    86      69.990  62.150  47.044  1.00  0.00            
ATOM   1838  H9  ccc    86      69.220  62.800  47.024  1.00  0.00            
ATOM   1839  H10 ccc    86      70.830  62.580  46.624  1.00  0.00            
ATOM   1840  H11 ccc    86      69.730  61.360  46.464  1.00  0.00            
ATOM   1841  N1  ccc    87      79.720  64.320  46.054  1.00  0.00            
ATOM   1842  H4  ccc    87      79.910  64.510  47.014  1.00  0.00            
ATOM   1843  C3  ccc    87      80.650  63.580  45.224  1.00  0.00            
ATOM   1844  C4  ccc    87      80.040  62.390  44.484  1.00  0.00            
ATOM   1845  H5  ccc    87      81.420  63.200  45.874  1.00  0.00            
ATOM   1846  H6  ccc    87      81.130  64.250  44.514  1.00  0.00            
ATOM   1847  H7  ccc    87      80.810  61.670  44.234  1.00  0.00            
ATOM   1848  H8  ccc    87      79.290  61.900  45.084  1.00  0.00            
ATOM   1849  N2  ccc    87      79.380  62.800  43.204  1.00  0.00            
ATOM   1850  H9  ccc    87      78.800  62.070  42.814  1.00  0.00            
ATOM   1851  H10 ccc    87      78.800  63.640  43.394  1.00  0.00            
ATOM   1852  H11 ccc    87      80.050  63.050  42.494  1.00  0.00            
ATOM   1853  N1  ccc    88      80.370  83.720  48.174  1.00  0.00            
ATOM   1854  H4  ccc    88      80.980  83.200  48.764  1.00  0.00            
ATOM   1855  C3  ccc    88      80.870  84.540  47.094  1.00  0.00            
ATOM   1856  C4  ccc    88      80.250  84.260  45.724  1.00  0.00            
ATOM   1857  H5  ccc    88      81.930  84.340  47.004  1.00  0.00            
ATOM   1858  H6  ccc    88      80.770  85.590  47.334  1.00  0.00            
ATOM   1859  H7  ccc    88      80.910  84.580  44.934  1.00  0.00            
ATOM   1860  H8  ccc    88      80.040  83.200  45.594  1.00  0.00            
ATOM   1861  N2  ccc    88      78.960  84.990  45.544  1.00  0.00            
ATOM   1862  H9  ccc    88      78.430  84.660  44.744  1.00  0.00            
ATOM   1863  H10 ccc    88      78.400  84.870  46.394  1.00  0.00            
ATOM   1864  H11 ccc    88      79.100  85.980  45.414  1.00  0.00            
ATOM   1865  N1  ccc    89      76.640  80.700  55.134  1.00  0.00            
ATOM   1866  H4  ccc    89      76.170  79.890  54.784  1.00  0.00            
ATOM   1867  C3  ccc    89      76.500  81.130  56.514  1.00  0.00            
ATOM   1868  C4  ccc    89      77.820  81.330  57.264  1.00  0.00            
ATOM   1869  H5  ccc    89      75.960  80.350  57.034  1.00  0.00            
ATOM   1870  H6  ccc    89      75.890  82.030  56.574  1.00  0.00            
ATOM   1871  H7  ccc    89      77.670  81.250  58.324  1.00  0.00            
ATOM   1872  H8  ccc    89      78.560  80.610  56.954  1.00  0.00            
ATOM   1873  N2  ccc    89      78.390  82.700  57.004  1.00  0.00            
ATOM   1874  H9  ccc    89      79.350  82.770  57.314  1.00  0.00            
ATOM   1875  H10 ccc    89      78.340  82.880  55.994  1.00  0.00            
ATOM   1876  H11 ccc    89      77.870  83.420  57.474  1.00  0.00            
ATOM   1877  N1  ccc    90      48.280  82.210  45.444  1.00  0.00            
ATOM   1878  H4  ccc    90      48.480  81.980  44.494  1.00  0.00            
ATOM   1879  C3  ccc    90      46.940  82.080  45.994  1.00  0.00            
ATOM   1880  C4  ccc    90      46.850  81.250  47.274  1.00  0.00            
ATOM   1881  H5  ccc    90      46.340  81.580  45.244  1.00  0.00            
ATOM   1882  H6  ccc    90      46.500  83.060  46.154  1.00  0.00            
ATOM   1883  H7  ccc    90      45.850  80.860  47.404  1.00  0.00            
ATOM   1884  H8  ccc    90      47.550  80.430  47.264  1.00  0.00            
ATOM   1885  N2  ccc    90      47.160  82.070  48.494  1.00  0.00            
ATOM   1886  H9  ccc    90      47.310  81.500  49.314  1.00  0.00            
ATOM   1887  H10 ccc    90      48.000  82.630  48.294  1.00  0.00            
ATOM   1888  H11 ccc    90      46.410  82.720  48.704  1.00  0.00            
ATOM   1889  N1  ccc    91      55.040  84.520  41.594  1.00  0.00            
ATOM   1890  H4  ccc    91      55.220  83.550  41.494  1.00  0.00            
ATOM   1891  C3  ccc    91      55.310  85.470  40.524  1.00  0.00            
ATOM   1892  C4  ccc    91      54.120  86.350  40.124  1.00  0.00            
ATOM   1893  H5  ccc    91      55.580  84.880  39.654  1.00  0.00            
ATOM   1894  H6  ccc    91      56.160  86.080  40.774  1.00  0.00            
ATOM   1895  H7  ccc    91      54.240  86.710  39.114  1.00  0.00            
ATOM   1896  H8  ccc    91      53.190  85.810  40.194  1.00  0.00            
ATOM   1897  N2  ccc    91      54.000  87.550  41.024  1.00  0.00            
ATOM   1898  H9  ccc    91      53.120  88.020  40.904  1.00  0.00            
ATOM   1899  H10 ccc    91      54.110  87.230  41.994  1.00  0.00            
ATOM   1900  H11 ccc    91      54.730  88.220  40.834  1.00  0.00            
ATOM   1901  N1  ccc    92      63.000  76.870  60.314  1.00  0.00            
ATOM   1902  H4  ccc    92      62.090  76.580  60.594  1.00  0.00            
ATOM   1903  C3  ccc    92      64.070  77.080  61.284  1.00  0.00            
ATOM   1904  C4  ccc    92      65.360  76.320  60.994  1.00  0.00            
ATOM   1905  H5  ccc    92      63.700  76.730  62.234  1.00  0.00            
ATOM   1906  H6  ccc    92      64.270  78.140  61.394  1.00  0.00            
ATOM   1907  H7  ccc    92      65.930  76.180  61.894  1.00  0.00            
ATOM   1908  H8  ccc    92      65.150  75.350  60.554  1.00  0.00            
ATOM   1909  N2  ccc    92      66.230  77.060  60.024  1.00  0.00            
ATOM   1910  H9  ccc    92      66.980  76.490  59.664  1.00  0.00            
ATOM   1911  H10 ccc    92      65.640  77.390  59.244  1.00  0.00            
ATOM   1912  H11 ccc    92      66.660  77.870  60.444  1.00  0.00            
ATOM   1913  N1  ccc    93      56.330  75.790  55.764  1.00  0.00            
ATOM   1914  H4  ccc    93      56.750  75.290  55.014  1.00  0.00            
ATOM   1915  C3  ccc    93      54.950  75.550  56.164  1.00  0.00            
ATOM   1916  C4  ccc    93      54.760  75.230  57.654  1.00  0.00            
ATOM   1917  H5  ccc    93      54.610  74.690  55.604  1.00  0.00            
ATOM   1918  H6  ccc    93      54.330  76.390  55.884  1.00  0.00            
ATOM   1919  H7  ccc    93      53.840  74.680  57.804  1.00  0.00            
ATOM   1920  H8  ccc    93      55.580  74.650  58.034  1.00  0.00            
ATOM   1921  N2  ccc    93      54.670  76.480  58.484  1.00  0.00            
ATOM   1922  H9  ccc    93      54.760  76.290  59.464  1.00  0.00            
ATOM   1923  H10 ccc    93      55.430  77.110  58.184  1.00  0.00            
ATOM   1924  H11 ccc    93      53.800  76.960  58.344  1.00  0.00            
ATOM   1925  N1  ccc    94      84.420  54.540  59.814  1.00  0.00            
ATOM   1926  H4  ccc    94      83.870  55.010  60.504  1.00  0.00            
ATOM   1927  C3  ccc    94      85.190  53.350  60.134  1.00  0.00            
ATOM   1928  C4  ccc    94      84.930  52.150  59.234  1.00  0.00            
ATOM   1929  H5  ccc    94      84.920  53.060  61.144  1.00  0.00            
ATOM   1930  H6  ccc    94      86.250  53.590  60.144  1.00  0.00            
ATOM   1931  H7  ccc    94      85.200  51.230  59.744  1.00  0.00            
ATOM   1932  H8  ccc    94      83.890  52.100  58.934  1.00  0.00            
ATOM   1933  N2  ccc    94      85.750  52.210  57.974  1.00  0.00            
ATOM   1934  H9  ccc    94      85.430  51.540  57.284  1.00  0.00            
ATOM   1935  H10 ccc    94      85.670  53.170  57.594  1.00  0.00            
ATOM   1936  H11 ccc    94      86.720  52.030  58.154  1.00  0.00            
ATOM   1937  N1  ccc    95      82.520  62.600  58.904  1.00  0.00            
ATOM   1938  H4  ccc    95      82.130  62.740  58.004  1.00  0.00            
ATOM   1939  C3  ccc    95      82.820  63.710  59.794  1.00  0.00            
ATOM   1940  C4  ccc    95      82.220  63.600  61.194  1.00  0.00            
ATOM   1941  H5  ccc    95      82.410  64.590  59.334  1.00  0.00            
ATOM   1942  H6  ccc    95      83.900  63.850  59.864  1.00  0.00            
ATOM   1943  H7  ccc    95      82.120  64.580  61.644  1.00  0.00            
ATOM   1944  H8  ccc    95      81.240  63.130  61.164  1.00  0.00            
ATOM   1945  N2  ccc    95      83.080  62.780  62.104  1.00  0.00            
ATOM   1946  H9  ccc    95      82.600  62.520  62.964  1.00  0.00            
ATOM   1947  H10 ccc    95      83.360  61.920  61.594  1.00  0.00            
ATOM   1948  H11 ccc    95      83.920  63.260  62.374  1.00  0.00            
ATOM   1949  N1  ccc    96      81.950  54.080  39.264  1.00  0.00            
ATOM   1950  H4  ccc    96      82.600  53.650  39.894  1.00  0.00            
ATOM   1951  C3  ccc    96      82.230  54.190  37.844  1.00  0.00            
ATOM   1952  C4  ccc    96      81.140  53.640  36.924  1.00  0.00            
ATOM   1953  H5  ccc    96      83.130  53.620  37.654  1.00  0.00            
ATOM   1954  H6  ccc    96      82.450  55.230  37.584  1.00  0.00            
ATOM   1955  H7  ccc    96      81.550  53.380  35.964  1.00  0.00            
ATOM   1956  H8  ccc    96      80.670  52.770  37.354  1.00  0.00            
ATOM   1957  N2  ccc    96      80.050  54.650  36.684  1.00  0.00            
ATOM   1958  H9  ccc    96      79.240  54.240  36.264  1.00  0.00            
ATOM   1959  H10 ccc    96      79.800  55.070  37.594  1.00  0.00            
ATOM   1960  H11 ccc    96      80.360  55.400  36.084  1.00  0.00            
ATOM   1961  N1  ccc    97      79.640  52.730  46.994  1.00  0.00            
ATOM   1962  H4  ccc    97      78.790  53.250  46.964  1.00  0.00            
ATOM   1963  C3  ccc    97      79.770  51.520  47.784  1.00  0.00            
ATOM   1964  C4  ccc    97      80.280  50.300  47.014  1.00  0.00            
ATOM   1965  H5  ccc    97      78.790  51.280  48.154  1.00  0.00            
ATOM   1966  H6  ccc    97      80.400  51.700  48.654  1.00  0.00            
ATOM   1967  H7  ccc    97      79.980  49.390  47.514  1.00  0.00            
ATOM   1968  H8  ccc    97      79.910  50.290  46.004  1.00  0.00            
ATOM   1969  N2  ccc    97      81.780  50.280  46.934  1.00  0.00            
ATOM   1970  H9  ccc    97      82.120  49.610  46.254  1.00  0.00            
ATOM   1971  H10 ccc    97      82.090  51.230  46.674  1.00  0.00            
ATOM   1972  H11 ccc    97      82.200  50.060  47.824  1.00  0.00            
ATOM   1973  N1  ccc    98      70.930  83.310  52.494  1.00  0.00            
ATOM   1974  H4  ccc    98      70.000  83.010  52.694  1.00  0.00            
ATOM   1975  C3  ccc    98      71.230  84.700  52.204  1.00  0.00            
ATOM   1976  C4  ccc    98      72.340  85.310  53.064  1.00  0.00            
ATOM   1977  H5  ccc    98      70.330  85.270  52.394  1.00  0.00            
ATOM   1978  H6  ccc    98      71.470  84.830  51.154  1.00  0.00            
ATOM   1979  H7  ccc    98      72.240  86.390  53.094  1.00  0.00            
ATOM   1980  H8  ccc    98      72.310  84.930  54.074  1.00  0.00            
ATOM   1981  N2  ccc    98      73.700  85.010  52.514  1.00  0.00            
ATOM   1982  H9  ccc    98      74.440  85.220  53.174  1.00  0.00            
ATOM   1983  H10 ccc    98      73.730  84.010  52.264  1.00  0.00            
ATOM   1984  H11 ccc    98      73.890  85.530  51.674  1.00  0.00            
ATOM   1985  N1  ccc    99      67.750  76.870  52.904  1.00  0.00            
ATOM   1986  H4  ccc    99      67.830  77.470  53.694  1.00  0.00            
ATOM   1987  C3  ccc    99      66.460  76.420  52.404  1.00  0.00            
ATOM   1988  C4  ccc    99      66.210  76.680  50.924  1.00  0.00            
ATOM   1989  H5  ccc    99      65.710  76.960  52.964  1.00  0.00            
ATOM   1990  H6  ccc    99      66.320  75.370  52.624  1.00  0.00            
ATOM   1991  H7  ccc    99      65.150  76.710  50.714  1.00  0.00            
ATOM   1992  H8  ccc    99      66.650  77.620  50.604  1.00  0.00            
ATOM   1993  N2  ccc    99      66.790  75.600  50.054  1.00  0.00            
ATOM   1994  H9  ccc    99      66.820  75.860  49.084  1.00  0.00            
ATOM   1995  H10 ccc    99      67.750  75.410  50.394  1.00  0.00            
ATOM   1996  H11 ccc    99      66.270  74.740  50.124  1.00  0.00            
ATOM   1997  N1  ccc   100      89.000  71.700  58.904  1.00  0.00            
ATOM   1998  H4  ccc   100      88.660  71.130  59.664  1.00  0.00            
ATOM   1999  C3  ccc   100      90.410  71.780  58.584  1.00  0.00            
ATOM   2000  C4  ccc   100      90.760  71.470  57.124  1.00  0.00            
ATOM   2001  H5  ccc   100      90.910  71.040  59.194  1.00  0.00            
ATOM   2002  H6  ccc   100      90.800  72.750  58.864  1.00  0.00            
ATOM   2003  H7  ccc   100      91.790  71.150  57.044  1.00  0.00            
ATOM   2004  H8  ccc   100      90.120  70.700  56.724  1.00  0.00            
ATOM   2005  N2  ccc   100      90.590  72.680  56.254  1.00  0.00            
ATOM   2006  H9  ccc   100      90.610  72.450  55.274  1.00  0.00            
ATOM   2007  H10 ccc   100      89.690  73.130  56.484  1.00  0.00            
ATOM   2008  H11 ccc   100      91.320  73.360  56.414  1.00  0.00            
ATOM   2009  N1  ccc   101      81.680  72.210  62.044  1.00  0.00            
ATOM   2010  H4  ccc   101      81.540  71.290  61.684  1.00  0.00            
ATOM   2011  C3  ccc   101      81.290  72.570  63.394  1.00  0.00            
ATOM   2012  C4  ccc   101      82.410  73.190  64.244  1.00  0.00            
ATOM   2013  H5  ccc   101      80.990  71.650  63.884  1.00  0.00            
ATOM   2014  H6  ccc   101      80.430  73.220  63.384  1.00  0.00            
ATOM   2015  H7  ccc   101      82.200  73.050  65.294  1.00  0.00            
ATOM   2016  H8  ccc   101      83.370  72.750  64.014  1.00  0.00            
ATOM   2017  N2  ccc   101      82.530  74.660  64.004  1.00  0.00            
ATOM   2018  H9  ccc   101      83.380  75.050  64.384  1.00  0.00            
ATOM   2019  H10 ccc   101      82.500  74.820  62.984  1.00  0.00            
ATOM   2020  H11 ccc   101      81.760  75.170  64.404  1.00  0.00            
ATOM   2021  N1  ccc   102      84.510  63.680  12.894  1.00  0.00            
ATOM   2022  H4  ccc   102      84.170  62.740  12.824  1.00  0.00            
ATOM   2023  C3  ccc   102      85.630  64.140  12.094  1.00  0.00            
ATOM   2024  C4  ccc   102      85.360  65.410  11.284  1.00  0.00            
ATOM   2025  H5  ccc   102      85.860  63.360  11.384  1.00  0.00            
ATOM   2026  H6  ccc   102      86.510  64.280  12.714  1.00  0.00            
ATOM   2027  H7  ccc   102      86.030  65.480  10.444  1.00  0.00            
ATOM   2028  H8  ccc   102      84.340  65.440  10.924  1.00  0.00            
ATOM   2029  N2  ccc   102      85.570  66.650  12.104  1.00  0.00            
ATOM   2030  H9  ccc   102      85.200  67.480  11.664  1.00  0.00            
ATOM   2031  H10 ccc   102      85.100  66.510  13.014  1.00  0.00            
ATOM   2032  H11 ccc   102      86.550  66.820  12.284  1.00  0.00            
ATOM   2033  N1  ccc   103      79.720  59.640  18.514  1.00  0.00            
ATOM   2034  H4  ccc   103      79.030  60.240  18.914  1.00  0.00            
ATOM   2035  C3  ccc   103      79.740  58.210  18.774  1.00  0.00            
ATOM   2036  C4  ccc   103      79.750  57.320  17.534  1.00  0.00            
ATOM   2037  H5  ccc   103      78.840  57.980  19.324  1.00  0.00            
ATOM   2038  H6  ccc   103      80.580  57.960  19.424  1.00  0.00            
ATOM   2039  H7  ccc   103      79.370  56.340  17.764  1.00  0.00            
ATOM   2040  H8  ccc   103      79.160  57.750  16.734  1.00  0.00            
ATOM   2041  N2  ccc   103      81.140  57.140  16.994  1.00  0.00            
ATOM   2042  H9  ccc   103      81.150  56.740  16.064  1.00  0.00            
ATOM   2043  H10 ccc   103      81.600  58.060  16.974  1.00  0.00            
ATOM   2044  H11 ccc   103      81.700  56.540  17.584  1.00  0.00            
ATOM   2045  N1  ccc   104      68.520  74.370  27.954  1.00  0.00            
ATOM   2046  H4  ccc   104      68.700  75.050  27.244  1.00  0.00            
ATOM   2047  C3  ccc   104      67.780  74.710  29.154  1.00  0.00            
ATOM   2048  C4  ccc   104      66.580  73.800  29.454  1.00  0.00            
ATOM   2049  H5  ccc   104      67.390  75.710  29.014  1.00  0.00            
ATOM   2050  H6  ccc   104      68.450  74.740  30.014  1.00  0.00            
ATOM   2051  H7  ccc   104      65.870  74.310  30.084  1.00  0.00            
ATOM   2052  H8  ccc   104      66.090  73.480  28.544  1.00  0.00            
ATOM   2053  N2  ccc   104      67.000  72.560  30.184  1.00  0.00            
ATOM   2054  H9  ccc   104      66.270  71.860  30.204  1.00  0.00            
ATOM   2055  H10 ccc   104      67.840  72.180  29.714  1.00  0.00            
ATOM   2056  H11 ccc   104      67.260  72.750  31.144  1.00  0.00            
ATOM   2057  N1  ccc   105      70.050  74.540  21.814  1.00  0.00            
ATOM   2058  H4  ccc   105      69.710  73.660  21.514  1.00  0.00            
ATOM   2059  C3  ccc   105      69.710  75.770  21.114  1.00  0.00            
ATOM   2060  C4  ccc   105      69.110  76.870  21.994  1.00  0.00            
ATOM   2061  H5  ccc   105      68.970  75.520  20.374  1.00  0.00            
ATOM   2062  H6  ccc   105      70.580  76.150  20.584  1.00  0.00            
ATOM   2063  H7  ccc   105      68.530  77.560  21.394  1.00  0.00            
ATOM   2064  H8  ccc   105      68.480  76.460  22.764  1.00  0.00            
ATOM   2065  N2  ccc   105      70.180  77.680  22.684  1.00  0.00            
ATOM   2066  H9  ccc   105      69.800  78.260  23.414  1.00  0.00            
ATOM   2067  H10 ccc   105      70.860  77.020  23.074  1.00  0.00            
ATOM   2068  H11 ccc   105      70.660  78.280  22.044  1.00  0.00            
ATOM   2069  N1  ccc   106      75.280  52.330  46.174  1.00  0.00            
ATOM   2070  H4  ccc   106      74.330  52.650  46.194  1.00  0.00            
ATOM   2071  C3  ccc   106      75.690  51.140  46.884  1.00  0.00            
ATOM   2072  C4  ccc   106      76.430  50.110  46.024  1.00  0.00            
ATOM   2073  H5  ccc   106      74.790  50.660  47.244  1.00  0.00            
ATOM   2074  H6  ccc   106      76.290  51.400  47.754  1.00  0.00            
ATOM   2075  H7  ccc   106      76.350  49.120  46.464  1.00  0.00            
ATOM   2076  H8  ccc   106      76.040  50.080  45.024  1.00  0.00            
ATOM   2077  N2  ccc   106      77.900  50.420  45.924  1.00  0.00            
ATOM   2078  H9  ccc   106      78.350  49.890  45.204  1.00  0.00            
ATOM   2079  H10 ccc   106      77.990  51.430  45.724  1.00  0.00            
ATOM   2080  H11 ccc   106      78.380  50.240  46.794  1.00  0.00            
ATOM   2081  N1  ccc   107      73.900  60.500  44.204  1.00  0.00            
ATOM   2082  H4  ccc   107      73.540  60.400  43.284  1.00  0.00            
ATOM   2083  C3  ccc   107      73.600  61.670  45.014  1.00  0.00            
ATOM   2084  C4  ccc   107      73.020  61.370  46.394  1.00  0.00            
ATOM   2085  H5  ccc   107      72.860  62.240  44.474  1.00  0.00            
ATOM   2086  H6  ccc   107      74.480  62.300  45.104  1.00  0.00            
ATOM   2087  H7  ccc   107      72.460  62.220  46.764  1.00  0.00            
ATOM   2088  H8  ccc   107      72.380  60.500  46.374  1.00  0.00            
ATOM   2089  N2  ccc   107      74.100  61.080  47.404  1.00  0.00            
ATOM   2090  H9  ccc   107      73.740  60.680  48.254  1.00  0.00            
ATOM   2091  H10 ccc   107      74.770  60.430  46.964  1.00  0.00            
ATOM   2092  H11 ccc   107      74.610  61.920  47.654  1.00  0.00            
ATOM   2093  N1  ccc   108      84.340  52.270  26.524  1.00  0.00            
ATOM   2094  H4  ccc   108      84.260  51.390  26.974  1.00  0.00            
ATOM   2095  C3  ccc   108      85.290  52.480  25.434  1.00  0.00            
ATOM   2096  C4  ccc   108      84.680  53.060  24.154  1.00  0.00            
ATOM   2097  H5  ccc   108      85.700  51.520  25.184  1.00  0.00            
ATOM   2098  H6  ccc   108      86.110  53.100  25.774  1.00  0.00            
ATOM   2099  H7  ccc   108      85.290  52.830  23.304  1.00  0.00            
ATOM   2100  H8  ccc   108      83.680  52.680  23.994  1.00  0.00            
ATOM   2101  N2  ccc   108      84.570  54.560  24.224  1.00  0.00            
ATOM   2102  H9  ccc   108      83.990  54.940  23.494  1.00  0.00            
ATOM   2103  H10 ccc   108      84.180  54.810  25.144  1.00  0.00            
ATOM   2104  H11 ccc   108      85.480  55.000  24.144  1.00  0.00            
ATOM   2105  N1  ccc   109      79.870  50.540  33.494  1.00  0.00            
ATOM   2106  H4  ccc   109      79.230  51.290  33.624  1.00  0.00            
ATOM   2107  C3  ccc   109      79.820  49.340  34.314  1.00  0.00            
ATOM   2108  C4  ccc   109      79.750  48.020  33.534  1.00  0.00            
ATOM   2109  H5  ccc   109      78.930  49.400  34.914  1.00  0.00            
ATOM   2110  H6  ccc   109      80.660  49.320  35.004  1.00  0.00            
ATOM   2111  H7  ccc   109      79.320  47.240  34.144  1.00  0.00            
ATOM   2112  H8  ccc   109      79.160  48.130  32.634  1.00  0.00            
ATOM   2113  N2  ccc   109      81.120  47.560  33.114  1.00  0.00            
ATOM   2114  H9  ccc   109      81.070  46.820  32.424  1.00  0.00            
ATOM   2115  H10 ccc   109      81.620  48.360  32.724  1.00  0.00            
ATOM   2116  H11 ccc   109      81.650  47.210  33.894  1.00  0.00            
ATOM   2117  N1  ccc   110      97.730 104.130  32.134  1.00  0.00            
ATOM   2118  H4  ccc   110      98.230 103.850  32.944  1.00  0.00            
ATOM   2119  C3  ccc   110      97.770 105.500  31.654  1.00  0.00            
ATOM   2120  C4  ccc   110      98.160 105.660  30.184  1.00  0.00            
ATOM   2121  H5  ccc   110      98.520 106.020  32.244  1.00  0.00            
ATOM   2122  H6  ccc   110      96.820 106.000  31.844  1.00  0.00            
ATOM   2123  H7  ccc   110      98.560 106.650  30.004  1.00  0.00            
ATOM   2124  H8  ccc   110      98.900 104.920  29.894  1.00  0.00            
ATOM   2125  N2  ccc   110      96.980 105.490  29.274  1.00  0.00            
ATOM   2126  H9  ccc   110      97.250 105.380  28.314  1.00  0.00            
ATOM   2127  H10 ccc   110      96.460 104.660  29.594  1.00  0.00            
ATOM   2128  H11 ccc   110      96.350 106.280  29.334  1.00  0.00            
ATOM   2129  N1  ccc   111      97.690  97.480  36.394  1.00  0.00            
ATOM   2130  H4  ccc   111      98.120  96.940  35.684  1.00  0.00            
ATOM   2131  C3  ccc   111      98.020  97.310  37.804  1.00  0.00            
ATOM   2132  C4  ccc   111      98.420  98.590  38.534  1.00  0.00            
ATOM   2133  H5  ccc   111      98.860  96.630  37.844  1.00  0.00            
ATOM   2134  H6  ccc   111      97.200  96.820  38.324  1.00  0.00            
ATOM   2135  H7  ccc   111      99.020  98.350  39.404  1.00  0.00            
ATOM   2136  H8  ccc   111      98.980  99.250  37.894  1.00  0.00            
ATOM   2137  N2  ccc   111      97.220  99.350  39.024  1.00  0.00            
ATOM   2138  H9  ccc   111      97.460 100.280  39.324  1.00  0.00            
ATOM   2139  H10 ccc   111      96.540  99.390  38.254  1.00  0.00            
ATOM   2140  H11 ccc   111      96.780  98.890  39.804  1.00  0.00            
ATOM   2141  N1  ccc   112      86.930  88.500  19.074  1.00  0.00            
ATOM   2142  H4  ccc   112      87.220  89.240  18.474  1.00  0.00            
ATOM   2143  C3  ccc   112      85.920  87.540  18.654  1.00  0.00            
ATOM   2144  C4  ccc   112      86.340  86.070  18.784  1.00  0.00            
ATOM   2145  H5  ccc   112      85.730  87.730  17.604  1.00  0.00            
ATOM   2146  H6  ccc   112      84.990  87.710  19.184  1.00  0.00            
ATOM   2147  H7  ccc   112      85.760  85.450  18.114  1.00  0.00            
ATOM   2148  H8  ccc   112      87.390  85.940  18.564  1.00  0.00            
ATOM   2149  N2  ccc   112      86.110  85.550  20.174  1.00  0.00            
ATOM   2150  H9  ccc   112      86.570  84.670  20.324  1.00  0.00            
ATOM   2151  H10 ccc   112      86.470  86.250  20.834  1.00  0.00            
ATOM   2152  H11 ccc   112      85.130  85.420  20.364  1.00  0.00            
ATOM   2153  N1  ccc   113      91.620  95.110  20.494  1.00  0.00            
ATOM   2154  H4  ccc   113      92.270  94.840  21.204  1.00  0.00            
ATOM   2155  C3  ccc   113      91.840  96.290  19.674  1.00  0.00            
ATOM   2156  C4  ccc   113      91.790  96.040  18.164  1.00  0.00            
ATOM   2157  H5  ccc   113      92.830  96.650  19.904  1.00  0.00            
ATOM   2158  H6  ccc   113      91.140  97.070  19.944  1.00  0.00            
ATOM   2159  H7  ccc   113      92.340  96.800  17.634  1.00  0.00            
ATOM   2160  H8  ccc   113      92.200  95.070  17.904  1.00  0.00            
ATOM   2161  N2  ccc   113      90.380  96.070  17.644  1.00  0.00            
ATOM   2162  H9  ccc   113      90.310  95.700  16.704  1.00  0.00            
ATOM   2163  H10 ccc   113      89.800  95.500  18.284  1.00  0.00            
ATOM   2164  H11 ccc   113      90.000  97.000  17.634  1.00  0.00            
ATOM   2165  N1  ccc   114      84.210  77.190  47.574  1.00  0.00            
ATOM   2166  H4  ccc   114      85.040  76.650  47.634  1.00  0.00            
ATOM   2167  C3  ccc   114      82.920  76.650  47.944  1.00  0.00            
ATOM   2168  C4  ccc   114      82.130  77.480  48.964  1.00  0.00            
ATOM   2169  H5  ccc   114      83.100  75.680  48.404  1.00  0.00            
ATOM   2170  H6  ccc   114      82.310  76.470  47.064  1.00  0.00            
ATOM   2171  H7  ccc   114      81.420  76.870  49.484  1.00  0.00            
ATOM   2172  H8  ccc   114      82.790  77.950  49.674  1.00  0.00            
ATOM   2173  N2  ccc   114      81.360  78.580  48.284  1.00  0.00            
ATOM   2174  H9  ccc   114      81.010  79.260  48.944  1.00  0.00            
ATOM   2175  H10 ccc   114      81.980  79.040  47.604  1.00  0.00            
ATOM   2176  H11 ccc   114      80.560  78.220  47.774  1.00  0.00            
ATOM   2177  N1  ccc   115      91.670  78.930  44.654  1.00  0.00            
ATOM   2178  H4  ccc   115      91.850  79.790  45.134  1.00  0.00            
ATOM   2179  C3  ccc   115      92.730  78.030  44.264  1.00  0.00            
ATOM   2180  C4  ccc   115      92.560  76.580  44.744  1.00  0.00            
ATOM   2181  H5  ccc   115      93.640  78.400  44.724  1.00  0.00            
ATOM   2182  H6  ccc   115      92.880  78.050  43.194  1.00  0.00            
ATOM   2183  H7  ccc   115      93.510  76.080  44.784  1.00  0.00            
ATOM   2184  H8  ccc   115      92.090  76.540  45.714  1.00  0.00            
ATOM   2185  N2  ccc   115      91.690  75.800  43.794  1.00  0.00            
ATOM   2186  H9  ccc   115      91.390  74.920  44.194  1.00  0.00            
ATOM   2187  H10 ccc   115      90.870  76.370  43.564  1.00  0.00            
ATOM   2188  H11 ccc   115      92.170  75.590  42.934  1.00  0.00            
ATOM   2189  N1  ccc   116      86.850  98.970  45.974  1.00  0.00            
ATOM   2190  H4  ccc   116      87.750  99.040  46.384  1.00  0.00            
ATOM   2191  C3  ccc   116      85.860 100.020  46.144  1.00  0.00            
ATOM   2192  C4  ccc   116      85.260 100.560  44.844  1.00  0.00            
ATOM   2193  H5  ccc   116      86.350 100.840  46.644  1.00  0.00            
ATOM   2194  H6  ccc   116      85.060  99.680  46.804  1.00  0.00            
ATOM   2195  H7  ccc   116      84.870 101.560  44.994  1.00  0.00            
ATOM   2196  H8  ccc   116      86.000 100.590  44.054  1.00  0.00            
ATOM   2197  N2  ccc   116      84.120  99.710  44.354  1.00  0.00            
ATOM   2198  H9  ccc   116      83.860  99.930  43.404  1.00  0.00            
ATOM   2199  H10 ccc   116      84.420  98.720  44.414  1.00  0.00            
ATOM   2200  H11 ccc   116      83.300  99.820  44.934  1.00  0.00            
ATOM   2201  N1  ccc   117      92.540  93.170  46.974  1.00  0.00            
ATOM   2202  H4  ccc   117      92.730  92.820  46.064  1.00  0.00            
ATOM   2203  C3  ccc   117      93.500  93.020  48.054  1.00  0.00            
ATOM   2204  C4  ccc   117      93.870  94.320  48.774  1.00  0.00            
ATOM   2205  H5  ccc   117      94.400  92.630  47.624  1.00  0.00            
ATOM   2206  H6  ccc   117      93.150  92.290  48.774  1.00  0.00            
ATOM   2207  H7  ccc   117      94.830  94.230  49.254  1.00  0.00            
ATOM   2208  H8  ccc   117      93.890  95.150  48.084  1.00  0.00            
ATOM   2209  N2  ccc   117      92.870  94.670  49.844  1.00  0.00            
ATOM   2210  H9  ccc   117      92.980  95.610  50.174  1.00  0.00            
ATOM   2211  H10 ccc   117      91.930  94.540  49.444  1.00  0.00            
ATOM   2212  H11 ccc   117      92.950  94.060  50.644  1.00  0.00            
ATOM   2213  N1  ccc   118      75.540  61.990  21.084  1.00  0.00            
ATOM   2214  H4  ccc   118      74.900  61.970  20.324  1.00  0.00            
ATOM   2215  C3  ccc   118      76.680  61.090  21.154  1.00  0.00            
ATOM   2216  C4  ccc   118      78.040  61.770  21.354  1.00  0.00            
ATOM   2217  H5  ccc   118      76.720  60.560  20.214  1.00  0.00            
ATOM   2218  H6  ccc   118      76.520  60.350  21.934  1.00  0.00            
ATOM   2219  H7  ccc   118      78.830  61.140  20.994  1.00  0.00            
ATOM   2220  H8  ccc   118      78.080  62.720  20.824  1.00  0.00            
ATOM   2221  N2  ccc   118      78.310  62.060  22.794  1.00  0.00            
ATOM   2222  H9  ccc   118      79.090  62.690  22.924  1.00  0.00            
ATOM   2223  H10 ccc   118      77.460  62.480  23.204  1.00  0.00            
ATOM   2224  H11 ccc   118      78.510  61.220  23.314  1.00  0.00            
ATOM   2225  N1  ccc   119      69.120  65.670  25.114  1.00  0.00            
ATOM   2226  H4  ccc   119      69.030  66.610  24.794  1.00  0.00            
ATOM   2227  C3  ccc   119      68.300  65.150  26.194  1.00  0.00            
ATOM   2228  C4  ccc   119      67.540  63.860  25.864  1.00  0.00            
ATOM   2229  H5  ccc   119      67.560  65.900  26.414  1.00  0.00            
ATOM   2230  H6  ccc   119      68.900  65.010  27.094  1.00  0.00            
ATOM   2231  H7  ccc   119      66.680  63.750  26.514  1.00  0.00            
ATOM   2232  H8  ccc   119      67.220  63.840  24.834  1.00  0.00            
ATOM   2233  N2  ccc   119      68.400  62.640  26.074  1.00  0.00            
ATOM   2234  H9  ccc   119      68.000  61.810  25.674  1.00  0.00            
ATOM   2235  H10 ccc   119      69.320  62.830  25.644  1.00  0.00            
ATOM   2236  H11 ccc   119      68.560  62.460  27.054  1.00  0.00            
ATOM   2237  N1  ccc   120      70.160  85.610  20.644  1.00  0.00            
ATOM   2238  H4  ccc   120      70.120  85.620  19.644  1.00  0.00            
ATOM   2239  C3  ccc   120      70.130  86.830  21.424  1.00  0.00            
ATOM   2240  C4  ccc   120      69.050  86.890  22.504  1.00  0.00            
ATOM   2241  H5  ccc   120      69.930  87.640  20.724  1.00  0.00            
ATOM   2242  H6  ccc   120      71.110  87.030  21.854  1.00  0.00            
ATOM   2243  H7  ccc   120      68.820  87.910  22.754  1.00  0.00            
ATOM   2244  H8  ccc   120      68.150  86.390  22.194  1.00  0.00            
ATOM   2245  N2  ccc   120      69.510  86.220  23.774  1.00  0.00            
ATOM   2246  H9  ccc   120      68.750  86.060  24.414  1.00  0.00            
ATOM   2247  H10 ccc   120      69.940  85.320  23.514  1.00  0.00            
ATOM   2248  H11 ccc   120      70.210  86.770  24.254  1.00  0.00            
ATOM   2249  N1  ccc   121      69.920  80.050  15.074  1.00  0.00            
ATOM   2250  H4  ccc   121      69.610  79.250  15.584  1.00  0.00            
ATOM   2251  C3  ccc   121      69.650  80.210  13.664  1.00  0.00            
ATOM   2252  C4  ccc   121      68.970  81.520  13.274  1.00  0.00            
ATOM   2253  H5  ccc   121      68.970  79.410  13.384  1.00  0.00            
ATOM   2254  H6  ccc   121      70.550  80.070  13.084  1.00  0.00            
ATOM   2255  H7  ccc   121      68.440  81.420  12.344  1.00  0.00            
ATOM   2256  H8  ccc   121      68.280  81.850  14.044  1.00  0.00            
ATOM   2257  N2  ccc   121      69.970  82.630  13.094  1.00  0.00            
ATOM   2258  H9  ccc   121      69.540  83.540  13.054  1.00  0.00            
ATOM   2259  H10 ccc   121      70.630  82.590  13.894  1.00  0.00            
ATOM   2260  H11 ccc   121      70.510  82.510  12.254  1.00  0.00            
ATOM   2261  N1  ccc   122     100.100  82.190  24.514  1.00  0.00            
ATOM   2262  H4  ccc   122      99.890  81.990  25.474  1.00  0.00            
ATOM   2263  C3  ccc   122     101.440  82.050  23.984  1.00  0.00            
ATOM   2264  C4  ccc   122     101.540  81.180  22.724  1.00  0.00            
ATOM   2265  H5  ccc   122     102.030  81.560  24.744  1.00  0.00            
ATOM   2266  H6  ccc   122     101.880  83.020  23.794  1.00  0.00            
ATOM   2267  H7  ccc   122     102.540  80.780  22.614  1.00  0.00            
ATOM   2268  H8  ccc   122     100.840  80.360  22.754  1.00  0.00            
ATOM   2269  N2  ccc   122     101.240  81.970  21.484  1.00  0.00            
ATOM   2270  H9  ccc   122     101.100  81.380  20.674  1.00  0.00            
ATOM   2271  H10 ccc   122     100.390  82.530  21.664  1.00  0.00            
ATOM   2272  H11 ccc   122     101.990  82.610  21.254  1.00  0.00            
ATOM   2273  N1  ccc   123      93.290  84.590  28.244  1.00  0.00            
ATOM   2274  H4  ccc   123      93.110  83.620  28.364  1.00  0.00            
ATOM   2275  C3  ccc   123      92.980  85.560  29.274  1.00  0.00            
ATOM   2276  C4  ccc   123      94.150  86.470  29.674  1.00  0.00            
ATOM   2277  H5  ccc   123      92.700  85.000  30.154  1.00  0.00            
ATOM   2278  H6  ccc   123      92.130  86.160  28.994  1.00  0.00            
ATOM   2279  H7  ccc   123      94.000  86.860  30.674  1.00  0.00            
ATOM   2280  H8  ccc   123      95.090  85.940  29.644  1.00  0.00            
ATOM   2281  N2  ccc   123      94.270  87.650  28.754  1.00  0.00            
ATOM   2282  H9  ccc   123      95.150  88.140  28.874  1.00  0.00            
ATOM   2283  H10 ccc   123      94.190  87.300  27.784  1.00  0.00            
ATOM   2284  H11 ccc   123      93.540  88.320  28.904  1.00  0.00            
ATOM   2285  N1  ccc   124      85.480  77.410   9.564  1.00  0.00            
ATOM   2286  H4  ccc   124      86.380  77.100   9.264  1.00  0.00            
ATOM   2287  C3  ccc   124      84.440  77.760   8.614  1.00  0.00            
ATOM   2288  C4  ccc   124      83.100  77.040   8.804  1.00  0.00            
ATOM   2289  H5  ccc   124      84.810  77.490   7.634  1.00  0.00            
ATOM   2290  H6  ccc   124      84.280  78.840   8.604  1.00  0.00            
ATOM   2291  H7  ccc   124      82.540  77.020   7.884  1.00  0.00            
ATOM   2292  H8  ccc   124      83.260  76.020   9.144  1.00  0.00            
ATOM   2293  N2  ccc   124      82.250  77.720   9.834  1.00  0.00            
ATOM   2294  H9  ccc   124      81.470  77.150  10.124  1.00  0.00            
ATOM   2295  H10 ccc   124      82.850  77.950  10.644  1.00  0.00            
ATOM   2296  H11 ccc   124      81.870  78.590   9.484  1.00  0.00            
ATOM   2297  N1  ccc   125      92.030  75.600  14.124  1.00  0.00            
ATOM   2298  H4  ccc   125      91.600  75.100  14.864  1.00  0.00            
ATOM   2299  C3  ccc   125      93.400  75.330  13.714  1.00  0.00            
ATOM   2300  C4  ccc   125      93.590  75.040  12.224  1.00  0.00            
ATOM   2301  H5  ccc   125      93.720  74.450  14.254  1.00  0.00            
ATOM   2302  H6  ccc   125      94.050  76.150  14.024  1.00  0.00            
ATOM   2303  H7  ccc   125      94.490  74.470  12.064  1.00  0.00            
ATOM   2304  H8  ccc   125      92.750  74.490  11.824  1.00  0.00            
ATOM   2305  N2  ccc   125      93.710  76.310  11.424  1.00  0.00            
ATOM   2306  H9  ccc   125      93.620  76.140  10.434  1.00  0.00            
ATOM   2307  H10 ccc   125      92.970  76.950  11.744  1.00  0.00            
ATOM   2308  H11 ccc   125      94.600  76.760  11.584  1.00  0.00            
ATOM   2309  OW  SOL   126       2.300   6.280   1.130  1.00  0.00           O
ATOM   2310  HW1 SOL   126       1.370   6.260   1.500  1.00  0.00           H
ATOM   2311  HW2 SOL   126       2.310   5.890   0.210  1.00  0.00           H
ATOM   2312  OW  SOL   127       2.250   2.750   9.961  1.00  0.00           O
ATOM   2313  HW1 SOL   127       2.600   2.580  10.881  1.00  0.00           H
ATOM   2314  HW2 SOL   127       1.370   2.300   9.841  1.00  0.00           H
ATOM   2315  OW  SOL   128       0.190   3.680   6.470  1.00  0.00           O
ATOM   2316  HW1 SOL   128      -0.630   4.110   6.860  1.00  0.00           H
ATOM   2317  HW2 SOL   128      -0.090   2.950   5.840  1.00  0.00           H
ATOM   2318  OW  SOL   129       5.690  12.751  11.651  1.00  0.00           O
ATOM   2319  HW1 SOL   129       4.760  12.681  11.281  1.00  0.00           H
ATOM   2320  HW2 SOL   129       5.800  13.641  12.091  1.00  0.00           H
ATOM   2321  OW  SOL   130      15.551  15.111   7.030  1.00  0.00           O
ATOM   2322  HW1 SOL   130      14.981  14.951   7.840  1.00  0.00           H
ATOM   2323  HW2 SOL   130      14.961  15.211   6.230  1.00  0.00           H
ATOM   2324  OW  SOL   131      11.351   7.030   7.170  1.00  0.00           O
ATOM   2325  HW1 SOL   131      11.921   7.810   6.920  1.00  0.00           H
ATOM   2326  HW2 SOL   131      10.751   7.290   7.930  1.00  0.00           H
ATOM   2327  OW  SOL   132      17.551   6.070   2.310  1.00  0.00           O
ATOM   2328  HW1 SOL   132      17.431   5.940   1.320  1.00  0.00           H
ATOM   2329  HW2 SOL   132      17.251   5.260   2.800  1.00  0.00           H
ATOM   2330  OW  SOL   133       7.680  11.441  10.231  1.00  0.00           O
ATOM   2331  HW1 SOL   133       6.900  11.611  10.831  1.00  0.00           H
ATOM   2332  HW2 SOL   133       8.020  12.311   9.871  1.00  0.00           H
ATOM   2333  OW  SOL   134       8.500   7.980  18.231  1.00  0.00           O
ATOM   2334  HW1 SOL   134       8.460   8.740  18.881  1.00  0.00           H
ATOM   2335  HW2 SOL   134       8.720   8.340  17.321  1.00  0.00           H
ATOM   2336  OW  SOL   135       6.850  10.121   6.650  1.00  0.00           O
ATOM   2337  HW1 SOL   135       7.540   9.961   7.350  1.00  0.00           H
ATOM   2338  HW2 SOL   135       6.120  10.691   7.030  1.00  0.00           H
ATOM   2339  OW  SOL   136       6.860  11.611  18.031  1.00  0.00           O
ATOM   2340  HW1 SOL   136       7.460  12.401  18.171  1.00  0.00           H
ATOM   2341  HW2 SOL   136       6.000  11.921  17.621  1.00  0.00           H
ATOM   2342  OW  SOL   137       3.350  14.351  10.611  1.00  0.00           O
ATOM   2343  HW1 SOL   137       2.570  14.041  10.081  1.00  0.00           H
ATOM   2344  HW2 SOL   137       3.930  14.931  10.041  1.00  0.00           H
ATOM   2345  OW  SOL   138      14.601  15.051  13.391  1.00  0.00           O
ATOM   2346  HW1 SOL   138      14.841  15.991  13.651  1.00  0.00           H
ATOM   2347  HW2 SOL   138      14.441  14.511  14.211  1.00  0.00           H
ATOM   2348  OW  SOL   139       4.380   3.920  14.991  1.00  0.00           O
ATOM   2349  HW1 SOL   139       5.200   3.360  15.081  1.00  0.00           H
ATOM   2350  HW2 SOL   139       3.570   3.340  15.031  1.00  0.00           H
ATOM   2351  OW  SOL   140      16.031   4.470   7.370  1.00  0.00           O
ATOM   2352  HW1 SOL   140      15.291   4.930   6.870  1.00  0.00           H
ATOM   2353  HW2 SOL   140      16.541   5.150   7.900  1.00  0.00           H
ATOM   2354  OW  SOL   141       2.310  17.131   4.830  1.00  0.00           O
ATOM   2355  HW1 SOL   141       2.650  17.901   5.370  1.00  0.00           H
ATOM   2356  HW2 SOL   141       2.750  17.131   3.930  1.00  0.00           H
ATOM   2357  OW  SOL   142      11.271  13.411  16.901  1.00  0.00           O
ATOM   2358  HW1 SOL   142      11.741  13.411  17.781  1.00  0.00           H
ATOM   2359  HW2 SOL   142      10.791  12.541  16.791  1.00  0.00           H
ATOM   2360  OW  SOL   143       2.300  14.341   5.380  1.00  0.00           O
ATOM   2361  HW1 SOL   143       2.040  15.301   5.380  1.00  0.00           H
ATOM   2362  HW2 SOL   143       1.590  13.801   5.830  1.00  0.00           H
ATOM   2363  OW  SOL   144       2.400  10.911   8.860  1.00  0.00           O
ATOM   2364  HW1 SOL   144       2.540  10.071   9.380  1.00  0.00           H
ATOM   2365  HW2 SOL   144       1.850  11.551   9.410  1.00  0.00           H
ATOM   2366  OW  SOL   145       6.200  17.861  14.391  1.00  0.00           O
ATOM   2367  HW1 SOL   145       5.280  17.691  14.741  1.00  0.00           H
ATOM   2368  HW2 SOL   145       6.480  18.781  14.651  1.00  0.00           H
ATOM   2369  OW  SOL   146       6.060   9.641   1.230  1.00  0.00           O
ATOM   2370  HW1 SOL   146       6.130  10.481   0.690  1.00  0.00           H
ATOM   2371  HW2 SOL   146       6.520   9.771   2.110  1.00  0.00           H
ATOM   2372  OW  SOL   147      15.941   1.140  14.801  1.00  0.00           O
ATOM   2373  HW1 SOL   147      15.761   1.810  14.081  1.00  0.00           H
ATOM   2374  HW2 SOL   147      15.911   1.600  15.691  1.00  0.00           H
ATOM   2375  OW  SOL   148       1.220   6.430   5.630  1.00  0.00           O
ATOM   2376  HW1 SOL   148       0.770   5.550   5.800  1.00  0.00           H
ATOM   2377  HW2 SOL   148       1.210   6.970   6.470  1.00  0.00           H
ATOM   2378  OW  SOL   149      18.421  17.671   3.590  1.00  0.00           O
ATOM   2379  HW1 SOL   149      18.961  17.381   4.390  1.00  0.00           H
ATOM   2380  HW2 SOL   149      18.721  18.571   3.300  1.00  0.00           H
ATOM   2381  OW  SOL   150       0.270  15.961   1.170  1.00  0.00           O
ATOM   2382  HW1 SOL   150       0.080  15.001   1.380  1.00  0.00           H
ATOM   2383  HW2 SOL   150      -0.060  16.541   1.920  1.00  0.00           H
ATOM   2384  OW  SOL   151      16.891   9.220   6.120  1.00  0.00           O
ATOM   2385  HW1 SOL   151      17.841   8.930   6.200  1.00  0.00           H
ATOM   2386  HW2 SOL   151      16.811   9.870   5.370  1.00  0.00           H
ATOM   2387  OW  SOL   152      16.411  11.081   4.320  1.00  0.00           O
ATOM   2388  HW1 SOL   152      17.271  11.101   3.800  1.00  0.00           H
ATOM   2389  HW2 SOL   152      16.551  11.551   5.200  1.00  0.00           H
ATOM   2390  OW  SOL   153       1.130   7.370  15.971  1.00  0.00           O
ATOM   2391  HW1 SOL   153       2.010   7.240  16.421  1.00  0.00           H
ATOM   2392  HW2 SOL   153       1.000   8.340  15.751  1.00  0.00           H
ATOM   2393  OW  SOL   154       6.130  13.651   7.260  1.00  0.00           O
ATOM   2394  HW1 SOL   154       5.640  12.781   7.350  1.00  0.00           H
ATOM   2395  HW2 SOL   154       5.900  14.081   6.390  1.00  0.00           H
ATOM   2396  OW  SOL   155      12.931  12.281  14.231  1.00  0.00           O
ATOM   2397  HW1 SOL   155      13.301  11.551  13.651  1.00  0.00           H
ATOM   2398  HW2 SOL   155      13.451  12.331  15.081  1.00  0.00           H
ATOM   2399  OW  SOL   156       8.090   0.040   5.020  1.00  0.00           O
ATOM   2400  HW1 SOL   156       8.490   0.950   4.930  1.00  0.00           H
ATOM   2401  HW2 SOL   156       7.090   0.120   5.080  1.00  0.00           H
ATOM   2402  OW  SOL   157       1.970   9.761  12.641  1.00  0.00           O
ATOM   2403  HW1 SOL   157       2.860   9.311  12.501  1.00  0.00           H
ATOM   2404  HW2 SOL   157       1.240   9.111  12.451  1.00  0.00           H
ATOM   2405  OW  SOL   158      15.251   9.991   1.900  1.00  0.00           O
ATOM   2406  HW1 SOL   158      14.621   9.231   2.030  1.00  0.00           H
ATOM   2407  HW2 SOL   158      15.731  10.171   2.760  1.00  0.00           H
ATOM   2408  OW  SOL   159      11.871  17.921  16.161  1.00  0.00           O
ATOM   2409  HW1 SOL   159      12.111  18.521  15.401  1.00  0.00           H
ATOM   2410  HW2 SOL   159      11.941  16.971  15.861  1.00  0.00           H
ATOM   2411  OW  SOL   160       3.170   2.510  18.011  1.00  0.00           O
ATOM   2412  HW1 SOL   160       3.880   3.220  18.071  1.00  0.00           H
ATOM   2413  HW2 SOL   160       2.290   2.900  18.291  1.00  0.00           H
ATOM   2414  OW  SOL   161      14.661  14.171   9.531  1.00  0.00           O
ATOM   2415  HW1 SOL   161      14.071  14.231  10.331  1.00  0.00           H
ATOM   2416  HW2 SOL   161      14.511  13.291   9.071  1.00  0.00           H
ATOM   2417  OW  SOL   162      16.671  17.141   5.720  1.00  0.00           O
ATOM   2418  HW1 SOL   162      16.261  16.911   4.840  1.00  0.00           H
ATOM   2419  HW2 SOL   162      16.491  16.401   6.370  1.00  0.00           H
ATOM   2420  OW  SOL   163       5.980   7.290   2.700  1.00  0.00           O
ATOM   2421  HW1 SOL   163       6.220   7.980   2.020  1.00  0.00           H
ATOM   2422  HW2 SOL   163       5.200   7.620   3.240  1.00  0.00           H
ATOM   2423  OW  SOL   164      12.811   3.450   9.441  1.00  0.00           O
ATOM   2424  HW1 SOL   164      11.951   2.950   9.311  1.00  0.00           H
ATOM   2425  HW2 SOL   164      13.431   2.910  10.001  1.00  0.00           H
ATOM   2426  OW  SOL   165      15.761  16.621   3.070  1.00  0.00           O
ATOM   2427  HW1 SOL   165      16.651  17.081   3.100  1.00  0.00           H
ATOM   2428  HW2 SOL   165      15.551  16.381   2.120  1.00  0.00           H
ATOM   2429  OW  SOL   166       8.070   6.050  14.651  1.00  0.00           O
ATOM   2430  HW1 SOL   166       7.600   6.020  15.541  1.00  0.00           H
ATOM   2431  HW2 SOL   166       7.560   5.500  13.991  1.00  0.00           H
ATOM   2432  OW  SOL   167      13.941   4.690  16.741  1.00  0.00           O
ATOM   2433  HW1 SOL   167      13.741   5.120  17.621  1.00  0.00           H
ATOM   2434  HW2 SOL   167      14.721   4.070  16.831  1.00  0.00           H
ATOM   2435  OW  SOL   168       9.731   8.900  15.721  1.00  0.00           O
ATOM   2436  HW1 SOL   168      10.191   8.060  15.431  1.00  0.00           H
ATOM   2437  HW2 SOL   168       9.171   9.240  14.971  1.00  0.00           H
ATOM   2438  OW  SOL   169       9.911   4.100  12.421  1.00  0.00           O
ATOM   2439  HW1 SOL   169       9.141   4.440  12.961  1.00  0.00           H
ATOM   2440  HW2 SOL   169       9.571   3.590  11.631  1.00  0.00           H
ATOM   2441  OW  SOL   170      10.411   7.010   4.290  1.00  0.00           O
ATOM   2442  HW1 SOL   170      10.671   6.970   5.250  1.00  0.00           H
ATOM   2443  HW2 SOL   170       9.561   6.500   4.150  1.00  0.00           H
ATOM   2444  OW  SOL   171       0.760   8.110   7.890  1.00  0.00           O
ATOM   2445  HW1 SOL   171       1.750   7.990   7.980  1.00  0.00           H
ATOM   2446  HW2 SOL   171       0.520   9.060   8.100  1.00  0.00           H
ATOM   2447  OW  SOL   172       1.300  18.211  15.711  1.00  0.00           O
ATOM   2448  HW1 SOL   172       1.200  18.061  16.701  1.00  0.00           H
ATOM   2449  HW2 SOL   172       0.440  18.571  15.351  1.00  0.00           H
ATOM   2450  OW  SOL   173       8.650   3.480   1.950  1.00  0.00           O
ATOM   2451  HW1 SOL   173       9.240   4.110   1.460  1.00  0.00           H
ATOM   2452  HW2 SOL   173       8.840   2.540   1.660  1.00  0.00           H
ATOM   2453  OW  SOL   174      17.191   5.850  18.311  1.00  0.00           O
ATOM   2454  HW1 SOL   174      16.931   6.740  17.951  1.00  0.00           H
ATOM   2455  HW2 SOL   174      17.171   5.170  17.581  1.00  0.00           H
ATOM   2456  OW  SOL   175      13.621  11.441   5.450  1.00  0.00           O
ATOM   2457  HW1 SOL   175      14.451  11.151   4.970  1.00  0.00           H
ATOM   2458  HW2 SOL   175      13.131  12.111   4.890  1.00  0.00           H
ATOM   2459  OW  SOL   176       5.500   1.960   8.850  1.00  0.00           O
ATOM   2460  HW1 SOL   176       5.450   1.910   9.850  1.00  0.00           H
ATOM   2461  HW2 SOL   176       5.520   2.920   8.560  1.00  0.00           H
ATOM   2462  OW  SOL   177      10.081  14.561   4.770  1.00  0.00           O
ATOM   2463  HW1 SOL   177       9.621  15.281   4.250  1.00  0.00           H
ATOM   2464  HW2 SOL   177      10.041  14.761   5.750  1.00  0.00           H
ATOM   2465  OW  SOL   178       3.510  18.011   8.530  1.00  0.00           O
ATOM   2466  HW1 SOL   178       4.010  17.151   8.590  1.00  0.00           H
ATOM   2467  HW2 SOL   178       4.160  18.781   8.500  1.00  0.00           H
ATOM   2468  OW  SOL   179      17.951  10.661   8.730  1.00  0.00           O
ATOM   2469  HW1 SOL   179      17.331  10.511   7.970  1.00  0.00           H
ATOM   2470  HW2 SOL   179      17.431  10.771   9.580  1.00  0.00           H
ATOM   2471  OW  SOL   180       3.210   9.431   2.420  1.00  0.00           O
ATOM   2472  HW1 SOL   180       4.030   9.821   2.000  1.00  0.00           H
ATOM   2473  HW2 SOL   180       2.940   8.611   1.930  1.00  0.00           H
ATOM   2474  OW  SOL   181      14.581   7.350   7.280  1.00  0.00           O
ATOM   2475  HW1 SOL   181      14.531   6.700   8.030  1.00  0.00           H
ATOM   2476  HW2 SOL   181      15.381   7.940   7.410  1.00  0.00           H
ATOM   2477  OW  SOL   182       4.610  12.661  17.271  1.00  0.00           O
ATOM   2478  HW1 SOL   182       4.110  12.671  16.411  1.00  0.00           H
ATOM   2479  HW2 SOL   182       3.980  12.481  18.031  1.00  0.00           H
ATOM   2480  OW  SOL   183      11.111  17.761   2.370  1.00  0.00           O
ATOM   2481  HW1 SOL   183      10.511  17.141   2.870  1.00  0.00           H
ATOM   2482  HW2 SOL   183      11.421  17.321   1.520  1.00  0.00           H
ATOM   2483  OW  SOL   184       2.020   2.850  14.981  1.00  0.00           O
ATOM   2484  HW1 SOL   184       1.220   3.450  14.851  1.00  0.00           H
ATOM   2485  HW2 SOL   184       1.920   2.360  15.841  1.00  0.00           H
ATOM   2486  OW  SOL   185      16.321  13.771   0.810  1.00  0.00           O
ATOM   2487  HW1 SOL   185      16.001  14.711   0.710  1.00  0.00           H
ATOM   2488  HW2 SOL   185      15.561  13.141   0.690  1.00  0.00           H
ATOM   2489  OW  SOL   186       4.640  17.431   3.230  1.00  0.00           O
ATOM   2490  HW1 SOL   186       4.970  17.821   4.090  1.00  0.00           H
ATOM   2491  HW2 SOL   186       5.400  17.361   2.580  1.00  0.00           H
ATOM   2492  OW  SOL   187      14.001   1.070   4.260  1.00  0.00           O
ATOM   2493  HW1 SOL   187      13.761   0.700   3.360  1.00  0.00           H
ATOM   2494  HW2 SOL   187      14.991   1.230   4.300  1.00  0.00           H
ATOM   2495  OW  SOL   188       2.490  17.851  12.411  1.00  0.00           O
ATOM   2496  HW1 SOL   188       3.060  17.201  12.911  1.00  0.00           H
ATOM   2497  HW2 SOL   188       2.330  17.521  11.481  1.00  0.00           H
ATOM   2498  OW  SOL   189       9.401  16.981   9.040  1.00  0.00           O
ATOM   2499  HW1 SOL   189      10.201  16.411   9.250  1.00  0.00           H
ATOM   2500  HW2 SOL   189       8.911  16.581   8.270  1.00  0.00           H
ATOM   2501  OW  SOL   190       3.820   7.000   4.800  1.00  0.00           O
ATOM   2502  HW1 SOL   190       4.270   6.100   4.770  1.00  0.00           H
ATOM   2503  HW2 SOL   190       2.880   6.890   5.130  1.00  0.00           H
ATOM   2504  OW  SOL   191      15.471   2.220  17.291  1.00  0.00           O
ATOM   2505  HW1 SOL   191      15.421   2.590  18.211  1.00  0.00           H
ATOM   2506  HW2 SOL   191      14.751   1.530  17.171  1.00  0.00           H
ATOM   2507  OW  SOL   192       6.140   1.220   1.170  1.00  0.00           O
ATOM   2508  HW1 SOL   192       7.120   1.000   1.240  1.00  0.00           H
ATOM   2509  HW2 SOL   192       5.830   1.050   0.240  1.00  0.00           H
ATOM   2510  OW  SOL   193       7.810   2.640  17.491  1.00  0.00           O
ATOM   2511  HW1 SOL   193       8.480   2.030  17.921  1.00  0.00           H
ATOM   2512  HW2 SOL   193       7.080   2.830  18.141  1.00  0.00           H
ATOM   2513  OW  SOL   194       8.880  15.141  11.951  1.00  0.00           O
ATOM   2514  HW1 SOL   194       8.650  14.891  11.011  1.00  0.00           H
ATOM   2515  HW2 SOL   194       9.490  14.451  12.341  1.00  0.00           H
ATOM   2516  OW  SOL   195      13.511   5.900  14.331  1.00  0.00           O
ATOM   2517  HW1 SOL   195      13.791   5.470  15.181  1.00  0.00           H
ATOM   2518  HW2 SOL   195      13.761   6.860  14.341  1.00  0.00           H
ATOM   2519  OW  SOL   196       8.030  14.021   9.240  1.00  0.00           O
ATOM   2520  HW1 SOL   196       8.930  14.161   8.820  1.00  0.00           H
ATOM   2521  HW2 SOL   196       7.320  14.041   8.530  1.00  0.00           H
ATOM   2522  OW  SOL   197       9.220   5.030   8.990  1.00  0.00           O
ATOM   2523  HW1 SOL   197       8.970   4.940   8.030  1.00  0.00           H
ATOM   2524  HW2 SOL   197       9.700   4.210   9.300  1.00  0.00           H
ATOM   2525  OW  SOL   198       5.390   0.640   5.120  1.00  0.00           O
ATOM   2526  HW1 SOL   198       4.580   0.650   5.700  1.00  0.00           H
ATOM   2527  HW2 SOL   198       5.420   1.470   4.570  1.00  0.00           H
ATOM   2528  OW  SOL   199      14.341  11.881   0.410  1.00  0.00           O
ATOM   2529  HW1 SOL   199      14.661  11.121   0.980  1.00  0.00           H
ATOM   2530  HW2 SOL   199      13.421  12.151   0.710  1.00  0.00           H
ATOM   2531  OW  SOL   200       2.970   0.350   1.710  1.00  0.00           O
ATOM   2532  HW1 SOL   200       3.460   1.190   1.500  1.00  0.00           H
ATOM   2533  HW2 SOL   200       3.590  -0.300   2.160  1.00  0.00           H
ATOM   2534  OW  SOL   201       9.351   2.360   4.800  1.00  0.00           O
ATOM   2535  HW1 SOL   201       8.871   2.770   4.020  1.00  0.00           H
ATOM   2536  HW2 SOL   201      10.341   2.340   4.610  1.00  0.00           H
ATOM   2537  OW  SOL   202      10.761   6.830  14.641  1.00  0.00           O
ATOM   2538  HW1 SOL   202       9.961   6.220  14.671  1.00  0.00           H
ATOM   2539  HW2 SOL   202      11.571   6.300  14.401  1.00  0.00           H
ATOM   2540  OW  SOL   203      12.271  15.701   7.930  1.00  0.00           O
ATOM   2541  HW1 SOL   203      12.481  16.441   7.280  1.00  0.00           H
ATOM   2542  HW2 SOL   203      12.951  15.701   8.660  1.00  0.00           H
ATOM   2543  OW  SOL   204       4.590  11.521   7.410  1.00  0.00           O
ATOM   2544  HW1 SOL   204       3.880  11.251   8.060  1.00  0.00           H
ATOM   2545  HW2 SOL   204       4.330  11.241   6.480  1.00  0.00           H
ATOM   2546  OW  SOL   205      12.711  17.971   5.910  1.00  0.00           O
ATOM   2547  HW1 SOL   205      13.151  18.611   5.270  1.00  0.00           H
ATOM   2548  HW2 SOL   205      12.211  18.491   6.610  1.00  0.00           H
ATOM   2549  OW  SOL   206      10.321   5.490   0.160  1.00  0.00           O
ATOM   2550  HW1 SOL   206       9.911   6.310  -0.230  1.00  0.00           H
ATOM   2551  HW2 SOL   206      10.961   5.750   0.890  1.00  0.00           H
ATOM   2552  OW  SOL   207       0.780   5.560  13.861  1.00  0.00           O
ATOM   2553  HW1 SOL   207       1.700   5.550  13.451  1.00  0.00           H
ATOM   2554  HW2 SOL   207       0.720   6.300  14.531  1.00  0.00           H
ATOM   2555  OW  SOL   208       5.610   2.220  11.471  1.00  0.00           O
ATOM   2556  HW1 SOL   208       5.990   1.380  11.841  1.00  0.00           H
ATOM   2557  HW2 SOL   208       4.730   2.410  11.911  1.00  0.00           H
ATOM   2558  OW  SOL   209       8.660   4.540   6.420  1.00  0.00           O
ATOM   2559  HW1 SOL   209       8.340   5.260   5.800  1.00  0.00           H
ATOM   2560  HW2 SOL   209       8.900   3.730   5.890  1.00  0.00           H
ATOM   2561  OW  SOL   210      10.171   0.390   7.530  1.00  0.00           O
ATOM   2562  HW1 SOL   210       9.451   0.440   6.840  1.00  0.00           H
ATOM   2563  HW2 SOL   210       9.931  -0.300   8.220  1.00  0.00           H
ATOM   2564  OW  SOL   211      14.291  11.731   8.670  1.00  0.00           O
ATOM   2565  HW1 SOL   211      13.741  10.891   8.600  1.00  0.00           H
ATOM   2566  HW2 SOL   211      14.551  12.021   7.750  1.00  0.00           H
ATOM   2567  OW  SOL   212      14.661   5.900   9.921  1.00  0.00           O
ATOM   2568  HW1 SOL   212      14.361   4.950   9.991  1.00  0.00           H
ATOM   2569  HW2 SOL   212      15.391   6.060  10.581  1.00  0.00           H
ATOM   2570  OW  SOL   213      18.571   8.330   3.770  1.00  0.00           O
ATOM   2571  HW1 SOL   213      18.991   7.690   4.410  1.00  0.00           H
ATOM   2572  HW2 SOL   213      18.191   7.820   2.990  1.00  0.00           H
ATOM   2573  OW  SOL   214       4.880  13.851   1.740  1.00  0.00           O
ATOM   2574  HW1 SOL   214       4.010  13.701   2.210  1.00  0.00           H
ATOM   2575  HW2 SOL   214       4.710  14.111   0.790  1.00  0.00           H
ATOM   2576  OW  SOL   215      16.641  12.801   6.570  1.00  0.00           O
ATOM   2577  HW1 SOL   215      17.631  12.881   6.710  1.00  0.00           H
ATOM   2578  HW2 SOL   215      16.191  13.641   6.880  1.00  0.00           H
ATOM   2579  OW  SOL   216      13.901   5.750   0.780  1.00  0.00           O
ATOM   2580  HW1 SOL   216      13.361   5.540   1.590  1.00  0.00           H
ATOM   2581  HW2 SOL   216      14.811   5.340   0.870  1.00  0.00           H
ATOM   2582  OW  SOL   217       5.270   2.560   3.280  1.00  0.00           O
ATOM   2583  HW1 SOL   217       5.540   1.970   2.530  1.00  0.00           H
ATOM   2584  HW2 SOL   217       5.270   3.510   2.970  1.00  0.00           H
ATOM   2585  OW  SOL   218      17.541  12.231  15.881  1.00  0.00           O
ATOM   2586  HW1 SOL   218      18.451  11.841  15.751  1.00  0.00           H
ATOM   2587  HW2 SOL   218      17.621  13.191  16.121  1.00  0.00           H
ATOM   2588  OW  SOL   219      10.641  13.471  13.401  1.00  0.00           O
ATOM   2589  HW1 SOL   219       9.841  13.241  13.951  1.00  0.00           H
ATOM   2590  HW2 SOL   219      11.471  13.211  13.891  1.00  0.00           H
ATOM   2591  OW  SOL   220      15.921  16.291  16.251  1.00  0.00           O
ATOM   2592  HW1 SOL   220      16.191  16.631  15.351  1.00  0.00           H
ATOM   2593  HW2 SOL   220      16.711  15.911  16.711  1.00  0.00           H
ATOM   2594  OW  SOL   221      11.111  11.951  11.001  1.00  0.00           O
ATOM   2595  HW1 SOL   221      10.711  12.391  11.811  1.00  0.00           H
ATOM   2596  HW2 SOL   221      10.701  12.321  10.171  1.00  0.00           H
ATOM   2597  OW  SOL   222      16.381  10.991  10.791  1.00  0.00           O
ATOM   2598  HW1 SOL   222      16.431  11.801  11.381  1.00  0.00           H
ATOM   2599  HW2 SOL   222      15.521  11.011  10.281  1.00  0.00           H
ATOM   2600  OW  SOL   223       9.150   0.890  14.021  1.00  0.00           O
ATOM   2601  HW1 SOL   223       9.400   0.690  13.071  1.00  0.00           H
ATOM   2602  HW2 SOL   223       9.870   1.450  14.441  1.00  0.00           H
ATOM   2603  OW  SOL   224       9.801  11.161  17.191  1.00  0.00           O
ATOM   2604  HW1 SOL   224       8.811  11.221  17.291  1.00  0.00           H
ATOM   2605  HW2 SOL   224      10.031  10.361  16.631  1.00  0.00           H
ATOM   2606  OW  SOL   225       7.050  10.501   3.680  1.00  0.00           O
ATOM   2607  HW1 SOL   225       6.910  10.571   4.670  1.00  0.00           H
ATOM   2608  HW2 SOL   225       7.890   9.991   3.500  1.00  0.00           H
ATOM   2609  OW  SOL   226       4.100   8.130  12.511  1.00  0.00           O
ATOM   2610  HW1 SOL   226       4.960   8.250  13.011  1.00  0.00           H
ATOM   2611  HW2 SOL   226       3.680   7.260  12.781  1.00  0.00           H
ATOM   2612  OW  SOL   227      12.741   3.860  12.621  1.00  0.00           O
ATOM   2613  HW1 SOL   227      12.951   4.600  13.261  1.00  0.00           H
ATOM   2614  HW2 SOL   227      11.851   4.030  12.191  1.00  0.00           H
ATOM   2615  OW  SOL   228       0.640  15.641  13.311  1.00  0.00           O
ATOM   2616  HW1 SOL   228       0.180  16.461  12.971  1.00  0.00           H
ATOM   2617  HW2 SOL   228       1.620  15.831  13.401  1.00  0.00           H
ATOM   2618  OW  SOL   229       3.670  11.001   5.010  1.00  0.00           O
ATOM   2619  HW1 SOL   229       3.600  11.831   4.450  1.00  0.00           H
ATOM   2620  HW2 SOL   229       3.710  10.201   4.410  1.00  0.00           H
ATOM   2621  OW  SOL   230       5.660   5.370   8.650  1.00  0.00           O
ATOM   2622  HW1 SOL   230       5.780   6.030   7.910  1.00  0.00           H
ATOM   2623  HW2 SOL   230       6.120   5.710   9.480  1.00  0.00           H
ATOM   2624  OW  SOL   231      12.521  13.481   3.880  1.00  0.00           O
ATOM   2625  HW1 SOL   231      13.021  14.251   4.280  1.00  0.00           H
ATOM   2626  HW2 SOL   231      11.571  13.501   4.200  1.00  0.00           H
ATOM   2627  OW  SOL   232      12.721  14.451  11.421  1.00  0.00           O
ATOM   2628  HW1 SOL   232      13.191  14.581  12.291  1.00  0.00           H
ATOM   2629  HW2 SOL   232      12.061  13.711  11.511  1.00  0.00           H
ATOM   2630  OW  SOL   233      15.821   6.390   4.720  1.00  0.00           O
ATOM   2631  HW1 SOL   233      15.511   7.000   5.450  1.00  0.00           H
ATOM   2632  HW2 SOL   233      16.321   6.910   4.030  1.00  0.00           H
ATOM   2633  OW  SOL   234       3.540  15.101  13.291  1.00  0.00           O
ATOM   2634  HW1 SOL   234       3.330  14.661  12.421  1.00  0.00           H
ATOM   2635  HW2 SOL   234       4.510  15.361  13.321  1.00  0.00           H
ATOM   2636  OW  SOL   235       4.020   7.510  15.981  1.00  0.00           O
ATOM   2637  HW1 SOL   235       4.700   8.060  15.511  1.00  0.00           H
ATOM   2638  HW2 SOL   235       4.420   6.630  16.251  1.00  0.00           H
ATOM   2639  OW  SOL   236      15.871   7.790  16.701  1.00  0.00           O
ATOM   2640  HW1 SOL   236      14.951   8.170  16.651  1.00  0.00           H
ATOM   2641  HW2 SOL   236      16.471   8.260  16.051  1.00  0.00           H
ATOM   2642  OW  SOL   237      10.131   1.050  17.701  1.00  0.00           O
ATOM   2643  HW1 SOL   237      10.191   1.900  17.181  1.00  0.00           H
ATOM   2644  HW2 SOL   237      10.451   0.290  17.131  1.00  0.00           H
ATOM   2645  OW  SOL   238       5.040   0.500  17.401  1.00  0.00           O
ATOM   2646  HW1 SOL   238       4.620  -0.070  16.701  1.00  0.00           H
ATOM   2647  HW2 SOL   238       4.380   1.190  17.721  1.00  0.00           H
ATOM   2648  OW  SOL   239       5.730   8.700  10.291  1.00  0.00           O
ATOM   2649  HW1 SOL   239       6.170   9.590  10.201  1.00  0.00           H
ATOM   2650  HW2 SOL   239       5.100   8.700  11.061  1.00  0.00           H
ATOM   2651  OW  SOL   240      13.601   8.620  10.451  1.00  0.00           O
ATOM   2652  HW1 SOL   240      12.851   8.620   9.791  1.00  0.00           H
ATOM   2653  HW2 SOL   240      13.971   7.700  10.541  1.00  0.00           H
ATOM   2654  OW  SOL   241      12.091   5.250   2.750  1.00  0.00           O
ATOM   2655  HW1 SOL   241      12.221   4.410   3.290  1.00  0.00           H
ATOM   2656  HW2 SOL   241      11.801   5.990   3.350  1.00  0.00           H
ATOM   2657  OW  SOL   242       3.070   2.130  12.311  1.00  0.00           O
ATOM   2658  HW1 SOL   242       2.840   2.500  13.211  1.00  0.00           H
ATOM   2659  HW2 SOL   242       2.770   1.180  12.251  1.00  0.00           H
ATOM   2660  OW  SOL   243       0.370  13.101  12.821  1.00  0.00           O
ATOM   2661  HW1 SOL   243       0.900  12.611  13.501  1.00  0.00           H
ATOM   2662  HW2 SOL   243       0.590  14.081  12.871  1.00  0.00           H
ATOM   2663  OW  SOL   244       7.320   6.340  10.641  1.00  0.00           O
ATOM   2664  HW1 SOL   244       7.910   6.080   9.881  1.00  0.00           H
ATOM   2665  HW2 SOL   244       7.040   7.300  10.531  1.00  0.00           H
ATOM   2666  OW  SOL   245      17.281   9.351  18.541  1.00  0.00           O
ATOM   2667  HW1 SOL   245      16.821   9.281  17.651  1.00  0.00           H
ATOM   2668  HW2 SOL   245      16.661   9.791  19.201  1.00  0.00           H
ATOM   2669  OW  SOL   246       3.070   0.630   6.180  1.00  0.00           O
ATOM   2670  HW1 SOL   246       2.960   1.570   6.510  1.00  0.00           H
ATOM   2671  HW2 SOL   246       3.020   0.000   6.950  1.00  0.00           H
ATOM   2672  OW  SOL   247      16.221   3.670   3.740  1.00  0.00           O
ATOM   2673  HW1 SOL   247      16.241   2.910   4.380  1.00  0.00           H
ATOM   2674  HW2 SOL   247      15.741   4.440   4.140  1.00  0.00           H
ATOM   2675  OW  SOL   248      10.231   7.660   9.661  1.00  0.00           O
ATOM   2676  HW1 SOL   248      10.381   7.870  10.621  1.00  0.00           H
ATOM   2677  HW2 SOL   248       9.931   6.710   9.571  1.00  0.00           H
ATOM   2678  OW  SOL   249       9.801  15.731  17.001  1.00  0.00           O
ATOM   2679  HW1 SOL   249       9.601  16.171  16.121  1.00  0.00           H
ATOM   2680  HW2 SOL   249      10.191  14.821  16.841  1.00  0.00           H
ATOM   2681  OW  SOL   250      18.591  15.181  16.051  1.00  0.00           O
ATOM   2682  HW1 SOL   250      18.731  15.451  15.101  1.00  0.00           H
ATOM   2683  HW2 SOL   250      19.421  15.401  16.581  1.00  0.00           H
ATOM   2684  OW  SOL   251       3.500   8.980  18.041  1.00  0.00           O
ATOM   2685  HW1 SOL   251       4.260   9.420  18.521  1.00  0.00           H
ATOM   2686  HW2 SOL   251       3.850   8.510  17.221  1.00  0.00           H
ATOM   2687  OW  SOL   252      15.401   2.740   1.250  1.00  0.00           O
ATOM   2688  HW1 SOL   252      14.791   1.990   1.480  1.00  0.00           H
ATOM   2689  HW2 SOL   252      15.621   3.260   2.080  1.00  0.00           H
ATOM   2690  OW  SOL   253      13.031   8.380   0.420  1.00  0.00           O
ATOM   2691  HW1 SOL   253      13.371   7.450   0.570  1.00  0.00           H
ATOM   2692  HW2 SOL   253      13.211   8.650  -0.530  1.00  0.00           H
ATOM   2693  OW  SOL   254      10.681  13.331   8.490  1.00  0.00           O
ATOM   2694  HW1 SOL   254      10.751  12.491   7.940  1.00  0.00           H
ATOM   2695  HW2 SOL   254      11.301  14.021   8.130  1.00  0.00           H
ATOM   2696  OW  SOL   255       3.190   8.100   9.491  1.00  0.00           O
ATOM   2697  HW1 SOL   255       4.120   8.460   9.541  1.00  0.00           H
ATOM   2698  HW2 SOL   255       3.130   7.250  10.011  1.00  0.00           H
ATOM   2699  OW  SOL   256       3.390   5.090  10.061  1.00  0.00           O
ATOM   2700  HW1 SOL   256       2.870   4.260   9.891  1.00  0.00           H
ATOM   2701  HW2 SOL   256       4.160   5.140   9.421  1.00  0.00           H
ATOM   2702  OW  SOL   257      11.381   3.800  16.781  1.00  0.00           O
ATOM   2703  HW1 SOL   257      10.931   4.430  17.421  1.00  0.00           H
ATOM   2704  HW2 SOL   257      12.311   4.110  16.611  1.00  0.00           H
ATOM   2705  OW  SOL   258      11.601   2.070  14.771  1.00  0.00           O
ATOM   2706  HW1 SOL   258      11.601   2.710  15.541  1.00  0.00           H
ATOM   2707  HW2 SOL   258      11.881   2.550  13.941  1.00  0.00           H
ATOM   2708  OW  SOL   259       0.080  13.261   2.000  1.00  0.00           O
ATOM   2709  HW1 SOL   259      -0.850  13.471   1.690  1.00  0.00           H
ATOM   2710  HW2 SOL   259       0.180  12.271   2.130  1.00  0.00           H
ATOM   2711  OW  SOL   260       0.880  18.011   9.270  1.00  0.00           O
ATOM   2712  HW1 SOL   260       0.460  17.151   9.000  1.00  0.00           H
ATOM   2713  HW2 SOL   260       1.820  18.041   8.930  1.00  0.00           H
ATOM   2714  OW  SOL   261       5.040  15.681   9.100  1.00  0.00           O
ATOM   2715  HW1 SOL   261       5.700  16.421   9.190  1.00  0.00           H
ATOM   2716  HW2 SOL   261       5.480  14.891   8.680  1.00  0.00           H
ATOM   2717  OW  SOL   262      10.021   7.960  12.381  1.00  0.00           O
ATOM   2718  HW1 SOL   262      10.431   7.640  13.241  1.00  0.00           H
ATOM   2719  HW2 SOL   262       9.061   7.690  12.351  1.00  0.00           H
ATOM   2720  OW  SOL   263       0.400   5.440  11.141  1.00  0.00           O
ATOM   2721  HW1 SOL   263       1.250   5.110  10.731  1.00  0.00           H
ATOM   2722  HW2 SOL   263       0.530   5.590  12.121  1.00  0.00           H
ATOM   2723  OW  SOL   264       1.890   5.200  17.221  1.00  0.00           O
ATOM   2724  HW1 SOL   264       2.480   4.800  16.521  1.00  0.00           H
ATOM   2725  HW2 SOL   264       1.310   5.910  16.811  1.00  0.00           H
ATOM   2726  OW  SOL   265      13.691   9.501  16.601  1.00  0.00           O
ATOM   2727  HW1 SOL   265      14.081  10.391  16.801  1.00  0.00           H
ATOM   2728  HW2 SOL   265      13.791   9.301  15.631  1.00  0.00           H
ATOM   2729  OW  SOL   266       8.150   5.720   3.250  1.00  0.00           O
ATOM   2730  HW1 SOL   266       8.220   4.830   2.790  1.00  0.00           H
ATOM   2731  HW2 SOL   266       7.210   6.060   3.170  1.00  0.00           H
ATOM   2732  OW  SOL   267      16.571   6.040  12.061  1.00  0.00           O
ATOM   2733  HW1 SOL   267      16.191   5.350  12.681  1.00  0.00           H
ATOM   2734  HW2 SOL   267      17.391   5.680  11.621  1.00  0.00           H
ATOM   2735  OW  SOL   268       2.520  15.641  17.441  1.00  0.00           O
ATOM   2736  HW1 SOL   268       2.220  16.211  18.201  1.00  0.00           H
ATOM   2737  HW2 SOL   268       2.450  14.671  17.701  1.00  0.00           H
ATOM   2738  OW  SOL   269       6.710   4.640  12.691  1.00  0.00           O
ATOM   2739  HW1 SOL   269       6.370   3.750  12.391  1.00  0.00           H
ATOM   2740  HW2 SOL   269       6.970   5.180  11.891  1.00  0.00           H
ATOM   2741  OW  SOL   270       9.300  16.781  14.651  1.00  0.00           O
ATOM   2742  HW1 SOL   270       9.060  16.601  13.701  1.00  0.00           H
ATOM   2743  HW2 SOL   270       9.600  17.721  14.751  1.00  0.00           H
ATOM   2744  OW  SOL   271       4.730   5.000   1.910  1.00  0.00           O
ATOM   2745  HW1 SOL   271       5.340   5.800   1.950  1.00  0.00           H
ATOM   2746  HW2 SOL   271       3.780   5.310   1.980  1.00  0.00           H
ATOM   2747  OW  SOL   272       1.590  11.371  14.661  1.00  0.00           O
ATOM   2748  HW1 SOL   272       1.810  10.761  15.421  1.00  0.00           H
ATOM   2749  HW2 SOL   272       1.690  10.881  13.801  1.00  0.00           H
ATOM   2750  OW  SOL   273      13.471  10.591  12.341  1.00  0.00           O
ATOM   2751  HW1 SOL   273      13.711   9.961  11.601  1.00  0.00           H
ATOM   2752  HW2 SOL   273      12.571  10.991  12.161  1.00  0.00           H
ATOM   2753  OW  SOL   274      13.021   8.550   3.090  1.00  0.00           O
ATOM   2754  HW1 SOL   274      12.161   8.240   3.510  1.00  0.00           H
ATOM   2755  HW2 SOL   274      12.981   8.410   2.100  1.00  0.00           H
ATOM   2756  OW  SOL   275      17.591  17.471  11.541  1.00  0.00           O
ATOM   2757  HW1 SOL   275      18.201  17.771  10.811  1.00  0.00           H
ATOM   2758  HW2 SOL   275      17.211  16.581  11.321  1.00  0.00           H
ATOM   2759  OW  SOL   276      12.521  17.311  11.281  1.00  0.00           O
ATOM   2760  HW1 SOL   276      13.361  17.361  10.741  1.00  0.00           H
ATOM   2761  HW2 SOL   276      12.291  16.351  11.461  1.00  0.00           H
ATOM   2762  OW  SOL   277       0.830  12.581  10.221  1.00  0.00           O
ATOM   2763  HW1 SOL   277       0.780  12.571  11.221  1.00  0.00           H
ATOM   2764  HW2 SOL   277       0.000  12.171   9.841  1.00  0.00           H
ATOM   2765  OW  SOL   278       6.880  16.621  17.161  1.00  0.00           O
ATOM   2766  HW1 SOL   278       6.320  17.431  17.251  1.00  0.00           H
ATOM   2767  HW2 SOL   278       7.400  16.661  16.301  1.00  0.00           H
ATOM   2768  OW  SOL   279       9.030   0.860   1.330  1.00  0.00           O
ATOM   2769  HW1 SOL   279       9.540   0.870   0.470  1.00  0.00           H
ATOM   2770  HW2 SOL   279       9.590   0.440   2.040  1.00  0.00           H
ATOM   2771  OW  SOL   280      17.261   1.350   5.230  1.00  0.00           O
ATOM   2772  HW1 SOL   280      17.991   1.180   4.560  1.00  0.00           H
ATOM   2773  HW2 SOL   280      16.951   0.480   5.610  1.00  0.00           H
ATOM   2774  OW  SOL   281      13.881  15.731   4.770  1.00  0.00           O
ATOM   2775  HW1 SOL   281      14.551  15.851   4.030  1.00  0.00           H
ATOM   2776  HW2 SOL   281      13.481  16.621   5.000  1.00  0.00           H
ATOM   2777  OW  SOL   282       1.300  17.941  18.511  1.00  0.00           O
ATOM   2778  HW1 SOL   282       0.890  17.201  19.041  1.00  0.00           H
ATOM   2779  HW2 SOL   282       1.940  18.451  19.091  1.00  0.00           H
ATOM   2780  OW  SOL   283      12.801   9.270   6.720  1.00  0.00           O
ATOM   2781  HW1 SOL   283      13.401   8.460   6.740  1.00  0.00           H
ATOM   2782  HW2 SOL   283      13.201   9.960   6.120  1.00  0.00           H
ATOM   2783  OW  SOL   284       8.300  12.731  14.221  1.00  0.00           O
ATOM   2784  HW1 SOL   284       8.250  13.061  15.171  1.00  0.00           H
ATOM   2785  HW2 SOL   284       7.440  12.921  13.761  1.00  0.00           H
ATOM   2786  OW  SOL   285       6.720  16.161   1.540  1.00  0.00           O
ATOM   2787  HW1 SOL   285       6.810  16.261   0.550  1.00  0.00           H
ATOM   2788  HW2 SOL   285       6.320  15.271   1.750  1.00  0.00           H
ATOM   2789  OW  SOL   286      16.501  17.201  13.941  1.00  0.00           O
ATOM   2790  HW1 SOL   286      17.031  17.301  13.101  1.00  0.00           H
ATOM   2791  HW2 SOL   286      16.231  18.101  14.281  1.00  0.00           H
ATOM   2792  OW  SOL   287      18.411   1.750   9.631  1.00  0.00           O
ATOM   2793  HW1 SOL   287      18.801   0.900   9.271  1.00  0.00           H
ATOM   2794  HW2 SOL   287      17.431   1.770   9.441  1.00  0.00           H
ATOM   2795  OW  SOL   288       2.630   3.260   7.200  1.00  0.00           O
ATOM   2796  HW1 SOL   288       1.840   3.770   6.860  1.00  0.00           H
ATOM   2797  HW2 SOL   288       2.540   3.110   8.180  1.00  0.00           H
ATOM   2798  OW  SOL   289      11.941  16.121   0.310  1.00  0.00           O
ATOM   2799  HW1 SOL   289      12.001  15.191   0.680  1.00  0.00           H
ATOM   2800  HW2 SOL   289      11.351  16.121  -0.490  1.00  0.00           H
ATOM   2801  OW  SOL   290       8.220  10.021  13.721  1.00  0.00           O
ATOM   2802  HW1 SOL   290       8.620  10.011  12.801  1.00  0.00           H
ATOM   2803  HW2 SOL   290       8.320  10.941  14.121  1.00  0.00           H
ATOM   2804  OW  SOL   291       9.160   9.100   2.910  1.00  0.00           O
ATOM   2805  HW1 SOL   291       9.790   9.480   2.230  1.00  0.00           H
ATOM   2806  HW2 SOL   291       9.560   8.270   3.300  1.00  0.00           H
ATOM   2807  OW  SOL   292      15.041  16.071   0.440  1.00  0.00           O
ATOM   2808  HW1 SOL   292      14.121  16.441   0.510  1.00  0.00           H
ATOM   2809  HW2 SOL   292      15.421  16.271  -0.460  1.00  0.00           H
ATOM   2810  OW  SOL   293       3.720  12.881  14.901  1.00  0.00           O
ATOM   2811  HW1 SOL   293       3.590  13.811  14.561  1.00  0.00           H
ATOM   2812  HW2 SOL   293       2.880  12.361  14.771  1.00  0.00           H
ATOM   2813  OW  SOL   294      16.141  12.921  12.891  1.00  0.00           O
ATOM   2814  HW1 SOL   294      16.741  12.951  13.691  1.00  0.00           H
ATOM   2815  HW2 SOL   294      15.391  13.561  13.021  1.00  0.00           H
ATOM   2816  OW  SOL   295      10.391  10.981   6.960  1.00  0.00           O
ATOM   2817  HW1 SOL   295       9.691  10.511   7.500  1.00  0.00           H
ATOM   2818  HW2 SOL   295      10.981  10.301   6.530  1.00  0.00           H
ATOM   2819  OW  SOL   296      10.141   2.360   9.711  1.00  0.00           O
ATOM   2820  HW1 SOL   296      10.061   2.000   8.781  1.00  0.00           H
ATOM   2821  HW2 SOL   296      10.121   1.600  10.361  1.00  0.00           H
ATOM   2822  OW  SOL   297       5.900  14.871   4.910  1.00  0.00           O
ATOM   2823  HW1 SOL   297       6.320  14.291   4.210  1.00  0.00           H
ATOM   2824  HW2 SOL   297       5.460  15.661   4.470  1.00  0.00           H
ATOM   2825  OW  SOL   298      17.091   3.850  13.811  1.00  0.00           O
ATOM   2826  HW1 SOL   298      17.821   4.540  13.851  1.00  0.00           H
ATOM   2827  HW2 SOL   298      17.371   3.100  13.221  1.00  0.00           H
ATOM   2828  OW  SOL   299       2.550  13.481   2.900  1.00  0.00           O
ATOM   2829  HW1 SOL   299       1.590  13.491   2.630  1.00  0.00           H
ATOM   2830  HW2 SOL   299       2.670  14.011   3.740  1.00  0.00           H
ATOM   2831  OW  SOL   300       1.050  10.131  17.261  1.00  0.00           O
ATOM   2832  HW1 SOL   300       0.280   9.801  17.801  1.00  0.00           H
ATOM   2833  HW2 SOL   300       1.900   9.831  17.681  1.00  0.00           H
ATOM   2834  OW  SOL   301       6.720   2.030  14.891  1.00  0.00           O
ATOM   2835  HW1 SOL   301       7.620   1.870  14.491  1.00  0.00           H
ATOM   2836  HW2 SOL   301       6.800   2.080  15.881  1.00  0.00           H
ATOM   2837  OW  SOL   302       0.750   3.450   0.330  1.00  0.00           O
ATOM   2838  HW1 SOL   302      -0.170   3.170   0.040  1.00  0.00           H
ATOM   2839  HW2 SOL   302       1.060   4.220  -0.230  1.00  0.00           H
ATOM   2840  OW  SOL   303      14.401   8.560  13.981  1.00  0.00           O
ATOM   2841  HW1 SOL   303      13.831   9.080  13.351  1.00  0.00           H
ATOM   2842  HW2 SOL   303      15.361   8.680  13.741  1.00  0.00           H
ATOM   2843  OW  SOL   304       0.720   1.660   3.180  1.00  0.00           O
ATOM   2844  HW1 SOL   304       0.550   2.490   2.640  1.00  0.00           H
ATOM   2845  HW2 SOL   304       1.620   1.290   2.960  1.00  0.00           H
ATOM   2846  OW  SOL   305      11.831  13.351   1.190  1.00  0.00           O
ATOM   2847  HW1 SOL   305      10.841  13.241   1.210  1.00  0.00           H
ATOM   2848  HW2 SOL   305      12.171  13.501   2.120  1.00  0.00           H
ATOM   2849  OW  SOL   306       6.130   8.420  14.311  1.00  0.00           O
ATOM   2850  HW1 SOL   306       6.690   9.230  14.141  1.00  0.00           H
ATOM   2851  HW2 SOL   306       6.720   7.620  14.341  1.00  0.00           H
ATOM   2852  OW  SOL   307      14.931  17.671   9.591  1.00  0.00           O
ATOM   2853  HW1 SOL   307      15.261  18.311   8.901  1.00  0.00           H
ATOM   2854  HW2 SOL   307      15.591  17.611  10.341  1.00  0.00           H
ATOM   2855  OW  SOL   308       7.160   5.650  17.081  1.00  0.00           O
ATOM   2856  HW1 SOL   308       7.350   6.300  17.821  1.00  0.00           H
ATOM   2857  HW2 SOL   308       7.760   4.850  17.171  1.00  0.00           H
ATOM   2858  OW  SOL   309      14.501  12.201  16.331  1.00  0.00           O
ATOM   2859  HW1 SOL   309      14.411  12.101  17.321  1.00  0.00           H
ATOM   2860  HW2 SOL   309      15.461  12.131  16.071  1.00  0.00           H
ATOM   2861  OW  SOL   310       3.900  17.411  15.601  1.00  0.00           O
ATOM   2862  HW1 SOL   310       2.990  17.821  15.581  1.00  0.00           H
ATOM   2863  HW2 SOL   310       3.830  16.471  15.921  1.00  0.00           H
ATOM   2864  OW  SOL   311      16.741   8.830  12.541  1.00  0.00           O
ATOM   2865  HW1 SOL   311      16.471   7.940  12.171  1.00  0.00           H
ATOM   2866  HW2 SOL   311      16.751   9.510  11.811  1.00  0.00           H
ATOM   2867  OW  SOL   312      12.251   3.250   4.490  1.00  0.00           O
ATOM   2868  HW1 SOL   312      12.901   2.510   4.380  1.00  0.00           H
ATOM   2869  HW2 SOL   312      12.451   3.750   5.330  1.00  0.00           H
ATOM   2870  OW  SOL   313       5.940   7.450   6.520  1.00  0.00           O
ATOM   2871  HW1 SOL   313       6.440   8.300   6.330  1.00  0.00           H
ATOM   2872  HW2 SOL   313       5.060   7.470   6.040  1.00  0.00           H
ATOM   2873  OW  SOL   314      17.771   3.420  16.421  1.00  0.00           O
ATOM   2874  HW1 SOL   314      17.601   3.730  15.481  1.00  0.00           H
ATOM   2875  HW2 SOL   314      16.931   3.050  16.801  1.00  0.00           H
ATOM   2876  OW  SOL   315      17.301   9.341  15.171  1.00  0.00           O
ATOM   2877  HW1 SOL   315      17.681  10.251  15.321  1.00  0.00           H
ATOM   2878  HW2 SOL   315      17.221   9.171  14.181  1.00  0.00           H
ATOM   2879  OW  SOL   316       8.590  13.741   0.160  1.00  0.00           O
ATOM   2880  HW1 SOL   316       8.130  13.891   1.040  1.00  0.00           H
ATOM   2881  HW2 SOL   316       9.030  14.591  -0.140  1.00  0.00           H
ATOM   2882  OW  SOL   317       6.610  17.901   9.531  1.00  0.00           O
ATOM   2883  HW1 SOL   317       6.150  18.781   9.401  1.00  0.00           H
ATOM   2884  HW2 SOL   317       7.600  18.021   9.461  1.00  0.00           H
ATOM   2885  OW  SOL   318       8.590   9.561   8.610  1.00  0.00           O
ATOM   2886  HW1 SOL   318       9.130   8.871   9.090  1.00  0.00           H
ATOM   2887  HW2 SOL   318       8.270  10.251   9.270  1.00  0.00           H
ATOM   2888  OW  SOL   319      10.831   9.841   0.870  1.00  0.00           O
ATOM   2889  HW1 SOL   319      10.601  10.371   0.050  1.00  0.00           H
ATOM   2890  HW2 SOL   319      11.641   9.281   0.680  1.00  0.00           H
ATOM   2891  OW  SOL   320      18.611  15.691   8.510  1.00  0.00           O
ATOM   2892  HW1 SOL   320      17.901  15.571   7.810  1.00  0.00           H
ATOM   2893  HW2 SOL   320      18.621  14.901   9.110  1.00  0.00           H
ATOM   2894  OW  SOL   321       2.210  13.141  18.441  1.00  0.00           O
ATOM   2895  HW1 SOL   321       1.560  12.411  18.231  1.00  0.00           H
ATOM   2896  HW2 SOL   321       2.250  13.281  19.421  1.00  0.00           H
ATOM   2897  OW  SOL   322       0.790  12.401   6.530  1.00  0.00           O
ATOM   2898  HW1 SOL   322       0.780  11.931   7.410  1.00  0.00           H
ATOM   2899  HW2 SOL   322       1.610  12.121   6.020  1.00  0.00           H
ATOM   2900  OW  SOL   323       6.720  13.911  16.241  1.00  0.00           O
ATOM   2901  HW1 SOL   323       5.940  13.411  16.621  1.00  0.00           H
ATOM   2902  HW2 SOL   323       6.690  14.861  16.551  1.00  0.00           H
ATOM   2903  OW  SOL   324      18.241   1.920  12.271  1.00  0.00           O
ATOM   2904  HW1 SOL   324      18.201   1.020  12.711  1.00  0.00           H
ATOM   2905  HW2 SOL   324      18.271   1.810  11.281  1.00  0.00           H
ATOM   2906  OW  SOL   325       4.280   4.240   5.200  1.00  0.00           O
ATOM   2907  HW1 SOL   325       4.580   3.520   4.580  1.00  0.00           H
ATOM   2908  HW2 SOL   325       3.890   3.840   6.030  1.00  0.00           H
ATOM   2909  OW  SOL   326      17.051  14.871  11.041  1.00  0.00           O
ATOM   2910  HW1 SOL   326      16.121  14.621  10.771  1.00  0.00           H
ATOM   2911  HW2 SOL   326      17.311  14.371  11.861  1.00  0.00           H
ATOM   2912  OW  SOL   327       3.170   5.470  12.801  1.00  0.00           O
ATOM   2913  HW1 SOL   327       3.550   4.880  13.521  1.00  0.00           H
ATOM   2914  HW2 SOL   327       3.570   5.210  11.921  1.00  0.00           H
ATOM   2915  OW  SOL   328       8.120  15.861   6.870  1.00  0.00           O
ATOM   2916  HW1 SOL   328       8.440  15.961   5.930  1.00  0.00           H
ATOM   2917  HW2 SOL   328       7.330  15.241   6.890  1.00  0.00           H
ATOM   2918  OW  SOL   329      14.241   2.140  11.121  1.00  0.00           O
ATOM   2919  HW1 SOL   329      14.761   1.490  11.671  1.00  0.00           H
ATOM   2920  HW2 SOL   329      13.751   2.770  11.731  1.00  0.00           H
ATOM   2921  OW  SOL   330      10.011   0.340  11.541  1.00  0.00           O
ATOM   2922  HW1 SOL   330       9.381  -0.380  11.231  1.00  0.00           H
ATOM   2923  HW2 SOL   330      10.941  -0.020  11.541  1.00  0.00           H
ATOM   2924  OW  SOL   331       7.700  13.301   3.010  1.00  0.00           O
ATOM   2925  HW1 SOL   331       7.240  12.431   3.180  1.00  0.00           H
ATOM   2926  HW2 SOL   331       8.610  13.271   3.420  1.00  0.00           H
ATOM   2927  OW  SOL   332       6.180  15.671  12.841  1.00  0.00           O
ATOM   2928  HW1 SOL   332       6.130  16.491  13.411  1.00  0.00           H
ATOM   2929  HW2 SOL   332       7.070  15.641  12.391  1.00  0.00           H
ATOM   2930  OW  SOL   333      13.521   0.520   1.680  1.00  0.00           O
ATOM   2931  HW1 SOL   333      13.871   0.110   0.840  1.00  0.00           H
ATOM   2932  HW2 SOL   333      12.621   0.140   1.880  1.00  0.00           H
ATOM   2933  OW  SOL   334      13.001   4.530   6.910  1.00  0.00           O
ATOM   2934  HW1 SOL   334      12.411   5.330   6.950  1.00  0.00           H
ATOM   2935  HW2 SOL   334      13.151   4.180   7.840  1.00  0.00           H
ATOM   2936  OW  SOL   335      15.931   2.210   8.820  1.00  0.00           O
ATOM   2937  HW1 SOL   335      15.091   2.200   9.360  1.00  0.00           H
ATOM   2938  HW2 SOL   335      15.951   3.040   8.260  1.00  0.00           H
ATOM   2939  OW  SOL   336       0.390  10.771   3.000  1.00  0.00           O
ATOM   2940  HW1 SOL   336       1.380  10.661   2.910  1.00  0.00           H
ATOM   2941  HW2 SOL   336      -0.010   9.911   3.320  1.00  0.00           H
ATOM   2942  OW  SOL   337       2.300   6.280  19.751  1.00  0.00           O
ATOM   2943  HW1 SOL   337       1.370   6.260  20.121  1.00  0.00           H
ATOM   2944  HW2 SOL   337       2.310   5.890  18.831  1.00  0.00           H
ATOM   2945  OW  SOL   338       2.250   2.750  28.581  1.00  0.00           O
ATOM   2946  HW1 SOL   338       2.600   2.580  29.501  1.00  0.00           H
ATOM   2947  HW2 SOL   338       1.370   2.300  28.461  1.00  0.00           H
ATOM   2948  OW  SOL   339       0.190   3.680  25.091  1.00  0.00           O
ATOM   2949  HW1 SOL   339      -0.630   4.110  25.481  1.00  0.00           H
ATOM   2950  HW2 SOL   339      -0.090   2.950  24.461  1.00  0.00           H
ATOM   2951  OW  SOL   340       5.690  12.751  30.271  1.00  0.00           O
ATOM   2952  HW1 SOL   340       4.760  12.681  29.901  1.00  0.00           H
ATOM   2953  HW2 SOL   340       5.800  13.641  30.711  1.00  0.00           H
ATOM   2954  OW  SOL   341      15.551  15.111  25.651  1.00  0.00           O
ATOM   2955  HW1 SOL   341      14.981  14.951  26.461  1.00  0.00           H
ATOM   2956  HW2 SOL   341      14.961  15.211  24.851  1.00  0.00           H
ATOM   2957  OW  SOL   342      11.351   7.030  25.791  1.00  0.00           O
ATOM   2958  HW1 SOL   342      11.921   7.810  25.541  1.00  0.00           H
ATOM   2959  HW2 SOL   342      10.751   7.290  26.551  1.00  0.00           H
ATOM   2960  OW  SOL   343      17.551   6.070  20.931  1.00  0.00           O
ATOM   2961  HW1 SOL   343      17.431   5.940  19.941  1.00  0.00           H
ATOM   2962  HW2 SOL   343      17.251   5.260  21.421  1.00  0.00           H
ATOM   2963  OW  SOL   344       7.680  11.441  28.851  1.00  0.00           O
ATOM   2964  HW1 SOL   344       6.900  11.611  29.451  1.00  0.00           H
ATOM   2965  HW2 SOL   344       8.020  12.311  28.491  1.00  0.00           H
ATOM   2966  OW  SOL   345       8.500   7.980  36.851  1.00  0.00           O
ATOM   2967  HW1 SOL   345       8.460   8.740  37.501  1.00  0.00           H
ATOM   2968  HW2 SOL   345       8.720   8.340  35.941  1.00  0.00           H
ATOM   2969  OW  SOL   346       6.850  10.121  25.271  1.00  0.00           O
ATOM   2970  HW1 SOL   346       7.540   9.961  25.971  1.00  0.00           H
ATOM   2971  HW2 SOL   346       6.120  10.691  25.651  1.00  0.00           H
ATOM   2972  OW  SOL   347       6.860  11.611  36.651  1.00  0.00           O
ATOM   2973  HW1 SOL   347       7.460  12.401  36.791  1.00  0.00           H
ATOM   2974  HW2 SOL   347       6.000  11.921  36.241  1.00  0.00           H
ATOM   2975  OW  SOL   348       3.350  14.351  29.231  1.00  0.00           O
ATOM   2976  HW1 SOL   348       2.570  14.041  28.701  1.00  0.00           H
ATOM   2977  HW2 SOL   348       3.930  14.931  28.661  1.00  0.00           H
ATOM   2978  OW  SOL   349      14.601  15.051  32.011  1.00  0.00           O
ATOM   2979  HW1 SOL   349      14.841  15.991  32.271  1.00  0.00           H
ATOM   2980  HW2 SOL   349      14.441  14.511  32.831  1.00  0.00           H
ATOM   2981  OW  SOL   350       4.380   3.920  33.611  1.00  0.00           O
ATOM   2982  HW1 SOL   350       5.200   3.360  33.701  1.00  0.00           H
ATOM   2983  HW2 SOL   350       3.570   3.340  33.651  1.00  0.00           H
ATOM   2984  OW  SOL   351      16.031   4.470  25.991  1.00  0.00           O
ATOM   2985  HW1 SOL   351      15.291   4.930  25.491  1.00  0.00           H
ATOM   2986  HW2 SOL   351      16.541   5.150  26.521  1.00  0.00           H
ATOM   2987  OW  SOL   352       2.310  17.131  23.451  1.00  0.00           O
ATOM   2988  HW1 SOL   352       2.650  17.901  23.991  1.00  0.00           H
ATOM   2989  HW2 SOL   352       2.750  17.131  22.551  1.00  0.00           H
ATOM   2990  OW  SOL   353      11.271  13.411  35.521  1.00  0.00           O
ATOM   2991  HW1 SOL   353      11.741  13.411  36.401  1.00  0.00           H
ATOM   2992  HW2 SOL   353      10.791  12.541  35.411  1.00  0.00           H
ATOM   2993  OW  SOL   354       2.300  14.341  24.001  1.00  0.00           O
ATOM   2994  HW1 SOL   354       2.040  15.301  24.001  1.00  0.00           H
ATOM   2995  HW2 SOL   354       1.590  13.801  24.451  1.00  0.00           H
ATOM   2996  OW  SOL   355       2.400  10.911  27.481  1.00  0.00           O
ATOM   2997  HW1 SOL   355       2.540  10.071  28.001  1.00  0.00           H
ATOM   2998  HW2 SOL   355       1.850  11.551  28.031  1.00  0.00           H
ATOM   2999  OW  SOL   356       6.200  17.861  33.011  1.00  0.00           O
ATOM   3000  HW1 SOL   356       5.280  17.691  33.361  1.00  0.00           H
ATOM   3001  HW2 SOL   356       6.480  18.781  33.271  1.00  0.00           H
ATOM   3002  OW  SOL   357       6.060   9.641  19.851  1.00  0.00           O
ATOM   3003  HW1 SOL   357       6.130  10.481  19.311  1.00  0.00           H
ATOM   3004  HW2 SOL   357       6.520   9.771  20.731  1.00  0.00           H
ATOM   3005  OW  SOL   358      15.941   1.140  33.421  1.00  0.00           O
ATOM   3006  HW1 SOL   358      15.761   1.810  32.701  1.00  0.00           H
ATOM   3007  HW2 SOL   358      15.911   1.600  34.311  1.00  0.00           H
ATOM   3008  OW  SOL   359       1.220   6.430  24.251  1.00  0.00           O
ATOM   3009  HW1 SOL   359       0.770   5.550  24.421  1.00  0.00           H
ATOM   3010  HW2 SOL   359       1.210   6.970  25.091  1.00  0.00           H
ATOM   3011  OW  SOL   360      18.421  17.671  22.211  1.00  0.00           O
ATOM   3012  HW1 SOL   360      18.961  17.381  23.011  1.00  0.00           H
ATOM   3013  HW2 SOL   360      18.721  18.571  21.921  1.00  0.00           H
ATOM   3014  OW  SOL   361       0.270  15.961  19.791  1.00  0.00           O
ATOM   3015  HW1 SOL   361       0.080  15.001  20.001  1.00  0.00           H
ATOM   3016  HW2 SOL   361      -0.060  16.541  20.541  1.00  0.00           H
ATOM   3017  OW  SOL   362      16.891   9.220  24.741  1.00  0.00           O
ATOM   3018  HW1 SOL   362      17.841   8.930  24.821  1.00  0.00           H
ATOM   3019  HW2 SOL   362      16.811   9.870  23.991  1.00  0.00           H
ATOM   3020  OW  SOL   363      16.411  11.081  22.941  1.00  0.00           O
ATOM   3021  HW1 SOL   363      17.271  11.101  22.421  1.00  0.00           H
ATOM   3022  HW2 SOL   363      16.551  11.551  23.821  1.00  0.00           H
ATOM   3023  OW  SOL   364       1.130   7.370  34.591  1.00  0.00           O
ATOM   3024  HW1 SOL   364       2.010   7.240  35.041  1.00  0.00           H
ATOM   3025  HW2 SOL   364       1.000   8.340  34.371  1.00  0.00           H
ATOM   3026  OW  SOL   365       6.130  13.651  25.881  1.00  0.00           O
ATOM   3027  HW1 SOL   365       5.640  12.781  25.971  1.00  0.00           H
ATOM   3028  HW2 SOL   365       5.900  14.081  25.011  1.00  0.00           H
ATOM   3029  OW  SOL   366      12.931  12.281  32.851  1.00  0.00           O
ATOM   3030  HW1 SOL   366      13.301  11.551  32.271  1.00  0.00           H
ATOM   3031  HW2 SOL   366      13.451  12.331  33.701  1.00  0.00           H
ATOM   3032  OW  SOL   367       8.090   0.040  23.641  1.00  0.00           O
ATOM   3033  HW1 SOL   367       8.490   0.950  23.551  1.00  0.00           H
ATOM   3034  HW2 SOL   367       7.090   0.120  23.701  1.00  0.00           H
ATOM   3035  OW  SOL   368       1.970   9.761  31.261  1.00  0.00           O
ATOM   3036  HW1 SOL   368       2.860   9.311  31.121  1.00  0.00           H
ATOM   3037  HW2 SOL   368       1.240   9.111  31.071  1.00  0.00           H
ATOM   3038  OW  SOL   369      15.251   9.991  20.521  1.00  0.00           O
ATOM   3039  HW1 SOL   369      14.621   9.231  20.651  1.00  0.00           H
ATOM   3040  HW2 SOL   369      15.731  10.171  21.381  1.00  0.00           H
ATOM   3041  OW  SOL   370      11.871  17.921  34.781  1.00  0.00           O
ATOM   3042  HW1 SOL   370      12.111  18.521  34.021  1.00  0.00           H
ATOM   3043  HW2 SOL   370      11.941  16.971  34.481  1.00  0.00           H
ATOM   3044  OW  SOL   371       3.170   2.510  36.631  1.00  0.00           O
ATOM   3045  HW1 SOL   371       3.880   3.220  36.691  1.00  0.00           H
ATOM   3046  HW2 SOL   371       2.290   2.900  36.911  1.00  0.00           H
ATOM   3047  OW  SOL   372      14.661  14.171  28.151  1.00  0.00           O
ATOM   3048  HW1 SOL   372      14.071  14.231  28.951  1.00  0.00           H
ATOM   3049  HW2 SOL   372      14.511  13.291  27.691  1.00  0.00           H
ATOM   3050  OW  SOL   373      16.671  17.141  24.341  1.00  0.00           O
ATOM   3051  HW1 SOL   373      16.261  16.911  23.461  1.00  0.00           H
ATOM   3052  HW2 SOL   373      16.491  16.401  24.991  1.00  0.00           H
ATOM   3053  OW  SOL   374       5.980   7.290  21.321  1.00  0.00           O
ATOM   3054  HW1 SOL   374       6.220   7.980  20.641  1.00  0.00           H
ATOM   3055  HW2 SOL   374       5.200   7.620  21.861  1.00  0.00           H
ATOM   3056  OW  SOL   375      12.811   3.450  28.061  1.00  0.00           O
ATOM   3057  HW1 SOL   375      11.951   2.950  27.931  1.00  0.00           H
ATOM   3058  HW2 SOL   375      13.431   2.910  28.621  1.00  0.00           H
ATOM   3059  OW  SOL   376      15.761  16.621  21.691  1.00  0.00           O
ATOM   3060  HW1 SOL   376      16.651  17.081  21.721  1.00  0.00           H
ATOM   3061  HW2 SOL   376      15.551  16.381  20.741  1.00  0.00           H
ATOM   3062  OW  SOL   377       8.070   6.050  33.271  1.00  0.00           O
ATOM   3063  HW1 SOL   377       7.600   6.020  34.161  1.00  0.00           H
ATOM   3064  HW2 SOL   377       7.560   5.500  32.611  1.00  0.00           H
ATOM   3065  OW  SOL   378      13.941   4.690  35.361  1.00  0.00           O
ATOM   3066  HW1 SOL   378      13.741   5.120  36.241  1.00  0.00           H
ATOM   3067  HW2 SOL   378      14.721   4.070  35.451  1.00  0.00           H
ATOM   3068  OW  SOL   379       9.731   8.900  34.341  1.00  0.00           O
ATOM   3069  HW1 SOL   379      10.191   8.060  34.051  1.00  0.00           H
ATOM   3070  HW2 SOL   379       9.171   9.240  33.591  1.00  0.00           H
ATOM   3071  OW  SOL   380       9.911   4.100  31.041  1.00  0.00           O
ATOM   3072  HW1 SOL   380       9.141   4.440  31.581  1.00  0.00           H
ATOM   3073  HW2 SOL   380       9.571   3.590  30.251  1.00  0.00           H
ATOM   3074  OW  SOL   381      10.411   7.010  22.911  1.00  0.00           O
ATOM   3075  HW1 SOL   381      10.671   6.970  23.871  1.00  0.00           H
ATOM   3076  HW2 SOL   381       9.561   6.500  22.771  1.00  0.00           H
ATOM   3077  OW  SOL   382       0.760   8.110  26.511  1.00  0.00           O
ATOM   3078  HW1 SOL   382       1.750   7.990  26.601  1.00  0.00           H
ATOM   3079  HW2 SOL   382       0.520   9.060  26.721  1.00  0.00           H
ATOM   3080  OW  SOL   383       1.300  18.211  34.331  1.00  0.00           O
ATOM   3081  HW1 SOL   383       1.200  18.061  35.321  1.00  0.00           H
ATOM   3082  HW2 SOL   383       0.440  18.571  33.971  1.00  0.00           H
ATOM   3083  OW  SOL   384       8.650   3.480  20.571  1.00  0.00           O
ATOM   3084  HW1 SOL   384       9.240   4.110  20.081  1.00  0.00           H
ATOM   3085  HW2 SOL   384       8.840   2.540  20.281  1.00  0.00           H
ATOM   3086  OW  SOL   385      17.191   5.850  36.931  1.00  0.00           O
ATOM   3087  HW1 SOL   385      16.931   6.740  36.571  1.00  0.00           H
ATOM   3088  HW2 SOL   385      17.171   5.170  36.201  1.00  0.00           H
ATOM   3089  OW  SOL   386      13.621  11.441  24.071  1.00  0.00           O
ATOM   3090  HW1 SOL   386      14.451  11.151  23.591  1.00  0.00           H
ATOM   3091  HW2 SOL   386      13.131  12.111  23.511  1.00  0.00           H
ATOM   3092  OW  SOL   387       5.500   1.960  27.471  1.00  0.00           O
ATOM   3093  HW1 SOL   387       5.450   1.910  28.471  1.00  0.00           H
ATOM   3094  HW2 SOL   387       5.520   2.920  27.181  1.00  0.00           H
ATOM   3095  OW  SOL   388      10.081  14.561  23.391  1.00  0.00           O
ATOM   3096  HW1 SOL   388       9.621  15.281  22.871  1.00  0.00           H
ATOM   3097  HW2 SOL   388      10.041  14.761  24.371  1.00  0.00           H
ATOM   3098  OW  SOL   389       3.510  18.011  27.151  1.00  0.00           O
ATOM   3099  HW1 SOL   389       4.010  17.151  27.211  1.00  0.00           H
ATOM   3100  HW2 SOL   389       4.160  18.781  27.121  1.00  0.00           H
ATOM   3101  OW  SOL   390      17.951  10.661  27.351  1.00  0.00           O
ATOM   3102  HW1 SOL   390      17.331  10.511  26.591  1.00  0.00           H
ATOM   3103  HW2 SOL   390      17.431  10.771  28.201  1.00  0.00           H
ATOM   3104  OW  SOL   391      12.271  15.501  33.681  1.00  0.00           O
ATOM   3105  HW1 SOL   391      12.331  14.731  34.321  1.00  0.00           H
ATOM   3106  HW2 SOL   391      11.751  15.241  32.881  1.00  0.00           H
ATOM   3107  OW  SOL   392       3.210   9.431  21.041  1.00  0.00           O
ATOM   3108  HW1 SOL   392       4.030   9.821  20.621  1.00  0.00           H
ATOM   3109  HW2 SOL   392       2.940   8.611  20.551  1.00  0.00           H
ATOM   3110  OW  SOL   393      14.581   7.350  25.901  1.00  0.00           O
ATOM   3111  HW1 SOL   393      14.531   6.700  26.651  1.00  0.00           H
ATOM   3112  HW2 SOL   393      15.381   7.940  26.031  1.00  0.00           H
ATOM   3113  OW  SOL   394       4.610  12.661  35.891  1.00  0.00           O
ATOM   3114  HW1 SOL   394       4.110  12.671  35.031  1.00  0.00           H
ATOM   3115  HW2 SOL   394       3.980  12.481  36.651  1.00  0.00           H
ATOM   3116  OW  SOL   395      11.111  17.761  20.991  1.00  0.00           O
ATOM   3117  HW1 SOL   395      10.511  17.141  21.491  1.00  0.00           H
ATOM   3118  HW2 SOL   395      11.421  17.321  20.141  1.00  0.00           H
ATOM   3119  OW  SOL   396       2.020   2.850  33.601  1.00  0.00           O
ATOM   3120  HW1 SOL   396       1.220   3.450  33.471  1.00  0.00           H
ATOM   3121  HW2 SOL   396       1.920   2.360  34.461  1.00  0.00           H
ATOM   3122  OW  SOL   397      16.321  13.771  19.431  1.00  0.00           O
ATOM   3123  HW1 SOL   397      16.001  14.711  19.331  1.00  0.00           H
ATOM   3124  HW2 SOL   397      15.561  13.141  19.311  1.00  0.00           H
ATOM   3125  OW  SOL   398       4.640  17.431  21.851  1.00  0.00           O
ATOM   3126  HW1 SOL   398       4.970  17.821  22.711  1.00  0.00           H
ATOM   3127  HW2 SOL   398       5.400  17.361  21.201  1.00  0.00           H
ATOM   3128  OW  SOL   399      14.001   1.070  22.881  1.00  0.00           O
ATOM   3129  HW1 SOL   399      13.761   0.700  21.981  1.00  0.00           H
ATOM   3130  HW2 SOL   399      14.991   1.230  22.921  1.00  0.00           H
ATOM   3131  OW  SOL   400       2.490  17.851  31.031  1.00  0.00           O
ATOM   3132  HW1 SOL   400       3.060  17.201  31.531  1.00  0.00           H
ATOM   3133  HW2 SOL   400       2.330  17.521  30.101  1.00  0.00           H
ATOM   3134  OW  SOL   401       9.401  16.981  27.661  1.00  0.00           O
ATOM   3135  HW1 SOL   401      10.201  16.411  27.871  1.00  0.00           H
ATOM   3136  HW2 SOL   401       8.911  16.581  26.891  1.00  0.00           H
ATOM   3137  OW  SOL   402       3.820   7.000  23.421  1.00  0.00           O
ATOM   3138  HW1 SOL   402       4.270   6.100  23.391  1.00  0.00           H
ATOM   3139  HW2 SOL   402       2.880   6.890  23.751  1.00  0.00           H
ATOM   3140  OW  SOL   403      15.471   2.220  35.911  1.00  0.00           O
ATOM   3141  HW1 SOL   403      15.421   2.590  36.831  1.00  0.00           H
ATOM   3142  HW2 SOL   403      14.751   1.530  35.791  1.00  0.00           H
ATOM   3143  OW  SOL   404       6.140   1.220  19.791  1.00  0.00           O
ATOM   3144  HW1 SOL   404       7.120   1.000  19.861  1.00  0.00           H
ATOM   3145  HW2 SOL   404       5.830   1.050  18.861  1.00  0.00           H
ATOM   3146  OW  SOL   405       7.810   2.640  36.111  1.00  0.00           O
ATOM   3147  HW1 SOL   405       8.480   2.030  36.541  1.00  0.00           H
ATOM   3148  HW2 SOL   405       7.080   2.830  36.761  1.00  0.00           H
ATOM   3149  OW  SOL   406       8.880  15.141  30.571  1.00  0.00           O
ATOM   3150  HW1 SOL   406       8.650  14.891  29.631  1.00  0.00           H
ATOM   3151  HW2 SOL   406       9.490  14.451  30.961  1.00  0.00           H
ATOM   3152  OW  SOL   407      13.511   5.900  32.951  1.00  0.00           O
ATOM   3153  HW1 SOL   407      13.791   5.470  33.801  1.00  0.00           H
ATOM   3154  HW2 SOL   407      13.761   6.860  32.961  1.00  0.00           H
ATOM   3155  OW  SOL   408       8.030  14.021  27.861  1.00  0.00           O
ATOM   3156  HW1 SOL   408       8.930  14.161  27.441  1.00  0.00           H
ATOM   3157  HW2 SOL   408       7.320  14.041  27.151  1.00  0.00           H
ATOM   3158  OW  SOL   409       9.220   5.030  27.611  1.00  0.00           O
ATOM   3159  HW1 SOL   409       8.970   4.940  26.651  1.00  0.00           H
ATOM   3160  HW2 SOL   409       9.700   4.210  27.921  1.00  0.00           H
ATOM   3161  OW  SOL   410       5.390   0.640  23.741  1.00  0.00           O
ATOM   3162  HW1 SOL   410       4.580   0.650  24.321  1.00  0.00           H
ATOM   3163  HW2 SOL   410       5.420   1.470  23.191  1.00  0.00           H
ATOM   3164  OW  SOL   411      14.341  11.881  19.031  1.00  0.00           O
ATOM   3165  HW1 SOL   411      14.661  11.121  19.601  1.00  0.00           H
ATOM   3166  HW2 SOL   411      13.421  12.151  19.331  1.00  0.00           H
ATOM   3167  OW  SOL   412       2.970   0.350  20.331  1.00  0.00           O
ATOM   3168  HW1 SOL   412       3.460   1.190  20.121  1.00  0.00           H
ATOM   3169  HW2 SOL   412       3.590  -0.300  20.781  1.00  0.00           H
ATOM   3170  OW  SOL   413       9.351   2.360  23.421  1.00  0.00           O
ATOM   3171  HW1 SOL   413       8.871   2.770  22.641  1.00  0.00           H
ATOM   3172  HW2 SOL   413      10.341   2.340  23.231  1.00  0.00           H
ATOM   3173  OW  SOL   414      10.761   6.830  33.261  1.00  0.00           O
ATOM   3174  HW1 SOL   414       9.961   6.220  33.291  1.00  0.00           H
ATOM   3175  HW2 SOL   414      11.571   6.300  33.021  1.00  0.00           H
ATOM   3176  OW  SOL   415      12.271  15.701  26.551  1.00  0.00           O
ATOM   3177  HW1 SOL   415      12.481  16.441  25.901  1.00  0.00           H
ATOM   3178  HW2 SOL   415      12.951  15.701  27.281  1.00  0.00           H
ATOM   3179  OW  SOL   416       4.590  11.521  26.031  1.00  0.00           O
ATOM   3180  HW1 SOL   416       3.880  11.251  26.681  1.00  0.00           H
ATOM   3181  HW2 SOL   416       4.330  11.241  25.101  1.00  0.00           H
ATOM   3182  OW  SOL   417      12.711  17.971  24.531  1.00  0.00           O
ATOM   3183  HW1 SOL   417      13.151  18.611  23.891  1.00  0.00           H
ATOM   3184  HW2 SOL   417      12.211  18.491  25.231  1.00  0.00           H
ATOM   3185  OW  SOL   418      10.321   5.490  18.781  1.00  0.00           O
ATOM   3186  HW1 SOL   418       9.911   6.310  18.391  1.00  0.00           H
ATOM   3187  HW2 SOL   418      10.961   5.750  19.511  1.00  0.00           H
ATOM   3188  OW  SOL   419       0.780   5.560  32.481  1.00  0.00           O
ATOM   3189  HW1 SOL   419       1.700   5.550  32.071  1.00  0.00           H
ATOM   3190  HW2 SOL   419       0.720   6.300  33.151  1.00  0.00           H
ATOM   3191  OW  SOL   420       5.610   2.220  30.091  1.00  0.00           O
ATOM   3192  HW1 SOL   420       5.990   1.380  30.461  1.00  0.00           H
ATOM   3193  HW2 SOL   420       4.730   2.410  30.531  1.00  0.00           H
ATOM   3194  OW  SOL   421       8.660   4.540  25.041  1.00  0.00           O
ATOM   3195  HW1 SOL   421       8.340   5.260  24.421  1.00  0.00           H
ATOM   3196  HW2 SOL   421       8.900   3.730  24.511  1.00  0.00           H
ATOM   3197  OW  SOL   422      10.171   0.390  26.151  1.00  0.00           O
ATOM   3198  HW1 SOL   422       9.451   0.440  25.461  1.00  0.00           H
ATOM   3199  HW2 SOL   422       9.931  -0.300  26.841  1.00  0.00           H
ATOM   3200  OW  SOL   423      14.291  11.731  27.291  1.00  0.00           O
ATOM   3201  HW1 SOL   423      13.741  10.891  27.221  1.00  0.00           H
ATOM   3202  HW2 SOL   423      14.551  12.021  26.371  1.00  0.00           H
ATOM   3203  OW  SOL   424      14.661   5.900  28.541  1.00  0.00           O
ATOM   3204  HW1 SOL   424      14.361   4.950  28.611  1.00  0.00           H
ATOM   3205  HW2 SOL   424      15.391   6.060  29.201  1.00  0.00           H
ATOM   3206  OW  SOL   425      18.571   8.330  22.391  1.00  0.00           O
ATOM   3207  HW1 SOL   425      18.991   7.690  23.031  1.00  0.00           H
ATOM   3208  HW2 SOL   425      18.191   7.820  21.611  1.00  0.00           H
ATOM   3209  OW  SOL   426       4.880  13.851  20.361  1.00  0.00           O
ATOM   3210  HW1 SOL   426       4.010  13.701  20.831  1.00  0.00           H
ATOM   3211  HW2 SOL   426       4.710  14.111  19.411  1.00  0.00           H
ATOM   3212  OW  SOL   427      16.641  12.801  25.191  1.00  0.00           O
ATOM   3213  HW1 SOL   427      17.631  12.881  25.331  1.00  0.00           H
ATOM   3214  HW2 SOL   427      16.191  13.641  25.501  1.00  0.00           H
ATOM   3215  OW  SOL   428      13.901   5.750  19.401  1.00  0.00           O
ATOM   3216  HW1 SOL   428      13.361   5.540  20.211  1.00  0.00           H
ATOM   3217  HW2 SOL   428      14.811   5.340  19.491  1.00  0.00           H
ATOM   3218  OW  SOL   429       5.270   2.560  21.901  1.00  0.00           O
ATOM   3219  HW1 SOL   429       5.540   1.970  21.151  1.00  0.00           H
ATOM   3220  HW2 SOL   429       5.270   3.510  21.591  1.00  0.00           H
ATOM   3221  OW  SOL   430      10.641  13.471  32.021  1.00  0.00           O
ATOM   3222  HW1 SOL   430       9.841  13.241  32.571  1.00  0.00           H
ATOM   3223  HW2 SOL   430      11.471  13.211  32.511  1.00  0.00           H
ATOM   3224  OW  SOL   431      15.921  16.291  34.871  1.00  0.00           O
ATOM   3225  HW1 SOL   431      16.191  16.631  33.971  1.00  0.00           H
ATOM   3226  HW2 SOL   431      16.711  15.911  35.331  1.00  0.00           H
ATOM   3227  OW  SOL   432      11.111  11.951  29.621  1.00  0.00           O
ATOM   3228  HW1 SOL   432      10.711  12.391  30.431  1.00  0.00           H
ATOM   3229  HW2 SOL   432      10.701  12.321  28.791  1.00  0.00           H
ATOM   3230  OW  SOL   433      16.381  10.991  29.411  1.00  0.00           O
ATOM   3231  HW1 SOL   433      16.431  11.801  30.001  1.00  0.00           H
ATOM   3232  HW2 SOL   433      15.521  11.011  28.901  1.00  0.00           H
ATOM   3233  OW  SOL   434       9.150   0.890  32.641  1.00  0.00           O
ATOM   3234  HW1 SOL   434       9.400   0.690  31.691  1.00  0.00           H
ATOM   3235  HW2 SOL   434       9.870   1.450  33.061  1.00  0.00           H
ATOM   3236  OW  SOL   435       9.801  11.161  35.811  1.00  0.00           O
ATOM   3237  HW1 SOL   435       8.811  11.221  35.911  1.00  0.00           H
ATOM   3238  HW2 SOL   435      10.031  10.361  35.251  1.00  0.00           H
ATOM   3239  OW  SOL   436       7.050  10.501  22.301  1.00  0.00           O
ATOM   3240  HW1 SOL   436       6.910  10.571  23.291  1.00  0.00           H
ATOM   3241  HW2 SOL   436       7.890   9.991  22.121  1.00  0.00           H
ATOM   3242  OW  SOL   437       4.100   8.130  31.131  1.00  0.00           O
ATOM   3243  HW1 SOL   437       4.960   8.250  31.631  1.00  0.00           H
ATOM   3244  HW2 SOL   437       3.680   7.260  31.401  1.00  0.00           H
ATOM   3245  OW  SOL   438      12.741   3.860  31.241  1.00  0.00           O
ATOM   3246  HW1 SOL   438      12.951   4.600  31.881  1.00  0.00           H
ATOM   3247  HW2 SOL   438      11.851   4.030  30.811  1.00  0.00           H
ATOM   3248  OW  SOL   439       0.640  15.641  31.931  1.00  0.00           O
ATOM   3249  HW1 SOL   439       0.180  16.461  31.591  1.00  0.00           H
ATOM   3250  HW2 SOL   439       1.620  15.831  32.021  1.00  0.00           H
ATOM   3251  OW  SOL   440       3.670  11.001  23.631  1.00  0.00           O
ATOM   3252  HW1 SOL   440       3.600  11.831  23.071  1.00  0.00           H
ATOM   3253  HW2 SOL   440       3.710  10.201  23.031  1.00  0.00           H
ATOM   3254  OW  SOL   441       5.660   5.370  27.271  1.00  0.00           O
ATOM   3255  HW1 SOL   441       5.780   6.030  26.531  1.00  0.00           H
ATOM   3256  HW2 SOL   441       6.120   5.710  28.101  1.00  0.00           H
ATOM   3257  OW  SOL   442      12.521  13.481  22.501  1.00  0.00           O
ATOM   3258  HW1 SOL   442      13.021  14.251  22.901  1.00  0.00           H
ATOM   3259  HW2 SOL   442      11.571  13.501  22.821  1.00  0.00           H
ATOM   3260  OW  SOL   443      12.721  14.451  30.041  1.00  0.00           O
ATOM   3261  HW1 SOL   443      13.191  14.581  30.911  1.00  0.00           H
ATOM   3262  HW2 SOL   443      12.061  13.711  30.131  1.00  0.00           H
ATOM   3263  OW  SOL   444      15.821   6.390  23.341  1.00  0.00           O
ATOM   3264  HW1 SOL   444      15.511   7.000  24.071  1.00  0.00           H
ATOM   3265  HW2 SOL   444      16.321   6.910  22.651  1.00  0.00           H
ATOM   3266  OW  SOL   445       3.540  15.101  31.911  1.00  0.00           O
ATOM   3267  HW1 SOL   445       3.330  14.661  31.041  1.00  0.00           H
ATOM   3268  HW2 SOL   445       4.510  15.361  31.941  1.00  0.00           H
ATOM   3269  OW  SOL   446       4.020   7.510  34.601  1.00  0.00           O
ATOM   3270  HW1 SOL   446       4.700   8.060  34.131  1.00  0.00           H
ATOM   3271  HW2 SOL   446       4.420   6.630  34.871  1.00  0.00           H
ATOM   3272  OW  SOL   447      15.871   7.790  35.321  1.00  0.00           O
ATOM   3273  HW1 SOL   447      14.951   8.170  35.271  1.00  0.00           H
ATOM   3274  HW2 SOL   447      16.471   8.260  34.671  1.00  0.00           H
ATOM   3275  OW  SOL   448      10.131   1.050  36.321  1.00  0.00           O
ATOM   3276  HW1 SOL   448      10.191   1.900  35.801  1.00  0.00           H
ATOM   3277  HW2 SOL   448      10.451   0.290  35.751  1.00  0.00           H
ATOM   3278  OW  SOL   449       5.040   0.500  36.021  1.00  0.00           O
ATOM   3279  HW1 SOL   449       4.620  -0.070  35.321  1.00  0.00           H
ATOM   3280  HW2 SOL   449       4.380   1.190  36.341  1.00  0.00           H
ATOM   3281  OW  SOL   450       5.730   8.700  28.911  1.00  0.00           O
ATOM   3282  HW1 SOL   450       6.170   9.590  28.821  1.00  0.00           H
ATOM   3283  HW2 SOL   450       5.100   8.700  29.681  1.00  0.00           H
ATOM   3284  OW  SOL   451      13.601   8.620  29.071  1.00  0.00           O
ATOM   3285  HW1 SOL   451      12.851   8.620  28.411  1.00  0.00           H
ATOM   3286  HW2 SOL   451      13.971   7.700  29.161  1.00  0.00           H
ATOM   3287  OW  SOL   452      12.091   5.250  21.371  1.00  0.00           O
ATOM   3288  HW1 SOL   452      12.221   4.410  21.911  1.00  0.00           H
ATOM   3289  HW2 SOL   452      11.801   5.990  21.971  1.00  0.00           H
ATOM   3290  OW  SOL   453       3.070   2.130  30.931  1.00  0.00           O
ATOM   3291  HW1 SOL   453       2.840   2.500  31.831  1.00  0.00           H
ATOM   3292  HW2 SOL   453       2.770   1.180  30.871  1.00  0.00           H
ATOM   3293  OW  SOL   454       0.370  13.101  31.441  1.00  0.00           O
ATOM   3294  HW1 SOL   454       0.900  12.611  32.121  1.00  0.00           H
ATOM   3295  HW2 SOL   454       0.590  14.081  31.491  1.00  0.00           H
ATOM   3296  OW  SOL   455      17.281   9.351  37.161  1.00  0.00           O
ATOM   3297  HW1 SOL   455      16.821   9.281  36.271  1.00  0.00           H
ATOM   3298  HW2 SOL   455      16.661   9.791  37.821  1.00  0.00           H
ATOM   3299  OW  SOL   456       3.070   0.630  24.801  1.00  0.00           O
ATOM   3300  HW1 SOL   456       2.960   1.570  25.131  1.00  0.00           H
ATOM   3301  HW2 SOL   456       3.020   0.000  25.571  1.00  0.00           H
ATOM   3302  OW  SOL   457      16.221   3.670  22.361  1.00  0.00           O
ATOM   3303  HW1 SOL   457      16.241   2.910  23.001  1.00  0.00           H
ATOM   3304  HW2 SOL   457      15.741   4.440  22.761  1.00  0.00           H
ATOM   3305  OW  SOL   458      10.231   7.660  28.281  1.00  0.00           O
ATOM   3306  HW1 SOL   458      10.381   7.870  29.241  1.00  0.00           H
ATOM   3307  HW2 SOL   458       9.931   6.710  28.191  1.00  0.00           H
ATOM   3308  OW  SOL   459       9.801  15.731  35.621  1.00  0.00           O
ATOM   3309  HW1 SOL   459       9.601  16.171  34.741  1.00  0.00           H
ATOM   3310  HW2 SOL   459      10.191  14.821  35.461  1.00  0.00           H
ATOM   3311  OW  SOL   460      18.591  15.181  34.671  1.00  0.00           O
ATOM   3312  HW1 SOL   460      18.731  15.451  33.721  1.00  0.00           H
ATOM   3313  HW2 SOL   460      19.421  15.401  35.201  1.00  0.00           H
ATOM   3314  OW  SOL   461       3.500   8.980  36.661  1.00  0.00           O
ATOM   3315  HW1 SOL   461       4.260   9.420  37.141  1.00  0.00           H
ATOM   3316  HW2 SOL   461       3.850   8.510  35.841  1.00  0.00           H
ATOM   3317  OW  SOL   462      15.401   2.740  19.871  1.00  0.00           O
ATOM   3318  HW1 SOL   462      14.791   1.990  20.101  1.00  0.00           H
ATOM   3319  HW2 SOL   462      15.621   3.260  20.701  1.00  0.00           H
ATOM   3320  OW  SOL   463      13.031   8.380  19.041  1.00  0.00           O
ATOM   3321  HW1 SOL   463      13.371   7.450  19.191  1.00  0.00           H
ATOM   3322  HW2 SOL   463      13.211   8.650  18.091  1.00  0.00           H
ATOM   3323  OW  SOL   464      10.681  13.331  27.111  1.00  0.00           O
ATOM   3324  HW1 SOL   464      10.751  12.491  26.561  1.00  0.00           H
ATOM   3325  HW2 SOL   464      11.301  14.021  26.751  1.00  0.00           H
ATOM   3326  OW  SOL   465       3.190   8.100  28.111  1.00  0.00           O
ATOM   3327  HW1 SOL   465       4.120   8.460  28.161  1.00  0.00           H
ATOM   3328  HW2 SOL   465       3.130   7.250  28.631  1.00  0.00           H
ATOM   3329  OW  SOL   466       3.390   5.090  28.681  1.00  0.00           O
ATOM   3330  HW1 SOL   466       2.870   4.260  28.511  1.00  0.00           H
ATOM   3331  HW2 SOL   466       4.160   5.140  28.041  1.00  0.00           H
ATOM   3332  OW  SOL   467      11.381   3.800  35.401  1.00  0.00           O
ATOM   3333  HW1 SOL   467      10.931   4.430  36.041  1.00  0.00           H
ATOM   3334  HW2 SOL   467      12.311   4.110  35.231  1.00  0.00           H
ATOM   3335  OW  SOL   468      11.601   2.070  33.391  1.00  0.00           O
ATOM   3336  HW1 SOL   468      11.601   2.710  34.161  1.00  0.00           H
ATOM   3337  HW2 SOL   468      11.881   2.550  32.561  1.00  0.00           H
ATOM   3338  OW  SOL   469       0.080  13.261  20.621  1.00  0.00           O
ATOM   3339  HW1 SOL   469      -0.850  13.471  20.311  1.00  0.00           H
ATOM   3340  HW2 SOL   469       0.180  12.271  20.751  1.00  0.00           H
ATOM   3341  OW  SOL   470       0.880  18.011  27.891  1.00  0.00           O
ATOM   3342  HW1 SOL   470       0.460  17.151  27.621  1.00  0.00           H
ATOM   3343  HW2 SOL   470       1.820  18.041  27.551  1.00  0.00           H
ATOM   3344  OW  SOL   471       5.040  15.681  27.721  1.00  0.00           O
ATOM   3345  HW1 SOL   471       5.700  16.421  27.811  1.00  0.00           H
ATOM   3346  HW2 SOL   471       5.480  14.891  27.301  1.00  0.00           H
ATOM   3347  OW  SOL   472      10.021   7.960  31.001  1.00  0.00           O
ATOM   3348  HW1 SOL   472      10.431   7.640  31.861  1.00  0.00           H
ATOM   3349  HW2 SOL   472       9.061   7.690  30.971  1.00  0.00           H
ATOM   3350  OW  SOL   473       1.890   5.200  35.841  1.00  0.00           O
ATOM   3351  HW1 SOL   473       2.480   4.800  35.141  1.00  0.00           H
ATOM   3352  HW2 SOL   473       1.310   5.910  35.431  1.00  0.00           H
ATOM   3353  OW  SOL   474      13.691   9.501  35.221  1.00  0.00           O
ATOM   3354  HW1 SOL   474      14.081  10.391  35.421  1.00  0.00           H
ATOM   3355  HW2 SOL   474      13.791   9.301  34.251  1.00  0.00           H
ATOM   3356  OW  SOL   475       8.150   5.720  21.871  1.00  0.00           O
ATOM   3357  HW1 SOL   475       8.220   4.830  21.411  1.00  0.00           H
ATOM   3358  HW2 SOL   475       7.210   6.060  21.791  1.00  0.00           H
ATOM   3359  OW  SOL   476      16.571   6.040  30.681  1.00  0.00           O
ATOM   3360  HW1 SOL   476      16.191   5.350  31.301  1.00  0.00           H
ATOM   3361  HW2 SOL   476      17.391   5.680  30.241  1.00  0.00           H
ATOM   3362  OW  SOL   477       2.520  15.641  36.061  1.00  0.00           O
ATOM   3363  HW1 SOL   477       2.220  16.211  36.821  1.00  0.00           H
ATOM   3364  HW2 SOL   477       2.450  14.671  36.321  1.00  0.00           H
ATOM   3365  OW  SOL   478       6.710   4.640  31.311  1.00  0.00           O
ATOM   3366  HW1 SOL   478       6.370   3.750  31.011  1.00  0.00           H
ATOM   3367  HW2 SOL   478       6.970   5.180  30.511  1.00  0.00           H
ATOM   3368  OW  SOL   479       9.300  16.781  33.271  1.00  0.00           O
ATOM   3369  HW1 SOL   479       9.060  16.601  32.321  1.00  0.00           H
ATOM   3370  HW2 SOL   479       9.600  17.721  33.371  1.00  0.00           H
ATOM   3371  OW  SOL   480       4.730   5.000  20.531  1.00  0.00           O
ATOM   3372  HW1 SOL   480       5.340   5.800  20.571  1.00  0.00           H
ATOM   3373  HW2 SOL   480       3.780   5.310  20.601  1.00  0.00           H
ATOM   3374  OW  SOL   481       1.590  11.371  33.281  1.00  0.00           O
ATOM   3375  HW1 SOL   481       1.810  10.761  34.041  1.00  0.00           H
ATOM   3376  HW2 SOL   481       1.690  10.881  32.421  1.00  0.00           H
ATOM   3377  OW  SOL   482      13.471  10.591  30.961  1.00  0.00           O
ATOM   3378  HW1 SOL   482      13.711   9.961  30.221  1.00  0.00           H
ATOM   3379  HW2 SOL   482      12.571  10.991  30.781  1.00  0.00           H
ATOM   3380  OW  SOL   483      13.021   8.550  21.711  1.00  0.00           O
ATOM   3381  HW1 SOL   483      12.161   8.240  22.131  1.00  0.00           H
ATOM   3382  HW2 SOL   483      12.981   8.410  20.721  1.00  0.00           H
ATOM   3383  OW  SOL   484      17.591  17.471  30.161  1.00  0.00           O
ATOM   3384  HW1 SOL   484      18.201  17.771  29.431  1.00  0.00           H
ATOM   3385  HW2 SOL   484      17.211  16.581  29.941  1.00  0.00           H
ATOM   3386  OW  SOL   485      12.521  17.311  29.901  1.00  0.00           O
ATOM   3387  HW1 SOL   485      13.361  17.361  29.361  1.00  0.00           H
ATOM   3388  HW2 SOL   485      12.291  16.351  30.081  1.00  0.00           H
ATOM   3389  OW  SOL   486       0.830  12.581  28.841  1.00  0.00           O
ATOM   3390  HW1 SOL   486       0.780  12.571  29.841  1.00  0.00           H
ATOM   3391  HW2 SOL   486       0.000  12.171  28.461  1.00  0.00           H
ATOM   3392  OW  SOL   487       6.880  16.621  35.781  1.00  0.00           O
ATOM   3393  HW1 SOL   487       6.320  17.431  35.871  1.00  0.00           H
ATOM   3394  HW2 SOL   487       7.400  16.661  34.921  1.00  0.00           H
ATOM   3395  OW  SOL   488      17.261   1.350  23.851  1.00  0.00           O
ATOM   3396  HW1 SOL   488      17.991   1.180  23.181  1.00  0.00           H
ATOM   3397  HW2 SOL   488      16.951   0.480  24.231  1.00  0.00           H
ATOM   3398  OW  SOL   489      13.881  15.731  23.391  1.00  0.00           O
ATOM   3399  HW1 SOL   489      14.551  15.851  22.651  1.00  0.00           H
ATOM   3400  HW2 SOL   489      13.481  16.621  23.621  1.00  0.00           H
ATOM   3401  OW  SOL   490       1.300  17.941  37.131  1.00  0.00           O
ATOM   3402  HW1 SOL   490       0.890  17.201  37.661  1.00  0.00           H
ATOM   3403  HW2 SOL   490       1.940  18.451  37.711  1.00  0.00           H
ATOM   3404  OW  SOL   491      12.801   9.270  25.341  1.00  0.00           O
ATOM   3405  HW1 SOL   491      13.401   8.460  25.361  1.00  0.00           H
ATOM   3406  HW2 SOL   491      13.201   9.960  24.741  1.00  0.00           H
ATOM   3407  OW  SOL   492       8.300  12.731  32.841  1.00  0.00           O
ATOM   3408  HW1 SOL   492       8.250  13.061  33.791  1.00  0.00           H
ATOM   3409  HW2 SOL   492       7.440  12.921  32.381  1.00  0.00           H
ATOM   3410  OW  SOL   493       6.720  16.161  20.161  1.00  0.00           O
ATOM   3411  HW1 SOL   493       6.810  16.261  19.171  1.00  0.00           H
ATOM   3412  HW2 SOL   493       6.320  15.271  20.371  1.00  0.00           H
ATOM   3413  OW  SOL   494      16.501  17.201  32.561  1.00  0.00           O
ATOM   3414  HW1 SOL   494      17.031  17.301  31.721  1.00  0.00           H
ATOM   3415  HW2 SOL   494      16.231  18.101  32.901  1.00  0.00           H
ATOM   3416  OW  SOL   495      18.411   1.750  28.251  1.00  0.00           O
ATOM   3417  HW1 SOL   495      18.801   0.900  27.891  1.00  0.00           H
ATOM   3418  HW2 SOL   495      17.431   1.770  28.061  1.00  0.00           H
ATOM   3419  OW  SOL   496       2.630   3.260  25.821  1.00  0.00           O
ATOM   3420  HW1 SOL   496       1.840   3.770  25.481  1.00  0.00           H
ATOM   3421  HW2 SOL   496       2.540   3.110  26.801  1.00  0.00           H
ATOM   3422  OW  SOL   497      11.941  16.121  18.931  1.00  0.00           O
ATOM   3423  HW1 SOL   497      12.001  15.191  19.301  1.00  0.00           H
ATOM   3424  HW2 SOL   497      11.351  16.121  18.131  1.00  0.00           H
ATOM   3425  OW  SOL   498       8.220  10.021  32.341  1.00  0.00           O
ATOM   3426  HW1 SOL   498       8.620  10.011  31.421  1.00  0.00           H
ATOM   3427  HW2 SOL   498       8.320  10.941  32.741  1.00  0.00           H
ATOM   3428  OW  SOL   499       9.160   9.100  21.531  1.00  0.00           O
ATOM   3429  HW1 SOL   499       9.790   9.480  20.851  1.00  0.00           H
ATOM   3430  HW2 SOL   499       9.560   8.270  21.921  1.00  0.00           H
ATOM   3431  OW  SOL   500      15.041  16.071  19.061  1.00  0.00           O
ATOM   3432  HW1 SOL   500      14.121  16.441  19.131  1.00  0.00           H
ATOM   3433  HW2 SOL   500      15.421  16.271  18.161  1.00  0.00           H
ATOM   3434  OW  SOL   501       3.720  12.881  33.521  1.00  0.00           O
ATOM   3435  HW1 SOL   501       3.590  13.811  33.181  1.00  0.00           H
ATOM   3436  HW2 SOL   501       2.880  12.361  33.391  1.00  0.00           H
ATOM   3437  OW  SOL   502      16.141  12.921  31.511  1.00  0.00           O
ATOM   3438  HW1 SOL   502      16.741  12.951  32.311  1.00  0.00           H
ATOM   3439  HW2 SOL   502      15.391  13.561  31.641  1.00  0.00           H
ATOM   3440  OW  SOL   503      10.391  10.981  25.581  1.00  0.00           O
ATOM   3441  HW1 SOL   503       9.691  10.511  26.121  1.00  0.00           H
ATOM   3442  HW2 SOL   503      10.981  10.301  25.151  1.00  0.00           H
ATOM   3443  OW  SOL   504      10.141   2.360  28.331  1.00  0.00           O
ATOM   3444  HW1 SOL   504      10.061   2.000  27.401  1.00  0.00           H
ATOM   3445  HW2 SOL   504      10.121   1.600  28.981  1.00  0.00           H
ATOM   3446  OW  SOL   505       5.900  14.871  23.531  1.00  0.00           O
ATOM   3447  HW1 SOL   505       6.320  14.291  22.831  1.00  0.00           H
ATOM   3448  HW2 SOL   505       5.460  15.661  23.091  1.00  0.00           H
ATOM   3449  OW  SOL   506      17.091   3.850  32.431  1.00  0.00           O
ATOM   3450  HW1 SOL   506      17.821   4.540  32.471  1.00  0.00           H
ATOM   3451  HW2 SOL   506      17.371   3.100  31.841  1.00  0.00           H
ATOM   3452  OW  SOL   507       2.550  13.481  21.521  1.00  0.00           O
ATOM   3453  HW1 SOL   507       1.590  13.491  21.251  1.00  0.00           H
ATOM   3454  HW2 SOL   507       2.670  14.011  22.361  1.00  0.00           H
ATOM   3455  OW  SOL   508       1.050  10.131  35.881  1.00  0.00           O
ATOM   3456  HW1 SOL   508       0.280   9.801  36.421  1.00  0.00           H
ATOM   3457  HW2 SOL   508       1.900   9.831  36.301  1.00  0.00           H
ATOM   3458  OW  SOL   509       6.720   2.030  33.511  1.00  0.00           O
ATOM   3459  HW1 SOL   509       7.620   1.870  33.111  1.00  0.00           H
ATOM   3460  HW2 SOL   509       6.800   2.080  34.501  1.00  0.00           H
ATOM   3461  OW  SOL   510       0.750   3.450  18.951  1.00  0.00           O
ATOM   3462  HW1 SOL   510      -0.170   3.170  18.661  1.00  0.00           H
ATOM   3463  HW2 SOL   510       1.060   4.220  18.391  1.00  0.00           H
ATOM   3464  OW  SOL   511      14.401   8.560  32.601  1.00  0.00           O
ATOM   3465  HW1 SOL   511      13.831   9.080  31.971  1.00  0.00           H
ATOM   3466  HW2 SOL   511      15.361   8.680  32.361  1.00  0.00           H
ATOM   3467  OW  SOL   512       0.720   1.660  21.801  1.00  0.00           O
ATOM   3468  HW1 SOL   512       0.550   2.490  21.261  1.00  0.00           H
ATOM   3469  HW2 SOL   512       1.620   1.290  21.581  1.00  0.00           H
ATOM   3470  OW  SOL   513      11.831  13.351  19.811  1.00  0.00           O
ATOM   3471  HW1 SOL   513      10.841  13.241  19.831  1.00  0.00           H
ATOM   3472  HW2 SOL   513      12.171  13.501  20.741  1.00  0.00           H
ATOM   3473  OW  SOL   514       6.130   8.420  32.931  1.00  0.00           O
ATOM   3474  HW1 SOL   514       6.690   9.230  32.761  1.00  0.00           H
ATOM   3475  HW2 SOL   514       6.720   7.620  32.961  1.00  0.00           H
ATOM   3476  OW  SOL   515      14.931  17.671  28.211  1.00  0.00           O
ATOM   3477  HW1 SOL   515      15.261  18.311  27.521  1.00  0.00           H
ATOM   3478  HW2 SOL   515      15.591  17.611  28.961  1.00  0.00           H
ATOM   3479  OW  SOL   516       7.160   5.650  35.701  1.00  0.00           O
ATOM   3480  HW1 SOL   516       7.350   6.300  36.441  1.00  0.00           H
ATOM   3481  HW2 SOL   516       7.760   4.850  35.791  1.00  0.00           H
ATOM   3482  OW  SOL   517      14.501  12.201  34.951  1.00  0.00           O
ATOM   3483  HW1 SOL   517      14.411  12.101  35.941  1.00  0.00           H
ATOM   3484  HW2 SOL   517      15.461  12.131  34.691  1.00  0.00           H
ATOM   3485  OW  SOL   518       3.900  17.411  34.221  1.00  0.00           O
ATOM   3486  HW1 SOL   518       2.990  17.821  34.201  1.00  0.00           H
ATOM   3487  HW2 SOL   518       3.830  16.471  34.541  1.00  0.00           H
ATOM   3488  OW  SOL   519      16.741   8.830  31.161  1.00  0.00           O
ATOM   3489  HW1 SOL   519      16.471   7.940  30.791  1.00  0.00           H
ATOM   3490  HW2 SOL   519      16.751   9.510  30.431  1.00  0.00           H
ATOM   3491  OW  SOL   520      12.251   3.250  23.111  1.00  0.00           O
ATOM   3492  HW1 SOL   520      12.901   2.510  23.001  1.00  0.00           H
ATOM   3493  HW2 SOL   520      12.451   3.750  23.951  1.00  0.00           H
ATOM   3494  OW  SOL   521       5.940   7.450  25.141  1.00  0.00           O
ATOM   3495  HW1 SOL   521       6.440   8.300  24.951  1.00  0.00           H
ATOM   3496  HW2 SOL   521       5.060   7.470  24.661  1.00  0.00           H
ATOM   3497  OW  SOL   522      17.771   3.420  35.041  1.00  0.00           O
ATOM   3498  HW1 SOL   522      17.601   3.730  34.101  1.00  0.00           H
ATOM   3499  HW2 SOL   522      16.931   3.050  35.421  1.00  0.00           H
ATOM   3500  OW  SOL   523      17.301   9.341  33.791  1.00  0.00           O
ATOM   3501  HW1 SOL   523      17.681  10.251  33.941  1.00  0.00           H
ATOM   3502  HW2 SOL   523      17.221   9.171  32.801  1.00  0.00           H
ATOM   3503  OW  SOL   524       8.590  13.741  18.781  1.00  0.00           O
ATOM   3504  HW1 SOL   524       8.130  13.891  19.661  1.00  0.00           H
ATOM   3505  HW2 SOL   524       9.030  14.591  18.481  1.00  0.00           H
ATOM   3506  OW  SOL   525       6.610  17.901  28.151  1.00  0.00           O
ATOM   3507  HW1 SOL   525       6.150  18.781  28.021  1.00  0.00           H
ATOM   3508  HW2 SOL   525       7.600  18.021  28.081  1.00  0.00           H
ATOM   3509  OW  SOL   526       8.590   9.561  27.231  1.00  0.00           O
ATOM   3510  HW1 SOL   526       9.130   8.871  27.711  1.00  0.00           H
ATOM   3511  HW2 SOL   526       8.270  10.251  27.891  1.00  0.00           H
ATOM   3512  OW  SOL   527      10.831   9.841  19.491  1.00  0.00           O
ATOM   3513  HW1 SOL   527      10.601  10.371  18.671  1.00  0.00           H
ATOM   3514  HW2 SOL   527      11.641   9.281  19.301  1.00  0.00           H
ATOM   3515  OW  SOL   528      18.611  15.691  27.131  1.00  0.00           O
ATOM   3516  HW1 SOL   528      17.901  15.571  26.431  1.00  0.00           H
ATOM   3517  HW2 SOL   528      18.621  14.901  27.731  1.00  0.00           H
ATOM   3518  OW  SOL   529       2.210  13.141  37.061  1.00  0.00           O
ATOM   3519  HW1 SOL   529       1.560  12.411  36.851  1.00  0.00           H
ATOM   3520  HW2 SOL   529       2.250  13.281  38.041  1.00  0.00           H
ATOM   3521  OW  SOL   530       0.790  12.401  25.151  1.00  0.00           O
ATOM   3522  HW1 SOL   530       0.780  11.931  26.031  1.00  0.00           H
ATOM   3523  HW2 SOL   530       1.610  12.121  24.641  1.00  0.00           H
ATOM   3524  OW  SOL   531       6.720  13.911  34.861  1.00  0.00           O
ATOM   3525  HW1 SOL   531       5.940  13.411  35.241  1.00  0.00           H
ATOM   3526  HW2 SOL   531       6.690  14.861  35.171  1.00  0.00           H
ATOM   3527  OW  SOL   532      18.241   1.920  30.891  1.00  0.00           O
ATOM   3528  HW1 SOL   532      18.201   1.020  31.331  1.00  0.00           H
ATOM   3529  HW2 SOL   532      18.271   1.810  29.901  1.00  0.00           H
ATOM   3530  OW  SOL   533       4.280   4.240  23.821  1.00  0.00           O
ATOM   3531  HW1 SOL   533       4.580   3.520  23.201  1.00  0.00           H
ATOM   3532  HW2 SOL   533       3.890   3.840  24.651  1.00  0.00           H
ATOM   3533  OW  SOL   534      17.051  14.871  29.661  1.00  0.00           O
ATOM   3534  HW1 SOL   534      16.121  14.621  29.391  1.00  0.00           H
ATOM   3535  HW2 SOL   534      17.311  14.371  30.481  1.00  0.00           H
ATOM   3536  OW  SOL   535       3.170   5.470  31.421  1.00  0.00           O
ATOM   3537  HW1 SOL   535       3.550   4.880  32.141  1.00  0.00           H
ATOM   3538  HW2 SOL   535       3.570   5.210  30.541  1.00  0.00           H
ATOM   3539  OW  SOL   536       8.120  15.861  25.491  1.00  0.00           O
ATOM   3540  HW1 SOL   536       8.440  15.961  24.551  1.00  0.00           H
ATOM   3541  HW2 SOL   536       7.330  15.241  25.511  1.00  0.00           H
ATOM   3542  OW  SOL   537      14.241   2.140  29.741  1.00  0.00           O
ATOM   3543  HW1 SOL   537      14.761   1.490  30.291  1.00  0.00           H
ATOM   3544  HW2 SOL   537      13.751   2.770  30.351  1.00  0.00           H
ATOM   3545  OW  SOL   538      10.011   0.340  30.161  1.00  0.00           O
ATOM   3546  HW1 SOL   538       9.381  -0.380  29.851  1.00  0.00           H
ATOM   3547  HW2 SOL   538      10.941  -0.020  30.161  1.00  0.00           H
ATOM   3548  OW  SOL   539       7.700  13.301  21.631  1.00  0.00           O
ATOM   3549  HW1 SOL   539       7.240  12.431  21.801  1.00  0.00           H
ATOM   3550  HW2 SOL   539       8.610  13.271  22.041  1.00  0.00           H
ATOM   3551  OW  SOL   540       6.180  15.671  31.461  1.00  0.00           O
ATOM   3552  HW1 SOL   540       6.130  16.491  32.031  1.00  0.00           H
ATOM   3553  HW2 SOL   540       7.070  15.641  31.011  1.00  0.00           H
ATOM   3554  OW  SOL   541      13.521   0.520  20.301  1.00  0.00           O
ATOM   3555  HW1 SOL   541      13.871   0.110  19.461  1.00  0.00           H
ATOM   3556  HW2 SOL   541      12.621   0.140  20.501  1.00  0.00           H
ATOM   3557  OW  SOL   542      13.001   4.530  25.531  1.00  0.00           O
ATOM   3558  HW1 SOL   542      12.411   5.330  25.571  1.00  0.00           H
ATOM   3559  HW2 SOL   542      13.151   4.180  26.461  1.00  0.00           H
ATOM   3560  OW  SOL   543      15.931   2.210  27.441  1.00  0.00           O
ATOM   3561  HW1 SOL   543      15.091   2.200  27.981  1.00  0.00           H
ATOM   3562  HW2 SOL   543      15.951   3.040  26.881  1.00  0.00           H
ATOM   3563  OW  SOL   544       0.390  10.771  21.621  1.00  0.00           O
ATOM   3564  HW1 SOL   544       1.380  10.661  21.531  1.00  0.00           H
ATOM   3565  HW2 SOL   544      -0.010   9.911  21.941  1.00  0.00           H
ATOM   3566  OW  SOL   545       8.750  16.461  21.991  1.00  0.00           O
ATOM   3567  HW1 SOL   545       7.980  16.111  21.451  1.00  0.00           H
ATOM   3568  HW2 SOL   545       8.430  17.171  22.611  1.00  0.00           H
ATOM   3569  OW  SOL   546       2.300   6.280  38.371  1.00  0.00           O
ATOM   3570  HW1 SOL   546       1.370   6.260  38.741  1.00  0.00           H
ATOM   3571  HW2 SOL   546       2.310   5.890  37.451  1.00  0.00           H
ATOM   3572  OW  SOL   547       2.250   2.750  47.202  1.00  0.00           O
ATOM   3573  HW1 SOL   547       2.600   2.580  48.122  1.00  0.00           H
ATOM   3574  HW2 SOL   547       1.370   2.300  47.082  1.00  0.00           H
ATOM   3575  OW  SOL   548       0.190   3.680  43.711  1.00  0.00           O
ATOM   3576  HW1 SOL   548      -0.630   4.110  44.101  1.00  0.00           H
ATOM   3577  HW2 SOL   548      -0.090   2.950  43.081  1.00  0.00           H
ATOM   3578  OW  SOL   549       5.690  12.751  48.892  1.00  0.00           O
ATOM   3579  HW1 SOL   549       4.760  12.681  48.522  1.00  0.00           H
ATOM   3580  HW2 SOL   549       5.800  13.641  49.332  1.00  0.00           H
ATOM   3581  OW  SOL   550      15.551  15.111  44.271  1.00  0.00           O
ATOM   3582  HW1 SOL   550      14.981  14.951  45.081  1.00  0.00           H
ATOM   3583  HW2 SOL   550      14.961  15.211  43.471  1.00  0.00           H
ATOM   3584  OW  SOL   551      11.351   7.030  44.411  1.00  0.00           O
ATOM   3585  HW1 SOL   551      11.921   7.810  44.161  1.00  0.00           H
ATOM   3586  HW2 SOL   551      10.751   7.290  45.171  1.00  0.00           H
ATOM   3587  OW  SOL   552      17.551   6.070  39.551  1.00  0.00           O
ATOM   3588  HW1 SOL   552      17.431   5.940  38.561  1.00  0.00           H
ATOM   3589  HW2 SOL   552      17.251   5.260  40.041  1.00  0.00           H
ATOM   3590  OW  SOL   553       7.680  11.441  47.472  1.00  0.00           O
ATOM   3591  HW1 SOL   553       6.900  11.611  48.072  1.00  0.00           H
ATOM   3592  HW2 SOL   553       8.020  12.311  47.112  1.00  0.00           H
ATOM   3593  OW  SOL   554       8.500   7.980  55.472  1.00  0.00           O
ATOM   3594  HW1 SOL   554       8.460   8.740  56.122  1.00  0.00           H
ATOM   3595  HW2 SOL   554       8.720   8.340  54.562  1.00  0.00           H
ATOM   3596  OW  SOL   555       6.850  10.121  43.891  1.00  0.00           O
ATOM   3597  HW1 SOL   555       7.540   9.961  44.591  1.00  0.00           H
ATOM   3598  HW2 SOL   555       6.120  10.691  44.271  1.00  0.00           H
ATOM   3599  OW  SOL   556       6.860  11.611  55.272  1.00  0.00           O
ATOM   3600  HW1 SOL   556       7.460  12.401  55.412  1.00  0.00           H
ATOM   3601  HW2 SOL   556       6.000  11.921  54.862  1.00  0.00           H
ATOM   3602  OW  SOL   557       3.350  14.351  47.852  1.00  0.00           O
ATOM   3603  HW1 SOL   557       2.570  14.041  47.322  1.00  0.00           H
ATOM   3604  HW2 SOL   557       3.930  14.931  47.282  1.00  0.00           H
ATOM   3605  OW  SOL   558      14.601  15.051  50.632  1.00  0.00           O
ATOM   3606  HW1 SOL   558      14.841  15.991  50.892  1.00  0.00           H
ATOM   3607  HW2 SOL   558      14.441  14.511  51.452  1.00  0.00           H
ATOM   3608  OW  SOL   559       4.380   3.920  52.232  1.00  0.00           O
ATOM   3609  HW1 SOL   559       5.200   3.360  52.322  1.00  0.00           H
ATOM   3610  HW2 SOL   559       3.570   3.340  52.272  1.00  0.00           H
ATOM   3611  OW  SOL   560      16.031   4.470  44.611  1.00  0.00           O
ATOM   3612  HW1 SOL   560      15.291   4.930  44.111  1.00  0.00           H
ATOM   3613  HW2 SOL   560      16.541   5.150  45.141  1.00  0.00           H
ATOM   3614  OW  SOL   561       2.310  17.131  42.071  1.00  0.00           O
ATOM   3615  HW1 SOL   561       2.650  17.901  42.611  1.00  0.00           H
ATOM   3616  HW2 SOL   561       2.750  17.131  41.171  1.00  0.00           H
ATOM   3617  OW  SOL   562      11.271  13.411  54.142  1.00  0.00           O
ATOM   3618  HW1 SOL   562      11.741  13.411  55.022  1.00  0.00           H
ATOM   3619  HW2 SOL   562      10.791  12.541  54.032  1.00  0.00           H
ATOM   3620  OW  SOL   563       2.300  14.341  42.621  1.00  0.00           O
ATOM   3621  HW1 SOL   563       2.040  15.301  42.621  1.00  0.00           H
ATOM   3622  HW2 SOL   563       1.590  13.801  43.071  1.00  0.00           H
ATOM   3623  OW  SOL   564       2.400  10.911  46.101  1.00  0.00           O
ATOM   3624  HW1 SOL   564       2.540  10.071  46.621  1.00  0.00           H
ATOM   3625  HW2 SOL   564       1.850  11.551  46.651  1.00  0.00           H
ATOM   3626  OW  SOL   565       6.200  17.861  51.632  1.00  0.00           O
ATOM   3627  HW1 SOL   565       5.280  17.691  51.982  1.00  0.00           H
ATOM   3628  HW2 SOL   565       6.480  18.781  51.892  1.00  0.00           H
ATOM   3629  OW  SOL   566       6.060   9.641  38.471  1.00  0.00           O
ATOM   3630  HW1 SOL   566       6.130  10.481  37.931  1.00  0.00           H
ATOM   3631  HW2 SOL   566       6.520   9.771  39.351  1.00  0.00           H
ATOM   3632  OW  SOL   567      15.941   1.140  52.042  1.00  0.00           O
ATOM   3633  HW1 SOL   567      15.761   1.810  51.322  1.00  0.00           H
ATOM   3634  HW2 SOL   567      15.911   1.600  52.932  1.00  0.00           H
ATOM   3635  OW  SOL   568       1.220   6.430  42.871  1.00  0.00           O
ATOM   3636  HW1 SOL   568       0.770   5.550  43.041  1.00  0.00           H
ATOM   3637  HW2 SOL   568       1.210   6.970  43.711  1.00  0.00           H
ATOM   3638  OW  SOL   569      18.421  17.671  40.831  1.00  0.00           O
ATOM   3639  HW1 SOL   569      18.961  17.381  41.631  1.00  0.00           H
ATOM   3640  HW2 SOL   569      18.721  18.571  40.541  1.00  0.00           H
ATOM   3641  OW  SOL   570       0.270  15.961  38.411  1.00  0.00           O
ATOM   3642  HW1 SOL   570       0.080  15.001  38.621  1.00  0.00           H
ATOM   3643  HW2 SOL   570      -0.060  16.541  39.161  1.00  0.00           H
ATOM   3644  OW  SOL   571      16.891   9.220  43.361  1.00  0.00           O
ATOM   3645  HW1 SOL   571      17.841   8.930  43.441  1.00  0.00           H
ATOM   3646  HW2 SOL   571      16.811   9.870  42.611  1.00  0.00           H
ATOM   3647  OW  SOL   572      16.411  11.081  41.561  1.00  0.00           O
ATOM   3648  HW1 SOL   572      17.271  11.101  41.041  1.00  0.00           H
ATOM   3649  HW2 SOL   572      16.551  11.551  42.441  1.00  0.00           H
ATOM   3650  OW  SOL   573       1.130   7.370  53.212  1.00  0.00           O
ATOM   3651  HW1 SOL   573       2.010   7.240  53.662  1.00  0.00           H
ATOM   3652  HW2 SOL   573       1.000   8.340  52.992  1.00  0.00           H
ATOM   3653  OW  SOL   574       6.130  13.651  44.501  1.00  0.00           O
ATOM   3654  HW1 SOL   574       5.640  12.781  44.591  1.00  0.00           H
ATOM   3655  HW2 SOL   574       5.900  14.081  43.631  1.00  0.00           H
ATOM   3656  OW  SOL   575      12.931  12.281  51.472  1.00  0.00           O
ATOM   3657  HW1 SOL   575      13.301  11.551  50.892  1.00  0.00           H
ATOM   3658  HW2 SOL   575      13.451  12.331  52.322  1.00  0.00           H
ATOM   3659  OW  SOL   576       8.090   0.040  42.261  1.00  0.00           O
ATOM   3660  HW1 SOL   576       8.490   0.950  42.171  1.00  0.00           H
ATOM   3661  HW2 SOL   576       7.090   0.120  42.321  1.00  0.00           H
ATOM   3662  OW  SOL   577       1.970   9.761  49.882  1.00  0.00           O
ATOM   3663  HW1 SOL   577       2.860   9.311  49.742  1.00  0.00           H
ATOM   3664  HW2 SOL   577       1.240   9.111  49.692  1.00  0.00           H
ATOM   3665  OW  SOL   578      15.251   9.991  39.141  1.00  0.00           O
ATOM   3666  HW1 SOL   578      14.621   9.231  39.271  1.00  0.00           H
ATOM   3667  HW2 SOL   578      15.731  10.171  40.001  1.00  0.00           H
ATOM   3668  OW  SOL   579      11.871  17.921  53.402  1.00  0.00           O
ATOM   3669  HW1 SOL   579      12.111  18.521  52.642  1.00  0.00           H
ATOM   3670  HW2 SOL   579      11.941  16.971  53.102  1.00  0.00           H
ATOM   3671  OW  SOL   580       3.170   2.510  55.252  1.00  0.00           O
ATOM   3672  HW1 SOL   580       3.880   3.220  55.312  1.00  0.00           H
ATOM   3673  HW2 SOL   580       2.290   2.900  55.532  1.00  0.00           H
ATOM   3674  OW  SOL   581      14.661  14.171  46.772  1.00  0.00           O
ATOM   3675  HW1 SOL   581      14.071  14.231  47.572  1.00  0.00           H
ATOM   3676  HW2 SOL   581      14.511  13.291  46.312  1.00  0.00           H
ATOM   3677  OW  SOL   582      16.671  17.141  42.961  1.00  0.00           O
ATOM   3678  HW1 SOL   582      16.261  16.911  42.081  1.00  0.00           H
ATOM   3679  HW2 SOL   582      16.491  16.401  43.611  1.00  0.00           H
ATOM   3680  OW  SOL   583       5.980   7.290  39.941  1.00  0.00           O
ATOM   3681  HW1 SOL   583       6.220   7.980  39.261  1.00  0.00           H
ATOM   3682  HW2 SOL   583       5.200   7.620  40.481  1.00  0.00           H
ATOM   3683  OW  SOL   584      12.811   3.450  46.682  1.00  0.00           O
ATOM   3684  HW1 SOL   584      11.951   2.950  46.552  1.00  0.00           H
ATOM   3685  HW2 SOL   584      13.431   2.910  47.242  1.00  0.00           H
ATOM   3686  OW  SOL   585      15.761  16.621  40.311  1.00  0.00           O
ATOM   3687  HW1 SOL   585      16.651  17.081  40.341  1.00  0.00           H
ATOM   3688  HW2 SOL   585      15.551  16.381  39.361  1.00  0.00           H
ATOM   3689  OW  SOL   586       8.070   6.050  51.892  1.00  0.00           O
ATOM   3690  HW1 SOL   586       7.600   6.020  52.782  1.00  0.00           H
ATOM   3691  HW2 SOL   586       7.560   5.500  51.232  1.00  0.00           H
ATOM   3692  OW  SOL   587      13.941   4.690  53.982  1.00  0.00           O
ATOM   3693  HW1 SOL   587      13.741   5.120  54.862  1.00  0.00           H
ATOM   3694  HW2 SOL   587      14.721   4.070  54.072  1.00  0.00           H
ATOM   3695  OW  SOL   588       9.731   8.900  52.962  1.00  0.00           O
ATOM   3696  HW1 SOL   588      10.191   8.060  52.672  1.00  0.00           H
ATOM   3697  HW2 SOL   588       9.171   9.240  52.212  1.00  0.00           H
ATOM   3698  OW  SOL   589       9.911   4.100  49.662  1.00  0.00           O
ATOM   3699  HW1 SOL   589       9.141   4.440  50.202  1.00  0.00           H
ATOM   3700  HW2 SOL   589       9.571   3.590  48.872  1.00  0.00           H
ATOM   3701  OW  SOL   590      10.411   7.010  41.531  1.00  0.00           O
ATOM   3702  HW1 SOL   590      10.671   6.970  42.491  1.00  0.00           H
ATOM   3703  HW2 SOL   590       9.561   6.500  41.391  1.00  0.00           H
ATOM   3704  OW  SOL   591       0.760   8.110  45.131  1.00  0.00           O
ATOM   3705  HW1 SOL   591       1.750   7.990  45.221  1.00  0.00           H
ATOM   3706  HW2 SOL   591       0.520   9.060  45.341  1.00  0.00           H
ATOM   3707  OW  SOL   592       1.300  18.211  52.952  1.00  0.00           O
ATOM   3708  HW1 SOL   592       1.200  18.061  53.942  1.00  0.00           H
ATOM   3709  HW2 SOL   592       0.440  18.571  52.592  1.00  0.00           H
ATOM   3710  OW  SOL   593       8.650   3.480  39.191  1.00  0.00           O
ATOM   3711  HW1 SOL   593       9.240   4.110  38.701  1.00  0.00           H
ATOM   3712  HW2 SOL   593       8.840   2.540  38.901  1.00  0.00           H
ATOM   3713  OW  SOL   594      17.191   5.850  55.552  1.00  0.00           O
ATOM   3714  HW1 SOL   594      16.931   6.740  55.192  1.00  0.00           H
ATOM   3715  HW2 SOL   594      17.171   5.170  54.822  1.00  0.00           H
ATOM   3716  OW  SOL   595      13.621  11.441  42.691  1.00  0.00           O
ATOM   3717  HW1 SOL   595      14.451  11.151  42.211  1.00  0.00           H
ATOM   3718  HW2 SOL   595      13.131  12.111  42.131  1.00  0.00           H
ATOM   3719  OW  SOL   596       5.500   1.960  46.091  1.00  0.00           O
ATOM   3720  HW1 SOL   596       5.450   1.910  47.091  1.00  0.00           H
ATOM   3721  HW2 SOL   596       5.520   2.920  45.801  1.00  0.00           H
ATOM   3722  OW  SOL   597      10.081  14.561  42.011  1.00  0.00           O
ATOM   3723  HW1 SOL   597       9.621  15.281  41.491  1.00  0.00           H
ATOM   3724  HW2 SOL   597      10.041  14.761  42.991  1.00  0.00           H
ATOM   3725  OW  SOL   598       3.510  18.011  45.771  1.00  0.00           O
ATOM   3726  HW1 SOL   598       4.010  17.151  45.831  1.00  0.00           H
ATOM   3727  HW2 SOL   598       4.160  18.781  45.741  1.00  0.00           H
ATOM   3728  OW  SOL   599      17.951  10.661  45.971  1.00  0.00           O
ATOM   3729  HW1 SOL   599      17.331  10.511  45.211  1.00  0.00           H
ATOM   3730  HW2 SOL   599      17.431  10.771  46.821  1.00  0.00           H
ATOM   3731  OW  SOL   600      12.271  15.501  52.302  1.00  0.00           O
ATOM   3732  HW1 SOL   600      12.331  14.731  52.942  1.00  0.00           H
ATOM   3733  HW2 SOL   600      11.751  15.241  51.502  1.00  0.00           H
ATOM   3734  OW  SOL   601       3.210   9.431  39.661  1.00  0.00           O
ATOM   3735  HW1 SOL   601       4.030   9.821  39.241  1.00  0.00           H
ATOM   3736  HW2 SOL   601       2.940   8.611  39.171  1.00  0.00           H
ATOM   3737  OW  SOL   602      14.581   7.350  44.521  1.00  0.00           O
ATOM   3738  HW1 SOL   602      14.531   6.700  45.271  1.00  0.00           H
ATOM   3739  HW2 SOL   602      15.381   7.940  44.651  1.00  0.00           H
ATOM   3740  OW  SOL   603       4.610  12.661  54.512  1.00  0.00           O
ATOM   3741  HW1 SOL   603       4.110  12.671  53.652  1.00  0.00           H
ATOM   3742  HW2 SOL   603       3.980  12.481  55.272  1.00  0.00           H
ATOM   3743  OW  SOL   604      11.111  17.761  39.611  1.00  0.00           O
ATOM   3744  HW1 SOL   604      10.511  17.141  40.111  1.00  0.00           H
ATOM   3745  HW2 SOL   604      11.421  17.321  38.761  1.00  0.00           H
ATOM   3746  OW  SOL   605       2.020   2.850  52.222  1.00  0.00           O
ATOM   3747  HW1 SOL   605       1.220   3.450  52.092  1.00  0.00           H
ATOM   3748  HW2 SOL   605       1.920   2.360  53.082  1.00  0.00           H
ATOM   3749  OW  SOL   606      16.321  13.771  38.051  1.00  0.00           O
ATOM   3750  HW1 SOL   606      16.001  14.711  37.951  1.00  0.00           H
ATOM   3751  HW2 SOL   606      15.561  13.141  37.931  1.00  0.00           H
ATOM   3752  OW  SOL   607       4.640  17.431  40.471  1.00  0.00           O
ATOM   3753  HW1 SOL   607       4.970  17.821  41.331  1.00  0.00           H
ATOM   3754  HW2 SOL   607       5.400  17.361  39.821  1.00  0.00           H
ATOM   3755  OW  SOL   608      14.001   1.070  41.501  1.00  0.00           O
ATOM   3756  HW1 SOL   608      13.761   0.700  40.601  1.00  0.00           H
ATOM   3757  HW2 SOL   608      14.991   1.230  41.541  1.00  0.00           H
ATOM   3758  OW  SOL   609       2.490  17.851  49.652  1.00  0.00           O
ATOM   3759  HW1 SOL   609       3.060  17.201  50.152  1.00  0.00           H
ATOM   3760  HW2 SOL   609       2.330  17.521  48.722  1.00  0.00           H
ATOM   3761  OW  SOL   610       9.401  16.981  46.281  1.00  0.00           O
ATOM   3762  HW1 SOL   610      10.201  16.411  46.491  1.00  0.00           H
ATOM   3763  HW2 SOL   610       8.911  16.581  45.511  1.00  0.00           H
ATOM   3764  OW  SOL   611       3.820   7.000  42.041  1.00  0.00           O
ATOM   3765  HW1 SOL   611       4.270   6.100  42.011  1.00  0.00           H
ATOM   3766  HW2 SOL   611       2.880   6.890  42.371  1.00  0.00           H
ATOM   3767  OW  SOL   612      15.471   2.220  54.532  1.00  0.00           O
ATOM   3768  HW1 SOL   612      15.421   2.590  55.452  1.00  0.00           H
ATOM   3769  HW2 SOL   612      14.751   1.530  54.412  1.00  0.00           H
ATOM   3770  OW  SOL   613       6.140   1.220  38.411  1.00  0.00           O
ATOM   3771  HW1 SOL   613       7.120   1.000  38.481  1.00  0.00           H
ATOM   3772  HW2 SOL   613       5.830   1.050  37.481  1.00  0.00           H
ATOM   3773  OW  SOL   614       7.810   2.640  54.732  1.00  0.00           O
ATOM   3774  HW1 SOL   614       8.480   2.030  55.162  1.00  0.00           H
ATOM   3775  HW2 SOL   614       7.080   2.830  55.382  1.00  0.00           H
ATOM   3776  OW  SOL   615       8.880  15.141  49.192  1.00  0.00           O
ATOM   3777  HW1 SOL   615       8.650  14.891  48.252  1.00  0.00           H
ATOM   3778  HW2 SOL   615       9.490  14.451  49.582  1.00  0.00           H
ATOM   3779  OW  SOL   616      13.511   5.900  51.572  1.00  0.00           O
ATOM   3780  HW1 SOL   616      13.791   5.470  52.422  1.00  0.00           H
ATOM   3781  HW2 SOL   616      13.761   6.860  51.582  1.00  0.00           H
ATOM   3782  OW  SOL   617       8.030  14.021  46.481  1.00  0.00           O
ATOM   3783  HW1 SOL   617       8.930  14.161  46.061  1.00  0.00           H
ATOM   3784  HW2 SOL   617       7.320  14.041  45.771  1.00  0.00           H
ATOM   3785  OW  SOL   618       9.220   5.030  46.231  1.00  0.00           O
ATOM   3786  HW1 SOL   618       8.970   4.940  45.271  1.00  0.00           H
ATOM   3787  HW2 SOL   618       9.700   4.210  46.541  1.00  0.00           H
ATOM   3788  OW  SOL   619       5.390   0.640  42.361  1.00  0.00           O
ATOM   3789  HW1 SOL   619       4.580   0.650  42.941  1.00  0.00           H
ATOM   3790  HW2 SOL   619       5.420   1.470  41.811  1.00  0.00           H
ATOM   3791  OW  SOL   620      14.341  11.881  37.651  1.00  0.00           O
ATOM   3792  HW1 SOL   620      14.661  11.121  38.221  1.00  0.00           H
ATOM   3793  HW2 SOL   620      13.421  12.151  37.951  1.00  0.00           H
ATOM   3794  OW  SOL   621       2.970   0.350  38.951  1.00  0.00           O
ATOM   3795  HW1 SOL   621       3.460   1.190  38.741  1.00  0.00           H
ATOM   3796  HW2 SOL   621       3.590  -0.300  39.401  1.00  0.00           H
ATOM   3797  OW  SOL   622       9.351   2.360  42.041  1.00  0.00           O
ATOM   3798  HW1 SOL   622       8.871   2.770  41.261  1.00  0.00           H
ATOM   3799  HW2 SOL   622      10.341   2.340  41.851  1.00  0.00           H
ATOM   3800  OW  SOL   623      10.761   6.830  51.882  1.00  0.00           O
ATOM   3801  HW1 SOL   623       9.961   6.220  51.912  1.00  0.00           H
ATOM   3802  HW2 SOL   623      11.571   6.300  51.642  1.00  0.00           H
ATOM   3803  OW  SOL   624      12.271  15.701  45.171  1.00  0.00           O
ATOM   3804  HW1 SOL   624      12.481  16.441  44.521  1.00  0.00           H
ATOM   3805  HW2 SOL   624      12.951  15.701  45.901  1.00  0.00           H
ATOM   3806  OW  SOL   625       4.590  11.521  44.651  1.00  0.00           O
ATOM   3807  HW1 SOL   625       3.880  11.251  45.301  1.00  0.00           H
ATOM   3808  HW2 SOL   625       4.330  11.241  43.721  1.00  0.00           H
ATOM   3809  OW  SOL   626      12.711  17.971  43.151  1.00  0.00           O
ATOM   3810  HW1 SOL   626      13.151  18.611  42.511  1.00  0.00           H
ATOM   3811  HW2 SOL   626      12.211  18.491  43.851  1.00  0.00           H
ATOM   3812  OW  SOL   627      10.321   5.490  37.401  1.00  0.00           O
ATOM   3813  HW1 SOL   627       9.911   6.310  37.011  1.00  0.00           H
ATOM   3814  HW2 SOL   627      10.961   5.750  38.131  1.00  0.00           H
ATOM   3815  OW  SOL   628       0.780   5.560  51.102  1.00  0.00           O
ATOM   3816  HW1 SOL   628       1.700   5.550  50.692  1.00  0.00           H
ATOM   3817  HW2 SOL   628       0.720   6.300  51.772  1.00  0.00           H
ATOM   3818  OW  SOL   629       5.610   2.220  48.712  1.00  0.00           O
ATOM   3819  HW1 SOL   629       5.990   1.380  49.082  1.00  0.00           H
ATOM   3820  HW2 SOL   629       4.730   2.410  49.152  1.00  0.00           H
ATOM   3821  OW  SOL   630       8.660   4.540  43.661  1.00  0.00           O
ATOM   3822  HW1 SOL   630       8.340   5.260  43.041  1.00  0.00           H
ATOM   3823  HW2 SOL   630       8.900   3.730  43.131  1.00  0.00           H
ATOM   3824  OW  SOL   631      10.171   0.390  44.771  1.00  0.00           O
ATOM   3825  HW1 SOL   631       9.451   0.440  44.081  1.00  0.00           H
ATOM   3826  HW2 SOL   631       9.931  -0.300  45.461  1.00  0.00           H
ATOM   3827  OW  SOL   632      14.291  11.731  45.911  1.00  0.00           O
ATOM   3828  HW1 SOL   632      13.741  10.891  45.841  1.00  0.00           H
ATOM   3829  HW2 SOL   632      14.551  12.021  44.991  1.00  0.00           H
ATOM   3830  OW  SOL   633      14.661   5.900  47.162  1.00  0.00           O
ATOM   3831  HW1 SOL   633      14.361   4.950  47.232  1.00  0.00           H
ATOM   3832  HW2 SOL   633      15.391   6.060  47.822  1.00  0.00           H
ATOM   3833  OW  SOL   634      18.571   8.330  41.011  1.00  0.00           O
ATOM   3834  HW1 SOL   634      18.991   7.690  41.651  1.00  0.00           H
ATOM   3835  HW2 SOL   634      18.191   7.820  40.231  1.00  0.00           H
ATOM   3836  OW  SOL   635       4.880  13.851  38.981  1.00  0.00           O
ATOM   3837  HW1 SOL   635       4.010  13.701  39.451  1.00  0.00           H
ATOM   3838  HW2 SOL   635       4.710  14.111  38.031  1.00  0.00           H
ATOM   3839  OW  SOL   636      16.641  12.801  43.811  1.00  0.00           O
ATOM   3840  HW1 SOL   636      17.631  12.881  43.951  1.00  0.00           H
ATOM   3841  HW2 SOL   636      16.191  13.641  44.121  1.00  0.00           H
ATOM   3842  OW  SOL   637      13.901   5.750  38.021  1.00  0.00           O
ATOM   3843  HW1 SOL   637      13.361   5.540  38.831  1.00  0.00           H
ATOM   3844  HW2 SOL   637      14.811   5.340  38.111  1.00  0.00           H
ATOM   3845  OW  SOL   638       5.270   2.560  40.521  1.00  0.00           O
ATOM   3846  HW1 SOL   638       5.540   1.970  39.771  1.00  0.00           H
ATOM   3847  HW2 SOL   638       5.270   3.510  40.211  1.00  0.00           H
ATOM   3848  OW  SOL   639      17.541  12.231  53.122  1.00  0.00           O
ATOM   3849  HW1 SOL   639      18.451  11.841  52.992  1.00  0.00           H
ATOM   3850  HW2 SOL   639      17.621  13.191  53.362  1.00  0.00           H
ATOM   3851  OW  SOL   640      10.641  13.471  50.642  1.00  0.00           O
ATOM   3852  HW1 SOL   640       9.841  13.241  51.192  1.00  0.00           H
ATOM   3853  HW2 SOL   640      11.471  13.211  51.132  1.00  0.00           H
ATOM   3854  OW  SOL   641      15.921  16.291  53.492  1.00  0.00           O
ATOM   3855  HW1 SOL   641      16.191  16.631  52.592  1.00  0.00           H
ATOM   3856  HW2 SOL   641      16.711  15.911  53.952  1.00  0.00           H
ATOM   3857  OW  SOL   642      11.111  11.951  48.242  1.00  0.00           O
ATOM   3858  HW1 SOL   642      10.711  12.391  49.052  1.00  0.00           H
ATOM   3859  HW2 SOL   642      10.701  12.321  47.412  1.00  0.00           H
ATOM   3860  OW  SOL   643      16.381  10.991  48.032  1.00  0.00           O
ATOM   3861  HW1 SOL   643      16.431  11.801  48.622  1.00  0.00           H
ATOM   3862  HW2 SOL   643      15.521  11.011  47.522  1.00  0.00           H
ATOM   3863  OW  SOL   644       9.150   0.890  51.262  1.00  0.00           O
ATOM   3864  HW1 SOL   644       9.400   0.690  50.312  1.00  0.00           H
ATOM   3865  HW2 SOL   644       9.870   1.450  51.682  1.00  0.00           H
ATOM   3866  OW  SOL   645       9.801  11.161  54.432  1.00  0.00           O
ATOM   3867  HW1 SOL   645       8.811  11.221  54.532  1.00  0.00           H
ATOM   3868  HW2 SOL   645      10.031  10.361  53.872  1.00  0.00           H
ATOM   3869  OW  SOL   646       7.050  10.501  40.921  1.00  0.00           O
ATOM   3870  HW1 SOL   646       6.910  10.571  41.911  1.00  0.00           H
ATOM   3871  HW2 SOL   646       7.890   9.991  40.741  1.00  0.00           H
ATOM   3872  OW  SOL   647       4.100   8.130  49.752  1.00  0.00           O
ATOM   3873  HW1 SOL   647       4.960   8.250  50.252  1.00  0.00           H
ATOM   3874  HW2 SOL   647       3.680   7.260  50.022  1.00  0.00           H
ATOM   3875  OW  SOL   648       0.640  15.641  50.552  1.00  0.00           O
ATOM   3876  HW1 SOL   648       0.180  16.461  50.212  1.00  0.00           H
ATOM   3877  HW2 SOL   648       1.620  15.831  50.642  1.00  0.00           H
ATOM   3878  OW  SOL   649       3.670  11.001  42.251  1.00  0.00           O
ATOM   3879  HW1 SOL   649       3.600  11.831  41.691  1.00  0.00           H
ATOM   3880  HW2 SOL   649       3.710  10.201  41.651  1.00  0.00           H
ATOM   3881  OW  SOL   650       5.660   5.370  45.891  1.00  0.00           O
ATOM   3882  HW1 SOL   650       5.780   6.030  45.151  1.00  0.00           H
ATOM   3883  HW2 SOL   650       6.120   5.710  46.721  1.00  0.00           H
ATOM   3884  OW  SOL   651      12.521  13.481  41.121  1.00  0.00           O
ATOM   3885  HW1 SOL   651      13.021  14.251  41.521  1.00  0.00           H
ATOM   3886  HW2 SOL   651      11.571  13.501  41.441  1.00  0.00           H
ATOM   3887  OW  SOL   652      12.721  14.451  48.662  1.00  0.00           O
ATOM   3888  HW1 SOL   652      13.191  14.581  49.532  1.00  0.00           H
ATOM   3889  HW2 SOL   652      12.061  13.711  48.752  1.00  0.00           H
ATOM   3890  OW  SOL   653      15.821   6.390  41.961  1.00  0.00           O
ATOM   3891  HW1 SOL   653      15.511   7.000  42.691  1.00  0.00           H
ATOM   3892  HW2 SOL   653      16.321   6.910  41.271  1.00  0.00           H
ATOM   3893  OW  SOL   654       3.540  15.101  50.532  1.00  0.00           O
ATOM   3894  HW1 SOL   654       3.330  14.661  49.662  1.00  0.00           H
ATOM   3895  HW2 SOL   654       4.510  15.361  50.562  1.00  0.00           H
ATOM   3896  OW  SOL   655       4.020   7.510  53.222  1.00  0.00           O
ATOM   3897  HW1 SOL   655       4.700   8.060  52.752  1.00  0.00           H
ATOM   3898  HW2 SOL   655       4.420   6.630  53.492  1.00  0.00           H
ATOM   3899  OW  SOL   656      15.871   7.790  53.942  1.00  0.00           O
ATOM   3900  HW1 SOL   656      14.951   8.170  53.892  1.00  0.00           H
ATOM   3901  HW2 SOL   656      16.471   8.260  53.292  1.00  0.00           H
ATOM   3902  OW  SOL   657      10.131   1.050  54.942  1.00  0.00           O
ATOM   3903  HW1 SOL   657      10.191   1.900  54.422  1.00  0.00           H
ATOM   3904  HW2 SOL   657      10.451   0.290  54.372  1.00  0.00           H
ATOM   3905  OW  SOL   658       5.040   0.500  54.642  1.00  0.00           O
ATOM   3906  HW1 SOL   658       4.620  -0.070  53.942  1.00  0.00           H
ATOM   3907  HW2 SOL   658       4.380   1.190  54.962  1.00  0.00           H
ATOM   3908  OW  SOL   659       5.730   8.700  47.532  1.00  0.00           O
ATOM   3909  HW1 SOL   659       6.170   9.590  47.442  1.00  0.00           H
ATOM   3910  HW2 SOL   659       5.100   8.700  48.302  1.00  0.00           H
ATOM   3911  OW  SOL   660      13.601   8.620  47.692  1.00  0.00           O
ATOM   3912  HW1 SOL   660      12.851   8.620  47.032  1.00  0.00           H
ATOM   3913  HW2 SOL   660      13.971   7.700  47.782  1.00  0.00           H
ATOM   3914  OW  SOL   661      12.091   5.250  39.991  1.00  0.00           O
ATOM   3915  HW1 SOL   661      12.221   4.410  40.531  1.00  0.00           H
ATOM   3916  HW2 SOL   661      11.801   5.990  40.591  1.00  0.00           H
ATOM   3917  OW  SOL   662       3.070   2.130  49.552  1.00  0.00           O
ATOM   3918  HW1 SOL   662       2.840   2.500  50.452  1.00  0.00           H
ATOM   3919  HW2 SOL   662       2.770   1.180  49.492  1.00  0.00           H
ATOM   3920  OW  SOL   663       0.370  13.101  50.062  1.00  0.00           O
ATOM   3921  HW1 SOL   663       0.900  12.611  50.742  1.00  0.00           H
ATOM   3922  HW2 SOL   663       0.590  14.081  50.112  1.00  0.00           H
ATOM   3923  OW  SOL   664       7.320   6.340  47.882  1.00  0.00           O
ATOM   3924  HW1 SOL   664       7.910   6.080  47.122  1.00  0.00           H
ATOM   3925  HW2 SOL   664       7.040   7.300  47.772  1.00  0.00           H
ATOM   3926  OW  SOL   665      17.281   9.351  55.782  1.00  0.00           O
ATOM   3927  HW1 SOL   665      16.821   9.281  54.892  1.00  0.00           H
ATOM   3928  HW2 SOL   665      16.661   9.791  56.442  1.00  0.00           H
ATOM   3929  OW  SOL   666       3.070   0.630  43.421  1.00  0.00           O
ATOM   3930  HW1 SOL   666       2.960   1.570  43.751  1.00  0.00           H
ATOM   3931  HW2 SOL   666       3.020   0.000  44.191  1.00  0.00           H
ATOM   3932  OW  SOL   667      16.221   3.670  40.981  1.00  0.00           O
ATOM   3933  HW1 SOL   667      16.241   2.910  41.621  1.00  0.00           H
ATOM   3934  HW2 SOL   667      15.741   4.440  41.381  1.00  0.00           H
ATOM   3935  OW  SOL   668      10.231   7.660  46.902  1.00  0.00           O
ATOM   3936  HW1 SOL   668      10.381   7.870  47.862  1.00  0.00           H
ATOM   3937  HW2 SOL   668       9.931   6.710  46.812  1.00  0.00           H
ATOM   3938  OW  SOL   669       9.801  15.731  54.242  1.00  0.00           O
ATOM   3939  HW1 SOL   669       9.601  16.171  53.362  1.00  0.00           H
ATOM   3940  HW2 SOL   669      10.191  14.821  54.082  1.00  0.00           H
ATOM   3941  OW  SOL   670      18.591  15.181  53.292  1.00  0.00           O
ATOM   3942  HW1 SOL   670      18.731  15.451  52.342  1.00  0.00           H
ATOM   3943  HW2 SOL   670      19.421  15.401  53.822  1.00  0.00           H
ATOM   3944  OW  SOL   671       3.500   8.980  55.282  1.00  0.00           O
ATOM   3945  HW1 SOL   671       4.260   9.420  55.762  1.00  0.00           H
ATOM   3946  HW2 SOL   671       3.850   8.510  54.462  1.00  0.00           H
ATOM   3947  OW  SOL   672      13.031   8.380  37.661  1.00  0.00           O
ATOM   3948  HW1 SOL   672      13.371   7.450  37.811  1.00  0.00           H
ATOM   3949  HW2 SOL   672      13.211   8.650  36.711  1.00  0.00           H
ATOM   3950  OW  SOL   673      10.681  13.331  45.731  1.00  0.00           O
ATOM   3951  HW1 SOL   673      10.751  12.491  45.181  1.00  0.00           H
ATOM   3952  HW2 SOL   673      11.301  14.021  45.371  1.00  0.00           H
ATOM   3953  OW  SOL   674       3.190   8.100  46.732  1.00  0.00           O
ATOM   3954  HW1 SOL   674       4.120   8.460  46.782  1.00  0.00           H
ATOM   3955  HW2 SOL   674       3.130   7.250  47.252  1.00  0.00           H
ATOM   3956  OW  SOL   675       3.390   5.090  47.302  1.00  0.00           O
ATOM   3957  HW1 SOL   675       2.870   4.260  47.132  1.00  0.00           H
ATOM   3958  HW2 SOL   675       4.160   5.140  46.662  1.00  0.00           H
ATOM   3959  OW  SOL   676      11.381   3.800  54.022  1.00  0.00           O
ATOM   3960  HW1 SOL   676      10.931   4.430  54.662  1.00  0.00           H
ATOM   3961  HW2 SOL   676      12.311   4.110  53.852  1.00  0.00           H
ATOM   3962  OW  SOL   677      11.601   2.070  52.012  1.00  0.00           O
ATOM   3963  HW1 SOL   677      11.601   2.710  52.782  1.00  0.00           H
ATOM   3964  HW2 SOL   677      11.881   2.550  51.182  1.00  0.00           H
ATOM   3965  OW  SOL   678       0.080  13.261  39.241  1.00  0.00           O
ATOM   3966  HW1 SOL   678      -0.850  13.471  38.931  1.00  0.00           H
ATOM   3967  HW2 SOL   678       0.180  12.271  39.371  1.00  0.00           H
ATOM   3968  OW  SOL   679       0.880  18.011  46.511  1.00  0.00           O
ATOM   3969  HW1 SOL   679       0.460  17.151  46.241  1.00  0.00           H
ATOM   3970  HW2 SOL   679       1.820  18.041  46.171  1.00  0.00           H
ATOM   3971  OW  SOL   680       5.040  15.681  46.341  1.00  0.00           O
ATOM   3972  HW1 SOL   680       5.700  16.421  46.431  1.00  0.00           H
ATOM   3973  HW2 SOL   680       5.480  14.891  45.921  1.00  0.00           H
ATOM   3974  OW  SOL   681      10.021   7.960  49.622  1.00  0.00           O
ATOM   3975  HW1 SOL   681      10.431   7.640  50.482  1.00  0.00           H
ATOM   3976  HW2 SOL   681       9.061   7.690  49.592  1.00  0.00           H
ATOM   3977  OW  SOL   682       0.400   5.440  48.382  1.00  0.00           O
ATOM   3978  HW1 SOL   682       1.250   5.110  47.972  1.00  0.00           H
ATOM   3979  HW2 SOL   682       0.530   5.590  49.362  1.00  0.00           H
ATOM   3980  OW  SOL   683       1.890   5.200  54.462  1.00  0.00           O
ATOM   3981  HW1 SOL   683       2.480   4.800  53.762  1.00  0.00           H
ATOM   3982  HW2 SOL   683       1.310   5.910  54.052  1.00  0.00           H
ATOM   3983  OW  SOL   684      13.691   9.501  53.842  1.00  0.00           O
ATOM   3984  HW1 SOL   684      14.081  10.391  54.042  1.00  0.00           H
ATOM   3985  HW2 SOL   684      13.791   9.301  52.872  1.00  0.00           H
ATOM   3986  OW  SOL   685       8.150   5.720  40.491  1.00  0.00           O
ATOM   3987  HW1 SOL   685       8.220   4.830  40.031  1.00  0.00           H
ATOM   3988  HW2 SOL   685       7.210   6.060  40.411  1.00  0.00           H
ATOM   3989  OW  SOL   686      16.571   6.040  49.302  1.00  0.00           O
ATOM   3990  HW1 SOL   686      16.191   5.350  49.922  1.00  0.00           H
ATOM   3991  HW2 SOL   686      17.391   5.680  48.862  1.00  0.00           H
ATOM   3992  OW  SOL   687       2.520  15.641  54.682  1.00  0.00           O
ATOM   3993  HW1 SOL   687       2.220  16.211  55.442  1.00  0.00           H
ATOM   3994  HW2 SOL   687       2.450  14.671  54.942  1.00  0.00           H
ATOM   3995  OW  SOL   688       6.710   4.640  49.932  1.00  0.00           O
ATOM   3996  HW1 SOL   688       6.370   3.750  49.632  1.00  0.00           H
ATOM   3997  HW2 SOL   688       6.970   5.180  49.132  1.00  0.00           H
ATOM   3998  OW  SOL   689       9.300  16.781  51.892  1.00  0.00           O
ATOM   3999  HW1 SOL   689       9.060  16.601  50.942  1.00  0.00           H
ATOM   4000  HW2 SOL   689       9.600  17.721  51.992  1.00  0.00           H
ATOM   4001  OW  SOL   690       4.730   5.000  39.151  1.00  0.00           O
ATOM   4002  HW1 SOL   690       5.340   5.800  39.191  1.00  0.00           H
ATOM   4003  HW2 SOL   690       3.780   5.310  39.221  1.00  0.00           H
ATOM   4004  OW  SOL   691       1.590  11.371  51.902  1.00  0.00           O
ATOM   4005  HW1 SOL   691       1.810  10.761  52.662  1.00  0.00           H
ATOM   4006  HW2 SOL   691       1.690  10.881  51.042  1.00  0.00           H
ATOM   4007  OW  SOL   692      13.471  10.591  49.582  1.00  0.00           O
ATOM   4008  HW1 SOL   692      13.711   9.961  48.842  1.00  0.00           H
ATOM   4009  HW2 SOL   692      12.571  10.991  49.402  1.00  0.00           H
ATOM   4010  OW  SOL   693      13.021   8.550  40.331  1.00  0.00           O
ATOM   4011  HW1 SOL   693      12.161   8.240  40.751  1.00  0.00           H
ATOM   4012  HW2 SOL   693      12.981   8.410  39.341  1.00  0.00           H
ATOM   4013  OW  SOL   694      17.591  17.471  48.782  1.00  0.00           O
ATOM   4014  HW1 SOL   694      18.201  17.771  48.052  1.00  0.00           H
ATOM   4015  HW2 SOL   694      17.211  16.581  48.562  1.00  0.00           H
ATOM   4016  OW  SOL   695      12.521  17.311  48.522  1.00  0.00           O
ATOM   4017  HW1 SOL   695      13.361  17.361  47.982  1.00  0.00           H
ATOM   4018  HW2 SOL   695      12.291  16.351  48.702  1.00  0.00           H
ATOM   4019  OW  SOL   696       0.830  12.581  47.462  1.00  0.00           O
ATOM   4020  HW1 SOL   696       0.780  12.571  48.462  1.00  0.00           H
ATOM   4021  HW2 SOL   696       0.000  12.171  47.082  1.00  0.00           H
ATOM   4022  OW  SOL   697       6.880  16.621  54.402  1.00  0.00           O
ATOM   4023  HW1 SOL   697       6.320  17.431  54.492  1.00  0.00           H
ATOM   4024  HW2 SOL   697       7.400  16.661  53.542  1.00  0.00           H
ATOM   4025  OW  SOL   698      17.261   1.350  42.471  1.00  0.00           O
ATOM   4026  HW1 SOL   698      17.991   1.180  41.801  1.00  0.00           H
ATOM   4027  HW2 SOL   698      16.951   0.480  42.851  1.00  0.00           H
ATOM   4028  OW  SOL   699      13.881  15.731  42.011  1.00  0.00           O
ATOM   4029  HW1 SOL   699      14.551  15.851  41.271  1.00  0.00           H
ATOM   4030  HW2 SOL   699      13.481  16.621  42.241  1.00  0.00           H
ATOM   4031  OW  SOL   700       1.300  17.941  55.752  1.00  0.00           O
ATOM   4032  HW1 SOL   700       0.890  17.201  56.282  1.00  0.00           H
ATOM   4033  HW2 SOL   700       1.940  18.451  56.332  1.00  0.00           H
ATOM   4034  OW  SOL   701      12.801   9.270  43.961  1.00  0.00           O
ATOM   4035  HW1 SOL   701      13.401   8.460  43.981  1.00  0.00           H
ATOM   4036  HW2 SOL   701      13.201   9.960  43.361  1.00  0.00           H
ATOM   4037  OW  SOL   702       8.300  12.731  51.462  1.00  0.00           O
ATOM   4038  HW1 SOL   702       8.250  13.061  52.412  1.00  0.00           H
ATOM   4039  HW2 SOL   702       7.440  12.921  51.002  1.00  0.00           H
ATOM   4040  OW  SOL   703       6.720  16.161  38.781  1.00  0.00           O
ATOM   4041  HW1 SOL   703       6.810  16.261  37.791  1.00  0.00           H
ATOM   4042  HW2 SOL   703       6.320  15.271  38.991  1.00  0.00           H
ATOM   4043  OW  SOL   704      16.501  17.201  51.182  1.00  0.00           O
ATOM   4044  HW1 SOL   704      17.031  17.301  50.342  1.00  0.00           H
ATOM   4045  HW2 SOL   704      16.231  18.101  51.522  1.00  0.00           H
ATOM   4046  OW  SOL   705      18.411   1.750  46.872  1.00  0.00           O
ATOM   4047  HW1 SOL   705      18.801   0.900  46.512  1.00  0.00           H
ATOM   4048  HW2 SOL   705      17.431   1.770  46.682  1.00  0.00           H
ATOM   4049  OW  SOL   706       2.630   3.260  44.441  1.00  0.00           O
ATOM   4050  HW1 SOL   706       1.840   3.770  44.101  1.00  0.00           H
ATOM   4051  HW2 SOL   706       2.540   3.110  45.421  1.00  0.00           H
ATOM   4052  OW  SOL   707      11.941  16.121  37.551  1.00  0.00           O
ATOM   4053  HW1 SOL   707      12.001  15.191  37.921  1.00  0.00           H
ATOM   4054  HW2 SOL   707      11.351  16.121  36.751  1.00  0.00           H
ATOM   4055  OW  SOL   708       8.220  10.021  50.962  1.00  0.00           O
ATOM   4056  HW1 SOL   708       8.620  10.011  50.042  1.00  0.00           H
ATOM   4057  HW2 SOL   708       8.320  10.941  51.362  1.00  0.00           H
ATOM   4058  OW  SOL   709       9.160   9.100  40.151  1.00  0.00           O
ATOM   4059  HW1 SOL   709       9.790   9.480  39.471  1.00  0.00           H
ATOM   4060  HW2 SOL   709       9.560   8.270  40.541  1.00  0.00           H
ATOM   4061  OW  SOL   710      15.041  16.071  37.681  1.00  0.00           O
ATOM   4062  HW1 SOL   710      14.121  16.441  37.751  1.00  0.00           H
ATOM   4063  HW2 SOL   710      15.421  16.271  36.781  1.00  0.00           H
ATOM   4064  OW  SOL   711       3.720  12.881  52.142  1.00  0.00           O
ATOM   4065  HW1 SOL   711       3.590  13.811  51.802  1.00  0.00           H
ATOM   4066  HW2 SOL   711       2.880  12.361  52.012  1.00  0.00           H
ATOM   4067  OW  SOL   712      16.141  12.921  50.132  1.00  0.00           O
ATOM   4068  HW1 SOL   712      16.741  12.951  50.932  1.00  0.00           H
ATOM   4069  HW2 SOL   712      15.391  13.561  50.262  1.00  0.00           H
ATOM   4070  OW  SOL   713      10.391  10.981  44.201  1.00  0.00           O
ATOM   4071  HW1 SOL   713       9.691  10.511  44.741  1.00  0.00           H
ATOM   4072  HW2 SOL   713      10.981  10.301  43.771  1.00  0.00           H
ATOM   4073  OW  SOL   714      10.141   2.360  46.952  1.00  0.00           O
ATOM   4074  HW1 SOL   714      10.061   2.000  46.022  1.00  0.00           H
ATOM   4075  HW2 SOL   714      10.121   1.600  47.602  1.00  0.00           H
ATOM   4076  OW  SOL   715       5.900  14.871  42.151  1.00  0.00           O
ATOM   4077  HW1 SOL   715       6.320  14.291  41.451  1.00  0.00           H
ATOM   4078  HW2 SOL   715       5.460  15.661  41.711  1.00  0.00           H
ATOM   4079  OW  SOL   716      17.091   3.850  51.052  1.00  0.00           O
ATOM   4080  HW1 SOL   716      17.821   4.540  51.092  1.00  0.00           H
ATOM   4081  HW2 SOL   716      17.371   3.100  50.462  1.00  0.00           H
ATOM   4082  OW  SOL   717       2.550  13.481  40.141  1.00  0.00           O
ATOM   4083  HW1 SOL   717       1.590  13.491  39.871  1.00  0.00           H
ATOM   4084  HW2 SOL   717       2.670  14.011  40.981  1.00  0.00           H
ATOM   4085  OW  SOL   718       1.050  10.131  54.502  1.00  0.00           O
ATOM   4086  HW1 SOL   718       0.280   9.801  55.042  1.00  0.00           H
ATOM   4087  HW2 SOL   718       1.900   9.831  54.922  1.00  0.00           H
ATOM   4088  OW  SOL   719       6.720   2.030  52.132  1.00  0.00           O
ATOM   4089  HW1 SOL   719       7.620   1.870  51.732  1.00  0.00           H
ATOM   4090  HW2 SOL   719       6.800   2.080  53.122  1.00  0.00           H
ATOM   4091  OW  SOL   720       0.750   3.450  37.571  1.00  0.00           O
ATOM   4092  HW1 SOL   720      -0.170   3.170  37.281  1.00  0.00           H
ATOM   4093  HW2 SOL   720       1.060   4.220  37.011  1.00  0.00           H
ATOM   4094  OW  SOL   721      14.401   8.560  51.222  1.00  0.00           O
ATOM   4095  HW1 SOL   721      13.831   9.080  50.592  1.00  0.00           H
ATOM   4096  HW2 SOL   721      15.361   8.680  50.982  1.00  0.00           H
ATOM   4097  OW  SOL   722       0.720   1.660  40.421  1.00  0.00           O
ATOM   4098  HW1 SOL   722       0.550   2.490  39.881  1.00  0.00           H
ATOM   4099  HW2 SOL   722       1.620   1.290  40.201  1.00  0.00           H
ATOM   4100  OW  SOL   723      11.831  13.351  38.431  1.00  0.00           O
ATOM   4101  HW1 SOL   723      10.841  13.241  38.451  1.00  0.00           H
ATOM   4102  HW2 SOL   723      12.171  13.501  39.361  1.00  0.00           H
ATOM   4103  OW  SOL   724       6.130   8.420  51.552  1.00  0.00           O
ATOM   4104  HW1 SOL   724       6.690   9.230  51.382  1.00  0.00           H
ATOM   4105  HW2 SOL   724       6.720   7.620  51.582  1.00  0.00           H
ATOM   4106  OW  SOL   725      14.931  17.671  46.832  1.00  0.00           O
ATOM   4107  HW1 SOL   725      15.261  18.311  46.142  1.00  0.00           H
ATOM   4108  HW2 SOL   725      15.591  17.611  47.582  1.00  0.00           H
ATOM   4109  OW  SOL   726       7.160   5.650  54.322  1.00  0.00           O
ATOM   4110  HW1 SOL   726       7.350   6.300  55.062  1.00  0.00           H
ATOM   4111  HW2 SOL   726       7.760   4.850  54.412  1.00  0.00           H
ATOM   4112  OW  SOL   727      14.501  12.201  53.572  1.00  0.00           O
ATOM   4113  HW1 SOL   727      14.411  12.101  54.562  1.00  0.00           H
ATOM   4114  HW2 SOL   727      15.461  12.131  53.312  1.00  0.00           H
ATOM   4115  OW  SOL   728       3.900  17.411  52.842  1.00  0.00           O
ATOM   4116  HW1 SOL   728       2.990  17.821  52.822  1.00  0.00           H
ATOM   4117  HW2 SOL   728       3.830  16.471  53.162  1.00  0.00           H
ATOM   4118  OW  SOL   729      16.741   8.830  49.782  1.00  0.00           O
ATOM   4119  HW1 SOL   729      16.471   7.940  49.412  1.00  0.00           H
ATOM   4120  HW2 SOL   729      16.751   9.510  49.052  1.00  0.00           H
ATOM   4121  OW  SOL   730      12.251   3.250  41.731  1.00  0.00           O
ATOM   4122  HW1 SOL   730      12.901   2.510  41.621  1.00  0.00           H
ATOM   4123  HW2 SOL   730      12.451   3.750  42.571  1.00  0.00           H
ATOM   4124  OW  SOL   731       5.940   7.450  43.761  1.00  0.00           O
ATOM   4125  HW1 SOL   731       6.440   8.300  43.571  1.00  0.00           H
ATOM   4126  HW2 SOL   731       5.060   7.470  43.281  1.00  0.00           H
ATOM   4127  OW  SOL   732      17.771   3.420  53.662  1.00  0.00           O
ATOM   4128  HW1 SOL   732      17.601   3.730  52.722  1.00  0.00           H
ATOM   4129  HW2 SOL   732      16.931   3.050  54.042  1.00  0.00           H
ATOM   4130  OW  SOL   733      17.301   9.341  52.412  1.00  0.00           O
ATOM   4131  HW1 SOL   733      17.681  10.251  52.562  1.00  0.00           H
ATOM   4132  HW2 SOL   733      17.221   9.171  51.422  1.00  0.00           H
ATOM   4133  OW  SOL   734       8.590  13.741  37.401  1.00  0.00           O
ATOM   4134  HW1 SOL   734       8.130  13.891  38.281  1.00  0.00           H
ATOM   4135  HW2 SOL   734       9.030  14.591  37.101  1.00  0.00           H
ATOM   4136  OW  SOL   735       6.610  17.901  46.772  1.00  0.00           O
ATOM   4137  HW1 SOL   735       6.150  18.781  46.642  1.00  0.00           H
ATOM   4138  HW2 SOL   735       7.600  18.021  46.702  1.00  0.00           H
ATOM   4139  OW  SOL   736       8.590   9.561  45.851  1.00  0.00           O
ATOM   4140  HW1 SOL   736       9.130   8.871  46.331  1.00  0.00           H
ATOM   4141  HW2 SOL   736       8.270  10.251  46.511  1.00  0.00           H
ATOM   4142  OW  SOL   737      10.831   9.841  38.111  1.00  0.00           O
ATOM   4143  HW1 SOL   737      10.601  10.371  37.291  1.00  0.00           H
ATOM   4144  HW2 SOL   737      11.641   9.281  37.921  1.00  0.00           H
ATOM   4145  OW  SOL   738      18.611  15.691  45.751  1.00  0.00           O
ATOM   4146  HW1 SOL   738      17.901  15.571  45.051  1.00  0.00           H
ATOM   4147  HW2 SOL   738      18.621  14.901  46.351  1.00  0.00           H
ATOM   4148  OW  SOL   739       2.210  13.141  55.682  1.00  0.00           O
ATOM   4149  HW1 SOL   739       1.560  12.411  55.472  1.00  0.00           H
ATOM   4150  HW2 SOL   739       2.250  13.281  56.662  1.00  0.00           H
ATOM   4151  OW  SOL   740       6.720  13.911  53.482  1.00  0.00           O
ATOM   4152  HW1 SOL   740       5.940  13.411  53.862  1.00  0.00           H
ATOM   4153  HW2 SOL   740       6.690  14.861  53.792  1.00  0.00           H
ATOM   4154  OW  SOL   741      18.241   1.920  49.512  1.00  0.00           O
ATOM   4155  HW1 SOL   741      18.201   1.020  49.952  1.00  0.00           H
ATOM   4156  HW2 SOL   741      18.271   1.810  48.522  1.00  0.00           H
ATOM   4157  OW  SOL   742       4.280   4.240  42.441  1.00  0.00           O
ATOM   4158  HW1 SOL   742       4.580   3.520  41.821  1.00  0.00           H
ATOM   4159  HW2 SOL   742       3.890   3.840  43.271  1.00  0.00           H
ATOM   4160  OW  SOL   743      17.051  14.871  48.282  1.00  0.00           O
ATOM   4161  HW1 SOL   743      16.121  14.621  48.012  1.00  0.00           H
ATOM   4162  HW2 SOL   743      17.311  14.371  49.102  1.00  0.00           H
ATOM   4163  OW  SOL   744       3.170   5.470  50.042  1.00  0.00           O
ATOM   4164  HW1 SOL   744       3.550   4.880  50.762  1.00  0.00           H
ATOM   4165  HW2 SOL   744       3.570   5.210  49.162  1.00  0.00           H
ATOM   4166  OW  SOL   745       8.120  15.861  44.111  1.00  0.00           O
ATOM   4167  HW1 SOL   745       8.440  15.961  43.171  1.00  0.00           H
ATOM   4168  HW2 SOL   745       7.330  15.241  44.131  1.00  0.00           H
ATOM   4169  OW  SOL   746      14.241   2.140  48.362  1.00  0.00           O
ATOM   4170  HW1 SOL   746      14.761   1.490  48.912  1.00  0.00           H
ATOM   4171  HW2 SOL   746      13.751   2.770  48.972  1.00  0.00           H
ATOM   4172  OW  SOL   747      10.011   0.340  48.782  1.00  0.00           O
ATOM   4173  HW1 SOL   747       9.381  -0.380  48.472  1.00  0.00           H
ATOM   4174  HW2 SOL   747      10.941  -0.020  48.782  1.00  0.00           H
ATOM   4175  OW  SOL   748       7.700  13.301  40.251  1.00  0.00           O
ATOM   4176  HW1 SOL   748       7.240  12.431  40.421  1.00  0.00           H
ATOM   4177  HW2 SOL   748       8.610  13.271  40.661  1.00  0.00           H
ATOM   4178  OW  SOL   749       6.180  15.671  50.082  1.00  0.00           O
ATOM   4179  HW1 SOL   749       6.130  16.491  50.652  1.00  0.00           H
ATOM   4180  HW2 SOL   749       7.070  15.641  49.632  1.00  0.00           H
ATOM   4181  OW  SOL   750      13.521   0.520  38.921  1.00  0.00           O
ATOM   4182  HW1 SOL   750      13.871   0.110  38.081  1.00  0.00           H
ATOM   4183  HW2 SOL   750      12.621   0.140  39.121  1.00  0.00           H
ATOM   4184  OW  SOL   751      13.001   4.530  44.151  1.00  0.00           O
ATOM   4185  HW1 SOL   751      12.411   5.330  44.191  1.00  0.00           H
ATOM   4186  HW2 SOL   751      13.151   4.180  45.081  1.00  0.00           H
ATOM   4187  OW  SOL   752      15.931   2.210  46.061  1.00  0.00           O
ATOM   4188  HW1 SOL   752      15.091   2.200  46.601  1.00  0.00           H
ATOM   4189  HW2 SOL   752      15.951   3.040  45.501  1.00  0.00           H
ATOM   4190  OW  SOL   753       0.390  10.771  40.241  1.00  0.00           O
ATOM   4191  HW1 SOL   753       1.380  10.661  40.151  1.00  0.00           H
ATOM   4192  HW2 SOL   753      -0.010   9.911  40.561  1.00  0.00           H
ATOM   4193  OW  SOL   754       8.750  16.461  40.611  1.00  0.00           O
ATOM   4194  HW1 SOL   754       7.980  16.111  40.071  1.00  0.00           H
ATOM   4195  HW2 SOL   754       8.430  17.171  41.231  1.00  0.00           H
ATOM   4196  OW  SOL   755       2.300   6.280  56.992  1.00  0.00           O
ATOM   4197  HW1 SOL   755       1.370   6.260  57.362  1.00  0.00           H
ATOM   4198  HW2 SOL   755       2.310   5.890  56.072  1.00  0.00           H
ATOM   4199  OW  SOL   756       2.250   2.750  65.822  1.00  0.00           O
ATOM   4200  HW1 SOL   756       2.600   2.580  66.742  1.00  0.00           H
ATOM   4201  HW2 SOL   756       1.370   2.300  65.702  1.00  0.00           H
ATOM   4202  OW  SOL   757       0.190   3.680  62.332  1.00  0.00           O
ATOM   4203  HW1 SOL   757      -0.630   4.110  62.722  1.00  0.00           H
ATOM   4204  HW2 SOL   757      -0.090   2.950  61.702  1.00  0.00           H
ATOM   4205  OW  SOL   758       5.690  12.751  67.512  1.00  0.00           O
ATOM   4206  HW1 SOL   758       4.760  12.681  67.142  1.00  0.00           H
ATOM   4207  HW2 SOL   758       5.800  13.641  67.952  1.00  0.00           H
ATOM   4208  OW  SOL   759      15.551  15.111  62.892  1.00  0.00           O
ATOM   4209  HW1 SOL   759      14.981  14.951  63.702  1.00  0.00           H
ATOM   4210  HW2 SOL   759      14.961  15.211  62.092  1.00  0.00           H
ATOM   4211  OW  SOL   760      11.351   7.030  63.032  1.00  0.00           O
ATOM   4212  HW1 SOL   760      11.921   7.810  62.782  1.00  0.00           H
ATOM   4213  HW2 SOL   760      10.751   7.290  63.792  1.00  0.00           H
ATOM   4214  OW  SOL   761      17.551   6.070  58.172  1.00  0.00           O
ATOM   4215  HW1 SOL   761      17.431   5.940  57.182  1.00  0.00           H
ATOM   4216  HW2 SOL   761      17.251   5.260  58.662  1.00  0.00           H
ATOM   4217  OW  SOL   762       7.680  11.441  66.092  1.00  0.00           O
ATOM   4218  HW1 SOL   762       6.900  11.611  66.692  1.00  0.00           H
ATOM   4219  HW2 SOL   762       8.020  12.311  65.732  1.00  0.00           H
ATOM   4220  OW  SOL   763       6.850  10.121  62.512  1.00  0.00           O
ATOM   4221  HW1 SOL   763       7.540   9.961  63.212  1.00  0.00           H
ATOM   4222  HW2 SOL   763       6.120  10.691  62.892  1.00  0.00           H
ATOM   4223  OW  SOL   764       3.350  14.351  66.472  1.00  0.00           O
ATOM   4224  HW1 SOL   764       2.570  14.041  65.942  1.00  0.00           H
ATOM   4225  HW2 SOL   764       3.930  14.931  65.902  1.00  0.00           H
ATOM   4226  OW  SOL   765      14.601  15.051  69.252  1.00  0.00           O
ATOM   4227  HW1 SOL   765      14.841  15.991  69.512  1.00  0.00           H
ATOM   4228  HW2 SOL   765      14.441  14.511  70.072  1.00  0.00           H
ATOM   4229  OW  SOL   766       4.380   3.920  70.852  1.00  0.00           O
ATOM   4230  HW1 SOL   766       5.200   3.360  70.942  1.00  0.00           H
ATOM   4231  HW2 SOL   766       3.570   3.340  70.892  1.00  0.00           H
ATOM   4232  OW  SOL   767      16.031   4.470  63.232  1.00  0.00           O
ATOM   4233  HW1 SOL   767      15.291   4.930  62.732  1.00  0.00           H
ATOM   4234  HW2 SOL   767      16.541   5.150  63.762  1.00  0.00           H
ATOM   4235  OW  SOL   768       2.310  17.131  60.692  1.00  0.00           O
ATOM   4236  HW1 SOL   768       2.650  17.901  61.232  1.00  0.00           H
ATOM   4237  HW2 SOL   768       2.750  17.131  59.792  1.00  0.00           H
ATOM   4238  OW  SOL   769       2.300  14.341  61.242  1.00  0.00           O
ATOM   4239  HW1 SOL   769       2.040  15.301  61.242  1.00  0.00           H
ATOM   4240  HW2 SOL   769       1.590  13.801  61.692  1.00  0.00           H
ATOM   4241  OW  SOL   770       2.400  10.911  64.722  1.00  0.00           O
ATOM   4242  HW1 SOL   770       2.540  10.071  65.242  1.00  0.00           H
ATOM   4243  HW2 SOL   770       1.850  11.551  65.272  1.00  0.00           H
ATOM   4244  OW  SOL   771       6.200  17.861  70.252  1.00  0.00           O
ATOM   4245  HW1 SOL   771       5.280  17.691  70.602  1.00  0.00           H
ATOM   4246  HW2 SOL   771       6.480  18.781  70.512  1.00  0.00           H
ATOM   4247  OW  SOL   772       6.060   9.641  57.092  1.00  0.00           O
ATOM   4248  HW1 SOL   772       6.130  10.481  56.552  1.00  0.00           H
ATOM   4249  HW2 SOL   772       6.520   9.771  57.972  1.00  0.00           H
ATOM   4250  OW  SOL   773      15.941   1.140  70.662  1.00  0.00           O
ATOM   4251  HW1 SOL   773      15.761   1.810  69.942  1.00  0.00           H
ATOM   4252  HW2 SOL   773      15.911   1.600  71.552  1.00  0.00           H
ATOM   4253  OW  SOL   774       1.220   6.430  61.492  1.00  0.00           O
ATOM   4254  HW1 SOL   774       0.770   5.550  61.662  1.00  0.00           H
ATOM   4255  HW2 SOL   774       1.210   6.970  62.332  1.00  0.00           H
ATOM   4256  OW  SOL   775      18.421  17.671  59.452  1.00  0.00           O
ATOM   4257  HW1 SOL   775      18.961  17.381  60.252  1.00  0.00           H
ATOM   4258  HW2 SOL   775      18.721  18.571  59.162  1.00  0.00           H
ATOM   4259  OW  SOL   776       0.270  15.961  57.032  1.00  0.00           O
ATOM   4260  HW1 SOL   776       0.080  15.001  57.242  1.00  0.00           H
ATOM   4261  HW2 SOL   776      -0.060  16.541  57.782  1.00  0.00           H
ATOM   4262  OW  SOL   777      16.891   9.220  61.982  1.00  0.00           O
ATOM   4263  HW1 SOL   777      17.841   8.930  62.062  1.00  0.00           H
ATOM   4264  HW2 SOL   777      16.811   9.870  61.232  1.00  0.00           H
ATOM   4265  OW  SOL   778      16.411  11.081  60.182  1.00  0.00           O
ATOM   4266  HW1 SOL   778      17.271  11.101  59.662  1.00  0.00           H
ATOM   4267  HW2 SOL   778      16.551  11.551  61.062  1.00  0.00           H
ATOM   4268  OW  SOL   779       1.130   7.370  71.832  1.00  0.00           O
ATOM   4269  HW1 SOL   779       2.010   7.240  72.282  1.00  0.00           H
ATOM   4270  HW2 SOL   779       1.000   8.340  71.612  1.00  0.00           H
ATOM   4271  OW  SOL   780       6.130  13.651  63.122  1.00  0.00           O
ATOM   4272  HW1 SOL   780       5.640  12.781  63.212  1.00  0.00           H
ATOM   4273  HW2 SOL   780       5.900  14.081  62.252  1.00  0.00           H
ATOM   4274  OW  SOL   781      12.931  12.281  70.092  1.00  0.00           O
ATOM   4275  HW1 SOL   781      13.301  11.551  69.512  1.00  0.00           H
ATOM   4276  HW2 SOL   781      13.451  12.331  70.942  1.00  0.00           H
ATOM   4277  OW  SOL   782       8.090   0.040  60.882  1.00  0.00           O
ATOM   4278  HW1 SOL   782       8.490   0.950  60.792  1.00  0.00           H
ATOM   4279  HW2 SOL   782       7.090   0.120  60.942  1.00  0.00           H
ATOM   4280  OW  SOL   783       1.970   9.761  68.502  1.00  0.00           O
ATOM   4281  HW1 SOL   783       2.860   9.311  68.362  1.00  0.00           H
ATOM   4282  HW2 SOL   783       1.240   9.111  68.312  1.00  0.00           H
ATOM   4283  OW  SOL   784      15.251   9.991  57.762  1.00  0.00           O
ATOM   4284  HW1 SOL   784      14.621   9.231  57.892  1.00  0.00           H
ATOM   4285  HW2 SOL   784      15.731  10.171  58.622  1.00  0.00           H
ATOM   4286  OW  SOL   785      11.871  17.921  72.022  1.00  0.00           O
ATOM   4287  HW1 SOL   785      12.111  18.521  71.262  1.00  0.00           H
ATOM   4288  HW2 SOL   785      11.941  16.971  71.722  1.00  0.00           H
ATOM   4289  OW  SOL   786      14.661  14.171  65.392  1.00  0.00           O
ATOM   4290  HW1 SOL   786      14.071  14.231  66.192  1.00  0.00           H
ATOM   4291  HW2 SOL   786      14.511  13.291  64.932  1.00  0.00           H
ATOM   4292  OW  SOL   787      16.671  17.141  61.582  1.00  0.00           O
ATOM   4293  HW1 SOL   787      16.261  16.911  60.702  1.00  0.00           H
ATOM   4294  HW2 SOL   787      16.491  16.401  62.232  1.00  0.00           H
ATOM   4295  OW  SOL   788       5.980   7.290  58.562  1.00  0.00           O
ATOM   4296  HW1 SOL   788       6.220   7.980  57.882  1.00  0.00           H
ATOM   4297  HW2 SOL   788       5.200   7.620  59.102  1.00  0.00           H
ATOM   4298  OW  SOL   789      12.811   3.450  65.302  1.00  0.00           O
ATOM   4299  HW1 SOL   789      11.951   2.950  65.172  1.00  0.00           H
ATOM   4300  HW2 SOL   789      13.431   2.910  65.862  1.00  0.00           H
ATOM   4301  OW  SOL   790      15.761  16.621  58.932  1.00  0.00           O
ATOM   4302  HW1 SOL   790      16.651  17.081  58.962  1.00  0.00           H
ATOM   4303  HW2 SOL   790      15.551  16.381  57.982  1.00  0.00           H
ATOM   4304  OW  SOL   791       8.070   6.050  70.512  1.00  0.00           O
ATOM   4305  HW1 SOL   791       7.600   6.020  71.402  1.00  0.00           H
ATOM   4306  HW2 SOL   791       7.560   5.500  69.852  1.00  0.00           H
ATOM   4307  OW  SOL   792       9.731   8.900  71.582  1.00  0.00           O
ATOM   4308  HW1 SOL   792      10.191   8.060  71.292  1.00  0.00           H
ATOM   4309  HW2 SOL   792       9.171   9.240  70.832  1.00  0.00           H
ATOM   4310  OW  SOL   793       9.911   4.100  68.282  1.00  0.00           O
ATOM   4311  HW1 SOL   793       9.141   4.440  68.822  1.00  0.00           H
ATOM   4312  HW2 SOL   793       9.571   3.590  67.492  1.00  0.00           H
ATOM   4313  OW  SOL   794      10.411   7.010  60.152  1.00  0.00           O
ATOM   4314  HW1 SOL   794      10.671   6.970  61.112  1.00  0.00           H
ATOM   4315  HW2 SOL   794       9.561   6.500  60.012  1.00  0.00           H
ATOM   4316  OW  SOL   795       0.760   8.110  63.752  1.00  0.00           O
ATOM   4317  HW1 SOL   795       1.750   7.990  63.842  1.00  0.00           H
ATOM   4318  HW2 SOL   795       0.520   9.060  63.962  1.00  0.00           H
ATOM   4319  OW  SOL   796       1.300  18.211  71.572  1.00  0.00           O
ATOM   4320  HW1 SOL   796       1.200  18.061  72.562  1.00  0.00           H
ATOM   4321  HW2 SOL   796       0.440  18.571  71.212  1.00  0.00           H
ATOM   4322  OW  SOL   797       8.650   3.480  57.812  1.00  0.00           O
ATOM   4323  HW1 SOL   797       9.240   4.110  57.322  1.00  0.00           H
ATOM   4324  HW2 SOL   797       8.840   2.540  57.522  1.00  0.00           H
ATOM   4325  OW  SOL   798      13.621  11.441  61.312  1.00  0.00           O
ATOM   4326  HW1 SOL   798      14.451  11.151  60.832  1.00  0.00           H
ATOM   4327  HW2 SOL   798      13.131  12.111  60.752  1.00  0.00           H
ATOM   4328  OW  SOL   799       5.500   1.960  64.712  1.00  0.00           O
ATOM   4329  HW1 SOL   799       5.450   1.910  65.712  1.00  0.00           H
ATOM   4330  HW2 SOL   799       5.520   2.920  64.422  1.00  0.00           H
ATOM   4331  OW  SOL   800      10.081  14.561  60.632  1.00  0.00           O
ATOM   4332  HW1 SOL   800       9.621  15.281  60.112  1.00  0.00           H
ATOM   4333  HW2 SOL   800      10.041  14.761  61.612  1.00  0.00           H
ATOM   4334  OW  SOL   801       3.510  18.011  64.392  1.00  0.00           O
ATOM   4335  HW1 SOL   801       4.010  17.151  64.452  1.00  0.00           H
ATOM   4336  HW2 SOL   801       4.160  18.781  64.362  1.00  0.00           H
ATOM   4337  OW  SOL   802      17.951  10.661  64.592  1.00  0.00           O
ATOM   4338  HW1 SOL   802      17.331  10.511  63.832  1.00  0.00           H
ATOM   4339  HW2 SOL   802      17.431  10.771  65.442  1.00  0.00           H
ATOM   4340  OW  SOL   803      12.271  15.501  70.922  1.00  0.00           O
ATOM   4341  HW1 SOL   803      12.331  14.731  71.562  1.00  0.00           H
ATOM   4342  HW2 SOL   803      11.751  15.241  70.122  1.00  0.00           H
ATOM   4343  OW  SOL   804       3.210   9.431  58.282  1.00  0.00           O
ATOM   4344  HW1 SOL   804       4.030   9.821  57.862  1.00  0.00           H
ATOM   4345  HW2 SOL   804       2.940   8.611  57.792  1.00  0.00           H
ATOM   4346  OW  SOL   805      14.581   7.350  63.142  1.00  0.00           O
ATOM   4347  HW1 SOL   805      14.531   6.700  63.892  1.00  0.00           H
ATOM   4348  HW2 SOL   805      15.381   7.940  63.272  1.00  0.00           H
ATOM   4349  OW  SOL   806       4.610  12.661  73.132  1.00  0.00           O
ATOM   4350  HW1 SOL   806       4.110  12.671  72.272  1.00  0.00           H
ATOM   4351  HW2 SOL   806       3.980  12.481  73.892  1.00  0.00           H
ATOM   4352  OW  SOL   807      11.111  17.761  58.232  1.00  0.00           O
ATOM   4353  HW1 SOL   807      10.511  17.141  58.732  1.00  0.00           H
ATOM   4354  HW2 SOL   807      11.421  17.321  57.382  1.00  0.00           H
ATOM   4355  OW  SOL   808       2.020   2.850  70.842  1.00  0.00           O
ATOM   4356  HW1 SOL   808       1.220   3.450  70.712  1.00  0.00           H
ATOM   4357  HW2 SOL   808       1.920   2.360  71.702  1.00  0.00           H
ATOM   4358  OW  SOL   809      16.321  13.771  56.672  1.00  0.00           O
ATOM   4359  HW1 SOL   809      16.001  14.711  56.572  1.00  0.00           H
ATOM   4360  HW2 SOL   809      15.561  13.141  56.552  1.00  0.00           H
ATOM   4361  OW  SOL   810       4.640  17.431  59.092  1.00  0.00           O
ATOM   4362  HW1 SOL   810       4.970  17.821  59.952  1.00  0.00           H
ATOM   4363  HW2 SOL   810       5.400  17.361  58.442  1.00  0.00           H
ATOM   4364  OW  SOL   811      14.001   1.070  60.122  1.00  0.00           O
ATOM   4365  HW1 SOL   811      13.761   0.700  59.222  1.00  0.00           H
ATOM   4366  HW2 SOL   811      14.991   1.230  60.162  1.00  0.00           H
ATOM   4367  OW  SOL   812       2.490  17.851  68.272  1.00  0.00           O
ATOM   4368  HW1 SOL   812       3.060  17.201  68.772  1.00  0.00           H
ATOM   4369  HW2 SOL   812       2.330  17.521  67.342  1.00  0.00           H
ATOM   4370  OW  SOL   813       9.401  16.981  64.902  1.00  0.00           O
ATOM   4371  HW1 SOL   813      10.201  16.411  65.112  1.00  0.00           H
ATOM   4372  HW2 SOL   813       8.911  16.581  64.132  1.00  0.00           H
ATOM   4373  OW  SOL   814       3.820   7.000  60.662  1.00  0.00           O
ATOM   4374  HW1 SOL   814       4.270   6.100  60.632  1.00  0.00           H
ATOM   4375  HW2 SOL   814       2.880   6.890  60.992  1.00  0.00           H
ATOM   4376  OW  SOL   815       6.140   1.220  57.032  1.00  0.00           O
ATOM   4377  HW1 SOL   815       7.120   1.000  57.102  1.00  0.00           H
ATOM   4378  HW2 SOL   815       5.830   1.050  56.102  1.00  0.00           H
ATOM   4379  OW  SOL   816       8.880  15.141  67.812  1.00  0.00           O
ATOM   4380  HW1 SOL   816       8.650  14.891  66.872  1.00  0.00           H
ATOM   4381  HW2 SOL   816       9.490  14.451  68.202  1.00  0.00           H
ATOM   4382  OW  SOL   817      13.511   5.900  70.192  1.00  0.00           O
ATOM   4383  HW1 SOL   817      13.791   5.470  71.042  1.00  0.00           H
ATOM   4384  HW2 SOL   817      13.761   6.860  70.202  1.00  0.00           H
ATOM   4385  OW  SOL   818       8.030  14.021  65.102  1.00  0.00           O
ATOM   4386  HW1 SOL   818       8.930  14.161  64.682  1.00  0.00           H
ATOM   4387  HW2 SOL   818       7.320  14.041  64.392  1.00  0.00           H
ATOM   4388  OW  SOL   819       9.220   5.030  64.852  1.00  0.00           O
ATOM   4389  HW1 SOL   819       8.970   4.940  63.892  1.00  0.00           H
ATOM   4390  HW2 SOL   819       9.700   4.210  65.162  1.00  0.00           H
ATOM   4391  OW  SOL   820       5.390   0.640  60.982  1.00  0.00           O
ATOM   4392  HW1 SOL   820       4.580   0.650  61.562  1.00  0.00           H
ATOM   4393  HW2 SOL   820       5.420   1.470  60.432  1.00  0.00           H
ATOM   4394  OW  SOL   821      14.341  11.881  56.272  1.00  0.00           O
ATOM   4395  HW1 SOL   821      14.661  11.121  56.842  1.00  0.00           H
ATOM   4396  HW2 SOL   821      13.421  12.151  56.572  1.00  0.00           H
ATOM   4397  OW  SOL   822       2.970   0.350  57.572  1.00  0.00           O
ATOM   4398  HW1 SOL   822       3.460   1.190  57.362  1.00  0.00           H
ATOM   4399  HW2 SOL   822       3.590  -0.300  58.022  1.00  0.00           H
ATOM   4400  OW  SOL   823       9.351   2.360  60.662  1.00  0.00           O
ATOM   4401  HW1 SOL   823       8.871   2.770  59.882  1.00  0.00           H
ATOM   4402  HW2 SOL   823      10.341   2.340  60.472  1.00  0.00           H
ATOM   4403  OW  SOL   824      10.761   6.830  70.502  1.00  0.00           O
ATOM   4404  HW1 SOL   824       9.961   6.220  70.532  1.00  0.00           H
ATOM   4405  HW2 SOL   824      11.571   6.300  70.262  1.00  0.00           H
ATOM   4406  OW  SOL   825      12.271  15.701  63.792  1.00  0.00           O
ATOM   4407  HW1 SOL   825      12.481  16.441  63.142  1.00  0.00           H
ATOM   4408  HW2 SOL   825      12.951  15.701  64.522  1.00  0.00           H
ATOM   4409  OW  SOL   826       4.590  11.521  63.272  1.00  0.00           O
ATOM   4410  HW1 SOL   826       3.880  11.251  63.922  1.00  0.00           H
ATOM   4411  HW2 SOL   826       4.330  11.241  62.342  1.00  0.00           H
ATOM   4412  OW  SOL   827      12.711  17.971  61.772  1.00  0.00           O
ATOM   4413  HW1 SOL   827      13.151  18.611  61.132  1.00  0.00           H
ATOM   4414  HW2 SOL   827      12.211  18.491  62.472  1.00  0.00           H
ATOM   4415  OW  SOL   828      10.321   5.490  56.022  1.00  0.00           O
ATOM   4416  HW1 SOL   828       9.911   6.310  55.632  1.00  0.00           H
ATOM   4417  HW2 SOL   828      10.961   5.750  56.752  1.00  0.00           H
ATOM   4418  OW  SOL   829       0.780   5.560  69.722  1.00  0.00           O
ATOM   4419  HW1 SOL   829       1.700   5.550  69.312  1.00  0.00           H
ATOM   4420  HW2 SOL   829       0.720   6.300  70.392  1.00  0.00           H
ATOM   4421  OW  SOL   830       5.610   2.220  67.332  1.00  0.00           O
ATOM   4422  HW1 SOL   830       5.990   1.380  67.702  1.00  0.00           H
ATOM   4423  HW2 SOL   830       4.730   2.410  67.772  1.00  0.00           H
ATOM   4424  OW  SOL   831       8.660   4.540  62.282  1.00  0.00           O
ATOM   4425  HW1 SOL   831       8.340   5.260  61.662  1.00  0.00           H
ATOM   4426  HW2 SOL   831       8.900   3.730  61.752  1.00  0.00           H
ATOM   4427  OW  SOL   832      10.171   0.390  63.392  1.00  0.00           O
ATOM   4428  HW1 SOL   832       9.451   0.440  62.702  1.00  0.00           H
ATOM   4429  HW2 SOL   832       9.931  -0.300  64.082  1.00  0.00           H
ATOM   4430  OW  SOL   833      14.291  11.731  64.532  1.00  0.00           O
ATOM   4431  HW1 SOL   833      13.741  10.891  64.462  1.00  0.00           H
ATOM   4432  HW2 SOL   833      14.551  12.021  63.612  1.00  0.00           H
ATOM   4433  OW  SOL   834      14.661   5.900  65.782  1.00  0.00           O
ATOM   4434  HW1 SOL   834      14.361   4.950  65.852  1.00  0.00           H
ATOM   4435  HW2 SOL   834      15.391   6.060  66.442  1.00  0.00           H
ATOM   4436  OW  SOL   835      18.571   8.330  59.632  1.00  0.00           O
ATOM   4437  HW1 SOL   835      18.991   7.690  60.272  1.00  0.00           H
ATOM   4438  HW2 SOL   835      18.191   7.820  58.852  1.00  0.00           H
ATOM   4439  OW  SOL   836       4.880  13.851  57.602  1.00  0.00           O
ATOM   4440  HW1 SOL   836       4.010  13.701  58.072  1.00  0.00           H
ATOM   4441  HW2 SOL   836       4.710  14.111  56.652  1.00  0.00           H
ATOM   4442  OW  SOL   837      16.641  12.801  62.432  1.00  0.00           O
ATOM   4443  HW1 SOL   837      17.631  12.881  62.572  1.00  0.00           H
ATOM   4444  HW2 SOL   837      16.191  13.641  62.742  1.00  0.00           H
ATOM   4445  OW  SOL   838      13.901   5.750  56.642  1.00  0.00           O
ATOM   4446  HW1 SOL   838      13.361   5.540  57.452  1.00  0.00           H
ATOM   4447  HW2 SOL   838      14.811   5.340  56.732  1.00  0.00           H
ATOM   4448  OW  SOL   839       5.270   2.560  59.142  1.00  0.00           O
ATOM   4449  HW1 SOL   839       5.540   1.970  58.392  1.00  0.00           H
ATOM   4450  HW2 SOL   839       5.270   3.510  58.832  1.00  0.00           H
ATOM   4451  OW  SOL   840      17.541  12.231  71.742  1.00  0.00           O
ATOM   4452  HW1 SOL   840      18.451  11.841  71.612  1.00  0.00           H
ATOM   4453  HW2 SOL   840      17.621  13.191  71.982  1.00  0.00           H
ATOM   4454  OW  SOL   841      10.641  13.471  69.262  1.00  0.00           O
ATOM   4455  HW1 SOL   841       9.841  13.241  69.812  1.00  0.00           H
ATOM   4456  HW2 SOL   841      11.471  13.211  69.752  1.00  0.00           H
ATOM   4457  OW  SOL   842      15.921  16.291  72.112  1.00  0.00           O
ATOM   4458  HW1 SOL   842      16.191  16.631  71.212  1.00  0.00           H
ATOM   4459  HW2 SOL   842      16.711  15.911  72.572  1.00  0.00           H
ATOM   4460  OW  SOL   843      11.111  11.951  66.862  1.00  0.00           O
ATOM   4461  HW1 SOL   843      10.711  12.391  67.672  1.00  0.00           H
ATOM   4462  HW2 SOL   843      10.701  12.321  66.032  1.00  0.00           H
ATOM   4463  OW  SOL   844      16.381  10.991  66.652  1.00  0.00           O
ATOM   4464  HW1 SOL   844      16.431  11.801  67.242  1.00  0.00           H
ATOM   4465  HW2 SOL   844      15.521  11.011  66.142  1.00  0.00           H
ATOM   4466  OW  SOL   845       9.150   0.890  69.882  1.00  0.00           O
ATOM   4467  HW1 SOL   845       9.400   0.690  68.932  1.00  0.00           H
ATOM   4468  HW2 SOL   845       9.870   1.450  70.302  1.00  0.00           H
ATOM   4469  OW  SOL   846       9.801  11.161  73.052  1.00  0.00           O
ATOM   4470  HW1 SOL   846       8.811  11.221  73.152  1.00  0.00           H
ATOM   4471  HW2 SOL   846      10.031  10.361  72.492  1.00  0.00           H
ATOM   4472  OW  SOL   847       7.050  10.501  59.542  1.00  0.00           O
ATOM   4473  HW1 SOL   847       6.910  10.571  60.532  1.00  0.00           H
ATOM   4474  HW2 SOL   847       7.890   9.991  59.362  1.00  0.00           H
ATOM   4475  OW  SOL   848       4.100   8.130  68.372  1.00  0.00           O
ATOM   4476  HW1 SOL   848       4.960   8.250  68.872  1.00  0.00           H
ATOM   4477  HW2 SOL   848       3.680   7.260  68.642  1.00  0.00           H
ATOM   4478  OW  SOL   849      12.741   3.860  68.482  1.00  0.00           O
ATOM   4479  HW1 SOL   849      12.951   4.600  69.122  1.00  0.00           H
ATOM   4480  HW2 SOL   849      11.851   4.030  68.052  1.00  0.00           H
ATOM   4481  OW  SOL   850       0.640  15.641  69.172  1.00  0.00           O
ATOM   4482  HW1 SOL   850       0.180  16.461  68.832  1.00  0.00           H
ATOM   4483  HW2 SOL   850       1.620  15.831  69.262  1.00  0.00           H
ATOM   4484  OW  SOL   851       3.670  11.001  60.872  1.00  0.00           O
ATOM   4485  HW1 SOL   851       3.600  11.831  60.312  1.00  0.00           H
ATOM   4486  HW2 SOL   851       3.710  10.201  60.272  1.00  0.00           H
ATOM   4487  OW  SOL   852       5.660   5.370  64.512  1.00  0.00           O
ATOM   4488  HW1 SOL   852       5.780   6.030  63.772  1.00  0.00           H
ATOM   4489  HW2 SOL   852       6.120   5.710  65.342  1.00  0.00           H
ATOM   4490  OW  SOL   853      12.521  13.481  59.742  1.00  0.00           O
ATOM   4491  HW1 SOL   853      13.021  14.251  60.142  1.00  0.00           H
ATOM   4492  HW2 SOL   853      11.571  13.501  60.062  1.00  0.00           H
ATOM   4493  OW  SOL   854      12.721  14.451  67.282  1.00  0.00           O
ATOM   4494  HW1 SOL   854      13.191  14.581  68.152  1.00  0.00           H
ATOM   4495  HW2 SOL   854      12.061  13.711  67.372  1.00  0.00           H
ATOM   4496  OW  SOL   855      15.821   6.390  60.582  1.00  0.00           O
ATOM   4497  HW1 SOL   855      15.511   7.000  61.312  1.00  0.00           H
ATOM   4498  HW2 SOL   855      16.321   6.910  59.892  1.00  0.00           H
ATOM   4499  OW  SOL   856       3.540  15.101  69.152  1.00  0.00           O
ATOM   4500  HW1 SOL   856       3.330  14.661  68.282  1.00  0.00           H
ATOM   4501  HW2 SOL   856       4.510  15.361  69.182  1.00  0.00           H
ATOM   4502  OW  SOL   857       4.020   7.510  71.842  1.00  0.00           O
ATOM   4503  HW1 SOL   857       4.700   8.060  71.372  1.00  0.00           H
ATOM   4504  HW2 SOL   857       4.420   6.630  72.112  1.00  0.00           H
ATOM   4505  OW  SOL   858      15.871   7.790  72.562  1.00  0.00           O
ATOM   4506  HW1 SOL   858      14.951   8.170  72.512  1.00  0.00           H
ATOM   4507  HW2 SOL   858      16.471   8.260  71.912  1.00  0.00           H
ATOM   4508  OW  SOL   859       5.730   8.700  66.152  1.00  0.00           O
ATOM   4509  HW1 SOL   859       6.170   9.590  66.062  1.00  0.00           H
ATOM   4510  HW2 SOL   859       5.100   8.700  66.922  1.00  0.00           H
ATOM   4511  OW  SOL   860      13.601   8.620  66.312  1.00  0.00           O
ATOM   4512  HW1 SOL   860      12.851   8.620  65.652  1.00  0.00           H
ATOM   4513  HW2 SOL   860      13.971   7.700  66.402  1.00  0.00           H
ATOM   4514  OW  SOL   861      12.091   5.250  58.612  1.00  0.00           O
ATOM   4515  HW1 SOL   861      12.221   4.410  59.152  1.00  0.00           H
ATOM   4516  HW2 SOL   861      11.801   5.990  59.212  1.00  0.00           H
ATOM   4517  OW  SOL   862       3.070   2.130  68.172  1.00  0.00           O
ATOM   4518  HW1 SOL   862       2.840   2.500  69.072  1.00  0.00           H
ATOM   4519  HW2 SOL   862       2.770   1.180  68.112  1.00  0.00           H
ATOM   4520  OW  SOL   863       0.370  13.101  68.682  1.00  0.00           O
ATOM   4521  HW1 SOL   863       0.900  12.611  69.362  1.00  0.00           H
ATOM   4522  HW2 SOL   863       0.590  14.081  68.732  1.00  0.00           H
ATOM   4523  OW  SOL   864       7.320   6.340  66.502  1.00  0.00           O
ATOM   4524  HW1 SOL   864       7.910   6.080  65.742  1.00  0.00           H
ATOM   4525  HW2 SOL   864       7.040   7.300  66.392  1.00  0.00           H
ATOM   4526  OW  SOL   865       3.070   0.630  62.042  1.00  0.00           O
ATOM   4527  HW1 SOL   865       2.960   1.570  62.372  1.00  0.00           H
ATOM   4528  HW2 SOL   865       3.020   0.000  62.812  1.00  0.00           H
ATOM   4529  OW  SOL   866      16.221   3.670  59.602  1.00  0.00           O
ATOM   4530  HW1 SOL   866      16.241   2.910  60.242  1.00  0.00           H
ATOM   4531  HW2 SOL   866      15.741   4.440  60.002  1.00  0.00           H
ATOM   4532  OW  SOL   867      10.231   7.660  65.522  1.00  0.00           O
ATOM   4533  HW1 SOL   867      10.381   7.870  66.482  1.00  0.00           H
ATOM   4534  HW2 SOL   867       9.931   6.710  65.432  1.00  0.00           H
ATOM   4535  OW  SOL   868       9.801  15.731  72.862  1.00  0.00           O
ATOM   4536  HW1 SOL   868       9.601  16.171  71.982  1.00  0.00           H
ATOM   4537  HW2 SOL   868      10.191  14.821  72.702  1.00  0.00           H
ATOM   4538  OW  SOL   869      18.591  15.181  71.912  1.00  0.00           O
ATOM   4539  HW1 SOL   869      18.731  15.451  70.962  1.00  0.00           H
ATOM   4540  HW2 SOL   869      19.421  15.401  72.442  1.00  0.00           H
ATOM   4541  OW  SOL   870      15.401   2.740  57.112  1.00  0.00           O
ATOM   4542  HW1 SOL   870      14.791   1.990  57.342  1.00  0.00           H
ATOM   4543  HW2 SOL   870      15.621   3.260  57.942  1.00  0.00           H
ATOM   4544  OW  SOL   871      13.031   8.380  56.282  1.00  0.00           O
ATOM   4545  HW1 SOL   871      13.371   7.450  56.432  1.00  0.00           H
ATOM   4546  HW2 SOL   871      13.211   8.650  55.332  1.00  0.00           H
ATOM   4547  OW  SOL   872      10.681  13.331  64.352  1.00  0.00           O
ATOM   4548  HW1 SOL   872      10.751  12.491  63.802  1.00  0.00           H
ATOM   4549  HW2 SOL   872      11.301  14.021  63.992  1.00  0.00           H
ATOM   4550  OW  SOL   873       3.190   8.100  65.352  1.00  0.00           O
ATOM   4551  HW1 SOL   873       4.120   8.460  65.402  1.00  0.00           H
ATOM   4552  HW2 SOL   873       3.130   7.250  65.872  1.00  0.00           H
ATOM   4553  OW  SOL   874       3.390   5.090  65.922  1.00  0.00           O
ATOM   4554  HW1 SOL   874       2.870   4.260  65.752  1.00  0.00           H
ATOM   4555  HW2 SOL   874       4.160   5.140  65.282  1.00  0.00           H
ATOM   4556  OW  SOL   875      11.381   3.800  72.642  1.00  0.00           O
ATOM   4557  HW1 SOL   875      10.931   4.430  73.282  1.00  0.00           H
ATOM   4558  HW2 SOL   875      12.311   4.110  72.472  1.00  0.00           H
ATOM   4559  OW  SOL   876      11.601   2.070  70.632  1.00  0.00           O
ATOM   4560  HW1 SOL   876      11.601   2.710  71.402  1.00  0.00           H
ATOM   4561  HW2 SOL   876      11.881   2.550  69.802  1.00  0.00           H
ATOM   4562  OW  SOL   877       0.080  13.261  57.862  1.00  0.00           O
ATOM   4563  HW1 SOL   877      -0.850  13.471  57.552  1.00  0.00           H
ATOM   4564  HW2 SOL   877       0.180  12.271  57.992  1.00  0.00           H
ATOM   4565  OW  SOL   878       0.880  18.011  65.132  1.00  0.00           O
ATOM   4566  HW1 SOL   878       0.460  17.151  64.862  1.00  0.00           H
ATOM   4567  HW2 SOL   878       1.820  18.041  64.792  1.00  0.00           H
ATOM   4568  OW  SOL   879       5.040  15.681  64.962  1.00  0.00           O
ATOM   4569  HW1 SOL   879       5.700  16.421  65.052  1.00  0.00           H
ATOM   4570  HW2 SOL   879       5.480  14.891  64.542  1.00  0.00           H
ATOM   4571  OW  SOL   880      10.021   7.960  68.242  1.00  0.00           O
ATOM   4572  HW1 SOL   880      10.431   7.640  69.102  1.00  0.00           H
ATOM   4573  HW2 SOL   880       9.061   7.690  68.212  1.00  0.00           H
ATOM   4574  OW  SOL   881       0.400   5.440  67.002  1.00  0.00           O
ATOM   4575  HW1 SOL   881       1.250   5.110  66.592  1.00  0.00           H
ATOM   4576  HW2 SOL   881       0.530   5.590  67.982  1.00  0.00           H
ATOM   4577  OW  SOL   882       1.890   5.200  73.082  1.00  0.00           O
ATOM   4578  HW1 SOL   882       2.480   4.800  72.382  1.00  0.00           H
ATOM   4579  HW2 SOL   882       1.310   5.910  72.672  1.00  0.00           H
ATOM   4580  OW  SOL   883      13.691   9.501  72.462  1.00  0.00           O
ATOM   4581  HW1 SOL   883      14.081  10.391  72.662  1.00  0.00           H
ATOM   4582  HW2 SOL   883      13.791   9.301  71.492  1.00  0.00           H
ATOM   4583  OW  SOL   884       8.150   5.720  59.112  1.00  0.00           O
ATOM   4584  HW1 SOL   884       8.220   4.830  58.652  1.00  0.00           H
ATOM   4585  HW2 SOL   884       7.210   6.060  59.032  1.00  0.00           H
ATOM   4586  OW  SOL   885      16.571   6.040  67.922  1.00  0.00           O
ATOM   4587  HW1 SOL   885      16.191   5.350  68.542  1.00  0.00           H
ATOM   4588  HW2 SOL   885      17.391   5.680  67.482  1.00  0.00           H
ATOM   4589  OW  SOL   886       6.710   4.640  68.552  1.00  0.00           O
ATOM   4590  HW1 SOL   886       6.370   3.750  68.252  1.00  0.00           H
ATOM   4591  HW2 SOL   886       6.970   5.180  67.752  1.00  0.00           H
ATOM   4592  OW  SOL   887       9.300  16.781  70.512  1.00  0.00           O
ATOM   4593  HW1 SOL   887       9.060  16.601  69.562  1.00  0.00           H
ATOM   4594  HW2 SOL   887       9.600  17.721  70.612  1.00  0.00           H
ATOM   4595  OW  SOL   888       4.730   5.000  57.772  1.00  0.00           O
ATOM   4596  HW1 SOL   888       5.340   5.800  57.812  1.00  0.00           H
ATOM   4597  HW2 SOL   888       3.780   5.310  57.842  1.00  0.00           H
ATOM   4598  OW  SOL   889       1.590  11.371  70.522  1.00  0.00           O
ATOM   4599  HW1 SOL   889       1.810  10.761  71.282  1.00  0.00           H
ATOM   4600  HW2 SOL   889       1.690  10.881  69.662  1.00  0.00           H
ATOM   4601  OW  SOL   890      13.471  10.591  68.202  1.00  0.00           O
ATOM   4602  HW1 SOL   890      13.711   9.961  67.462  1.00  0.00           H
ATOM   4603  HW2 SOL   890      12.571  10.991  68.022  1.00  0.00           H
ATOM   4604  OW  SOL   891      13.021   8.550  58.952  1.00  0.00           O
ATOM   4605  HW1 SOL   891      12.161   8.240  59.372  1.00  0.00           H
ATOM   4606  HW2 SOL   891      12.981   8.410  57.962  1.00  0.00           H
ATOM   4607  OW  SOL   892      17.591  17.471  67.402  1.00  0.00           O
ATOM   4608  HW1 SOL   892      18.201  17.771  66.672  1.00  0.00           H
ATOM   4609  HW2 SOL   892      17.211  16.581  67.182  1.00  0.00           H
ATOM   4610  OW  SOL   893      12.521  17.311  67.142  1.00  0.00           O
ATOM   4611  HW1 SOL   893      13.361  17.361  66.602  1.00  0.00           H
ATOM   4612  HW2 SOL   893      12.291  16.351  67.322  1.00  0.00           H
ATOM   4613  OW  SOL   894       0.830  12.581  66.082  1.00  0.00           O
ATOM   4614  HW1 SOL   894       0.780  12.571  67.082  1.00  0.00           H
ATOM   4615  HW2 SOL   894       0.000  12.171  65.702  1.00  0.00           H
ATOM   4616  OW  SOL   895       6.880  16.621  73.022  1.00  0.00           O
ATOM   4617  HW1 SOL   895       6.320  17.431  73.112  1.00  0.00           H
ATOM   4618  HW2 SOL   895       7.400  16.661  72.162  1.00  0.00           H
ATOM   4619  OW  SOL   896      17.261   1.350  61.092  1.00  0.00           O
ATOM   4620  HW1 SOL   896      17.991   1.180  60.422  1.00  0.00           H
ATOM   4621  HW2 SOL   896      16.951   0.480  61.472  1.00  0.00           H
ATOM   4622  OW  SOL   897      13.881  15.731  60.632  1.00  0.00           O
ATOM   4623  HW1 SOL   897      14.551  15.851  59.892  1.00  0.00           H
ATOM   4624  HW2 SOL   897      13.481  16.621  60.862  1.00  0.00           H
ATOM   4625  OW  SOL   898      12.801   9.270  62.582  1.00  0.00           O
ATOM   4626  HW1 SOL   898      13.401   8.460  62.602  1.00  0.00           H
ATOM   4627  HW2 SOL   898      13.201   9.960  61.982  1.00  0.00           H
ATOM   4628  OW  SOL   899       8.300  12.731  70.082  1.00  0.00           O
ATOM   4629  HW1 SOL   899       8.250  13.061  71.032  1.00  0.00           H
ATOM   4630  HW2 SOL   899       7.440  12.921  69.622  1.00  0.00           H
ATOM   4631  OW  SOL   900       6.720  16.161  57.402  1.00  0.00           O
ATOM   4632  HW1 SOL   900       6.810  16.261  56.412  1.00  0.00           H
ATOM   4633  HW2 SOL   900       6.320  15.271  57.612  1.00  0.00           H
ATOM   4634  OW  SOL   901      16.501  17.201  69.802  1.00  0.00           O
ATOM   4635  HW1 SOL   901      17.031  17.301  68.962  1.00  0.00           H
ATOM   4636  HW2 SOL   901      16.231  18.101  70.142  1.00  0.00           H
ATOM   4637  OW  SOL   902      18.411   1.750  65.492  1.00  0.00           O
ATOM   4638  HW1 SOL   902      18.801   0.900  65.132  1.00  0.00           H
ATOM   4639  HW2 SOL   902      17.431   1.770  65.302  1.00  0.00           H
ATOM   4640  OW  SOL   903       2.630   3.260  63.062  1.00  0.00           O
ATOM   4641  HW1 SOL   903       1.840   3.770  62.722  1.00  0.00           H
ATOM   4642  HW2 SOL   903       2.540   3.110  64.042  1.00  0.00           H
ATOM   4643  OW  SOL   904      11.941  16.121  56.172  1.00  0.00           O
ATOM   4644  HW1 SOL   904      12.001  15.191  56.542  1.00  0.00           H
ATOM   4645  HW2 SOL   904      11.351  16.121  55.372  1.00  0.00           H
ATOM   4646  OW  SOL   905       8.220  10.021  69.582  1.00  0.00           O
ATOM   4647  HW1 SOL   905       8.620  10.011  68.662  1.00  0.00           H
ATOM   4648  HW2 SOL   905       8.320  10.941  69.982  1.00  0.00           H
ATOM   4649  OW  SOL   906       9.160   9.100  58.772  1.00  0.00           O
ATOM   4650  HW1 SOL   906       9.790   9.480  58.092  1.00  0.00           H
ATOM   4651  HW2 SOL   906       9.560   8.270  59.162  1.00  0.00           H
ATOM   4652  OW  SOL   907      15.041  16.071  56.302  1.00  0.00           O
ATOM   4653  HW1 SOL   907      14.121  16.441  56.372  1.00  0.00           H
ATOM   4654  HW2 SOL   907      15.421  16.271  55.402  1.00  0.00           H
ATOM   4655  OW  SOL   908       3.720  12.881  70.762  1.00  0.00           O
ATOM   4656  HW1 SOL   908       3.590  13.811  70.422  1.00  0.00           H
ATOM   4657  HW2 SOL   908       2.880  12.361  70.632  1.00  0.00           H
ATOM   4658  OW  SOL   909      16.141  12.921  68.752  1.00  0.00           O
ATOM   4659  HW1 SOL   909      16.741  12.951  69.552  1.00  0.00           H
ATOM   4660  HW2 SOL   909      15.391  13.561  68.882  1.00  0.00           H
ATOM   4661  OW  SOL   910      10.391  10.981  62.822  1.00  0.00           O
ATOM   4662  HW1 SOL   910       9.691  10.511  63.362  1.00  0.00           H
ATOM   4663  HW2 SOL   910      10.981  10.301  62.392  1.00  0.00           H
ATOM   4664  OW  SOL   911      10.141   2.360  65.572  1.00  0.00           O
ATOM   4665  HW1 SOL   911      10.061   2.000  64.642  1.00  0.00           H
ATOM   4666  HW2 SOL   911      10.121   1.600  66.222  1.00  0.00           H
ATOM   4667  OW  SOL   912       5.900  14.871  60.772  1.00  0.00           O
ATOM   4668  HW1 SOL   912       6.320  14.291  60.072  1.00  0.00           H
ATOM   4669  HW2 SOL   912       5.460  15.661  60.332  1.00  0.00           H
ATOM   4670  OW  SOL   913      17.091   3.850  69.672  1.00  0.00           O
ATOM   4671  HW1 SOL   913      17.821   4.540  69.712  1.00  0.00           H
ATOM   4672  HW2 SOL   913      17.371   3.100  69.082  1.00  0.00           H
ATOM   4673  OW  SOL   914       2.550  13.481  58.762  1.00  0.00           O
ATOM   4674  HW1 SOL   914       1.590  13.491  58.492  1.00  0.00           H
ATOM   4675  HW2 SOL   914       2.670  14.011  59.602  1.00  0.00           H
ATOM   4676  OW  SOL   915       6.720   2.030  70.752  1.00  0.00           O
ATOM   4677  HW1 SOL   915       7.620   1.870  70.352  1.00  0.00           H
ATOM   4678  HW2 SOL   915       6.800   2.080  71.742  1.00  0.00           H
ATOM   4679  OW  SOL   916       0.750   3.450  56.192  1.00  0.00           O
ATOM   4680  HW1 SOL   916      -0.170   3.170  55.902  1.00  0.00           H
ATOM   4681  HW2 SOL   916       1.060   4.220  55.632  1.00  0.00           H
ATOM   4682  OW  SOL   917      14.401   8.560  69.842  1.00  0.00           O
ATOM   4683  HW1 SOL   917      13.831   9.080  69.212  1.00  0.00           H
ATOM   4684  HW2 SOL   917      15.361   8.680  69.602  1.00  0.00           H
ATOM   4685  OW  SOL   918       0.720   1.660  59.042  1.00  0.00           O
ATOM   4686  HW1 SOL   918       0.550   2.490  58.502  1.00  0.00           H
ATOM   4687  HW2 SOL   918       1.620   1.290  58.822  1.00  0.00           H
ATOM   4688  OW  SOL   919      11.831  13.351  57.052  1.00  0.00           O
ATOM   4689  HW1 SOL   919      10.841  13.241  57.072  1.00  0.00           H
ATOM   4690  HW2 SOL   919      12.171  13.501  57.982  1.00  0.00           H
ATOM   4691  OW  SOL   920       6.130   8.420  70.172  1.00  0.00           O
ATOM   4692  HW1 SOL   920       6.690   9.230  70.002  1.00  0.00           H
ATOM   4693  HW2 SOL   920       6.720   7.620  70.202  1.00  0.00           H
ATOM   4694  OW  SOL   921      14.931  17.671  65.452  1.00  0.00           O
ATOM   4695  HW1 SOL   921      15.261  18.311  64.762  1.00  0.00           H
ATOM   4696  HW2 SOL   921      15.591  17.611  66.202  1.00  0.00           H
ATOM   4697  OW  SOL   922      14.501  12.201  72.192  1.00  0.00           O
ATOM   4698  HW1 SOL   922      14.411  12.101  73.182  1.00  0.00           H
ATOM   4699  HW2 SOL   922      15.461  12.131  71.932  1.00  0.00           H
ATOM   4700  OW  SOL   923       3.900  17.411  71.462  1.00  0.00           O
ATOM   4701  HW1 SOL   923       2.990  17.821  71.442  1.00  0.00           H
ATOM   4702  HW2 SOL   923       3.830  16.471  71.782  1.00  0.00           H
ATOM   4703  OW  SOL   924      16.741   8.830  68.402  1.00  0.00           O
ATOM   4704  HW1 SOL   924      16.471   7.940  68.032  1.00  0.00           H
ATOM   4705  HW2 SOL   924      16.751   9.510  67.672  1.00  0.00           H
ATOM   4706  OW  SOL   925      12.251   3.250  60.352  1.00  0.00           O
ATOM   4707  HW1 SOL   925      12.901   2.510  60.242  1.00  0.00           H
ATOM   4708  HW2 SOL   925      12.451   3.750  61.192  1.00  0.00           H
ATOM   4709  OW  SOL   926       5.940   7.450  62.382  1.00  0.00           O
ATOM   4710  HW1 SOL   926       6.440   8.300  62.192  1.00  0.00           H
ATOM   4711  HW2 SOL   926       5.060   7.470  61.902  1.00  0.00           H
ATOM   4712  OW  SOL   927      17.771   3.420  72.282  1.00  0.00           O
ATOM   4713  HW1 SOL   927      17.601   3.730  71.342  1.00  0.00           H
ATOM   4714  HW2 SOL   927      16.931   3.050  72.662  1.00  0.00           H
ATOM   4715  OW  SOL   928      17.301   9.341  71.032  1.00  0.00           O
ATOM   4716  HW1 SOL   928      17.681  10.251  71.182  1.00  0.00           H
ATOM   4717  HW2 SOL   928      17.221   9.171  70.042  1.00  0.00           H
ATOM   4718  OW  SOL   929       6.610  17.901  65.392  1.00  0.00           O
ATOM   4719  HW1 SOL   929       6.150  18.781  65.262  1.00  0.00           H
ATOM   4720  HW2 SOL   929       7.600  18.021  65.322  1.00  0.00           H
ATOM   4721  OW  SOL   930       8.590   9.561  64.472  1.00  0.00           O
ATOM   4722  HW1 SOL   930       9.130   8.871  64.952  1.00  0.00           H
ATOM   4723  HW2 SOL   930       8.270  10.251  65.132  1.00  0.00           H
ATOM   4724  OW  SOL   931      10.831   9.841  56.732  1.00  0.00           O
ATOM   4725  HW1 SOL   931      10.601  10.371  55.912  1.00  0.00           H
ATOM   4726  HW2 SOL   931      11.641   9.281  56.542  1.00  0.00           H
ATOM   4727  OW  SOL   932      18.611  15.691  64.372  1.00  0.00           O
ATOM   4728  HW1 SOL   932      17.901  15.571  63.672  1.00  0.00           H
ATOM   4729  HW2 SOL   932      18.621  14.901  64.972  1.00  0.00           H
ATOM   4730  OW  SOL   933       0.790  12.401  62.392  1.00  0.00           O
ATOM   4731  HW1 SOL   933       0.780  11.931  63.272  1.00  0.00           H
ATOM   4732  HW2 SOL   933       1.610  12.121  61.882  1.00  0.00           H
ATOM   4733  OW  SOL   934       6.720  13.911  72.102  1.00  0.00           O
ATOM   4734  HW1 SOL   934       5.940  13.411  72.482  1.00  0.00           H
ATOM   4735  HW2 SOL   934       6.690  14.861  72.412  1.00  0.00           H
ATOM   4736  OW  SOL   935      18.241   1.920  68.132  1.00  0.00           O
ATOM   4737  HW1 SOL   935      18.201   1.020  68.572  1.00  0.00           H
ATOM   4738  HW2 SOL   935      18.271   1.810  67.142  1.00  0.00           H
ATOM   4739  OW  SOL   936       4.280   4.240  61.062  1.00  0.00           O
ATOM   4740  HW1 SOL   936       4.580   3.520  60.442  1.00  0.00           H
ATOM   4741  HW2 SOL   936       3.890   3.840  61.892  1.00  0.00           H
ATOM   4742  OW  SOL   937      17.051  14.871  66.902  1.00  0.00           O
ATOM   4743  HW1 SOL   937      16.121  14.621  66.632  1.00  0.00           H
ATOM   4744  HW2 SOL   937      17.311  14.371  67.722  1.00  0.00           H
ATOM   4745  OW  SOL   938       3.170   5.470  68.662  1.00  0.00           O
ATOM   4746  HW1 SOL   938       3.550   4.880  69.382  1.00  0.00           H
ATOM   4747  HW2 SOL   938       3.570   5.210  67.782  1.00  0.00           H
ATOM   4748  OW  SOL   939       8.120  15.861  62.732  1.00  0.00           O
ATOM   4749  HW1 SOL   939       8.440  15.961  61.792  1.00  0.00           H
ATOM   4750  HW2 SOL   939       7.330  15.241  62.752  1.00  0.00           H
ATOM   4751  OW  SOL   940      14.241   2.140  66.982  1.00  0.00           O
ATOM   4752  HW1 SOL   940      14.761   1.490  67.532  1.00  0.00           H
ATOM   4753  HW2 SOL   940      13.751   2.770  67.592  1.00  0.00           H
ATOM   4754  OW  SOL   941      10.011   0.340  67.402  1.00  0.00           O
ATOM   4755  HW1 SOL   941       9.381  -0.380  67.092  1.00  0.00           H
ATOM   4756  HW2 SOL   941      10.941  -0.020  67.402  1.00  0.00           H
ATOM   4757  OW  SOL   942       7.700  13.301  58.872  1.00  0.00           O
ATOM   4758  HW1 SOL   942       7.240  12.431  59.042  1.00  0.00           H
ATOM   4759  HW2 SOL   942       8.610  13.271  59.282  1.00  0.00           H
ATOM   4760  OW  SOL   943       6.180  15.671  68.702  1.00  0.00           O
ATOM   4761  HW1 SOL   943       6.130  16.491  69.272  1.00  0.00           H
ATOM   4762  HW2 SOL   943       7.070  15.641  68.252  1.00  0.00           H
ATOM   4763  OW  SOL   944      13.521   0.520  57.542  1.00  0.00           O
ATOM   4764  HW1 SOL   944      13.871   0.110  56.702  1.00  0.00           H
ATOM   4765  HW2 SOL   944      12.621   0.140  57.742  1.00  0.00           H
ATOM   4766  OW  SOL   945      13.001   4.530  62.772  1.00  0.00           O
ATOM   4767  HW1 SOL   945      12.411   5.330  62.812  1.00  0.00           H
ATOM   4768  HW2 SOL   945      13.151   4.180  63.702  1.00  0.00           H
ATOM   4769  OW  SOL   946      15.931   2.210  64.682  1.00  0.00           O
ATOM   4770  HW1 SOL   946      15.091   2.200  65.222  1.00  0.00           H
ATOM   4771  HW2 SOL   946      15.951   3.040  64.122  1.00  0.00           H
ATOM   4772  OW  SOL   947       0.390  10.771  58.862  1.00  0.00           O
ATOM   4773  HW1 SOL   947       1.380  10.661  58.772  1.00  0.00           H
ATOM   4774  HW2 SOL   947      -0.010   9.911  59.182  1.00  0.00           H
ATOM   4775  OW  SOL   948       8.750  16.461  59.232  1.00  0.00           O
ATOM   4776  HW1 SOL   948       7.980  16.111  58.692  1.00  0.00           H
ATOM   4777  HW2 SOL   948       8.430  17.171  59.852  1.00  0.00           H
ATOM   4778  OW  SOL   949       2.300  24.901   1.130  1.00  0.00           O
ATOM   4779  HW1 SOL   949       1.370  24.881   1.500  1.00  0.00           H
ATOM   4780  HW2 SOL   949       2.310  24.511   0.210  1.00  0.00           H
ATOM   4781  OW  SOL   950       2.250  21.371   9.961  1.00  0.00           O
ATOM   4782  HW1 SOL   950       2.600  21.201  10.881  1.00  0.00           H
ATOM   4783  HW2 SOL   950       1.370  20.921   9.841  1.00  0.00           H
ATOM   4784  OW  SOL   951       0.190  22.301   6.470  1.00  0.00           O
ATOM   4785  HW1 SOL   951      -0.630  22.731   6.860  1.00  0.00           H
ATOM   4786  HW2 SOL   951      -0.090  21.571   5.840  1.00  0.00           H
ATOM   4787  OW  SOL   952       5.690  31.371  11.651  1.00  0.00           O
ATOM   4788  HW1 SOL   952       4.760  31.301  11.281  1.00  0.00           H
ATOM   4789  HW2 SOL   952       5.800  32.261  12.091  1.00  0.00           H
ATOM   4790  OW  SOL   953      15.551  33.731   7.030  1.00  0.00           O
ATOM   4791  HW1 SOL   953      14.981  33.571   7.840  1.00  0.00           H
ATOM   4792  HW2 SOL   953      14.961  33.831   6.230  1.00  0.00           H
ATOM   4793  OW  SOL   954      11.351  25.651   7.170  1.00  0.00           O
ATOM   4794  HW1 SOL   954      11.921  26.431   6.920  1.00  0.00           H
ATOM   4795  HW2 SOL   954      10.751  25.911   7.930  1.00  0.00           H
ATOM   4796  OW  SOL   955      17.551  24.691   2.310  1.00  0.00           O
ATOM   4797  HW1 SOL   955      17.431  24.561   1.320  1.00  0.00           H
ATOM   4798  HW2 SOL   955      17.251  23.881   2.800  1.00  0.00           H
ATOM   4799  OW  SOL   956       7.680  30.061  10.231  1.00  0.00           O
ATOM   4800  HW1 SOL   956       6.900  30.231  10.831  1.00  0.00           H
ATOM   4801  HW2 SOL   956       8.020  30.931   9.871  1.00  0.00           H
ATOM   4802  OW  SOL   957       8.500  26.601  18.231  1.00  0.00           O
ATOM   4803  HW1 SOL   957       8.460  27.361  18.881  1.00  0.00           H
ATOM   4804  HW2 SOL   957       8.720  26.961  17.321  1.00  0.00           H
ATOM   4805  OW  SOL   958       6.850  28.741   6.650  1.00  0.00           O
ATOM   4806  HW1 SOL   958       7.540  28.581   7.350  1.00  0.00           H
ATOM   4807  HW2 SOL   958       6.120  29.311   7.030  1.00  0.00           H
ATOM   4808  OW  SOL   959       6.860  30.231  18.031  1.00  0.00           O
ATOM   4809  HW1 SOL   959       7.460  31.021  18.171  1.00  0.00           H
ATOM   4810  HW2 SOL   959       6.000  30.541  17.621  1.00  0.00           H
ATOM   4811  OW  SOL   960       3.350  32.971  10.611  1.00  0.00           O
ATOM   4812  HW1 SOL   960       2.570  32.661  10.081  1.00  0.00           H
ATOM   4813  HW2 SOL   960       3.930  33.551  10.041  1.00  0.00           H
ATOM   4814  OW  SOL   961      14.601  33.671  13.391  1.00  0.00           O
ATOM   4815  HW1 SOL   961      14.841  34.611  13.651  1.00  0.00           H
ATOM   4816  HW2 SOL   961      14.441  33.131  14.211  1.00  0.00           H
ATOM   4817  OW  SOL   962       4.380  22.541  14.991  1.00  0.00           O
ATOM   4818  HW1 SOL   962       5.200  21.981  15.081  1.00  0.00           H
ATOM   4819  HW2 SOL   962       3.570  21.961  15.031  1.00  0.00           H
ATOM   4820  OW  SOL   963      16.031  23.091   7.370  1.00  0.00           O
ATOM   4821  HW1 SOL   963      15.291  23.551   6.870  1.00  0.00           H
ATOM   4822  HW2 SOL   963      16.541  23.771   7.900  1.00  0.00           H
ATOM   4823  OW  SOL   964       2.310  35.751   4.830  1.00  0.00           O
ATOM   4824  HW1 SOL   964       2.650  36.521   5.370  1.00  0.00           H
ATOM   4825  HW2 SOL   964       2.750  35.751   3.930  1.00  0.00           H
ATOM   4826  OW  SOL   965      11.271  32.031  16.901  1.00  0.00           O
ATOM   4827  HW1 SOL   965      11.741  32.031  17.781  1.00  0.00           H
ATOM   4828  HW2 SOL   965      10.791  31.161  16.791  1.00  0.00           H
ATOM   4829  OW  SOL   966       2.300  32.961   5.380  1.00  0.00           O
ATOM   4830  HW1 SOL   966       2.040  33.921   5.380  1.00  0.00           H
ATOM   4831  HW2 SOL   966       1.590  32.421   5.830  1.00  0.00           H
ATOM   4832  OW  SOL   967       2.400  29.531   8.860  1.00  0.00           O
ATOM   4833  HW1 SOL   967       2.540  28.691   9.380  1.00  0.00           H
ATOM   4834  HW2 SOL   967       1.850  30.171   9.410  1.00  0.00           H
ATOM   4835  OW  SOL   968       6.200  36.481  14.391  1.00  0.00           O
ATOM   4836  HW1 SOL   968       5.280  36.311  14.741  1.00  0.00           H
ATOM   4837  HW2 SOL   968       6.480  37.401  14.651  1.00  0.00           H
ATOM   4838  OW  SOL   969       6.060  28.261   1.230  1.00  0.00           O
ATOM   4839  HW1 SOL   969       6.130  29.101   0.690  1.00  0.00           H
ATOM   4840  HW2 SOL   969       6.520  28.391   2.110  1.00  0.00           H
ATOM   4841  OW  SOL   970      15.941  19.761  14.801  1.00  0.00           O
ATOM   4842  HW1 SOL   970      15.761  20.431  14.081  1.00  0.00           H
ATOM   4843  HW2 SOL   970      15.911  20.221  15.691  1.00  0.00           H
ATOM   4844  OW  SOL   971       1.220  25.051   5.630  1.00  0.00           O
ATOM   4845  HW1 SOL   971       0.770  24.171   5.800  1.00  0.00           H
ATOM   4846  HW2 SOL   971       1.210  25.591   6.470  1.00  0.00           H
ATOM   4847  OW  SOL   972      18.421  36.291   3.590  1.00  0.00           O
ATOM   4848  HW1 SOL   972      18.961  36.001   4.390  1.00  0.00           H
ATOM   4849  HW2 SOL   972      18.721  37.191   3.300  1.00  0.00           H
ATOM   4850  OW  SOL   973       0.270  34.581   1.170  1.00  0.00           O
ATOM   4851  HW1 SOL   973       0.080  33.621   1.380  1.00  0.00           H
ATOM   4852  HW2 SOL   973      -0.060  35.161   1.920  1.00  0.00           H
ATOM   4853  OW  SOL   974      16.891  27.841   6.120  1.00  0.00           O
ATOM   4854  HW1 SOL   974      17.841  27.551   6.200  1.00  0.00           H
ATOM   4855  HW2 SOL   974      16.811  28.491   5.370  1.00  0.00           H
ATOM   4856  OW  SOL   975      16.411  29.701   4.320  1.00  0.00           O
ATOM   4857  HW1 SOL   975      17.271  29.721   3.800  1.00  0.00           H
ATOM   4858  HW2 SOL   975      16.551  30.171   5.200  1.00  0.00           H
ATOM   4859  OW  SOL   976       1.130  25.991  15.971  1.00  0.00           O
ATOM   4860  HW1 SOL   976       2.010  25.861  16.421  1.00  0.00           H
ATOM   4861  HW2 SOL   976       1.000  26.961  15.751  1.00  0.00           H
ATOM   4862  OW  SOL   977       6.130  32.271   7.260  1.00  0.00           O
ATOM   4863  HW1 SOL   977       5.640  31.401   7.350  1.00  0.00           H
ATOM   4864  HW2 SOL   977       5.900  32.701   6.390  1.00  0.00           H
ATOM   4865  OW  SOL   978      12.931  30.901  14.231  1.00  0.00           O
ATOM   4866  HW1 SOL   978      13.301  30.171  13.651  1.00  0.00           H
ATOM   4867  HW2 SOL   978      13.451  30.951  15.081  1.00  0.00           H
ATOM   4868  OW  SOL   979       8.090  18.661   5.020  1.00  0.00           O
ATOM   4869  HW1 SOL   979       8.490  19.571   4.930  1.00  0.00           H
ATOM   4870  HW2 SOL   979       7.090  18.741   5.080  1.00  0.00           H
ATOM   4871  OW  SOL   980       1.970  28.381  12.641  1.00  0.00           O
ATOM   4872  HW1 SOL   980       2.860  27.931  12.501  1.00  0.00           H
ATOM   4873  HW2 SOL   980       1.240  27.731  12.451  1.00  0.00           H
ATOM   4874  OW  SOL   981      15.251  28.611   1.900  1.00  0.00           O
ATOM   4875  HW1 SOL   981      14.621  27.851   2.030  1.00  0.00           H
ATOM   4876  HW2 SOL   981      15.731  28.791   2.760  1.00  0.00           H
ATOM   4877  OW  SOL   982       3.170  21.131  18.011  1.00  0.00           O
ATOM   4878  HW1 SOL   982       3.880  21.841  18.071  1.00  0.00           H
ATOM   4879  HW2 SOL   982       2.290  21.521  18.291  1.00  0.00           H
ATOM   4880  OW  SOL   983      14.661  32.791   9.531  1.00  0.00           O
ATOM   4881  HW1 SOL   983      14.071  32.851  10.331  1.00  0.00           H
ATOM   4882  HW2 SOL   983      14.511  31.911   9.071  1.00  0.00           H
ATOM   4883  OW  SOL   984      16.671  35.761   5.720  1.00  0.00           O
ATOM   4884  HW1 SOL   984      16.261  35.531   4.840  1.00  0.00           H
ATOM   4885  HW2 SOL   984      16.491  35.021   6.370  1.00  0.00           H
ATOM   4886  OW  SOL   985       5.980  25.911   2.700  1.00  0.00           O
ATOM   4887  HW1 SOL   985       6.220  26.601   2.020  1.00  0.00           H
ATOM   4888  HW2 SOL   985       5.200  26.241   3.240  1.00  0.00           H
ATOM   4889  OW  SOL   986      12.811  22.071   9.441  1.00  0.00           O
ATOM   4890  HW1 SOL   986      11.951  21.571   9.311  1.00  0.00           H
ATOM   4891  HW2 SOL   986      13.431  21.531  10.001  1.00  0.00           H
ATOM   4892  OW  SOL   987      15.761  35.241   3.070  1.00  0.00           O
ATOM   4893  HW1 SOL   987      16.651  35.701   3.100  1.00  0.00           H
ATOM   4894  HW2 SOL   987      15.551  35.001   2.120  1.00  0.00           H
ATOM   4895  OW  SOL   988       8.070  24.671  14.651  1.00  0.00           O
ATOM   4896  HW1 SOL   988       7.600  24.641  15.541  1.00  0.00           H
ATOM   4897  HW2 SOL   988       7.560  24.121  13.991  1.00  0.00           H
ATOM   4898  OW  SOL   989      13.941  23.311  16.741  1.00  0.00           O
ATOM   4899  HW1 SOL   989      13.741  23.741  17.621  1.00  0.00           H
ATOM   4900  HW2 SOL   989      14.721  22.691  16.831  1.00  0.00           H
ATOM   4901  OW  SOL   990       9.731  27.521  15.721  1.00  0.00           O
ATOM   4902  HW1 SOL   990      10.191  26.681  15.431  1.00  0.00           H
ATOM   4903  HW2 SOL   990       9.171  27.861  14.971  1.00  0.00           H
ATOM   4904  OW  SOL   991       9.911  22.721  12.421  1.00  0.00           O
ATOM   4905  HW1 SOL   991       9.141  23.061  12.961  1.00  0.00           H
ATOM   4906  HW2 SOL   991       9.571  22.211  11.631  1.00  0.00           H
ATOM   4907  OW  SOL   992      10.411  25.631   4.290  1.00  0.00           O
ATOM   4908  HW1 SOL   992      10.671  25.591   5.250  1.00  0.00           H
ATOM   4909  HW2 SOL   992       9.561  25.121   4.150  1.00  0.00           H
ATOM   4910  OW  SOL   993       0.760  26.731   7.890  1.00  0.00           O
ATOM   4911  HW1 SOL   993       1.750  26.611   7.980  1.00  0.00           H
ATOM   4912  HW2 SOL   993       0.520  27.681   8.100  1.00  0.00           H
ATOM   4913  OW  SOL   994       1.300  36.831  15.711  1.00  0.00           O
ATOM   4914  HW1 SOL   994       1.200  36.681  16.701  1.00  0.00           H
ATOM   4915  HW2 SOL   994       0.440  37.191  15.351  1.00  0.00           H
ATOM   4916  OW  SOL   995       8.650  22.101   1.950  1.00  0.00           O
ATOM   4917  HW1 SOL   995       9.240  22.731   1.460  1.00  0.00           H
ATOM   4918  HW2 SOL   995       8.840  21.161   1.660  1.00  0.00           H
ATOM   4919  OW  SOL   996      17.191  24.471  18.311  1.00  0.00           O
ATOM   4920  HW1 SOL   996      16.931  25.361  17.951  1.00  0.00           H
ATOM   4921  HW2 SOL   996      17.171  23.791  17.581  1.00  0.00           H
ATOM   4922  OW  SOL   997      13.621  30.061   5.450  1.00  0.00           O
ATOM   4923  HW1 SOL   997      14.451  29.771   4.970  1.00  0.00           H
ATOM   4924  HW2 SOL   997      13.131  30.731   4.890  1.00  0.00           H
ATOM   4925  OW  SOL   998       5.500  20.581   8.850  1.00  0.00           O
ATOM   4926  HW1 SOL   998       5.450  20.531   9.850  1.00  0.00           H
ATOM   4927  HW2 SOL   998       5.520  21.541   8.560  1.00  0.00           H
ATOM   4928  OW  SOL   999      10.081  33.181   4.770  1.00  0.00           O
ATOM   4929  HW1 SOL   999       9.621  33.901   4.250  1.00  0.00           H
ATOM   4930  HW2 SOL   999      10.041  33.381   5.750  1.00  0.00           H
ATOM   4931  OW  SOL  1000       3.510  36.631   8.530  1.00  0.00           O
ATOM   4932  HW1 SOL  1000       4.010  35.771   8.590  1.00  0.00           H
ATOM   4933  HW2 SOL  1000       4.160  37.401   8.500  1.00  0.00           H
ATOM   4934  OW  SOL  1001      17.951  29.281   8.730  1.00  0.00           O
ATOM   4935  HW1 SOL  1001      17.331  29.131   7.970  1.00  0.00           H
ATOM   4936  HW2 SOL  1001      17.431  29.391   9.580  1.00  0.00           H
ATOM   4937  OW  SOL  1002      12.271  34.121  15.061  1.00  0.00           O
ATOM   4938  HW1 SOL  1002      12.331  33.351  15.701  1.00  0.00           H
ATOM   4939  HW2 SOL  1002      11.751  33.861  14.261  1.00  0.00           H
ATOM   4940  OW  SOL  1003       3.210  28.051   2.420  1.00  0.00           O
ATOM   4941  HW1 SOL  1003       4.030  28.441   2.000  1.00  0.00           H
ATOM   4942  HW2 SOL  1003       2.940  27.231   1.930  1.00  0.00           H
ATOM   4943  OW  SOL  1004      14.581  25.971   7.280  1.00  0.00           O
ATOM   4944  HW1 SOL  1004      14.531  25.321   8.030  1.00  0.00           H
ATOM   4945  HW2 SOL  1004      15.381  26.561   7.410  1.00  0.00           H
ATOM   4946  OW  SOL  1005       4.610  31.281  17.271  1.00  0.00           O
ATOM   4947  HW1 SOL  1005       4.110  31.291  16.411  1.00  0.00           H
ATOM   4948  HW2 SOL  1005       3.980  31.101  18.031  1.00  0.00           H
ATOM   4949  OW  SOL  1006      11.111  36.381   2.370  1.00  0.00           O
ATOM   4950  HW1 SOL  1006      10.511  35.761   2.870  1.00  0.00           H
ATOM   4951  HW2 SOL  1006      11.421  35.941   1.520  1.00  0.00           H
ATOM   4952  OW  SOL  1007       2.020  21.471  14.981  1.00  0.00           O
ATOM   4953  HW1 SOL  1007       1.220  22.071  14.851  1.00  0.00           H
ATOM   4954  HW2 SOL  1007       1.920  20.981  15.841  1.00  0.00           H
ATOM   4955  OW  SOL  1008      16.321  32.391   0.810  1.00  0.00           O
ATOM   4956  HW1 SOL  1008      16.001  33.331   0.710  1.00  0.00           H
ATOM   4957  HW2 SOL  1008      15.561  31.761   0.690  1.00  0.00           H
ATOM   4958  OW  SOL  1009       4.640  36.051   3.230  1.00  0.00           O
ATOM   4959  HW1 SOL  1009       4.970  36.441   4.090  1.00  0.00           H
ATOM   4960  HW2 SOL  1009       5.400  35.981   2.580  1.00  0.00           H
ATOM   4961  OW  SOL  1010      14.001  19.691   4.260  1.00  0.00           O
ATOM   4962  HW1 SOL  1010      13.761  19.321   3.360  1.00  0.00           H
ATOM   4963  HW2 SOL  1010      14.991  19.851   4.300  1.00  0.00           H
ATOM   4964  OW  SOL  1011       2.490  36.471  12.411  1.00  0.00           O
ATOM   4965  HW1 SOL  1011       3.060  35.821  12.911  1.00  0.00           H
ATOM   4966  HW2 SOL  1011       2.330  36.141  11.481  1.00  0.00           H
ATOM   4967  OW  SOL  1012       9.401  35.601   9.040  1.00  0.00           O
ATOM   4968  HW1 SOL  1012      10.201  35.031   9.250  1.00  0.00           H
ATOM   4969  HW2 SOL  1012       8.911  35.201   8.270  1.00  0.00           H
ATOM   4970  OW  SOL  1013       3.820  25.621   4.800  1.00  0.00           O
ATOM   4971  HW1 SOL  1013       4.270  24.721   4.770  1.00  0.00           H
ATOM   4972  HW2 SOL  1013       2.880  25.511   5.130  1.00  0.00           H
ATOM   4973  OW  SOL  1014      15.471  20.841  17.291  1.00  0.00           O
ATOM   4974  HW1 SOL  1014      15.421  21.211  18.211  1.00  0.00           H
ATOM   4975  HW2 SOL  1014      14.751  20.151  17.171  1.00  0.00           H
ATOM   4976  OW  SOL  1015       6.140  19.841   1.170  1.00  0.00           O
ATOM   4977  HW1 SOL  1015       7.120  19.621   1.240  1.00  0.00           H
ATOM   4978  HW2 SOL  1015       5.830  19.671   0.240  1.00  0.00           H
ATOM   4979  OW  SOL  1016       7.810  21.261  17.491  1.00  0.00           O
ATOM   4980  HW1 SOL  1016       8.480  20.651  17.921  1.00  0.00           H
ATOM   4981  HW2 SOL  1016       7.080  21.451  18.141  1.00  0.00           H
ATOM   4982  OW  SOL  1017       8.880  33.761  11.951  1.00  0.00           O
ATOM   4983  HW1 SOL  1017       8.650  33.511  11.011  1.00  0.00           H
ATOM   4984  HW2 SOL  1017       9.490  33.071  12.341  1.00  0.00           H
ATOM   4985  OW  SOL  1018      13.511  24.521  14.331  1.00  0.00           O
ATOM   4986  HW1 SOL  1018      13.791  24.091  15.181  1.00  0.00           H
ATOM   4987  HW2 SOL  1018      13.761  25.481  14.341  1.00  0.00           H
ATOM   4988  OW  SOL  1019       8.030  32.641   9.240  1.00  0.00           O
ATOM   4989  HW1 SOL  1019       8.930  32.781   8.820  1.00  0.00           H
ATOM   4990  HW2 SOL  1019       7.320  32.661   8.530  1.00  0.00           H
ATOM   4991  OW  SOL  1020       9.220  23.651   8.990  1.00  0.00           O
ATOM   4992  HW1 SOL  1020       8.970  23.561   8.030  1.00  0.00           H
ATOM   4993  HW2 SOL  1020       9.700  22.831   9.300  1.00  0.00           H
ATOM   4994  OW  SOL  1021       5.390  19.261   5.120  1.00  0.00           O
ATOM   4995  HW1 SOL  1021       4.580  19.271   5.700  1.00  0.00           H
ATOM   4996  HW2 SOL  1021       5.420  20.091   4.570  1.00  0.00           H
ATOM   4997  OW  SOL  1022       2.970  18.971   1.710  1.00  0.00           O
ATOM   4998  HW1 SOL  1022       3.460  19.811   1.500  1.00  0.00           H
ATOM   4999  HW2 SOL  1022       3.590  18.321   2.160  1.00  0.00           H
ATOM   5000  OW  SOL  1023       9.351  20.981   4.800  1.00  0.00           O
ATOM   5001  HW1 SOL  1023       8.871  21.391   4.020  1.00  0.00           H
ATOM   5002  HW2 SOL  1023      10.341  20.961   4.610  1.00  0.00           H
ATOM   5003  OW  SOL  1024      10.761  25.451  14.641  1.00  0.00           O
ATOM   5004  HW1 SOL  1024       9.961  24.841  14.671  1.00  0.00           H
ATOM   5005  HW2 SOL  1024      11.571  24.921  14.401  1.00  0.00           H
ATOM   5006  OW  SOL  1025      12.271  34.321   7.930  1.00  0.00           O
ATOM   5007  HW1 SOL  1025      12.481  35.061   7.280  1.00  0.00           H
ATOM   5008  HW2 SOL  1025      12.951  34.321   8.660  1.00  0.00           H
ATOM   5009  OW  SOL  1026       4.590  30.141   7.410  1.00  0.00           O
ATOM   5010  HW1 SOL  1026       3.880  29.871   8.060  1.00  0.00           H
ATOM   5011  HW2 SOL  1026       4.330  29.861   6.480  1.00  0.00           H
ATOM   5012  OW  SOL  1027      12.711  36.591   5.910  1.00  0.00           O
ATOM   5013  HW1 SOL  1027      13.151  37.231   5.270  1.00  0.00           H
ATOM   5014  HW2 SOL  1027      12.211  37.111   6.610  1.00  0.00           H
ATOM   5015  OW  SOL  1028       0.780  24.181  13.861  1.00  0.00           O
ATOM   5016  HW1 SOL  1028       1.700  24.171  13.451  1.00  0.00           H
ATOM   5017  HW2 SOL  1028       0.720  24.921  14.531  1.00  0.00           H
ATOM   5018  OW  SOL  1029       5.610  20.841  11.471  1.00  0.00           O
ATOM   5019  HW1 SOL  1029       5.990  20.001  11.841  1.00  0.00           H
ATOM   5020  HW2 SOL  1029       4.730  21.031  11.911  1.00  0.00           H
ATOM   5021  OW  SOL  1030       8.660  23.161   6.420  1.00  0.00           O
ATOM   5022  HW1 SOL  1030       8.340  23.881   5.800  1.00  0.00           H
ATOM   5023  HW2 SOL  1030       8.900  22.351   5.890  1.00  0.00           H
ATOM   5024  OW  SOL  1031      10.171  19.011   7.530  1.00  0.00           O
ATOM   5025  HW1 SOL  1031       9.451  19.061   6.840  1.00  0.00           H
ATOM   5026  HW2 SOL  1031       9.931  18.321   8.220  1.00  0.00           H
ATOM   5027  OW  SOL  1032      14.291  30.351   8.670  1.00  0.00           O
ATOM   5028  HW1 SOL  1032      13.741  29.511   8.600  1.00  0.00           H
ATOM   5029  HW2 SOL  1032      14.551  30.641   7.750  1.00  0.00           H
ATOM   5030  OW  SOL  1033      14.661  24.521   9.921  1.00  0.00           O
ATOM   5031  HW1 SOL  1033      14.361  23.571   9.991  1.00  0.00           H
ATOM   5032  HW2 SOL  1033      15.391  24.681  10.581  1.00  0.00           H
ATOM   5033  OW  SOL  1034       4.880  32.471   1.740  1.00  0.00           O
ATOM   5034  HW1 SOL  1034       4.010  32.321   2.210  1.00  0.00           H
ATOM   5035  HW2 SOL  1034       4.710  32.731   0.790  1.00  0.00           H
ATOM   5036  OW  SOL  1035      16.641  31.421   6.570  1.00  0.00           O
ATOM   5037  HW1 SOL  1035      17.631  31.501   6.710  1.00  0.00           H
ATOM   5038  HW2 SOL  1035      16.191  32.261   6.880  1.00  0.00           H
ATOM   5039  OW  SOL  1036      13.901  24.371   0.780  1.00  0.00           O
ATOM   5040  HW1 SOL  1036      13.361  24.161   1.590  1.00  0.00           H
ATOM   5041  HW2 SOL  1036      14.811  23.961   0.870  1.00  0.00           H
ATOM   5042  OW  SOL  1037       5.270  21.181   3.280  1.00  0.00           O
ATOM   5043  HW1 SOL  1037       5.540  20.591   2.530  1.00  0.00           H
ATOM   5044  HW2 SOL  1037       5.270  22.131   2.970  1.00  0.00           H
ATOM   5045  OW  SOL  1038      17.541  30.851  15.881  1.00  0.00           O
ATOM   5046  HW1 SOL  1038      18.451  30.461  15.751  1.00  0.00           H
ATOM   5047  HW2 SOL  1038      17.621  31.811  16.121  1.00  0.00           H
ATOM   5048  OW  SOL  1039      10.641  32.091  13.401  1.00  0.00           O
ATOM   5049  HW1 SOL  1039       9.841  31.861  13.951  1.00  0.00           H
ATOM   5050  HW2 SOL  1039      11.471  31.831  13.891  1.00  0.00           H
ATOM   5051  OW  SOL  1040      15.921  34.911  16.251  1.00  0.00           O
ATOM   5052  HW1 SOL  1040      16.191  35.251  15.351  1.00  0.00           H
ATOM   5053  HW2 SOL  1040      16.711  34.531  16.711  1.00  0.00           H
ATOM   5054  OW  SOL  1041      11.111  30.571  11.001  1.00  0.00           O
ATOM   5055  HW1 SOL  1041      10.711  31.011  11.811  1.00  0.00           H
ATOM   5056  HW2 SOL  1041      10.701  30.941  10.171  1.00  0.00           H
ATOM   5057  OW  SOL  1042      16.381  29.611  10.791  1.00  0.00           O
ATOM   5058  HW1 SOL  1042      16.431  30.421  11.381  1.00  0.00           H
ATOM   5059  HW2 SOL  1042      15.521  29.631  10.281  1.00  0.00           H
ATOM   5060  OW  SOL  1043       9.150  19.511  14.021  1.00  0.00           O
ATOM   5061  HW1 SOL  1043       9.400  19.311  13.071  1.00  0.00           H
[truncated: 4,909,230 more chars]
