# Supplementary material for: Noncovalent Interactions with PAMAM and PPI Dendrimers Promote the Cellular Uptake and Photodynamic Activity of Rose Bengal: The Role of the Dendrimer Structure
Source: J Med Chem. 2021 Sep 21;64(21):15758–71. doi: 10.1021/acs.jmedchem.1c01080 (PMC8591609; doi:10.1021/acs.jmedchem.1c01080)
Supplement: Supplementary file 9 — jm1c01080_si_009.zip [file jm1c01080_si_009.zip › 09-PDB-Submission/01-Neat/03-ppi3/system.pdb]

TITLE     PPI Gen. 3 in water
REMARK    THIS IS A SIMULATION BOX
CRYST1   65.170   65.170   65.170  60.00  60.00  90.00 P 1           1
MODEL        1
ATOM      1  N1  eee     1      45.598  48.457  20.946  1.00  0.00            
ATOM      2  C1  eee     1      47.089  48.479  20.603  1.00  0.00            
ATOM      3  C2  eee     1      48.145  48.050  21.649  1.00  0.00            
ATOM      4  C3  eee     1      49.566  48.283  21.063  1.00  0.00            
ATOM      5  C4  eee     1      50.708  48.049  22.088  1.00  0.00            
ATOM      6  N2  eee     1      52.153  48.078  21.584  1.00  0.00            
ATOM      7  C5  eee     1      44.870  49.308  19.905  1.00  0.00            
ATOM      8  C6  eee     1      43.490  49.919  20.257  1.00  0.00            
ATOM      9  C8  eee     1      45.040  47.036  20.947  1.00  0.00            
ATOM     10  C9  eee     1      44.898  46.280  22.292  1.00  0.00            
ATOM     11  C11 eee     1      52.387  47.007  20.525  1.00  0.00            
ATOM     12  C12 eee     1      53.841  46.517  20.308  1.00  0.00            
ATOM     13  C14 eee     1      52.556  49.454  21.071  1.00  0.00            
ATOM     14  C15 eee     1      52.778  50.572  22.121  1.00  0.00            
ATOM     15  H1  eee     1      47.282  49.533  20.389  1.00  0.00            
ATOM     16  H2  eee     1      47.232  47.910  19.679  1.00  0.00            
ATOM     17  H3  eee     1      48.017  46.997  21.909  1.00  0.00            
ATOM     18  H4  eee     1      48.016  48.643  22.558  1.00  0.00            
ATOM     19  H5  eee     1      49.634  49.309  20.693  1.00  0.00            
ATOM     20  H6  eee     1      49.699  47.622  20.205  1.00  0.00            
ATOM     21  H7  eee     1      50.631  47.040  22.502  1.00  0.00            
ATOM     22  H8  eee     1      50.614  48.764  22.909  1.00  0.00            
ATOM     23  H9  eee     1      44.779  48.668  19.021  1.00  0.00            
ATOM     24  H10 eee     1      45.515  50.150  19.640  1.00  0.00            
ATOM     25  H11 eee     1      43.619  50.651  21.058  1.00  0.00            
ATOM     26  H12 eee     1      42.804  49.146  20.612  1.00  0.00            
ATOM     27  H16 eee     1      45.653  46.446  20.259  1.00  0.00            
ATOM     28  H17 eee     1      44.037  47.105  20.515  1.00  0.00            
ATOM     29  H18 eee     1      44.148  46.784  22.907  1.00  0.00            
ATOM     30  H19 eee     1      45.844  46.290  22.836  1.00  0.00            
ATOM     31  H23 eee     1      51.970  47.358  19.577  1.00  0.00            
ATOM     32  H24 eee     1      51.796  46.154  20.871  1.00  0.00            
ATOM     33  H25 eee     1      54.230  46.112  21.246  1.00  0.00            
ATOM     34  H26 eee     1      54.475  47.355  20.016  1.00  0.00            
ATOM     35  H30 eee     1      51.820  49.781  20.333  1.00  0.00            
ATOM     36  H31 eee     1      53.505  49.297  20.554  1.00  0.00            
ATOM     37  H32 eee     1      53.639  50.315  22.743  1.00  0.00            
ATOM     38  H33 eee     1      51.904  50.650  22.770  1.00  0.00            
ATOM     39  H37 eee     1      45.458  48.888  21.874  1.00  0.00            
ATOM     40  H38 eee     1      52.762  47.851  22.386  1.00  0.00            
ATOM     41  N1  ddd     2      41.892  51.670  19.222  1.00  0.00            
ATOM     42  C1  ddd     2      41.537  52.345  17.934  1.00  0.00            
ATOM     43  C2  ddd     2      42.665  53.190  17.300  1.00  0.00            
ATOM     44  H1  ddd     2      40.733  53.058  18.102  1.00  0.00            
ATOM     45  H2  ddd     2      41.177  51.605  17.214  1.00  0.00            
ATOM     46  C4  ddd     2      40.680  51.189  19.961  1.00  0.00            
ATOM     47  C5  ddd     2      39.705  52.347  20.309  1.00  0.00            
ATOM     48  H3  ddd     2      43.452  52.554  16.889  1.00  0.00            
ATOM     49  H4  ddd     2      43.104  53.834  18.065  1.00  0.00            
ATOM     50  C7  ddd     2      42.912  50.604  18.990  1.00  0.00            
ATOM     51  H8  ddd     2      40.994  50.723  20.899  1.00  0.00            
ATOM     52  H9  ddd     2      40.157  50.436  19.364  1.00  0.00            
ATOM     53  H10 ddd     2      39.264  52.762  19.403  1.00  0.00            
ATOM     54  H11 ddd     2      40.265  53.142  20.805  1.00  0.00            
ATOM     55  H15 ddd     2      43.756  51.062  18.469  1.00  0.00            
ATOM     56  H16 ddd     2      42.496  49.836  18.331  1.00  0.00            
ATOM     57  N1  ddd     3      43.851  44.073  23.153  1.00  0.00            
ATOM     58  C1  ddd     3      43.391  42.709  22.741  1.00  0.00            
ATOM     59  C2  ddd     3      42.328  42.683  21.620  1.00  0.00            
ATOM     60  H1  ddd     3      42.915  42.222  23.592  1.00  0.00            
ATOM     61  H2  ddd     3      44.251  42.103  22.441  1.00  0.00            
ATOM     62  C4  ddd     3      44.731  44.020  24.363  1.00  0.00            
ATOM     63  C5  ddd     3      44.065  43.311  25.575  1.00  0.00            
ATOM     64  H3  ddd     3      42.771  42.945  20.657  1.00  0.00            
ATOM     65  H4  ddd     3      41.549  43.413  21.852  1.00  0.00            
ATOM     66  C7  ddd     3      44.462  44.816  22.007  1.00  0.00            
ATOM     67  H8  ddd     3      44.973  45.041  24.668  1.00  0.00            
ATOM     68  H9  ddd     3      45.665  43.507  24.115  1.00  0.00            
ATOM     69  H10 ddd     3      43.950  42.244  25.376  1.00  0.00            
ATOM     70  H11 ddd     3      43.071  43.736  25.733  1.00  0.00            
ATOM     71  H15 ddd     3      43.721  44.863  21.205  1.00  0.00            
ATOM     72  H16 ddd     3      45.324  44.259  21.630  1.00  0.00            
ATOM     73  N1  ddd     4      55.162  44.676  19.085  1.00  0.00            
ATOM     74  C1  ddd     4      55.040  43.549  18.110  1.00  0.00            
ATOM     75  C2  ddd     4      54.112  42.406  18.574  1.00  0.00            
ATOM     76  H1  ddd     4      56.014  43.082  17.967  1.00  0.00            
ATOM     77  H2  ddd     4      54.709  43.929  17.139  1.00  0.00            
ATOM     78  C4  ddd     4      56.327  45.566  18.783  1.00  0.00            
ATOM     79  C5  ddd     4      57.682  44.811  18.739  1.00  0.00            
ATOM     80  H3  ddd     4      53.064  42.712  18.534  1.00  0.00            
ATOM     81  H4  ddd     4      54.355  42.144  19.606  1.00  0.00            
ATOM     82  C7  ddd     4      53.872  45.422  19.210  1.00  0.00            
ATOM     83  H8  ddd     4      56.404  46.325  19.565  1.00  0.00            
ATOM     84  H9  ddd     4      56.166  46.076  17.828  1.00  0.00            
ATOM     85  H10 ddd     4      57.742  44.191  17.842  1.00  0.00            
ATOM     86  H11 ddd     4      57.753  44.157  19.611  1.00  0.00            
ATOM     87  H15 ddd     4      53.082  44.709  19.454  1.00  0.00            
ATOM     88  H16 ddd     4      53.624  45.879  18.248  1.00  0.00            
ATOM     89  N1  ddd     5      53.591  53.017  22.264  1.00  0.00            
ATOM     90  C1  ddd     5      53.804  54.261  21.463  1.00  0.00            
ATOM     91  C2  ddd     5      54.907  54.144  20.386  1.00  0.00            
ATOM     92  H1  ddd     5      54.126  55.068  22.120  1.00  0.00            
ATOM     93  H2  ddd     5      52.863  54.569  20.998  1.00  0.00            
ATOM     94  C4  ddd     5      52.803  53.281  23.508  1.00  0.00            
ATOM     95  C5  ddd     5      53.511  54.255  24.487  1.00  0.00            
ATOM     96  H3  ddd     5      54.599  53.482  19.575  1.00  0.00            
ATOM     97  H4  ddd     5      55.801  53.724  20.851  1.00  0.00            
ATOM     98  C7  ddd     5      53.019  51.929  21.410  1.00  0.00            
ATOM     99  H8  ddd     5      52.659  52.342  24.046  1.00  0.00            
ATOM    100  H9  ddd     5      51.817  53.677  23.245  1.00  0.00            
ATOM    101  H10 ddd     5      53.546  55.265  24.075  1.00  0.00            
ATOM    102  H11 ddd     5      54.538  53.919  24.646  1.00  0.00            
ATOM    103  H15 ddd     5      53.714  51.740  20.588  1.00  0.00            
ATOM    104  H16 ddd     5      52.074  52.269  20.978  1.00  0.00            
ATOM    105  N1  bbb     6      42.947  54.975  15.371  1.00  0.00            
ATOM    106  C1  bbb     6      43.670  55.987  16.236  1.00  0.00            
ATOM    107  C2  bbb     6      42.794  57.013  16.981  1.00  0.00            
ATOM    108  H1  bbb     6      44.359  56.509  15.566  1.00  0.00            
ATOM    109  H2  bbb     6      44.262  55.413  16.954  1.00  0.00            
ATOM    110  C4  bbb     6      42.236  55.694  14.227  1.00  0.00            
ATOM    111  C5  bbb     6      40.696  55.608  14.046  1.00  0.00            
ATOM    112  H3  bbb     6      42.041  56.474  17.559  1.00  0.00            
ATOM    113  H4  bbb     6      42.280  57.662  16.269  1.00  0.00            
ATOM    114  C7  bbb     6      42.046  54.047  16.173  1.00  0.00            
ATOM    115  H8  bbb     6      42.716  54.929  13.611  1.00  0.00            
ATOM    116  H9  bbb     6      42.594  56.677  13.909  1.00  0.00            
ATOM    117  H10 bbb     6      40.362  54.574  14.152  1.00  0.00            
ATOM    118  H11 bbb     6      40.458  55.905  13.023  1.00  0.00            
ATOM    119  H15 bbb     6      41.192  54.593  16.578  1.00  0.00            
ATOM    120  H16 bbb     6      41.701  53.375  15.384  1.00  0.00            
ATOM    121  H20 bbb     6      43.679  54.384  14.944  1.00  0.00            
ATOM    122  N1  bbb     7      37.446  53.010  21.277  1.00  0.00            
ATOM    123  C1  bbb     7      37.890  54.225  22.061  1.00  0.00            
ATOM    124  C2  bbb     7      38.419  54.038  23.501  1.00  0.00            
ATOM    125  H1  bbb     7      37.066  54.944  22.057  1.00  0.00            
ATOM    126  H2  bbb     7      38.690  54.603  21.422  1.00  0.00            
ATOM    127  C4  bbb     7      36.139  52.505  21.820  1.00  0.00            
ATOM    128  C5  bbb     7      33.332  50.871  23.452  1.00  0.00            
ATOM    129  H3  bbb     7      39.233  53.310  23.507  1.00  0.00            
ATOM    130  H4  bbb     7      37.621  53.675  24.148  1.00  0.00            
ATOM    131  C7  bbb     7      38.512  51.932  21.190  1.00  0.00            
ATOM    132  H8  bbb     7      35.509  51.837  21.229  1.00  0.00            
ATOM    133  H9  bbb     7      35.713  52.607  22.821  1.00  0.00            
ATOM    134  H10 bbb     7      35.956  49.774  22.174  1.00  0.00            
ATOM    135  H11 bbb     7      33.728  49.966  22.987  1.00  0.00            
ATOM    136  H15 bbb     7      38.895  51.464  22.099  1.00  0.00            
ATOM    137  H16 bbb     7      37.915  51.194  20.646  1.00  0.00            
ATOM    138  H20 bbb     7      37.261  53.325  20.311  1.00  0.00            
ATOM    139  N1  bbb     8      40.694  40.989  20.446  1.00  0.00            
ATOM    140  C1  bbb     8      39.548  41.981  20.475  1.00  0.00            
ATOM    141  C2  bbb     8      38.671  41.974  21.743  1.00  0.00            
ATOM    142  H1  bbb     8      38.939  41.715  19.606  1.00  0.00            
ATOM    143  H2  bbb     8      39.954  42.982  20.310  1.00  0.00            
ATOM    144  C4  bbb     8      40.138  39.565  20.440  1.00  0.00            
ATOM    145  C5  bbb     8      40.607  38.514  21.478  1.00  0.00            
ATOM    146  H3  bbb     8      39.295  42.156  22.621  1.00  0.00            
ATOM    147  H4  bbb     8      38.208  40.992  21.841  1.00  0.00            
ATOM    148  C7  bbb     8      41.716  41.265  21.537  1.00  0.00            
ATOM    149  H8  bbb     8      40.734  39.467  19.529  1.00  0.00            
ATOM    150  H9  bbb     8      39.088  39.391  20.189  1.00  0.00            
ATOM    151  H10 bbb     8      41.691  38.565  21.595  1.00  0.00            
ATOM    152  H11 bbb     8      40.386  37.517  21.093  1.00  0.00            
ATOM    153  H15 bbb     8      41.323  40.998  22.519  1.00  0.00            
ATOM    154  H16 bbb     8      42.505  40.562  21.260  1.00  0.00            
ATOM    155  H20 bbb     8      41.176  41.125  19.542  1.00  0.00            
ATOM    156  N1  bbb     9      44.428  42.574  28.034  1.00  0.00            
ATOM    157  C1  bbb     9      43.011  42.889  28.483  1.00  0.00            
ATOM    158  C2  bbb     9      42.713  44.328  28.955  1.00  0.00            
ATOM    159  H1  bbb     9      42.766  42.180  29.279  1.00  0.00            
ATOM    160  H2  bbb     9      42.400  42.648  27.611  1.00  0.00            
ATOM    161  C4  bbb     9      45.365  42.549  29.238  1.00  0.00            
ATOM    162  C5  bbb     9      46.546  43.541  29.349  1.00  0.00            
ATOM    163  H3  bbb     9      42.967  45.025  28.153  1.00  0.00            
ATOM    164  H4  bbb     9      43.322  44.556  29.829  1.00  0.00            
ATOM    165  C7  bbb     9      44.895  43.440  26.867  1.00  0.00            
ATOM    166  H8  bbb     9      45.738  41.578  28.901  1.00  0.00            
ATOM    167  H9  bbb     9      44.897  42.422  30.218  1.00  0.00            
ATOM    168  H10 bbb     9      47.131  43.536  28.427  1.00  0.00            
ATOM    169  H11 bbb     9      47.209  43.202  30.148  1.00  0.00            
ATOM    170  H15 bbb     9      45.075  44.501  27.052  1.00  0.00            
ATOM    171  H16 bbb     9      45.854  42.941  26.708  1.00  0.00            
ATOM    172  H20 bbb     9      44.400  41.604  27.681  1.00  0.00            
ATOM    173  N1  bbb    10      53.499  39.938  17.914  1.00  0.00            
ATOM    174  C1  bbb    10      53.694  39.398  19.320  1.00  0.00            
ATOM    175  C2  bbb    10      55.092  38.851  19.678  1.00  0.00            
ATOM    176  H1  bbb    10      52.963  38.585  19.337  1.00  0.00            
ATOM    177  H2  bbb    10      53.392  40.144  20.059  1.00  0.00            
ATOM    178  C4  bbb    10      53.700  38.823  16.885  1.00  0.00            
ATOM    179  C5  bbb    10      54.722  38.966  15.726  1.00  0.00            
ATOM    180  H3  bbb    10      55.822  39.663  19.654  1.00  0.00            
ATOM    181  H4  bbb    10      55.374  38.104  18.938  1.00  0.00            
ATOM    182  C7  bbb    10      54.327  41.184  17.654  1.00  0.00            
ATOM    183  H8  bbb    10      52.712  39.135  16.537  1.00  0.00            
ATOM    184  H9  bbb    10      53.643  37.777  17.202  1.00  0.00            
ATOM    185  H10 bbb    10      54.635  39.951  15.267  1.00  0.00            
ATOM    186  H11 bbb    10      54.470  38.242  14.947  1.00  0.00            
ATOM    187  H15 bbb    10      55.391  40.939  17.636  1.00  0.00            
ATOM    188  H16 bbb    10      54.002  41.461  16.649  1.00  0.00            
ATOM    189  H20 bbb    10      52.508  40.223  17.848  1.00  0.00            
ATOM    190  N1  bbb    11      60.228  45.110  18.400  1.00  0.00            
ATOM    191  C1  bbb    11      60.640  44.049  19.411  1.00  0.00            
ATOM    192  C2  bbb    11      60.796  44.444  20.897  1.00  0.00            
ATOM    193  H1  bbb    11      61.561  43.581  19.053  1.00  0.00            
ATOM    194  H2  bbb    11      59.822  43.338  19.298  1.00  0.00            
ATOM    195  C4  bbb    11      61.372  46.079  18.135  1.00  0.00            
ATOM    196  C5  bbb    11      61.274  47.563  18.566  1.00  0.00            
ATOM    197  H3  bbb    11      59.890  44.954  21.230  1.00  0.00            
ATOM    198  H4  bbb    11      61.645  45.121  20.992  1.00  0.00            
ATOM    199  C7  bbb    11      58.890  45.767  18.714  1.00  0.00            
ATOM    200  H8  bbb    11      61.164  46.003  17.064  1.00  0.00            
ATOM    201  H9  bbb    11      62.383  45.705  18.322  1.00  0.00            
ATOM    202  H10 bbb    11      60.353  48.009  18.185  1.00  0.00            
ATOM    203  H11 bbb    11      62.106  48.102  18.110  1.00  0.00            
ATOM    204  H15 bbb    11      58.823  46.428  19.581  1.00  0.00            
ATOM    205  H16 bbb    11      58.831  46.371  17.805  1.00  0.00            
ATOM    206  H20 bbb    11      60.092  44.598  17.513  1.00  0.00            
ATOM    207  N1  bbb    12      56.351  55.703  18.822  1.00  0.00            
ATOM    208  C1  bbb    12      57.671  55.177  19.349  1.00  0.00            
ATOM    209  C2  bbb    12      58.215  55.837  20.630  1.00  0.00            
ATOM    210  H1  bbb    12      58.400  55.289  18.541  1.00  0.00            
ATOM    211  H2  bbb    12      57.518  54.109  19.518  1.00  0.00            
ATOM    212  C4  bbb    12      56.537  57.126  18.302  1.00  0.00            
ATOM    213  C5  bbb    12      55.791  58.328  18.940  1.00  0.00            
ATOM    214  H3  bbb    12      57.447  55.805  21.406  1.00  0.00            
ATOM    215  H4  bbb    12      58.474  56.879  20.437  1.00  0.00            
ATOM    216  C7  bbb    12      55.209  55.550  19.818  1.00  0.00            
ATOM    217  H8  bbb    12      55.980  56.774  17.431  1.00  0.00            
ATOM    218  H9  bbb    12      57.535  57.436  17.978  1.00  0.00            
ATOM    219  H10 bbb    12      54.736  58.084  19.084  1.00  0.00            
ATOM    220  H11 bbb    12      55.826  59.160  18.232  1.00  0.00            
ATOM    221  H15 bbb    12      55.344  56.239  20.654  1.00  0.00            
ATOM    222  H16 bbb    12      54.353  55.879  19.222  1.00  0.00            
ATOM    223  H20 bbb    12      56.116  55.118  18.004  1.00  0.00            
ATOM    224  N1  bbb    13      53.262  55.429  26.788  1.00  0.00            
ATOM    225  C1  bbb    13      54.714  55.244  27.193  1.00  0.00            
ATOM    226  C2  bbb    13      55.082  53.969  27.980  1.00  0.00            
ATOM    227  H1  bbb    13      54.943  56.127  27.796  1.00  0.00            
ATOM    228  H2  bbb    13      55.307  55.292  26.277  1.00  0.00            
ATOM    229  C4  bbb    13      52.392  55.653  28.022  1.00  0.00            
ATOM    230  C5  bbb    13      51.203  54.716  28.349  1.00  0.00            
ATOM    231  H3  bbb    13      54.814  53.089  27.390  1.00  0.00            
ATOM    232  H4  bbb    13      54.514  53.953  28.911  1.00  0.00            
ATOM    233  C7  bbb    13      52.776  54.340  25.841  1.00  0.00            
ATOM    234  H8  bbb    13      52.023  56.534  27.491  1.00  0.00            
ATOM    235  H9  bbb    13      52.871  55.980  28.950  1.00  0.00            
ATOM    236  H10 bbb    13      50.594  54.551  27.458  1.00  0.00            
ATOM    237  H11 bbb    13      50.560  55.212  29.079  1.00  0.00            
ATOM    238  H15 bbb    13      52.690  53.334  26.257  1.00  0.00            
ATOM    239  H16 bbb    13      51.775  54.736  25.652  1.00  0.00            
ATOM    240  H20 bbb    13      53.230  56.313  26.255  1.00  0.00            
ATOM    241  N1  ddd    14      42.725  58.379  19.020  1.00  0.00            
ATOM    242  C1  ddd    14      43.382  58.403  20.345  1.00  0.00            
ATOM    243  C2  ddd    14      43.666  56.959  20.801  1.00  0.00            
ATOM    244  H1  ddd    14      42.719  58.858  21.080  1.00  0.00            
ATOM    245  H2  ddd    14      44.307  58.985  20.302  1.00  0.00            
ATOM    246  C4  ddd    14      41.972  59.603  18.638  1.00  0.00            
ATOM    247  C5  ddd    14      40.843  59.934  19.639  1.00  0.00            
ATOM    248  H3  ddd    14      44.739  56.754  20.789  1.00  0.00            
ATOM    249  H4  ddd    14      43.280  56.781  21.805  1.00  0.00            
ATOM    250  C7  ddd    14      43.616  57.883  17.942  1.00  0.00            
ATOM    251  H8  ddd    14      41.516  59.437  17.658  1.00  0.00            
ATOM    252  H9  ddd    14      42.653  60.455  18.556  1.00  0.00            
ATOM    253  H10 ddd    14      41.260  60.429  20.519  1.00  0.00            
ATOM    254  H11 ddd    14      40.363  59.012  19.973  1.00  0.00            
ATOM    255  H15 ddd    14      44.413  57.264  18.363  1.00  0.00            
ATOM    256  H16 ddd    14      44.085  58.715  17.407  1.00  0.00            
ATOM    257  N1  ddd    15      38.534  56.049  15.292  1.00  0.00            
ATOM    258  C1  ddd    15      37.886  56.763  16.432  1.00  0.00            
ATOM    259  C2  ddd    15      38.639  56.612  17.775  1.00  0.00            
ATOM    260  H1  ddd    15      36.886  56.352  16.584  1.00  0.00            
ATOM    261  H2  ddd    15      37.782  57.825  16.193  1.00  0.00            
ATOM    262  C4  ddd    15      37.696  56.060  14.060  1.00  0.00            
ATOM    263  C5  ddd    15      36.371  55.285  14.226  1.00  0.00            
ATOM    264  H3  ddd    15      39.546  57.220  17.772  1.00  0.00            
ATOM    265  H4  ddd    15      38.931  55.569  17.925  1.00  0.00            
ATOM    266  C7  ddd    15      39.921  56.521  15.027  1.00  0.00            
ATOM    267  H8  ddd    15      38.244  55.578  13.248  1.00  0.00            
ATOM    268  H9  ddd    15      37.487  57.091  13.760  1.00  0.00            
ATOM    269  H10 ddd    15      35.677  55.849  14.853  1.00  0.00            
ATOM    270  H11 ddd    15      36.563  54.325  14.712  1.00  0.00            
ATOM    271  H15 ddd    15      40.459  56.513  15.968  1.00  0.00            
ATOM    272  H16 ddd    15      39.911  57.549  14.654  1.00  0.00            
ATOM    273  N1  ddd    16      39.893  55.257  25.169  1.00  0.00            
ATOM    274  C1  ddd    16      40.575  56.546  25.488  1.00  0.00            
ATOM    275  C2  ddd    16      41.289  57.206  24.288  1.00  0.00            
ATOM    276  H1  ddd    16      41.341  56.365  26.245  1.00  0.00            
ATOM    277  H2  ddd    16      39.845  57.249  25.899  1.00  0.00            
ATOM    278  C4  ddd    16      39.253  54.647  26.373  1.00  0.00            
ATOM    279  C5  ddd    16      40.234  54.441  27.551  1.00  0.00            
ATOM    280  H3  ddd    16      40.549  57.595  23.586  1.00  0.00            
ATOM    281  H4  ddd    16      41.903  56.469  23.764  1.00  0.00            
ATOM    282  C7  ddd    16      38.937  55.387  24.032  1.00  0.00            
ATOM    283  H8  ddd    16      38.843  53.671  26.106  1.00  0.00            
ATOM    284  H9  ddd    16      38.427  55.281  26.709  1.00  0.00            
ATOM    285  H10 ddd    16      40.507  55.405  27.984  1.00  0.00            
ATOM    286  H11 ddd    16      41.151  53.971  27.193  1.00  0.00            
ATOM    287  H15 ddd    16      39.443  55.862  23.191  1.00  0.00            
ATOM    288  H16 ddd    16      38.093  56.020  24.321  1.00  0.00            
ATOM    289  N1  ddd    17      37.240  49.721  25.125  1.00  0.00            
ATOM    290  C1  ddd    17      38.293  49.737  26.176  1.00  0.00            
ATOM    291  C2  ddd    17      39.599  50.416  25.698  1.00  0.00            
ATOM    292  H1  ddd    17      38.521  48.707  26.465  1.00  0.00            
ATOM    293  H2  ddd    17      37.922  50.269  27.056  1.00  0.00            
ATOM    294  C4  ddd    17      35.915  49.261  25.590  1.00  0.00            
ATOM    295  C5  ddd    17      35.906  47.863  26.222  1.00  0.00            
ATOM    296  H3  ddd    17      39.418  51.475  25.508  1.00  0.00            
ATOM    297  H4  ddd    17      39.950  49.963  24.769  1.00  0.00            
ATOM    298  C7  ddd    17      37.029  51.039  24.512  1.00  0.00            
ATOM    299  H8  ddd    17      35.248  49.245  24.725  1.00  0.00            
ATOM    300  H9  ddd    17      35.511  49.975  26.314  1.00  0.00            
ATOM    301  H10 ddd    17      36.341  47.916  27.221  1.00  0.00            
ATOM    302  H11 ddd    17      36.493  47.158  25.628  1.00  0.00            
ATOM    303  H15 ddd    17      37.890  51.325  23.911  1.00  0.00            
ATOM    304  H16 ddd    17      36.837  51.794  25.280  1.00  0.00            
ATOM    305  N1  ddd    18      36.934  43.308  23.003  1.00  0.00            
ATOM    306  C1  ddd    18      35.943  44.424  22.967  1.00  0.00            
ATOM    307  C2  ddd    18      36.462  45.722  22.311  1.00  0.00            
ATOM    308  H1  ddd    18      35.660  44.675  23.992  1.00  0.00            
ATOM    309  H2  ddd    18      35.047  44.095  22.434  1.00  0.00            
ATOM    310  C4  ddd    18      36.366  42.073  23.625  1.00  0.00            
ATOM    311  C5  ddd    18      35.954  42.272  25.095  1.00  0.00            
ATOM    312  H3  ddd    18      36.666  45.558  21.251  1.00  0.00            
ATOM    313  H4  ddd    18      37.391  46.044  22.790  1.00  0.00            
ATOM    314  C7  ddd    18      37.569  43.046  21.678  1.00  0.00            
ATOM    315  H8  ddd    18      37.114  41.279  23.627  1.00  0.00            
ATOM    316  H9  ddd    18      35.506  41.727  23.044  1.00  0.00            
ATOM    317  H10 ddd    18      35.060  42.893  25.137  1.00  0.00            
ATOM    318  H11 ddd    18      36.755  42.780  25.638  1.00  0.00            
ATOM    319  H15 ddd    18      38.053  43.959  21.326  1.00  0.00            
ATOM    320  H16 ddd    18      36.809  42.750  20.949  1.00  0.00            
ATOM    321  N1  ddd    19      40.806  38.378  23.988  1.00  0.00            
ATOM    322  C1  ddd    19      40.291  38.883  25.293  1.00  0.00            
ATOM    323  C2  ddd    19      40.149  40.420  25.320  1.00  0.00            
ATOM    324  H1  ddd    19      40.993  38.615  26.085  1.00  0.00            
ATOM    325  H2  ddd    19      39.327  38.419  25.522  1.00  0.00            
ATOM    326  C4  ddd    19      41.178  36.938  24.030  1.00  0.00            
ATOM    327  C5  ddd    19      42.378  36.665  24.962  1.00  0.00            
ATOM    328  H3  ddd    19      39.281  40.732  24.736  1.00  0.00            
ATOM    329  H4  ddd    19      41.036  40.883  24.882  1.00  0.00            
ATOM    330  C7  ddd    19      39.902  38.684  22.846  1.00  0.00            
ATOM    331  H8  ddd    19      41.467  36.613  23.028  1.00  0.00            
ATOM    332  H9  ddd    19      40.318  36.339  24.344  1.00  0.00            
ATOM    333  H10 ddd    19      42.075  36.757  26.008  1.00  0.00            
ATOM    334  H11 ddd    19      43.167  37.397  24.774  1.00  0.00            
ATOM    335  H15 ddd    19      39.581  39.719  22.919  1.00  0.00            
ATOM    336  H16 ddd    19      39.006  38.059  22.891  1.00  0.00            
ATOM    337  N1  ddd    20      40.796  45.942  29.258  1.00  0.00            
ATOM    338  C1  ddd    20      39.352  46.138  29.575  1.00  0.00            
ATOM    339  C2  ddd    20      38.370  45.170  28.894  1.00  0.00            
ATOM    340  H1  ddd    20      39.050  47.139  29.260  1.00  0.00            
ATOM    341  H2  ddd    20      39.214  46.062  30.657  1.00  0.00            
ATOM    342  C4  ddd    20      41.637  46.883  30.057  1.00  0.00            
ATOM    343  C5  ddd    20      41.323  48.354  29.719  1.00  0.00            
ATOM    344  H3  ddd    20      38.584  44.139  29.177  1.00  0.00            
ATOM    345  H4  ddd    20      38.432  45.252  27.805  1.00  0.00            
ATOM    346  C7  ddd    20      41.240  44.523  29.358  1.00  0.00            
ATOM    347  H8  ddd    20      42.694  46.723  29.835  1.00  0.00            
ATOM    348  H9  ddd    20      41.481  46.705  31.125  1.00  0.00            
ATOM    349  H10 ddd    20      40.311  48.619  30.029  1.00  0.00            
ATOM    350  H11 ddd    20      41.389  48.472  28.641  1.00  0.00            
ATOM    351  H15 ddd    20      40.643  43.923  28.676  1.00  0.00            
ATOM    352  H16 ddd    20      41.083  44.148  30.374  1.00  0.00            
ATOM    353  N1  ddd    21      47.040  46.013  29.298  1.00  0.00            
ATOM    354  C1  ddd    21      46.416  47.362  29.205  1.00  0.00            
ATOM    355  C2  ddd    21      45.218  47.377  28.238  1.00  0.00            
ATOM    356  H1  ddd    21      47.148  48.091  28.848  1.00  0.00            
ATOM    357  H2  ddd    21      46.072  47.672  30.195  1.00  0.00            
ATOM    358  C4  ddd    21      48.189  45.981  30.235  1.00  0.00            
ATOM    359  C5  ddd    21      49.388  46.817  29.759  1.00  0.00            
ATOM    360  H3  ddd    21      44.590  48.249  28.414  1.00  0.00            
ATOM    361  H4  ddd    21      45.548  47.357  27.197  1.00  0.00            
ATOM    362  C7  ddd    21      46.051  44.967  29.659  1.00  0.00            
ATOM    363  H8  ddd    21      48.537  44.951  30.339  1.00  0.00            
ATOM    364  H9  ddd    21      47.870  46.329  31.221  1.00  0.00            
ATOM    365  H10 ddd    21      49.178  47.882  29.876  1.00  0.00            
ATOM    366  H11 ddd    21      49.596  46.624  28.703  1.00  0.00            
ATOM    367  H15 ddd    21      45.164  45.120  29.058  1.00  0.00            
ATOM    368  H16 ddd    21      45.764  45.054  30.711  1.00  0.00            
ATOM    369  N1  ddd    22      56.474  37.897  21.561  1.00  0.00            
ATOM    370  C1  ddd    22      56.402  37.313  22.916  1.00  0.00            
ATOM    371  C2  ddd    22      55.730  40.432  24.241  1.00  0.00            
ATOM    372  H1  ddd    22      58.531  37.859  24.395  1.00  0.00            
ATOM    373  H2  ddd    22      55.896  36.344  22.893  1.00  0.00            
ATOM    374  C4  ddd    22      57.355  37.094  20.671  1.00  0.00            
ATOM    375  C5  ddd    22      58.838  37.263  21.067  1.00  0.00            
ATOM    376  H3  ddd    22      54.754  40.019  23.979  1.00  0.00            
ATOM    377  H4  ddd    22      55.707  41.512  24.081  1.00  0.00            
ATOM    378  C7  ddd    22      55.103  38.173  21.061  1.00  0.00            
ATOM    379  H8  ddd    22      57.266  37.429  19.636  1.00  0.00            
ATOM    380  H9  ddd    22      57.069  36.039  20.715  1.00  0.00            
ATOM    381  H10 ddd    22      58.992  36.980  22.109  1.00  0.00            
ATOM    382  H11 ddd    22      59.122  38.313  20.964  1.00  0.00            
ATOM    383  H15 ddd    22      54.611  38.843  21.774  1.00  0.00            
ATOM    384  H16 ddd    22      54.527  37.244  21.012  1.00  0.00            
ATOM    385  N1  ddd    23      57.172  39.532  15.452  1.00  0.00            
ATOM    386  C1  ddd    23      58.516  39.532  16.098  1.00  0.00            
ATOM    387  C2  ddd    23      58.508  40.093  17.536  1.00  0.00            
ATOM    388  H1  ddd    23      59.191  40.164  15.519  1.00  0.00            
ATOM    389  H2  ddd    23      58.924  38.517  16.106  1.00  0.00            
ATOM    390  C4  ddd    23      57.237  39.168  14.009  1.00  0.00            
ATOM    391  C5  ddd    23      58.007  40.207  13.164  1.00  0.00            
ATOM    392  H3  ddd    23      58.051  39.377  18.223  1.00  0.00            
ATOM    393  H4  ddd    23      57.931  41.020  17.577  1.00  0.00            
ATOM    394  C7  ddd    23      56.175  38.710  16.190  1.00  0.00            
ATOM    395  H8  ddd    23      56.223  39.112  13.605  1.00  0.00            
ATOM    396  H9  ddd    23      57.700  38.183  13.895  1.00  0.00            
ATOM    397  H10 ddd    23      59.076  40.156  13.379  1.00  0.00            
ATOM    398  H11 ddd    23      57.661  41.214  13.411  1.00  0.00            
ATOM    399  H15 ddd    23      56.228  38.978  17.239  1.00  0.00            
ATOM    400  H16 ddd    23      56.417  37.646  16.103  1.00  0.00            
ATOM    401  N1  ddd    24      60.859  43.500  23.254  1.00  0.00            
ATOM    402  C1  ddd    24      60.906  42.254  24.071  1.00  0.00            
ATOM    403  C2  ddd    24      59.796  41.242  23.724  1.00  0.00            
ATOM    404  H1  ddd    24      60.767  42.505  25.122  1.00  0.00            
ATOM    405  H2  ddd    24      61.884  41.777  23.964  1.00  0.00            
ATOM    406  C4  ddd    24      61.792  44.538  23.785  1.00  0.00            
ATOM    407  C5  ddd    24      61.376  45.029  25.193  1.00  0.00            
ATOM    408  H3  ddd    24      60.042  40.716  22.799  1.00  0.00            
ATOM    409  H4  ddd    24      58.845  41.761  23.581  1.00  0.00            
ATOM    410  C7  ddd    24      61.037  43.216  21.798  1.00  0.00            
ATOM    411  H8  ddd    24      61.786  45.410  23.130  1.00  0.00            
ATOM    412  H9  ddd    24      62.812  44.143  23.815  1.00  0.00            
ATOM    413  H10 ddd    24      61.514  44.242  25.936  1.00  0.00            
ATOM    414  H11 ddd    24      60.317  45.294  25.183  1.00  0.00            
ATOM    415  H15 ddd    24      60.303  42.467  21.501  1.00  0.00            
ATOM    416  H16 ddd    24      62.036  42.812  21.614  1.00  0.00            
ATOM    417  N1  ddd    25      60.890  49.025  20.612  1.00  0.00            
ATOM    418  C1  ddd    25      60.673  49.016  22.093  1.00  0.00            
ATOM    419  C2  ddd    25      59.712  47.905  22.600  1.00  0.00            
ATOM    420  H1  ddd    25      60.246  49.981  22.376  1.00  0.00            
ATOM    421  H2  ddd    25      61.638  48.907  22.600  1.00  0.00            
ATOM    422  C4  ddd    25      61.843  50.078  20.170  1.00  0.00            
ATOM    423  C5  ddd    25      61.394  51.531  20.426  1.00  0.00            
ATOM    424  H3  ddd    25      60.160  46.923  22.458  1.00  0.00            
ATOM    425  H4  ddd    25      58.774  47.935  22.037  1.00  0.00            
ATOM    426  C7  ddd    25      61.331  47.700  20.101  1.00  0.00            
ATOM    427  H8  ddd    25      61.977  49.995  19.090  1.00  0.00            
ATOM    428  H9  ddd    25      62.819  49.916  20.638  1.00  0.00            
ATOM    429  H10 ddd    25      61.512  51.786  21.481  1.00  0.00            
ATOM    430  H11 ddd    25      60.342  51.661  20.157  1.00  0.00            
ATOM    431  H15 ddd    25      60.643  46.958  20.478  1.00  0.00            
ATOM    432  H16 ddd    25      62.334  47.463  20.466  1.00  0.00            
ATOM    433  N1  ddd    26      59.626  55.423  22.586  1.00  0.00            
ATOM    434  C1  ddd    26      59.866  54.209  23.396  1.00  0.00            
ATOM    435  C2  ddd    26      58.612  53.317  23.324  1.00  0.00            
ATOM    436  H1  ddd    26      60.040  54.470  24.443  1.00  0.00            
ATOM    437  H2  ddd    26      60.742  53.674  23.018  1.00  0.00            
ATOM    438  C4  ddd    26      60.520  56.579  22.836  1.00  0.00            
ATOM    439  C5  ddd    26      60.446  57.074  24.295  1.00  0.00            
ATOM    440  H3  ddd    26      58.848  52.347  22.881  1.00  0.00            
ATOM    441  H4  ddd    26      58.175  53.172  24.313  1.00  0.00            
ATOM    442  C7  ddd    26      59.468  55.130  21.143  1.00  0.00            
ATOM    443  H8  ddd    26      60.201  57.398  22.184  1.00  0.00            
ATOM    444  H9  ddd    26      61.553  56.323  22.582  1.00  0.00            
ATOM    445  H10 ddd    26      61.087  56.457  24.931  1.00  0.00            
ATOM    446  H11 ddd    26      59.424  56.982  24.665  1.00  0.00            
ATOM    447  H15 ddd    26      59.365  54.055  20.972  1.00  0.00            
ATOM    448  H16 ddd    26      60.333  55.490  20.584  1.00  0.00            
ATOM    449  N1  ddd    27      55.493  59.549  21.148  1.00  0.00            
ATOM    450  C1  ddd    27      56.038  59.764  22.523  1.00  0.00            
ATOM    451  C2  ddd    27      56.356  58.454  23.286  1.00  0.00            
ATOM    452  H1  ddd    27      55.296  60.304  23.115  1.00  0.00            
ATOM    453  H2  ddd    27      56.942  60.378  22.472  1.00  0.00            
ATOM    454  C4  ddd    27      55.045  60.816  20.507  1.00  0.00            
ATOM    455  C5  ddd    27      53.847  61.461  21.235  1.00  0.00            
ATOM    456  H3  ddd    27      57.268  57.998  22.894  1.00  0.00            
ATOM    457  H4  ddd    27      55.538  57.740  23.160  1.00  0.00            
ATOM    458  C7  ddd    27      56.421  58.778  20.279  1.00  0.00            
ATOM    459  H8  ddd    27      54.717  60.609  19.486  1.00  0.00            
ATOM    460  H9  ddd    27      55.876  61.525  20.457  1.00  0.00            
ATOM    461  H10 ddd    27      54.171  61.909  22.176  1.00  0.00            
ATOM    462  H11 ddd    27      53.098  60.698  21.463  1.00  0.00            
ATOM    463  H15 ddd    27      56.682  57.879  20.821  1.00  0.00            
ATOM    464  H16 ddd    27      57.337  59.347  20.093  1.00  0.00            
ATOM    465  N1  ddd    28      57.059  52.564  28.722  1.00  0.00            
ATOM    466  C1  ddd    28      58.534  52.502  28.946  1.00  0.00            
ATOM    467  C2  ddd    28      59.379  53.106  27.803  1.00  0.00            
ATOM    468  H1  ddd    28      58.827  51.455  29.049  1.00  0.00            
ATOM    469  H2  ddd    28      58.787  53.019  29.875  1.00  0.00            
ATOM    470  C4  ddd    28      56.309  52.004  29.886  1.00  0.00            
ATOM    471  C5  ddd    28      56.571  50.499  30.115  1.00  0.00            
ATOM    472  H3  ddd    28      59.360  54.196  27.868  1.00  0.00            
ATOM    473  H4  ddd    28      58.949  52.828  26.840  1.00  0.00            
ATOM    474  C7  ddd    28      56.588  53.922  28.313  1.00  0.00            
ATOM    475  H8  ddd    28      55.236  52.105  29.719  1.00  0.00            
ATOM    476  H9  ddd    28      56.564  52.564  30.791  1.00  0.00            
ATOM    477  H10 ddd    28      57.600  50.331  30.436  1.00  0.00            
ATOM    478  H11 ddd    28      56.414  49.953  29.181  1.00  0.00            
ATOM    479  H15 ddd    28      57.118  54.223  27.406  1.00  0.00            
ATOM    480  H16 ddd    28      56.812  54.649  29.098  1.00  0.00            
ATOM    481  N1  ddd    29      50.700  52.271  28.734  1.00  0.00            
ATOM    482  C1  ddd    29      51.307  50.917  28.910  1.00  0.00            
ATOM    483  C2  ddd    29      52.446  50.619  27.900  1.00  0.00            
ATOM    484  H1  ddd    29      50.535  50.159  28.755  1.00  0.00            
ATOM    485  H2  ddd    29      51.686  50.812  29.931  1.00  0.00            
ATOM    486  C4  ddd    29      49.499  52.497  29.584  1.00  0.00            
ATOM    487  C5  ddd    29      48.329  51.536  29.292  1.00  0.00            
ATOM    488  H3  ddd    29      53.317  51.241  28.106  1.00  0.00            
ATOM    489  H4  ddd    29      52.108  50.837  26.884  1.00  0.00            
ATOM    490  C7  ddd    29      51.687  53.369  28.924  1.00  0.00            
ATOM    491  H8  ddd    29      49.128  53.509  29.404  1.00  0.00            
ATOM    492  H9  ddd    29      49.774  52.423  30.640  1.00  0.00            
ATOM    493  H10 ddd    29      48.546  50.543  29.694  1.00  0.00            
ATOM    494  H11 ddd    29      48.179  51.442  28.214  1.00  0.00            
ATOM    495  H15 ddd    29      52.595  53.119  28.392  1.00  0.00            
ATOM    496  H16 ddd    29      51.939  53.478  29.983  1.00  0.00            
ATOM    497  C2  ccc    30      45.815  58.560  22.957  1.00  0.00            
ATOM    498  H4  ccc    30      44.931  59.624  25.574  1.00  0.00            
ATOM    499  H5  ccc    30      46.527  61.250  22.648  1.00  0.00            
ATOM    500  N1  ccc    30      45.910  55.660  24.559  1.00  0.00            
ATOM    501  H6  ccc    30      46.395  55.756  23.669  1.00  0.00            
ATOM    502  H7  ccc    30      45.954  56.568  25.019  1.00  0.00            
ATOM    503  H8  ccc    30      44.930  55.482  24.345  1.00  0.00            
ATOM    504  C2  ccc    31      39.778  60.845  19.004  1.00  0.00            
ATOM    505  H4  ccc    31      39.268  60.321  18.190  1.00  0.00            
ATOM    506  H5  ccc    31      40.234  61.763  18.626  1.00  0.00            
ATOM    507  N1  ccc    31      38.682  61.262  19.939  1.00  0.00            
ATOM    508  H6  ccc    31      39.070  61.807  20.726  1.00  0.00            
ATOM    509  H7  ccc    31      37.990  61.849  19.445  1.00  0.00            
ATOM    510  H8  ccc    31      38.196  60.434  20.321  1.00  0.00            
ATOM    511  C2  ccc    32      37.752  57.063  18.948  1.00  0.00            
ATOM    512  H4  ccc    32      36.874  56.417  19.033  1.00  0.00            
ATOM    513  H5  ccc    32      37.438  58.102  18.816  1.00  0.00            
ATOM    514  N1  ccc    32      38.415  57.015  20.291  1.00  0.00            
ATOM    515  H6  ccc    32      39.232  57.646  20.316  1.00  0.00            
ATOM    516  H7  ccc    32      37.754  57.305  21.030  1.00  0.00            
ATOM    517  H8  ccc    32      38.734  56.054  20.499  1.00  0.00            
ATOM    518  C2  ccc    33      35.716  55.036  12.857  1.00  0.00            
ATOM    519  H4  ccc    33      36.362  54.411  12.235  1.00  0.00            
ATOM    520  H5  ccc    33      35.522  55.985  12.349  1.00  0.00            
ATOM    521  N1  ccc    33      34.409  54.302  12.915  1.00  0.00            
ATOM    522  H6  ccc    33      33.719  54.841  13.461  1.00  0.00            
ATOM    523  H7  ccc    33      34.034  54.159  11.963  1.00  0.00            
ATOM    524  H8  ccc    33      34.533  53.379  13.362  1.00  0.00            
ATOM    525  C2  ccc    34      42.174  58.371  24.766  1.00  0.00            
ATOM    526  H4  ccc    34      43.106  57.973  25.177  1.00  0.00            
ATOM    527  H5  ccc    34      41.654  58.931  25.548  1.00  0.00            
ATOM    528  N1  ccc    34      42.469  59.284  23.651  1.00  0.00            
ATOM    529  H6  ccc    34      42.933  58.780  22.898  1.00  0.00            
ATOM    530  H7  ccc    34      43.096  60.024  23.956  1.00  0.00            
ATOM    531  H8  ccc    34      44.965  57.925  23.213  1.00  0.00            
ATOM    532  C2  ccc    35      39.612  53.580  28.662  1.00  0.00            
ATOM    533  H4  ccc    35      39.334  52.596  28.275  1.00  0.00            
ATOM    534  H5  ccc    35      38.730  54.074  29.079  1.00  0.00            
ATOM    535  N1  ccc    35      40.454  53.489  29.898  1.00  0.00            
ATOM    536  H6  ccc    35      40.664  54.434  30.260  1.00  0.00            
ATOM    537  H7  ccc    35      39.963  52.958  30.635  1.00  0.00            
ATOM    538  H8  ccc    35      41.348  53.014  29.694  1.00  0.00            
ATOM    539  C2  ccc    36      40.698  50.318  26.760  1.00  0.00            
ATOM    540  H4  ccc    36      41.162  49.331  26.719  1.00  0.00            
ATOM    541  H5  ccc    36      40.292  50.510  27.756  1.00  0.00            
ATOM    542  N1  ccc    36      41.746  51.381  26.661  1.00  0.00            
ATOM    543  H6  ccc    36      41.318  52.318  26.726  1.00  0.00            
ATOM    544  H7  ccc    36      42.431  51.284  27.428  1.00  0.00            
ATOM    545  H8  ccc    36      42.250  51.309  25.762  1.00  0.00            
ATOM    546  C2  ccc    37      34.444  47.399  26.309  1.00  0.00            
ATOM    547  H4  ccc    37      34.171  46.819  25.424  1.00  0.00            
ATOM    548  H5  ccc    37      34.272  46.800  27.200  1.00  0.00            
ATOM    549  N1  ccc    37      33.879  44.409  28.564  1.00  0.00            
ATOM    550  H6  ccc    37      34.381  45.125  29.085  1.00  0.00            
ATOM    551  H7  ccc    37      32.011  45.277  26.460  1.00  0.00            
ATOM    552  H8  ccc    37      33.390  44.588  24.603  1.00  0.00            
ATOM    553  C2  ccc    38      35.408  46.833  22.410  1.00  0.00            
ATOM    554  H4  ccc    38      35.466  47.321  23.383  1.00  0.00            
ATOM    555  H5  ccc    38      35.581  47.584  21.638  1.00  0.00            
ATOM    556  N1  ccc    38      38.421  48.599  21.930  1.00  0.00            
ATOM    557  H6  ccc    38      38.299  49.133  21.072  1.00  0.00            
ATOM    558  H7  ccc    38      37.489  48.382  22.279  1.00  0.00            
ATOM    559  H8  ccc    38      38.848  49.224  22.610  1.00  0.00            
ATOM    560  C2  ccc    39      35.651  40.926  25.778  1.00  0.00            
ATOM    561  H4  ccc    39      36.534  40.281  25.763  1.00  0.00            
ATOM    562  H5  ccc    39      34.814  40.427  25.285  1.00  0.00            
ATOM    563  N1  ccc    39      35.196  41.038  27.203  1.00  0.00            
ATOM    564  H6  ccc    39      34.358  41.637  27.269  1.00  0.00            
ATOM    565  H7  ccc    39      34.968  40.108  27.590  1.00  0.00            
ATOM    566  H8  ccc    39      35.940  41.459  27.785  1.00  0.00            
ATOM    567  C2  ccc    40      39.974  40.943  26.752  1.00  0.00            
ATOM    568  H4  ccc    40      40.861  40.715  27.350  1.00  0.00            
ATOM    569  H5  ccc    40      39.091  40.497  27.217  1.00  0.00            
ATOM    570  N1  ccc    40      39.812  42.430  26.816  1.00  0.00            
ATOM    571  H6  ccc    40      38.964  42.729  26.311  1.00  0.00            
ATOM    572  H7  ccc    40      39.735  42.739  27.800  1.00  0.00            
ATOM    573  H8  ccc    40      40.633  42.899  26.399  1.00  0.00            
ATOM    574  C2  ccc    41      42.934  35.251  24.731  1.00  0.00            
ATOM    575  H4  ccc    41      43.313  35.155  23.709  1.00  0.00            
ATOM    576  H5  ccc    41      42.159  34.502  24.909  1.00  0.00            
ATOM    577  N1  ccc    41      44.078  34.886  25.627  1.00  0.00            
ATOM    578  H6  ccc    41      43.785  34.918  26.616  1.00  0.00            
ATOM    579  H7  ccc    41      44.412  33.931  25.415  1.00  0.00            
ATOM    580  H8  ccc    41      44.863  35.544  25.496  1.00  0.00            
ATOM    581  C2  ccc    42      36.959  45.516  29.385  1.00  0.00            
ATOM    582  H4  ccc    42      36.430  46.121  28.648  1.00  0.00            
ATOM    583  H5  ccc    42      36.393  44.606  29.584  1.00  0.00            
ATOM    584  N1  ccc    42      34.716  44.205  27.395  1.00  0.00            
ATOM    585  H6  ccc    42      37.393  42.401  28.182  1.00  0.00            
ATOM    586  H7  ccc    42      32.701  42.602  26.345  1.00  0.00            
ATOM    587  H8  ccc    42      38.024  45.008  25.281  1.00  0.00            
ATOM    588  C2  ccc    43      42.289  49.339  30.391  1.00  0.00            
ATOM    589  H4  ccc    43      43.319  49.132  30.097  1.00  0.00            
ATOM    590  H5  ccc    43      42.194  49.279  31.479  1.00  0.00            
ATOM    591  N1  ccc    43      41.985  50.767  30.055  1.00  0.00            
ATOM    592  H6  ccc    43      41.019  50.994  30.343  1.00  0.00            
ATOM    593  H7  ccc    43      42.638  51.401  30.542  1.00  0.00            
ATOM    594  H8  ccc    43      42.067  50.917  29.036  1.00  0.00            
ATOM    595  C2  ccc    44      45.616  50.379  26.613  1.00  0.00            
ATOM    596  H4  ccc    44      46.499  49.892  27.037  1.00  0.00            
ATOM    597  H5  ccc    44      44.847  50.494  27.381  1.00  0.00            
ATOM    598  N1  ccc    44      44.296  49.764  26.258  1.00  0.00            
ATOM    599  H6  ccc    44      43.949  49.184  27.041  1.00  0.00            
ATOM    600  H7  ccc    44      43.597  50.501  26.075  1.00  0.00            
ATOM    601  H8  ccc    44      44.381  49.168  25.420  1.00  0.00            
ATOM    602  C2  ccc    45      50.608  46.436  30.607  1.00  0.00            
ATOM    603  H4  ccc    45      51.203  45.678  30.091  1.00  0.00            
ATOM    604  H5  ccc    45      51.229  47.309  30.809  1.00  0.00            
ATOM    605  N1  ccc    45      53.804  46.728  30.250  1.00  0.00            
ATOM    606  H6  ccc    45      53.081  47.309  30.673  1.00  0.00            
ATOM    607  H7  ccc    45      54.559  47.357  29.984  1.00  0.00            
ATOM    608  H8  ccc    45      53.409  46.362  29.386  1.00  0.00            
ATOM    609  C2  ccc    46      56.080  40.096  25.699  1.00  0.00            
ATOM    610  H4  ccc    46      57.057  40.502  25.966  1.00  0.00            
ATOM    611  H5  ccc    46      56.070  39.013  25.847  1.00  0.00            
ATOM    612  N1  ccc    46      55.645  41.126  26.698  1.00  0.00            
ATOM    613  H6  ccc    46      54.617  41.125  26.797  1.00  0.00            
ATOM    614  H7  ccc    46      56.066  40.931  27.621  1.00  0.00            
ATOM    615  H8  ccc    46      55.946  42.067  26.394  1.00  0.00            
ATOM    616  C2  ccc    47      59.756  36.407  20.178  1.00  0.00            
ATOM    617  H4  ccc    47      59.640  36.684  19.127  1.00  0.00            
ATOM    618  H5  ccc    47      59.526  35.347  20.310  1.00  0.00            
ATOM    619  N1  ccc    47      61.219  36.572  20.465  1.00  0.00            
ATOM    620  H6  ccc    47      61.420  36.338  21.451  1.00  0.00            
ATOM    621  H7  ccc    47      61.780  35.949  19.861  1.00  0.00            
ATOM    622  H8  ccc    47      61.514  37.547  20.295  1.00  0.00            
ATOM    623  C2  ccc    48      59.943  40.367  18.009  1.00  0.00            
ATOM    624  H4  ccc    48      60.396  41.162  17.411  1.00  0.00            
ATOM    625  H5  ccc    48      60.551  39.461  17.949  1.00  0.00            
ATOM    626  N1  ccc    48      60.049  40.727  19.456  1.00  0.00            
ATOM    627  H6  ccc    48      59.683  39.969  20.054  1.00  0.00            
ATOM    628  H7  ccc    48      61.033  40.910  19.712  1.00  0.00            
ATOM    629  H8  ccc    48      59.502  41.584  19.644  1.00  0.00            
ATOM    630  C2  ccc    49      57.796  39.952  11.662  1.00  0.00            
ATOM    631  H4  ccc    49      56.740  40.064  11.403  1.00  0.00            
ATOM    632  H5  ccc    49      58.138  38.949  11.394  1.00  0.00            
ATOM    633  N1  ccc    49      58.537  40.893  10.760  1.00  0.00            
ATOM    634  H6  ccc    49      59.554  40.821  10.923  1.00  0.00            
ATOM    635  H7  ccc    49      58.346  40.670   9.770  1.00  0.00            
ATOM    636  H8  ccc    49      58.245  41.868  10.939  1.00  0.00            
ATOM    637  C2  ccc    50      59.644  40.216  24.857  1.00  0.00            
ATOM    638  H4  ccc    50      59.358  40.712  25.787  1.00  0.00            
ATOM    639  H5  ccc    50      60.584  39.685  25.024  1.00  0.00            
ATOM    640  N1  ccc    50      58.961  37.109  24.936  1.00  0.00            
ATOM    641  H6  ccc    50      57.987  40.184  21.789  1.00  0.00            
ATOM    642  H7  ccc    50      56.734  36.591  26.608  1.00  0.00            
ATOM    643  H8  ccc    50      56.479  40.008  23.571  1.00  0.00            
ATOM    644  C2  ccc    51      62.202  46.242  25.648  1.00  0.00            
ATOM    645  H4  ccc    51      62.137  47.046  24.911  1.00  0.00            
ATOM    646  H5  ccc    51      63.248  45.957  25.785  1.00  0.00            
ATOM    647  N1  ccc    51      61.770  46.792  26.977  1.00  0.00            
ATOM    648  H6  ccc    51      61.855  46.066  27.708  1.00  0.00            
ATOM    649  H7  ccc    51      62.355  47.599  27.247  1.00  0.00            
ATOM    650  H8  ccc    51      60.783  47.097  26.938  1.00  0.00            
ATOM    651  C2  ccc    52      59.412  48.018  24.104  1.00  0.00            
ATOM    652  H4  ccc    52      58.581  48.694  24.297  1.00  0.00            
ATOM    653  H5  ccc    52      60.310  48.293  24.667  1.00  0.00            
ATOM    654  N1  ccc    52      58.285  47.181  24.626  1.00  0.00            
ATOM    655  H6  ccc    52      58.564  46.187  24.675  1.00  0.00            
ATOM    656  H7  ccc    52      58.022  47.488  25.577  1.00  0.00            
ATOM    657  H8  ccc    52      57.456  47.264  24.014  1.00  0.00            
ATOM    658  C2  ccc    53      62.271  52.451  19.555  1.00  0.00            
ATOM    659  H4  ccc    53      62.072  52.277  18.493  1.00  0.00            
ATOM    660  H5  ccc    53      63.332  52.294  19.767  1.00  0.00            
ATOM    661  N1  ccc    53      62.065  53.923  19.702  1.00  0.00            
ATOM    662  H6  ccc    53      62.280  54.225  20.666  1.00  0.00            
ATOM    663  H7  ccc    53      62.678  54.441  19.051  1.00  0.00            
ATOM    664  H8  ccc    53      61.085  54.172  19.492  1.00  0.00            
ATOM    665  C2  ccc    54      60.894  51.114  24.696  1.00  0.00            
ATOM    666  H4  ccc    54      60.369  51.900  25.233  1.00  0.00            
ATOM    667  H5  ccc    54      61.434  51.548  23.852  1.00  0.00            
ATOM    668  N1  ccc    54      59.483  50.872  25.151  1.00  0.00            
ATOM    669  H6  ccc    54      58.990  50.283  24.459  1.00  0.00            
ATOM    670  H7  ccc    54      59.474  50.368  26.053  1.00  0.00            
ATOM    671  H8  ccc    54      58.947  51.750  25.255  1.00  0.00            
ATOM    672  C2  ccc    55      60.878  58.545  24.399  1.00  0.00            
ATOM    673  H4  ccc    55      60.186  59.184  23.843  1.00  0.00            
ATOM    674  H5  ccc    55      61.892  58.673  24.010  1.00  0.00            
ATOM    675  N1  ccc    55      60.777  59.126  25.777  1.00  0.00            
ATOM    676  H6  ccc    55      61.409  58.626  26.423  1.00  0.00            
ATOM    677  H7  ccc    55      61.043  60.124  25.766  1.00  0.00            
ATOM    678  H8  ccc    55      59.812  59.048  26.136  1.00  0.00            
ATOM    679  C2  ccc    56      56.555  58.736  24.786  1.00  0.00            
ATOM    680  H4  ccc    56      55.635  59.130  25.226  1.00  0.00            
ATOM    681  H5  ccc    56      57.374  59.445  24.937  1.00  0.00            
ATOM    682  N1  ccc    56      56.903  57.538  25.618  1.00  0.00            
ATOM    683  H6  ccc    56      57.792  57.120  25.296  1.00  0.00            
ATOM    684  H7  ccc    56      57.008  57.803  26.610  1.00  0.00            
ATOM    685  H8  ccc    56      56.162  56.821  25.548  1.00  0.00            
ATOM    686  C2  ccc    57      53.208  62.550  20.356  1.00  0.00            
ATOM    687  H4  ccc    57      52.808  62.110  19.438  1.00  0.00            
ATOM    688  H5  ccc    57      53.943  63.319  20.107  1.00  0.00            
ATOM    689  N1  ccc    57      52.050  63.260  20.990  1.00  0.00            
ATOM    690  H6  ccc    57      52.350  63.732  21.859  1.00  0.00            
ATOM    691  H7  ccc    57      51.665  63.969  20.346  1.00  0.00            
ATOM    692  H8  ccc    57      51.301  62.589  21.225  1.00  0.00            
ATOM    693  C2  ccc    58      60.837  52.613  27.888  1.00  0.00            
ATOM    694  H4  ccc    58      60.871  51.542  27.668  1.00  0.00            
ATOM    695  H5  ccc    58      61.225  52.774  28.897  1.00  0.00            
ATOM    696  N1  ccc    58      61.685  53.339  26.928  1.00  0.00            
ATOM    697  H6  ccc    58      61.329  53.213  25.983  1.00  0.00            
ATOM    698  H7  ccc    58      62.629  52.956  26.942  1.00  0.00            
ATOM    699  H8  ccc    58      61.599  50.619  25.368  1.00  0.00            
ATOM    700  C2  ccc    59      55.624  49.947  31.195  1.00  0.00            
ATOM    701  H4  ccc    59      54.581  50.078  30.896  1.00  0.00            
ATOM    702  H5  ccc    59      55.801  50.451  32.149  1.00  0.00            
ATOM    703  N1  ccc    59      55.823  48.498  31.524  1.00  0.00            
ATOM    704  H6  ccc    59      56.797  48.320  31.816  1.00  0.00            
ATOM    705  H7  ccc    59      55.188  48.213  32.286  1.00  0.00            
ATOM    706  H8  ccc    59      55.608  47.915  30.696  1.00  0.00            
ATOM    707  C2  ccc    60      52.910  49.156  27.980  1.00  0.00            
ATOM    708  H4  ccc    60      52.063  48.481  27.830  1.00  0.00            
ATOM    709  H5  ccc    60      53.373  48.968  28.950  1.00  0.00            
ATOM    710  N1  ccc    60      54.177  48.866  27.224  1.00  0.00            
ATOM    711  H6  ccc    60      54.936  49.484  27.553  1.00  0.00            
ATOM    712  H7  ccc    60      54.467  47.887  27.380  1.00  0.00            
ATOM    713  H8  ccc    60      54.041  49.012  26.211  1.00  0.00            
ATOM    714  C2  ccc    61      47.047  52.084  29.943  1.00  0.00            
ATOM    715  H4  ccc    61      46.752  53.024  29.466  1.00  0.00            
ATOM    716  H5  ccc    61      47.196  52.244  31.014  1.00  0.00            
ATOM    717  N1  ccc    61      45.854  51.182  29.885  1.00  0.00            
ATOM    718  H6  ccc    61      46.044  50.288  30.365  1.00  0.00            
ATOM    719  H7  ccc    61      45.038  51.628  30.336  1.00  0.00            
ATOM    720  H8  ccc    61      45.602  50.977  28.904  1.00  0.00            
ATOM    721  OW  SOL    62       2.300   6.280   1.130  1.00  0.00           O
ATOM    722  HW1 SOL    62       1.370   6.260   1.500  1.00  0.00           H
ATOM    723  HW2 SOL    62       2.310   5.890   0.210  1.00  0.00           H
ATOM    724  OW  SOL    63       2.250   2.750   9.961  1.00  0.00           O
ATOM    725  HW1 SOL    63       2.600   2.580  10.881  1.00  0.00           H
ATOM    726  HW2 SOL    63       1.370   2.300   9.841  1.00  0.00           H
ATOM    727  OW  SOL    64       0.190   3.680   6.470  1.00  0.00           O
ATOM    728  HW1 SOL    64      -0.630   4.110   6.860  1.00  0.00           H
ATOM    729  HW2 SOL    64      -0.090   2.950   5.840  1.00  0.00           H
ATOM    730  OW  SOL    65       5.690  12.751  11.651  1.00  0.00           O
ATOM    731  HW1 SOL    65       4.760  12.681  11.281  1.00  0.00           H
ATOM    732  HW2 SOL    65       5.800  13.641  12.091  1.00  0.00           H
ATOM    733  OW  SOL    66      15.551  15.111   7.030  1.00  0.00           O
ATOM    734  HW1 SOL    66      14.981  14.951   7.840  1.00  0.00           H
ATOM    735  HW2 SOL    66      14.961  15.211   6.230  1.00  0.00           H
ATOM    736  OW  SOL    67      11.351   7.030   7.170  1.00  0.00           O
ATOM    737  HW1 SOL    67      11.921   7.810   6.920  1.00  0.00           H
ATOM    738  HW2 SOL    67      10.751   7.290   7.930  1.00  0.00           H
ATOM    739  OW  SOL    68      17.551   6.070   2.310  1.00  0.00           O
ATOM    740  HW1 SOL    68      17.431   5.940   1.320  1.00  0.00           H
ATOM    741  HW2 SOL    68      17.251   5.260   2.800  1.00  0.00           H
ATOM    742  OW  SOL    69       7.680  11.441  10.231  1.00  0.00           O
ATOM    743  HW1 SOL    69       6.900  11.611  10.831  1.00  0.00           H
ATOM    744  HW2 SOL    69       8.020  12.311   9.871  1.00  0.00           H
ATOM    745  OW  SOL    70       8.500   7.980  18.231  1.00  0.00           O
ATOM    746  HW1 SOL    70       8.460   8.740  18.881  1.00  0.00           H
ATOM    747  HW2 SOL    70       8.720   8.340  17.321  1.00  0.00           H
ATOM    748  OW  SOL    71       6.850  10.121   6.650  1.00  0.00           O
ATOM    749  HW1 SOL    71       7.540   9.961   7.350  1.00  0.00           H
ATOM    750  HW2 SOL    71       6.120  10.691   7.030  1.00  0.00           H
ATOM    751  OW  SOL    72       6.860  11.611  18.031  1.00  0.00           O
ATOM    752  HW1 SOL    72       7.460  12.401  18.171  1.00  0.00           H
ATOM    753  HW2 SOL    72       6.000  11.921  17.621  1.00  0.00           H
ATOM    754  OW  SOL    73       3.350  14.351  10.611  1.00  0.00           O
ATOM    755  HW1 SOL    73       2.570  14.041  10.081  1.00  0.00           H
ATOM    756  HW2 SOL    73       3.930  14.931  10.041  1.00  0.00           H
ATOM    757  OW  SOL    74      14.601  15.051  13.391  1.00  0.00           O
ATOM    758  HW1 SOL    74      14.841  15.991  13.651  1.00  0.00           H
ATOM    759  HW2 SOL    74      14.441  14.511  14.211  1.00  0.00           H
ATOM    760  OW  SOL    75       4.380   3.920  14.991  1.00  0.00           O
ATOM    761  HW1 SOL    75       5.200   3.360  15.081  1.00  0.00           H
ATOM    762  HW2 SOL    75       3.570   3.340  15.031  1.00  0.00           H
ATOM    763  OW  SOL    76      16.031   4.470   7.370  1.00  0.00           O
ATOM    764  HW1 SOL    76      15.291   4.930   6.870  1.00  0.00           H
ATOM    765  HW2 SOL    76      16.541   5.150   7.900  1.00  0.00           H
ATOM    766  OW  SOL    77       2.310  17.131   4.830  1.00  0.00           O
ATOM    767  HW1 SOL    77       2.650  17.901   5.370  1.00  0.00           H
ATOM    768  HW2 SOL    77       2.750  17.131   3.930  1.00  0.00           H
ATOM    769  OW  SOL    78       2.300  14.341   5.380  1.00  0.00           O
ATOM    770  HW1 SOL    78       2.040  15.301   5.380  1.00  0.00           H
ATOM    771  HW2 SOL    78       1.590  13.801   5.830  1.00  0.00           H
ATOM    772  OW  SOL    79       2.400  10.911   8.860  1.00  0.00           O
ATOM    773  HW1 SOL    79       2.540  10.071   9.380  1.00  0.00           H
ATOM    774  HW2 SOL    79       1.850  11.551   9.410  1.00  0.00           H
ATOM    775  OW  SOL    80       6.200  17.861  14.391  1.00  0.00           O
ATOM    776  HW1 SOL    80       5.280  17.691  14.741  1.00  0.00           H
ATOM    777  HW2 SOL    80       6.480  18.781  14.651  1.00  0.00           H
ATOM    778  OW  SOL    81       6.060   9.641   1.230  1.00  0.00           O
ATOM    779  HW1 SOL    81       6.130  10.481   0.690  1.00  0.00           H
ATOM    780  HW2 SOL    81       6.520   9.771   2.110  1.00  0.00           H
ATOM    781  OW  SOL    82      15.941   1.140  14.801  1.00  0.00           O
ATOM    782  HW1 SOL    82      15.761   1.810  14.081  1.00  0.00           H
ATOM    783  HW2 SOL    82      15.911   1.600  15.691  1.00  0.00           H
ATOM    784  OW  SOL    83       1.220   6.430   5.630  1.00  0.00           O
ATOM    785  HW1 SOL    83       0.770   5.550   5.800  1.00  0.00           H
ATOM    786  HW2 SOL    83       1.210   6.970   6.470  1.00  0.00           H
ATOM    787  OW  SOL    84      18.421  17.671   3.590  1.00  0.00           O
ATOM    788  HW1 SOL    84      18.961  17.381   4.390  1.00  0.00           H
ATOM    789  HW2 SOL    84      18.721  18.571   3.300  1.00  0.00           H
ATOM    790  OW  SOL    85       0.270  15.961   1.170  1.00  0.00           O
ATOM    791  HW1 SOL    85       0.080  15.001   1.380  1.00  0.00           H
ATOM    792  HW2 SOL    85      -0.060  16.541   1.920  1.00  0.00           H
ATOM    793  OW  SOL    86      16.891   9.220   6.120  1.00  0.00           O
ATOM    794  HW1 SOL    86      17.841   8.930   6.200  1.00  0.00           H
ATOM    795  HW2 SOL    86      16.811   9.870   5.370  1.00  0.00           H
ATOM    796  OW  SOL    87      16.411  11.081   4.320  1.00  0.00           O
ATOM    797  HW1 SOL    87      17.271  11.101   3.800  1.00  0.00           H
ATOM    798  HW2 SOL    87      16.551  11.551   5.200  1.00  0.00           H
ATOM    799  OW  SOL    88       1.130   7.370  15.971  1.00  0.00           O
ATOM    800  HW1 SOL    88       2.010   7.240  16.421  1.00  0.00           H
ATOM    801  HW2 SOL    88       1.000   8.340  15.751  1.00  0.00           H
ATOM    802  OW  SOL    89       6.130  13.651   7.260  1.00  0.00           O
ATOM    803  HW1 SOL    89       5.640  12.781   7.350  1.00  0.00           H
ATOM    804  HW2 SOL    89       5.900  14.081   6.390  1.00  0.00           H
ATOM    805  OW  SOL    90      12.931  12.281  14.231  1.00  0.00           O
ATOM    806  HW1 SOL    90      13.301  11.551  13.651  1.00  0.00           H
ATOM    807  HW2 SOL    90      13.451  12.331  15.081  1.00  0.00           H
ATOM    808  OW  SOL    91       8.090   0.040   5.020  1.00  0.00           O
ATOM    809  HW1 SOL    91       8.490   0.950   4.930  1.00  0.00           H
ATOM    810  HW2 SOL    91       7.090   0.120   5.080  1.00  0.00           H
ATOM    811  OW  SOL    92       1.970   9.761  12.641  1.00  0.00           O
ATOM    812  HW1 SOL    92       2.860   9.311  12.501  1.00  0.00           H
ATOM    813  HW2 SOL    92       1.240   9.111  12.451  1.00  0.00           H
ATOM    814  OW  SOL    93      15.251   9.991   1.900  1.00  0.00           O
ATOM    815  HW1 SOL    93      14.621   9.231   2.030  1.00  0.00           H
ATOM    816  HW2 SOL    93      15.731  10.171   2.760  1.00  0.00           H
ATOM    817  OW  SOL    94      11.871  17.921  16.161  1.00  0.00           O
ATOM    818  HW1 SOL    94      12.111  18.521  15.401  1.00  0.00           H
ATOM    819  HW2 SOL    94      11.941  16.971  15.861  1.00  0.00           H
ATOM    820  OW  SOL    95       3.170   2.510  18.011  1.00  0.00           O
ATOM    821  HW1 SOL    95       3.880   3.220  18.071  1.00  0.00           H
ATOM    822  HW2 SOL    95       2.290   2.900  18.291  1.00  0.00           H
ATOM    823  OW  SOL    96      14.661  14.171   9.531  1.00  0.00           O
ATOM    824  HW1 SOL    96      14.071  14.231  10.331  1.00  0.00           H
ATOM    825  HW2 SOL    96      14.511  13.291   9.071  1.00  0.00           H
ATOM    826  OW  SOL    97      16.671  17.141   5.720  1.00  0.00           O
ATOM    827  HW1 SOL    97      16.261  16.911   4.840  1.00  0.00           H
ATOM    828  HW2 SOL    97      16.491  16.401   6.370  1.00  0.00           H
ATOM    829  OW  SOL    98       5.980   7.290   2.700  1.00  0.00           O
ATOM    830  HW1 SOL    98       6.220   7.980   2.020  1.00  0.00           H
ATOM    831  HW2 SOL    98       5.200   7.620   3.240  1.00  0.00           H
ATOM    832  OW  SOL    99      12.811   3.450   9.441  1.00  0.00           O
ATOM    833  HW1 SOL    99      11.951   2.950   9.311  1.00  0.00           H
ATOM    834  HW2 SOL    99      13.431   2.910  10.001  1.00  0.00           H
ATOM    835  OW  SOL   100      15.761  16.621   3.070  1.00  0.00           O
ATOM    836  HW1 SOL   100      16.651  17.081   3.100  1.00  0.00           H
ATOM    837  HW2 SOL   100      15.551  16.381   2.120  1.00  0.00           H
ATOM    838  OW  SOL   101       8.070   6.050  14.651  1.00  0.00           O
ATOM    839  HW1 SOL   101       7.600   6.020  15.541  1.00  0.00           H
ATOM    840  HW2 SOL   101       7.560   5.500  13.991  1.00  0.00           H
ATOM    841  OW  SOL   102      13.941   4.690  16.741  1.00  0.00           O
ATOM    842  HW1 SOL   102      13.741   5.120  17.621  1.00  0.00           H
ATOM    843  HW2 SOL   102      14.721   4.070  16.831  1.00  0.00           H
ATOM    844  OW  SOL   103       9.731   8.900  15.721  1.00  0.00           O
ATOM    845  HW1 SOL   103      10.191   8.060  15.431  1.00  0.00           H
ATOM    846  HW2 SOL   103       9.171   9.240  14.971  1.00  0.00           H
ATOM    847  OW  SOL   104       9.911   4.100  12.421  1.00  0.00           O
ATOM    848  HW1 SOL   104       9.141   4.440  12.961  1.00  0.00           H
ATOM    849  HW2 SOL   104       9.571   3.590  11.631  1.00  0.00           H
ATOM    850  OW  SOL   105      10.411   7.010   4.290  1.00  0.00           O
ATOM    851  HW1 SOL   105      10.671   6.970   5.250  1.00  0.00           H
ATOM    852  HW2 SOL   105       9.561   6.500   4.150  1.00  0.00           H
ATOM    853  OW  SOL   106       0.760   8.110   7.890  1.00  0.00           O
ATOM    854  HW1 SOL   106       1.750   7.990   7.980  1.00  0.00           H
ATOM    855  HW2 SOL   106       0.520   9.060   8.100  1.00  0.00           H
ATOM    856  OW  SOL   107       1.300  18.211  15.711  1.00  0.00           O
ATOM    857  HW1 SOL   107       1.200  18.061  16.701  1.00  0.00           H
ATOM    858  HW2 SOL   107       0.440  18.571  15.351  1.00  0.00           H
ATOM    859  OW  SOL   108       8.650   3.480   1.950  1.00  0.00           O
ATOM    860  HW1 SOL   108       9.240   4.110   1.460  1.00  0.00           H
ATOM    861  HW2 SOL   108       8.840   2.540   1.660  1.00  0.00           H
ATOM    862  OW  SOL   109      17.191   5.850  18.311  1.00  0.00           O
ATOM    863  HW1 SOL   109      16.931   6.740  17.951  1.00  0.00           H
ATOM    864  HW2 SOL   109      17.171   5.170  17.581  1.00  0.00           H
ATOM    865  OW  SOL   110      13.621  11.441   5.450  1.00  0.00           O
ATOM    866  HW1 SOL   110      14.451  11.151   4.970  1.00  0.00           H
ATOM    867  HW2 SOL   110      13.131  12.111   4.890  1.00  0.00           H
ATOM    868  OW  SOL   111      10.081  14.561   4.770  1.00  0.00           O
ATOM    869  HW1 SOL   111       9.621  15.281   4.250  1.00  0.00           H
ATOM    870  HW2 SOL   111      10.041  14.761   5.750  1.00  0.00           H
ATOM    871  OW  SOL   112       3.510  18.011   8.530  1.00  0.00           O
ATOM    872  HW1 SOL   112       4.010  17.151   8.590  1.00  0.00           H
ATOM    873  HW2 SOL   112       4.160  18.781   8.500  1.00  0.00           H
ATOM    874  OW  SOL   113      17.951  10.661   8.730  1.00  0.00           O
ATOM    875  HW1 SOL   113      17.331  10.511   7.970  1.00  0.00           H
ATOM    876  HW2 SOL   113      17.431  10.771   9.580  1.00  0.00           H
ATOM    877  OW  SOL   114      12.271  15.501  15.061  1.00  0.00           O
ATOM    878  HW1 SOL   114      12.331  14.731  15.701  1.00  0.00           H
ATOM    879  HW2 SOL   114      11.751  15.241  14.261  1.00  0.00           H
ATOM    880  OW  SOL   115       3.210   9.431   2.420  1.00  0.00           O
ATOM    881  HW1 SOL   115       4.030   9.821   2.000  1.00  0.00           H
ATOM    882  HW2 SOL   115       2.940   8.611   1.930  1.00  0.00           H
ATOM    883  OW  SOL   116      14.581   7.350   7.280  1.00  0.00           O
ATOM    884  HW1 SOL   116      14.531   6.700   8.030  1.00  0.00           H
ATOM    885  HW2 SOL   116      15.381   7.940   7.410  1.00  0.00           H
ATOM    886  OW  SOL   117       4.610  12.661  17.271  1.00  0.00           O
ATOM    887  HW1 SOL   117       4.110  12.671  16.411  1.00  0.00           H
ATOM    888  HW2 SOL   117       3.980  12.481  18.031  1.00  0.00           H
ATOM    889  OW  SOL   118      11.111  17.761   2.370  1.00  0.00           O
ATOM    890  HW1 SOL   118      10.511  17.141   2.870  1.00  0.00           H
ATOM    891  HW2 SOL   118      11.421  17.321   1.520  1.00  0.00           H
ATOM    892  OW  SOL   119       2.020   2.850  14.981  1.00  0.00           O
ATOM    893  HW1 SOL   119       1.220   3.450  14.851  1.00  0.00           H
ATOM    894  HW2 SOL   119       1.920   2.360  15.841  1.00  0.00           H
ATOM    895  OW  SOL   120      16.321  13.771   0.810  1.00  0.00           O
ATOM    896  HW1 SOL   120      16.001  14.711   0.710  1.00  0.00           H
ATOM    897  HW2 SOL   120      15.561  13.141   0.690  1.00  0.00           H
ATOM    898  OW  SOL   121       4.640  17.431   3.230  1.00  0.00           O
ATOM    899  HW1 SOL   121       4.970  17.821   4.090  1.00  0.00           H
ATOM    900  HW2 SOL   121       5.400  17.361   2.580  1.00  0.00           H
ATOM    901  OW  SOL   122      14.001   1.070   4.260  1.00  0.00           O
ATOM    902  HW1 SOL   122      13.761   0.700   3.360  1.00  0.00           H
ATOM    903  HW2 SOL   122      14.991   1.230   4.300  1.00  0.00           H
ATOM    904  OW  SOL   123       2.490  17.851  12.411  1.00  0.00           O
ATOM    905  HW1 SOL   123       3.060  17.201  12.911  1.00  0.00           H
ATOM    906  HW2 SOL   123       2.330  17.521  11.481  1.00  0.00           H
ATOM    907  OW  SOL   124       9.401  16.981   9.040  1.00  0.00           O
ATOM    908  HW1 SOL   124      10.201  16.411   9.250  1.00  0.00           H
ATOM    909  HW2 SOL   124       8.911  16.581   8.270  1.00  0.00           H
ATOM    910  OW  SOL   125       3.820   7.000   4.800  1.00  0.00           O
ATOM    911  HW1 SOL   125       4.270   6.100   4.770  1.00  0.00           H
ATOM    912  HW2 SOL   125       2.880   6.890   5.130  1.00  0.00           H
ATOM    913  OW  SOL   126      15.471   2.220  17.291  1.00  0.00           O
ATOM    914  HW1 SOL   126      15.421   2.590  18.211  1.00  0.00           H
ATOM    915  HW2 SOL   126      14.751   1.530  17.171  1.00  0.00           H
ATOM    916  OW  SOL   127       6.140   1.220   1.170  1.00  0.00           O
ATOM    917  HW1 SOL   127       7.120   1.000   1.240  1.00  0.00           H
ATOM    918  HW2 SOL   127       5.830   1.050   0.240  1.00  0.00           H
ATOM    919  OW  SOL   128       7.810   2.640  17.491  1.00  0.00           O
ATOM    920  HW1 SOL   128       8.480   2.030  17.921  1.00  0.00           H
ATOM    921  HW2 SOL   128       7.080   2.830  18.141  1.00  0.00           H
ATOM    922  OW  SOL   129       8.880  15.141  11.951  1.00  0.00           O
ATOM    923  HW1 SOL   129       8.650  14.891  11.011  1.00  0.00           H
ATOM    924  HW2 SOL   129       9.490  14.451  12.341  1.00  0.00           H
ATOM    925  OW  SOL   130      13.511   5.900  14.331  1.00  0.00           O
ATOM    926  HW1 SOL   130      13.791   5.470  15.181  1.00  0.00           H
ATOM    927  HW2 SOL   130      13.761   6.860  14.341  1.00  0.00           H
ATOM    928  OW  SOL   131       8.030  14.021   9.240  1.00  0.00           O
ATOM    929  HW1 SOL   131       8.930  14.161   8.820  1.00  0.00           H
ATOM    930  HW2 SOL   131       7.320  14.041   8.530  1.00  0.00           H
ATOM    931  OW  SOL   132       9.220   5.030   8.990  1.00  0.00           O
ATOM    932  HW1 SOL   132       8.970   4.940   8.030  1.00  0.00           H
ATOM    933  HW2 SOL   132       9.700   4.210   9.300  1.00  0.00           H
ATOM    934  OW  SOL   133       5.390   0.640   5.120  1.00  0.00           O
ATOM    935  HW1 SOL   133       4.580   0.650   5.700  1.00  0.00           H
ATOM    936  HW2 SOL   133       5.420   1.470   4.570  1.00  0.00           H
ATOM    937  OW  SOL   134      14.341  11.881   0.410  1.00  0.00           O
ATOM    938  HW1 SOL   134      14.661  11.121   0.980  1.00  0.00           H
ATOM    939  HW2 SOL   134      13.421  12.151   0.710  1.00  0.00           H
ATOM    940  OW  SOL   135       2.970   0.350   1.710  1.00  0.00           O
ATOM    941  HW1 SOL   135       3.460   1.190   1.500  1.00  0.00           H
ATOM    942  HW2 SOL   135       3.590  -0.300   2.160  1.00  0.00           H
ATOM    943  OW  SOL   136       9.351   2.360   4.800  1.00  0.00           O
ATOM    944  HW1 SOL   136       8.871   2.770   4.020  1.00  0.00           H
ATOM    945  HW2 SOL   136      10.341   2.340   4.610  1.00  0.00           H
ATOM    946  OW  SOL   137      10.761   6.830  14.641  1.00  0.00           O
ATOM    947  HW1 SOL   137       9.961   6.220  14.671  1.00  0.00           H
ATOM    948  HW2 SOL   137      11.571   6.300  14.401  1.00  0.00           H
ATOM    949  OW  SOL   138      12.271  15.701   7.930  1.00  0.00           O
ATOM    950  HW1 SOL   138      12.481  16.441   7.280  1.00  0.00           H
ATOM    951  HW2 SOL   138      12.951  15.701   8.660  1.00  0.00           H
ATOM    952  OW  SOL   139       4.590  11.521   7.410  1.00  0.00           O
ATOM    953  HW1 SOL   139       3.880  11.251   8.060  1.00  0.00           H
ATOM    954  HW2 SOL   139       4.330  11.241   6.480  1.00  0.00           H
ATOM    955  OW  SOL   140      12.711  17.971   5.910  1.00  0.00           O
ATOM    956  HW1 SOL   140      13.151  18.611   5.270  1.00  0.00           H
ATOM    957  HW2 SOL   140      12.211  18.491   6.610  1.00  0.00           H
ATOM    958  OW  SOL   141      10.321   5.490   0.160  1.00  0.00           O
ATOM    959  HW1 SOL   141       9.911   6.310  -0.230  1.00  0.00           H
ATOM    960  HW2 SOL   141      10.961   5.750   0.890  1.00  0.00           H
ATOM    961  OW  SOL   142       0.780   5.560  13.861  1.00  0.00           O
ATOM    962  HW1 SOL   142       1.700   5.550  13.451  1.00  0.00           H
ATOM    963  HW2 SOL   142       0.720   6.300  14.531  1.00  0.00           H
ATOM    964  OW  SOL   143       5.610   2.220  11.471  1.00  0.00           O
ATOM    965  HW1 SOL   143       5.990   1.380  11.841  1.00  0.00           H
ATOM    966  HW2 SOL   143       4.730   2.410  11.911  1.00  0.00           H
ATOM    967  OW  SOL   144       8.660   4.540   6.420  1.00  0.00           O
ATOM    968  HW1 SOL   144       8.340   5.260   5.800  1.00  0.00           H
ATOM    969  HW2 SOL   144       8.900   3.730   5.890  1.00  0.00           H
ATOM    970  OW  SOL   145      10.171   0.390   7.530  1.00  0.00           O
ATOM    971  HW1 SOL   145       9.451   0.440   6.840  1.00  0.00           H
ATOM    972  HW2 SOL   145       9.931  -0.300   8.220  1.00  0.00           H
ATOM    973  OW  SOL   146      14.291  11.731   8.670  1.00  0.00           O
ATOM    974  HW1 SOL   146      13.741  10.891   8.600  1.00  0.00           H
ATOM    975  HW2 SOL   146      14.551  12.021   7.750  1.00  0.00           H
ATOM    976  OW  SOL   147      14.661   5.900   9.921  1.00  0.00           O
ATOM    977  HW1 SOL   147      14.361   4.950   9.991  1.00  0.00           H
ATOM    978  HW2 SOL   147      15.391   6.060  10.581  1.00  0.00           H
ATOM    979  OW  SOL   148       4.880  13.851   1.740  1.00  0.00           O
ATOM    980  HW1 SOL   148       4.010  13.701   2.210  1.00  0.00           H
ATOM    981  HW2 SOL   148       4.710  14.111   0.790  1.00  0.00           H
ATOM    982  OW  SOL   149      16.641  12.801   6.570  1.00  0.00           O
ATOM    983  HW1 SOL   149      17.631  12.881   6.710  1.00  0.00           H
ATOM    984  HW2 SOL   149      16.191  13.641   6.880  1.00  0.00           H
ATOM    985  OW  SOL   150      13.901   5.750   0.780  1.00  0.00           O
ATOM    986  HW1 SOL   150      13.361   5.540   1.590  1.00  0.00           H
ATOM    987  HW2 SOL   150      14.811   5.340   0.870  1.00  0.00           H
ATOM    988  OW  SOL   151       5.270   2.560   3.280  1.00  0.00           O
ATOM    989  HW1 SOL   151       5.540   1.970   2.530  1.00  0.00           H
ATOM    990  HW2 SOL   151       5.270   3.510   2.970  1.00  0.00           H
ATOM    991  OW  SOL   152      17.541  12.231  15.881  1.00  0.00           O
ATOM    992  HW1 SOL   152      18.451  11.841  15.751  1.00  0.00           H
ATOM    993  HW2 SOL   152      17.621  13.191  16.121  1.00  0.00           H
ATOM    994  OW  SOL   153      10.641  13.471  13.401  1.00  0.00           O
ATOM    995  HW1 SOL   153       9.841  13.241  13.951  1.00  0.00           H
ATOM    996  HW2 SOL   153      11.471  13.211  13.891  1.00  0.00           H
ATOM    997  OW  SOL   154      15.921  16.291  16.251  1.00  0.00           O
ATOM    998  HW1 SOL   154      16.191  16.631  15.351  1.00  0.00           H
ATOM    999  HW2 SOL   154      16.711  15.911  16.711  1.00  0.00           H
ATOM   1000  OW  SOL   155      11.111  11.951  11.001  1.00  0.00           O
ATOM   1001  HW1 SOL   155      10.711  12.391  11.811  1.00  0.00           H
ATOM   1002  HW2 SOL   155      10.701  12.321  10.171  1.00  0.00           H
ATOM   1003  OW  SOL   156      16.381  10.991  10.791  1.00  0.00           O
ATOM   1004  HW1 SOL   156      16.431  11.801  11.381  1.00  0.00           H
ATOM   1005  HW2 SOL   156      15.521  11.011  10.281  1.00  0.00           H
ATOM   1006  OW  SOL   157       9.150   0.890  14.021  1.00  0.00           O
ATOM   1007  HW1 SOL   157       9.400   0.690  13.071  1.00  0.00           H
ATOM   1008  HW2 SOL   157       9.870   1.450  14.441  1.00  0.00           H
ATOM   1009  OW  SOL   158       9.801  11.161  17.191  1.00  0.00           O
ATOM   1010  HW1 SOL   158       8.811  11.221  17.291  1.00  0.00           H
ATOM   1011  HW2 SOL   158      10.031  10.361  16.631  1.00  0.00           H
ATOM   1012  OW  SOL   159       7.050  10.501   3.680  1.00  0.00           O
ATOM   1013  HW1 SOL   159       6.910  10.571   4.670  1.00  0.00           H
ATOM   1014  HW2 SOL   159       7.890   9.991   3.500  1.00  0.00           H
ATOM   1015  OW  SOL   160       4.100   8.130  12.511  1.00  0.00           O
ATOM   1016  HW1 SOL   160       4.960   8.250  13.011  1.00  0.00           H
ATOM   1017  HW2 SOL   160       3.680   7.260  12.781  1.00  0.00           H
ATOM   1018  OW  SOL   161      12.741   3.860  12.621  1.00  0.00           O
ATOM   1019  HW1 SOL   161      12.951   4.600  13.261  1.00  0.00           H
ATOM   1020  HW2 SOL   161      11.851   4.030  12.191  1.00  0.00           H
ATOM   1021  OW  SOL   162       0.640  15.641  13.311  1.00  0.00           O
ATOM   1022  HW1 SOL   162       0.180  16.461  12.971  1.00  0.00           H
ATOM   1023  HW2 SOL   162       1.620  15.831  13.401  1.00  0.00           H
ATOM   1024  OW  SOL   163       3.670  11.001   5.010  1.00  0.00           O
ATOM   1025  HW1 SOL   163       3.600  11.831   4.450  1.00  0.00           H
ATOM   1026  HW2 SOL   163       3.710  10.201   4.410  1.00  0.00           H
ATOM   1027  OW  SOL   164       5.660   5.370   8.650  1.00  0.00           O
ATOM   1028  HW1 SOL   164       5.780   6.030   7.910  1.00  0.00           H
ATOM   1029  HW2 SOL   164       6.120   5.710   9.480  1.00  0.00           H
ATOM   1030  OW  SOL   165      12.521  13.481   3.880  1.00  0.00           O
ATOM   1031  HW1 SOL   165      13.021  14.251   4.280  1.00  0.00           H
ATOM   1032  HW2 SOL   165      11.571  13.501   4.200  1.00  0.00           H
ATOM   1033  OW  SOL   166      12.721  14.451  11.421  1.00  0.00           O
ATOM   1034  HW1 SOL   166      13.191  14.581  12.291  1.00  0.00           H
ATOM   1035  HW2 SOL   166      12.061  13.711  11.511  1.00  0.00           H
ATOM   1036  OW  SOL   167      15.821   6.390   4.720  1.00  0.00           O
ATOM   1037  HW1 SOL   167      15.511   7.000   5.450  1.00  0.00           H
ATOM   1038  HW2 SOL   167      16.321   6.910   4.030  1.00  0.00           H
ATOM   1039  OW  SOL   168       3.540  15.101  13.291  1.00  0.00           O
ATOM   1040  HW1 SOL   168       3.330  14.661  12.421  1.00  0.00           H
ATOM   1041  HW2 SOL   168       4.510  15.361  13.321  1.00  0.00           H
ATOM   1042  OW  SOL   169       4.020   7.510  15.981  1.00  0.00           O
ATOM   1043  HW1 SOL   169       4.700   8.060  15.511  1.00  0.00           H
ATOM   1044  HW2 SOL   169       4.420   6.630  16.251  1.00  0.00           H
ATOM   1045  OW  SOL   170      15.871   7.790  16.701  1.00  0.00           O
ATOM   1046  HW1 SOL   170      14.951   8.170  16.651  1.00  0.00           H
ATOM   1047  HW2 SOL   170      16.471   8.260  16.051  1.00  0.00           H
ATOM   1048  OW  SOL   171      10.131   1.050  17.701  1.00  0.00           O
ATOM   1049  HW1 SOL   171      10.191   1.900  17.181  1.00  0.00           H
ATOM   1050  HW2 SOL   171      10.451   0.290  17.131  1.00  0.00           H
ATOM   1051  OW  SOL   172       5.040   0.500  17.401  1.00  0.00           O
ATOM   1052  HW1 SOL   172       4.620  -0.070  16.701  1.00  0.00           H
ATOM   1053  HW2 SOL   172       4.380   1.190  17.721  1.00  0.00           H
ATOM   1054  OW  SOL   173       5.730   8.700  10.291  1.00  0.00           O
ATOM   1055  HW1 SOL   173       6.170   9.590  10.201  1.00  0.00           H
ATOM   1056  HW2 SOL   173       5.100   8.700  11.061  1.00  0.00           H
ATOM   1057  OW  SOL   174      13.601   8.620  10.451  1.00  0.00           O
ATOM   1058  HW1 SOL   174      12.851   8.620   9.791  1.00  0.00           H
ATOM   1059  HW2 SOL   174      13.971   7.700  10.541  1.00  0.00           H
ATOM   1060  OW  SOL   175      12.091   5.250   2.750  1.00  0.00           O
ATOM   1061  HW1 SOL   175      12.221   4.410   3.290  1.00  0.00           H
ATOM   1062  HW2 SOL   175      11.801   5.990   3.350  1.00  0.00           H
ATOM   1063  OW  SOL   176       3.070   2.130  12.311  1.00  0.00           O
ATOM   1064  HW1 SOL   176       2.840   2.500  13.211  1.00  0.00           H
ATOM   1065  HW2 SOL   176       2.770   1.180  12.251  1.00  0.00           H
ATOM   1066  OW  SOL   177       0.370  13.101  12.821  1.00  0.00           O
ATOM   1067  HW1 SOL   177       0.900  12.611  13.501  1.00  0.00           H
ATOM   1068  HW2 SOL   177       0.590  14.081  12.871  1.00  0.00           H
ATOM   1069  OW  SOL   178       7.320   6.340  10.641  1.00  0.00           O
ATOM   1070  HW1 SOL   178       7.910   6.080   9.881  1.00  0.00           H
ATOM   1071  HW2 SOL   178       7.040   7.300  10.531  1.00  0.00           H
ATOM   1072  OW  SOL   179      17.281   9.351  18.541  1.00  0.00           O
ATOM   1073  HW1 SOL   179      16.821   9.281  17.651  1.00  0.00           H
ATOM   1074  HW2 SOL   179      16.661   9.791  19.201  1.00  0.00           H
ATOM   1075  OW  SOL   180       3.070   0.630   6.180  1.00  0.00           O
ATOM   1076  HW1 SOL   180       2.960   1.570   6.510  1.00  0.00           H
ATOM   1077  HW2 SOL   180       3.020   0.000   6.950  1.00  0.00           H
ATOM   1078  OW  SOL   181      16.221   3.670   3.740  1.00  0.00           O
ATOM   1079  HW1 SOL   181      16.241   2.910   4.380  1.00  0.00           H
ATOM   1080  HW2 SOL   181      15.741   4.440   4.140  1.00  0.00           H
ATOM   1081  OW  SOL   182      10.231   7.660   9.661  1.00  0.00           O
ATOM   1082  HW1 SOL   182      10.381   7.870  10.621  1.00  0.00           H
ATOM   1083  HW2 SOL   182       9.931   6.710   9.571  1.00  0.00           H
ATOM   1084  OW  SOL   183       9.801  15.731  17.001  1.00  0.00           O
ATOM   1085  HW1 SOL   183       9.601  16.171  16.121  1.00  0.00           H
ATOM   1086  HW2 SOL   183      10.191  14.821  16.841  1.00  0.00           H
ATOM   1087  OW  SOL   184      18.591  15.181  16.051  1.00  0.00           O
ATOM   1088  HW1 SOL   184      18.731  15.451  15.101  1.00  0.00           H
ATOM   1089  HW2 SOL   184      19.421  15.401  16.581  1.00  0.00           H
ATOM   1090  OW  SOL   185       3.500   8.980  18.041  1.00  0.00           O
ATOM   1091  HW1 SOL   185       4.260   9.420  18.521  1.00  0.00           H
ATOM   1092  HW2 SOL   185       3.850   8.510  17.221  1.00  0.00           H
ATOM   1093  OW  SOL   186      15.401   2.740   1.250  1.00  0.00           O
ATOM   1094  HW1 SOL   186      14.791   1.990   1.480  1.00  0.00           H
ATOM   1095  HW2 SOL   186      15.621   3.260   2.080  1.00  0.00           H
ATOM   1096  OW  SOL   187      13.031   8.380   0.420  1.00  0.00           O
ATOM   1097  HW1 SOL   187      13.371   7.450   0.570  1.00  0.00           H
ATOM   1098  HW2 SOL   187      13.211   8.650  -0.530  1.00  0.00           H
ATOM   1099  OW  SOL   188      10.681  13.331   8.490  1.00  0.00           O
ATOM   1100  HW1 SOL   188      10.751  12.491   7.940  1.00  0.00           H
ATOM   1101  HW2 SOL   188      11.301  14.021   8.130  1.00  0.00           H
ATOM   1102  OW  SOL   189       3.190   8.100   9.491  1.00  0.00           O
ATOM   1103  HW1 SOL   189       4.120   8.460   9.541  1.00  0.00           H
ATOM   1104  HW2 SOL   189       3.130   7.250  10.011  1.00  0.00           H
ATOM   1105  OW  SOL   190       3.390   5.090  10.061  1.00  0.00           O
ATOM   1106  HW1 SOL   190       2.870   4.260   9.891  1.00  0.00           H
ATOM   1107  HW2 SOL   190       4.160   5.140   9.421  1.00  0.00           H
ATOM   1108  OW  SOL   191      11.381   3.800  16.781  1.00  0.00           O
ATOM   1109  HW1 SOL   191      10.931   4.430  17.421  1.00  0.00           H
ATOM   1110  HW2 SOL   191      12.311   4.110  16.611  1.00  0.00           H
ATOM   1111  OW  SOL   192      11.601   2.070  14.771  1.00  0.00           O
ATOM   1112  HW1 SOL   192      11.601   2.710  15.541  1.00  0.00           H
ATOM   1113  HW2 SOL   192      11.881   2.550  13.941  1.00  0.00           H
ATOM   1114  OW  SOL   193       0.080  13.261   2.000  1.00  0.00           O
ATOM   1115  HW1 SOL   193      -0.850  13.471   1.690  1.00  0.00           H
ATOM   1116  HW2 SOL   193       0.180  12.271   2.130  1.00  0.00           H
ATOM   1117  OW  SOL   194       0.880  18.011   9.270  1.00  0.00           O
ATOM   1118  HW1 SOL   194       0.460  17.151   9.000  1.00  0.00           H
ATOM   1119  HW2 SOL   194       1.820  18.041   8.930  1.00  0.00           H
ATOM   1120  OW  SOL   195       5.040  15.681   9.100  1.00  0.00           O
ATOM   1121  HW1 SOL   195       5.700  16.421   9.190  1.00  0.00           H
ATOM   1122  HW2 SOL   195       5.480  14.891   8.680  1.00  0.00           H
ATOM   1123  OW  SOL   196      10.021   7.960  12.381  1.00  0.00           O
ATOM   1124  HW1 SOL   196      10.431   7.640  13.241  1.00  0.00           H
ATOM   1125  HW2 SOL   196       9.061   7.690  12.351  1.00  0.00           H
ATOM   1126  OW  SOL   197       0.400   5.440  11.141  1.00  0.00           O
ATOM   1127  HW1 SOL   197       1.250   5.110  10.731  1.00  0.00           H
ATOM   1128  HW2 SOL   197       0.530   5.590  12.121  1.00  0.00           H
ATOM   1129  OW  SOL   198       1.890   5.200  17.221  1.00  0.00           O
ATOM   1130  HW1 SOL   198       2.480   4.800  16.521  1.00  0.00           H
ATOM   1131  HW2 SOL   198       1.310   5.910  16.811  1.00  0.00           H
ATOM   1132  OW  SOL   199      13.691   9.501  16.601  1.00  0.00           O
ATOM   1133  HW1 SOL   199      14.081  10.391  16.801  1.00  0.00           H
ATOM   1134  HW2 SOL   199      13.791   9.301  15.631  1.00  0.00           H
ATOM   1135  OW  SOL   200       8.150   5.720   3.250  1.00  0.00           O
ATOM   1136  HW1 SOL   200       8.220   4.830   2.790  1.00  0.00           H
ATOM   1137  HW2 SOL   200       7.210   6.060   3.170  1.00  0.00           H
ATOM   1138  OW  SOL   201      16.571   6.040  12.061  1.00  0.00           O
ATOM   1139  HW1 SOL   201      16.191   5.350  12.681  1.00  0.00           H
ATOM   1140  HW2 SOL   201      17.391   5.680  11.621  1.00  0.00           H
ATOM   1141  OW  SOL   202       2.520  15.641  17.441  1.00  0.00           O
ATOM   1142  HW1 SOL   202       2.220  16.211  18.201  1.00  0.00           H
ATOM   1143  HW2 SOL   202       2.450  14.671  17.701  1.00  0.00           H
ATOM   1144  OW  SOL   203       6.710   4.640  12.691  1.00  0.00           O
ATOM   1145  HW1 SOL   203       6.370   3.750  12.391  1.00  0.00           H
ATOM   1146  HW2 SOL   203       6.970   5.180  11.891  1.00  0.00           H
ATOM   1147  OW  SOL   204       9.300  16.781  14.651  1.00  0.00           O
ATOM   1148  HW1 SOL   204       9.060  16.601  13.701  1.00  0.00           H
ATOM   1149  HW2 SOL   204       9.600  17.721  14.751  1.00  0.00           H
ATOM   1150  OW  SOL   205       4.730   5.000   1.910  1.00  0.00           O
ATOM   1151  HW1 SOL   205       5.340   5.800   1.950  1.00  0.00           H
ATOM   1152  HW2 SOL   205       3.780   5.310   1.980  1.00  0.00           H
ATOM   1153  OW  SOL   206       1.590  11.371  14.661  1.00  0.00           O
ATOM   1154  HW1 SOL   206       1.810  10.761  15.421  1.00  0.00           H
ATOM   1155  HW2 SOL   206       1.690  10.881  13.801  1.00  0.00           H
ATOM   1156  OW  SOL   207      13.471  10.591  12.341  1.00  0.00           O
ATOM   1157  HW1 SOL   207      13.711   9.961  11.601  1.00  0.00           H
ATOM   1158  HW2 SOL   207      12.571  10.991  12.161  1.00  0.00           H
ATOM   1159  OW  SOL   208      13.021   8.550   3.090  1.00  0.00           O
ATOM   1160  HW1 SOL   208      12.161   8.240   3.510  1.00  0.00           H
ATOM   1161  HW2 SOL   208      12.981   8.410   2.100  1.00  0.00           H
ATOM   1162  OW  SOL   209      17.591  17.471  11.541  1.00  0.00           O
ATOM   1163  HW1 SOL   209      18.201  17.771  10.811  1.00  0.00           H
ATOM   1164  HW2 SOL   209      17.211  16.581  11.321  1.00  0.00           H
ATOM   1165  OW  SOL   210      12.521  17.311  11.281  1.00  0.00           O
ATOM   1166  HW1 SOL   210      13.361  17.361  10.741  1.00  0.00           H
ATOM   1167  HW2 SOL   210      12.291  16.351  11.461  1.00  0.00           H
ATOM   1168  OW  SOL   211       0.830  12.581  10.221  1.00  0.00           O
ATOM   1169  HW1 SOL   211       0.780  12.571  11.221  1.00  0.00           H
ATOM   1170  HW2 SOL   211       0.000  12.171   9.841  1.00  0.00           H
ATOM   1171  OW  SOL   212       6.880  16.621  17.161  1.00  0.00           O
ATOM   1172  HW1 SOL   212       6.320  17.431  17.251  1.00  0.00           H
ATOM   1173  HW2 SOL   212       7.400  16.661  16.301  1.00  0.00           H
ATOM   1174  OW  SOL   213       9.030   0.860   1.330  1.00  0.00           O
ATOM   1175  HW1 SOL   213       9.540   0.870   0.470  1.00  0.00           H
ATOM   1176  HW2 SOL   213       9.590   0.440   2.040  1.00  0.00           H
ATOM   1177  OW  SOL   214      17.261   1.350   5.230  1.00  0.00           O
ATOM   1178  HW1 SOL   214      17.991   1.180   4.560  1.00  0.00           H
ATOM   1179  HW2 SOL   214      16.951   0.480   5.610  1.00  0.00           H
ATOM   1180  OW  SOL   215      13.881  15.731   4.770  1.00  0.00           O
ATOM   1181  HW1 SOL   215      14.551  15.851   4.030  1.00  0.00           H
ATOM   1182  HW2 SOL   215      13.481  16.621   5.000  1.00  0.00           H
ATOM   1183  OW  SOL   216       1.300  17.941  18.511  1.00  0.00           O
ATOM   1184  HW1 SOL   216       0.890  17.201  19.041  1.00  0.00           H
ATOM   1185  HW2 SOL   216       1.940  18.451  19.091  1.00  0.00           H
ATOM   1186  OW  SOL   217      12.801   9.270   6.720  1.00  0.00           O
ATOM   1187  HW1 SOL   217      13.401   8.460   6.740  1.00  0.00           H
ATOM   1188  HW2 SOL   217      13.201   9.960   6.120  1.00  0.00           H
ATOM   1189  OW  SOL   218       8.300  12.731  14.221  1.00  0.00           O
ATOM   1190  HW1 SOL   218       8.250  13.061  15.171  1.00  0.00           H
ATOM   1191  HW2 SOL   218       7.440  12.921  13.761  1.00  0.00           H
ATOM   1192  OW  SOL   219      16.501  17.201  13.941  1.00  0.00           O
ATOM   1193  HW1 SOL   219      17.031  17.301  13.101  1.00  0.00           H
ATOM   1194  HW2 SOL   219      16.231  18.101  14.281  1.00  0.00           H
ATOM   1195  OW  SOL   220      18.411   1.750   9.631  1.00  0.00           O
ATOM   1196  HW1 SOL   220      18.801   0.900   9.271  1.00  0.00           H
ATOM   1197  HW2 SOL   220      17.431   1.770   9.441  1.00  0.00           H
ATOM   1198  OW  SOL   221       2.630   3.260   7.200  1.00  0.00           O
ATOM   1199  HW1 SOL   221       1.840   3.770   6.860  1.00  0.00           H
ATOM   1200  HW2 SOL   221       2.540   3.110   8.180  1.00  0.00           H
ATOM   1201  OW  SOL   222      11.941  16.121   0.310  1.00  0.00           O
ATOM   1202  HW1 SOL   222      12.001  15.191   0.680  1.00  0.00           H
ATOM   1203  HW2 SOL   222      11.351  16.121  -0.490  1.00  0.00           H
ATOM   1204  OW  SOL   223       8.220  10.021  13.721  1.00  0.00           O
ATOM   1205  HW1 SOL   223       8.620  10.011  12.801  1.00  0.00           H
ATOM   1206  HW2 SOL   223       8.320  10.941  14.121  1.00  0.00           H
ATOM   1207  OW  SOL   224       9.160   9.100   2.910  1.00  0.00           O
ATOM   1208  HW1 SOL   224       9.790   9.480   2.230  1.00  0.00           H
ATOM   1209  HW2 SOL   224       9.560   8.270   3.300  1.00  0.00           H
ATOM   1210  OW  SOL   225      15.041  16.071   0.440  1.00  0.00           O
ATOM   1211  HW1 SOL   225      14.121  16.441   0.510  1.00  0.00           H
ATOM   1212  HW2 SOL   225      15.421  16.271  -0.460  1.00  0.00           H
ATOM   1213  OW  SOL   226       3.720  12.881  14.901  1.00  0.00           O
ATOM   1214  HW1 SOL   226       3.590  13.811  14.561  1.00  0.00           H
ATOM   1215  HW2 SOL   226       2.880  12.361  14.771  1.00  0.00           H
ATOM   1216  OW  SOL   227      16.141  12.921  12.891  1.00  0.00           O
ATOM   1217  HW1 SOL   227      16.741  12.951  13.691  1.00  0.00           H
ATOM   1218  HW2 SOL   227      15.391  13.561  13.021  1.00  0.00           H
ATOM   1219  OW  SOL   228      10.391  10.981   6.960  1.00  0.00           O
ATOM   1220  HW1 SOL   228       9.691  10.511   7.500  1.00  0.00           H
ATOM   1221  HW2 SOL   228      10.981  10.301   6.530  1.00  0.00           H
ATOM   1222  OW  SOL   229      10.141   2.360   9.711  1.00  0.00           O
ATOM   1223  HW1 SOL   229      10.061   2.000   8.781  1.00  0.00           H
ATOM   1224  HW2 SOL   229      10.121   1.600  10.361  1.00  0.00           H
ATOM   1225  OW  SOL   230       5.900  14.871   4.910  1.00  0.00           O
ATOM   1226  HW1 SOL   230       6.320  14.291   4.210  1.00  0.00           H
ATOM   1227  HW2 SOL   230       5.460  15.661   4.470  1.00  0.00           H
ATOM   1228  OW  SOL   231      17.091   3.850  13.811  1.00  0.00           O
ATOM   1229  HW1 SOL   231      17.821   4.540  13.851  1.00  0.00           H
ATOM   1230  HW2 SOL   231      17.371   3.100  13.221  1.00  0.00           H
ATOM   1231  OW  SOL   232       2.550  13.481   2.900  1.00  0.00           O
ATOM   1232  HW1 SOL   232       1.590  13.491   2.630  1.00  0.00           H
ATOM   1233  HW2 SOL   232       2.670  14.011   3.740  1.00  0.00           H
ATOM   1234  OW  SOL   233       1.050  10.131  17.261  1.00  0.00           O
ATOM   1235  HW1 SOL   233       0.280   9.801  17.801  1.00  0.00           H
ATOM   1236  HW2 SOL   233       1.900   9.831  17.681  1.00  0.00           H
ATOM   1237  OW  SOL   234       6.720   2.030  14.891  1.00  0.00           O
ATOM   1238  HW1 SOL   234       7.620   1.870  14.491  1.00  0.00           H
ATOM   1239  HW2 SOL   234       6.800   2.080  15.881  1.00  0.00           H
ATOM   1240  OW  SOL   235       0.750   3.450   0.330  1.00  0.00           O
ATOM   1241  HW1 SOL   235      -0.170   3.170   0.040  1.00  0.00           H
ATOM   1242  HW2 SOL   235       1.060   4.220  -0.230  1.00  0.00           H
ATOM   1243  OW  SOL   236      14.401   8.560  13.981  1.00  0.00           O
ATOM   1244  HW1 SOL   236      13.831   9.080  13.351  1.00  0.00           H
ATOM   1245  HW2 SOL   236      15.361   8.680  13.741  1.00  0.00           H
ATOM   1246  OW  SOL   237       0.720   1.660   3.180  1.00  0.00           O
ATOM   1247  HW1 SOL   237       0.550   2.490   2.640  1.00  0.00           H
ATOM   1248  HW2 SOL   237       1.620   1.290   2.960  1.00  0.00           H
ATOM   1249  OW  SOL   238      11.831  13.351   1.190  1.00  0.00           O
ATOM   1250  HW1 SOL   238      10.841  13.241   1.210  1.00  0.00           H
ATOM   1251  HW2 SOL   238      12.171  13.501   2.120  1.00  0.00           H
ATOM   1252  OW  SOL   239       6.130   8.420  14.311  1.00  0.00           O
ATOM   1253  HW1 SOL   239       6.690   9.230  14.141  1.00  0.00           H
ATOM   1254  HW2 SOL   239       6.720   7.620  14.341  1.00  0.00           H
ATOM   1255  OW  SOL   240      14.931  17.671   9.591  1.00  0.00           O
ATOM   1256  HW1 SOL   240      15.261  18.311   8.901  1.00  0.00           H
ATOM   1257  HW2 SOL   240      15.591  17.611  10.341  1.00  0.00           H
ATOM   1258  OW  SOL   241       7.160   5.650  17.081  1.00  0.00           O
ATOM   1259  HW1 SOL   241       7.350   6.300  17.821  1.00  0.00           H
ATOM   1260  HW2 SOL   241       7.760   4.850  17.171  1.00  0.00           H
ATOM   1261  OW  SOL   242      14.501  12.201  16.331  1.00  0.00           O
ATOM   1262  HW1 SOL   242      14.411  12.101  17.321  1.00  0.00           H
ATOM   1263  HW2 SOL   242      15.461  12.131  16.071  1.00  0.00           H
ATOM   1264  OW  SOL   243       3.900  17.411  15.601  1.00  0.00           O
ATOM   1265  HW1 SOL   243       2.990  17.821  15.581  1.00  0.00           H
ATOM   1266  HW2 SOL   243       3.830  16.471  15.921  1.00  0.00           H
ATOM   1267  OW  SOL   244      16.741   8.830  12.541  1.00  0.00           O
ATOM   1268  HW1 SOL   244      16.471   7.940  12.171  1.00  0.00           H
ATOM   1269  HW2 SOL   244      16.751   9.510  11.811  1.00  0.00           H
ATOM   1270  OW  SOL   245      12.251   3.250   4.490  1.00  0.00           O
ATOM   1271  HW1 SOL   245      12.901   2.510   4.380  1.00  0.00           H
ATOM   1272  HW2 SOL   245      12.451   3.750   5.330  1.00  0.00           H
ATOM   1273  OW  SOL   246       5.940   7.450   6.520  1.00  0.00           O
ATOM   1274  HW1 SOL   246       6.440   8.300   6.330  1.00  0.00           H
ATOM   1275  HW2 SOL   246       5.060   7.470   6.040  1.00  0.00           H
ATOM   1276  OW  SOL   247      17.771   3.420  16.421  1.00  0.00           O
ATOM   1277  HW1 SOL   247      17.601   3.730  15.481  1.00  0.00           H
ATOM   1278  HW2 SOL   247      16.931   3.050  16.801  1.00  0.00           H
ATOM   1279  OW  SOL   248      17.301   9.341  15.171  1.00  0.00           O
ATOM   1280  HW1 SOL   248      17.681  10.251  15.321  1.00  0.00           H
ATOM   1281  HW2 SOL   248      17.221   9.171  14.181  1.00  0.00           H
ATOM   1282  OW  SOL   249       8.590  13.741   0.160  1.00  0.00           O
ATOM   1283  HW1 SOL   249       8.130  13.891   1.040  1.00  0.00           H
ATOM   1284  HW2 SOL   249       9.030  14.591  -0.140  1.00  0.00           H
ATOM   1285  OW  SOL   250       6.610  17.901   9.531  1.00  0.00           O
ATOM   1286  HW1 SOL   250       6.150  18.781   9.401  1.00  0.00           H
ATOM   1287  HW2 SOL   250       7.600  18.021   9.461  1.00  0.00           H
ATOM   1288  OW  SOL   251       8.590   9.561   8.610  1.00  0.00           O
ATOM   1289  HW1 SOL   251       9.130   8.871   9.090  1.00  0.00           H
ATOM   1290  HW2 SOL   251       8.270  10.251   9.270  1.00  0.00           H
ATOM   1291  OW  SOL   252      18.611  15.691   8.510  1.00  0.00           O
ATOM   1292  HW1 SOL   252      17.901  15.571   7.810  1.00  0.00           H
ATOM   1293  HW2 SOL   252      18.621  14.901   9.110  1.00  0.00           H
ATOM   1294  OW  SOL   253       2.210  13.141  18.441  1.00  0.00           O
ATOM   1295  HW1 SOL   253       1.560  12.411  18.231  1.00  0.00           H
ATOM   1296  HW2 SOL   253       2.250  13.281  19.421  1.00  0.00           H
ATOM   1297  OW  SOL   254       0.790  12.401   6.530  1.00  0.00           O
ATOM   1298  HW1 SOL   254       0.780  11.931   7.410  1.00  0.00           H
ATOM   1299  HW2 SOL   254       1.610  12.121   6.020  1.00  0.00           H
ATOM   1300  OW  SOL   255       6.720  13.911  16.241  1.00  0.00           O
ATOM   1301  HW1 SOL   255       5.940  13.411  16.621  1.00  0.00           H
ATOM   1302  HW2 SOL   255       6.690  14.861  16.551  1.00  0.00           H
ATOM   1303  OW  SOL   256      18.241   1.920  12.271  1.00  0.00           O
ATOM   1304  HW1 SOL   256      18.201   1.020  12.711  1.00  0.00           H
ATOM   1305  HW2 SOL   256      18.271   1.810  11.281  1.00  0.00           H
ATOM   1306  OW  SOL   257       4.280   4.240   5.200  1.00  0.00           O
ATOM   1307  HW1 SOL   257       4.580   3.520   4.580  1.00  0.00           H
ATOM   1308  HW2 SOL   257       3.890   3.840   6.030  1.00  0.00           H
ATOM   1309  OW  SOL   258      17.051  14.871  11.041  1.00  0.00           O
ATOM   1310  HW1 SOL   258      16.121  14.621  10.771  1.00  0.00           H
ATOM   1311  HW2 SOL   258      17.311  14.371  11.861  1.00  0.00           H
ATOM   1312  OW  SOL   259       3.170   5.470  12.801  1.00  0.00           O
ATOM   1313  HW1 SOL   259       3.550   4.880  13.521  1.00  0.00           H
ATOM   1314  HW2 SOL   259       3.570   5.210  11.921  1.00  0.00           H
ATOM   1315  OW  SOL   260       8.120  15.861   6.870  1.00  0.00           O
ATOM   1316  HW1 SOL   260       8.440  15.961   5.930  1.00  0.00           H
ATOM   1317  HW2 SOL   260       7.330  15.241   6.890  1.00  0.00           H
ATOM   1318  OW  SOL   261      14.241   2.140  11.121  1.00  0.00           O
ATOM   1319  HW1 SOL   261      14.761   1.490  11.671  1.00  0.00           H
ATOM   1320  HW2 SOL   261      13.751   2.770  11.731  1.00  0.00           H
ATOM   1321  OW  SOL   262      10.011   0.340  11.541  1.00  0.00           O
ATOM   1322  HW1 SOL   262       9.381  -0.380  11.231  1.00  0.00           H
ATOM   1323  HW2 SOL   262      10.941  -0.020  11.541  1.00  0.00           H
ATOM   1324  OW  SOL   263       7.700  13.301   3.010  1.00  0.00           O
ATOM   1325  HW1 SOL   263       7.240  12.431   3.180  1.00  0.00           H
ATOM   1326  HW2 SOL   263       8.610  13.271   3.420  1.00  0.00           H
ATOM   1327  OW  SOL   264       6.180  15.671  12.841  1.00  0.00           O
ATOM   1328  HW1 SOL   264       6.130  16.491  13.411  1.00  0.00           H
ATOM   1329  HW2 SOL   264       7.070  15.641  12.391  1.00  0.00           H
ATOM   1330  OW  SOL   265      13.521   0.520   1.680  1.00  0.00           O
ATOM   1331  HW1 SOL   265      13.871   0.110   0.840  1.00  0.00           H
ATOM   1332  HW2 SOL   265      12.621   0.140   1.880  1.00  0.00           H
ATOM   1333  OW  SOL   266      13.001   4.530   6.910  1.00  0.00           O
ATOM   1334  HW1 SOL   266      12.411   5.330   6.950  1.00  0.00           H
ATOM   1335  HW2 SOL   266      13.151   4.180   7.840  1.00  0.00           H
ATOM   1336  OW  SOL   267      15.931   2.210   8.820  1.00  0.00           O
ATOM   1337  HW1 SOL   267      15.091   2.200   9.360  1.00  0.00           H
ATOM   1338  HW2 SOL   267      15.951   3.040   8.260  1.00  0.00           H
ATOM   1339  OW  SOL   268       0.390  10.771   3.000  1.00  0.00           O
ATOM   1340  HW1 SOL   268       1.380  10.661   2.910  1.00  0.00           H
ATOM   1341  HW2 SOL   268      -0.010   9.911   3.320  1.00  0.00           H
ATOM   1342  OW  SOL   269       8.750  16.461   3.370  1.00  0.00           O
ATOM   1343  HW1 SOL   269       7.980  16.111   2.830  1.00  0.00           H
ATOM   1344  HW2 SOL   269       8.430  17.171   3.990  1.00  0.00           H
ATOM   1345  OW  SOL   270       2.300   6.280  19.751  1.00  0.00           O
ATOM   1346  HW1 SOL   270       1.370   6.260  20.121  1.00  0.00           H
ATOM   1347  HW2 SOL   270       2.310   5.890  18.831  1.00  0.00           H
ATOM   1348  OW  SOL   271       2.250   2.750  28.581  1.00  0.00           O
ATOM   1349  HW1 SOL   271       2.600   2.580  29.501  1.00  0.00           H
ATOM   1350  HW2 SOL   271       1.370   2.300  28.461  1.00  0.00           H
ATOM   1351  OW  SOL   272       0.190   3.680  25.091  1.00  0.00           O
ATOM   1352  HW1 SOL   272      -0.630   4.110  25.481  1.00  0.00           H
ATOM   1353  HW2 SOL   272      -0.090   2.950  24.461  1.00  0.00           H
ATOM   1354  OW  SOL   273       5.690  12.751  30.271  1.00  0.00           O
ATOM   1355  HW1 SOL   273       4.760  12.681  29.901  1.00  0.00           H
ATOM   1356  HW2 SOL   273       5.800  13.641  30.711  1.00  0.00           H
ATOM   1357  OW  SOL   274      15.551  15.111  25.651  1.00  0.00           O
ATOM   1358  HW1 SOL   274      14.981  14.951  26.461  1.00  0.00           H
ATOM   1359  HW2 SOL   274      14.961  15.211  24.851  1.00  0.00           H
ATOM   1360  OW  SOL   275      11.351   7.030  25.791  1.00  0.00           O
ATOM   1361  HW1 SOL   275      11.921   7.810  25.541  1.00  0.00           H
ATOM   1362  HW2 SOL   275      10.751   7.290  26.551  1.00  0.00           H
ATOM   1363  OW  SOL   276      17.551   6.070  20.931  1.00  0.00           O
ATOM   1364  HW1 SOL   276      17.431   5.940  19.941  1.00  0.00           H
ATOM   1365  HW2 SOL   276      17.251   5.260  21.421  1.00  0.00           H
ATOM   1366  OW  SOL   277       7.680  11.441  28.851  1.00  0.00           O
ATOM   1367  HW1 SOL   277       6.900  11.611  29.451  1.00  0.00           H
ATOM   1368  HW2 SOL   277       8.020  12.311  28.491  1.00  0.00           H
ATOM   1369  OW  SOL   278       8.500   7.980  36.851  1.00  0.00           O
ATOM   1370  HW1 SOL   278       8.460   8.740  37.501  1.00  0.00           H
ATOM   1371  HW2 SOL   278       8.720   8.340  35.941  1.00  0.00           H
ATOM   1372  OW  SOL   279       6.850  10.121  25.271  1.00  0.00           O
ATOM   1373  HW1 SOL   279       7.540   9.961  25.971  1.00  0.00           H
ATOM   1374  HW2 SOL   279       6.120  10.691  25.651  1.00  0.00           H
ATOM   1375  OW  SOL   280       6.860  11.611  36.651  1.00  0.00           O
ATOM   1376  HW1 SOL   280       7.460  12.401  36.791  1.00  0.00           H
ATOM   1377  HW2 SOL   280       6.000  11.921  36.241  1.00  0.00           H
ATOM   1378  OW  SOL   281       3.350  14.351  29.231  1.00  0.00           O
ATOM   1379  HW1 SOL   281       2.570  14.041  28.701  1.00  0.00           H
ATOM   1380  HW2 SOL   281       3.930  14.931  28.661  1.00  0.00           H
ATOM   1381  OW  SOL   282      14.601  15.051  32.011  1.00  0.00           O
ATOM   1382  HW1 SOL   282      14.841  15.991  32.271  1.00  0.00           H
ATOM   1383  HW2 SOL   282      14.441  14.511  32.831  1.00  0.00           H
ATOM   1384  OW  SOL   283       4.380   3.920  33.611  1.00  0.00           O
ATOM   1385  HW1 SOL   283       5.200   3.360  33.701  1.00  0.00           H
ATOM   1386  HW2 SOL   283       3.570   3.340  33.651  1.00  0.00           H
ATOM   1387  OW  SOL   284      16.031   4.470  25.991  1.00  0.00           O
ATOM   1388  HW1 SOL   284      15.291   4.930  25.491  1.00  0.00           H
ATOM   1389  HW2 SOL   284      16.541   5.150  26.521  1.00  0.00           H
ATOM   1390  OW  SOL   285       2.310  17.131  23.451  1.00  0.00           O
ATOM   1391  HW1 SOL   285       2.650  17.901  23.991  1.00  0.00           H
ATOM   1392  HW2 SOL   285       2.750  17.131  22.551  1.00  0.00           H
ATOM   1393  OW  SOL   286      11.271  13.411  35.521  1.00  0.00           O
ATOM   1394  HW1 SOL   286      11.741  13.411  36.401  1.00  0.00           H
ATOM   1395  HW2 SOL   286      10.791  12.541  35.411  1.00  0.00           H
ATOM   1396  OW  SOL   287       2.300  14.341  24.001  1.00  0.00           O
ATOM   1397  HW1 SOL   287       2.040  15.301  24.001  1.00  0.00           H
ATOM   1398  HW2 SOL   287       1.590  13.801  24.451  1.00  0.00           H
ATOM   1399  OW  SOL   288       2.400  10.911  27.481  1.00  0.00           O
ATOM   1400  HW1 SOL   288       2.540  10.071  28.001  1.00  0.00           H
ATOM   1401  HW2 SOL   288       1.850  11.551  28.031  1.00  0.00           H
ATOM   1402  OW  SOL   289       6.200  17.861  33.011  1.00  0.00           O
ATOM   1403  HW1 SOL   289       5.280  17.691  33.361  1.00  0.00           H
ATOM   1404  HW2 SOL   289       6.480  18.781  33.271  1.00  0.00           H
ATOM   1405  OW  SOL   290       6.060   9.641  19.851  1.00  0.00           O
ATOM   1406  HW1 SOL   290       6.130  10.481  19.311  1.00  0.00           H
ATOM   1407  HW2 SOL   290       6.520   9.771  20.731  1.00  0.00           H
ATOM   1408  OW  SOL   291      15.941   1.140  33.421  1.00  0.00           O
ATOM   1409  HW1 SOL   291      15.761   1.810  32.701  1.00  0.00           H
ATOM   1410  HW2 SOL   291      15.911   1.600  34.311  1.00  0.00           H
ATOM   1411  OW  SOL   292       1.220   6.430  24.251  1.00  0.00           O
ATOM   1412  HW1 SOL   292       0.770   5.550  24.421  1.00  0.00           H
ATOM   1413  HW2 SOL   292       1.210   6.970  25.091  1.00  0.00           H
ATOM   1414  OW  SOL   293      18.421  17.671  22.211  1.00  0.00           O
ATOM   1415  HW1 SOL   293      18.961  17.381  23.011  1.00  0.00           H
ATOM   1416  HW2 SOL   293      18.721  18.571  21.921  1.00  0.00           H
ATOM   1417  OW  SOL   294       0.270  15.961  19.791  1.00  0.00           O
ATOM   1418  HW1 SOL   294       0.080  15.001  20.001  1.00  0.00           H
ATOM   1419  HW2 SOL   294      -0.060  16.541  20.541  1.00  0.00           H
ATOM   1420  OW  SOL   295      16.891   9.220  24.741  1.00  0.00           O
ATOM   1421  HW1 SOL   295      17.841   8.930  24.821  1.00  0.00           H
ATOM   1422  HW2 SOL   295      16.811   9.870  23.991  1.00  0.00           H
ATOM   1423  OW  SOL   296      16.411  11.081  22.941  1.00  0.00           O
ATOM   1424  HW1 SOL   296      17.271  11.101  22.421  1.00  0.00           H
ATOM   1425  HW2 SOL   296      16.551  11.551  23.821  1.00  0.00           H
ATOM   1426  OW  SOL   297       1.130   7.370  34.591  1.00  0.00           O
ATOM   1427  HW1 SOL   297       2.010   7.240  35.041  1.00  0.00           H
ATOM   1428  HW2 SOL   297       1.000   8.340  34.371  1.00  0.00           H
ATOM   1429  OW  SOL   298       6.130  13.651  25.881  1.00  0.00           O
ATOM   1430  HW1 SOL   298       5.640  12.781  25.971  1.00  0.00           H
ATOM   1431  HW2 SOL   298       5.900  14.081  25.011  1.00  0.00           H
ATOM   1432  OW  SOL   299      12.931  12.281  32.851  1.00  0.00           O
ATOM   1433  HW1 SOL   299      13.301  11.551  32.271  1.00  0.00           H
ATOM   1434  HW2 SOL   299      13.451  12.331  33.701  1.00  0.00           H
ATOM   1435  OW  SOL   300       8.090   0.040  23.641  1.00  0.00           O
ATOM   1436  HW1 SOL   300       8.490   0.950  23.551  1.00  0.00           H
ATOM   1437  HW2 SOL   300       7.090   0.120  23.701  1.00  0.00           H
ATOM   1438  OW  SOL   301       1.970   9.761  31.261  1.00  0.00           O
ATOM   1439  HW1 SOL   301       2.860   9.311  31.121  1.00  0.00           H
ATOM   1440  HW2 SOL   301       1.240   9.111  31.071  1.00  0.00           H
ATOM   1441  OW  SOL   302      15.251   9.991  20.521  1.00  0.00           O
ATOM   1442  HW1 SOL   302      14.621   9.231  20.651  1.00  0.00           H
ATOM   1443  HW2 SOL   302      15.731  10.171  21.381  1.00  0.00           H
ATOM   1444  OW  SOL   303      11.871  17.921  34.781  1.00  0.00           O
ATOM   1445  HW1 SOL   303      12.111  18.521  34.021  1.00  0.00           H
ATOM   1446  HW2 SOL   303      11.941  16.971  34.481  1.00  0.00           H
ATOM   1447  OW  SOL   304       3.170   2.510  36.631  1.00  0.00           O
ATOM   1448  HW1 SOL   304       3.880   3.220  36.691  1.00  0.00           H
ATOM   1449  HW2 SOL   304       2.290   2.900  36.911  1.00  0.00           H
ATOM   1450  OW  SOL   305      14.661  14.171  28.151  1.00  0.00           O
ATOM   1451  HW1 SOL   305      14.071  14.231  28.951  1.00  0.00           H
ATOM   1452  HW2 SOL   305      14.511  13.291  27.691  1.00  0.00           H
ATOM   1453  OW  SOL   306      16.671  17.141  24.341  1.00  0.00           O
ATOM   1454  HW1 SOL   306      16.261  16.911  23.461  1.00  0.00           H
ATOM   1455  HW2 SOL   306      16.491  16.401  24.991  1.00  0.00           H
ATOM   1456  OW  SOL   307       5.980   7.290  21.321  1.00  0.00           O
ATOM   1457  HW1 SOL   307       6.220   7.980  20.641  1.00  0.00           H
ATOM   1458  HW2 SOL   307       5.200   7.620  21.861  1.00  0.00           H
ATOM   1459  OW  SOL   308      12.811   3.450  28.061  1.00  0.00           O
ATOM   1460  HW1 SOL   308      11.951   2.950  27.931  1.00  0.00           H
ATOM   1461  HW2 SOL   308      13.431   2.910  28.621  1.00  0.00           H
ATOM   1462  OW  SOL   309       8.070   6.050  33.271  1.00  0.00           O
ATOM   1463  HW1 SOL   309       7.600   6.020  34.161  1.00  0.00           H
ATOM   1464  HW2 SOL   309       7.560   5.500  32.611  1.00  0.00           H
ATOM   1465  OW  SOL   310      13.941   4.690  35.361  1.00  0.00           O
ATOM   1466  HW1 SOL   310      13.741   5.120  36.241  1.00  0.00           H
ATOM   1467  HW2 SOL   310      14.721   4.070  35.451  1.00  0.00           H
ATOM   1468  OW  SOL   311       9.731   8.900  34.341  1.00  0.00           O
ATOM   1469  HW1 SOL   311      10.191   8.060  34.051  1.00  0.00           H
ATOM   1470  HW2 SOL   311       9.171   9.240  33.591  1.00  0.00           H
ATOM   1471  OW  SOL   312       9.911   4.100  31.041  1.00  0.00           O
ATOM   1472  HW1 SOL   312       9.141   4.440  31.581  1.00  0.00           H
ATOM   1473  HW2 SOL   312       9.571   3.590  30.251  1.00  0.00           H
ATOM   1474  OW  SOL   313      10.411   7.010  22.911  1.00  0.00           O
ATOM   1475  HW1 SOL   313      10.671   6.970  23.871  1.00  0.00           H
ATOM   1476  HW2 SOL   313       9.561   6.500  22.771  1.00  0.00           H
ATOM   1477  OW  SOL   314       0.760   8.110  26.511  1.00  0.00           O
ATOM   1478  HW1 SOL   314       1.750   7.990  26.601  1.00  0.00           H
ATOM   1479  HW2 SOL   314       0.520   9.060  26.721  1.00  0.00           H
ATOM   1480  OW  SOL   315       1.300  18.211  34.331  1.00  0.00           O
ATOM   1481  HW1 SOL   315       1.200  18.061  35.321  1.00  0.00           H
ATOM   1482  HW2 SOL   315       0.440  18.571  33.971  1.00  0.00           H
ATOM   1483  OW  SOL   316       8.650   3.480  20.571  1.00  0.00           O
ATOM   1484  HW1 SOL   316       9.240   4.110  20.081  1.00  0.00           H
ATOM   1485  HW2 SOL   316       8.840   2.540  20.281  1.00  0.00           H
ATOM   1486  OW  SOL   317      17.191   5.850  36.931  1.00  0.00           O
ATOM   1487  HW1 SOL   317      16.931   6.740  36.571  1.00  0.00           H
ATOM   1488  HW2 SOL   317      17.171   5.170  36.201  1.00  0.00           H
ATOM   1489  OW  SOL   318      13.621  11.441  24.071  1.00  0.00           O
ATOM   1490  HW1 SOL   318      14.451  11.151  23.591  1.00  0.00           H
ATOM   1491  HW2 SOL   318      13.131  12.111  23.511  1.00  0.00           H
ATOM   1492  OW  SOL   319       5.500   1.960  27.471  1.00  0.00           O
ATOM   1493  HW1 SOL   319       5.450   1.910  28.471  1.00  0.00           H
ATOM   1494  HW2 SOL   319       5.520   2.920  27.181  1.00  0.00           H
ATOM   1495  OW  SOL   320      10.081  14.561  23.391  1.00  0.00           O
ATOM   1496  HW1 SOL   320       9.621  15.281  22.871  1.00  0.00           H
ATOM   1497  HW2 SOL   320      10.041  14.761  24.371  1.00  0.00           H
ATOM   1498  OW  SOL   321       3.510  18.011  27.151  1.00  0.00           O
ATOM   1499  HW1 SOL   321       4.010  17.151  27.211  1.00  0.00           H
ATOM   1500  HW2 SOL   321       4.160  18.781  27.121  1.00  0.00           H
ATOM   1501  OW  SOL   322      17.951  10.661  27.351  1.00  0.00           O
ATOM   1502  HW1 SOL   322      17.331  10.511  26.591  1.00  0.00           H
ATOM   1503  HW2 SOL   322      17.431  10.771  28.201  1.00  0.00           H
ATOM   1504  OW  SOL   323      12.271  15.501  33.681  1.00  0.00           O
ATOM   1505  HW1 SOL   323      12.331  14.731  34.321  1.00  0.00           H
ATOM   1506  HW2 SOL   323      11.751  15.241  32.881  1.00  0.00           H
ATOM   1507  OW  SOL   324       3.210   9.431  21.041  1.00  0.00           O
ATOM   1508  HW1 SOL   324       4.030   9.821  20.621  1.00  0.00           H
ATOM   1509  HW2 SOL   324       2.940   8.611  20.551  1.00  0.00           H
ATOM   1510  OW  SOL   325      14.581   7.350  25.901  1.00  0.00           O
ATOM   1511  HW1 SOL   325      14.531   6.700  26.651  1.00  0.00           H
ATOM   1512  HW2 SOL   325      15.381   7.940  26.031  1.00  0.00           H
ATOM   1513  OW  SOL   326       4.610  12.661  35.891  1.00  0.00           O
ATOM   1514  HW1 SOL   326       4.110  12.671  35.031  1.00  0.00           H
ATOM   1515  HW2 SOL   326       3.980  12.481  36.651  1.00  0.00           H
ATOM   1516  OW  SOL   327      11.111  17.761  20.991  1.00  0.00           O
ATOM   1517  HW1 SOL   327      10.511  17.141  21.491  1.00  0.00           H
ATOM   1518  HW2 SOL   327      11.421  17.321  20.141  1.00  0.00           H
ATOM   1519  OW  SOL   328       2.020   2.850  33.601  1.00  0.00           O
ATOM   1520  HW1 SOL   328       1.220   3.450  33.471  1.00  0.00           H
ATOM   1521  HW2 SOL   328       1.920   2.360  34.461  1.00  0.00           H
ATOM   1522  OW  SOL   329      16.321  13.771  19.431  1.00  0.00           O
ATOM   1523  HW1 SOL   329      16.001  14.711  19.331  1.00  0.00           H
ATOM   1524  HW2 SOL   329      15.561  13.141  19.311  1.00  0.00           H
ATOM   1525  OW  SOL   330       4.640  17.431  21.851  1.00  0.00           O
ATOM   1526  HW1 SOL   330       4.970  17.821  22.711  1.00  0.00           H
ATOM   1527  HW2 SOL   330       5.400  17.361  21.201  1.00  0.00           H
ATOM   1528  OW  SOL   331      14.001   1.070  22.881  1.00  0.00           O
ATOM   1529  HW1 SOL   331      13.761   0.700  21.981  1.00  0.00           H
ATOM   1530  HW2 SOL   331      14.991   1.230  22.921  1.00  0.00           H
ATOM   1531  OW  SOL   332       2.490  17.851  31.031  1.00  0.00           O
ATOM   1532  HW1 SOL   332       3.060  17.201  31.531  1.00  0.00           H
ATOM   1533  HW2 SOL   332       2.330  17.521  30.101  1.00  0.00           H
ATOM   1534  OW  SOL   333       9.401  16.981  27.661  1.00  0.00           O
ATOM   1535  HW1 SOL   333      10.201  16.411  27.871  1.00  0.00           H
ATOM   1536  HW2 SOL   333       8.911  16.581  26.891  1.00  0.00           H
ATOM   1537  OW  SOL   334       3.820   7.000  23.421  1.00  0.00           O
ATOM   1538  HW1 SOL   334       4.270   6.100  23.391  1.00  0.00           H
ATOM   1539  HW2 SOL   334       2.880   6.890  23.751  1.00  0.00           H
ATOM   1540  OW  SOL   335      15.471   2.220  35.911  1.00  0.00           O
ATOM   1541  HW1 SOL   335      15.421   2.590  36.831  1.00  0.00           H
ATOM   1542  HW2 SOL   335      14.751   1.530  35.791  1.00  0.00           H
ATOM   1543  OW  SOL   336       6.140   1.220  19.791  1.00  0.00           O
ATOM   1544  HW1 SOL   336       7.120   1.000  19.861  1.00  0.00           H
ATOM   1545  HW2 SOL   336       5.830   1.050  18.861  1.00  0.00           H
ATOM   1546  OW  SOL   337       7.810   2.640  36.111  1.00  0.00           O
ATOM   1547  HW1 SOL   337       8.480   2.030  36.541  1.00  0.00           H
ATOM   1548  HW2 SOL   337       7.080   2.830  36.761  1.00  0.00           H
ATOM   1549  OW  SOL   338       8.880  15.141  30.571  1.00  0.00           O
ATOM   1550  HW1 SOL   338       8.650  14.891  29.631  1.00  0.00           H
ATOM   1551  HW2 SOL   338       9.490  14.451  30.961  1.00  0.00           H
ATOM   1552  OW  SOL   339      13.511   5.900  32.951  1.00  0.00           O
ATOM   1553  HW1 SOL   339      13.791   5.470  33.801  1.00  0.00           H
ATOM   1554  HW2 SOL   339      13.761   6.860  32.961  1.00  0.00           H
ATOM   1555  OW  SOL   340       8.030  14.021  27.861  1.00  0.00           O
ATOM   1556  HW1 SOL   340       8.930  14.161  27.441  1.00  0.00           H
ATOM   1557  HW2 SOL   340       7.320  14.041  27.151  1.00  0.00           H
ATOM   1558  OW  SOL   341       9.220   5.030  27.611  1.00  0.00           O
ATOM   1559  HW1 SOL   341       8.970   4.940  26.651  1.00  0.00           H
ATOM   1560  HW2 SOL   341       9.700   4.210  27.921  1.00  0.00           H
ATOM   1561  OW  SOL   342       5.390   0.640  23.741  1.00  0.00           O
ATOM   1562  HW1 SOL   342       4.580   0.650  24.321  1.00  0.00           H
ATOM   1563  HW2 SOL   342       5.420   1.470  23.191  1.00  0.00           H
ATOM   1564  OW  SOL   343      14.341  11.881  19.031  1.00  0.00           O
ATOM   1565  HW1 SOL   343      14.661  11.121  19.601  1.00  0.00           H
ATOM   1566  HW2 SOL   343      13.421  12.151  19.331  1.00  0.00           H
ATOM   1567  OW  SOL   344       2.970   0.350  20.331  1.00  0.00           O
ATOM   1568  HW1 SOL   344       3.460   1.190  20.121  1.00  0.00           H
ATOM   1569  HW2 SOL   344       3.590  -0.300  20.781  1.00  0.00           H
ATOM   1570  OW  SOL   345       9.351   2.360  23.421  1.00  0.00           O
ATOM   1571  HW1 SOL   345       8.871   2.770  22.641  1.00  0.00           H
ATOM   1572  HW2 SOL   345      10.341   2.340  23.231  1.00  0.00           H
ATOM   1573  OW  SOL   346      10.761   6.830  33.261  1.00  0.00           O
ATOM   1574  HW1 SOL   346       9.961   6.220  33.291  1.00  0.00           H
ATOM   1575  HW2 SOL   346      11.571   6.300  33.021  1.00  0.00           H
ATOM   1576  OW  SOL   347      12.271  15.701  26.551  1.00  0.00           O
ATOM   1577  HW1 SOL   347      12.481  16.441  25.901  1.00  0.00           H
ATOM   1578  HW2 SOL   347      12.951  15.701  27.281  1.00  0.00           H
ATOM   1579  OW  SOL   348       4.590  11.521  26.031  1.00  0.00           O
ATOM   1580  HW1 SOL   348       3.880  11.251  26.681  1.00  0.00           H
ATOM   1581  HW2 SOL   348       4.330  11.241  25.101  1.00  0.00           H
ATOM   1582  OW  SOL   349      12.711  17.971  24.531  1.00  0.00           O
ATOM   1583  HW1 SOL   349      13.151  18.611  23.891  1.00  0.00           H
ATOM   1584  HW2 SOL   349      12.211  18.491  25.231  1.00  0.00           H
ATOM   1585  OW  SOL   350      10.321   5.490  18.781  1.00  0.00           O
ATOM   1586  HW1 SOL   350       9.911   6.310  18.391  1.00  0.00           H
ATOM   1587  HW2 SOL   350      10.961   5.750  19.511  1.00  0.00           H
ATOM   1588  OW  SOL   351       0.780   5.560  32.481  1.00  0.00           O
ATOM   1589  HW1 SOL   351       1.700   5.550  32.071  1.00  0.00           H
ATOM   1590  HW2 SOL   351       0.720   6.300  33.151  1.00  0.00           H
ATOM   1591  OW  SOL   352       5.610   2.220  30.091  1.00  0.00           O
ATOM   1592  HW1 SOL   352       5.990   1.380  30.461  1.00  0.00           H
ATOM   1593  HW2 SOL   352       4.730   2.410  30.531  1.00  0.00           H
ATOM   1594  OW  SOL   353       8.660   4.540  25.041  1.00  0.00           O
ATOM   1595  HW1 SOL   353       8.340   5.260  24.421  1.00  0.00           H
ATOM   1596  HW2 SOL   353       8.900   3.730  24.511  1.00  0.00           H
ATOM   1597  OW  SOL   354      10.171   0.390  26.151  1.00  0.00           O
ATOM   1598  HW1 SOL   354       9.451   0.440  25.461  1.00  0.00           H
ATOM   1599  HW2 SOL   354       9.931  -0.300  26.841  1.00  0.00           H
ATOM   1600  OW  SOL   355      14.291  11.731  27.291  1.00  0.00           O
ATOM   1601  HW1 SOL   355      13.741  10.891  27.221  1.00  0.00           H
ATOM   1602  HW2 SOL   355      14.551  12.021  26.371  1.00  0.00           H
ATOM   1603  OW  SOL   356      14.661   5.900  28.541  1.00  0.00           O
ATOM   1604  HW1 SOL   356      14.361   4.950  28.611  1.00  0.00           H
ATOM   1605  HW2 SOL   356      15.391   6.060  29.201  1.00  0.00           H
ATOM   1606  OW  SOL   357      18.571   8.330  22.391  1.00  0.00           O
ATOM   1607  HW1 SOL   357      18.991   7.690  23.031  1.00  0.00           H
ATOM   1608  HW2 SOL   357      18.191   7.820  21.611  1.00  0.00           H
ATOM   1609  OW  SOL   358       4.880  13.851  20.361  1.00  0.00           O
ATOM   1610  HW1 SOL   358       4.010  13.701  20.831  1.00  0.00           H
ATOM   1611  HW2 SOL   358       4.710  14.111  19.411  1.00  0.00           H
ATOM   1612  OW  SOL   359      16.641  12.801  25.191  1.00  0.00           O
ATOM   1613  HW1 SOL   359      17.631  12.881  25.331  1.00  0.00           H
ATOM   1614  HW2 SOL   359      16.191  13.641  25.501  1.00  0.00           H
ATOM   1615  OW  SOL   360      13.901   5.750  19.401  1.00  0.00           O
ATOM   1616  HW1 SOL   360      13.361   5.540  20.211  1.00  0.00           H
ATOM   1617  HW2 SOL   360      14.811   5.340  19.491  1.00  0.00           H
ATOM   1618  OW  SOL   361       5.270   2.560  21.901  1.00  0.00           O
ATOM   1619  HW1 SOL   361       5.540   1.970  21.151  1.00  0.00           H
ATOM   1620  HW2 SOL   361       5.270   3.510  21.591  1.00  0.00           H
ATOM   1621  OW  SOL   362      17.541  12.231  34.501  1.00  0.00           O
ATOM   1622  HW1 SOL   362      18.451  11.841  34.371  1.00  0.00           H
ATOM   1623  HW2 SOL   362      17.621  13.191  34.741  1.00  0.00           H
ATOM   1624  OW  SOL   363      10.641  13.471  32.021  1.00  0.00           O
ATOM   1625  HW1 SOL   363       9.841  13.241  32.571  1.00  0.00           H
ATOM   1626  HW2 SOL   363      11.471  13.211  32.511  1.00  0.00           H
ATOM   1627  OW  SOL   364      15.921  16.291  34.871  1.00  0.00           O
ATOM   1628  HW1 SOL   364      16.191  16.631  33.971  1.00  0.00           H
ATOM   1629  HW2 SOL   364      16.711  15.911  35.331  1.00  0.00           H
ATOM   1630  OW  SOL   365      11.111  11.951  29.621  1.00  0.00           O
ATOM   1631  HW1 SOL   365      10.711  12.391  30.431  1.00  0.00           H
ATOM   1632  HW2 SOL   365      10.701  12.321  28.791  1.00  0.00           H
ATOM   1633  OW  SOL   366       9.150   0.890  32.641  1.00  0.00           O
ATOM   1634  HW1 SOL   366       9.400   0.690  31.691  1.00  0.00           H
ATOM   1635  HW2 SOL   366       9.870   1.450  33.061  1.00  0.00           H
ATOM   1636  OW  SOL   367       9.801  11.161  35.811  1.00  0.00           O
ATOM   1637  HW1 SOL   367       8.811  11.221  35.911  1.00  0.00           H
ATOM   1638  HW2 SOL   367      10.031  10.361  35.251  1.00  0.00           H
ATOM   1639  OW  SOL   368       7.050  10.501  22.301  1.00  0.00           O
ATOM   1640  HW1 SOL   368       6.910  10.571  23.291  1.00  0.00           H
ATOM   1641  HW2 SOL   368       7.890   9.991  22.121  1.00  0.00           H
ATOM   1642  OW  SOL   369       4.100   8.130  31.131  1.00  0.00           O
ATOM   1643  HW1 SOL   369       4.960   8.250  31.631  1.00  0.00           H
ATOM   1644  HW2 SOL   369       3.680   7.260  31.401  1.00  0.00           H
ATOM   1645  OW  SOL   370       0.640  15.641  31.931  1.00  0.00           O
ATOM   1646  HW1 SOL   370       0.180  16.461  31.591  1.00  0.00           H
ATOM   1647  HW2 SOL   370       1.620  15.831  32.021  1.00  0.00           H
ATOM   1648  OW  SOL   371       3.670  11.001  23.631  1.00  0.00           O
ATOM   1649  HW1 SOL   371       3.600  11.831  23.071  1.00  0.00           H
ATOM   1650  HW2 SOL   371       3.710  10.201  23.031  1.00  0.00           H
ATOM   1651  OW  SOL   372      12.521  13.481  22.501  1.00  0.00           O
ATOM   1652  HW1 SOL   372      13.021  14.251  22.901  1.00  0.00           H
ATOM   1653  HW2 SOL   372      11.571  13.501  22.821  1.00  0.00           H
ATOM   1654  OW  SOL   373      12.721  14.451  30.041  1.00  0.00           O
ATOM   1655  HW1 SOL   373      13.191  14.581  30.911  1.00  0.00           H
ATOM   1656  HW2 SOL   373      12.061  13.711  30.131  1.00  0.00           H
ATOM   1657  OW  SOL   374      15.821   6.390  23.341  1.00  0.00           O
ATOM   1658  HW1 SOL   374      15.511   7.000  24.071  1.00  0.00           H
ATOM   1659  HW2 SOL   374      16.321   6.910  22.651  1.00  0.00           H
ATOM   1660  OW  SOL   375       3.540  15.101  31.911  1.00  0.00           O
ATOM   1661  HW1 SOL   375       3.330  14.661  31.041  1.00  0.00           H
ATOM   1662  HW2 SOL   375       4.510  15.361  31.941  1.00  0.00           H
ATOM   1663  OW  SOL   376       4.020   7.510  34.601  1.00  0.00           O
ATOM   1664  HW1 SOL   376       4.700   8.060  34.131  1.00  0.00           H
ATOM   1665  HW2 SOL   376       4.420   6.630  34.871  1.00  0.00           H
ATOM   1666  OW  SOL   377      15.871   7.790  35.321  1.00  0.00           O
ATOM   1667  HW1 SOL   377      14.951   8.170  35.271  1.00  0.00           H
ATOM   1668  HW2 SOL   377      16.471   8.260  34.671  1.00  0.00           H
ATOM   1669  OW  SOL   378      10.131   1.050  36.321  1.00  0.00           O
ATOM   1670  HW1 SOL   378      10.191   1.900  35.801  1.00  0.00           H
ATOM   1671  HW2 SOL   378      10.451   0.290  35.751  1.00  0.00           H
ATOM   1672  OW  SOL   379       5.040   0.500  36.021  1.00  0.00           O
ATOM   1673  HW1 SOL   379       4.620  -0.070  35.321  1.00  0.00           H
ATOM   1674  HW2 SOL   379       4.380   1.190  36.341  1.00  0.00           H
ATOM   1675  OW  SOL   380       5.730   8.700  28.911  1.00  0.00           O
ATOM   1676  HW1 SOL   380       6.170   9.590  28.821  1.00  0.00           H
ATOM   1677  HW2 SOL   380       5.100   8.700  29.681  1.00  0.00           H
ATOM   1678  OW  SOL   381      13.601   8.620  29.071  1.00  0.00           O
ATOM   1679  HW1 SOL   381      12.851   8.620  28.411  1.00  0.00           H
ATOM   1680  HW2 SOL   381      13.971   7.700  29.161  1.00  0.00           H
ATOM   1681  OW  SOL   382      12.091   5.250  21.371  1.00  0.00           O
ATOM   1682  HW1 SOL   382      12.221   4.410  21.911  1.00  0.00           H
ATOM   1683  HW2 SOL   382      11.801   5.990  21.971  1.00  0.00           H
ATOM   1684  OW  SOL   383       3.070   2.130  30.931  1.00  0.00           O
ATOM   1685  HW1 SOL   383       2.840   2.500  31.831  1.00  0.00           H
ATOM   1686  HW2 SOL   383       2.770   1.180  30.871  1.00  0.00           H
ATOM   1687  OW  SOL   384       0.370  13.101  31.441  1.00  0.00           O
ATOM   1688  HW1 SOL   384       0.900  12.611  32.121  1.00  0.00           H
ATOM   1689  HW2 SOL   384       0.590  14.081  31.491  1.00  0.00           H
ATOM   1690  OW  SOL   385       7.320   6.340  29.261  1.00  0.00           O
ATOM   1691  HW1 SOL   385       7.910   6.080  28.501  1.00  0.00           H
ATOM   1692  HW2 SOL   385       7.040   7.300  29.151  1.00  0.00           H
ATOM   1693  OW  SOL   386      17.281   9.351  37.161  1.00  0.00           O
ATOM   1694  HW1 SOL   386      16.821   9.281  36.271  1.00  0.00           H
ATOM   1695  HW2 SOL   386      16.661   9.791  37.821  1.00  0.00           H
ATOM   1696  OW  SOL   387       3.070   0.630  24.801  1.00  0.00           O
ATOM   1697  HW1 SOL   387       2.960   1.570  25.131  1.00  0.00           H
ATOM   1698  HW2 SOL   387       3.020   0.000  25.571  1.00  0.00           H
ATOM   1699  OW  SOL   388      16.221   3.670  22.361  1.00  0.00           O
ATOM   1700  HW1 SOL   388      16.241   2.910  23.001  1.00  0.00           H
ATOM   1701  HW2 SOL   388      15.741   4.440  22.761  1.00  0.00           H
ATOM   1702  OW  SOL   389      10.231   7.660  28.281  1.00  0.00           O
ATOM   1703  HW1 SOL   389      10.381   7.870  29.241  1.00  0.00           H
ATOM   1704  HW2 SOL   389       9.931   6.710  28.191  1.00  0.00           H
ATOM   1705  OW  SOL   390       9.801  15.731  35.621  1.00  0.00           O
ATOM   1706  HW1 SOL   390       9.601  16.171  34.741  1.00  0.00           H
ATOM   1707  HW2 SOL   390      10.191  14.821  35.461  1.00  0.00           H
ATOM   1708  OW  SOL   391      18.591  15.181  34.671  1.00  0.00           O
ATOM   1709  HW1 SOL   391      18.731  15.451  33.721  1.00  0.00           H
ATOM   1710  HW2 SOL   391      19.421  15.401  35.201  1.00  0.00           H
ATOM   1711  OW  SOL   392       3.500   8.980  36.661  1.00  0.00           O
ATOM   1712  HW1 SOL   392       4.260   9.420  37.141  1.00  0.00           H
ATOM   1713  HW2 SOL   392       3.850   8.510  35.841  1.00  0.00           H
ATOM   1714  OW  SOL   393      15.401   2.740  19.871  1.00  0.00           O
ATOM   1715  HW1 SOL   393      14.791   1.990  20.101  1.00  0.00           H
ATOM   1716  HW2 SOL   393      15.621   3.260  20.701  1.00  0.00           H
ATOM   1717  OW  SOL   394      13.031   8.380  19.041  1.00  0.00           O
ATOM   1718  HW1 SOL   394      13.371   7.450  19.191  1.00  0.00           H
ATOM   1719  HW2 SOL   394      13.211   8.650  18.091  1.00  0.00           H
ATOM   1720  OW  SOL   395      10.681  13.331  27.111  1.00  0.00           O
ATOM   1721  HW1 SOL   395      10.751  12.491  26.561  1.00  0.00           H
ATOM   1722  HW2 SOL   395      11.301  14.021  26.751  1.00  0.00           H
ATOM   1723  OW  SOL   396       3.190   8.100  28.111  1.00  0.00           O
ATOM   1724  HW1 SOL   396       4.120   8.460  28.161  1.00  0.00           H
ATOM   1725  HW2 SOL   396       3.130   7.250  28.631  1.00  0.00           H
ATOM   1726  OW  SOL   397       3.390   5.090  28.681  1.00  0.00           O
ATOM   1727  HW1 SOL   397       2.870   4.260  28.511  1.00  0.00           H
ATOM   1728  HW2 SOL   397       4.160   5.140  28.041  1.00  0.00           H
ATOM   1729  OW  SOL   398      11.381   3.800  35.401  1.00  0.00           O
ATOM   1730  HW1 SOL   398      10.931   4.430  36.041  1.00  0.00           H
ATOM   1731  HW2 SOL   398      12.311   4.110  35.231  1.00  0.00           H
ATOM   1732  OW  SOL   399      11.601   2.070  33.391  1.00  0.00           O
ATOM   1733  HW1 SOL   399      11.601   2.710  34.161  1.00  0.00           H
ATOM   1734  HW2 SOL   399      11.881   2.550  32.561  1.00  0.00           H
ATOM   1735  OW  SOL   400       0.080  13.261  20.621  1.00  0.00           O
ATOM   1736  HW1 SOL   400      -0.850  13.471  20.311  1.00  0.00           H
ATOM   1737  HW2 SOL   400       0.180  12.271  20.751  1.00  0.00           H
ATOM   1738  OW  SOL   401       0.880  18.011  27.891  1.00  0.00           O
ATOM   1739  HW1 SOL   401       0.460  17.151  27.621  1.00  0.00           H
ATOM   1740  HW2 SOL   401       1.820  18.041  27.551  1.00  0.00           H
ATOM   1741  OW  SOL   402       5.040  15.681  27.721  1.00  0.00           O
ATOM   1742  HW1 SOL   402       5.700  16.421  27.811  1.00  0.00           H
ATOM   1743  HW2 SOL   402       5.480  14.891  27.301  1.00  0.00           H
ATOM   1744  OW  SOL   403      10.021   7.960  31.001  1.00  0.00           O
ATOM   1745  HW1 SOL   403      10.431   7.640  31.861  1.00  0.00           H
ATOM   1746  HW2 SOL   403       9.061   7.690  30.971  1.00  0.00           H
ATOM   1747  OW  SOL   404       0.400   5.440  29.761  1.00  0.00           O
ATOM   1748  HW1 SOL   404       1.250   5.110  29.351  1.00  0.00           H
ATOM   1749  HW2 SOL   404       0.530   5.590  30.741  1.00  0.00           H
ATOM   1750  OW  SOL   405       1.890   5.200  35.841  1.00  0.00           O
ATOM   1751  HW1 SOL   405       2.480   4.800  35.141  1.00  0.00           H
ATOM   1752  HW2 SOL   405       1.310   5.910  35.431  1.00  0.00           H
ATOM   1753  OW  SOL   406      13.691   9.501  35.221  1.00  0.00           O
ATOM   1754  HW1 SOL   406      14.081  10.391  35.421  1.00  0.00           H
ATOM   1755  HW2 SOL   406      13.791   9.301  34.251  1.00  0.00           H
ATOM   1756  OW  SOL   407       8.150   5.720  21.871  1.00  0.00           O
ATOM   1757  HW1 SOL   407       8.220   4.830  21.411  1.00  0.00           H
ATOM   1758  HW2 SOL   407       7.210   6.060  21.791  1.00  0.00           H
ATOM   1759  OW  SOL   408      16.571   6.040  30.681  1.00  0.00           O
ATOM   1760  HW1 SOL   408      16.191   5.350  31.301  1.00  0.00           H
ATOM   1761  HW2 SOL   408      17.391   5.680  30.241  1.00  0.00           H
ATOM   1762  OW  SOL   409       2.520  15.641  36.061  1.00  0.00           O
ATOM   1763  HW1 SOL   409       2.220  16.211  36.821  1.00  0.00           H
ATOM   1764  HW2 SOL   409       2.450  14.671  36.321  1.00  0.00           H
ATOM   1765  OW  SOL   410       6.710   4.640  31.311  1.00  0.00           O
ATOM   1766  HW1 SOL   410       6.370   3.750  31.011  1.00  0.00           H
ATOM   1767  HW2 SOL   410       6.970   5.180  30.511  1.00  0.00           H
ATOM   1768  OW  SOL   411       9.300  16.781  33.271  1.00  0.00           O
ATOM   1769  HW1 SOL   411       9.060  16.601  32.321  1.00  0.00           H
ATOM   1770  HW2 SOL   411       9.600  17.721  33.371  1.00  0.00           H
ATOM   1771  OW  SOL   412       4.730   5.000  20.531  1.00  0.00           O
ATOM   1772  HW1 SOL   412       5.340   5.800  20.571  1.00  0.00           H
ATOM   1773  HW2 SOL   412       3.780   5.310  20.601  1.00  0.00           H
ATOM   1774  OW  SOL   413      13.471  10.591  30.961  1.00  0.00           O
ATOM   1775  HW1 SOL   413      13.711   9.961  30.221  1.00  0.00           H
ATOM   1776  HW2 SOL   413      12.571  10.991  30.781  1.00  0.00           H
ATOM   1777  OW  SOL   414      13.021   8.550  21.711  1.00  0.00           O
ATOM   1778  HW1 SOL   414      12.161   8.240  22.131  1.00  0.00           H
ATOM   1779  HW2 SOL   414      12.981   8.410  20.721  1.00  0.00           H
ATOM   1780  OW  SOL   415      17.591  17.471  30.161  1.00  0.00           O
ATOM   1781  HW1 SOL   415      18.201  17.771  29.431  1.00  0.00           H
ATOM   1782  HW2 SOL   415      17.211  16.581  29.941  1.00  0.00           H
ATOM   1783  OW  SOL   416      12.521  17.311  29.901  1.00  0.00           O
ATOM   1784  HW1 SOL   416      13.361  17.361  29.361  1.00  0.00           H
ATOM   1785  HW2 SOL   416      12.291  16.351  30.081  1.00  0.00           H
ATOM   1786  OW  SOL   417       0.830  12.581  28.841  1.00  0.00           O
ATOM   1787  HW1 SOL   417       0.780  12.571  29.841  1.00  0.00           H
ATOM   1788  HW2 SOL   417       0.000  12.171  28.461  1.00  0.00           H
ATOM   1789  OW  SOL   418       6.880  16.621  35.781  1.00  0.00           O
ATOM   1790  HW1 SOL   418       6.320  17.431  35.871  1.00  0.00           H
ATOM   1791  HW2 SOL   418       7.400  16.661  34.921  1.00  0.00           H
ATOM   1792  OW  SOL   419      17.261   1.350  23.851  1.00  0.00           O
ATOM   1793  HW1 SOL   419      17.991   1.180  23.181  1.00  0.00           H
ATOM   1794  HW2 SOL   419      16.951   0.480  24.231  1.00  0.00           H
ATOM   1795  OW  SOL   420      13.881  15.731  23.391  1.00  0.00           O
ATOM   1796  HW1 SOL   420      14.551  15.851  22.651  1.00  0.00           H
ATOM   1797  HW2 SOL   420      13.481  16.621  23.621  1.00  0.00           H
ATOM   1798  OW  SOL   421       1.300  17.941  37.131  1.00  0.00           O
ATOM   1799  HW1 SOL   421       0.890  17.201  37.661  1.00  0.00           H
ATOM   1800  HW2 SOL   421       1.940  18.451  37.711  1.00  0.00           H
ATOM   1801  OW  SOL   422      12.801   9.270  25.341  1.00  0.00           O
ATOM   1802  HW1 SOL   422      13.401   8.460  25.361  1.00  0.00           H
ATOM   1803  HW2 SOL   422      13.201   9.960  24.741  1.00  0.00           H
ATOM   1804  OW  SOL   423       8.300  12.731  32.841  1.00  0.00           O
ATOM   1805  HW1 SOL   423       8.250  13.061  33.791  1.00  0.00           H
ATOM   1806  HW2 SOL   423       7.440  12.921  32.381  1.00  0.00           H
ATOM   1807  OW  SOL   424       6.720  16.161  20.161  1.00  0.00           O
ATOM   1808  HW1 SOL   424       6.810  16.261  19.171  1.00  0.00           H
ATOM   1809  HW2 SOL   424       6.320  15.271  20.371  1.00  0.00           H
ATOM   1810  OW  SOL   425      16.501  17.201  32.561  1.00  0.00           O
ATOM   1811  HW1 SOL   425      17.031  17.301  31.721  1.00  0.00           H
ATOM   1812  HW2 SOL   425      16.231  18.101  32.901  1.00  0.00           H
ATOM   1813  OW  SOL   426      18.411   1.750  28.251  1.00  0.00           O
ATOM   1814  HW1 SOL   426      18.801   0.900  27.891  1.00  0.00           H
ATOM   1815  HW2 SOL   426      17.431   1.770  28.061  1.00  0.00           H
ATOM   1816  OW  SOL   427       2.630   3.260  25.821  1.00  0.00           O
ATOM   1817  HW1 SOL   427       1.840   3.770  25.481  1.00  0.00           H
ATOM   1818  HW2 SOL   427       2.540   3.110  26.801  1.00  0.00           H
ATOM   1819  OW  SOL   428      11.941  16.121  18.931  1.00  0.00           O
ATOM   1820  HW1 SOL   428      12.001  15.191  19.301  1.00  0.00           H
ATOM   1821  HW2 SOL   428      11.351  16.121  18.131  1.00  0.00           H
ATOM   1822  OW  SOL   429       8.220  10.021  32.341  1.00  0.00           O
ATOM   1823  HW1 SOL   429       8.620  10.011  31.421  1.00  0.00           H
ATOM   1824  HW2 SOL   429       8.320  10.941  32.741  1.00  0.00           H
ATOM   1825  OW  SOL   430       9.160   9.100  21.531  1.00  0.00           O
ATOM   1826  HW1 SOL   430       9.790   9.480  20.851  1.00  0.00           H
ATOM   1827  HW2 SOL   430       9.560   8.270  21.921  1.00  0.00           H
ATOM   1828  OW  SOL   431      15.041  16.071  19.061  1.00  0.00           O
ATOM   1829  HW1 SOL   431      14.121  16.441  19.131  1.00  0.00           H
ATOM   1830  HW2 SOL   431      15.421  16.271  18.161  1.00  0.00           H
ATOM   1831  OW  SOL   432       3.720  12.881  33.521  1.00  0.00           O
ATOM   1832  HW1 SOL   432       3.590  13.811  33.181  1.00  0.00           H
ATOM   1833  HW2 SOL   432       2.880  12.361  33.391  1.00  0.00           H
ATOM   1834  OW  SOL   433      16.141  12.921  31.511  1.00  0.00           O
ATOM   1835  HW1 SOL   433      16.741  12.951  32.311  1.00  0.00           H
ATOM   1836  HW2 SOL   433      15.391  13.561  31.641  1.00  0.00           H
ATOM   1837  OW  SOL   434      10.391  10.981  25.581  1.00  0.00           O
ATOM   1838  HW1 SOL   434       9.691  10.511  26.121  1.00  0.00           H
ATOM   1839  HW2 SOL   434      10.981  10.301  25.151  1.00  0.00           H
ATOM   1840  OW  SOL   435      10.141   2.360  28.331  1.00  0.00           O
ATOM   1841  HW1 SOL   435      10.061   2.000  27.401  1.00  0.00           H
ATOM   1842  HW2 SOL   435      10.121   1.600  28.981  1.00  0.00           H
ATOM   1843  OW  SOL   436       5.900  14.871  23.531  1.00  0.00           O
ATOM   1844  HW1 SOL   436       6.320  14.291  22.831  1.00  0.00           H
ATOM   1845  HW2 SOL   436       5.460  15.661  23.091  1.00  0.00           H
ATOM   1846  OW  SOL   437      17.091   3.850  32.431  1.00  0.00           O
ATOM   1847  HW1 SOL   437      17.821   4.540  32.471  1.00  0.00           H
ATOM   1848  HW2 SOL   437      17.371   3.100  31.841  1.00  0.00           H
ATOM   1849  OW  SOL   438       2.550  13.481  21.521  1.00  0.00           O
ATOM   1850  HW1 SOL   438       1.590  13.491  21.251  1.00  0.00           H
ATOM   1851  HW2 SOL   438       2.670  14.011  22.361  1.00  0.00           H
ATOM   1852  OW  SOL   439       1.050  10.131  35.881  1.00  0.00           O
ATOM   1853  HW1 SOL   439       0.280   9.801  36.421  1.00  0.00           H
ATOM   1854  HW2 SOL   439       1.900   9.831  36.301  1.00  0.00           H
ATOM   1855  OW  SOL   440       6.720   2.030  33.511  1.00  0.00           O
ATOM   1856  HW1 SOL   440       7.620   1.870  33.111  1.00  0.00           H
ATOM   1857  HW2 SOL   440       6.800   2.080  34.501  1.00  0.00           H
ATOM   1858  OW  SOL   441       0.750   3.450  18.951  1.00  0.00           O
ATOM   1859  HW1 SOL   441      -0.170   3.170  18.661  1.00  0.00           H
ATOM   1860  HW2 SOL   441       1.060   4.220  18.391  1.00  0.00           H
ATOM   1861  OW  SOL   442      14.401   8.560  32.601  1.00  0.00           O
ATOM   1862  HW1 SOL   442      13.831   9.080  31.971  1.00  0.00           H
ATOM   1863  HW2 SOL   442      15.361   8.680  32.361  1.00  0.00           H
ATOM   1864  OW  SOL   443       0.720   1.660  21.801  1.00  0.00           O
ATOM   1865  HW1 SOL   443       0.550   2.490  21.261  1.00  0.00           H
ATOM   1866  HW2 SOL   443       1.620   1.290  21.581  1.00  0.00           H
ATOM   1867  OW  SOL   444      11.831  13.351  19.811  1.00  0.00           O
ATOM   1868  HW1 SOL   444      10.841  13.241  19.831  1.00  0.00           H
ATOM   1869  HW2 SOL   444      12.171  13.501  20.741  1.00  0.00           H
ATOM   1870  OW  SOL   445       6.130   8.420  32.931  1.00  0.00           O
ATOM   1871  HW1 SOL   445       6.690   9.230  32.761  1.00  0.00           H
ATOM   1872  HW2 SOL   445       6.720   7.620  32.961  1.00  0.00           H
ATOM   1873  OW  SOL   446      14.931  17.671  28.211  1.00  0.00           O
ATOM   1874  HW1 SOL   446      15.261  18.311  27.521  1.00  0.00           H
ATOM   1875  HW2 SOL   446      15.591  17.611  28.961  1.00  0.00           H
ATOM   1876  OW  SOL   447       7.160   5.650  35.701  1.00  0.00           O
ATOM   1877  HW1 SOL   447       7.350   6.300  36.441  1.00  0.00           H
ATOM   1878  HW2 SOL   447       7.760   4.850  35.791  1.00  0.00           H
ATOM   1879  OW  SOL   448      14.501  12.201  34.951  1.00  0.00           O
ATOM   1880  HW1 SOL   448      14.411  12.101  35.941  1.00  0.00           H
ATOM   1881  HW2 SOL   448      15.461  12.131  34.691  1.00  0.00           H
ATOM   1882  OW  SOL   449       3.900  17.411  34.221  1.00  0.00           O
ATOM   1883  HW1 SOL   449       2.990  17.821  34.201  1.00  0.00           H
ATOM   1884  HW2 SOL   449       3.830  16.471  34.541  1.00  0.00           H
ATOM   1885  OW  SOL   450      16.741   8.830  31.161  1.00  0.00           O
ATOM   1886  HW1 SOL   450      16.471   7.940  30.791  1.00  0.00           H
ATOM   1887  HW2 SOL   450      16.751   9.510  30.431  1.00  0.00           H
ATOM   1888  OW  SOL   451      12.251   3.250  23.111  1.00  0.00           O
ATOM   1889  HW1 SOL   451      12.901   2.510  23.001  1.00  0.00           H
ATOM   1890  HW2 SOL   451      12.451   3.750  23.951  1.00  0.00           H
ATOM   1891  OW  SOL   452       5.940   7.450  25.141  1.00  0.00           O
ATOM   1892  HW1 SOL   452       6.440   8.300  24.951  1.00  0.00           H
ATOM   1893  HW2 SOL   452       5.060   7.470  24.661  1.00  0.00           H
ATOM   1894  OW  SOL   453      17.771   3.420  35.041  1.00  0.00           O
ATOM   1895  HW1 SOL   453      17.601   3.730  34.101  1.00  0.00           H
ATOM   1896  HW2 SOL   453      16.931   3.050  35.421  1.00  0.00           H
ATOM   1897  OW  SOL   454      17.301   9.341  33.791  1.00  0.00           O
ATOM   1898  HW1 SOL   454      17.681  10.251  33.941  1.00  0.00           H
ATOM   1899  HW2 SOL   454      17.221   9.171  32.801  1.00  0.00           H
ATOM   1900  OW  SOL   455       8.590  13.741  18.781  1.00  0.00           O
ATOM   1901  HW1 SOL   455       8.130  13.891  19.661  1.00  0.00           H
ATOM   1902  HW2 SOL   455       9.030  14.591  18.481  1.00  0.00           H
ATOM   1903  OW  SOL   456       6.610  17.901  28.151  1.00  0.00           O
ATOM   1904  HW1 SOL   456       6.150  18.781  28.021  1.00  0.00           H
ATOM   1905  HW2 SOL   456       7.600  18.021  28.081  1.00  0.00           H
ATOM   1906  OW  SOL   457       8.590   9.561  27.231  1.00  0.00           O
ATOM   1907  HW1 SOL   457       9.130   8.871  27.711  1.00  0.00           H
ATOM   1908  HW2 SOL   457       8.270  10.251  27.891  1.00  0.00           H
ATOM   1909  OW  SOL   458      10.831   9.841  19.491  1.00  0.00           O
ATOM   1910  HW1 SOL   458      10.601  10.371  18.671  1.00  0.00           H
ATOM   1911  HW2 SOL   458      11.641   9.281  19.301  1.00  0.00           H
ATOM   1912  OW  SOL   459      18.611  15.691  27.131  1.00  0.00           O
ATOM   1913  HW1 SOL   459      17.901  15.571  26.431  1.00  0.00           H
ATOM   1914  HW2 SOL   459      18.621  14.901  27.731  1.00  0.00           H
ATOM   1915  OW  SOL   460       2.210  13.141  37.061  1.00  0.00           O
ATOM   1916  HW1 SOL   460       1.560  12.411  36.851  1.00  0.00           H
ATOM   1917  HW2 SOL   460       2.250  13.281  38.041  1.00  0.00           H
ATOM   1918  OW  SOL   461       0.790  12.401  25.151  1.00  0.00           O
ATOM   1919  HW1 SOL   461       0.780  11.931  26.031  1.00  0.00           H
ATOM   1920  HW2 SOL   461       1.610  12.121  24.641  1.00  0.00           H
ATOM   1921  OW  SOL   462       6.720  13.911  34.861  1.00  0.00           O
ATOM   1922  HW1 SOL   462       5.940  13.411  35.241  1.00  0.00           H
ATOM   1923  HW2 SOL   462       6.690  14.861  35.171  1.00  0.00           H
ATOM   1924  OW  SOL   463      18.241   1.920  30.891  1.00  0.00           O
ATOM   1925  HW1 SOL   463      18.201   1.020  31.331  1.00  0.00           H
ATOM   1926  HW2 SOL   463      18.271   1.810  29.901  1.00  0.00           H
ATOM   1927  OW  SOL   464       4.280   4.240  23.821  1.00  0.00           O
ATOM   1928  HW1 SOL   464       4.580   3.520  23.201  1.00  0.00           H
ATOM   1929  HW2 SOL   464       3.890   3.840  24.651  1.00  0.00           H
ATOM   1930  OW  SOL   465      17.051  14.871  29.661  1.00  0.00           O
ATOM   1931  HW1 SOL   465      16.121  14.621  29.391  1.00  0.00           H
ATOM   1932  HW2 SOL   465      17.311  14.371  30.481  1.00  0.00           H
ATOM   1933  OW  SOL   466       3.170   5.470  31.421  1.00  0.00           O
ATOM   1934  HW1 SOL   466       3.550   4.880  32.141  1.00  0.00           H
ATOM   1935  HW2 SOL   466       3.570   5.210  30.541  1.00  0.00           H
ATOM   1936  OW  SOL   467       8.120  15.861  25.491  1.00  0.00           O
ATOM   1937  HW1 SOL   467       8.440  15.961  24.551  1.00  0.00           H
ATOM   1938  HW2 SOL   467       7.330  15.241  25.511  1.00  0.00           H
ATOM   1939  OW  SOL   468      14.241   2.140  29.741  1.00  0.00           O
ATOM   1940  HW1 SOL   468      14.761   1.490  30.291  1.00  0.00           H
ATOM   1941  HW2 SOL   468      13.751   2.770  30.351  1.00  0.00           H
ATOM   1942  OW  SOL   469      10.011   0.340  30.161  1.00  0.00           O
ATOM   1943  HW1 SOL   469       9.381  -0.380  29.851  1.00  0.00           H
ATOM   1944  HW2 SOL   469      10.941  -0.020  30.161  1.00  0.00           H
ATOM   1945  OW  SOL   470       7.700  13.301  21.631  1.00  0.00           O
ATOM   1946  HW1 SOL   470       7.240  12.431  21.801  1.00  0.00           H
ATOM   1947  HW2 SOL   470       8.610  13.271  22.041  1.00  0.00           H
ATOM   1948  OW  SOL   471       6.180  15.671  31.461  1.00  0.00           O
ATOM   1949  HW1 SOL   471       6.130  16.491  32.031  1.00  0.00           H
ATOM   1950  HW2 SOL   471       7.070  15.641  31.011  1.00  0.00           H
ATOM   1951  OW  SOL   472      13.521   0.520  20.301  1.00  0.00           O
ATOM   1952  HW1 SOL   472      13.871   0.110  19.461  1.00  0.00           H
ATOM   1953  HW2 SOL   472      12.621   0.140  20.501  1.00  0.00           H
ATOM   1954  OW  SOL   473      13.001   4.530  25.531  1.00  0.00           O
ATOM   1955  HW1 SOL   473      12.411   5.330  25.571  1.00  0.00           H
ATOM   1956  HW2 SOL   473      13.151   4.180  26.461  1.00  0.00           H
ATOM   1957  OW  SOL   474      15.931   2.210  27.441  1.00  0.00           O
ATOM   1958  HW1 SOL   474      15.091   2.200  27.981  1.00  0.00           H
ATOM   1959  HW2 SOL   474      15.951   3.040  26.881  1.00  0.00           H
ATOM   1960  OW  SOL   475       0.390  10.771  21.621  1.00  0.00           O
ATOM   1961  HW1 SOL   475       1.380  10.661  21.531  1.00  0.00           H
ATOM   1962  HW2 SOL   475      -0.010   9.911  21.941  1.00  0.00           H
ATOM   1963  OW  SOL   476       8.750  16.461  21.991  1.00  0.00           O
ATOM   1964  HW1 SOL   476       7.980  16.111  21.451  1.00  0.00           H
ATOM   1965  HW2 SOL   476       8.430  17.171  22.611  1.00  0.00           H
ATOM   1966  OW  SOL   477       2.300   6.280  38.371  1.00  0.00           O
ATOM   1967  HW1 SOL   477       1.370   6.260  38.741  1.00  0.00           H
ATOM   1968  HW2 SOL   477       2.310   5.890  37.451  1.00  0.00           H
ATOM   1969  OW  SOL   478       2.250   2.750  47.202  1.00  0.00           O
ATOM   1970  HW1 SOL   478       2.600   2.580  48.122  1.00  0.00           H
ATOM   1971  HW2 SOL   478       1.370   2.300  47.082  1.00  0.00           H
ATOM   1972  OW  SOL   479       0.190   3.680  43.711  1.00  0.00           O
ATOM   1973  HW1 SOL   479      -0.630   4.110  44.101  1.00  0.00           H
ATOM   1974  HW2 SOL   479      -0.090   2.950  43.081  1.00  0.00           H
ATOM   1975  OW  SOL   480       5.690  12.751  48.892  1.00  0.00           O
ATOM   1976  HW1 SOL   480       4.760  12.681  48.522  1.00  0.00           H
ATOM   1977  HW2 SOL   480       5.800  13.641  49.332  1.00  0.00           H
ATOM   1978  OW  SOL   481      15.551  15.111  44.271  1.00  0.00           O
ATOM   1979  HW1 SOL   481      14.981  14.951  45.081  1.00  0.00           H
ATOM   1980  HW2 SOL   481      14.961  15.211  43.471  1.00  0.00           H
ATOM   1981  OW  SOL   482      11.351   7.030  44.411  1.00  0.00           O
ATOM   1982  HW1 SOL   482      11.921   7.810  44.161  1.00  0.00           H
ATOM   1983  HW2 SOL   482      10.751   7.290  45.171  1.00  0.00           H
ATOM   1984  OW  SOL   483      17.551   6.070  39.551  1.00  0.00           O
ATOM   1985  HW1 SOL   483      17.431   5.940  38.561  1.00  0.00           H
ATOM   1986  HW2 SOL   483      17.251   5.260  40.041  1.00  0.00           H
ATOM   1987  OW  SOL   484       7.680  11.441  47.472  1.00  0.00           O
ATOM   1988  HW1 SOL   484       6.900  11.611  48.072  1.00  0.00           H
ATOM   1989  HW2 SOL   484       8.020  12.311  47.112  1.00  0.00           H
ATOM   1990  OW  SOL   485       6.850  10.121  43.891  1.00  0.00           O
ATOM   1991  HW1 SOL   485       7.540   9.961  44.591  1.00  0.00           H
ATOM   1992  HW2 SOL   485       6.120  10.691  44.271  1.00  0.00           H
ATOM   1993  OW  SOL   486       3.350  14.351  47.852  1.00  0.00           O
ATOM   1994  HW1 SOL   486       2.570  14.041  47.322  1.00  0.00           H
ATOM   1995  HW2 SOL   486       3.930  14.931  47.282  1.00  0.00           H
ATOM   1996  OW  SOL   487      16.031   4.470  44.611  1.00  0.00           O
ATOM   1997  HW1 SOL   487      15.291   4.930  44.111  1.00  0.00           H
ATOM   1998  HW2 SOL   487      16.541   5.150  45.141  1.00  0.00           H
ATOM   1999  OW  SOL   488       2.310  17.131  42.071  1.00  0.00           O
ATOM   2000  HW1 SOL   488       2.650  17.901  42.611  1.00  0.00           H
ATOM   2001  HW2 SOL   488       2.750  17.131  41.171  1.00  0.00           H
ATOM   2002  OW  SOL   489       2.300  14.341  42.621  1.00  0.00           O
ATOM   2003  HW1 SOL   489       2.040  15.301  42.621  1.00  0.00           H
ATOM   2004  HW2 SOL   489       1.590  13.801  43.071  1.00  0.00           H
ATOM   2005  OW  SOL   490       2.400  10.911  46.101  1.00  0.00           O
ATOM   2006  HW1 SOL   490       2.540  10.071  46.621  1.00  0.00           H
ATOM   2007  HW2 SOL   490       1.850  11.551  46.651  1.00  0.00           H
ATOM   2008  OW  SOL   491       6.060   9.641  38.471  1.00  0.00           O
ATOM   2009  HW1 SOL   491       6.130  10.481  37.931  1.00  0.00           H
ATOM   2010  HW2 SOL   491       6.520   9.771  39.351  1.00  0.00           H
ATOM   2011  OW  SOL   492       1.220   6.430  42.871  1.00  0.00           O
ATOM   2012  HW1 SOL   492       0.770   5.550  43.041  1.00  0.00           H
ATOM   2013  HW2 SOL   492       1.210   6.970  43.711  1.00  0.00           H
ATOM   2014  OW  SOL   493      18.421  17.671  40.831  1.00  0.00           O
ATOM   2015  HW1 SOL   493      18.961  17.381  41.631  1.00  0.00           H
ATOM   2016  HW2 SOL   493      18.721  18.571  40.541  1.00  0.00           H
ATOM   2017  OW  SOL   494       0.270  15.961  38.411  1.00  0.00           O
ATOM   2018  HW1 SOL   494       0.080  15.001  38.621  1.00  0.00           H
ATOM   2019  HW2 SOL   494      -0.060  16.541  39.161  1.00  0.00           H
ATOM   2020  OW  SOL   495      16.891   9.220  43.361  1.00  0.00           O
ATOM   2021  HW1 SOL   495      17.841   8.930  43.441  1.00  0.00           H
ATOM   2022  HW2 SOL   495      16.811   9.870  42.611  1.00  0.00           H
ATOM   2023  OW  SOL   496      16.411  11.081  41.561  1.00  0.00           O
ATOM   2024  HW1 SOL   496      17.271  11.101  41.041  1.00  0.00           H
ATOM   2025  HW2 SOL   496      16.551  11.551  42.441  1.00  0.00           H
ATOM   2026  OW  SOL   497       6.130  13.651  44.501  1.00  0.00           O
ATOM   2027  HW1 SOL   497       5.640  12.781  44.591  1.00  0.00           H
ATOM   2028  HW2 SOL   497       5.900  14.081  43.631  1.00  0.00           H
ATOM   2029  OW  SOL   498       8.090   0.040  42.261  1.00  0.00           O
ATOM   2030  HW1 SOL   498       8.490   0.950  42.171  1.00  0.00           H
ATOM   2031  HW2 SOL   498       7.090   0.120  42.321  1.00  0.00           H
ATOM   2032  OW  SOL   499      15.251   9.991  39.141  1.00  0.00           O
ATOM   2033  HW1 SOL   499      14.621   9.231  39.271  1.00  0.00           H
ATOM   2034  HW2 SOL   499      15.731  10.171  40.001  1.00  0.00           H
ATOM   2035  OW  SOL   500      14.661  14.171  46.772  1.00  0.00           O
ATOM   2036  HW1 SOL   500      14.071  14.231  47.572  1.00  0.00           H
ATOM   2037  HW2 SOL   500      14.511  13.291  46.312  1.00  0.00           H
ATOM   2038  OW  SOL   501      16.671  17.141  42.961  1.00  0.00           O
ATOM   2039  HW1 SOL   501      16.261  16.911  42.081  1.00  0.00           H
ATOM   2040  HW2 SOL   501      16.491  16.401  43.611  1.00  0.00           H
ATOM   2041  OW  SOL   502       5.980   7.290  39.941  1.00  0.00           O
ATOM   2042  HW1 SOL   502       6.220   7.980  39.261  1.00  0.00           H
ATOM   2043  HW2 SOL   502       5.200   7.620  40.481  1.00  0.00           H
ATOM   2044  OW  SOL   503      12.811   3.450  46.682  1.00  0.00           O
ATOM   2045  HW1 SOL   503      11.951   2.950  46.552  1.00  0.00           H
ATOM   2046  HW2 SOL   503      13.431   2.910  47.242  1.00  0.00           H
ATOM   2047  OW  SOL   504      15.761  16.621  40.311  1.00  0.00           O
ATOM   2048  HW1 SOL   504      16.651  17.081  40.341  1.00  0.00           H
ATOM   2049  HW2 SOL   504      15.551  16.381  39.361  1.00  0.00           H
ATOM   2050  OW  SOL   505      10.411   7.010  41.531  1.00  0.00           O
ATOM   2051  HW1 SOL   505      10.671   6.970  42.491  1.00  0.00           H
ATOM   2052  HW2 SOL   505       9.561   6.500  41.391  1.00  0.00           H
ATOM   2053  OW  SOL   506       0.760   8.110  45.131  1.00  0.00           O
ATOM   2054  HW1 SOL   506       1.750   7.990  45.221  1.00  0.00           H
ATOM   2055  HW2 SOL   506       0.520   9.060  45.341  1.00  0.00           H
ATOM   2056  OW  SOL   507       8.650   3.480  39.191  1.00  0.00           O
ATOM   2057  HW1 SOL   507       9.240   4.110  38.701  1.00  0.00           H
ATOM   2058  HW2 SOL   507       8.840   2.540  38.901  1.00  0.00           H
ATOM   2059  OW  SOL   508      13.621  11.441  42.691  1.00  0.00           O
ATOM   2060  HW1 SOL   508      14.451  11.151  42.211  1.00  0.00           H
ATOM   2061  HW2 SOL   508      13.131  12.111  42.131  1.00  0.00           H
ATOM   2062  OW  SOL   509       5.500   1.960  46.091  1.00  0.00           O
ATOM   2063  HW1 SOL   509       5.450   1.910  47.091  1.00  0.00           H
ATOM   2064  HW2 SOL   509       5.520   2.920  45.801  1.00  0.00           H
ATOM   2065  OW  SOL   510      10.081  14.561  42.011  1.00  0.00           O
ATOM   2066  HW1 SOL   510       9.621  15.281  41.491  1.00  0.00           H
ATOM   2067  HW2 SOL   510      10.041  14.761  42.991  1.00  0.00           H
ATOM   2068  OW  SOL   511       3.510  18.011  45.771  1.00  0.00           O
ATOM   2069  HW1 SOL   511       4.010  17.151  45.831  1.00  0.00           H
ATOM   2070  HW2 SOL   511       4.160  18.781  45.741  1.00  0.00           H
ATOM   2071  OW  SOL   512      17.951  10.661  45.971  1.00  0.00           O
ATOM   2072  HW1 SOL   512      17.331  10.511  45.211  1.00  0.00           H
ATOM   2073  HW2 SOL   512      17.431  10.771  46.821  1.00  0.00           H
ATOM   2074  OW  SOL   513       3.210   9.431  39.661  1.00  0.00           O
ATOM   2075  HW1 SOL   513       4.030   9.821  39.241  1.00  0.00           H
ATOM   2076  HW2 SOL   513       2.940   8.611  39.171  1.00  0.00           H
ATOM   2077  OW  SOL   514      14.581   7.350  44.521  1.00  0.00           O
ATOM   2078  HW1 SOL   514      14.531   6.700  45.271  1.00  0.00           H
ATOM   2079  HW2 SOL   514      15.381   7.940  44.651  1.00  0.00           H
ATOM   2080  OW  SOL   515      11.111  17.761  39.611  1.00  0.00           O
ATOM   2081  HW1 SOL   515      10.511  17.141  40.111  1.00  0.00           H
ATOM   2082  HW2 SOL   515      11.421  17.321  38.761  1.00  0.00           H
ATOM   2083  OW  SOL   516      16.321  13.771  38.051  1.00  0.00           O
ATOM   2084  HW1 SOL   516      16.001  14.711  37.951  1.00  0.00           H
ATOM   2085  HW2 SOL   516      15.561  13.141  37.931  1.00  0.00           H
ATOM   2086  OW  SOL   517       4.640  17.431  40.471  1.00  0.00           O
ATOM   2087  HW1 SOL   517       4.970  17.821  41.331  1.00  0.00           H
ATOM   2088  HW2 SOL   517       5.400  17.361  39.821  1.00  0.00           H
ATOM   2089  OW  SOL   518      14.001   1.070  41.501  1.00  0.00           O
ATOM   2090  HW1 SOL   518      13.761   0.700  40.601  1.00  0.00           H
ATOM   2091  HW2 SOL   518      14.991   1.230  41.541  1.00  0.00           H
ATOM   2092  OW  SOL   519       9.401  16.981  46.281  1.00  0.00           O
ATOM   2093  HW1 SOL   519      10.201  16.411  46.491  1.00  0.00           H
ATOM   2094  HW2 SOL   519       8.911  16.581  45.511  1.00  0.00           H
ATOM   2095  OW  SOL   520       3.820   7.000  42.041  1.00  0.00           O
ATOM   2096  HW1 SOL   520       4.270   6.100  42.011  1.00  0.00           H
ATOM   2097  HW2 SOL   520       2.880   6.890  42.371  1.00  0.00           H
ATOM   2098  OW  SOL   521       6.140   1.220  38.411  1.00  0.00           O
ATOM   2099  HW1 SOL   521       7.120   1.000  38.481  1.00  0.00           H
ATOM   2100  HW2 SOL   521       5.830   1.050  37.481  1.00  0.00           H
ATOM   2101  OW  SOL   522       8.880  15.141  49.192  1.00  0.00           O
ATOM   2102  HW1 SOL   522       8.650  14.891  48.252  1.00  0.00           H
ATOM   2103  HW2 SOL   522       9.490  14.451  49.582  1.00  0.00           H
ATOM   2104  OW  SOL   523       8.030  14.021  46.481  1.00  0.00           O
ATOM   2105  HW1 SOL   523       8.930  14.161  46.061  1.00  0.00           H
ATOM   2106  HW2 SOL   523       7.320  14.041  45.771  1.00  0.00           H
ATOM   2107  OW  SOL   524       9.220   5.030  46.231  1.00  0.00           O
ATOM   2108  HW1 SOL   524       8.970   4.940  45.271  1.00  0.00           H
ATOM   2109  HW2 SOL   524       9.700   4.210  46.541  1.00  0.00           H
ATOM   2110  OW  SOL   525       5.390   0.640  42.361  1.00  0.00           O
ATOM   2111  HW1 SOL   525       4.580   0.650  42.941  1.00  0.00           H
ATOM   2112  HW2 SOL   525       5.420   1.470  41.811  1.00  0.00           H
ATOM   2113  OW  SOL   526      14.341  11.881  37.651  1.00  0.00           O
ATOM   2114  HW1 SOL   526      14.661  11.121  38.221  1.00  0.00           H
ATOM   2115  HW2 SOL   526      13.421  12.151  37.951  1.00  0.00           H
ATOM   2116  OW  SOL   527       2.970   0.350  38.951  1.00  0.00           O
ATOM   2117  HW1 SOL   527       3.460   1.190  38.741  1.00  0.00           H
ATOM   2118  HW2 SOL   527       3.590  -0.300  39.401  1.00  0.00           H
ATOM   2119  OW  SOL   528       9.351   2.360  42.041  1.00  0.00           O
ATOM   2120  HW1 SOL   528       8.871   2.770  41.261  1.00  0.00           H
ATOM   2121  HW2 SOL   528      10.341   2.340  41.851  1.00  0.00           H
ATOM   2122  OW  SOL   529      12.271  15.701  45.171  1.00  0.00           O
ATOM   2123  HW1 SOL   529      12.481  16.441  44.521  1.00  0.00           H
ATOM   2124  HW2 SOL   529      12.951  15.701  45.901  1.00  0.00           H
ATOM   2125  OW  SOL   530       4.590  11.521  44.651  1.00  0.00           O
ATOM   2126  HW1 SOL   530       3.880  11.251  45.301  1.00  0.00           H
ATOM   2127  HW2 SOL   530       4.330  11.241  43.721  1.00  0.00           H
ATOM   2128  OW  SOL   531      12.711  17.971  43.151  1.00  0.00           O
ATOM   2129  HW1 SOL   531      13.151  18.611  42.511  1.00  0.00           H
ATOM   2130  HW2 SOL   531      12.211  18.491  43.851  1.00  0.00           H
ATOM   2131  OW  SOL   532      10.321   5.490  37.401  1.00  0.00           O
ATOM   2132  HW1 SOL   532       9.911   6.310  37.011  1.00  0.00           H
ATOM   2133  HW2 SOL   532      10.961   5.750  38.131  1.00  0.00           H
ATOM   2134  OW  SOL   533       8.660   4.540  43.661  1.00  0.00           O
ATOM   2135  HW1 SOL   533       8.340   5.260  43.041  1.00  0.00           H
ATOM   2136  HW2 SOL   533       8.900   3.730  43.131  1.00  0.00           H
ATOM   2137  OW  SOL   534      14.291  11.731  45.911  1.00  0.00           O
ATOM   2138  HW1 SOL   534      13.741  10.891  45.841  1.00  0.00           H
ATOM   2139  HW2 SOL   534      14.551  12.021  44.991  1.00  0.00           H
ATOM   2140  OW  SOL   535      14.661   5.900  47.162  1.00  0.00           O
ATOM   2141  HW1 SOL   535      14.361   4.950  47.232  1.00  0.00           H
ATOM   2142  HW2 SOL   535      15.391   6.060  47.822  1.00  0.00           H
ATOM   2143  OW  SOL   536      18.571   8.330  41.011  1.00  0.00           O
ATOM   2144  HW1 SOL   536      18.991   7.690  41.651  1.00  0.00           H
ATOM   2145  HW2 SOL   536      18.191   7.820  40.231  1.00  0.00           H
ATOM   2146  OW  SOL   537       4.880  13.851  38.981  1.00  0.00           O
ATOM   2147  HW1 SOL   537       4.010  13.701  39.451  1.00  0.00           H
ATOM   2148  HW2 SOL   537       4.710  14.111  38.031  1.00  0.00           H
ATOM   2149  OW  SOL   538      16.641  12.801  43.811  1.00  0.00           O
ATOM   2150  HW1 SOL   538      17.631  12.881  43.951  1.00  0.00           H
ATOM   2151  HW2 SOL   538      16.191  13.641  44.121  1.00  0.00           H
ATOM   2152  OW  SOL   539      13.901   5.750  38.021  1.00  0.00           O
ATOM   2153  HW1 SOL   539      13.361   5.540  38.831  1.00  0.00           H
ATOM   2154  HW2 SOL   539      14.811   5.340  38.111  1.00  0.00           H
ATOM   2155  OW  SOL   540       5.270   2.560  40.521  1.00  0.00           O
ATOM   2156  HW1 SOL   540       5.540   1.970  39.771  1.00  0.00           H
ATOM   2157  HW2 SOL   540       5.270   3.510  40.211  1.00  0.00           H
ATOM   2158  OW  SOL   541      11.111  11.951  48.242  1.00  0.00           O
ATOM   2159  HW1 SOL   541      10.711  12.391  49.052  1.00  0.00           H
ATOM   2160  HW2 SOL   541      10.701  12.321  47.412  1.00  0.00           H
ATOM   2161  OW  SOL   542      16.381  10.991  48.032  1.00  0.00           O
ATOM   2162  HW1 SOL   542      16.431  11.801  48.622  1.00  0.00           H
ATOM   2163  HW2 SOL   542      15.521  11.011  47.522  1.00  0.00           H
ATOM   2164  OW  SOL   543       7.050  10.501  40.921  1.00  0.00           O
ATOM   2165  HW1 SOL   543       6.910  10.571  41.911  1.00  0.00           H
ATOM   2166  HW2 SOL   543       7.890   9.991  40.741  1.00  0.00           H
ATOM   2167  OW  SOL   544       3.670  11.001  42.251  1.00  0.00           O
ATOM   2168  HW1 SOL   544       3.600  11.831  41.691  1.00  0.00           H
ATOM   2169  HW2 SOL   544       3.710  10.201  41.651  1.00  0.00           H
ATOM   2170  OW  SOL   545       5.660   5.370  45.891  1.00  0.00           O
ATOM   2171  HW1 SOL   545       5.780   6.030  45.151  1.00  0.00           H
ATOM   2172  HW2 SOL   545       6.120   5.710  46.721  1.00  0.00           H
ATOM   2173  OW  SOL   546      12.521  13.481  41.121  1.00  0.00           O
ATOM   2174  HW1 SOL   546      13.021  14.251  41.521  1.00  0.00           H
ATOM   2175  HW2 SOL   546      11.571  13.501  41.441  1.00  0.00           H
ATOM   2176  OW  SOL   547      12.721  14.451  48.662  1.00  0.00           O
ATOM   2177  HW1 SOL   547      13.191  14.581  49.532  1.00  0.00           H
ATOM   2178  HW2 SOL   547      12.061  13.711  48.752  1.00  0.00           H
ATOM   2179  OW  SOL   548      15.821   6.390  41.961  1.00  0.00           O
ATOM   2180  HW1 SOL   548      15.511   7.000  42.691  1.00  0.00           H
ATOM   2181  HW2 SOL   548      16.321   6.910  41.271  1.00  0.00           H
ATOM   2182  OW  SOL   549       5.730   8.700  47.532  1.00  0.00           O
ATOM   2183  HW1 SOL   549       6.170   9.590  47.442  1.00  0.00           H
ATOM   2184  HW2 SOL   549       5.100   8.700  48.302  1.00  0.00           H
ATOM   2185  OW  SOL   550      13.601   8.620  47.692  1.00  0.00           O
ATOM   2186  HW1 SOL   550      12.851   8.620  47.032  1.00  0.00           H
ATOM   2187  HW2 SOL   550      13.971   7.700  47.782  1.00  0.00           H
ATOM   2188  OW  SOL   551      12.091   5.250  39.991  1.00  0.00           O
ATOM   2189  HW1 SOL   551      12.221   4.410  40.531  1.00  0.00           H
ATOM   2190  HW2 SOL   551      11.801   5.990  40.591  1.00  0.00           H
ATOM   2191  OW  SOL   552       7.320   6.340  47.882  1.00  0.00           O
ATOM   2192  HW1 SOL   552       7.910   6.080  47.122  1.00  0.00           H
ATOM   2193  HW2 SOL   552       7.040   7.300  47.772  1.00  0.00           H
ATOM   2194  OW  SOL   553       3.070   0.630  43.421  1.00  0.00           O
ATOM   2195  HW1 SOL   553       2.960   1.570  43.751  1.00  0.00           H
ATOM   2196  HW2 SOL   553       3.020   0.000  44.191  1.00  0.00           H
ATOM   2197  OW  SOL   554      16.221   3.670  40.981  1.00  0.00           O
ATOM   2198  HW1 SOL   554      16.241   2.910  41.621  1.00  0.00           H
ATOM   2199  HW2 SOL   554      15.741   4.440  41.381  1.00  0.00           H
ATOM   2200  OW  SOL   555      10.231   7.660  46.902  1.00  0.00           O
ATOM   2201  HW1 SOL   555      10.381   7.870  47.862  1.00  0.00           H
ATOM   2202  HW2 SOL   555       9.931   6.710  46.812  1.00  0.00           H
ATOM   2203  OW  SOL   556      15.401   2.740  38.491  1.00  0.00           O
ATOM   2204  HW1 SOL   556      14.791   1.990  38.721  1.00  0.00           H
ATOM   2205  HW2 SOL   556      15.621   3.260  39.321  1.00  0.00           H
ATOM   2206  OW  SOL   557      13.031   8.380  37.661  1.00  0.00           O
ATOM   2207  HW1 SOL   557      13.371   7.450  37.811  1.00  0.00           H
ATOM   2208  HW2 SOL   557      13.211   8.650  36.711  1.00  0.00           H
ATOM   2209  OW  SOL   558      10.681  13.331  45.731  1.00  0.00           O
ATOM   2210  HW1 SOL   558      10.751  12.491  45.181  1.00  0.00           H
ATOM   2211  HW2 SOL   558      11.301  14.021  45.371  1.00  0.00           H
ATOM   2212  OW  SOL   559       3.190   8.100  46.732  1.00  0.00           O
ATOM   2213  HW1 SOL   559       4.120   8.460  46.782  1.00  0.00           H
ATOM   2214  HW2 SOL   559       3.130   7.250  47.252  1.00  0.00           H
ATOM   2215  OW  SOL   560       3.390   5.090  47.302  1.00  0.00           O
ATOM   2216  HW1 SOL   560       2.870   4.260  47.132  1.00  0.00           H
ATOM   2217  HW2 SOL   560       4.160   5.140  46.662  1.00  0.00           H
ATOM   2218  OW  SOL   561       0.080  13.261  39.241  1.00  0.00           O
ATOM   2219  HW1 SOL   561      -0.850  13.471  38.931  1.00  0.00           H
ATOM   2220  HW2 SOL   561       0.180  12.271  39.371  1.00  0.00           H
ATOM   2221  OW  SOL   562       0.880  18.011  46.511  1.00  0.00           O
ATOM   2222  HW1 SOL   562       0.460  17.151  46.241  1.00  0.00           H
ATOM   2223  HW2 SOL   562       1.820  18.041  46.171  1.00  0.00           H
ATOM   2224  OW  SOL   563       5.040  15.681  46.341  1.00  0.00           O
ATOM   2225  HW1 SOL   563       5.700  16.421  46.431  1.00  0.00           H
ATOM   2226  HW2 SOL   563       5.480  14.891  45.921  1.00  0.00           H
ATOM   2227  OW  SOL   564       0.400   5.440  48.382  1.00  0.00           O
ATOM   2228  HW1 SOL   564       1.250   5.110  47.972  1.00  0.00           H
ATOM   2229  HW2 SOL   564       0.530   5.590  49.362  1.00  0.00           H
ATOM   2230  OW  SOL   565       8.150   5.720  40.491  1.00  0.00           O
ATOM   2231  HW1 SOL   565       8.220   4.830  40.031  1.00  0.00           H
ATOM   2232  HW2 SOL   565       7.210   6.060  40.411  1.00  0.00           H
ATOM   2233  OW  SOL   566       4.730   5.000  39.151  1.00  0.00           O
ATOM   2234  HW1 SOL   566       5.340   5.800  39.191  1.00  0.00           H
ATOM   2235  HW2 SOL   566       3.780   5.310  39.221  1.00  0.00           H
ATOM   2236  OW  SOL   567      13.021   8.550  40.331  1.00  0.00           O
ATOM   2237  HW1 SOL   567      12.161   8.240  40.751  1.00  0.00           H
ATOM   2238  HW2 SOL   567      12.981   8.410  39.341  1.00  0.00           H
ATOM   2239  OW  SOL   568      17.591  17.471  48.782  1.00  0.00           O
ATOM   2240  HW1 SOL   568      18.201  17.771  48.052  1.00  0.00           H
ATOM   2241  HW2 SOL   568      17.211  16.581  48.562  1.00  0.00           H
ATOM   2242  OW  SOL   569      12.521  17.311  48.522  1.00  0.00           O
ATOM   2243  HW1 SOL   569      13.361  17.361  47.982  1.00  0.00           H
ATOM   2244  HW2 SOL   569      12.291  16.351  48.702  1.00  0.00           H
ATOM   2245  OW  SOL   570       0.830  12.581  47.462  1.00  0.00           O
ATOM   2246  HW1 SOL   570       0.780  12.571  48.462  1.00  0.00           H
ATOM   2247  HW2 SOL   570       0.000  12.171  47.082  1.00  0.00           H
ATOM   2248  OW  SOL   571      17.261   1.350  42.471  1.00  0.00           O
ATOM   2249  HW1 SOL   571      17.991   1.180  41.801  1.00  0.00           H
ATOM   2250  HW2 SOL   571      16.951   0.480  42.851  1.00  0.00           H
ATOM   2251  OW  SOL   572      13.881  15.731  42.011  1.00  0.00           O
ATOM   2252  HW1 SOL   572      14.551  15.851  41.271  1.00  0.00           H
ATOM   2253  HW2 SOL   572      13.481  16.621  42.241  1.00  0.00           H
ATOM   2254  OW  SOL   573      12.801   9.270  43.961  1.00  0.00           O
ATOM   2255  HW1 SOL   573      13.401   8.460  43.981  1.00  0.00           H
ATOM   2256  HW2 SOL   573      13.201   9.960  43.361  1.00  0.00           H
ATOM   2257  OW  SOL   574       6.720  16.161  38.781  1.00  0.00           O
ATOM   2258  HW1 SOL   574       6.810  16.261  37.791  1.00  0.00           H
ATOM   2259  HW2 SOL   574       6.320  15.271  38.991  1.00  0.00           H
ATOM   2260  OW  SOL   575      18.411   1.750  46.872  1.00  0.00           O
ATOM   2261  HW1 SOL   575      18.801   0.900  46.512  1.00  0.00           H
ATOM   2262  HW2 SOL   575      17.431   1.770  46.682  1.00  0.00           H
ATOM   2263  OW  SOL   576       2.630   3.260  44.441  1.00  0.00           O
ATOM   2264  HW1 SOL   576       1.840   3.770  44.101  1.00  0.00           H
ATOM   2265  HW2 SOL   576       2.540   3.110  45.421  1.00  0.00           H
ATOM   2266  OW  SOL   577      11.941  16.121  37.551  1.00  0.00           O
ATOM   2267  HW1 SOL   577      12.001  15.191  37.921  1.00  0.00           H
ATOM   2268  HW2 SOL   577      11.351  16.121  36.751  1.00  0.00           H
ATOM   2269  OW  SOL   578       9.160   9.100  40.151  1.00  0.00           O
ATOM   2270  HW1 SOL   578       9.790   9.480  39.471  1.00  0.00           H
ATOM   2271  HW2 SOL   578       9.560   8.270  40.541  1.00  0.00           H
ATOM   2272  OW  SOL   579      15.041  16.071  37.681  1.00  0.00           O
ATOM   2273  HW1 SOL   579      14.121  16.441  37.751  1.00  0.00           H
ATOM   2274  HW2 SOL   579      15.421  16.271  36.781  1.00  0.00           H
ATOM   2275  OW  SOL   580      10.391  10.981  44.201  1.00  0.00           O
ATOM   2276  HW1 SOL   580       9.691  10.511  44.741  1.00  0.00           H
ATOM   2277  HW2 SOL   580      10.981  10.301  43.771  1.00  0.00           H
ATOM   2278  OW  SOL   581      10.141   2.360  46.952  1.00  0.00           O
ATOM   2279  HW1 SOL   581      10.061   2.000  46.022  1.00  0.00           H
ATOM   2280  HW2 SOL   581      10.121   1.600  47.602  1.00  0.00           H
ATOM   2281  OW  SOL   582       5.900  14.871  42.151  1.00  0.00           O
ATOM   2282  HW1 SOL   582       6.320  14.291  41.451  1.00  0.00           H
ATOM   2283  HW2 SOL   582       5.460  15.661  41.711  1.00  0.00           H
ATOM   2284  OW  SOL   583       2.550  13.481  40.141  1.00  0.00           O
ATOM   2285  HW1 SOL   583       1.590  13.491  39.871  1.00  0.00           H
ATOM   2286  HW2 SOL   583       2.670  14.011  40.981  1.00  0.00           H
ATOM   2287  OW  SOL   584       0.750   3.450  37.571  1.00  0.00           O
ATOM   2288  HW1 SOL   584      -0.170   3.170  37.281  1.00  0.00           H
ATOM   2289  HW2 SOL   584       1.060   4.220  37.011  1.00  0.00           H
ATOM   2290  OW  SOL   585       0.720   1.660  40.421  1.00  0.00           O
ATOM   2291  HW1 SOL   585       0.550   2.490  39.881  1.00  0.00           H
ATOM   2292  HW2 SOL   585       1.620   1.290  40.201  1.00  0.00           H
ATOM   2293  OW  SOL   586      11.831  13.351  38.431  1.00  0.00           O
ATOM   2294  HW1 SOL   586      10.841  13.241  38.451  1.00  0.00           H
ATOM   2295  HW2 SOL   586      12.171  13.501  39.361  1.00  0.00           H
ATOM   2296  OW  SOL   587      12.251   3.250  41.731  1.00  0.00           O
ATOM   2297  HW1 SOL   587      12.901   2.510  41.621  1.00  0.00           H
ATOM   2298  HW2 SOL   587      12.451   3.750  42.571  1.00  0.00           H
ATOM   2299  OW  SOL   588       5.940   7.450  43.761  1.00  0.00           O
ATOM   2300  HW1 SOL   588       6.440   8.300  43.571  1.00  0.00           H
ATOM   2301  HW2 SOL   588       5.060   7.470  43.281  1.00  0.00           H
ATOM   2302  OW  SOL   589       8.590  13.741  37.401  1.00  0.00           O
ATOM   2303  HW1 SOL   589       8.130  13.891  38.281  1.00  0.00           H
ATOM   2304  HW2 SOL   589       9.030  14.591  37.101  1.00  0.00           H
ATOM   2305  OW  SOL   590       6.610  17.901  46.772  1.00  0.00           O
ATOM   2306  HW1 SOL   590       6.150  18.781  46.642  1.00  0.00           H
ATOM   2307  HW2 SOL   590       7.600  18.021  46.702  1.00  0.00           H
ATOM   2308  OW  SOL   591       8.590   9.561  45.851  1.00  0.00           O
ATOM   2309  HW1 SOL   591       9.130   8.871  46.331  1.00  0.00           H
ATOM   2310  HW2 SOL   591       8.270  10.251  46.511  1.00  0.00           H
ATOM   2311  OW  SOL   592      10.831   9.841  38.111  1.00  0.00           O
ATOM   2312  HW1 SOL   592      10.601  10.371  37.291  1.00  0.00           H
ATOM   2313  HW2 SOL   592      11.641   9.281  37.921  1.00  0.00           H
ATOM   2314  OW  SOL   593      18.611  15.691  45.751  1.00  0.00           O
ATOM   2315  HW1 SOL   593      17.901  15.571  45.051  1.00  0.00           H
ATOM   2316  HW2 SOL   593      18.621  14.901  46.351  1.00  0.00           H
ATOM   2317  OW  SOL   594       0.790  12.401  43.771  1.00  0.00           O
ATOM   2318  HW1 SOL   594       0.780  11.931  44.651  1.00  0.00           H
ATOM   2319  HW2 SOL   594       1.610  12.121  43.261  1.00  0.00           H
ATOM   2320  OW  SOL   595      18.241   1.920  49.512  1.00  0.00           O
ATOM   2321  HW1 SOL   595      18.201   1.020  49.952  1.00  0.00           H
ATOM   2322  HW2 SOL   595      18.271   1.810  48.522  1.00  0.00           H
ATOM   2323  OW  SOL   596       4.280   4.240  42.441  1.00  0.00           O
ATOM   2324  HW1 SOL   596       4.580   3.520  41.821  1.00  0.00           H
ATOM   2325  HW2 SOL   596       3.890   3.840  43.271  1.00  0.00           H
ATOM   2326  OW  SOL   597      17.051  14.871  48.282  1.00  0.00           O
ATOM   2327  HW1 SOL   597      16.121  14.621  48.012  1.00  0.00           H
ATOM   2328  HW2 SOL   597      17.311  14.371  49.102  1.00  0.00           H
ATOM   2329  OW  SOL   598       8.120  15.861  44.111  1.00  0.00           O
ATOM   2330  HW1 SOL   598       8.440  15.961  43.171  1.00  0.00           H
ATOM   2331  HW2 SOL   598       7.330  15.241  44.131  1.00  0.00           H
ATOM   2332  OW  SOL   599      14.241   2.140  48.362  1.00  0.00           O
ATOM   2333  HW1 SOL   599      14.761   1.490  48.912  1.00  0.00           H
ATOM   2334  HW2 SOL   599      13.751   2.770  48.972  1.00  0.00           H
ATOM   2335  OW  SOL   600      10.011   0.340  48.782  1.00  0.00           O
ATOM   2336  HW1 SOL   600       9.381  -0.380  48.472  1.00  0.00           H
ATOM   2337  HW2 SOL   600      10.941  -0.020  48.782  1.00  0.00           H
ATOM   2338  OW  SOL   601       7.700  13.301  40.251  1.00  0.00           O
ATOM   2339  HW1 SOL   601       7.240  12.431  40.421  1.00  0.00           H
ATOM   2340  HW2 SOL   601       8.610  13.271  40.661  1.00  0.00           H
ATOM   2341  OW  SOL   602      13.521   0.520  38.921  1.00  0.00           O
ATOM   2342  HW1 SOL   602      13.871   0.110  38.081  1.00  0.00           H
ATOM   2343  HW2 SOL   602      12.621   0.140  39.121  1.00  0.00           H
ATOM   2344  OW  SOL   603      13.001   4.530  44.151  1.00  0.00           O
ATOM   2345  HW1 SOL   603      12.411   5.330  44.191  1.00  0.00           H
ATOM   2346  HW2 SOL   603      13.151   4.180  45.081  1.00  0.00           H
ATOM   2347  OW  SOL   604      15.931   2.210  46.061  1.00  0.00           O
ATOM   2348  HW1 SOL   604      15.091   2.200  46.601  1.00  0.00           H
ATOM   2349  HW2 SOL   604      15.951   3.040  45.501  1.00  0.00           H
ATOM   2350  OW  SOL   605       0.390  10.771  40.241  1.00  0.00           O
ATOM   2351  HW1 SOL   605       1.380  10.661  40.151  1.00  0.00           H
ATOM   2352  HW2 SOL   605      -0.010   9.911  40.561  1.00  0.00           H
ATOM   2353  OW  SOL   606       8.750  16.461  40.611  1.00  0.00           O
ATOM   2354  HW1 SOL   606       7.980  16.111  40.071  1.00  0.00           H
ATOM   2355  HW2 SOL   606       8.430  17.171  41.231  1.00  0.00           H
ATOM   2356  OW  SOL   607       2.300  24.901   1.130  1.00  0.00           O
ATOM   2357  HW1 SOL   607       1.370  24.881   1.500  1.00  0.00           H
ATOM   2358  HW2 SOL   607       2.310  24.511   0.210  1.00  0.00           H
ATOM   2359  OW  SOL   608       2.250  21.371   9.961  1.00  0.00           O
ATOM   2360  HW1 SOL   608       2.600  21.201  10.881  1.00  0.00           H
ATOM   2361  HW2 SOL   608       1.370  20.921   9.841  1.00  0.00           H
ATOM   2362  OW  SOL   609       0.190  22.301   6.470  1.00  0.00           O
ATOM   2363  HW1 SOL   609      -0.630  22.731   6.860  1.00  0.00           H
ATOM   2364  HW2 SOL   609      -0.090  21.571   5.840  1.00  0.00           H
ATOM   2365  OW  SOL   610       5.690  31.371  11.651  1.00  0.00           O
ATOM   2366  HW1 SOL   610       4.760  31.301  11.281  1.00  0.00           H
ATOM   2367  HW2 SOL   610       5.800  32.261  12.091  1.00  0.00           H
ATOM   2368  OW  SOL   611      15.551  33.731   7.030  1.00  0.00           O
ATOM   2369  HW1 SOL   611      14.981  33.571   7.840  1.00  0.00           H
ATOM   2370  HW2 SOL   611      14.961  33.831   6.230  1.00  0.00           H
ATOM   2371  OW  SOL   612      11.351  25.651   7.170  1.00  0.00           O
ATOM   2372  HW1 SOL   612      11.921  26.431   6.920  1.00  0.00           H
ATOM   2373  HW2 SOL   612      10.751  25.911   7.930  1.00  0.00           H
ATOM   2374  OW  SOL   613      17.551  24.691   2.310  1.00  0.00           O
ATOM   2375  HW1 SOL   613      17.431  24.561   1.320  1.00  0.00           H
ATOM   2376  HW2 SOL   613      17.251  23.881   2.800  1.00  0.00           H
ATOM   2377  OW  SOL   614       7.680  30.061  10.231  1.00  0.00           O
ATOM   2378  HW1 SOL   614       6.900  30.231  10.831  1.00  0.00           H
ATOM   2379  HW2 SOL   614       8.020  30.931   9.871  1.00  0.00           H
ATOM   2380  OW  SOL   615       8.500  26.601  18.231  1.00  0.00           O
ATOM   2381  HW1 SOL   615       8.460  27.361  18.881  1.00  0.00           H
ATOM   2382  HW2 SOL   615       8.720  26.961  17.321  1.00  0.00           H
ATOM   2383  OW  SOL   616       6.850  28.741   6.650  1.00  0.00           O
ATOM   2384  HW1 SOL   616       7.540  28.581   7.350  1.00  0.00           H
ATOM   2385  HW2 SOL   616       6.120  29.311   7.030  1.00  0.00           H
ATOM   2386  OW  SOL   617       6.860  30.231  18.031  1.00  0.00           O
ATOM   2387  HW1 SOL   617       7.460  31.021  18.171  1.00  0.00           H
ATOM   2388  HW2 SOL   617       6.000  30.541  17.621  1.00  0.00           H
ATOM   2389  OW  SOL   618       3.350  32.971  10.611  1.00  0.00           O
ATOM   2390  HW1 SOL   618       2.570  32.661  10.081  1.00  0.00           H
ATOM   2391  HW2 SOL   618       3.930  33.551  10.041  1.00  0.00           H
ATOM   2392  OW  SOL   619      14.601  33.671  13.391  1.00  0.00           O
ATOM   2393  HW1 SOL   619      14.841  34.611  13.651  1.00  0.00           H
ATOM   2394  HW2 SOL   619      14.441  33.131  14.211  1.00  0.00           H
ATOM   2395  OW  SOL   620       4.380  22.541  14.991  1.00  0.00           O
ATOM   2396  HW1 SOL   620       5.200  21.981  15.081  1.00  0.00           H
ATOM   2397  HW2 SOL   620       3.570  21.961  15.031  1.00  0.00           H
ATOM   2398  OW  SOL   621      16.031  23.091   7.370  1.00  0.00           O
ATOM   2399  HW1 SOL   621      15.291  23.551   6.870  1.00  0.00           H
ATOM   2400  HW2 SOL   621      16.541  23.771   7.900  1.00  0.00           H
ATOM   2401  OW  SOL   622       2.310  35.751   4.830  1.00  0.00           O
ATOM   2402  HW1 SOL   622       2.650  36.521   5.370  1.00  0.00           H
ATOM   2403  HW2 SOL   622       2.750  35.751   3.930  1.00  0.00           H
ATOM   2404  OW  SOL   623      11.271  32.031  16.901  1.00  0.00           O
ATOM   2405  HW1 SOL   623      11.741  32.031  17.781  1.00  0.00           H
ATOM   2406  HW2 SOL   623      10.791  31.161  16.791  1.00  0.00           H
ATOM   2407  OW  SOL   624       2.300  32.961   5.380  1.00  0.00           O
ATOM   2408  HW1 SOL   624       2.040  33.921   5.380  1.00  0.00           H
ATOM   2409  HW2 SOL   624       1.590  32.421   5.830  1.00  0.00           H
ATOM   2410  OW  SOL   625       6.200  36.481  14.391  1.00  0.00           O
ATOM   2411  HW1 SOL   625       5.280  36.311  14.741  1.00  0.00           H
ATOM   2412  HW2 SOL   625       6.480  37.401  14.651  1.00  0.00           H
ATOM   2413  OW  SOL   626       6.060  28.261   1.230  1.00  0.00           O
ATOM   2414  HW1 SOL   626       6.130  29.101   0.690  1.00  0.00           H
ATOM   2415  HW2 SOL   626       6.520  28.391   2.110  1.00  0.00           H
ATOM   2416  OW  SOL   627      15.941  19.761  14.801  1.00  0.00           O
ATOM   2417  HW1 SOL   627      15.761  20.431  14.081  1.00  0.00           H
ATOM   2418  HW2 SOL   627      15.911  20.221  15.691  1.00  0.00           H
ATOM   2419  OW  SOL   628       1.220  25.051   5.630  1.00  0.00           O
ATOM   2420  HW1 SOL   628       0.770  24.171   5.800  1.00  0.00           H
ATOM   2421  HW2 SOL   628       1.210  25.591   6.470  1.00  0.00           H
ATOM   2422  OW  SOL   629      18.421  36.291   3.590  1.00  0.00           O
ATOM   2423  HW1 SOL   629      18.961  36.001   4.390  1.00  0.00           H
ATOM   2424  HW2 SOL   629      18.721  37.191   3.300  1.00  0.00           H
ATOM   2425  OW  SOL   630       0.270  34.581   1.170  1.00  0.00           O
ATOM   2426  HW1 SOL   630       0.080  33.621   1.380  1.00  0.00           H
ATOM   2427  HW2 SOL   630      -0.060  35.161   1.920  1.00  0.00           H
ATOM   2428  OW  SOL   631      16.891  27.841   6.120  1.00  0.00           O
ATOM   2429  HW1 SOL   631      17.841  27.551   6.200  1.00  0.00           H
ATOM   2430  HW2 SOL   631      16.811  28.491   5.370  1.00  0.00           H
ATOM   2431  OW  SOL   632      16.411  29.701   4.320  1.00  0.00           O
ATOM   2432  HW1 SOL   632      17.271  29.721   3.800  1.00  0.00           H
ATOM   2433  HW2 SOL   632      16.551  30.171   5.200  1.00  0.00           H
ATOM   2434  OW  SOL   633       1.130  25.991  15.971  1.00  0.00           O
ATOM   2435  HW1 SOL   633       2.010  25.861  16.421  1.00  0.00           H
ATOM   2436  HW2 SOL   633       1.000  26.961  15.751  1.00  0.00           H
ATOM   2437  OW  SOL   634       6.130  32.271   7.260  1.00  0.00           O
ATOM   2438  HW1 SOL   634       5.640  31.401   7.350  1.00  0.00           H
ATOM   2439  HW2 SOL   634       5.900  32.701   6.390  1.00  0.00           H
ATOM   2440  OW  SOL   635      12.931  30.901  14.231  1.00  0.00           O
ATOM   2441  HW1 SOL   635      13.301  30.171  13.651  1.00  0.00           H
ATOM   2442  HW2 SOL   635      13.451  30.951  15.081  1.00  0.00           H
ATOM   2443  OW  SOL   636       8.090  18.661   5.020  1.00  0.00           O
ATOM   2444  HW1 SOL   636       8.490  19.571   4.930  1.00  0.00           H
ATOM   2445  HW2 SOL   636       7.090  18.741   5.080  1.00  0.00           H
ATOM   2446  OW  SOL   637       1.970  28.381  12.641  1.00  0.00           O
ATOM   2447  HW1 SOL   637       2.860  27.931  12.501  1.00  0.00           H
ATOM   2448  HW2 SOL   637       1.240  27.731  12.451  1.00  0.00           H
ATOM   2449  OW  SOL   638      15.251  28.611   1.900  1.00  0.00           O
ATOM   2450  HW1 SOL   638      14.621  27.851   2.030  1.00  0.00           H
ATOM   2451  HW2 SOL   638      15.731  28.791   2.760  1.00  0.00           H
ATOM   2452  OW  SOL   639      11.871  36.541  16.161  1.00  0.00           O
ATOM   2453  HW1 SOL   639      12.111  37.141  15.401  1.00  0.00           H
ATOM   2454  HW2 SOL   639      11.941  35.591  15.861  1.00  0.00           H
ATOM   2455  OW  SOL   640       3.170  21.131  18.011  1.00  0.00           O
ATOM   2456  HW1 SOL   640       3.880  21.841  18.071  1.00  0.00           H
ATOM   2457  HW2 SOL   640       2.290  21.521  18.291  1.00  0.00           H
ATOM   2458  OW  SOL   641      16.671  35.761   5.720  1.00  0.00           O
ATOM   2459  HW1 SOL   641      16.261  35.531   4.840  1.00  0.00           H
ATOM   2460  HW2 SOL   641      16.491  35.021   6.370  1.00  0.00           H
ATOM   2461  OW  SOL   642       5.980  25.911   2.700  1.00  0.00           O
ATOM   2462  HW1 SOL   642       6.220  26.601   2.020  1.00  0.00           H
ATOM   2463  HW2 SOL   642       5.200  26.241   3.240  1.00  0.00           H
ATOM   2464  OW  SOL   643      12.811  22.071   9.441  1.00  0.00           O
ATOM   2465  HW1 SOL   643      11.951  21.571   9.311  1.00  0.00           H
ATOM   2466  HW2 SOL   643      13.431  21.531  10.001  1.00  0.00           H
ATOM   2467  OW  SOL   644      15.761  35.241   3.070  1.00  0.00           O
ATOM   2468  HW1 SOL   644      16.651  35.701   3.100  1.00  0.00           H
ATOM   2469  HW2 SOL   644      15.551  35.001   2.120  1.00  0.00           H
ATOM   2470  OW  SOL   645       8.070  24.671  14.651  1.00  0.00           O
ATOM   2471  HW1 SOL   645       7.600  24.641  15.541  1.00  0.00           H
ATOM   2472  HW2 SOL   645       7.560  24.121  13.991  1.00  0.00           H
ATOM   2473  OW  SOL   646      13.941  23.311  16.741  1.00  0.00           O
ATOM   2474  HW1 SOL   646      13.741  23.741  17.621  1.00  0.00           H
ATOM   2475  HW2 SOL   646      14.721  22.691  16.831  1.00  0.00           H
ATOM   2476  OW  SOL   647       9.731  27.521  15.721  1.00  0.00           O
ATOM   2477  HW1 SOL   647      10.191  26.681  15.431  1.00  0.00           H
ATOM   2478  HW2 SOL   647       9.171  27.861  14.971  1.00  0.00           H
ATOM   2479  OW  SOL   648       9.911  22.721  12.421  1.00  0.00           O
ATOM   2480  HW1 SOL   648       9.141  23.061  12.961  1.00  0.00           H
ATOM   2481  HW2 SOL   648       9.571  22.211  11.631  1.00  0.00           H
ATOM   2482  OW  SOL   649      10.411  25.631   4.290  1.00  0.00           O
ATOM   2483  HW1 SOL   649      10.671  25.591   5.250  1.00  0.00           H
ATOM   2484  HW2 SOL   649       9.561  25.121   4.150  1.00  0.00           H
ATOM   2485  OW  SOL   650       0.760  26.731   7.890  1.00  0.00           O
ATOM   2486  HW1 SOL   650       1.750  26.611   7.980  1.00  0.00           H
ATOM   2487  HW2 SOL   650       0.520  27.681   8.100  1.00  0.00           H
ATOM   2488  OW  SOL   651       1.300  36.831  15.711  1.00  0.00           O
ATOM   2489  HW1 SOL   651       1.200  36.681  16.701  1.00  0.00           H
ATOM   2490  HW2 SOL   651       0.440  37.191  15.351  1.00  0.00           H
ATOM   2491  OW  SOL   652       8.650  22.101   1.950  1.00  0.00           O
ATOM   2492  HW1 SOL   652       9.240  22.731   1.460  1.00  0.00           H
ATOM   2493  HW2 SOL   652       8.840  21.161   1.660  1.00  0.00           H
ATOM   2494  OW  SOL   653      17.191  24.471  18.311  1.00  0.00           O
ATOM   2495  HW1 SOL   653      16.931  25.361  17.951  1.00  0.00           H
ATOM   2496  HW2 SOL   653      17.171  23.791  17.581  1.00  0.00           H
ATOM   2497  OW  SOL   654      13.621  30.061   5.450  1.00  0.00           O
ATOM   2498  HW1 SOL   654      14.451  29.771   4.970  1.00  0.00           H
ATOM   2499  HW2 SOL   654      13.131  30.731   4.890  1.00  0.00           H
ATOM   2500  OW  SOL   655       5.500  20.581   8.850  1.00  0.00           O
ATOM   2501  HW1 SOL   655       5.450  20.531   9.850  1.00  0.00           H
ATOM   2502  HW2 SOL   655       5.520  21.541   8.560  1.00  0.00           H
ATOM   2503  OW  SOL   656      10.081  33.181   4.770  1.00  0.00           O
ATOM   2504  HW1 SOL   656       9.621  33.901   4.250  1.00  0.00           H
ATOM   2505  HW2 SOL   656      10.041  33.381   5.750  1.00  0.00           H
ATOM   2506  OW  SOL   657       3.510  36.631   8.530  1.00  0.00           O
ATOM   2507  HW1 SOL   657       4.010  35.771   8.590  1.00  0.00           H
ATOM   2508  HW2 SOL   657       4.160  37.401   8.500  1.00  0.00           H
ATOM   2509  OW  SOL   658      17.951  29.281   8.730  1.00  0.00           O
ATOM   2510  HW1 SOL   658      17.331  29.131   7.970  1.00  0.00           H
ATOM   2511  HW2 SOL   658      17.431  29.391   9.580  1.00  0.00           H
ATOM   2512  OW  SOL   659      12.271  34.121  15.061  1.00  0.00           O
ATOM   2513  HW1 SOL   659      12.331  33.351  15.701  1.00  0.00           H
ATOM   2514  HW2 SOL   659      11.751  33.861  14.261  1.00  0.00           H
ATOM   2515  OW  SOL   660       3.210  28.051   2.420  1.00  0.00           O
ATOM   2516  HW1 SOL   660       4.030  28.441   2.000  1.00  0.00           H
ATOM   2517  HW2 SOL   660       2.940  27.231   1.930  1.00  0.00           H
ATOM   2518  OW  SOL   661      14.581  25.971   7.280  1.00  0.00           O
ATOM   2519  HW1 SOL   661      14.531  25.321   8.030  1.00  0.00           H
ATOM   2520  HW2 SOL   661      15.381  26.561   7.410  1.00  0.00           H
ATOM   2521  OW  SOL   662       4.610  31.281  17.271  1.00  0.00           O
ATOM   2522  HW1 SOL   662       4.110  31.291  16.411  1.00  0.00           H
ATOM   2523  HW2 SOL   662       3.980  31.101  18.031  1.00  0.00           H
ATOM   2524  OW  SOL   663      11.111  36.381   2.370  1.00  0.00           O
ATOM   2525  HW1 SOL   663      10.511  35.761   2.870  1.00  0.00           H
ATOM   2526  HW2 SOL   663      11.421  35.941   1.520  1.00  0.00           H
ATOM   2527  OW  SOL   664       2.020  21.471  14.981  1.00  0.00           O
ATOM   2528  HW1 SOL   664       1.220  22.071  14.851  1.00  0.00           H
ATOM   2529  HW2 SOL   664       1.920  20.981  15.841  1.00  0.00           H
ATOM   2530  OW  SOL   665      16.321  32.391   0.810  1.00  0.00           O
ATOM   2531  HW1 SOL   665      16.001  33.331   0.710  1.00  0.00           H
ATOM   2532  HW2 SOL   665      15.561  31.761   0.690  1.00  0.00           H
ATOM   2533  OW  SOL   666       4.640  36.051   3.230  1.00  0.00           O
ATOM   2534  HW1 SOL   666       4.970  36.441   4.090  1.00  0.00           H
ATOM   2535  HW2 SOL   666       5.400  35.981   2.580  1.00  0.00           H
ATOM   2536  OW  SOL   667      14.001  19.691   4.260  1.00  0.00           O
ATOM   2537  HW1 SOL   667      13.761  19.321   3.360  1.00  0.00           H
ATOM   2538  HW2 SOL   667      14.991  19.851   4.300  1.00  0.00           H
ATOM   2539  OW  SOL   668       2.490  36.471  12.411  1.00  0.00           O
ATOM   2540  HW1 SOL   668       3.060  35.821  12.911  1.00  0.00           H
ATOM   2541  HW2 SOL   668       2.330  36.141  11.481  1.00  0.00           H
ATOM   2542  OW  SOL   669       9.401  35.601   9.040  1.00  0.00           O
ATOM   2543  HW1 SOL   669      10.201  35.031   9.250  1.00  0.00           H
ATOM   2544  HW2 SOL   669       8.911  35.201   8.270  1.00  0.00           H
ATOM   2545  OW  SOL   670       3.820  25.621   4.800  1.00  0.00           O
ATOM   2546  HW1 SOL   670       4.270  24.721   4.770  1.00  0.00           H
ATOM   2547  HW2 SOL   670       2.880  25.511   5.130  1.00  0.00           H
ATOM   2548  OW  SOL   671      15.471  20.841  17.291  1.00  0.00           O
ATOM   2549  HW1 SOL   671      15.421  21.211  18.211  1.00  0.00           H
ATOM   2550  HW2 SOL   671      14.751  20.151  17.171  1.00  0.00           H
ATOM   2551  OW  SOL   672       6.140  19.841   1.170  1.00  0.00           O
ATOM   2552  HW1 SOL   672       7.120  19.621   1.240  1.00  0.00           H
ATOM   2553  HW2 SOL   672       5.830  19.671   0.240  1.00  0.00           H
ATOM   2554  OW  SOL   673       7.810  21.261  17.491  1.00  0.00           O
ATOM   2555  HW1 SOL   673       8.480  20.651  17.921  1.00  0.00           H
ATOM   2556  HW2 SOL   673       7.080  21.451  18.141  1.00  0.00           H
ATOM   2557  OW  SOL   674       8.880  33.761  11.951  1.00  0.00           O
ATOM   2558  HW1 SOL   674       8.650  33.511  11.011  1.00  0.00           H
ATOM   2559  HW2 SOL   674       9.490  33.071  12.341  1.00  0.00           H
ATOM   2560  OW  SOL   675      13.511  24.521  14.331  1.00  0.00           O
ATOM   2561  HW1 SOL   675      13.791  24.091  15.181  1.00  0.00           H
ATOM   2562  HW2 SOL   675      13.761  25.481  14.341  1.00  0.00           H
ATOM   2563  OW  SOL   676       8.030  32.641   9.240  1.00  0.00           O
ATOM   2564  HW1 SOL   676       8.930  32.781   8.820  1.00  0.00           H
ATOM   2565  HW2 SOL   676       7.320  32.661   8.530  1.00  0.00           H
ATOM   2566  OW  SOL   677       9.220  23.651   8.990  1.00  0.00           O
ATOM   2567  HW1 SOL   677       8.970  23.561   8.030  1.00  0.00           H
ATOM   2568  HW2 SOL   677       9.700  22.831   9.300  1.00  0.00           H
ATOM   2569  OW  SOL   678       5.390  19.261   5.120  1.00  0.00           O
ATOM   2570  HW1 SOL   678       4.580  19.271   5.700  1.00  0.00           H
ATOM   2571  HW2 SOL   678       5.420  20.091   4.570  1.00  0.00           H
ATOM   2572  OW  SOL   679      14.341  30.501   0.410  1.00  0.00           O
ATOM   2573  HW1 SOL   679      14.661  29.741   0.980  1.00  0.00           H
ATOM   2574  HW2 SOL   679      13.421  30.771   0.710  1.00  0.00           H
ATOM   2575  OW  SOL   680       2.970  18.971   1.710  1.00  0.00           O
ATOM   2576  HW1 SOL   680       3.460  19.811   1.500  1.00  0.00           H
ATOM   2577  HW2 SOL   680       3.590  18.321   2.160  1.00  0.00           H
ATOM   2578  OW  SOL   681       9.351  20.981   4.800  1.00  0.00           O
ATOM   2579  HW1 SOL   681       8.871  21.391   4.020  1.00  0.00           H
ATOM   2580  HW2 SOL   681      10.341  20.961   4.610  1.00  0.00           H
ATOM   2581  OW  SOL   682      10.761  25.451  14.641  1.00  0.00           O
ATOM   2582  HW1 SOL   682       9.961  24.841  14.671  1.00  0.00           H
ATOM   2583  HW2 SOL   682      11.571  24.921  14.401  1.00  0.00           H
ATOM   2584  OW  SOL   683      12.271  34.321   7.930  1.00  0.00           O
ATOM   2585  HW1 SOL   683      12.481  35.061   7.280  1.00  0.00           H
ATOM   2586  HW2 SOL   683      12.951  34.321   8.660  1.00  0.00           H
ATOM   2587  OW  SOL   684       4.590  30.141   7.410  1.00  0.00           O
ATOM   2588  HW1 SOL   684       3.880  29.871   8.060  1.00  0.00           H
ATOM   2589  HW2 SOL   684       4.330  29.861   6.480  1.00  0.00           H
ATOM   2590  OW  SOL   685      12.711  36.591   5.910  1.00  0.00           O
ATOM   2591  HW1 SOL   685      13.151  37.231   5.270  1.00  0.00           H
ATOM   2592  HW2 SOL   685      12.211  37.111   6.610  1.00  0.00           H
ATOM   2593  OW  SOL   686      10.321  24.111   0.160  1.00  0.00           O
ATOM   2594  HW1 SOL   686       9.911  24.931  -0.230  1.00  0.00           H
ATOM   2595  HW2 SOL   686      10.961  24.371   0.890  1.00  0.00           H
ATOM   2596  OW  SOL   687       0.780  24.181  13.861  1.00  0.00           O
ATOM   2597  HW1 SOL   687       1.700  24.171  13.451  1.00  0.00           H
ATOM   2598  HW2 SOL   687       0.720  24.921  14.531  1.00  0.00           H
ATOM   2599  OW  SOL   688       5.610  20.841  11.471  1.00  0.00           O
ATOM   2600  HW1 SOL   688       5.990  20.001  11.841  1.00  0.00           H
ATOM   2601  HW2 SOL   688       4.730  21.031  11.911  1.00  0.00           H
ATOM   2602  OW  SOL   689       8.660  23.161   6.420  1.00  0.00           O
ATOM   2603  HW1 SOL   689       8.340  23.881   5.800  1.00  0.00           H
ATOM   2604  HW2 SOL   689       8.900  22.351   5.890  1.00  0.00           H
ATOM   2605  OW  SOL   690      10.171  19.011   7.530  1.00  0.00           O
ATOM   2606  HW1 SOL   690       9.451  19.061   6.840  1.00  0.00           H
ATOM   2607  HW2 SOL   690       9.931  18.321   8.220  1.00  0.00           H
ATOM   2608  OW  SOL   691      14.291  30.351   8.670  1.00  0.00           O
ATOM   2609  HW1 SOL   691      13.741  29.511   8.600  1.00  0.00           H
ATOM   2610  HW2 SOL   691      14.551  30.641   7.750  1.00  0.00           H
ATOM   2611  OW  SOL   692      14.661  24.521   9.921  1.00  0.00           O
ATOM   2612  HW1 SOL   692      14.361  23.571   9.991  1.00  0.00           H
ATOM   2613  HW2 SOL   692      15.391  24.681  10.581  1.00  0.00           H
ATOM   2614  OW  SOL   693       4.880  32.471   1.740  1.00  0.00           O
ATOM   2615  HW1 SOL   693       4.010  32.321   2.210  1.00  0.00           H
ATOM   2616  HW2 SOL   693       4.710  32.731   0.790  1.00  0.00           H
ATOM   2617  OW  SOL   694      16.641  31.421   6.570  1.00  0.00           O
ATOM   2618  HW1 SOL   694      17.631  31.501   6.710  1.00  0.00           H
ATOM   2619  HW2 SOL   694      16.191  32.261   6.880  1.00  0.00           H
ATOM   2620  OW  SOL   695      13.901  24.371   0.780  1.00  0.00           O
ATOM   2621  HW1 SOL   695      13.361  24.161   1.590  1.00  0.00           H
ATOM   2622  HW2 SOL   695      14.811  23.961   0.870  1.00  0.00           H
ATOM   2623  OW  SOL   696       5.270  21.181   3.280  1.00  0.00           O
ATOM   2624  HW1 SOL   696       5.540  20.591   2.530  1.00  0.00           H
ATOM   2625  HW2 SOL   696       5.270  22.131   2.970  1.00  0.00           H
ATOM   2626  OW  SOL   697      17.541  30.851  15.881  1.00  0.00           O
ATOM   2627  HW1 SOL   697      18.451  30.461  15.751  1.00  0.00           H
ATOM   2628  HW2 SOL   697      17.621  31.811  16.121  1.00  0.00           H
ATOM   2629  OW  SOL   698      10.641  32.091  13.401  1.00  0.00           O
ATOM   2630  HW1 SOL   698       9.841  31.861  13.951  1.00  0.00           H
ATOM   2631  HW2 SOL   698      11.471  31.831  13.891  1.00  0.00           H
ATOM   2632  OW  SOL   699      15.921  34.911  16.251  1.00  0.00           O
ATOM   2633  HW1 SOL   699      16.191  35.251  15.351  1.00  0.00           H
ATOM   2634  HW2 SOL   699      16.711  34.531  16.711  1.00  0.00           H
ATOM   2635  OW  SOL   700      11.111  30.571  11.001  1.00  0.00           O
ATOM   2636  HW1 SOL   700      10.711  31.011  11.811  1.00  0.00           H
ATOM   2637  HW2 SOL   700      10.701  30.941  10.171  1.00  0.00           H
ATOM   2638  OW  SOL   701      16.381  29.611  10.791  1.00  0.00           O
ATOM   2639  HW1 SOL   701      16.431  30.421  11.381  1.00  0.00           H
ATOM   2640  HW2 SOL   701      15.521  29.631  10.281  1.00  0.00           H
ATOM   2641  OW  SOL   702       9.150  19.511  14.021  1.00  0.00           O
ATOM   2642  HW1 SOL   702       9.400  19.311  13.071  1.00  0.00           H
ATOM   2643  HW2 SOL   702       9.870  20.071  14.441  1.00  0.00           H
ATOM   2644  OW  SOL   703       9.801  29.781  17.191  1.00  0.00           O
ATOM   2645  HW1 SOL   703       8.811  29.841  17.291  1.00  0.00           H
ATOM   2646  HW2 SOL   703      10.031  28.981  16.631  1.00  0.00           H
ATOM   2647  OW  SOL   704       7.050  29.121   3.680  1.00  0.00           O
ATOM   2648  HW1 SOL   704       6.910  29.191   4.670  1.00  0.00           H
ATOM   2649  HW2 SOL   704       7.890  28.611   3.500  1.00  0.00           H
ATOM   2650  OW  SOL   705       4.100  26.751  12.511  1.00  0.00           O
ATOM   2651  HW1 SOL   705       4.960  26.871  13.011  1.00  0.00           H
ATOM   2652  HW2 SOL   705       3.680  25.881  12.781  1.00  0.00           H
ATOM   2653  OW  SOL   706      12.741  22.481  12.621  1.00  0.00           O
ATOM   2654  HW1 SOL   706      12.951  23.221  13.261  1.00  0.00           H
ATOM   2655  HW2 SOL   706      11.851  22.651  12.191  1.00  0.00           H
ATOM   2656  OW  SOL   707       0.640  34.261  13.311  1.00  0.00           O
ATOM   2657  HW1 SOL   707       0.180  35.081  12.971  1.00  0.00           H
ATOM   2658  HW2 SOL   707       1.620  34.451  13.401  1.00  0.00           H
ATOM   2659  OW  SOL   708       3.670  29.621   5.010  1.00  0.00           O
ATOM   2660  HW1 SOL   708       3.600  30.451   4.450  1.00  0.00           H
ATOM   2661  HW2 SOL   708       3.710  28.821   4.410  1.00  0.00           H
ATOM   2662  OW  SOL   709       5.660  23.991   8.650  1.00  0.00           O
ATOM   2663  HW1 SOL   709       5.780  24.651   7.910  1.00  0.00           H
ATOM   2664  HW2 SOL   709       6.120  24.331   9.480  1.00  0.00           H
ATOM   2665  OW  SOL   710      12.521  32.101   3.880  1.00  0.00           O
ATOM   2666  HW1 SOL   710      13.021  32.871   4.280  1.00  0.00           H
ATOM   2667  HW2 SOL   710      11.571  32.121   4.200  1.00  0.00           H
ATOM   2668  OW  SOL   711      12.721  33.071  11.421  1.00  0.00           O
ATOM   2669  HW1 SOL   711      13.191  33.201  12.291  1.00  0.00           H
ATOM   2670  HW2 SOL   711      12.061  32.331  11.511  1.00  0.00           H
ATOM   2671  OW  SOL   712      15.821  25.011   4.720  1.00  0.00           O
ATOM   2672  HW1 SOL   712      15.511  25.621   5.450  1.00  0.00           H
ATOM   2673  HW2 SOL   712      16.321  25.531   4.030  1.00  0.00           H
ATOM   2674  OW  SOL   713       3.540  33.721  13.291  1.00  0.00           O
ATOM   2675  HW1 SOL   713       3.330  33.281  12.421  1.00  0.00           H
ATOM   2676  HW2 SOL   713       4.510  33.981  13.321  1.00  0.00           H
ATOM   2677  OW  SOL   714       4.020  26.131  15.981  1.00  0.00           O
ATOM   2678  HW1 SOL   714       4.700  26.681  15.511  1.00  0.00           H
ATOM   2679  HW2 SOL   714       4.420  25.251  16.251  1.00  0.00           H
ATOM   2680  OW  SOL   715      15.871  26.411  16.701  1.00  0.00           O
ATOM   2681  HW1 SOL   715      14.951  26.791  16.651  1.00  0.00           H
ATOM   2682  HW2 SOL   715      16.471  26.881  16.051  1.00  0.00           H
ATOM   2683  OW  SOL   716      10.131  19.671  17.701  1.00  0.00           O
ATOM   2684  HW1 SOL   716      10.191  20.521  17.181  1.00  0.00           H
ATOM   2685  HW2 SOL   716      10.451  18.911  17.131  1.00  0.00           H
ATOM   2686  OW  SOL   717       5.040  19.121  17.401  1.00  0.00           O
ATOM   2687  HW1 SOL   717       4.620  18.551  16.701  1.00  0.00           H
ATOM   2688  HW2 SOL   717       4.380  19.811  17.721  1.00  0.00           H
ATOM   2689  OW  SOL   718       5.730  27.321  10.291  1.00  0.00           O
ATOM   2690  HW1 SOL   718       6.170  28.211  10.201  1.00  0.00           H
ATOM   2691  HW2 SOL   718       5.100  27.321  11.061  1.00  0.00           H
ATOM   2692  OW  SOL   719      13.601  27.241  10.451  1.00  0.00           O
ATOM   2693  HW1 SOL   719      12.851  27.241   9.791  1.00  0.00           H
ATOM   2694  HW2 SOL   719      13.971  26.321  10.541  1.00  0.00           H
ATOM   2695  OW  SOL   720      12.091  23.871   2.750  1.00  0.00           O
ATOM   2696  HW1 SOL   720      12.221  23.031   3.290  1.00  0.00           H
ATOM   2697  HW2 SOL   720      11.801  24.611   3.350  1.00  0.00           H
ATOM   2698  OW  SOL   721       3.070  20.751  12.311  1.00  0.00           O
ATOM   2699  HW1 SOL   721       2.840  21.121  13.211  1.00  0.00           H
ATOM   2700  HW2 SOL   721       2.770  19.801  12.251  1.00  0.00           H
ATOM   2701  OW  SOL   722       0.370  31.721  12.821  1.00  0.00           O
ATOM   2702  HW1 SOL   722       0.900  31.231  13.501  1.00  0.00           H
ATOM   2703  HW2 SOL   722       0.590  32.701  12.871  1.00  0.00           H
ATOM   2704  OW  SOL   723       7.320  24.961  10.641  1.00  0.00           O
ATOM   2705  HW1 SOL   723       7.910  24.701   9.881  1.00  0.00           H
ATOM   2706  HW2 SOL   723       7.040  25.921  10.531  1.00  0.00           H
ATOM   2707  OW  SOL   724      17.281  27.971  18.541  1.00  0.00           O
ATOM   2708  HW1 SOL   724      16.821  27.901  17.651  1.00  0.00           H
ATOM   2709  HW2 SOL   724      16.661  28.411  19.201  1.00  0.00           H
ATOM   2710  OW  SOL   725       3.070  19.251   6.180  1.00  0.00           O
ATOM   2711  HW1 SOL   725       2.960  20.191   6.510  1.00  0.00           H
ATOM   2712  HW2 SOL   725       3.020  18.621   6.950  1.00  0.00           H
ATOM   2713  OW  SOL   726      16.221  22.291   3.740  1.00  0.00           O
ATOM   2714  HW1 SOL   726      16.241  21.531   4.380  1.00  0.00           H
ATOM   2715  HW2 SOL   726      15.741  23.061   4.140  1.00  0.00           H
ATOM   2716  OW  SOL   727      10.231  26.281   9.661  1.00  0.00           O
ATOM   2717  HW1 SOL   727      10.381  26.491  10.621  1.00  0.00           H
ATOM   2718  HW2 SOL   727       9.931  25.331   9.571  1.00  0.00           H
ATOM   2719  OW  SOL   728       9.801  34.351  17.001  1.00  0.00           O
ATOM   2720  HW1 SOL   728       9.601  34.791  16.121  1.00  0.00           H
ATOM   2721  HW2 SOL   728      10.191  33.441  16.841  1.00  0.00           H
ATOM   2722  OW  SOL   729      18.591  33.801  16.051  1.00  0.00           O
ATOM   2723  HW1 SOL   729      18.731  34.071  15.101  1.00  0.00           H
ATOM   2724  HW2 SOL   729      19.421  34.021  16.581  1.00  0.00           H
ATOM   2725  OW  SOL   730       3.500  27.601  18.041  1.00  0.00           O
ATOM   2726  HW1 SOL   730       4.260  28.041  18.521  1.00  0.00           H
ATOM   2727  HW2 SOL   730       3.850  27.131  17.221  1.00  0.00           H
ATOM   2728  OW  SOL   731      15.401  21.361   1.250  1.00  0.00           O
ATOM   2729  HW1 SOL   731      14.791  20.611   1.480  1.00  0.00           H
ATOM   2730  HW2 SOL   731      15.621  21.881   2.080  1.00  0.00           H
ATOM   2731  OW  SOL   732      13.031  27.001   0.420  1.00  0.00           O
ATOM   2732  HW1 SOL   732      13.371  26.071   0.570  1.00  0.00           H
ATOM   2733  HW2 SOL   732      13.211  27.271  -0.530  1.00  0.00           H
ATOM   2734  OW  SOL   733      10.681  31.951   8.490  1.00  0.00           O
ATOM   2735  HW1 SOL   733      10.751  31.111   7.940  1.00  0.00           H
ATOM   2736  HW2 SOL   733      11.301  32.641   8.130  1.00  0.00           H
ATOM   2737  OW  SOL   734       3.190  26.721   9.491  1.00  0.00           O
ATOM   2738  HW1 SOL   734       4.120  27.081   9.541  1.00  0.00           H
ATOM   2739  HW2 SOL   734       3.130  25.871  10.011  1.00  0.00           H
ATOM   2740  OW  SOL   735       3.390  23.711  10.061  1.00  0.00           O
ATOM   2741  HW1 SOL   735       2.870  22.881   9.891  1.00  0.00           H
ATOM   2742  HW2 SOL   735       4.160  23.761   9.421  1.00  0.00           H
ATOM   2743  OW  SOL   736      11.381  22.421  16.781  1.00  0.00           O
ATOM   2744  HW1 SOL   736      10.931  23.051  17.421  1.00  0.00           H
ATOM   2745  HW2 SOL   736      12.311  22.731  16.611  1.00  0.00           H
ATOM   2746  OW  SOL   737      11.601  20.691  14.771  1.00  0.00           O
ATOM   2747  HW1 SOL   737      11.601  21.331  15.541  1.00  0.00           H
ATOM   2748  HW2 SOL   737      11.881  21.171  13.941  1.00  0.00           H
ATOM   2749  OW  SOL   738       0.080  31.881   2.000  1.00  0.00           O
ATOM   2750  HW1 SOL   738      -0.850  32.091   1.690  1.00  0.00           H
ATOM   2751  HW2 SOL   738       0.180  30.891   2.130  1.00  0.00           H
ATOM   2752  OW  SOL   739       0.880  36.631   9.270  1.00  0.00           O
ATOM   2753  HW1 SOL   739       0.460  35.771   9.000  1.00  0.00           H
ATOM   2754  HW2 SOL   739       1.820  36.661   8.930  1.00  0.00           H
ATOM   2755  OW  SOL   740       5.040  34.301   9.100  1.00  0.00           O
ATOM   2756  HW1 SOL   740       5.700  35.041   9.190  1.00  0.00           H
ATOM   2757  HW2 SOL   740       5.480  33.511   8.680  1.00  0.00           H
ATOM   2758  OW  SOL   741      10.021  26.581  12.381  1.00  0.00           O
ATOM   2759  HW1 SOL   741      10.431  26.261  13.241  1.00  0.00           H
ATOM   2760  HW2 SOL   741       9.061  26.311  12.351  1.00  0.00           H
ATOM   2761  OW  SOL   742       0.400  24.061  11.141  1.00  0.00           O
ATOM   2762  HW1 SOL   742       1.250  23.731  10.731  1.00  0.00           H
ATOM   2763  HW2 SOL   742       0.530  24.211  12.121  1.00  0.00           H
ATOM   2764  OW  SOL   743       1.890  23.821  17.221  1.00  0.00           O
ATOM   2765  HW1 SOL   743       2.480  23.421  16.521  1.00  0.00           H
ATOM   2766  HW2 SOL   743       1.310  24.531  16.811  1.00  0.00           H
ATOM   2767  OW  SOL   744      13.691  28.121  16.601  1.00  0.00           O
ATOM   2768  HW1 SOL   744      14.081  29.011  16.801  1.00  0.00           H
ATOM   2769  HW2 SOL   744      13.791  27.921  15.631  1.00  0.00           H
ATOM   2770  OW  SOL   745       8.150  24.341   3.250  1.00  0.00           O
ATOM   2771  HW1 SOL   745       8.220  23.451   2.790  1.00  0.00           H
ATOM   2772  HW2 SOL   745       7.210  24.681   3.170  1.00  0.00           H
ATOM   2773  OW  SOL   746      16.571  24.661  12.061  1.00  0.00           O
ATOM   2774  HW1 SOL   746      16.191  23.971  12.681  1.00  0.00           H
ATOM   2775  HW2 SOL   746      17.391  24.301  11.621  1.00  0.00           H
ATOM   2776  OW  SOL   747       2.520  34.261  17.441  1.00  0.00           O
ATOM   2777  HW1 SOL   747       2.220  34.831  18.201  1.00  0.00           H
ATOM   2778  HW2 SOL   747       2.450  33.291  17.701  1.00  0.00           H
ATOM   2779  OW  SOL   748       6.710  23.261  12.691  1.00  0.00           O
ATOM   2780  HW1 SOL   748       6.370  22.371  12.391  1.00  0.00           H
ATOM   2781  HW2 SOL   748       6.970  23.801  11.891  1.00  0.00           H
ATOM   2782  OW  SOL   749       9.300  35.401  14.651  1.00  0.00           O
ATOM   2783  HW1 SOL   749       9.060  35.221  13.701  1.00  0.00           H
ATOM   2784  HW2 SOL   749       9.600  36.341  14.751  1.00  0.00           H
ATOM   2785  OW  SOL   750       4.730  23.621   1.910  1.00  0.00           O
ATOM   2786  HW1 SOL   750       5.340  24.421   1.950  1.00  0.00           H
ATOM   2787  HW2 SOL   750       3.780  23.931   1.980  1.00  0.00           H
ATOM   2788  OW  SOL   751       1.590  29.991  14.661  1.00  0.00           O
ATOM   2789  HW1 SOL   751       1.810  29.381  15.421  1.00  0.00           H
ATOM   2790  HW2 SOL   751       1.690  29.501  13.801  1.00  0.00           H
ATOM   2791  OW  SOL   752      13.471  29.211  12.341  1.00  0.00           O
ATOM   2792  HW1 SOL   752      13.711  28.581  11.601  1.00  0.00           H
ATOM   2793  HW2 SOL   752      12.571  29.611  12.161  1.00  0.00           H
ATOM   2794  OW  SOL   753      13.021  27.171   3.090  1.00  0.00           O
ATOM   2795  HW1 SOL   753      12.161  26.861   3.510  1.00  0.00           H
ATOM   2796  HW2 SOL   753      12.981  27.031   2.100  1.00  0.00           H
ATOM   2797  OW  SOL   754      17.591  36.091  11.541  1.00  0.00           O
ATOM   2798  HW1 SOL   754      18.201  36.391  10.811  1.00  0.00           H
ATOM   2799  HW2 SOL   754      17.211  35.201  11.321  1.00  0.00           H
ATOM   2800  OW  SOL   755      12.521  35.931  11.281  1.00  0.00           O
ATOM   2801  HW1 SOL   755      13.361  35.981  10.741  1.00  0.00           H
ATOM   2802  HW2 SOL   755      12.291  34.971  11.461  1.00  0.00           H
ATOM   2803  OW  SOL   756       0.830  31.201  10.221  1.00  0.00           O
ATOM   2804  HW1 SOL   756       0.780  31.191  11.221  1.00  0.00           H
ATOM   2805  HW2 SOL   756       0.000  30.791   9.841  1.00  0.00           H
ATOM   2806  OW  SOL   757       6.880  35.241  17.161  1.00  0.00           O
ATOM   2807  HW1 SOL   757       6.320  36.051  17.251  1.00  0.00           H
ATOM   2808  HW2 SOL   757       7.400  35.281  16.301  1.00  0.00           H
ATOM   2809  OW  SOL   758       9.030  19.481   1.330  1.00  0.00           O
ATOM   2810  HW1 SOL   758       9.540  19.491   0.470  1.00  0.00           H
ATOM   2811  HW2 SOL   758       9.590  19.061   2.040  1.00  0.00           H
ATOM   2812  OW  SOL   759      17.261  19.971   5.230  1.00  0.00           O
ATOM   2813  HW1 SOL   759      17.991  19.801   4.560  1.00  0.00           H
ATOM   2814  HW2 SOL   759      16.951  19.101   5.610  1.00  0.00           H
ATOM   2815  OW  SOL   760      13.881  34.351   4.770  1.00  0.00           O
ATOM   2816  HW1 SOL   760      14.551  34.471   4.030  1.00  0.00           H
ATOM   2817  HW2 SOL   760      13.481  35.241   5.000  1.00  0.00           H
ATOM   2818  OW  SOL   761       1.300  36.561  18.511  1.00  0.00           O
ATOM   2819  HW1 SOL   761       0.890  35.821  19.041  1.00  0.00           H
ATOM   2820  HW2 SOL   761       1.940  37.071  19.091  1.00  0.00           H
ATOM   2821  OW  SOL   762      12.801  27.891   6.720  1.00  0.00           O
ATOM   2822  HW1 SOL   762      13.401  27.081   6.740  1.00  0.00           H
ATOM   2823  HW2 SOL   762      13.201  28.581   6.120  1.00  0.00           H
ATOM   2824  OW  SOL   763       8.300  31.351  14.221  1.00  0.00           O
ATOM   2825  HW1 SOL   763       8.250  31.681  15.171  1.00  0.00           H
ATOM   2826  HW2 SOL   763       7.440  31.541  13.761  1.00  0.00           H
ATOM   2827  OW  SOL   764       6.720  34.781   1.540  1.00  0.00           O
ATOM   2828  HW1 SOL   764       6.810  34.881   0.550  1.00  0.00           H
ATOM   2829  HW2 SOL   764       6.320  33.891   1.750  1.00  0.00           H
ATOM   2830  OW  SOL   765      16.501  35.821  13.941  1.00  0.00           O
ATOM   2831  HW1 SOL   765      17.031  35.921  13.101  1.00  0.00           H
ATOM   2832  HW2 SOL   765      16.231  36.721  14.281  1.00  0.00           H
ATOM   2833  OW  SOL   766      18.411  20.371   9.631  1.00  0.00           O
ATOM   2834  HW1 SOL   766      18.801  19.521   9.271  1.00  0.00           H
ATOM   2835  HW2 SOL   766      17.431  20.391   9.441  1.00  0.00           H
ATOM   2836  OW  SOL   767       2.630  21.881   7.200  1.00  0.00           O
ATOM   2837  HW1 SOL   767       1.840  22.391   6.860  1.00  0.00           H
ATOM   2838  HW2 SOL   767       2.540  21.731   8.180  1.00  0.00           H
ATOM   2839  OW  SOL   768      11.941  34.741   0.310  1.00  0.00           O
ATOM   2840  HW1 SOL   768      12.001  33.811   0.680  1.00  0.00           H
ATOM   2841  HW2 SOL   768      11.351  34.741  -0.490  1.00  0.00           H
ATOM   2842  OW  SOL   769       8.220  28.641  13.721  1.00  0.00           O
ATOM   2843  HW1 SOL   769       8.620  28.631  12.801  1.00  0.00           H
ATOM   2844  HW2 SOL   769       8.320  29.561  14.121  1.00  0.00           H
ATOM   2845  OW  SOL   770       9.160  27.721   2.910  1.00  0.00           O
ATOM   2846  HW1 SOL   770       9.790  28.101   2.230  1.00  0.00           H
ATOM   2847  HW2 SOL   770       9.560  26.891   3.300  1.00  0.00           H
ATOM   2848  OW  SOL   771      15.041  34.691   0.440  1.00  0.00           O
ATOM   2849  HW1 SOL   771      14.121  35.061   0.510  1.00  0.00           H
ATOM   2850  HW2 SOL   771      15.421  34.891  -0.460  1.00  0.00           H
ATOM   2851  OW  SOL   772       3.720  31.501  14.901  1.00  0.00           O
ATOM   2852  HW1 SOL   772       3.590  32.431  14.561  1.00  0.00           H
ATOM   2853  HW2 SOL   772       2.880  30.981  14.771  1.00  0.00           H
ATOM   2854  OW  SOL   773      16.141  31.541  12.891  1.00  0.00           O
ATOM   2855  HW1 SOL   773      16.741  31.571  13.691  1.00  0.00           H
ATOM   2856  HW2 SOL   773      15.391  32.181  13.021  1.00  0.00           H
ATOM   2857  OW  SOL   774      10.391  29.601   6.960  1.00  0.00           O
ATOM   2858  HW1 SOL   774       9.691  29.131   7.500  1.00  0.00           H
ATOM   2859  HW2 SOL   774      10.981  28.921   6.530  1.00  0.00           H
ATOM   2860  OW  SOL   775      10.141  20.981   9.711  1.00  0.00           O
ATOM   2861  HW1 SOL   775      10.061  20.621   8.781  1.00  0.00           H
ATOM   2862  HW2 SOL   775      10.121  20.221  10.361  1.00  0.00           H
ATOM   2863  OW  SOL   776       5.900  33.491   4.910  1.00  0.00           O
ATOM   2864  HW1 SOL   776       6.320  32.911   4.210  1.00  0.00           H
ATOM   2865  HW2 SOL   776       5.460  34.281   4.470  1.00  0.00           H
ATOM   2866  OW  SOL   777      17.091  22.471  13.811  1.00  0.00           O
ATOM   2867  HW1 SOL   777      17.821  23.161  13.851  1.00  0.00           H
ATOM   2868  HW2 SOL   777      17.371  21.721  13.221  1.00  0.00           H
ATOM   2869  OW  SOL   778       2.550  32.101   2.900  1.00  0.00           O
ATOM   2870  HW1 SOL   778       1.590  32.111   2.630  1.00  0.00           H
ATOM   2871  HW2 SOL   778       2.670  32.631   3.740  1.00  0.00           H
ATOM   2872  OW  SOL   779       1.050  28.751  17.261  1.00  0.00           O
ATOM   2873  HW1 SOL   779       0.280  28.421  17.801  1.00  0.00           H
ATOM   2874  HW2 SOL   779       1.900  28.451  17.681  1.00  0.00           H
ATOM   2875  OW  SOL   780       6.720  20.651  14.891  1.00  0.00           O
ATOM   2876  HW1 SOL   780       7.620  20.491  14.491  1.00  0.00           H
ATOM   2877  HW2 SOL   780       6.800  20.701  15.881  1.00  0.00           H
ATOM   2878  OW  SOL   781       0.750  22.071   0.330  1.00  0.00           O
ATOM   2879  HW1 SOL   781      -0.170  21.791   0.040  1.00  0.00           H
ATOM   2880  HW2 SOL   781       1.060  22.841  -0.230  1.00  0.00           H
ATOM   2881  OW  SOL   782      14.401  27.181  13.981  1.00  0.00           O
ATOM   2882  HW1 SOL   782      13.831  27.701  13.351  1.00  0.00           H
ATOM   2883  HW2 SOL   782      15.361  27.301  13.741  1.00  0.00           H
ATOM   2884  OW  SOL   783       0.720  20.281   3.180  1.00  0.00           O
ATOM   2885  HW1 SOL   783       0.550  21.111   2.640  1.00  0.00           H
ATOM   2886  HW2 SOL   783       1.620  19.911   2.960  1.00  0.00           H
ATOM   2887  OW  SOL   784      11.831  31.971   1.190  1.00  0.00           O
ATOM   2888  HW1 SOL   784      10.841  31.861   1.210  1.00  0.00           H
ATOM   2889  HW2 SOL   784      12.171  32.121   2.120  1.00  0.00           H
ATOM   2890  OW  SOL   785       6.130  27.041  14.311  1.00  0.00           O
ATOM   2891  HW1 SOL   785       6.690  27.851  14.141  1.00  0.00           H
ATOM   2892  HW2 SOL   785       6.720  26.241  14.341  1.00  0.00           H
ATOM   2893  OW  SOL   786      14.931  36.291   9.591  1.00  0.00           O
ATOM   2894  HW1 SOL   786      15.261  36.931   8.901  1.00  0.00           H
ATOM   2895  HW2 SOL   786      15.591  36.231  10.341  1.00  0.00           H
ATOM   2896  OW  SOL   787       7.160  24.271  17.081  1.00  0.00           O
ATOM   2897  HW1 SOL   787       7.350  24.921  17.821  1.00  0.00           H
ATOM   2898  HW2 SOL   787       7.760  23.471  17.171  1.00  0.00           H
ATOM   2899  OW  SOL   788      14.501  30.821  16.331  1.00  0.00           O
ATOM   2900  HW1 SOL   788      14.411  30.721  17.321  1.00  0.00           H
ATOM   2901  HW2 SOL   788      15.461  30.751  16.071  1.00  0.00           H
ATOM   2902  OW  SOL   789       3.900  36.031  15.601  1.00  0.00           O
ATOM   2903  HW1 SOL   789       2.990  36.441  15.581  1.00  0.00           H
ATOM   2904  HW2 SOL   789       3.830  35.091  15.921  1.00  0.00           H
ATOM   2905  OW  SOL   790      16.741  27.451  12.541  1.00  0.00           O
ATOM   2906  HW1 SOL   790      16.471  26.561  12.171  1.00  0.00           H
ATOM   2907  HW2 SOL   790      16.751  28.131  11.811  1.00  0.00           H
ATOM   2908  OW  SOL   791      12.251  21.871   4.490  1.00  0.00           O
ATOM   2909  HW1 SOL   791      12.901  21.131   4.380  1.00  0.00           H
ATOM   2910  HW2 SOL   791      12.451  22.371   5.330  1.00  0.00           H
ATOM   2911  OW  SOL   792       5.940  26.071   6.520  1.00  0.00           O
ATOM   2912  HW1 SOL   792       6.440  26.921   6.330  1.00  0.00           H
ATOM   2913  HW2 SOL   792       5.060  26.091   6.040  1.00  0.00           H
ATOM   2914  OW  SOL   793      17.771  22.041  16.421  1.00  0.00           O
ATOM   2915  HW1 SOL   793      17.601  22.351  15.481  1.00  0.00           H
ATOM   2916  HW2 SOL   793      16.931  21.671  16.801  1.00  0.00           H
ATOM   2917  OW  SOL   794      17.301  27.961  15.171  1.00  0.00           O
ATOM   2918  HW1 SOL   794      17.681  28.871  15.321  1.00  0.00           H
ATOM   2919  HW2 SOL   794      17.221  27.791  14.181  1.00  0.00           H
ATOM   2920  OW  SOL   795       8.590  32.361   0.160  1.00  0.00           O
ATOM   2921  HW1 SOL   795       8.130  32.511   1.040  1.00  0.00           H
ATOM   2922  HW2 SOL   795       9.030  33.211  -0.140  1.00  0.00           H
ATOM   2923  OW  SOL   796       6.610  36.521   9.531  1.00  0.00           O
ATOM   2924  HW1 SOL   796       6.150  37.401   9.401  1.00  0.00           H
ATOM   2925  HW2 SOL   796       7.600  36.641   9.461  1.00  0.00           H
ATOM   2926  OW  SOL   797       8.590  28.181   8.610  1.00  0.00           O
ATOM   2927  HW1 SOL   797       9.130  27.491   9.090  1.00  0.00           H
ATOM   2928  HW2 SOL   797       8.270  28.871   9.270  1.00  0.00           H
ATOM   2929  OW  SOL   798      10.831  28.461   0.870  1.00  0.00           O
ATOM   2930  HW1 SOL   798      10.601  28.991   0.050  1.00  0.00           H
ATOM   2931  HW2 SOL   798      11.641  27.901   0.680  1.00  0.00           H
ATOM   2932  OW  SOL   799      18.611  34.311   8.510  1.00  0.00           O
ATOM   2933  HW1 SOL   799      17.901  34.191   7.810  1.00  0.00           H
ATOM   2934  HW2 SOL   799      18.621  33.521   9.110  1.00  0.00           H
ATOM   2935  OW  SOL   800       2.210  31.761  18.441  1.00  0.00           O
ATOM   2936  HW1 SOL   800       1.560  31.031  18.231  1.00  0.00           H
ATOM   2937  HW2 SOL   800       2.250  31.901  19.421  1.00  0.00           H
ATOM   2938  OW  SOL   801       0.790  31.021   6.530  1.00  0.00           O
ATOM   2939  HW1 SOL   801       0.780  30.551   7.410  1.00  0.00           H
ATOM   2940  HW2 SOL   801       1.610  30.741   6.020  1.00  0.00           H
ATOM   2941  OW  SOL   802       6.720  32.531  16.241  1.00  0.00           O
ATOM   2942  HW1 SOL   802       5.940  32.031  16.621  1.00  0.00           H
ATOM   2943  HW2 SOL   802       6.690  33.481  16.551  1.00  0.00           H
ATOM   2944  OW  SOL   803      18.241  20.541  12.271  1.00  0.00           O
ATOM   2945  HW1 SOL   803      18.201  19.641  12.711  1.00  0.00           H
ATOM   2946  HW2 SOL   803      18.271  20.431  11.281  1.00  0.00           H
ATOM   2947  OW  SOL   804       4.280  22.861   5.200  1.00  0.00           O
ATOM   2948  HW1 SOL   804       4.580  22.141   4.580  1.00  0.00           H
ATOM   2949  HW2 SOL   804       3.890  22.461   6.030  1.00  0.00           H
ATOM   2950  OW  SOL   805      17.051  33.491  11.041  1.00  0.00           O
ATOM   2951  HW1 SOL   805      16.121  33.241  10.771  1.00  0.00           H
ATOM   2952  HW2 SOL   805      17.311  32.991  11.861  1.00  0.00           H
ATOM   2953  OW  SOL   806       3.170  24.091  12.801  1.00  0.00           O
ATOM   2954  HW1 SOL   806       3.550  23.501  13.521  1.00  0.00           H
ATOM   2955  HW2 SOL   806       3.570  23.831  11.921  1.00  0.00           H
ATOM   2956  OW  SOL   807       8.120  34.481   6.870  1.00  0.00           O
ATOM   2957  HW1 SOL   807       8.440  34.581   5.930  1.00  0.00           H
ATOM   2958  HW2 SOL   807       7.330  33.861   6.890  1.00  0.00           H
ATOM   2959  OW  SOL   808      14.241  20.761  11.121  1.00  0.00           O
ATOM   2960  HW1 SOL   808      14.761  20.111  11.671  1.00  0.00           H
ATOM   2961  HW2 SOL   808      13.751  21.391  11.731  1.00  0.00           H
ATOM   2962  OW  SOL   809      10.011  18.961  11.541  1.00  0.00           O
ATOM   2963  HW1 SOL   809       9.381  18.241  11.231  1.00  0.00           H
ATOM   2964  HW2 SOL   809      10.941  18.601  11.541  1.00  0.00           H
ATOM   2965  OW  SOL   810       7.700  31.921   3.010  1.00  0.00           O
ATOM   2966  HW1 SOL   810       7.240  31.051   3.180  1.00  0.00           H
ATOM   2967  HW2 SOL   810       8.610  31.891   3.420  1.00  0.00           H
ATOM   2968  OW  SOL   811       6.180  34.291  12.841  1.00  0.00           O
ATOM   2969  HW1 SOL   811       6.130  35.111  13.411  1.00  0.00           H
ATOM   2970  HW2 SOL   811       7.070  34.261  12.391  1.00  0.00           H
ATOM   2971  OW  SOL   812      13.521  19.141   1.680  1.00  0.00           O
ATOM   2972  HW1 SOL   812      13.871  18.731   0.840  1.00  0.00           H
ATOM   2973  HW2 SOL   812      12.621  18.761   1.880  1.00  0.00           H
ATOM   2974  OW  SOL   813      15.931  20.831   8.820  1.00  0.00           O
ATOM   2975  HW1 SOL   813      15.091  20.821   9.360  1.00  0.00           H
ATOM   2976  HW2 SOL   813      15.951  21.661   8.260  1.00  0.00           H
ATOM   2977  OW  SOL   814       0.390  29.391   3.000  1.00  0.00           O
ATOM   2978  HW1 SOL   814       1.380  29.281   2.910  1.00  0.00           H
ATOM   2979  HW2 SOL   814      -0.010  28.531   3.320  1.00  0.00           H
ATOM   2980  OW  SOL   815       8.750  35.081   3.370  1.00  0.00           O
ATOM   2981  HW1 SOL   815       7.980  34.731   2.830  1.00  0.00           H
ATOM   2982  HW2 SOL   815       8.430  35.791   3.990  1.00  0.00           H
ATOM   2983  OW  SOL   816       2.300  24.901  19.751  1.00  0.00           O
ATOM   2984  HW1 SOL   816       1.370  24.881  20.121  1.00  0.00           H
ATOM   2985  HW2 SOL   816       2.310  24.511  18.831  1.00  0.00           H
ATOM   2986  OW  SOL   817       2.250  21.371  28.581  1.00  0.00           O
ATOM   2987  HW1 SOL   817       2.600  21.201  29.501  1.00  0.00           H
ATOM   2988  HW2 SOL   817       1.370  20.921  28.461  1.00  0.00           H
ATOM   2989  OW  SOL   818       0.190  22.301  25.091  1.00  0.00           O
ATOM   2990  HW1 SOL   818      -0.630  22.731  25.481  1.00  0.00           H
ATOM   2991  HW2 SOL   818      -0.090  21.571  24.461  1.00  0.00           H
ATOM   2992  OW  SOL   819       5.690  31.371  30.271  1.00  0.00           O
ATOM   2993  HW1 SOL   819       4.760  31.301  29.901  1.00  0.00           H
ATOM   2994  HW2 SOL   819       5.800  32.261  30.711  1.00  0.00           H
ATOM   2995  OW  SOL   820      15.551  33.731  25.651  1.00  0.00           O
ATOM   2996  HW1 SOL   820      14.981  33.571  26.461  1.00  0.00           H
ATOM   2997  HW2 SOL   820      14.961  33.831  24.851  1.00  0.00           H
ATOM   2998  OW  SOL   821      11.351  25.651  25.791  1.00  0.00           O
ATOM   2999  HW1 SOL   821      11.921  26.431  25.541  1.00  0.00           H
ATOM   3000  HW2 SOL   821      10.751  25.911  26.551  1.00  0.00           H
ATOM   3001  OW  SOL   822      17.551  24.691  20.931  1.00  0.00           O
ATOM   3002  HW1 SOL   822      17.431  24.561  19.941  1.00  0.00           H
ATOM   3003  HW2 SOL   822      17.251  23.881  21.421  1.00  0.00           H
ATOM   3004  OW  SOL   823       7.680  30.061  28.851  1.00  0.00           O
ATOM   3005  HW1 SOL   823       6.900  30.231  29.451  1.00  0.00           H
ATOM   3006  HW2 SOL   823       8.020  30.931  28.491  1.00  0.00           H
ATOM   3007  OW  SOL   824       8.500  26.601  36.851  1.00  0.00           O
ATOM   3008  HW1 SOL   824       8.460  27.361  37.501  1.00  0.00           H
ATOM   3009  HW2 SOL   824       8.720  26.961  35.941  1.00  0.00           H
ATOM   3010  OW  SOL   825       6.850  28.741  25.271  1.00  0.00           O
ATOM   3011  HW1 SOL   825       7.540  28.581  25.971  1.00  0.00           H
ATOM   3012  HW2 SOL   825       6.120  29.311  25.651  1.00  0.00           H
ATOM   3013  OW  SOL   826       6.860  30.231  36.651  1.00  0.00           O
ATOM   3014  HW1 SOL   826       7.460  31.021  36.791  1.00  0.00           H
ATOM   3015  HW2 SOL   826       6.000  30.541  36.241  1.00  0.00           H
ATOM   3016  OW  SOL   827       3.350  32.971  29.231  1.00  0.00           O
ATOM   3017  HW1 SOL   827       2.570  32.661  28.701  1.00  0.00           H
ATOM   3018  HW2 SOL   827       3.930  33.551  28.661  1.00  0.00           H
ATOM   3019  OW  SOL   828      14.601  33.671  32.011  1.00  0.00           O
ATOM   3020  HW1 SOL   828      14.841  34.611  32.271  1.00  0.00           H
ATOM   3021  HW2 SOL   828      14.441  33.131  32.831  1.00  0.00           H
ATOM   3022  OW  SOL   829       4.380  22.541  33.611  1.00  0.00           O
ATOM   3023  HW1 SOL   829       5.200  21.981  33.701  1.00  0.00           H
ATOM   3024  HW2 SOL   829       3.570  21.961  33.651  1.00  0.00           H
ATOM   3025  OW  SOL   830      16.031  23.091  25.991  1.00  0.00           O
ATOM   3026  HW1 SOL   830      15.291  23.551  25.491  1.00  0.00           H
ATOM   3027  HW2 SOL   830      16.541  23.771  26.521  1.00  0.00           H
ATOM   3028  OW  SOL   831       2.310  35.751  23.451  1.00  0.00           O
ATOM   3029  HW1 SOL   831       2.650  36.521  23.991  1.00  0.00           H
ATOM   3030  HW2 SOL   831       2.750  35.751  22.551  1.00  0.00           H
ATOM   3031  OW  SOL   832      11.271  32.031  35.521  1.00  0.00           O
ATOM   3032  HW1 SOL   832      11.741  32.031  36.401  1.00  0.00           H
ATOM   3033  HW2 SOL   832      10.791  31.161  35.411  1.00  0.00           H
ATOM   3034  OW  SOL   833       2.300  32.961  24.001  1.00  0.00           O
ATOM   3035  HW1 SOL   833       2.040  33.921  24.001  1.00  0.00           H
ATOM   3036  HW2 SOL   833       1.590  32.421  24.451  1.00  0.00           H
ATOM   3037  OW  SOL   834       2.400  29.531  27.481  1.00  0.00           O
ATOM   3038  HW1 SOL   834       2.540  28.691  28.001  1.00  0.00           H
ATOM   3039  HW2 SOL   834       1.850  30.171  28.031  1.00  0.00           H
ATOM   3040  OW  SOL   835       6.200  36.481  33.011  1.00  0.00           O
ATOM   3041  HW1 SOL   835       5.280  36.311  33.361  1.00  0.00           H
ATOM   3042  HW2 SOL   835       6.480  37.401  33.271  1.00  0.00           H
ATOM   3043  OW  SOL   836       6.060  28.261  19.851  1.00  0.00           O
ATOM   3044  HW1 SOL   836       6.130  29.101  19.311  1.00  0.00           H
ATOM   3045  HW2 SOL   836       6.520  28.391  20.731  1.00  0.00           H
ATOM   3046  OW  SOL   837      15.941  19.761  33.421  1.00  0.00           O
ATOM   3047  HW1 SOL   837      15.761  20.431  32.701  1.00  0.00           H
ATOM   3048  HW2 SOL   837      15.911  20.221  34.311  1.00  0.00           H
ATOM   3049  OW  SOL   838       1.220  25.051  24.251  1.00  0.00           O
ATOM   3050  HW1 SOL   838       0.770  24.171  24.421  1.00  0.00           H
ATOM   3051  HW2 SOL   838       1.210  25.591  25.091  1.00  0.00           H
ATOM   3052  OW  SOL   839      18.421  36.291  22.211  1.00  0.00           O
ATOM   3053  HW1 SOL   839      18.961  36.001  23.011  1.00  0.00           H
ATOM   3054  HW2 SOL   839      18.721  37.191  21.921  1.00  0.00           H
ATOM   3055  OW  SOL   840       0.270  34.581  19.791  1.00  0.00           O
ATOM   3056  HW1 SOL   840       0.080  33.621  20.001  1.00  0.00           H
ATOM   3057  HW2 SOL   840      -0.060  35.161  20.541  1.00  0.00           H
ATOM   3058  OW  SOL   841      16.891  27.841  24.741  1.00  0.00           O
ATOM   3059  HW1 SOL   841      17.841  27.551  24.821  1.00  0.00           H
ATOM   3060  HW2 SOL   841      16.811  28.491  23.991  1.00  0.00           H
ATOM   3061  OW  SOL   842      16.411  29.701  22.941  1.00  0.00           O
ATOM   3062  HW1 SOL   842      17.271  29.721  22.421  1.00  0.00           H
ATOM   3063  HW2 SOL   842      16.551  30.171  23.821  1.00  0.00           H
ATOM   3064  OW  SOL   843       1.130  25.991  34.591  1.00  0.00           O
ATOM   3065  HW1 SOL   843       2.010  25.861  35.041  1.00  0.00           H
ATOM   3066  HW2 SOL   843       1.000  26.961  34.371  1.00  0.00           H
ATOM   3067  OW  SOL   844       6.130  32.271  25.881  1.00  0.00           O
ATOM   3068  HW1 SOL   844       5.640  31.401  25.971  1.00  0.00           H
ATOM   3069  HW2 SOL   844       5.900  32.701  25.011  1.00  0.00           H
ATOM   3070  OW  SOL   845      12.931  30.901  32.851  1.00  0.00           O
ATOM   3071  HW1 SOL   845      13.301  30.171  32.271  1.00  0.00           H
ATOM   3072  HW2 SOL   845      13.451  30.951  33.701  1.00  0.00           H
ATOM   3073  OW  SOL   846       8.090  18.661  23.641  1.00  0.00           O
ATOM   3074  HW1 SOL   846       8.490  19.571  23.551  1.00  0.00           H
ATOM   3075  HW2 SOL   846       7.090  18.741  23.701  1.00  0.00           H
ATOM   3076  OW  SOL   847       1.970  28.381  31.261  1.00  0.00           O
ATOM   3077  HW1 SOL   847       2.860  27.931  31.121  1.00  0.00           H
ATOM   3078  HW2 SOL   847       1.240  27.731  31.071  1.00  0.00           H
ATOM   3079  OW  SOL   848      15.251  28.611  20.521  1.00  0.00           O
ATOM   3080  HW1 SOL   848      14.621  27.851  20.651  1.00  0.00           H
ATOM   3081  HW2 SOL   848      15.731  28.791  21.381  1.00  0.00           H
ATOM   3082  OW  SOL   849      11.871  36.541  34.781  1.00  0.00           O
ATOM   3083  HW1 SOL   849      12.111  37.141  34.021  1.00  0.00           H
ATOM   3084  HW2 SOL   849      11.941  35.591  34.481  1.00  0.00           H
ATOM   3085  OW  SOL   850       3.170  21.131  36.631  1.00  0.00           O
ATOM   3086  HW1 SOL   850       3.880  21.841  36.691  1.00  0.00           H
ATOM   3087  HW2 SOL   850       2.290  21.521  36.911  1.00  0.00           H
ATOM   3088  OW  SOL   851      14.661  32.791  28.151  1.00  0.00           O
ATOM   3089  HW1 SOL   851      14.071  32.851  28.951  1.00  0.00           H
ATOM   3090  HW2 SOL   851      14.511  31.911  27.691  1.00  0.00           H
ATOM   3091  OW  SOL   852      16.671  35.761  24.341  1.00  0.00           O
ATOM   3092  HW1 SOL   852      16.261  35.531  23.461  1.00  0.00           H
ATOM   3093  HW2 SOL   852      16.491  35.021  24.991  1.00  0.00           H
ATOM   3094  OW  SOL   853       5.980  25.911  21.321  1.00  0.00           O
ATOM   3095  HW1 SOL   853       6.220  26.601  20.641  1.00  0.00           H
ATOM   3096  HW2 SOL   853       5.200  26.241  21.861  1.00  0.00           H
ATOM   3097  OW  SOL   854      15.761  35.241  21.691  1.00  0.00           O
ATOM   3098  HW1 SOL   854      16.651  35.701  21.721  1.00  0.00           H
ATOM   3099  HW2 SOL   854      15.551  35.001  20.741  1.00  0.00           H
ATOM   3100  OW  SOL   855       8.070  24.671  33.271  1.00  0.00           O
ATOM   3101  HW1 SOL   855       7.600  24.641  34.161  1.00  0.00           H
ATOM   3102  HW2 SOL   855       7.560  24.121  32.611  1.00  0.00           H
ATOM   3103  OW  SOL   856      13.941  23.311  35.361  1.00  0.00           O
ATOM   3104  HW1 SOL   856      13.741  23.741  36.241  1.00  0.00           H
ATOM   3105  HW2 SOL   856      14.721  22.691  35.451  1.00  0.00           H
ATOM   3106  OW  SOL   857       9.731  27.521  34.341  1.00  0.00           O
ATOM   3107  HW1 SOL   857      10.191  26.681  34.051  1.00  0.00           H
ATOM   3108  HW2 SOL   857       9.171  27.861  33.591  1.00  0.00           H
ATOM   3109  OW  SOL   858       9.911  22.721  31.041  1.00  0.00           O
ATOM   3110  HW1 SOL   858       9.141  23.061  31.581  1.00  0.00           H
ATOM   3111  HW2 SOL   858       9.571  22.211  30.251  1.00  0.00           H
ATOM   3112  OW  SOL   859      10.411  25.631  22.911  1.00  0.00           O
ATOM   3113  HW1 SOL   859      10.671  25.591  23.871  1.00  0.00           H
ATOM   3114  HW2 SOL   859       9.561  25.121  22.771  1.00  0.00           H
ATOM   3115  OW  SOL   860       0.760  26.731  26.511  1.00  0.00           O
ATOM   3116  HW1 SOL   860       1.750  26.611  26.601  1.00  0.00           H
ATOM   3117  HW2 SOL   860       0.520  27.681  26.721  1.00  0.00           H
ATOM   3118  OW  SOL   861       1.300  36.831  34.331  1.00  0.00           O
ATOM   3119  HW1 SOL   861       1.200  36.681  35.321  1.00  0.00           H
ATOM   3120  HW2 SOL   861       0.440  37.191  33.971  1.00  0.00           H
ATOM   3121  OW  SOL   862       8.650  22.101  20.571  1.00  0.00           O
ATOM   3122  HW1 SOL   862       9.240  22.731  20.081  1.00  0.00           H
ATOM   3123  HW2 SOL   862       8.840  21.161  20.281  1.00  0.00           H
ATOM   3124  OW  SOL   863      17.191  24.471  36.931  1.00  0.00           O
ATOM   3125  HW1 SOL   863      16.931  25.361  36.571  1.00  0.00           H
ATOM   3126  HW2 SOL   863      17.171  23.791  36.201  1.00  0.00           H
ATOM   3127  OW  SOL   864      13.621  30.061  24.071  1.00  0.00           O
ATOM   3128  HW1 SOL   864      14.451  29.771  23.591  1.00  0.00           H
ATOM   3129  HW2 SOL   864      13.131  30.731  23.511  1.00  0.00           H
ATOM   3130  OW  SOL   865       5.500  20.581  27.471  1.00  0.00           O
ATOM   3131  HW1 SOL   865       5.450  20.531  28.471  1.00  0.00           H
ATOM   3132  HW2 SOL   865       5.520  21.541  27.181  1.00  0.00           H
ATOM   3133  OW  SOL   866      10.081  33.181  23.391  1.00  0.00           O
ATOM   3134  HW1 SOL   866       9.621  33.901  22.871  1.00  0.00           H
ATOM   3135  HW2 SOL   866      10.041  33.381  24.371  1.00  0.00           H
ATOM   3136  OW  SOL   867       3.510  36.631  27.151  1.00  0.00           O
ATOM   3137  HW1 SOL   867       4.010  35.771  27.211  1.00  0.00           H
ATOM   3138  HW2 SOL   867       4.160  37.401  27.121  1.00  0.00           H
ATOM   3139  OW  SOL   868      17.951  29.281  27.351  1.00  0.00           O
ATOM   3140  HW1 SOL   868      17.331  29.131  26.591  1.00  0.00           H
ATOM   3141  HW2 SOL   868      17.431  29.391  28.201  1.00  0.00           H
ATOM   3142  OW  SOL   869      12.271  34.121  33.681  1.00  0.00           O
ATOM   3143  HW1 SOL   869      12.331  33.351  34.321  1.00  0.00           H
ATOM   3144  HW2 SOL   869      11.751  33.861  32.881  1.00  0.00           H
ATOM   3145  OW  SOL   870       3.210  28.051  21.041  1.00  0.00           O
ATOM   3146  HW1 SOL   870       4.030  28.441  20.621  1.00  0.00           H
ATOM   3147  HW2 SOL   870       2.940  27.231  20.551  1.00  0.00           H
ATOM   3148  OW  SOL   871      14.581  25.971  25.901  1.00  0.00           O
ATOM   3149  HW1 SOL   871      14.531  25.321  26.651  1.00  0.00           H
ATOM   3150  HW2 SOL   871      15.381  26.561  26.031  1.00  0.00           H
ATOM   3151  OW  SOL   872       4.610  31.281  35.891  1.00  0.00           O
ATOM   3152  HW1 SOL   872       4.110  31.291  35.031  1.00  0.00           H
ATOM   3153  HW2 SOL   872       3.980  31.101  36.651  1.00  0.00           H
ATOM   3154  OW  SOL   873      11.111  36.381  20.991  1.00  0.00           O
ATOM   3155  HW1 SOL   873      10.511  35.761  21.491  1.00  0.00           H
ATOM   3156  HW2 SOL   873      11.421  35.941  20.141  1.00  0.00           H
ATOM   3157  OW  SOL   874       2.020  21.471  33.601  1.00  0.00           O
ATOM   3158  HW1 SOL   874       1.220  22.071  33.471  1.00  0.00           H
ATOM   3159  HW2 SOL   874       1.920  20.981  34.461  1.00  0.00           H
ATOM   3160  OW  SOL   875      16.321  32.391  19.431  1.00  0.00           O
ATOM   3161  HW1 SOL   875      16.001  33.331  19.331  1.00  0.00           H
ATOM   3162  HW2 SOL   875      15.561  31.761  19.311  1.00  0.00           H
ATOM   3163  OW  SOL   876       4.640  36.051  21.851  1.00  0.00           O
ATOM   3164  HW1 SOL   876       4.970  36.441  22.711  1.00  0.00           H
ATOM   3165  HW2 SOL   876       5.400  35.981  21.201  1.00  0.00           H
ATOM   3166  OW  SOL   877      14.001  19.691  22.881  1.00  0.00           O
ATOM   3167  HW1 SOL   877      13.761  19.321  21.981  1.00  0.00           H
ATOM   3168  HW2 SOL   877      14.991  19.851  22.921  1.00  0.00           H
ATOM   3169  OW  SOL   878       2.490  36.471  31.031  1.00  0.00           O
ATOM   3170  HW1 SOL   878       3.060  35.821  31.531  1.00  0.00           H
ATOM   3171  HW2 SOL   878       2.330  36.141  30.101  1.00  0.00           H
ATOM   3172  OW  SOL   879       9.401  35.601  27.661  1.00  0.00           O
ATOM   3173  HW1 SOL   879      10.201  35.031  27.871  1.00  0.00           H
ATOM   3174  HW2 SOL   879       8.911  35.201  26.891  1.00  0.00           H
ATOM   3175  OW  SOL   880       3.820  25.621  23.421  1.00  0.00           O
ATOM   3176  HW1 SOL   880       4.270  24.721  23.391  1.00  0.00           H
ATOM   3177  HW2 SOL   880       2.880  25.511  23.751  1.00  0.00           H
ATOM   3178  OW  SOL   881      15.471  20.841  35.911  1.00  0.00           O
ATOM   3179  HW1 SOL   881      15.421  21.211  36.831  1.00  0.00           H
ATOM   3180  HW2 SOL   881      14.751  20.151  35.791  1.00  0.00           H
ATOM   3181  OW  SOL   882       6.140  19.841  19.791  1.00  0.00           O
ATOM   3182  HW1 SOL   882       7.120  19.621  19.861  1.00  0.00           H
ATOM   3183  HW2 SOL   882       5.830  19.671  18.861  1.00  0.00           H
ATOM   3184  OW  SOL   883       7.810  21.261  36.111  1.00  0.00           O
ATOM   3185  HW1 SOL   883       8.480  20.651  36.541  1.00  0.00           H
ATOM   3186  HW2 SOL   883       7.080  21.451  36.761  1.00  0.00           H
ATOM   3187  OW  SOL   884       8.880  33.761  30.571  1.00  0.00           O
ATOM   3188  HW1 SOL   884       8.650  33.511  29.631  1.00  0.00           H
ATOM   3189  HW2 SOL   884       9.490  33.071  30.961  1.00  0.00           H
ATOM   3190  OW  SOL   885      13.511  24.521  32.951  1.00  0.00           O
ATOM   3191  HW1 SOL   885      13.791  24.091  33.801  1.00  0.00           H
ATOM   3192  HW2 SOL   885      13.761  25.481  32.961  1.00  0.00           H
ATOM   3193  OW  SOL   886       8.030  32.641  27.861  1.00  0.00           O
ATOM   3194  HW1 SOL   886       8.930  32.781  27.441  1.00  0.00           H
ATOM   3195  HW2 SOL   886       7.320  32.661  27.151  1.00  0.00           H
ATOM   3196  OW  SOL   887       9.220  23.651  27.611  1.00  0.00           O
ATOM   3197  HW1 SOL   887       8.970  23.561  26.651  1.00  0.00           H
ATOM   3198  HW2 SOL   887       9.700  22.831  27.921  1.00  0.00           H
ATOM   3199  OW  SOL   888       5.390  19.261  23.741  1.00  0.00           O
ATOM   3200  HW1 SOL   888       4.580  19.271  24.321  1.00  0.00           H
ATOM   3201  HW2 SOL   888       5.420  20.091  23.191  1.00  0.00           H
ATOM   3202  OW  SOL   889      14.341  30.501  19.031  1.00  0.00           O
ATOM   3203  HW1 SOL   889      14.661  29.741  19.601  1.00  0.00           H
ATOM   3204  HW2 SOL   889      13.421  30.771  19.331  1.00  0.00           H
ATOM   3205  OW  SOL   890       2.970  18.971  20.331  1.00  0.00           O
ATOM   3206  HW1 SOL   890       3.460  19.811  20.121  1.00  0.00           H
ATOM   3207  HW2 SOL   890       3.590  18.321  20.781  1.00  0.00           H
ATOM   3208  OW  SOL   891       9.351  20.981  23.421  1.00  0.00           O
ATOM   3209  HW1 SOL   891       8.871  21.391  22.641  1.00  0.00           H
ATOM   3210  HW2 SOL   891      10.341  20.961  23.231  1.00  0.00           H
ATOM   3211  OW  SOL   892      10.761  25.451  33.261  1.00  0.00           O
ATOM   3212  HW1 SOL   892       9.961  24.841  33.291  1.00  0.00           H
ATOM   3213  HW2 SOL   892      11.571  24.921  33.021  1.00  0.00           H
ATOM   3214  OW  SOL   893      12.271  34.321  26.551  1.00  0.00           O
ATOM   3215  HW1 SOL   893      12.481  35.061  25.901  1.00  0.00           H
ATOM   3216  HW2 SOL   893      12.951  34.321  27.281  1.00  0.00           H
ATOM   3217  OW  SOL   894       4.590  30.141  26.031  1.00  0.00           O
ATOM   3218  HW1 SOL   894       3.880  29.871  26.681  1.00  0.00           H
ATOM   3219  HW2 SOL   894       4.330  29.861  25.101  1.00  0.00           H
ATOM   3220  OW  SOL   895      12.711  36.591  24.531  1.00  0.00           O
ATOM   3221  HW1 SOL   895      13.151  37.231  23.891  1.00  0.00           H
ATOM   3222  HW2 SOL   895      12.211  37.111  25.231  1.00  0.00           H
ATOM   3223  OW  SOL   896      10.321  24.111  18.781  1.00  0.00           O
ATOM   3224  HW1 SOL   896       9.911  24.931  18.391  1.00  0.00           H
ATOM   3225  HW2 SOL   896      10.961  24.371  19.511  1.00  0.00           H
ATOM   3226  OW  SOL   897       0.780  24.181  32.481  1.00  0.00           O
ATOM   3227  HW1 SOL   897       1.700  24.171  32.071  1.00  0.00           H
ATOM   3228  HW2 SOL   897       0.720  24.921  33.151  1.00  0.00           H
ATOM   3229  OW  SOL   898       8.660  23.161  25.041  1.00  0.00           O
ATOM   3230  HW1 SOL   898       8.340  23.881  24.421  1.00  0.00           H
ATOM   3231  HW2 SOL   898       8.900  22.351  24.511  1.00  0.00           H
ATOM   3232  OW  SOL   899      10.171  19.011  26.151  1.00  0.00           O
ATOM   3233  HW1 SOL   899       9.451  19.061  25.461  1.00  0.00           H
ATOM   3234  HW2 SOL   899       9.931  18.321  26.841  1.00  0.00           H
ATOM   3235  OW  SOL   900      14.291  30.351  27.291  1.00  0.00           O
ATOM   3236  HW1 SOL   900      13.741  29.511  27.221  1.00  0.00           H
ATOM   3237  HW2 SOL   900      14.551  30.641  26.371  1.00  0.00           H
ATOM   3238  OW  SOL   901      14.661  24.521  28.541  1.00  0.00           O
ATOM   3239  HW1 SOL   901      14.361  23.571  28.611  1.00  0.00           H
ATOM   3240  HW2 SOL   901      15.391  24.681  29.201  1.00  0.00           H
ATOM   3241  OW  SOL   902      18.571  26.951  22.391  1.00  0.00           O
ATOM   3242  HW1 SOL   902      18.991  26.311  23.031  1.00  0.00           H
ATOM   3243  HW2 SOL   902      18.191  26.441  21.611  1.00  0.00           H
ATOM   3244  OW  SOL   903       4.880  32.471  20.361  1.00  0.00           O
ATOM   3245  HW1 SOL   903       4.010  32.321  20.831  1.00  0.00           H
ATOM   3246  HW2 SOL   903       4.710  32.731  19.411  1.00  0.00           H
ATOM   3247  OW  SOL   904      16.641  31.421  25.191  1.00  0.00           O
ATOM   3248  HW1 SOL   904      17.631  31.501  25.331  1.00  0.00           H
ATOM   3249  HW2 SOL   904      16.191  32.261  25.501  1.00  0.00           H
ATOM   3250  OW  SOL   905      13.901  24.371  19.401  1.00  0.00           O
ATOM   3251  HW1 SOL   905      13.361  24.161  20.211  1.00  0.00           H
ATOM   3252  HW2 SOL   905      14.811  23.961  19.491  1.00  0.00           H
ATOM   3253  OW  SOL   906       5.270  21.181  21.901  1.00  0.00           O
ATOM   3254  HW1 SOL   906       5.540  20.591  21.151  1.00  0.00           H
ATOM   3255  HW2 SOL   906       5.270  22.131  21.591  1.00  0.00           H
ATOM   3256  OW  SOL   907      17.541  30.851  34.501  1.00  0.00           O
ATOM   3257  HW1 SOL   907      18.451  30.461  34.371  1.00  0.00           H
ATOM   3258  HW2 SOL   907      17.621  31.811  34.741  1.00  0.00           H
ATOM   3259  OW  SOL   908      10.641  32.091  32.021  1.00  0.00           O
ATOM   3260  HW1 SOL   908       9.841  31.861  32.571  1.00  0.00           H
ATOM   3261  HW2 SOL   908      11.471  31.831  32.511  1.00  0.00           H
ATOM   3262  OW  SOL   909      15.921  34.911  34.871  1.00  0.00           O
ATOM   3263  HW1 SOL   909      16.191  35.251  33.971  1.00  0.00           H
ATOM   3264  HW2 SOL   909      16.711  34.531  35.331  1.00  0.00           H
ATOM   3265  OW  SOL   910      11.111  30.571  29.621  1.00  0.00           O
ATOM   3266  HW1 SOL   910      10.711  31.011  30.431  1.00  0.00           H
ATOM   3267  HW2 SOL   910      10.701  30.941  28.791  1.00  0.00           H
ATOM   3268  OW  SOL   911      16.381  29.611  29.411  1.00  0.00           O
ATOM   3269  HW1 SOL   911      16.431  30.421  30.001  1.00  0.00           H
ATOM   3270  HW2 SOL   911      15.521  29.631  28.901  1.00  0.00           H
ATOM   3271  OW  SOL   912       9.150  19.511  32.641  1.00  0.00           O
ATOM   3272  HW1 SOL   912       9.400  19.311  31.691  1.00  0.00           H
ATOM   3273  HW2 SOL   912       9.870  20.071  33.061  1.00  0.00           H
ATOM   3274  OW  SOL   913       9.801  29.781  35.811  1.00  0.00           O
ATOM   3275  HW1 SOL   913       8.811  29.841  35.911  1.00  0.00           H
ATOM   3276  HW2 SOL   913      10.031  28.981  35.251  1.00  0.00           H
ATOM   3277  OW  SOL   914       7.050  29.121  22.301  1.00  0.00           O
ATOM   3278  HW1 SOL   914       6.910  29.191  23.291  1.00  0.00           H
ATOM   3279  HW2 SOL   914       7.890  28.611  22.121  1.00  0.00           H
ATOM   3280  OW  SOL   915       4.100  26.751  31.131  1.00  0.00           O
ATOM   3281  HW1 SOL   915       4.960  26.871  31.631  1.00  0.00           H
ATOM   3282  HW2 SOL   915       3.680  25.881  31.401  1.00  0.00           H
ATOM   3283  OW  SOL   916      12.741  22.481  31.241  1.00  0.00           O
ATOM   3284  HW1 SOL   916      12.951  23.221  31.881  1.00  0.00           H
ATOM   3285  HW2 SOL   916      11.851  22.651  30.811  1.00  0.00           H
ATOM   3286  OW  SOL   917       0.640  34.261  31.931  1.00  0.00           O
ATOM   3287  HW1 SOL   917       0.180  35.081  31.591  1.00  0.00           H
ATOM   3288  HW2 SOL   917       1.620  34.451  32.021  1.00  0.00           H
ATOM   3289  OW  SOL   918       3.670  29.621  23.631  1.00  0.00           O
ATOM   3290  HW1 SOL   918       3.600  30.451  23.071  1.00  0.00           H
ATOM   3291  HW2 SOL   918       3.710  28.821  23.031  1.00  0.00           H
ATOM   3292  OW  SOL   919       5.660  23.991  27.271  1.00  0.00           O
ATOM   3293  HW1 SOL   919       5.780  24.651  26.531  1.00  0.00           H
ATOM   3294  HW2 SOL   919       6.120  24.331  28.101  1.00  0.00           H
ATOM   3295  OW  SOL   920      12.521  32.101  22.501  1.00  0.00           O
ATOM   3296  HW1 SOL   920      13.021  32.871  22.901  1.00  0.00           H
ATOM   3297  HW2 SOL   920      11.571  32.121  22.821  1.00  0.00           H
ATOM   3298  OW  SOL   921      12.721  33.071  30.041  1.00  0.00           O
ATOM   3299  HW1 SOL   921      13.191  33.201  30.911  1.00  0.00           H
ATOM   3300  HW2 SOL   921      12.061  32.331  30.131  1.00  0.00           H
ATOM   3301  OW  SOL   922      15.821  25.011  23.341  1.00  0.00           O
ATOM   3302  HW1 SOL   922      15.511  25.621  24.071  1.00  0.00           H
ATOM   3303  HW2 SOL   922      16.321  25.531  22.651  1.00  0.00           H
ATOM   3304  OW  SOL   923       3.540  33.721  31.911  1.00  0.00           O
ATOM   3305  HW1 SOL   923       3.330  33.281  31.041  1.00  0.00           H
ATOM   3306  HW2 SOL   923       4.510  33.981  31.941  1.00  0.00           H
ATOM   3307  OW  SOL   924       4.020  26.131  34.601  1.00  0.00           O
ATOM   3308  HW1 SOL   924       4.700  26.681  34.131  1.00  0.00           H
ATOM   3309  HW2 SOL   924       4.420  25.251  34.871  1.00  0.00           H
ATOM   3310  OW  SOL   925      15.871  26.411  35.321  1.00  0.00           O
ATOM   3311  HW1 SOL   925      14.951  26.791  35.271  1.00  0.00           H
ATOM   3312  HW2 SOL   925      16.471  26.881  34.671  1.00  0.00           H
ATOM   3313  OW  SOL   926      10.131  19.671  36.321  1.00  0.00           O
ATOM   3314  HW1 SOL   926      10.191  20.521  35.801  1.00  0.00           H
ATOM   3315  HW2 SOL   926      10.451  18.911  35.751  1.00  0.00           H
ATOM   3316  OW  SOL   927       5.040  19.121  36.021  1.00  0.00           O
ATOM   3317  HW1 SOL   927       4.620  18.551  35.321  1.00  0.00           H
ATOM   3318  HW2 SOL   927       4.380  19.811  36.341  1.00  0.00           H
ATOM   3319  OW  SOL   928       5.730  27.321  28.911  1.00  0.00           O
ATOM   3320  HW1 SOL   928       6.170  28.211  28.821  1.00  0.00           H
ATOM   3321  HW2 SOL   928       5.100  27.321  29.681  1.00  0.00           H
ATOM   3322  OW  SOL   929      13.601  27.241  29.071  1.00  0.00           O
ATOM   3323  HW1 SOL   929      12.851  27.241  28.411  1.00  0.00           H
ATOM   3324  HW2 SOL   929      13.971  26.321  29.161  1.00  0.00           H
ATOM   3325  OW  SOL   930      12.091  23.871  21.371  1.00  0.00           O
ATOM   3326  HW1 SOL   930      12.221  23.031  21.911  1.00  0.00           H
ATOM   3327  HW2 SOL   930      11.801  24.611  21.971  1.00  0.00           H
ATOM   3328  OW  SOL   931       3.070  20.751  30.931  1.00  0.00           O
ATOM   3329  HW1 SOL   931       2.840  21.121  31.831  1.00  0.00           H
ATOM   3330  HW2 SOL   931       2.770  19.801  30.871  1.00  0.00           H
ATOM   3331  OW  SOL   932       0.370  31.721  31.441  1.00  0.00           O
ATOM   3332  HW1 SOL   932       0.900  31.231  32.121  1.00  0.00           H
ATOM   3333  HW2 SOL   932       0.590  32.701  31.491  1.00  0.00           H
ATOM   3334  OW  SOL   933       7.320  24.961  29.261  1.00  0.00           O
ATOM   3335  HW1 SOL   933       7.910  24.701  28.501  1.00  0.00           H
ATOM   3336  HW2 SOL   933       7.040  25.921  29.151  1.00  0.00           H
ATOM   3337  OW  SOL   934      17.281  27.971  37.161  1.00  0.00           O
ATOM   3338  HW1 SOL   934      16.821  27.901  36.271  1.00  0.00           H
ATOM   3339  HW2 SOL   934      16.661  28.411  37.821  1.00  0.00           H
ATOM   3340  OW  SOL   935       3.070  19.251  24.801  1.00  0.00           O
ATOM   3341  HW1 SOL   935       2.960  20.191  25.131  1.00  0.00           H
ATOM   3342  HW2 SOL   935       3.020  18.621  25.571  1.00  0.00           H
ATOM   3343  OW  SOL   936      16.221  22.291  22.361  1.00  0.00           O
ATOM   3344  HW1 SOL   936      16.241  21.531  23.001  1.00  0.00           H
ATOM   3345  HW2 SOL   936      15.741  23.061  22.761  1.00  0.00           H
ATOM   3346  OW  SOL   937      10.231  26.281  28.281  1.00  0.00           O
ATOM   3347  HW1 SOL   937      10.381  26.491  29.241  1.00  0.00           H
ATOM   3348  HW2 SOL   937       9.931  25.331  28.191  1.00  0.00           H
ATOM   3349  OW  SOL   938       9.801  34.351  35.621  1.00  0.00           O
ATOM   3350  HW1 SOL   938       9.601  34.791  34.741  1.00  0.00           H
ATOM   3351  HW2 SOL   938      10.191  33.441  35.461  1.00  0.00           H
ATOM   3352  OW  SOL   939      18.591  33.801  34.671  1.00  0.00           O
ATOM   3353  HW1 SOL   939      18.731  34.071  33.721  1.00  0.00           H
ATOM   3354  HW2 SOL   939      19.421  34.021  35.201  1.00  0.00           H
ATOM   3355  OW  SOL   940       3.500  27.601  36.661  1.00  0.00           O
ATOM   3356  HW1 SOL   940       4.260  28.041  37.141  1.00  0.00           H
ATOM   3357  HW2 SOL   940       3.850  27.131  35.841  1.00  0.00           H
ATOM   3358  OW  SOL   941      15.401  21.361  19.871  1.00  0.00           O
ATOM   3359  HW1 SOL   941      14.791  20.611  20.101  1.00  0.00           H
ATOM   3360  HW2 SOL   941      15.621  21.881  20.701  1.00  0.00           H
ATOM   3361  OW  SOL   942      13.031  27.001  19.041  1.00  0.00           O
ATOM   3362  HW1 SOL   942      13.371  26.071  19.191  1.00  0.00           H
ATOM   3363  HW2 SOL   942      13.211  27.271  18.091  1.00  0.00           H
ATOM   3364  OW  SOL   943      10.681  31.951  27.111  1.00  0.00           O
ATOM   3365  HW1 SOL   943      10.751  31.111  26.561  1.00  0.00           H
ATOM   3366  HW2 SOL   943      11.301  32.641  26.751  1.00  0.00           H
ATOM   3367  OW  SOL   944       3.190  26.721  28.111  1.00  0.00           O
ATOM   3368  HW1 SOL   944       4.120  27.081  28.161  1.00  0.00           H
ATOM   3369  HW2 SOL   944       3.130  25.871  28.631  1.00  0.00           H
ATOM   3370  OW  SOL   945       3.390  23.711  28.681  1.00  0.00           O
ATOM   3371  HW1 SOL   945       2.870  22.881  28.511  1.00  0.00           H
ATOM   3372  HW2 SOL   945       4.160  23.761  28.041  1.00  0.00           H
ATOM   3373  OW  SOL   946      11.381  22.421  35.401  1.00  0.00           O
ATOM   3374  HW1 SOL   946      10.931  23.051  36.041  1.00  0.00           H
ATOM   3375  HW2 SOL   946      12.311  22.731  35.231  1.00  0.00           H
ATOM   3376  OW  SOL   947      11.601  20.691  33.391  1.00  0.00           O
ATOM   3377  HW1 SOL   947      11.601  21.331  34.161  1.00  0.00           H
ATOM   3378  HW2 SOL   947      11.881  21.171  32.561  1.00  0.00           H
ATOM   3379  OW  SOL   948       0.080  31.881  20.621  1.00  0.00           O
ATOM   3380  HW1 SOL   948      -0.850  32.091  20.311  1.00  0.00           H
ATOM   3381  HW2 SOL   948       0.180  30.891  20.751  1.00  0.00           H
ATOM   3382  OW  SOL   949       0.880  36.631  27.891  1.00  0.00           O
ATOM   3383  HW1 SOL   949       0.460  35.771  27.621  1.00  0.00           H
ATOM   3384  HW2 SOL   949       1.820  36.661  27.551  1.00  0.00           H
ATOM   3385  OW  SOL   950       5.040  34.301  27.721  1.00  0.00           O
ATOM   3386  HW1 SOL   950       5.700  35.041  27.811  1.00  0.00           H
ATOM   3387  HW2 SOL   950       5.480  33.511  27.301  1.00  0.00           H
ATOM   3388  OW  SOL   951      10.021  26.581  31.001  1.00  0.00           O
ATOM   3389  HW1 SOL   951      10.431  26.261  31.861  1.00  0.00           H
ATOM   3390  HW2 SOL   951       9.061  26.311  30.971  1.00  0.00           H
ATOM   3391  OW  SOL   952       0.400  24.061  29.761  1.00  0.00           O
ATOM   3392  HW1 SOL   952       1.250  23.731  29.351  1.00  0.00           H
ATOM   3393  HW2 SOL   952       0.530  24.211  30.741  1.00  0.00           H
ATOM   3394  OW  SOL   953      13.691  28.121  35.221  1.00  0.00           O
ATOM   3395  HW1 SOL   953      14.081  29.011  35.421  1.00  0.00           H
ATOM   3396  HW2 SOL   953      13.791  27.921  34.251  1.00  0.00           H
ATOM   3397  OW  SOL   954       8.150  24.341  21.871  1.00  0.00           O
ATOM   3398  HW1 SOL   954       8.220  23.451  21.411  1.00  0.00           H
ATOM   3399  HW2 SOL   954       7.210  24.681  21.791  1.00  0.00           H
ATOM   3400  OW  SOL   955      16.571  24.661  30.681  1.00  0.00           O
ATOM   3401  HW1 SOL   955      16.191  23.971  31.301  1.00  0.00           H
ATOM   3402  HW2 SOL   955      17.391  24.301  30.241  1.00  0.00           H
ATOM   3403  OW  SOL   956       2.520  34.261  36.061  1.00  0.00           O
ATOM   3404  HW1 SOL   956       2.220  34.831  36.821  1.00  0.00           H
ATOM   3405  HW2 SOL   956       2.450  33.291  36.321  1.00  0.00           H
ATOM   3406  OW  SOL   957       6.710  23.261  31.311  1.00  0.00           O
ATOM   3407  HW1 SOL   957       6.370  22.371  31.011  1.00  0.00           H
ATOM   3408  HW2 SOL   957       6.970  23.801  30.511  1.00  0.00           H
ATOM   3409  OW  SOL   958       9.300  35.401  33.271  1.00  0.00           O
ATOM   3410  HW1 SOL   958       9.060  35.221  32.321  1.00  0.00           H
ATOM   3411  HW2 SOL   958       9.600  36.341  33.371  1.00  0.00           H
ATOM   3412  OW  SOL   959       4.730  23.621  20.531  1.00  0.00           O
ATOM   3413  HW1 SOL   959       5.340  24.421  20.571  1.00  0.00           H
ATOM   3414  HW2 SOL   959       3.780  23.931  20.601  1.00  0.00           H
ATOM   3415  OW  SOL   960       1.590  29.991  33.281  1.00  0.00           O
ATOM   3416  HW1 SOL   960       1.810  29.381  34.041  1.00  0.00           H
ATOM   3417  HW2 SOL   960       1.690  29.501  32.421  1.00  0.00           H
ATOM   3418  OW  SOL   961      13.471  29.211  30.961  1.00  0.00           O
ATOM   3419  HW1 SOL   961      13.711  28.581  30.221  1.00  0.00           H
ATOM   3420  HW2 SOL   961      12.571  29.611  30.781  1.00  0.00           H
ATOM   3421  OW  SOL   962      13.021  27.171  21.711  1.00  0.00           O
ATOM   3422  HW1 SOL   962      12.161  26.861  22.131  1.00  0.00           H
ATOM   3423  HW2 SOL   962      12.981  27.031  20.721  1.00  0.00           H
ATOM   3424  OW  SOL   963      17.591  36.091  30.161  1.00  0.00           O
ATOM   3425  HW1 SOL   963      18.201  36.391  29.431  1.00  0.00           H
ATOM   3426  HW2 SOL   963      17.211  35.201  29.941  1.00  0.00           H
ATOM   3427  OW  SOL   964      12.521  35.931  29.901  1.00  0.00           O
ATOM   3428  HW1 SOL   964      13.361  35.981  29.361  1.00  0.00           H
ATOM   3429  HW2 SOL   964      12.291  34.971  30.081  1.00  0.00           H
ATOM   3430  OW  SOL   965       0.830  31.201  28.841  1.00  0.00           O
ATOM   3431  HW1 SOL   965       0.780  31.191  29.841  1.00  0.00           H
ATOM   3432  HW2 SOL   965       0.000  30.791  28.461  1.00  0.00           H
ATOM   3433  OW  SOL   966       6.880  35.241  35.781  1.00  0.00           O
ATOM   3434  HW1 SOL   966       6.320  36.051  35.871  1.00  0.00           H
ATOM   3435  HW2 SOL   966       7.400  35.281  34.921  1.00  0.00           H
ATOM   3436  OW  SOL   967      17.261  19.971  23.851  1.00  0.00           O
ATOM   3437  HW1 SOL   967      17.991  19.801  23.181  1.00  0.00           H
ATOM   3438  HW2 SOL   967      16.951  19.101  24.231  1.00  0.00           H
ATOM   3439  OW  SOL   968      13.881  34.351  23.391  1.00  0.00           O
ATOM   3440  HW1 SOL   968      14.551  34.471  22.651  1.00  0.00           H
ATOM   3441  HW2 SOL   968      13.481  35.241  23.621  1.00  0.00           H
ATOM   3442  OW  SOL   969       1.300  36.561  37.131  1.00  0.00           O
ATOM   3443  HW1 SOL   969       0.890  35.821  37.661  1.00  0.00           H
ATOM   3444  HW2 SOL   969       1.940  37.071  37.711  1.00  0.00           H
ATOM   3445  OW  SOL   970      12.801  27.891  25.341  1.00  0.00           O
ATOM   3446  HW1 SOL   970      13.401  27.081  25.361  1.00  0.00           H
ATOM   3447  HW2 SOL   970      13.201  28.581  24.741  1.00  0.00           H
ATOM   3448  OW  SOL   971       8.300  31.351  32.841  1.00  0.00           O
ATOM   3449  HW1 SOL   971       8.250  31.681  33.791  1.00  0.00           H
ATOM   3450  HW2 SOL   971       7.440  31.541  32.381  1.00  0.00           H
ATOM   3451  OW  SOL   972       6.720  34.781  20.161  1.00  0.00           O
ATOM   3452  HW1 SOL   972       6.810  34.881  19.171  1.00  0.00           H
ATOM   3453  HW2 SOL   972       6.320  33.891  20.371  1.00  0.00           H
ATOM   3454  OW  SOL   973      16.501  35.821  32.561  1.00  0.00           O
ATOM   3455  HW1 SOL   973      17.031  35.921  31.721  1.00  0.00           H
ATOM   3456  HW2 SOL   973      16.231  36.721  32.901  1.00  0.00           H
ATOM   3457  OW  SOL   974      18.411  20.371  28.251  1.00  0.00           O
ATOM   3458  HW1 SOL   974      18.801  19.521  27.891  1.00  0.00           H
ATOM   3459  HW2 SOL   974      17.431  20.391  28.061  1.00  0.00           H
ATOM   3460  OW  SOL   975       2.630  21.881  25.821  1.00  0.00           O
ATOM   3461  HW1 SOL   975       1.840  22.391  25.481  1.00  0.00           H
ATOM   3462  HW2 SOL   975       2.540  21.731  26.801  1.00  0.00           H
ATOM   3463  OW  SOL   976      11.941  34.741  18.931  1.00  0.00           O
ATOM   3464  HW1 SOL   976      12.001  33.811  19.301  1.00  0.00           H
ATOM   3465  HW2 SOL   976      11.351  34.741  18.131  1.00  0.00           H
ATOM   3466  OW  SOL   977       8.220  28.641  32.341  1.00  0.00           O
ATOM   3467  HW1 SOL   977       8.620  28.631  31.421  1.00  0.00           H
ATOM   3468  HW2 SOL   977       8.320  29.561  32.741  1.00  0.00           H
ATOM   3469  OW  SOL   978       9.160  27.721  21.531  1.00  0.00           O
ATOM   3470  HW1 SOL   978       9.790  28.101  20.851  1.00  0.00           H
ATOM   3471  HW2 SOL   978       9.560  26.891  21.921  1.00  0.00           H
ATOM   3472  OW  SOL   979      15.041  34.691  19.061  1.00  0.00           O
ATOM   3473  HW1 SOL   979      14.121  35.061  19.131  1.00  0.00           H
ATOM   3474  HW2 SOL   979      15.421  34.891  18.161  1.00  0.00           H
ATOM   3475  OW  SOL   980       3.720  31.501  33.521  1.00  0.00           O
ATOM   3476  HW1 SOL   980       3.590  32.431  33.181  1.00  0.00           H
ATOM   3477  HW2 SOL   980       2.880  30.981  33.391  1.00  0.00           H
ATOM   3478  OW  SOL   981      16.141  31.541  31.511  1.00  0.00           O
ATOM   3479  HW1 SOL   981      16.741  31.571  32.311  1.00  0.00           H
ATOM   3480  HW2 SOL   981      15.391  32.181  31.641  1.00  0.00           H
ATOM   3481  OW  SOL   982      10.391  29.601  25.581  1.00  0.00           O
ATOM   3482  HW1 SOL   982       9.691  29.131  26.121  1.00  0.00           H
ATOM   3483  HW2 SOL   982      10.981  28.921  25.151  1.00  0.00           H
ATOM   3484  OW  SOL   983      10.141  20.981  28.331  1.00  0.00           O
ATOM   3485  HW1 SOL   983      10.061  20.621  27.401  1.00  0.00           H
ATOM   3486  HW2 SOL   983      10.121  20.221  28.981  1.00  0.00           H
ATOM   3487  OW  SOL   984       5.900  33.491  23.531  1.00  0.00           O
ATOM   3488  HW1 SOL   984       6.320  32.911  22.831  1.00  0.00           H
ATOM   3489  HW2 SOL   984       5.460  34.281  23.091  1.00  0.00           H
ATOM   3490  OW  SOL   985      17.091  22.471  32.431  1.00  0.00           O
ATOM   3491  HW1 SOL   985      17.821  23.161  32.471  1.00  0.00           H
ATOM   3492  HW2 SOL   985      17.371  21.721  31.841  1.00  0.00           H
ATOM   3493  OW  SOL   986       2.550  32.101  21.521  1.00  0.00           O
ATOM   3494  HW1 SOL   986       1.590  32.111  21.251  1.00  0.00           H
ATOM   3495  HW2 SOL   986       2.670  32.631  22.361  1.00  0.00           H
ATOM   3496  OW  SOL   987       1.050  28.751  35.881  1.00  0.00           O
ATOM   3497  HW1 SOL   987       0.280  28.421  36.421  1.00  0.00           H
ATOM   3498  HW2 SOL   987       1.900  28.451  36.301  1.00  0.00           H
ATOM   3499  OW  SOL   988       6.720  20.651  33.511  1.00  0.00           O
ATOM   3500  HW1 SOL   988       7.620  20.491  33.111  1.00  0.00           H
ATOM   3501  HW2 SOL   988       6.800  20.701  34.501  1.00  0.00           H
ATOM   3502  OW  SOL   989       0.750  22.071  18.951  1.00  0.00           O
ATOM   3503  HW1 SOL   989      -0.170  21.791  18.661  1.00  0.00           H
ATOM   3504  HW2 SOL   989       1.060  22.841  18.391  1.00  0.00           H
ATOM   3505  OW  SOL   990      14.401  27.181  32.601  1.00  0.00           O
ATOM   3506  HW1 SOL   990      13.831  27.701  31.971  1.00  0.00           H
ATOM   3507  HW2 SOL   990      15.361  27.301  32.361  1.00  0.00           H
ATOM   3508  OW  SOL   991       0.720  20.281  21.801  1.00  0.00           O
ATOM   3509  HW1 SOL   991       0.550  21.111  21.261  1.00  0.00           H
ATOM   3510  HW2 SOL   991       1.620  19.911  21.581  1.00  0.00           H
ATOM   3511  OW  SOL   992      11.831  31.971  19.811  1.00  0.00           O
ATOM   3512  HW1 SOL   992      10.841  31.861  19.831  1.00  0.00           H
ATOM   3513  HW2 SOL   992      12.171  32.121  20.741  1.00  0.00           H
ATOM   3514  OW  SOL   993       6.130  27.041  32.931  1.00  0.00           O
ATOM   3515  HW1 SOL   993       6.690  27.851  32.761  1.00  0.00           H
ATOM   3516  HW2 SOL   993       6.720  26.241  32.961  1.00  0.00           H
ATOM   3517  OW  SOL   994      14.931  36.291  28.211  1.00  0.00           O
ATOM   3518  HW1 SOL   994      15.261  36.931  27.521  1.00  0.00           H
ATOM   3519  HW2 SOL   994      15.591  36.231  28.961  1.00  0.00           H
ATOM   3520  OW  SOL   995       7.160  24.271  35.701  1.00  0.00           O
ATOM   3521  HW1 SOL   995       7.350  24.921  36.441  1.00  0.00           H
ATOM   3522  HW2 SOL   995       7.760  23.471  35.791  1.00  0.00           H
ATOM   3523  OW  SOL   996      14.501  30.821  34.951  1.00  0.00           O
ATOM   3524  HW1 SOL   996      14.411  30.721  35.941  1.00  0.00           H
ATOM   3525  HW2 SOL   996      15.461  30.751  34.691  1.00  0.00           H
ATOM   3526  OW  SOL   997       3.900  36.031  34.221  1.00  0.00           O
ATOM   3527  HW1 SOL   997       2.990  36.441  34.201  1.00  0.00           H
ATOM   3528  HW2 SOL   997       3.830  35.091  34.541  1.00  0.00           H
ATOM   3529  OW  SOL   998      16.741  27.451  31.161  1.00  0.00           O
ATOM   3530  HW1 SOL   998      16.471  26.561  30.791  1.00  0.00           H
ATOM   3531  HW2 SOL   998      16.751  28.131  30.431  1.00  0.00           H
ATOM   3532  OW  SOL   999      12.251  21.871  23.111  1.00  0.00           O
ATOM   3533  HW1 SOL   999      12.901  21.131  23.001  1.00  0.00           H
ATOM   3534  HW2 SOL   999      12.451  22.371  23.951  1.00  0.00           H
ATOM   3535  OW  SOL  1000      17.771  22.041  35.041  1.00  0.00           O
ATOM   3536  HW1 SOL  1000      17.601  22.351  34.101  1.00  0.00           H
ATOM   3537  HW2 SOL  1000      16.931  21.671  35.421  1.00  0.00           H
ATOM   3538  OW  SOL  1001      17.301  27.961  33.791  1.00  0.00           O
ATOM   3539  HW1 SOL  1001      17.681  28.871  33.941  1.00  0.00           H
ATOM   3540  HW2 SOL  1001      17.221  27.791  32.801  1.00  0.00           H
ATOM   3541  OW  SOL  1002       8.590  32.361  18.781  1.00  0.00           O
ATOM   3542  HW1 SOL  1002       8.130  32.511  19.661  1.00  0.00           H
ATOM   3543  HW2 SOL  1002       9.030  33.211  18.481  1.00  0.00           H
ATOM   3544  OW  SOL  1003       6.610  36.521  28.151  1.00  0.00           O
ATOM   3545  HW1 SOL  1003       6.150  37.401  28.021  1.00  0.00           H
ATOM   3546  HW2 SOL  1003       7.600  36.641  28.081  1.00  0.00           H
ATOM   3547  OW  SOL  1004       8.590  28.181  27.231  1.00  0.00           O
ATOM   3548  HW1 SOL  1004       9.130  27.491  27.711  1.00  0.00           H
ATOM   3549  HW2 SOL  1004       8.270  28.871  27.891  1.00  0.00           H
ATOM   3550  OW  SOL  1005      10.831  28.461  19.491  1.00  0.00           O
ATOM   3551  HW1 SOL  1005      10.601  28.991  18.671  1.00  0.00           H
ATOM   3552  HW2 SOL  1005      11.641  27.901  19.301  1.00  0.00           H
ATOM   3553  OW  SOL  1006      18.611  34.311  27.131  1.00  0.00           O
ATOM   3554  HW1 SOL  1006      17.901  34.191  26.431  1.00  0.00           H
ATOM   3555  HW2 SOL  1006      18.621  33.521  27.731  1.00  0.00           H
ATOM   3556  OW  SOL  1007       2.210  31.761  37.061  1.00  0.00           O
ATOM   3557  HW1 SOL  1007       1.560  31.031  36.851  1.00  0.00           H
ATOM   3558  HW2 SOL  1007       2.250  31.901  38.041  1.00  0.00           H
ATOM   3559  OW  SOL  1008       0.790  31.021  25.151  1.00  0.00           O
ATOM   3560  HW1 SOL  1008       0.780  30.551  26.031  1.00  0.00           H
ATOM   3561  HW2 SOL  1008       1.610  30.741  24.641  1.00  0.00           H
ATOM   3562  OW  SOL  1009       6.720  32.531  34.861  1.00  0.00           O
ATOM   3563  HW1 SOL  1009       5.940  32.031  35.241  1.00  0.00           H
ATOM   3564  HW2 SOL  1009       6.690  33.481  35.171  1.00  0.00           H
ATOM   3565  OW  SOL  1010      18.241  20.541  30.891  1.00  0.00           O
ATOM   3566  HW1 SOL  1010      18.201  19.641  31.331  1.00  0.00           H
ATOM   3567  HW2 SOL  1010      18.271  20.431  29.901  1.00  0.00           H
ATOM   3568  OW  SOL  1011       4.280  22.861  23.821  1.00  0.00           O
ATOM   3569  HW1 SOL  1011       4.580  22.141  23.201  1.00  0.00           H
ATOM   3570  HW2 SOL  1011       3.890  22.461  24.651  1.00  0.00           H
ATOM   3571  OW  SOL  1012      17.051  33.491  29.661  1.00  0.00           O
ATOM   3572  HW1 SOL  1012      16.121  33.241  29.391  1.00  0.00           H
ATOM   3573  HW2 SOL  1012      17.311  32.991  30.481  1.00  0.00           H
ATOM   3574  OW  SOL  1013       3.170  24.091  31.421  1.00  0.00           O
ATOM   3575  HW1 SOL  1013       3.550  23.501  32.141  1.00  0.00           H
ATOM   3576  HW2 SOL  1013       3.570  23.831  30.541  1.00  0.00           H
ATOM   3577  OW  SOL  1014       8.120  34.481  25.491  1.00  0.00           O
ATOM   3578  HW1 SOL  1014       8.440  34.581  24.551  1.00  0.00           H
ATOM   3579  HW2 SOL  1014       7.330  33.861  25.511  1.00  0.00           H
ATOM   3580  OW  SOL  1015      14.241  20.761  29.741  1.00  0.00           O
ATOM   3581  HW1 SOL  1015      14.761  20.111  30.291  1.00  0.00           H
ATOM   3582  HW2 SOL  1015      13.751  21.391  30.351  1.00  0.00           H
ATOM   3583  OW  SOL  1016      10.011  18.961  30.161  1.00  0.00           O
ATOM   3584  HW1 SOL  1016       9.381  18.241  29.851  1.00  0.00           H
ATOM   3585  HW2 SOL  1016      10.941  18.601  30.161  1.00  0.00           H
ATOM   3586  OW  SOL  1017       7.700  31.921  21.631  1.00  0.00           O
ATOM   3587  HW1 SOL  1017       7.240  31.051  21.801  1.00  0.00           H
ATOM   3588  HW2 SOL  1017       8.610  31.891  22.041  1.00  0.00           H
ATOM   3589  OW  SOL  1018       6.180  34.291  31.461  1.00  0.00           O
ATOM   3590  HW1 SOL  1018       6.130  35.111  32.031  1.00  0.00           H
ATOM   3591  HW2 SOL  1018       7.070  34.261  31.011  1.00  0.00           H
ATOM   3592  OW  SOL  1019      13.521  19.141  20.301  1.00  0.00           O
ATOM   3593  HW1 SOL  1019      13.871  18.731  19.461  1.00  0.00           H
ATOM   3594  HW2 SOL  1019      12.621  18.761  20.501  1.00  0.00           H
ATOM   3595  OW  SOL  1020      13.001  23.151  25.531  1.00  0.00           O
ATOM   3596  HW1 SOL  1020      12.411  23.951  25.571  1.00  0.00           H
ATOM   3597  HW2 SOL  1020      13.151  22.801  26.461  1.00  0.00           H
ATOM   3598  OW  SOL  1021      15.931  20.831  27.441  1.00  0.00           O
ATOM   3599  HW1 SOL  1021      15.091  20.821  27.981  1.00  0.00           H
ATOM   3600  HW2 SOL  1021      15.951  21.661  26.881  1.00  0.00           H
ATOM   3601  OW  SOL  1022       0.390  29.391  21.621  1.00  0.00           O
ATOM   3602  HW1 SOL  1022       1.380  29.281  21.531  1.00  0.00           H
ATOM   3603  HW2 SOL  1022      -0.010  28.531  21.941  1.00  0.00           H
ATOM   3604  OW  SOL  1023       8.750  35.081  21.991  1.00  0.00           O
ATOM   3605  HW1 SOL  1023       7.980  34.731  21.451  1.00  0.00           H
ATOM   3606  HW2 SOL  1023       8.430  35.791  22.611  1.00  0.00           H
ATOM   3607  OW  SOL  1024       2.300  24.901  38.371  1.00  0.00           O
ATOM   3608  HW1 SOL  1024       1.370  24.881  38.741  1.00  0.00           H
ATOM   3609  HW2 SOL  1024       2.310  24.511  37.451  1.00  0.00           H
ATOM   3610  OW  SOL  1025       2.250  21.371  47.202  1.00  0.00           O
ATOM   3611  HW1 SOL  1025       2.600  21.201  48.122  1.00  0.00           H
ATOM   3612  HW2 SOL  1025       1.370  20.921  47.082  1.00  0.00           H
ATOM   3613  OW  SOL  1026       0.190  22.301  43.711  1.00  0.00           O
ATOM   3614  HW1 SOL  1026      -0.630  22.731  44.101  1.00  0.00           H
ATOM   3615  HW2 SOL  1026      -0.090  21.571  43.081  1.00  0.00           H
ATOM   3616  OW  SOL  1027       5.690  31.371  48.892  1.00  0.00           O
ATOM   3617  HW1 SOL  1027       4.760  31.301  48.522  1.00  0.00           H
ATOM   3618  HW2 SOL  1027       5.800  32.261  49.332  1.00  0.00           H
ATOM   3619  OW  SOL  1028      15.551  33.731  44.271  1.00  0.00           O
ATOM   3620  HW1 SOL  1028      14.981  33.571  45.081  1.00  0.00           H
ATOM   3621  HW2 SOL  1028      14.961  33.831  43.471  1.00  0.00           H
ATOM   3622  OW  SOL  1029      11.351  25.651  44.411  1.00  0.00           O
ATOM   3623  HW1 SOL  1029      11.921  26.431  44.161  1.00  0.00           H
ATOM   3624  HW2 SOL  1029      10.751  25.911  45.171  1.00  0.00           H
ATOM   3625  OW  SOL  1030      17.551  24.691  39.551  1.00  0.00           O
ATOM   3626  HW1 SOL  1030      17.431  24.561  38.561  1.00  0.00           H
ATOM   3627  HW2 SOL  1030      17.251  23.881  40.041  1.00  0.00           H
ATOM   3628  OW  SOL  1031       7.680  30.061  47.472  1.00  0.00           O
ATOM   3629  HW1 SOL  1031       6.900  30.231  48.072  1.00  0.00           H
ATOM   3630  HW2 SOL  1031       8.020  30.931  47.112  1.00  0.00           H
ATOM   3631  OW  SOL  1032       6.850  28.741  43.891  1.00  0.00           O
ATOM   3632  HW1 SOL  1032       7.540  28.581  44.591  1.00  0.00           H
ATOM   3633  HW2 SOL  1032       6.120  29.311  44.271  1.00  0.00           H
ATOM   3634  OW  SOL  1033       3.350  32.971  47.852  1.00  0.00           O
ATOM   3635  HW1 SOL  1033       2.570  32.661  47.322  1.00  0.00           H
ATOM   3636  HW2 SOL  1033       3.930  33.551  47.282  1.00  0.00           H
ATOM   3637  OW  SOL  1034      16.031  23.091  44.611  1.00  0.00           O
ATOM   3638  HW1 SOL  1034      15.291  23.551  44.111  1.00  0.00           H
ATOM   3639  HW2 SOL  1034      16.541  23.771  45.141  1.00  0.00           H
ATOM   3640  OW  SOL  1035       2.310  35.751  42.071  1.00  0.00           O
ATOM   3641  HW1 SOL  1035       2.650  36.521  42.611  1.00  0.00           H
ATOM   3642  HW2 SOL  1035       2.750  35.751  41.171  1.00  0.00           H
ATOM   3643  OW  SOL  1036       2.300  32.961  42.621  1.00  0.00           O
ATOM   3644  HW1 SOL  1036       2.040  33.921  42.621  1.00  0.00           H
ATOM   3645  HW2 SOL  1036       1.590  32.421  43.071  1.00  0.00           H
ATOM   3646  OW  SOL  1037       2.400  29.531  46.101  1.00  0.00           O
ATOM   3647  HW1 SOL  1037       2.540  28.691  46.621  1.00  0.00           H
ATOM   3648  HW2 SOL  1037       1.850  30.171  46.651  1.00  0.00           H
ATOM   3649  OW  SOL  1038       6.060  28.261  38.471  1.00  0.00           O
ATOM   3650  HW1 SOL  1038       6.130  29.101  37.931  1.00  0.00           H
ATOM   3651  HW2 SOL  1038       6.520  28.391  39.351  1.00  0.00           H
ATOM   3652  OW  SOL  1039      18.421  36.291  40.831  1.00  0.00           O
ATOM   3653  HW1 SOL  1039      18.961  36.001  41.631  1.00  0.00           H
ATOM   3654  HW2 SOL  1039      18.721  37.191  40.541  1.00  0.00           H
ATOM   3655  OW  SOL  1040       0.270  34.581  38.411  1.00  0.00           O
ATOM   3656  HW1 SOL  1040       0.080  33.621  38.621  1.00  0.00           H
ATOM   3657  HW2 SOL  1040      -0.060  35.161  39.161  1.00  0.00           H
ATOM   3658  OW  SOL  1041      16.891  27.841  43.361  1.00  0.00           O
ATOM   3659  HW1 SOL  1041      17.841  27.551  43.441  1.00  0.00           H
ATOM   3660  HW2 SOL  1041      16.811  28.491  42.611  1.00  0.00           H
ATOM   3661  OW  SOL  1042      16.411  29.701  41.561  1.00  0.00           O
ATOM   3662  HW1 SOL  1042      17.271  29.721  41.041  1.00  0.00           H
ATOM   3663  HW2 SOL  1042      16.551  30.171  42.441  1.00  0.00           H
ATOM   3664  OW  SOL  1043       6.130  32.271  44.501  1.00  0.00           O
ATOM   3665  HW1 SOL  1043       5.640  31.401  44.591  1.00  0.00           H
ATOM   3666  HW2 SOL  1043       5.900  32.701  43.631  1.00  0.00           H
ATOM   3667  OW  SOL  1044       8.090  18.661  42.261  1.00  0.00           O
ATOM   3668  HW1 SOL  1044       8.490  19.571  42.171  1.00  0.00           H
ATOM   3669  HW2 SOL  1044       7.090  18.741  42.321  1.00  0.00           H
ATOM   3670  OW  SOL  1045      15.251  28.611  39.141  1.00  0.00           O
ATOM   3671  HW1 SOL  1045      14.621  27.851  39.271  1.00  0.00           H
ATOM   3672  HW2 SOL  1045      15.731  28.791  40.001  1.00  0.00           H
ATOM   3673  OW  SOL  1046      14.661  32.791  46.772  1.00  0.00           O
ATOM   3674  HW1 SOL  1046      14.071  32.851  47.572  1.00  0.00           H
ATOM   3675  HW2 SOL  1046      14.511  31.911  46.312  1.00  0.00           H
ATOM   3676  OW  SOL  1047      16.671  35.761  42.961  1.00  0.00           O
ATOM   3677  HW1 SOL  1047      16.261  35.531  42.081  1.00  0.00           H
ATOM   3678  HW2 SOL  1047      16.491  35.021  43.611  1.00  0.00           H
ATOM   3679  OW  SOL  1048       5.980  25.911  39.941  1.00  0.00           O
ATOM   3680  HW1 SOL  1048       6.220  26.601  39.261  1.00  0.00           H
ATOM   3681  HW2 SOL  1048       5.200  26.241  40.481  1.00  0.00           H
ATOM   3682  OW  SOL  1049      12.811  22.071  46.682  1.00  0.00           O
ATOM   3683  HW1 SOL  1049      11.951  21.571  46.552  1.00  0.00           H
ATOM   3684  HW2 SOL  1049      13.431  21.531  47.242  1.00  0.00           H
ATOM   3685  OW  SOL  1050      15.761  35.241  40.311  1.00  0.00           O
ATOM   3686  HW1 SOL  1050      16.651  35.701  40.341  1.00  0.00           H
ATOM   3687  HW2 SOL  1050      15.551  35.001  39.361  1.00  0.00           H
ATOM   3688  OW  SOL  1051      10.411  25.631  41.531  1.00  0.00           O
ATOM   3689  HW1 SOL  1051      10.671  25.591  42.491  1.00  0.00           H
ATOM   3690  HW2 SOL  1051       9.561  25.121  41.391  1.00  0.00           H
ATOM   3691  OW  SOL  1052       0.760  26.731  45.131  1.00  0.00           O
ATOM   3692  HW1 SOL  1052       1.750  26.611  45.221  1.00  0.00           H
ATOM   3693  HW2 SOL  1052       0.520  27.681  45.341  1.00  0.00           H
ATOM   3694  OW  SOL  1053       8.650  22.101  39.191  1.00  0.00           O
ATOM   3695  HW1 SOL  1053       9.240  22.731  38.701  1.00  0.00           H
ATOM   3696  HW2 SOL  1053       8.840  21.161  38.901  1.00  0.00           H
ATOM   3697  OW  SOL  1054      13.621  30.061  42.691  1.00  0.00           O
ATOM   3698  HW1 SOL  1054      14.451  29.771  42.211  1.00  0.00           H
ATOM   3699  HW2 SOL  1054      13.131  30.731  42.131  1.00  0.00           H
ATOM   3700  OW  SOL  1055       5.500  20.581  46.091  1.00  0.00           O
ATOM   3701  HW1 SOL  1055       5.450  20.531  47.091  1.00  0.00           H
ATOM   3702  HW2 SOL  1055       5.520  21.541  45.801  1.00  0.00           H
ATOM   3703  OW  SOL  1056      10.081  33.181  42.011  1.00  0.00           O
ATOM   3704  HW1 SOL  1056       9.621  33.901  41.491  1.00  0.00           H
ATOM   3705  HW2 SOL  1056      10.041  33.381  42.991  1.00  0.00           H
ATOM   3706  OW  SOL  1057       3.510  36.631  45.771  1.00  0.00           O
ATOM   3707  HW1 SOL  1057       4.010  35.771  45.831  1.00  0.00           H
ATOM   3708  HW2 SOL  1057       4.160  37.401  45.741  1.00  0.00           H
ATOM   3709  OW  SOL  1058      17.951  29.281  45.971  1.00  0.00           O
ATOM   3710  HW1 SOL  1058      17.331  29.131  45.211  1.00  0.00           H
ATOM   3711  HW2 SOL  1058      17.431  29.391  46.821  1.00  0.00           H
ATOM   3712  OW  SOL  1059       3.210  28.051  39.661  1.00  0.00           O
ATOM   3713  HW1 SOL  1059       4.030  28.441  39.241  1.00  0.00           H
ATOM   3714  HW2 SOL  1059       2.940  27.231  39.171  1.00  0.00           H
ATOM   3715  OW  SOL  1060      14.581  25.971  44.521  1.00  0.00           O
ATOM   3716  HW1 SOL  1060      14.531  25.321  45.271  1.00  0.00           H
ATOM   3717  HW2 SOL  1060      15.381  26.561  44.651  1.00  0.00           H
ATOM   3718  OW  SOL  1061      11.111  36.381  39.611  1.00  0.00           O
ATOM   3719  HW1 SOL  1061      10.511  35.761  40.111  1.00  0.00           H
ATOM   3720  HW2 SOL  1061      11.421  35.941  38.761  1.00  0.00           H
ATOM   3721  OW  SOL  1062      16.321  32.391  38.051  1.00  0.00           O
ATOM   3722  HW1 SOL  1062      16.001  33.331  37.951  1.00  0.00           H
ATOM   3723  HW2 SOL  1062      15.561  31.761  37.931  1.00  0.00           H
ATOM   3724  OW  SOL  1063       4.640  36.051  40.471  1.00  0.00           O
ATOM   3725  HW1 SOL  1063       4.970  36.441  41.331  1.00  0.00           H
ATOM   3726  HW2 SOL  1063       5.400  35.981  39.821  1.00  0.00           H
ATOM   3727  OW  SOL  1064      14.001  19.691  41.501  1.00  0.00           O
ATOM   3728  HW1 SOL  1064      13.761  19.321  40.601  1.00  0.00           H
ATOM   3729  HW2 SOL  1064      14.991  19.851  41.541  1.00  0.00           H
ATOM   3730  OW  SOL  1065       9.401  35.601  46.281  1.00  0.00           O
ATOM   3731  HW1 SOL  1065      10.201  35.031  46.491  1.00  0.00           H
ATOM   3732  HW2 SOL  1065       8.911  35.201  45.511  1.00  0.00           H
ATOM   3733  OW  SOL  1066       3.820  25.621  42.041  1.00  0.00           O
ATOM   3734  HW1 SOL  1066       4.270  24.721  42.011  1.00  0.00           H
ATOM   3735  HW2 SOL  1066       2.880  25.511  42.371  1.00  0.00           H
ATOM   3736  OW  SOL  1067       6.140  19.841  38.411  1.00  0.00           O
ATOM   3737  HW1 SOL  1067       7.120  19.621  38.481  1.00  0.00           H
ATOM   3738  HW2 SOL  1067       5.830  19.671  37.481  1.00  0.00           H
ATOM   3739  OW  SOL  1068       8.880  33.761  49.192  1.00  0.00           O
ATOM   3740  HW1 SOL  1068       8.650  33.511  48.252  1.00  0.00           H
ATOM   3741  HW2 SOL  1068       9.490  33.071  49.582  1.00  0.00           H
ATOM   3742  OW  SOL  1069       8.030  32.641  46.481  1.00  0.00           O
ATOM   3743  HW1 SOL  1069       8.930  32.781  46.061  1.00  0.00           H
ATOM   3744  HW2 SOL  1069       7.320  32.661  45.771  1.00  0.00           H
ATOM   3745  OW  SOL  1070       9.220  23.651  46.231  1.00  0.00           O
ATOM   3746  HW1 SOL  1070       8.970  23.561  45.271  1.00  0.00           H
ATOM   3747  HW2 SOL  1070       9.700  22.831  46.541  1.00  0.00           H
ATOM   3748  OW  SOL  1071       5.390  19.261  42.361  1.00  0.00           O
ATOM   3749  HW1 SOL  1071       4.580  19.271  42.941  1.00  0.00           H
ATOM   3750  HW2 SOL  1071       5.420  20.091  41.811  1.00  0.00           H
ATOM   3751  OW  SOL  1072      14.341  30.501  37.651  1.00  0.00           O
ATOM   3752  HW1 SOL  1072      14.661  29.741  38.221  1.00  0.00           H
ATOM   3753  HW2 SOL  1072      13.421  30.771  37.951  1.00  0.00           H
ATOM   3754  OW  SOL  1073       2.970  18.971  38.951  1.00  0.00           O
ATOM   3755  HW1 SOL  1073       3.460  19.811  38.741  1.00  0.00           H
ATOM   3756  HW2 SOL  1073       3.590  18.321  39.401  1.00  0.00           H
ATOM   3757  OW  SOL  1074       9.351  20.981  42.041  1.00  0.00           O
ATOM   3758  HW1 SOL  1074       8.871  21.391  41.261  1.00  0.00           H
ATOM   3759  HW2 SOL  1074      10.341  20.961  41.851  1.00  0.00           H
ATOM   3760  OW  SOL  1075      12.271  34.321  45.171  1.00  0.00           O
ATOM   3761  HW1 SOL  1075      12.481  35.061  44.521  1.00  0.00           H
ATOM   3762  HW2 SOL  1075      12.951  34.321  45.901  1.00  0.00           H
ATOM   3763  OW  SOL  1076       4.590  30.141  44.651  1.00  0.00           O
ATOM   3764  HW1 SOL  1076       3.880  29.871  45.301  1.00  0.00           H
ATOM   3765  HW2 SOL  1076       4.330  29.861  43.721  1.00  0.00           H
ATOM   3766  OW  SOL  1077      12.711  36.591  43.151  1.00  0.00           O
ATOM   3767  HW1 SOL  1077      13.151  37.231  42.511  1.00  0.00           H
ATOM   3768  HW2 SOL  1077      12.211  37.111  43.851  1.00  0.00           H
ATOM   3769  OW  SOL  1078      10.321  24.111  37.401  1.00  0.00           O
ATOM   3770  HW1 SOL  1078       9.911  24.931  37.011  1.00  0.00           H
ATOM   3771  HW2 SOL  1078      10.961  24.371  38.131  1.00  0.00           H
ATOM   3772  OW  SOL  1079       8.660  23.161  43.661  1.00  0.00           O
ATOM   3773  HW1 SOL  1079       8.340  23.881  43.041  1.00  0.00           H
ATOM   3774  HW2 SOL  1079       8.900  22.351  43.131  1.00  0.00           H
ATOM   3775  OW  SOL  1080      10.171  19.011  44.771  1.00  0.00           O
ATOM   3776  HW1 SOL  1080       9.451  19.061  44.081  1.00  0.00           H
ATOM   3777  HW2 SOL  1080       9.931  18.321  45.461  1.00  0.00           H
ATOM   3778  OW  SOL  1081      14.291  30.351  45.911  1.00  0.00           O
ATOM   3779  HW1 SOL  1081      13.741  29.511  45.841  1.00  0.00           H
ATOM   3780  HW2 SOL  1081      14.551  30.641  44.991  1.00  0.00           H
ATOM   3781  OW  SOL  1082      14.661  24.521  47.162  1.00  0.00           O
ATOM   3782  HW1 SOL  1082      14.361  23.571  47.232  1.00  0.00           H
ATOM   3783  HW2 SOL  1082      15.391  24.681  47.822  1.00  0.00           H
ATOM   3784  OW  SOL  1083      18.571  26.951  41.011  1.00  0.00           O
ATOM   3785  HW1 SOL  1083      18.991  26.311  41.651  1.00  0.00           H
ATOM   3786  HW2 SOL  1083      18.191  26.441  40.231  1.00  0.00           H
ATOM   3787  OW  SOL  1084       4.880  32.471  38.981  1.00  0.00           O
ATOM   3788  HW1 SOL  1084       4.010  32.321  39.451  1.00  0.00           H
ATOM   3789  HW2 SOL  1084       4.710  32.731  38.031  1.00  0.00           H
ATOM   3790  OW  SOL  1085      16.641  31.421  43.811  1.00  0.00           O
ATOM   3791  HW1 SOL  1085      17.631  31.501  43.951  1.00  0.00           H
ATOM   3792  HW2 SOL  1085      16.191  32.261  44.121  1.00  0.00           H
ATOM   3793  OW  SOL  1086      13.901  24.371  38.021  1.00  0.00           O
ATOM   3794  HW1 SOL  1086      13.361  24.161  38.831  1.00  0.00           H
ATOM   3795  HW2 SOL  1086      14.811  23.961  38.111  1.00  0.00           H
ATOM   3796  OW  SOL  1087       5.270  21.181  40.521  1.00  0.00           O
ATOM   3797  HW1 SOL  1087       5.540  20.591  39.771  1.00  0.00           H
ATOM   3798  HW2 SOL  1087       5.270  22.131  40.211  1.00  0.00           H
ATOM   3799  OW  SOL  1088      11.111  30.571  48.242  1.00  0.00           O
ATOM   3800  HW1 SOL  1088      10.711  31.011  49.052  1.00  0.00           H
ATOM   3801  HW2 SOL  1088      10.701  30.941  47.412  1.00  0.00           H
ATOM   3802  OW  SOL  1089      16.381  29.611  48.032  1.00  0.00           O
ATOM   3803  HW1 SOL  1089      16.431  30.421  48.622  1.00  0.00           H
ATOM   3804  HW2 SOL  1089      15.521  29.631  47.522  1.00  0.00           H
ATOM   3805  OW  SOL  1090       7.050  29.121  40.921  1.00  0.00           O
ATOM   3806  HW1 SOL  1090       6.910  29.191  41.911  1.00  0.00           H
ATOM   3807  HW2 SOL  1090       7.890  28.611  40.741  1.00  0.00           H
ATOM   3808  OW  SOL  1091       3.670  29.621  42.251  1.00  0.00           O
ATOM   3809  HW1 SOL  1091       3.600  30.451  41.691  1.00  0.00           H
ATOM   3810  HW2 SOL  1091       3.710  28.821  41.651  1.00  0.00           H
ATOM   3811  OW  SOL  1092       5.660  23.991  45.891  1.00  0.00           O
ATOM   3812  HW1 SOL  1092       5.780  24.651  45.151  1.00  0.00           H
ATOM   3813  HW2 SOL  1092       6.120  24.331  46.721  1.00  0.00           H
ATOM   3814  OW  SOL  1093      12.521  32.101  41.121  1.00  0.00           O
ATOM   3815  HW1 SOL  1093      13.021  32.871  41.521  1.00  0.00           H
ATOM   3816  HW2 SOL  1093      11.571  32.121  41.441  1.00  0.00           H
ATOM   3817  OW  SOL  1094      12.721  33.071  48.662  1.00  0.00           O
ATOM   3818  HW1 SOL  1094      13.191  33.201  49.532  1.00  0.00           H
ATOM   3819  HW2 SOL  1094      12.061  32.331  48.752  1.00  0.00           H
ATOM   3820  OW  SOL  1095      15.821  25.011  41.961  1.00  0.00           O
ATOM   3821  HW1 SOL  1095      15.511  25.621  42.691  1.00  0.00           H
ATOM   3822  HW2 SOL  1095      16.321  25.531  41.271  1.00  0.00           H
ATOM   3823  OW  SOL  1096       5.730  27.321  47.532  1.00  0.00           O
ATOM   3824  HW1 SOL  1096       6.170  28.211  47.442  1.00  0.00           H
ATOM   3825  HW2 SOL  1096       5.100  27.321  48.302  1.00  0.00           H
ATOM   3826  OW  SOL  1097      13.601  27.241  47.692  1.00  0.00           O
ATOM   3827  HW1 SOL  1097      12.851  27.241  47.032  1.00  0.00           H
ATOM   3828  HW2 SOL  1097      13.971  26.321  47.782  1.00  0.00           H
ATOM   3829  OW  SOL  1098      12.091  23.871  39.991  1.00  0.00           O
ATOM   3830  HW1 SOL  1098      12.221  23.031  40.531  1.00  0.00           H
ATOM   3831  HW2 SOL  1098      11.801  24.611  40.591  1.00  0.00           H
ATOM   3832  OW  SOL  1099       7.320  24.961  47.882  1.00  0.00           O
ATOM   3833  HW1 SOL  1099       7.910  24.701  47.122  1.00  0.00           H
ATOM   3834  HW2 SOL  1099       7.040  25.921  47.772  1.00  0.00           H
ATOM   3835  OW  SOL  1100       3.070  19.251  43.421  1.00  0.00           O
ATOM   3836  HW1 SOL  1100       2.960  20.191  43.751  1.00  0.00           H
ATOM   3837  HW2 SOL  1100       3.020  18.621  44.191  1.00  0.00           H
ATOM   3838  OW  SOL  1101      16.221  22.291  40.981  1.00  0.00           O
ATOM   3839  HW1 SOL  1101      16.241  21.531  41.621  1.00  0.00           H
ATOM   3840  HW2 SOL  1101      15.741  23.061  41.381  1.00  0.00           H
ATOM   3841  OW  SOL  1102      15.401  21.361  38.491  1.00  0.00           O
ATOM   3842  HW1 SOL  1102      14.791  20.611  38.721  1.00  0.00           H
ATOM   3843  HW2 SOL  1102      15.621  21.881  39.321  1.00  0.00           H
ATOM   3844  OW  SOL  1103      13.031  27.001  37.661  1.00  0.00           O
ATOM   3845  HW1 SOL  1103      13.371  26.071  37.811  1.00  0.00           H
ATOM   3846  HW2 SOL  1103      13.211  27.271  36.711  1.00  0.00           H
ATOM   3847  OW  SOL  1104      10.681  31.951  45.731  1.00  0.00           O
ATOM   3848  HW1 SOL  1104      10.751  31.111  45.181  1.00  0.00           H
ATOM   3849  HW2 SOL  1104      11.301  32.641  45.371  1.00  0.00           H
ATOM   3850  OW  SOL  1105       3.190  26.721  46.732  1.00  0.00           O
ATOM   3851  HW1 SOL  1105       4.120  27.081  46.782  1.00  0.00           H
ATOM   3852  HW2 SOL  1105       3.130  25.871  47.252  1.00  0.00           H
ATOM   3853  OW  SOL  1106       3.390  23.711  47.302  1.00  0.00           O
ATOM   3854  HW1 SOL  1106       2.870  22.881  47.132  1.00  0.00           H
ATOM   3855  HW2 SOL  1106       4.160  23.761  46.662  1.00  0.00           H
ATOM   3856  OW  SOL  1107       0.080  31.881  39.241  1.00  0.00           O
ATOM   3857  HW1 SOL  1107      -0.850  32.091  38.931  1.00  0.00           H
ATOM   3858  HW2 SOL  1107       0.180  30.891  39.371  1.00  0.00           H
ATOM   3859  OW  SOL  1108       0.880  36.631  46.511  1.00  0.00           O
ATOM   3860  HW1 SOL  1108       0.460  35.771  46.241  1.00  0.00           H
ATOM   3861  HW2 SOL  1108       1.820  36.661  46.171  1.00  0.00           H
ATOM   3862  OW  SOL  1109       5.040  34.301  46.341  1.00  0.00           O
ATOM   3863  HW1 SOL  1109       5.700  35.041  46.431  1.00  0.00           H
ATOM   3864  HW2 SOL  1109       5.480  33.511  45.921  1.00  0.00           H
ATOM   3865  OW  SOL  1110       0.400  24.061  48.382  1.00  0.00           O
ATOM   3866  HW1 SOL  1110       1.250  23.731  47.972  1.00  0.00           H
ATOM   3867  HW2 SOL  1110       0.530  24.211  49.362  1.00  0.00           H
ATOM   3868  OW  SOL  1111       8.150  24.341  40.491  1.00  0.00           O
ATOM   3869  HW1 SOL  1111       8.220  23.451  40.031  1.00  0.00           H
ATOM   3870  HW2 SOL  1111       7.210  24.681  40.411  1.00  0.00           H
ATOM   3871  OW  SOL  1112       4.730  23.621  39.151  1.00  0.00           O
ATOM   3872  HW1 SOL  1112       5.340  24.421  39.191  1.00  0.00           H
ATOM   3873  HW2 SOL  1112       3.780  23.931  39.221  1.00  0.00           H
ATOM   3874  OW  SOL  1113      13.021  27.171  40.331  1.00  0.00           O
ATOM   3875  HW1 SOL  1113      12.161  26.861  40.751  1.00  0.00           H
ATOM   3876  HW2 SOL  1113      12.981  27.031  39.341  1.00  0.00           H
ATOM   3877  OW  SOL  1114      17.591  36.091  48.782  1.00  0.00           O
ATOM   3878  HW1 SOL  1114      18.201  36.391  48.052  1.00  0.00           H
ATOM   3879  HW2 SOL  1114      17.211  35.201  48.562  1.00  0.00           H
ATOM   3880  OW  SOL  1115      12.521  35.931  48.522  1.00  0.00           O
ATOM   3881  HW1 SOL  1115      13.361  35.981  47.982  1.00  0.00           H
ATOM   3882  HW2 SOL  1115      12.291  34.971  48.702  1.00  0.00           H
ATOM   3883  OW  SOL  1116       0.830  31.201  47.462  1.00  0.00           O
ATOM   3884  HW1 SOL  1116       0.780  31.191  48.462  1.00  0.00           H
ATOM   3885  HW2 SOL  1116       0.000  30.791  47.082  1.00  0.00           H
ATOM   3886  OW  SOL  1117      17.261  19.971  42.471  1.00  0.00           O
ATOM   3887  HW1 SOL  1117      17.991  19.801  41.801  1.00  0.00           H
ATOM   3888  HW2 SOL  1117      16.951  19.101  42.851  1.00  0.00           H
ATOM   3889  OW  SOL  1118      13.881  34.351  42.011  1.00  0.00           O
ATOM   3890  HW1 SOL  1118      14.551  34.471  41.271  1.00  0.00           H
ATOM   3891  HW2 SOL  1118      13.481  35.241  42.241  1.00  0.00           H
ATOM   3892  OW  SOL  1119      12.801  27.891  43.961  1.00  0.00           O
ATOM   3893  HW1 SOL  1119      13.401  27.081  43.981  1.00  0.00           H
ATOM   3894  HW2 SOL  1119      13.201  28.581  43.361  1.00  0.00           H
ATOM   3895  OW  SOL  1120       6.720  34.781  38.781  1.00  0.00           O
ATOM   3896  HW1 SOL  1120       6.810  34.881  37.791  1.00  0.00           H
ATOM   3897  HW2 SOL  1120       6.320  33.891  38.991  1.00  0.00           H
ATOM   3898  OW  SOL  1121      18.411  20.371  46.872  1.00  0.00           O
ATOM   3899  HW1 SOL  1121      18.801  19.521  46.512  1.00  0.00           H
ATOM   3900  HW2 SOL  1121      17.431  20.391  46.682  1.00  0.00           H
ATOM   3901  OW  SOL  1122       2.630  21.881  44.441  1.00  0.00           O
ATOM   3902  HW1 SOL  1122       1.840  22.391  44.101  1.00  0.00           H
ATOM   3903  HW2 SOL  1122       2.540  21.731  45.421  1.00  0.00           H
ATOM   3904  OW  SOL  1123      11.941  34.741  37.551  1.00  0.00           O
ATOM   3905  HW1 SOL  1123      12.001  33.811  37.921  1.00  0.00           H
ATOM   3906  HW2 SOL  1123      11.351  34.741  36.751  1.00  0.00           H
ATOM   3907  OW  SOL  1124       9.160  27.721  40.151  1.00  0.00           O
ATOM   3908  HW1 SOL  1124       9.790  28.101  39.471  1.00  0.00           H
ATOM   3909  HW2 SOL  1124       9.560  26.891  40.541  1.00  0.00           H
ATOM   3910  OW  SOL  1125      15.041  34.691  37.681  1.00  0.00           O
ATOM   3911  HW1 SOL  1125      14.121  35.061  37.751  1.00  0.00           H
ATOM   3912  HW2 SOL  1125      15.421  34.891  36.781  1.00  0.00           H
ATOM   3913  OW  SOL  1126      10.391  29.601  44.201  1.00  0.00           O
ATOM   3914  HW1 SOL  1126       9.691  29.131  44.741  1.00  0.00           H
ATOM   3915  HW2 SOL  1126      10.981  28.921  43.771  1.00  0.00           H
ATOM   3916  OW  SOL  1127      10.141  20.981  46.952  1.00  0.00           O
ATOM   3917  HW1 SOL  1127      10.061  20.621  46.022  1.00  0.00           H
ATOM   3918  HW2 SOL  1127      10.121  20.221  47.602  1.00  0.00           H
ATOM   3919  OW  SOL  1128       5.900  33.491  42.151  1.00  0.00           O
ATOM   3920  HW1 SOL  1128       6.320  32.911  41.451  1.00  0.00           H
ATOM   3921  HW2 SOL  1128       5.460  34.281  41.711  1.00  0.00           H
ATOM   3922  OW  SOL  1129       2.550  32.101  40.141  1.00  0.00           O
ATOM   3923  HW1 SOL  1129       1.590  32.111  39.871  1.00  0.00           H
ATOM   3924  HW2 SOL  1129       2.670  32.631  40.981  1.00  0.00           H
ATOM   3925  OW  SOL  1130       0.750  22.071  37.571  1.00  0.00           O
ATOM   3926  HW1 SOL  1130      -0.170  21.791  37.281  1.00  0.00           H
ATOM   3927  HW2 SOL  1130       1.060  22.841  37.011  1.00  0.00           H
ATOM   3928  OW  SOL  1131       0.720  20.281  40.421  1.00  0.00           O
ATOM   3929  HW1 SOL  1131       0.550  21.111  39.881  1.00  0.00           H
ATOM   3930  HW2 SOL  1131       1.620  19.911  40.201  1.00  0.00           H
ATOM   3931  OW  SOL  1132      11.831  31.971  38.431  1.00  0.00           O
ATOM   3932  HW1 SOL  1132      10.841  31.861  38.451  1.00  0.00           H
ATOM   3933  HW2 SOL  1132      12.171  32.121  39.361  1.00  0.00           H
ATOM   3934  OW  SOL  1133      14.931  36.291  46.832  1.00  0.00           O
ATOM   3935  HW1 SOL  1133      15.261  36.931  46.142  1.00  0.00           H
ATOM   3936  HW2 SOL  1133      15.591  36.231  47.582  1.00  0.00           H
ATOM   3937  OW  SOL  1134      12.251  21.871  41.731  1.00  0.00           O
ATOM   3938  HW1 SOL  1134      12.901  21.131  41.621  1.00  0.00           H
ATOM   3939  HW2 SOL  1134      12.451  22.371  42.571  1.00  0.00           H
ATOM   3940  OW  SOL  1135       5.940  26.071  43.761  1.00  0.00           O
ATOM   3941  HW1 SOL  1135       6.440  26.921  43.571  1.00  0.00           H
ATOM   3942  HW2 SOL  1135       5.060  26.091  43.281  1.00  0.00           H
ATOM   3943  OW  SOL  1136       8.590  32.361  37.401  1.00  0.00           O
ATOM   3944  HW1 SOL  1136       8.130  32.511  38.281  1.00  0.00           H
ATOM   3945  HW2 SOL  1136       9.030  33.211  37.101  1.00  0.00           H
ATOM   3946  OW  SOL  1137       6.610  36.521  46.772  1.00  0.00           O
ATOM   3947  HW1 SOL  1137       6.150  37.401  46.642  1.00  0.00           H
ATOM   3948  HW2 SOL  1137       7.600  36.641  46.702  1.00  0.00           H
ATOM   3949  OW  SOL  1138       8.590  28.181  45.851  1.00  0.00           O
ATOM   3950  HW1 SOL  1138       9.130  27.491  46.331  1.00  0.00           H
ATOM   3951  HW2 SOL  1138       8.270  28.871  46.511  1.00  0.00           H
ATOM   3952  OW  SOL  1139      10.831  28.461  38.111  1.00  0.00           O
ATOM   3953  HW1 SOL  1139      10.601  28.991  37.291  1.00  0.00           H
ATOM   3954  HW2 SOL  1139      11.641  27.901  37.921  1.00  0.00           H
ATOM   3955  OW  SOL  1140      18.611  34.311  45.751  1.00  0.00           O
ATOM   3956  HW1 SOL  1140      17.901  34.191  45.051  1.00  0.00           H
ATOM   3957  HW2 SOL  1140      18.621  33.521  46.351  1.00  0.00           H
ATOM   3958  OW  SOL  1141       0.790  31.021  43.771  1.00  0.00           O
ATOM   3959  HW1 SOL  1141       0.780  30.551  44.651  1.00  0.00           H
ATOM   3960  HW2 SOL  1141       1.610  30.741  43.261  1.00  0.00           H
ATOM   3961  OW  SOL  1142      18.241  20.541  49.512  1.00  0.00           O
ATOM   3962  HW1 SOL  1142      18.201  19.641  49.952  1.00  0.00           H
ATOM   3963  HW2 SOL  1142      18.271  20.431  48.522  1.00  0.00           H
ATOM   3964  OW  SOL  1143       4.280  22.861  42.441  1.00  0.00           O
ATOM   3965  HW1 SOL  1143       4.580  22.141  41.821  1.00  0.00           H
ATOM   3966  HW2 SOL  1143       3.890  22.461  43.271  1.00  0.00           H
ATOM   3967  OW  SOL  1144      17.051  33.491  48.282  1.00  0.00           O
ATOM   3968  HW1 SOL  1144      16.121  33.241  48.012  1.00  0.00           H
ATOM   3969  HW2 SOL  1144      17.311  32.991  49.102  1.00  0.00           H
ATOM   3970  OW  SOL  1145       8.120  34.481  44.111  1.00  0.00           O
ATOM   3971  HW1 SOL  1145       8.440  34.581  43.171  1.00  0.00           H
ATOM   3972  HW2 SOL  1145       7.330  33.861  44.131  1.00  0.00           H
ATOM   3973  OW  SOL  1146      14.241  20.761  48.362  1.00  0.00           O
ATOM   3974  HW1 SOL  1146      14.761  20.111  48.912  1.00  0.00           H
ATOM   3975  HW2 SOL  1146      13.751  21.391  48.972  1.00  0.00           H
ATOM   3976  OW  SOL  1147      10.011  18.961  48.782  1.00  0.00           O
ATOM   3977  HW1 SOL  1147       9.381  18.241  48.472  1.00  0.00           H
ATOM   3978  HW2 SOL  1147      10.941  18.601  48.782  1.00  0.00           H
ATOM   3979  OW  SOL  1148       7.700  31.921  40.251  1.00  0.00           O
ATOM   3980  HW1 SOL  1148       7.240  31.051  40.421  1.00  0.00           H
ATOM   3981  HW2 SOL  1148       8.610  31.891  40.661  1.00  0.00           H
ATOM   3982  OW  SOL  1149      13.521  19.141  38.921  1.00  0.00           O
ATOM   3983  HW1 SOL  1149      13.871  18.731  38.081  1.00  0.00           H
ATOM   3984  HW2 SOL  1149      12.621  18.761  39.121  1.00  0.00           H
ATOM   3985  OW  SOL  1150      13.001  23.151  44.151  1.00  0.00           O
ATOM   3986  HW1 SOL  1150      12.411  23.951  44.191  1.00  0.00           H
ATOM   3987  HW2 SOL  1150      13.151  22.801  45.081  1.00  0.00           H
ATOM   3988  OW  SOL  1151      15.931  20.831  46.061  1.00  0.00           O
ATOM   3989  HW1 SOL  1151      15.091  20.821  46.601  1.00  0.00           H
ATOM   3990  HW2 SOL  1151      15.951  21.661  45.501  1.00  0.00           H
ATOM   3991  OW  SOL  1152       0.390  29.391  40.241  1.00  0.00           O
ATOM   3992  HW1 SOL  1152       1.380  29.281  40.151  1.00  0.00           H
ATOM   3993  HW2 SOL  1152      -0.010  28.531  40.561  1.00  0.00           H
ATOM   3994  OW  SOL  1153       8.750  35.081  40.611  1.00  0.00           O
ATOM   3995  HW1 SOL  1153       7.980  34.731  40.071  1.00  0.00           H
ATOM   3996  HW2 SOL  1153       8.430  35.791  41.231  1.00  0.00           H
ATOM   3997  OW  SOL  1154       2.300  43.521   1.130  1.00  0.00           O
ATOM   3998  HW1 SOL  1154       1.370  43.501   1.500  1.00  0.00           H
ATOM   3999  HW2 SOL  1154       2.310  43.131   0.210  1.00  0.00           H
ATOM   4000  OW  SOL  1155       2.250  39.991   9.961  1.00  0.00           O
ATOM   4001  HW1 SOL  1155       2.600  39.821  10.881  1.00  0.00           H
ATOM   4002  HW2 SOL  1155       1.370  39.541   9.841  1.00  0.00           H
ATOM   4003  OW  SOL  1156       0.190  40.921   6.470  1.00  0.00           O
ATOM   4004  HW1 SOL  1156      -0.630  41.351   6.860  1.00  0.00           H
ATOM   4005  HW2 SOL  1156      -0.090  40.191   5.840  1.00  0.00           H
ATOM   4006  OW  SOL  1157       5.690  49.992  11.651  1.00  0.00           O
ATOM   4007  HW1 SOL  1157       4.760  49.922  11.281  1.00  0.00           H
ATOM   4008  HW2 SOL  1157       5.800  50.882  12.091  1.00  0.00           H
ATOM   4009  OW  SOL  1158      15.551  52.352   7.030  1.00  0.00           O
ATOM   4010  HW1 SOL  1158      14.981  52.192   7.840  1.00  0.00           H
ATOM   4011  HW2 SOL  1158      14.961  52.452   6.230  1.00  0.00           H
ATOM   4012  OW  SOL  1159      11.351  44.271   7.170  1.00  0.00           O
ATOM   4013  HW1 SOL  1159      11.921  45.051   6.920  1.00  0.00           H
ATOM   4014  HW2 SOL  1159      10.751  44.531   7.930  1.00  0.00           H
ATOM   4015  OW  SOL  1160       7.680  48.682  10.231  1.00  0.00           O
ATOM   4016  HW1 SOL  1160       6.900  48.852  10.831  1.00  0.00           H
ATOM   4017  HW2 SOL  1160       8.020  49.552   9.871  1.00  0.00           H
ATOM   4018  OW  SOL  1161       8.500  45.221  18.231  1.00  0.00           O
ATOM   4019  HW1 SOL  1161       8.460  45.981  18.881  1.00  0.00           H
ATOM   4020  HW2 SOL  1161       8.720  45.581  17.321  1.00  0.00           H
ATOM   4021  OW  SOL  1162       6.850  47.362   6.650  1.00  0.00           O
ATOM   4022  HW1 SOL  1162       7.540  47.202   7.350  1.00  0.00           H
ATOM   4023  HW2 SOL  1162       6.120  47.932   7.030  1.00  0.00           H
ATOM   4024  OW  SOL  1163       6.860  48.852  18.031  1.00  0.00           O
ATOM   4025  HW1 SOL  1163       7.460  49.642  18.171  1.00  0.00           H
ATOM   4026  HW2 SOL  1163       6.000  49.162  17.621  1.00  0.00           H
ATOM   4027  OW  SOL  1164       3.350  51.592  10.611  1.00  0.00           O
ATOM   4028  HW1 SOL  1164       2.570  51.282  10.081  1.00  0.00           H
ATOM   4029  HW2 SOL  1164       3.930  52.172  10.041  1.00  0.00           H
ATOM   4030  OW  SOL  1165      14.601  52.292  13.391  1.00  0.00           O
ATOM   4031  HW1 SOL  1165      14.841  53.232  13.651  1.00  0.00           H
ATOM   4032  HW2 SOL  1165      14.441  51.752  14.211  1.00  0.00           H
ATOM   4033  OW  SOL  1166       4.380  41.161  14.991  1.00  0.00           O
ATOM   4034  HW1 SOL  1166       5.200  40.601  15.081  1.00  0.00           H
ATOM   4035  HW2 SOL  1166       3.570  40.581  15.031  1.00  0.00           H
ATOM   4036  OW  SOL  1167      16.031  41.711   7.370  1.00  0.00           O
ATOM   4037  HW1 SOL  1167      15.291  42.171   6.870  1.00  0.00           H
ATOM   4038  HW2 SOL  1167      16.541  42.391   7.900  1.00  0.00           H
ATOM   4039  OW  SOL  1168       2.310  54.372   4.830  1.00  0.00           O
ATOM   4040  HW1 SOL  1168       2.650  55.142   5.370  1.00  0.00           H
ATOM   4041  HW2 SOL  1168       2.750  54.372   3.930  1.00  0.00           H
ATOM   4042  OW  SOL  1169      11.271  50.652  16.901  1.00  0.00           O
ATOM   4043  HW1 SOL  1169      11.741  50.652  17.781  1.00  0.00           H
ATOM   4044  HW2 SOL  1169      10.791  49.782  16.791  1.00  0.00           H
ATOM   4045  OW  SOL  1170       2.300  51.582   5.380  1.00  0.00           O
ATOM   4046  HW1 SOL  1170       2.040  52.542   5.380  1.00  0.00           H
ATOM   4047  HW2 SOL  1170       1.590  51.042   5.830  1.00  0.00           H
ATOM   4048  OW  SOL  1171       2.400  48.152   8.860  1.00  0.00           O
ATOM   4049  HW1 SOL  1171       2.540  47.312   9.380  1.00  0.00           H
ATOM   4050  HW2 SOL  1171       1.850  48.792   9.410  1.00  0.00           H
ATOM   4051  OW  SOL  1172       6.200  55.102  14.391  1.00  0.00           O
ATOM   4052  HW1 SOL  1172       5.280  54.932  14.741  1.00  0.00           H
ATOM   4053  HW2 SOL  1172       6.480  56.022  14.651  1.00  0.00           H
ATOM   4054  OW  SOL  1173       6.060  46.882   1.230  1.00  0.00           O
ATOM   4055  HW1 SOL  1173       6.130  47.722   0.690  1.00  0.00           H
ATOM   4056  HW2 SOL  1173       6.520  47.012   2.110  1.00  0.00           H
ATOM   4057  OW  SOL  1174      15.941  38.381  14.801  1.00  0.00           O
ATOM   4058  HW1 SOL  1174      15.761  39.051  14.081  1.00  0.00           H
ATOM   4059  HW2 SOL  1174      15.911  38.841  15.691  1.00  0.00           H
ATOM   4060  OW  SOL  1175       1.220  43.671   5.630  1.00  0.00           O
ATOM   4061  HW1 SOL  1175       0.770  42.791   5.800  1.00  0.00           H
ATOM   4062  HW2 SOL  1175       1.210  44.211   6.470  1.00  0.00           H
ATOM   4063  OW  SOL  1176      18.421  54.912   3.590  1.00  0.00           O
ATOM   4064  HW1 SOL  1176      18.961  54.622   4.390  1.00  0.00           H
ATOM   4065  HW2 SOL  1176      18.721  55.812   3.300  1.00  0.00           H
ATOM   4066  OW  SOL  1177       0.270  53.202   1.170  1.00  0.00           O
ATOM   4067  HW1 SOL  1177       0.080  52.242   1.380  1.00  0.00           H
ATOM   4068  HW2 SOL  1177      -0.060  53.782   1.920  1.00  0.00           H
ATOM   4069  OW  SOL  1178      16.891  46.461   6.120  1.00  0.00           O
ATOM   4070  HW1 SOL  1178      17.841  46.171   6.200  1.00  0.00           H
ATOM   4071  HW2 SOL  1178      16.811  47.111   5.370  1.00  0.00           H
ATOM   4072  OW  SOL  1179      16.411  48.322   4.320  1.00  0.00           O
ATOM   4073  HW1 SOL  1179      17.271  48.342   3.800  1.00  0.00           H
ATOM   4074  HW2 SOL  1179      16.551  48.792   5.200  1.00  0.00           H
ATOM   4075  OW  SOL  1180       1.130  44.611  15.971  1.00  0.00           O
ATOM   4076  HW1 SOL  1180       2.010  44.481  16.421  1.00  0.00           H
ATOM   4077  HW2 SOL  1180       1.000  45.581  15.751  1.00  0.00           H
ATOM   4078  OW  SOL  1181       6.130  50.892   7.260  1.00  0.00           O
ATOM   4079  HW1 SOL  1181       5.640  50.022   7.350  1.00  0.00           H
ATOM   4080  HW2 SOL  1181       5.900  51.322   6.390  1.00  0.00           H
ATOM   4081  OW  SOL  1182      12.931  49.522  14.231  1.00  0.00           O
ATOM   4082  HW1 SOL  1182      13.301  48.792  13.651  1.00  0.00           H
ATOM   4083  HW2 SOL  1182      13.451  49.572  15.081  1.00  0.00           H
ATOM   4084  OW  SOL  1183       8.090  37.281   5.020  1.00  0.00           O
ATOM   4085  HW1 SOL  1183       8.490  38.191   4.930  1.00  0.00           H
ATOM   4086  HW2 SOL  1183       7.090  37.361   5.080  1.00  0.00           H
ATOM   4087  OW  SOL  1184       1.970  47.002  12.641  1.00  0.00           O
ATOM   4088  HW1 SOL  1184       2.860  46.552  12.501  1.00  0.00           H
ATOM   4089  HW2 SOL  1184       1.240  46.352  12.451  1.00  0.00           H
ATOM   4090  OW  SOL  1185      15.251  47.232   1.900  1.00  0.00           O
ATOM   4091  HW1 SOL  1185      14.621  46.472   2.030  1.00  0.00           H
ATOM   4092  HW2 SOL  1185      15.731  47.412   2.760  1.00  0.00           H
ATOM   4093  OW  SOL  1186      11.871  55.162  16.161  1.00  0.00           O
ATOM   4094  HW1 SOL  1186      12.111  55.762  15.401  1.00  0.00           H
ATOM   4095  HW2 SOL  1186      11.941  54.212  15.861  1.00  0.00           H
ATOM   4096  OW  SOL  1187       3.170  39.751  18.011  1.00  0.00           O
ATOM   4097  HW1 SOL  1187       3.880  40.461  18.071  1.00  0.00           H
ATOM   4098  HW2 SOL  1187       2.290  40.141  18.291  1.00  0.00           H
ATOM   4099  OW  SOL  1188      14.661  51.412   9.531  1.00  0.00           O
ATOM   4100  HW1 SOL  1188      14.071  51.472  10.331  1.00  0.00           H
ATOM   4101  HW2 SOL  1188      14.511  50.532   9.071  1.00  0.00           H
ATOM   4102  OW  SOL  1189      16.671  54.382   5.720  1.00  0.00           O
ATOM   4103  HW1 SOL  1189      16.261  54.152   4.840  1.00  0.00           H
ATOM   4104  HW2 SOL  1189      16.491  53.642   6.370  1.00  0.00           H
ATOM   4105  OW  SOL  1190       5.980  44.531   2.700  1.00  0.00           O
ATOM   4106  HW1 SOL  1190       6.220  45.221   2.020  1.00  0.00           H
ATOM   4107  HW2 SOL  1190       5.200  44.861   3.240  1.00  0.00           H
ATOM   4108  OW  SOL  1191      12.811  40.691   9.441  1.00  0.00           O
ATOM   4109  HW1 SOL  1191      11.951  40.191   9.311  1.00  0.00           H
ATOM   4110  HW2 SOL  1191      13.431  40.151  10.001  1.00  0.00           H
ATOM   4111  OW  SOL  1192      15.761  53.862   3.070  1.00  0.00           O
ATOM   4112  HW1 SOL  1192      16.651  54.322   3.100  1.00  0.00           H
ATOM   4113  HW2 SOL  1192      15.551  53.622   2.120  1.00  0.00           H
ATOM   4114  OW  SOL  1193       8.070  43.291  14.651  1.00  0.00           O
ATOM   4115  HW1 SOL  1193       7.600  43.261  15.541  1.00  0.00           H
ATOM   4116  HW2 SOL  1193       7.560  42.741  13.991  1.00  0.00           H
ATOM   4117  OW  SOL  1194      13.941  41.931  16.741  1.00  0.00           O
ATOM   4118  HW1 SOL  1194      13.741  42.361  17.621  1.00  0.00           H
ATOM   4119  HW2 SOL  1194      14.721  41.311  16.831  1.00  0.00           H
ATOM   4120  OW  SOL  1195       9.731  46.141  15.721  1.00  0.00           O
ATOM   4121  HW1 SOL  1195      10.191  45.301  15.431  1.00  0.00           H
ATOM   4122  HW2 SOL  1195       9.171  46.481  14.971  1.00  0.00           H
ATOM   4123  OW  SOL  1196       9.911  41.341  12.421  1.00  0.00           O
ATOM   4124  HW1 SOL  1196       9.141  41.681  12.961  1.00  0.00           H
ATOM   4125  HW2 SOL  1196       9.571  40.831  11.631  1.00  0.00           H
ATOM   4126  OW  SOL  1197      10.411  44.251   4.290  1.00  0.00           O
ATOM   4127  HW1 SOL  1197      10.671  44.211   5.250  1.00  0.00           H
ATOM   4128  HW2 SOL  1197       9.561  43.741   4.150  1.00  0.00           H
ATOM   4129  OW  SOL  1198       0.760  45.351   7.890  1.00  0.00           O
ATOM   4130  HW1 SOL  1198       1.750  45.231   7.980  1.00  0.00           H
ATOM   4131  HW2 SOL  1198       0.520  46.301   8.100  1.00  0.00           H
ATOM   4132  OW  SOL  1199       1.300  55.452  15.711  1.00  0.00           O
ATOM   4133  HW1 SOL  1199       1.200  55.302  16.701  1.00  0.00           H
ATOM   4134  HW2 SOL  1199       0.440  55.812  15.351  1.00  0.00           H
ATOM   4135  OW  SOL  1200      17.191  43.091  18.311  1.00  0.00           O
ATOM   4136  HW1 SOL  1200      16.931  43.981  17.951  1.00  0.00           H
ATOM   4137  HW2 SOL  1200      17.171  42.411  17.581  1.00  0.00           H
ATOM   4138  OW  SOL  1201      13.621  48.682   5.450  1.00  0.00           O
ATOM   4139  HW1 SOL  1201      14.451  48.392   4.970  1.00  0.00           H
ATOM   4140  HW2 SOL  1201      13.131  49.352   4.890  1.00  0.00           H
ATOM   4141  OW  SOL  1202       5.500  39.201   8.850  1.00  0.00           O
ATOM   4142  HW1 SOL  1202       5.450  39.151   9.850  1.00  0.00           H
ATOM   4143  HW2 SOL  1202       5.520  40.161   8.560  1.00  0.00           H
ATOM   4144  OW  SOL  1203      10.081  51.802   4.770  1.00  0.00           O
ATOM   4145  HW1 SOL  1203       9.621  52.522   4.250  1.00  0.00           H
ATOM   4146  HW2 SOL  1203      10.041  52.002   5.750  1.00  0.00           H
ATOM   4147  OW  SOL  1204       3.510  55.252   8.530  1.00  0.00           O
ATOM   4148  HW1 SOL  1204       4.010  54.392   8.590  1.00  0.00           H
ATOM   4149  HW2 SOL  1204       4.160  56.022   8.500  1.00  0.00           H
ATOM   4150  OW  SOL  1205      17.951  47.902   8.730  1.00  0.00           O
ATOM   4151  HW1 SOL  1205      17.331  47.752   7.970  1.00  0.00           H
ATOM   4152  HW2 SOL  1205      17.431  48.012   9.580  1.00  0.00           H
ATOM   4153  OW  SOL  1206      12.271  52.742  15.061  1.00  0.00           O
ATOM   4154  HW1 SOL  1206      12.331  51.972  15.701  1.00  0.00           H
ATOM   4155  HW2 SOL  1206      11.751  52.482  14.261  1.00  0.00           H
ATOM   4156  OW  SOL  1207       3.210  46.672   2.420  1.00  0.00           O
ATOM   4157  HW1 SOL  1207       4.030  47.062   2.000  1.00  0.00           H
ATOM   4158  HW2 SOL  1207       2.940  45.852   1.930  1.00  0.00           H
ATOM   4159  OW  SOL  1208      14.581  44.591   7.280  1.00  0.00           O
ATOM   4160  HW1 SOL  1208      14.531  43.941   8.030  1.00  0.00           H
ATOM   4161  HW2 SOL  1208      15.381  45.181   7.410  1.00  0.00           H
ATOM   4162  OW  SOL  1209       4.610  49.902  17.271  1.00  0.00           O
ATOM   4163  HW1 SOL  1209       4.110  49.912  16.411  1.00  0.00           H
ATOM   4164  HW2 SOL  1209       3.980  49.722  18.031  1.00  0.00           H
ATOM   4165  OW  SOL  1210      11.111  55.002   2.370  1.00  0.00           O
ATOM   4166  HW1 SOL  1210      10.511  54.382   2.870  1.00  0.00           H
ATOM   4167  HW2 SOL  1210      11.421  54.562   1.520  1.00  0.00           H
ATOM   4168  OW  SOL  1211       2.020  40.091  14.981  1.00  0.00           O
ATOM   4169  HW1 SOL  1211       1.220  40.691  14.851  1.00  0.00           H
ATOM   4170  HW2 SOL  1211       1.920  39.601  15.841  1.00  0.00           H
ATOM   4171  OW  SOL  1212      16.321  51.012   0.810  1.00  0.00           O
ATOM   4172  HW1 SOL  1212      16.001  51.952   0.710  1.00  0.00           H
ATOM   4173  HW2 SOL  1212      15.561  50.382   0.690  1.00  0.00           H
ATOM   4174  OW  SOL  1213       4.640  54.672   3.230  1.00  0.00           O
ATOM   4175  HW1 SOL  1213       4.970  55.062   4.090  1.00  0.00           H
ATOM   4176  HW2 SOL  1213       5.400  54.602   2.580  1.00  0.00           H
ATOM   4177  OW  SOL  1214      14.001  38.311   4.260  1.00  0.00           O
ATOM   4178  HW1 SOL  1214      13.761  37.941   3.360  1.00  0.00           H
ATOM   4179  HW2 SOL  1214      14.991  38.471   4.300  1.00  0.00           H
ATOM   4180  OW  SOL  1215       2.490  55.092  12.411  1.00  0.00           O
ATOM   4181  HW1 SOL  1215       3.060  54.442  12.911  1.00  0.00           H
ATOM   4182  HW2 SOL  1215       2.330  54.762  11.481  1.00  0.00           H
ATOM   4183  OW  SOL  1216       9.401  54.222   9.040  1.00  0.00           O
ATOM   4184  HW1 SOL  1216      10.201  53.652   9.250  1.00  0.00           H
ATOM   4185  HW2 SOL  1216       8.911  53.822   8.270  1.00  0.00           H
ATOM   4186  OW  SOL  1217       3.820  44.241   4.800  1.00  0.00           O
ATOM   4187  HW1 SOL  1217       4.270  43.341   4.770  1.00  0.00           H
ATOM   4188  HW2 SOL  1217       2.880  44.131   5.130  1.00  0.00           H
ATOM   4189  OW  SOL  1218      15.471  39.461  17.291  1.00  0.00           O
ATOM   4190  HW1 SOL  1218      15.421  39.831  18.211  1.00  0.00           H
ATOM   4191  HW2 SOL  1218      14.751  38.771  17.171  1.00  0.00           H
ATOM   4192  OW  SOL  1219       6.140  38.461   1.170  1.00  0.00           O
ATOM   4193  HW1 SOL  1219       7.120  38.241   1.240  1.00  0.00           H
ATOM   4194  HW2 SOL  1219       5.830  38.291   0.240  1.00  0.00           H
ATOM   4195  OW  SOL  1220       7.810  39.881  17.491  1.00  0.00           O
ATOM   4196  HW1 SOL  1220       8.480  39.271  17.921  1.00  0.00           H
ATOM   4197  HW2 SOL  1220       7.080  40.071  18.141  1.00  0.00           H
ATOM   4198  OW  SOL  1221       8.880  52.382  11.951  1.00  0.00           O
ATOM   4199  HW1 SOL  1221       8.650  52.132  11.011  1.00  0.00           H
ATOM   4200  HW2 SOL  1221       9.490  51.692  12.341  1.00  0.00           H
ATOM   4201  OW  SOL  1222      13.511  43.141  14.331  1.00  0.00           O
ATOM   4202  HW1 SOL  1222      13.791  42.711  15.181  1.00  0.00           H
ATOM   4203  HW2 SOL  1222      13.761  44.101  14.341  1.00  0.00           H
ATOM   4204  OW  SOL  1223       8.030  51.262   9.240  1.00  0.00           O
ATOM   4205  HW1 SOL  1223       8.930  51.402   8.820  1.00  0.00           H
ATOM   4206  HW2 SOL  1223       7.320  51.282   8.530  1.00  0.00           H
ATOM   4207  OW  SOL  1224       9.220  42.271   8.990  1.00  0.00           O
ATOM   4208  HW1 SOL  1224       8.970  42.181   8.030  1.00  0.00           H
ATOM   4209  HW2 SOL  1224       9.700  41.451   9.300  1.00  0.00           H
ATOM   4210  OW  SOL  1225       5.390  37.881   5.120  1.00  0.00           O
ATOM   4211  HW1 SOL  1225       4.580  37.891   5.700  1.00  0.00           H
ATOM   4212  HW2 SOL  1225       5.420  38.711   4.570  1.00  0.00           H
ATOM   4213  OW  SOL  1226      14.341  49.122   0.410  1.00  0.00           O
ATOM   4214  HW1 SOL  1226      14.661  48.362   0.980  1.00  0.00           H
ATOM   4215  HW2 SOL  1226      13.421  49.392   0.710  1.00  0.00           H
ATOM   4216  OW  SOL  1227       2.970  37.591   1.710  1.00  0.00           O
ATOM   4217  HW1 SOL  1227       3.460  38.431   1.500  1.00  0.00           H
ATOM   4218  HW2 SOL  1227       3.590  36.941   2.160  1.00  0.00           H
ATOM   4219  OW  SOL  1228       9.351  39.601   4.800  1.00  0.00           O
ATOM   4220  HW1 SOL  1228       8.871  40.011   4.020  1.00  0.00           H
ATOM   4221  HW2 SOL  1228      10.341  39.581   4.610  1.00  0.00           H
ATOM   4222  OW  SOL  1229      10.761  44.071  14.641  1.00  0.00           O
ATOM   4223  HW1 SOL  1229       9.961  43.461  14.671  1.00  0.00           H
ATOM   4224  HW2 SOL  1229      11.571  43.541  14.401  1.00  0.00           H
ATOM   4225  OW  SOL  1230      12.271  52.942   7.930  1.00  0.00           O
ATOM   4226  HW1 SOL  1230      12.481  53.682   7.280  1.00  0.00           H
ATOM   4227  HW2 SOL  1230      12.951  52.942   8.660  1.00  0.00           H
ATOM   4228  OW  SOL  1231       4.590  48.762   7.410  1.00  0.00           O
ATOM   4229  HW1 SOL  1231       3.880  48.492   8.060  1.00  0.00           H
ATOM   4230  HW2 SOL  1231       4.330  48.482   6.480  1.00  0.00           H
ATOM   4231  OW  SOL  1232      12.711  55.212   5.910  1.00  0.00           O
ATOM   4232  HW1 SOL  1232      13.151  55.852   5.270  1.00  0.00           H
ATOM   4233  HW2 SOL  1232      12.211  55.732   6.610  1.00  0.00           H
ATOM   4234  OW  SOL  1233      10.321  42.731   0.160  1.00  0.00           O
ATOM   4235  HW1 SOL  1233       9.911  43.551  -0.230  1.00  0.00           H
ATOM   4236  HW2 SOL  1233      10.961  42.991   0.890  1.00  0.00           H
ATOM   4237  OW  SOL  1234       0.780  42.801  13.861  1.00  0.00           O
ATOM   4238  HW1 SOL  1234       1.700  42.791  13.451  1.00  0.00           H
ATOM   4239  HW2 SOL  1234       0.720  43.541  14.531  1.00  0.00           H
ATOM   4240  OW  SOL  1235       5.610  39.461  11.471  1.00  0.00           O
ATOM   4241  HW1 SOL  1235       5.990  38.621  11.841  1.00  0.00           H
ATOM   4242  HW2 SOL  1235       4.730  39.651  11.911  1.00  0.00           H
ATOM   4243  OW  SOL  1236       8.660  41.781   6.420  1.00  0.00           O
ATOM   4244  HW1 SOL  1236       8.340  42.501   5.800  1.00  0.00           H
ATOM   4245  HW2 SOL  1236       8.900  40.971   5.890  1.00  0.00           H
ATOM   4246  OW  SOL  1237      10.171  37.631   7.530  1.00  0.00           O
ATOM   4247  HW1 SOL  1237       9.451  37.681   6.840  1.00  0.00           H
ATOM   4248  HW2 SOL  1237       9.931  36.941   8.220  1.00  0.00           H
ATOM   4249  OW  SOL  1238      14.291  48.972   8.670  1.00  0.00           O
ATOM   4250  HW1 SOL  1238      13.741  48.132   8.600  1.00  0.00           H
ATOM   4251  HW2 SOL  1238      14.551  49.262   7.750  1.00  0.00           H
ATOM   4252  OW  SOL  1239      14.661  43.141   9.921  1.00  0.00           O
ATOM   4253  HW1 SOL  1239      14.361  42.191   9.991  1.00  0.00           H
ATOM   4254  HW2 SOL  1239      15.391  43.301  10.581  1.00  0.00           H
ATOM   4255  OW  SOL  1240      18.571  45.571   3.770  1.00  0.00           O
ATOM   4256  HW1 SOL  1240      18.991  44.931   4.410  1.00  0.00           H
ATOM   4257  HW2 SOL  1240      18.191  45.061   2.990  1.00  0.00           H
ATOM   4258  OW  SOL  1241       4.880  51.092   1.740  1.00  0.00           O
ATOM   4259  HW1 SOL  1241       4.010  50.942   2.210  1.00  0.00           H
ATOM   4260  HW2 SOL  1241       4.710  51.352   0.790  1.00  0.00           H
ATOM   4261  OW  SOL  1242      16.641  50.042   6.570  1.00  0.00           O
ATOM   4262  HW1 SOL  1242      17.631  50.122   6.710  1.00  0.00           H
ATOM   4263  HW2 SOL  1242      16.191  50.882   6.880  1.00  0.00           H
ATOM   4264  OW  SOL  1243      13.901  42.991   0.780  1.00  0.00           O
ATOM   4265  HW1 SOL  1243      13.361  42.781   1.590  1.00  0.00           H
ATOM   4266  HW2 SOL  1243      14.811  42.581   0.870  1.00  0.00           H
ATOM   4267  OW  SOL  1244       5.270  39.801   3.280  1.00  0.00           O
ATOM   4268  HW1 SOL  1244       5.540  39.211   2.530  1.00  0.00           H
ATOM   4269  HW2 SOL  1244       5.270  40.751   2.970  1.00  0.00           H
ATOM   4270  OW  SOL  1245      17.541  49.472  15.881  1.00  0.00           O
ATOM   4271  HW1 SOL  1245      18.451  49.082  15.751  1.00  0.00           H
ATOM   4272  HW2 SOL  1245      17.621  50.432  16.121  1.00  0.00           H
ATOM   4273  OW  SOL  1246      10.641  50.712  13.401  1.00  0.00           O
ATOM   4274  HW1 SOL  1246       9.841  50.482  13.951  1.00  0.00           H
ATOM   4275  HW2 SOL  1246      11.471  50.452  13.891  1.00  0.00           H
ATOM   4276  OW  SOL  1247      15.921  53.532  16.251  1.00  0.00           O
ATOM   4277  HW1 SOL  1247      16.191  53.872  15.351  1.00  0.00           H
ATOM   4278  HW2 SOL  1247      16.711  53.152  16.711  1.00  0.00           H
ATOM   4279  OW  SOL  1248      11.111  49.192  11.001  1.00  0.00           O
ATOM   4280  HW1 SOL  1248      10.711  49.632  11.811  1.00  0.00           H
ATOM   4281  HW2 SOL  1248      10.701  49.562  10.171  1.00  0.00           H
ATOM   4282  OW  SOL  1249      16.381  48.232  10.791  1.00  0.00           O
ATOM   4283  HW1 SOL  1249      16.431  49.042  11.381  1.00  0.00           H
ATOM   4284  HW2 SOL  1249      15.521  48.252  10.281  1.00  0.00           H
ATOM   4285  OW  SOL  1250       9.150  38.131  14.021  1.00  0.00           O
ATOM   4286  HW1 SOL  1250       9.400  37.931  13.071  1.00  0.00           H
ATOM   4287  HW2 SOL  1250       9.870  38.691  14.441  1.00  0.00           H
ATOM   4288  OW  SOL  1251       9.801  48.402  17.191  1.00  0.00           O
ATOM   4289  HW1 SOL  1251       8.811  48.462  17.291  1.00  0.00           H
ATOM   4290  HW2 SOL  1251      10.031  47.602  16.631  1.00  0.00           H
ATOM   4291  OW  SOL  1252       7.050  47.742   3.680  1.00  0.00           O
ATOM   4292  HW1 SOL  1252       6.910  47.812   4.670  1.00  0.00           H
ATOM   4293  HW2 SOL  1252       7.890  47.232   3.500  1.00  0.00           H
ATOM   4294  OW  SOL  1253       4.100  45.371  12.511  1.00  0.00           O
ATOM   4295  HW1 SOL  1253       4.960  45.491  13.011  1.00  0.00           H
ATOM   4296  HW2 SOL  1253       3.680  44.501  12.781  1.00  0.00           H
ATOM   4297  OW  SOL  1254      12.741  41.101  12.621  1.00  0.00           O
ATOM   4298  HW1 SOL  1254      12.951  41.841  13.261  1.00  0.00           H
ATOM   4299  HW2 SOL  1254      11.851  41.271  12.191  1.00  0.00           H
ATOM   4300  OW  SOL  1255       0.640  52.882  13.311  1.00  0.00           O
ATOM   4301  HW1 SOL  1255       0.180  53.702  12.971  1.00  0.00           H
ATOM   4302  HW2 SOL  1255       1.620  53.072  13.401  1.00  0.00           H
ATOM   4303  OW  SOL  1256       3.670  48.242   5.010  1.00  0.00           O
ATOM   4304  HW1 SOL  1256       3.600  49.072   4.450  1.00  0.00           H
ATOM   4305  HW2 SOL  1256       3.710  47.442   4.410  1.00  0.00           H
ATOM   4306  OW  SOL  1257       5.660  42.611   8.650  1.00  0.00           O
ATOM   4307  HW1 SOL  1257       5.780  43.271   7.910  1.00  0.00           H
ATOM   4308  HW2 SOL  1257       6.120  42.951   9.480  1.00  0.00           H
ATOM   4309  OW  SOL  1258      12.521  50.722   3.880  1.00  0.00           O
ATOM   4310  HW1 SOL  1258      13.021  51.492   4.280  1.00  0.00           H
ATOM   4311  HW2 SOL  1258      11.571  50.742   4.200  1.00  0.00           H
ATOM   4312  OW  SOL  1259      12.721  51.692  11.421  1.00  0.00           O
ATOM   4313  HW1 SOL  1259      13.191  51.822  12.291  1.00  0.00           H
ATOM   4314  HW2 SOL  1259      12.061  50.952  11.511  1.00  0.00           H
ATOM   4315  OW  SOL  1260      15.821  43.631   4.720  1.00  0.00           O
ATOM   4316  HW1 SOL  1260      15.511  44.241   5.450  1.00  0.00           H
ATOM   4317  HW2 SOL  1260      16.321  44.151   4.030  1.00  0.00           H
ATOM   4318  OW  SOL  1261       3.540  52.342  13.291  1.00  0.00           O
ATOM   4319  HW1 SOL  1261       3.330  51.902  12.421  1.00  0.00           H
ATOM   4320  HW2 SOL  1261       4.510  52.602  13.321  1.00  0.00           H
ATOM   4321  OW  SOL  1262       4.020  44.751  15.981  1.00  0.00           O
ATOM   4322  HW1 SOL  1262       4.700  45.301  15.511  1.00  0.00           H
ATOM   4323  HW2 SOL  1262       4.420  43.871  16.251  1.00  0.00           H
ATOM   4324  OW  SOL  1263      15.871  45.031  16.701  1.00  0.00           O
ATOM   4325  HW1 SOL  1263      14.951  45.411  16.651  1.00  0.00           H
ATOM   4326  HW2 SOL  1263      16.471  45.501  16.051  1.00  0.00           H
ATOM   4327  OW  SOL  1264      10.131  38.291  17.701  1.00  0.00           O
ATOM   4328  HW1 SOL  1264      10.191  39.141  17.181  1.00  0.00           H
ATOM   4329  HW2 SOL  1264      10.451  37.531  17.131  1.00  0.00           H
ATOM   4330  OW  SOL  1265       5.040  37.741  17.401  1.00  0.00           O
ATOM   4331  HW1 SOL  1265       4.620  37.171  16.701  1.00  0.00           H
ATOM   4332  HW2 SOL  1265       4.380  38.431  17.721  1.00  0.00           H
ATOM   4333  OW  SOL  1266       5.730  45.941  10.291  1.00  0.00           O
ATOM   4334  HW1 SOL  1266       6.170  46.831  10.201  1.00  0.00           H
ATOM   4335  HW2 SOL  1266       5.100  45.941  11.061  1.00  0.00           H
ATOM   4336  OW  SOL  1267      13.601  45.861  10.451  1.00  0.00           O
ATOM   4337  HW1 SOL  1267      12.851  45.861   9.791  1.00  0.00           H
ATOM   4338  HW2 SOL  1267      13.971  44.941  10.541  1.00  0.00           H
ATOM   4339  OW  SOL  1268      12.091  42.491   2.750  1.00  0.00           O
ATOM   4340  HW1 SOL  1268      12.221  41.651   3.290  1.00  0.00           H
ATOM   4341  HW2 SOL  1268      11.801  43.231   3.350  1.00  0.00           H
ATOM   4342  OW  SOL  1269       3.070  39.371  12.311  1.00  0.00           O
ATOM   4343  HW1 SOL  1269       2.840  39.741  13.211  1.00  0.00           H
ATOM   4344  HW2 SOL  1269       2.770  38.421  12.251  1.00  0.00           H
ATOM   4345  OW  SOL  1270       0.370  50.342  12.821  1.00  0.00           O
ATOM   4346  HW1 SOL  1270       0.900  49.852  13.501  1.00  0.00           H
ATOM   4347  HW2 SOL  1270       0.590  51.322  12.871  1.00  0.00           H
ATOM   4348  OW  SOL  1271       7.320  43.581  10.641  1.00  0.00           O
ATOM   4349  HW1 SOL  1271       7.910  43.321   9.881  1.00  0.00           H
ATOM   4350  HW2 SOL  1271       7.040  44.541  10.531  1.00  0.00           H
ATOM   4351  OW  SOL  1272      17.281  46.592  18.541  1.00  0.00           O
ATOM   4352  HW1 SOL  1272      16.821  46.522  17.651  1.00  0.00           H
ATOM   4353  HW2 SOL  1272      16.661  47.032  19.201  1.00  0.00           H
ATOM   4354  OW  SOL  1273       3.070  37.871   6.180  1.00  0.00           O
ATOM   4355  HW1 SOL  1273       2.960  38.811   6.510  1.00  0.00           H
ATOM   4356  HW2 SOL  1273       3.020  37.241   6.950  1.00  0.00           H
ATOM   4357  OW  SOL  1274      16.221  40.911   3.740  1.00  0.00           O
ATOM   4358  HW1 SOL  1274      16.241  40.151   4.380  1.00  0.00           H
ATOM   4359  HW2 SOL  1274      15.741  41.681   4.140  1.00  0.00           H
ATOM   4360  OW  SOL  1275      10.231  44.901   9.661  1.00  0.00           O
ATOM   4361  HW1 SOL  1275      10.381  45.111  10.621  1.00  0.00           H
ATOM   4362  HW2 SOL  1275       9.931  43.951   9.571  1.00  0.00           H
ATOM   4363  OW  SOL  1276       9.801  52.972  17.001  1.00  0.00           O
ATOM   4364  HW1 SOL  1276       9.601  53.412  16.121  1.00  0.00           H
ATOM   4365  HW2 SOL  1276      10.191  52.062  16.841  1.00  0.00           H
ATOM   4366  OW  SOL  1277      18.591  52.422  16.051  1.00  0.00           O
ATOM   4367  HW1 SOL  1277      18.731  52.692  15.101  1.00  0.00           H
ATOM   4368  HW2 SOL  1277      19.421  52.642  16.581  1.00  0.00           H
ATOM   4369  OW  SOL  1278       3.500  46.221  18.041  1.00  0.00           O
ATOM   4370  HW1 SOL  1278       4.260  46.661  18.521  1.00  0.00           H
ATOM   4371  HW2 SOL  1278       3.850  45.751  17.221  1.00  0.00           H
ATOM   4372  OW  SOL  1279      15.401  39.981   1.250  1.00  0.00           O
ATOM   4373  HW1 SOL  1279      14.791  39.231   1.480  1.00  0.00           H
ATOM   4374  HW2 SOL  1279      15.621  40.501   2.080  1.00  0.00           H
ATOM   4375  OW  SOL  1280      13.031  45.621   0.420  1.00  0.00           O
ATOM   4376  HW1 SOL  1280      13.371  44.691   0.570  1.00  0.00           H
ATOM   4377  HW2 SOL  1280      13.211  45.891  -0.530  1.00  0.00           H
ATOM   4378  OW  SOL  1281      10.681  50.572   8.490  1.00  0.00           O
ATOM   4379  HW1 SOL  1281      10.751  49.732   7.940  1.00  0.00           H
ATOM   4380  HW2 SOL  1281      11.301  51.262   8.130  1.00  0.00           H
ATOM   4381  OW  SOL  1282       3.190  45.341   9.491  1.00  0.00           O
ATOM   4382  HW1 SOL  1282       4.120  45.701   9.541  1.00  0.00           H
ATOM   4383  HW2 SOL  1282       3.130  44.491  10.011  1.00  0.00           H
ATOM   4384  OW  SOL  1283       3.390  42.331  10.061  1.00  0.00           O
ATOM   4385  HW1 SOL  1283       2.870  41.501   9.891  1.00  0.00           H
ATOM   4386  HW2 SOL  1283       4.160  42.381   9.421  1.00  0.00           H
ATOM   4387  OW  SOL  1284      11.381  41.041  16.781  1.00  0.00           O
ATOM   4388  HW1 SOL  1284      10.931  41.671  17.421  1.00  0.00           H
ATOM   4389  HW2 SOL  1284      12.311  41.351  16.611  1.00  0.00           H
ATOM   4390  OW  SOL  1285      11.601  39.311  14.771  1.00  0.00           O
ATOM   4391  HW1 SOL  1285      11.601  39.951  15.541  1.00  0.00           H
ATOM   4392  HW2 SOL  1285      11.881  39.791  13.941  1.00  0.00           H
ATOM   4393  OW  SOL  1286       0.080  50.502   2.000  1.00  0.00           O
ATOM   4394  HW1 SOL  1286      -0.850  50.712   1.690  1.00  0.00           H
ATOM   4395  HW2 SOL  1286       0.180  49.512   2.130  1.00  0.00           H
ATOM   4396  OW  SOL  1287       0.880  55.252   9.270  1.00  0.00           O
ATOM   4397  HW1 SOL  1287       0.460  54.392   9.000  1.00  0.00           H
ATOM   4398  HW2 SOL  1287       1.820  55.282   8.930  1.00  0.00           H
ATOM   4399  OW  SOL  1288       5.040  52.922   9.100  1.00  0.00           O
ATOM   4400  HW1 SOL  1288       5.700  53.662   9.190  1.00  0.00           H
ATOM   4401  HW2 SOL  1288       5.480  52.132   8.680  1.00  0.00           H
ATOM   4402  OW  SOL  1289      10.021  45.201  12.381  1.00  0.00           O
ATOM   4403  HW1 SOL  1289      10.431  44.881  13.241  1.00  0.00           H
ATOM   4404  HW2 SOL  1289       9.061  44.931  12.351  1.00  0.00           H
ATOM   4405  OW  SOL  1290       0.400  42.681  11.141  1.00  0.00           O
ATOM   4406  HW1 SOL  1290       1.250  42.351  10.731  1.00  0.00           H
ATOM   4407  HW2 SOL  1290       0.530  42.831  12.121  1.00  0.00           H
ATOM   4408  OW  SOL  1291       1.890  42.441  17.221  1.00  0.00           O
ATOM   4409  HW1 SOL  1291       2.480  42.041  16.521  1.00  0.00           H
ATOM   4410  HW2 SOL  1291       1.310  43.151  16.811  1.00  0.00           H
ATOM   4411  OW  SOL  1292      13.691  46.742  16.601  1.00  0.00           O
ATOM   4412  HW1 SOL  1292      14.081  47.632  16.801  1.00  0.00           H
ATOM   4413  HW2 SOL  1292      13.791  46.542  15.631  1.00  0.00           H
ATOM   4414  OW  SOL  1293       8.150  42.961   3.250  1.00  0.00           O
ATOM   4415  HW1 SOL  1293       8.220  42.071   2.790  1.00  0.00           H
ATOM   4416  HW2 SOL  1293       7.210  43.301   3.170  1.00  0.00           H
ATOM   4417  OW  SOL  1294      16.571  43.281  12.061  1.00  0.00           O
ATOM   4418  HW1 SOL  1294      16.191  42.591  12.681  1.00  0.00           H
ATOM   4419  HW2 SOL  1294      17.391  42.921  11.621  1.00  0.00           H
ATOM   4420  OW  SOL  1295       2.520  52.882  17.441  1.00  0.00           O
ATOM   4421  HW1 SOL  1295       2.220  53.452  18.201  1.00  0.00           H
ATOM   4422  HW2 SOL  1295       2.450  51.912  17.701  1.00  0.00           H
ATOM   4423  OW  SOL  1296       6.710  41.881  12.691  1.00  0.00           O
ATOM   4424  HW1 SOL  1296       6.370  40.991  12.391  1.00  0.00           H
ATOM   4425  HW2 SOL  1296       6.970  42.421  11.891  1.00  0.00           H
ATOM   4426  OW  SOL  1297       9.300  54.022  14.651  1.00  0.00           O
ATOM   4427  HW1 SOL  1297       9.060  53.842  13.701  1.00  0.00           H
ATOM   4428  HW2 SOL  1297       9.600  54.962  14.751  1.00  0.00           H
ATOM   4429  OW  SOL  1298       4.730  42.241   1.910  1.00  0.00           O
ATOM   4430  HW1 SOL  1298       5.340  43.041   1.950  1.00  0.00           H
ATOM   4431  HW2 SOL  1298       3.780  42.551   1.980  1.00  0.00           H
ATOM   4432  OW  SOL  1299       1.590  48.612  14.661  1.00  0.00           O
ATOM   4433  HW1 SOL  1299       1.810  48.002  15.421  1.00  0.00           H
ATOM   4434  HW2 SOL  1299       1.690  48.122  13.801  1.00  0.00           H
ATOM   4435  OW  SOL  1300      13.471  47.832  12.341  1.00  0.00           O
ATOM   4436  HW1 SOL  1300      13.711  47.202  11.601  1.00  0.00           H
ATOM   4437  HW2 SOL  1300      12.571  48.232  12.161  1.00  0.00           H
ATOM   4438  OW  SOL  1301      13.021  45.791   3.090  1.00  0.00           O
ATOM   4439  HW1 SOL  1301      12.161  45.481   3.510  1.00  0.00           H
ATOM   4440  HW2 SOL  1301      12.981  45.651   2.100  1.00  0.00           H
ATOM   4441  OW  SOL  1302      17.591  54.712  11.541  1.00  0.00           O
ATOM   4442  HW1 SOL  1302      18.201  55.012  10.811  1.00  0.00           H
ATOM   4443  HW2 SOL  1302      17.211  53.822  11.321  1.00  0.00           H
ATOM   4444  OW  SOL  1303      12.521  54.552  11.281  1.00  0.00           O
ATOM   4445  HW1 SOL  1303      13.361  54.602  10.741  1.00  0.00           H
ATOM   4446  HW2 SOL  1303      12.291  53.592  11.461  1.00  0.00           H
ATOM   4447  OW  SOL  1304       0.830  49.822  10.221  1.00  0.00           O
ATOM   4448  HW1 SOL  1304       0.780  49.812  11.221  1.00  0.00           H
ATOM   4449  HW2 SOL  1304       0.000  49.412   9.841  1.00  0.00           H
ATOM   4450  OW  SOL  1305       6.880  53.862  17.161  1.00  0.00           O
ATOM   4451  HW1 SOL  1305       6.320  54.672  17.251  1.00  0.00           H
ATOM   4452  HW2 SOL  1305       7.400  53.902  16.301  1.00  0.00           H
ATOM   4453  OW  SOL  1306       9.030  38.101   1.330  1.00  0.00           O
ATOM   4454  HW1 SOL  1306       9.540  38.111   0.470  1.00  0.00           H
ATOM   4455  HW2 SOL  1306       9.590  37.681   2.040  1.00  0.00           H
ATOM   4456  OW  SOL  1307      17.261  38.591   5.230  1.00  0.00           O
ATOM   4457  HW1 SOL  1307      17.991  38.421   4.560  1.00  0.00           H
ATOM   4458  HW2 SOL  1307      16.951  37.721   5.610  1.00  0.00           H
ATOM   4459  OW  SOL  1308      13.881  52.972   4.770  1.00  0.00           O
ATOM   4460  HW1 SOL  1308      14.551  53.092   4.030  1.00  0.00           H
ATOM   4461  HW2 SOL  1308      13.481  53.862   5.000  1.00  0.00           H
ATOM   4462  OW  SOL  1309       1.300  55.182  18.511  1.00  0.00           O
ATOM   4463  HW1 SOL  1309       0.890  54.442  19.041  1.00  0.00           H
ATOM   4464  HW2 SOL  1309       1.940  55.692  19.091  1.00  0.00           H
ATOM   4465  OW  SOL  1310      12.801  46.511   6.720  1.00  0.00           O
ATOM   4466  HW1 SOL  1310      13.401  45.701   6.740  1.00  0.00           H
ATOM   4467  HW2 SOL  1310      13.201  47.201   6.120  1.00  0.00           H
ATOM   4468  OW  SOL  1311       8.300  49.972  14.221  1.00  0.00           O
ATOM   4469  HW1 SOL  1311       8.250  50.302  15.171  1.00  0.00           H
ATOM   4470  HW2 SOL  1311       7.440  50.162  13.761  1.00  0.00           H
ATOM   4471  OW  SOL  1312       6.720  53.402   1.540  1.00  0.00           O
ATOM   4472  HW1 SOL  1312       6.810  53.502   0.550  1.00  0.00           H
ATOM   4473  HW2 SOL  1312       6.320  52.512   1.750  1.00  0.00           H
ATOM   4474  OW  SOL  1313      16.501  54.442  13.941  1.00  0.00           O
ATOM   4475  HW1 SOL  1313      17.031  54.542  13.101  1.00  0.00           H
ATOM   4476  HW2 SOL  1313      16.231  55.342  14.281  1.00  0.00           H
ATOM   4477  OW  SOL  1314      18.411  38.991   9.631  1.00  0.00           O
ATOM   4478  HW1 SOL  1314      18.801  38.141   9.271  1.00  0.00           H
ATOM   4479  HW2 SOL  1314      17.431  39.011   9.441  1.00  0.00           H
ATOM   4480  OW  SOL  1315       2.630  40.501   7.200  1.00  0.00           O
ATOM   4481  HW1 SOL  1315       1.840  41.011   6.860  1.00  0.00           H
ATOM   4482  HW2 SOL  1315       2.540  40.351   8.180  1.00  0.00           H
ATOM   4483  OW  SOL  1316      11.941  53.362   0.310  1.00  0.00           O
ATOM   4484  HW1 SOL  1316      12.001  52.432   0.680  1.00  0.00           H
ATOM   4485  HW2 SOL  1316      11.351  53.362  -0.490  1.00  0.00           H
ATOM   4486  OW  SOL  1317       8.220  47.262  13.721  1.00  0.00           O
ATOM   4487  HW1 SOL  1317       8.620  47.252  12.801  1.00  0.00           H
ATOM   4488  HW2 SOL  1317       8.320  48.182  14.121  1.00  0.00           H
ATOM   4489  OW  SOL  1318       9.160  46.341   2.910  1.00  0.00           O
ATOM   4490  HW1 SOL  1318       9.790  46.721   2.230  1.00  0.00           H
ATOM   4491  HW2 SOL  1318       9.560  45.511   3.300  1.00  0.00           H
ATOM   4492  OW  SOL  1319      15.041  53.312   0.440  1.00  0.00           O
ATOM   4493  HW1 SOL  1319      14.121  53.682   0.510  1.00  0.00           H
ATOM   4494  HW2 SOL  1319      15.421  53.512  -0.460  1.00  0.00           H
ATOM   4495  OW  SOL  1320       3.720  50.122  14.901  1.00  0.00           O
ATOM   4496  HW1 SOL  1320       3.590  51.052  14.561  1.00  0.00           H
ATOM   4497  HW2 SOL  1320       2.880  49.602  14.771  1.00  0.00           H
ATOM   4498  OW  SOL  1321      16.141  50.162  12.891  1.00  0.00           O
ATOM   4499  HW1 SOL  1321      16.741  50.192  13.691  1.00  0.00           H
ATOM   4500  HW2 SOL  1321      15.391  50.802  13.021  1.00  0.00           H
ATOM   4501  OW  SOL  1322      10.391  48.222   6.960  1.00  0.00           O
ATOM   4502  HW1 SOL  1322       9.691  47.752   7.500  1.00  0.00           H
ATOM   4503  HW2 SOL  1322      10.981  47.542   6.530  1.00  0.00           H
ATOM   4504  OW  SOL  1323      10.141  39.601   9.711  1.00  0.00           O
ATOM   4505  HW1 SOL  1323      10.061  39.241   8.781  1.00  0.00           H
ATOM   4506  HW2 SOL  1323      10.121  38.841  10.361  1.00  0.00           H
ATOM   4507  OW  SOL  1324       5.900  52.112   4.910  1.00  0.00           O
ATOM   4508  HW1 SOL  1324       6.320  51.532   4.210  1.00  0.00           H
ATOM   4509  HW2 SOL  1324       5.460  52.902   4.470  1.00  0.00           H
ATOM   4510  OW  SOL  1325      17.091  41.091  13.811  1.00  0.00           O
ATOM   4511  HW1 SOL  1325      17.821  41.781  13.851  1.00  0.00           H
ATOM   4512  HW2 SOL  1325      17.371  40.341  13.221  1.00  0.00           H
ATOM   4513  OW  SOL  1326       2.550  50.722   2.900  1.00  0.00           O
ATOM   4514  HW1 SOL  1326       1.590  50.732   2.630  1.00  0.00           H
ATOM   4515  HW2 SOL  1326       2.670  51.252   3.740  1.00  0.00           H
ATOM   4516  OW  SOL  1327       1.050  47.372  17.261  1.00  0.00           O
ATOM   4517  HW1 SOL  1327       0.280  47.042  17.801  1.00  0.00           H
ATOM   4518  HW2 SOL  1327       1.900  47.072  17.681  1.00  0.00           H
ATOM   4519  OW  SOL  1328       6.720  39.271  14.891  1.00  0.00           O
ATOM   4520  HW1 SOL  1328       7.620  39.111  14.491  1.00  0.00           H
ATOM   4521  HW2 SOL  1328       6.800  39.321  15.881  1.00  0.00           H
ATOM   4522  OW  SOL  1329       0.750  40.691   0.330  1.00  0.00           O
ATOM   4523  HW1 SOL  1329      -0.170  40.411   0.040  1.00  0.00           H
ATOM   4524  HW2 SOL  1329       1.060  41.461  -0.230  1.00  0.00           H
ATOM   4525  OW  SOL  1330       0.720  38.901   3.180  1.00  0.00           O
ATOM   4526  HW1 SOL  1330       0.550  39.731   2.640  1.00  0.00           H
ATOM   4527  HW2 SOL  1330       1.620  38.531   2.960  1.00  0.00           H
ATOM   4528  OW  SOL  1331      11.831  50.592   1.190  1.00  0.00           O
ATOM   4529  HW1 SOL  1331      10.841  50.482   1.210  1.00  0.00           H
ATOM   4530  HW2 SOL  1331      12.171  50.742   2.120  1.00  0.00           H
ATOM   4531  OW  SOL  1332       6.130  45.661  14.311  1.00  0.00           O
ATOM   4532  HW1 SOL  1332       6.690  46.471  14.141  1.00  0.00           H
ATOM   4533  HW2 SOL  1332       6.720  44.861  14.341  1.00  0.00           H
ATOM   4534  OW  SOL  1333      14.931  54.912   9.591  1.00  0.00           O
ATOM   4535  HW1 SOL  1333      15.261  55.552   8.901  1.00  0.00           H
ATOM   4536  HW2 SOL  1333      15.591  54.852  10.341  1.00  0.00           H
ATOM   4537  OW  SOL  1334       7.160  42.891  17.081  1.00  0.00           O
ATOM   4538  HW1 SOL  1334       7.350  43.541  17.821  1.00  0.00           H
ATOM   4539  HW2 SOL  1334       7.760  42.091  17.171  1.00  0.00           H
ATOM   4540  OW  SOL  1335      14.501  49.442  16.331  1.00  0.00           O
ATOM   4541  HW1 SOL  1335      14.411  49.342  17.321  1.00  0.00           H
ATOM   4542  HW2 SOL  1335      15.461  49.372  16.071  1.00  0.00           H
ATOM   4543  OW  SOL  1336       3.900  54.652  15.601  1.00  0.00           O
ATOM   4544  HW1 SOL  1336       2.990  55.062  15.581  1.00  0.00           H
ATOM   4545  HW2 SOL  1336       3.830  53.712  15.921  1.00  0.00           H
ATOM   4546  OW  SOL  1337      16.741  46.071  12.541  1.00  0.00           O
ATOM   4547  HW1 SOL  1337      16.471  45.181  12.171  1.00  0.00           H
ATOM   4548  HW2 SOL  1337      16.751  46.751  11.811  1.00  0.00           H
ATOM   4549  OW  SOL  1338      12.251  40.491   4.490  1.00  0.00           O
ATOM   4550  HW1 SOL  1338      12.901  39.751   4.380  1.00  0.00           H
ATOM   4551  HW2 SOL  1338      12.451  40.991   5.330  1.00  0.00           H
ATOM   4552  OW  SOL  1339       5.940  44.691   6.520  1.00  0.00           O
ATOM   4553  HW1 SOL  1339       6.440  45.541   6.330  1.00  0.00           H
ATOM   4554  HW2 SOL  1339       5.060  44.711   6.040  1.00  0.00           H
ATOM   4555  OW  SOL  1340      17.771  40.661  16.421  1.00  0.00           O
ATOM   4556  HW1 SOL  1340      17.601  40.971  15.481  1.00  0.00           H
ATOM   4557  HW2 SOL  1340      16.931  40.291  16.801  1.00  0.00           H
ATOM   4558  OW  SOL  1341      17.301  46.582  15.171  1.00  0.00           O
ATOM   4559  HW1 SOL  1341      17.681  47.492  15.321  1.00  0.00           H
ATOM   4560  HW2 SOL  1341      17.221  46.412  14.181  1.00  0.00           H
ATOM   4561  OW  SOL  1342       8.590  50.982   0.160  1.00  0.00           O
ATOM   4562  HW1 SOL  1342       8.130  51.132   1.040  1.00  0.00           H
ATOM   4563  HW2 SOL  1342       9.030  51.832  -0.140  1.00  0.00           H
ATOM   4564  OW  SOL  1343       6.610  55.142   9.531  1.00  0.00           O
ATOM   4565  HW1 SOL  1343       6.150  56.022   9.401  1.00  0.00           H
ATOM   4566  HW2 SOL  1343       7.600  55.262   9.461  1.00  0.00           H
ATOM   4567  OW  SOL  1344       8.590  46.802   8.610  1.00  0.00           O
ATOM   4568  HW1 SOL  1344       9.130  46.112   9.090  1.00  0.00           H
ATOM   4569  HW2 SOL  1344       8.270  47.492   9.270  1.00  0.00           H
ATOM   4570  OW  SOL  1345      10.831  47.082   0.870  1.00  0.00           O
ATOM   4571  HW1 SOL  1345      10.601  47.612   0.050  1.00  0.00           H
ATOM   4572  HW2 SOL  1345      11.641  46.522   0.680  1.00  0.00           H
ATOM   4573  OW  SOL  1346      18.611  52.932   8.510  1.00  0.00           O
ATOM   4574  HW1 SOL  1346      17.901  52.812   7.810  1.00  0.00           H
ATOM   4575  HW2 SOL  1346      18.621  52.142   9.110  1.00  0.00           H
ATOM   4576  OW  SOL  1347       2.210  50.382  18.441  1.00  0.00           O
ATOM   4577  HW1 SOL  1347       1.560  49.652  18.231  1.00  0.00           H
ATOM   4578  HW2 SOL  1347       2.250  50.522  19.421  1.00  0.00           H
ATOM   4579  OW  SOL  1348       0.790  49.642   6.530  1.00  0.00           O
ATOM   4580  HW1 SOL  1348       0.780  49.172   7.410  1.00  0.00           H
ATOM   4581  HW2 SOL  1348       1.610  49.362   6.020  1.00  0.00           H
ATOM   4582  OW  SOL  1349       6.720  51.152  16.241  1.00  0.00           O
ATOM   4583  HW1 SOL  1349       5.940  50.652  16.621  1.00  0.00           H
ATOM   4584  HW2 SOL  1349       6.690  52.102  16.551  1.00  0.00           H
ATOM   4585  OW  SOL  1350      18.241  39.161  12.271  1.00  0.00           O
ATOM   4586  HW1 SOL  1350      18.201  38.261  12.711  1.00  0.00           H
ATOM   4587  HW2 SOL  1350      18.271  39.051  11.281  1.00  0.00           H
ATOM   4588  OW  SOL  1351       4.280  41.481   5.200  1.00  0.00           O
ATOM   4589  HW1 SOL  1351       4.580  40.761   4.580  1.00  0.00           H
ATOM   4590  HW2 SOL  1351       3.890  41.081   6.030  1.00  0.00           H
ATOM   4591  OW  SOL  1352      17.051  52.112  11.041  1.00  0.00           O
ATOM   4592  HW1 SOL  1352      16.121  51.862  10.771  1.00  0.00           H
ATOM   4593  HW2 SOL  1352      17.311  51.612  11.861  1.00  0.00           H
ATOM   4594  OW  SOL  1353       3.170  42.711  12.801  1.00  0.00           O
ATOM   4595  HW1 SOL  1353       3.550  42.121  13.521  1.00  0.00           H
ATOM   4596  HW2 SOL  1353       3.570  42.451  11.921  1.00  0.00           H
ATOM   4597  OW  SOL  1354       8.120  53.102   6.870  1.00  0.00           O
ATOM   4598  HW1 SOL  1354       8.440  53.202   5.930  1.00  0.00           H
ATOM   4599  HW2 SOL  1354       7.330  52.482   6.890  1.00  0.00           H
ATOM   4600  OW  SOL  1355      14.241  39.381  11.121  1.00  0.00           O
ATOM   4601  HW1 SOL  1355      14.761  38.731  11.671  1.00  0.00           H
ATOM   4602  HW2 SOL  1355      13.751  40.011  11.731  1.00  0.00           H
ATOM   4603  OW  SOL  1356      10.011  37.581  11.541  1.00  0.00           O
ATOM   4604  HW1 SOL  1356       9.381  36.861  11.231  1.00  0.00           H
ATOM   4605  HW2 SOL  1356      10.941  37.221  11.541  1.00  0.00           H
ATOM   4606  OW  SOL  1357       7.700  50.542   3.010  1.00  0.00           O
ATOM   4607  HW1 SOL  1357       7.240  49.672   3.180  1.00  0.00           H
ATOM   4608  HW2 SOL  1357       8.610  50.512   3.420  1.00  0.00           H
ATOM   4609  OW  SOL  1358       6.180  52.912  12.841  1.00  0.00           O
ATOM   4610  HW1 SOL  1358       6.130  53.732  13.411  1.00  0.00           H
ATOM   4611  HW2 SOL  1358       7.070  52.882  12.391  1.00  0.00           H
ATOM   4612  OW  SOL  1359      13.521  37.761   1.680  1.00  0.00           O
ATOM   4613  HW1 SOL  1359      13.871  37.351   0.840  1.00  0.00           H
ATOM   4614  HW2 SOL  1359      12.621  37.381   1.880  1.00  0.00           H
ATOM   4615  OW  SOL  1360      13.001  41.771   6.910  1.00  0.00           O
ATOM   4616  HW1 SOL  1360      12.411  42.571   6.950  1.00  0.00           H
ATOM   4617  HW2 SOL  1360      13.151  41.421   7.840  1.00  0.00           H
ATOM   4618  OW  SOL  1361      15.931  39.451   8.820  1.00  0.00           O
ATOM   4619  HW1 SOL  1361      15.091  39.441   9.360  1.00  0.00           H
ATOM   4620  HW2 SOL  1361      15.951  40.281   8.260  1.00  0.00           H
ATOM   4621  OW  SOL  1362       0.390  48.012   3.000  1.00  0.00           O
ATOM   4622  HW1 SOL  1362       1.380  47.902   2.910  1.00  0.00           H
ATOM   4623  HW2 SOL  1362      -0.010  47.152   3.320  1.00  0.00           H
ATOM   4624  OW  SOL  1363       8.750  53.702   3.370  1.00  0.00           O
ATOM   4625  HW1 SOL  1363       7.980  53.352   2.830  1.00  0.00           H
ATOM   4626  HW2 SOL  1363       8.430  54.412   3.990  1.00  0.00           H
ATOM   4627  OW  SOL  1364       2.300  43.521  19.751  1.00  0.00           O
ATOM   4628  HW1 SOL  1364       1.370  43.501  20.121  1.00  0.00           H
ATOM   4629  HW2 SOL  1364       2.310  43.131  18.831  1.00  0.00           H
ATOM   4630  OW  SOL  1365       2.250  39.991  28.581  1.00  0.00           O
ATOM   4631  HW1 SOL  1365       2.600  39.821  29.501  1.00  0.00           H
ATOM   4632  HW2 SOL  1365       1.370  39.541  28.461  1.00  0.00           H
ATOM   4633  OW  SOL  1366       0.190  40.921  25.091  1.00  0.00           O
ATOM   4634  HW1 SOL  1366      -0.630  41.351  25.481  1.00  0.00           H
ATOM   4635  HW2 SOL  1366      -0.090  40.191  24.461  1.00  0.00           H
ATOM   4636  OW  SOL  1367       5.690  49.992  30.271  1.00  0.00           O
ATOM   4637  HW1 SOL  1367       4.760  49.922  29.901  1.00  0.00           H
ATOM   4638  HW2 SOL  1367       5.800  50.882  30.711  1.00  0.00           H
ATOM   4639  OW  SOL  1368      15.551  52.352  25.651  1.00  0.00           O
ATOM   4640  HW1 SOL  1368      14.981  52.192  26.461  1.00  0.00           H
ATOM   4641  HW2 SOL  1368      14.961  52.452  24.851  1.00  0.00           H
ATOM   4642  OW  SOL  1369      11.351  44.271  25.791  1.00  0.00           O
ATOM   4643  HW1 SOL  1369      11.921  45.051  25.541  1.00  0.00           H
ATOM   4644  HW2 SOL  1369      10.751  44.531  26.551  1.00  0.00           H
ATOM   4645  OW  SOL  1370      17.551  43.311  20.931  1.00  0.00           O
ATOM   4646  HW1 SOL  1370      17.431  43.181  19.941  1.00  0.00           H
ATOM   4647  HW2 SOL  1370      17.251  42.501  21.421  1.00  0.00           H
ATOM   4648  OW  SOL  1371       7.680  48.682  28.851  1.00  0.00           O
ATOM   4649  HW1 SOL  1371       6.900  48.852  29.451  1.00  0.00           H
ATOM   4650  HW2 SOL  1371       8.020  49.552  28.491  1.00  0.00           H
ATOM   4651  OW  SOL  1372       8.500  45.221  36.851  1.00  0.00           O
ATOM   4652  HW1 SOL  1372       8.460  45.981  37.501  1.00  0.00           H
ATOM   4653  HW2 SOL  1372       8.720  45.581  35.941  1.00  0.00           H
ATOM   4654  OW  SOL  1373       6.850  47.362  25.271  1.00  0.00           O
ATOM   4655  HW1 SOL  1373       7.540  47.202  25.971  1.00  0.00           H
ATOM   4656  HW2 SOL  1373       6.120  47.932  25.651  1.00  0.00           H
ATOM   4657  OW  SOL  1374       6.860  48.852  36.651  1.00  0.00           O
ATOM   4658  HW1 SOL  1374       7.460  49.642  36.791  1.00  0.00           H
ATOM   4659  HW2 SOL  1374       6.000  49.162  36.241  1.00  0.00           H
ATOM   4660  OW  SOL  1375       3.350  51.592  29.231  1.00  0.00           O
ATOM   4661  HW1 SOL  1375       2.570  51.282  28.701  1.00  0.00           H
ATOM   4662  HW2 SOL  1375       3.930  52.172  28.661  1.00  0.00           H
ATOM   4663  OW  SOL  1376      14.601  52.292  32.011  1.00  0.00           O
ATOM   4664  HW1 SOL  1376      14.841  53.232  32.271  1.00  0.00           H
ATOM   4665  HW2 SOL  1376      14.441  51.752  32.831  1.00  0.00           H
ATOM   4666  OW  SOL  1377       4.380  41.161  33.611  1.00  0.00           O
ATOM   4667  HW1 SOL  1377       5.200  40.601  33.701  1.00  0.00           H
ATOM   4668  HW2 SOL  1377       3.570  40.581  33.651  1.00  0.00           H
ATOM   4669  OW  SOL  1378      16.031  41.711  25.991  1.00  0.00           O
ATOM   4670  HW1 SOL  1378      15.291  42.171  25.491  1.00  0.00           H
ATOM   4671  HW2 SOL  1378      16.541  42.391  26.521  1.00  0.00           H
ATOM   4672  OW  SOL  1379       2.310  54.372  23.451  1.00  0.00           O
ATOM   4673  HW1 SOL  1379       2.650  55.142  23.991  1.00  0.00           H
ATOM   4674  HW2 SOL  1379       2.750  54.372  22.551  1.00  0.00           H
ATOM   4675  OW  SOL  1380      11.271  50.652  35.521  1.00  0.00           O
ATOM   4676  HW1 SOL  1380      11.741  50.652  36.401  1.00  0.00           H
ATOM   4677  HW2 SOL  1380      10.791  49.782  35.411  1.00  0.00           H
ATOM   4678  OW  SOL  1381       2.300  51.582  24.001  1.00  0.00           O
ATOM   4679  HW1 SOL  1381       2.040  52.542  24.001  1.00  0.00           H
ATOM   4680  HW2 SOL  1381       1.590  51.042  24.451  1.00  0.00           H
ATOM   4681  OW  SOL  1382       2.400  48.152  27.481  1.00  0.00           O
ATOM   4682  HW1 SOL  1382       2.540  47.312  28.001  1.00  0.00           H
ATOM   4683  HW2 SOL  1382       1.850  48.792  28.031  1.00  0.00           H
ATOM   4684  OW  SOL  1383       6.200  55.102  33.011  1.00  0.00           O
ATOM   4685  HW1 SOL  1383       5.280  54.932  33.361  1.00  0.00           H
ATOM   4686  HW2 SOL  1383       6.480  56.022  33.271  1.00  0.00           H
ATOM   4687  OW  SOL  1384       6.060  46.882  19.851  1.00  0.00           O
ATOM   4688  HW1 SOL  1384       6.130  47.722  19.311  1.00  0.00           H
ATOM   4689  HW2 SOL  1384       6.520  47.012  20.731  1.00  0.00           H
ATOM   4690  OW  SOL  1385      15.941  38.381  33.421  1.00  0.00           O
ATOM   4691  HW1 SOL  1385      15.761  39.051  32.701  1.00  0.00           H
ATOM   4692  HW2 SOL  1385      15.911  38.841  34.311  1.00  0.00           H
ATOM   4693  OW  SOL  1386       1.220  43.671  24.251  1.00  0.00           O
ATOM   4694  HW1 SOL  1386       0.770  42.791  24.421  1.00  0.00           H
ATOM   4695  HW2 SOL  1386       1.210  44.211  25.091  1.00  0.00           H
ATOM   4696  OW  SOL  1387      18.421  54.912  22.211  1.00  0.00           O
ATOM   4697  HW1 SOL  1387      18.961  54.622  23.011  1.00  0.00           H
ATOM   4698  HW2 SOL  1387      18.721  55.812  21.921  1.00  0.00           H
ATOM   4699  OW  SOL  1388       0.270  53.202  19.791  1.00  0.00           O
ATOM   4700  HW1 SOL  1388       0.080  52.242  20.001  1.00  0.00           H
ATOM   4701  HW2 SOL  1388      -0.060  53.782  20.541  1.00  0.00           H
ATOM   4702  OW  SOL  1389      16.891  46.461  24.741  1.00  0.00           O
ATOM   4703  HW1 SOL  1389      17.841  46.171  24.821  1.00  0.00           H
ATOM   4704  HW2 SOL  1389      16.811  47.111  23.991  1.00  0.00           H
ATOM   4705  OW  SOL  1390      16.411  48.322  22.941  1.00  0.00           O
ATOM   4706  HW1 SOL  1390      17.271  48.342  22.421  1.00  0.00           H
ATOM   4707  HW2 SOL  1390      16.551  48.792  23.821  1.00  0.00           H
ATOM   4708  OW  SOL  1391       1.130  44.611  34.591  1.00  0.00           O
ATOM   4709  HW1 SOL  1391       2.010  44.481  35.041  1.00  0.00           H
ATOM   4710  HW2 SOL  1391       1.000  45.581  34.371  1.00  0.00           H
ATOM   4711  OW  SOL  1392       6.130  50.892  25.881  1.00  0.00           O
ATOM   4712  HW1 SOL  1392       5.640  50.022  25.971  1.00  0.00           H
ATOM   4713  HW2 SOL  1392       5.900  51.322  25.011  1.00  0.00           H
ATOM   4714  OW  SOL  1393      12.931  49.522  32.851  1.00  0.00           O
ATOM   4715  HW1 SOL  1393      13.301  48.792  32.271  1.00  0.00           H
ATOM   4716  HW2 SOL  1393      13.451  49.572  33.701  1.00  0.00           H
ATOM   4717  OW  SOL  1394       8.090  37.281  23.641  1.00  0.00           O
ATOM   4718  HW1 SOL  1394       8.490  38.191  23.551  1.00  0.00           H
ATOM   4719  HW2 SOL  1394       7.090  37.361  23.701  1.00  0.00           H
ATOM   4720  OW  SOL  1395       1.970  47.002  31.261  1.00  0.00           O
ATOM   4721  HW1 SOL  1395       2.860  46.552  31.121  1.00  0.00           H
ATOM   4722  HW2 SOL  1395       1.240  46.352  31.071  1.00  0.00           H
ATOM   4723  OW  SOL  1396      15.251  47.232  20.521  1.00  0.00           O
ATOM   4724  HW1 SOL  1396      14.621  46.472  20.651  1.00  0.00           H
ATOM   4725  HW2 SOL  1396      15.731  47.412  21.381  1.00  0.00           H
ATOM   4726  OW  SOL  1397      11.871  55.162  34.781  1.00  0.00           O
ATOM   4727  HW1 SOL  1397      12.111  55.762  34.021  1.00  0.00           H
ATOM   4728  HW2 SOL  1397      11.941  54.212  34.481  1.00  0.00           H
ATOM   4729  OW  SOL  1398       3.170  39.751  36.631  1.00  0.00           O
ATOM   4730  HW1 SOL  1398       3.880  40.461  36.691  1.00  0.00           H
ATOM   4731  HW2 SOL  1398       2.290  40.141  36.911  1.00  0.00           H
ATOM   4732  OW  SOL  1399      14.661  51.412  28.151  1.00  0.00           O
ATOM   4733  HW1 SOL  1399      14.071  51.472  28.951  1.00  0.00           H
ATOM   4734  HW2 SOL  1399      14.511  50.532  27.691  1.00  0.00           H
ATOM   4735  OW  SOL  1400      16.671  54.382  24.341  1.00  0.00           O
ATOM   4736  HW1 SOL  1400      16.261  54.152  23.461  1.00  0.00           H
ATOM   4737  HW2 SOL  1400      16.491  53.642  24.991  1.00  0.00           H
ATOM   4738  OW  SOL  1401       5.980  44.531  21.321  1.00  0.00           O
ATOM   4739  HW1 SOL  1401       6.220  45.221  20.641  1.00  0.00           H
ATOM   4740  HW2 SOL  1401       5.200  44.861  21.861  1.00  0.00           H
ATOM   4741  OW  SOL  1402      12.811  40.691  28.061  1.00  0.00           O
ATOM   4742  HW1 SOL  1402      11.951  40.191  27.931  1.00  0.00           H
ATOM   4743  HW2 SOL  1402      13.431  40.151  28.621  1.00  0.00           H
ATOM   4744  OW  SOL  1403      15.761  53.862  21.691  1.00  0.00           O
ATOM   4745  HW1 SOL  1403      16.651  54.322  21.721  1.00  0.00           H
ATOM   4746  HW2 SOL  1403      15.551  53.622  20.741  1.00  0.00           H
ATOM   4747  OW  SOL  1404       8.070  43.291  33.271  1.00  0.00           O
ATOM   4748  HW1 SOL  1404       7.600  43.261  34.161  1.00  0.00           H
ATOM   4749  HW2 SOL  1404       7.560  42.741  32.611  1.00  0.00           H
ATOM   4750  OW  SOL  1405      13.941  41.931  35.361  1.00  0.00           O
ATOM   4751  HW1 SOL  1405      13.741  42.361  36.241  1.00  0.00           H
ATOM   4752  HW2 SOL  1405      14.721  41.311  35.451  1.00  0.00           H
ATOM   4753  OW  SOL  1406       9.731  46.141  34.341  1.00  0.00           O
ATOM   4754  HW1 SOL  1406      10.191  45.301  34.051  1.00  0.00           H
ATOM   4755  HW2 SOL  1406       9.171  46.481  33.591  1.00  0.00           H
ATOM   4756  OW  SOL  1407       9.911  41.341  31.041  1.00  0.00           O
ATOM   4757  HW1 SOL  1407       9.141  41.681  31.581  1.00  0.00           H
ATOM   4758  HW2 SOL  1407       9.571  40.831  30.251  1.00  0.00           H
ATOM   4759  OW  SOL  1408      10.411  44.251  22.911  1.00  0.00           O
ATOM   4760  HW1 SOL  1408      10.671  44.211  23.871  1.00  0.00           H
ATOM   4761  HW2 SOL  1408       9.561  43.741  22.771  1.00  0.00           H
ATOM   4762  OW  SOL  1409       0.760  45.351  26.511  1.00  0.00           O
ATOM   4763  HW1 SOL  1409       1.750  45.231  26.601  1.00  0.00           H
ATOM   4764  HW2 SOL  1409       0.520  46.301  26.721  1.00  0.00           H
ATOM   4765  OW  SOL  1410       1.300  55.452  34.331  1.00  0.00           O
ATOM   4766  HW1 SOL  1410       1.200  55.302  35.321  1.00  0.00           H
ATOM   4767  HW2 SOL  1410       0.440  55.812  33.971  1.00  0.00           H
ATOM   4768  OW  SOL  1411       8.650  40.721  20.571  1.00  0.00           O
ATOM   4769  HW1 SOL  1411       9.240  41.351  20.081  1.00  0.00           H
ATOM   4770  HW2 SOL  1411       8.840  39.781  20.281  1.00  0.00           H
ATOM   4771  OW  SOL  1412      17.191  43.091  36.931  1.00  0.00           O
ATOM   4772  HW1 SOL  1412      16.931  43.981  36.571  1.00  0.00           H
ATOM   4773  HW2 SOL  1412      17.171  42.411  36.201  1.00  0.00           H
ATOM   4774  OW  SOL  1413      13.621  48.682  24.071  1.00  0.00           O
ATOM   4775  HW1 SOL  1413      14.451  48.392  23.591  1.00  0.00           H
ATOM   4776  HW2 SOL  1413      13.131  49.352  23.511  1.00  0.00           H
ATOM   4777  OW  SOL  1414       5.500  39.201  27.471  1.00  0.00           O
ATOM   4778  HW1 SOL  1414       5.450  39.151  28.471  1.00  0.00           H
ATOM   4779  HW2 SOL  1414       5.520  40.161  27.181  1.00  0.00           H
ATOM   4780  OW  SOL  1415      10.081  51.802  23.391  1.00  0.00           O
ATOM   4781  HW1 SOL  1415       9.621  52.522  22.871  1.00  0.00           H
ATOM   4782  HW2 SOL  1415      10.041  52.002  24.371  1.00  0.00           H
ATOM   4783  OW  SOL  1416       3.510  55.252  27.151  1.00  0.00           O
ATOM   4784  HW1 SOL  1416       4.010  54.392  27.211  1.00  0.00           H
ATOM   4785  HW2 SOL  1416       4.160  56.022  27.121  1.00  0.00           H
ATOM   4786  OW  SOL  1417      17.951  47.902  27.351  1.00  0.00           O
ATOM   4787  HW1 SOL  1417      17.331  47.752  26.591  1.00  0.00           H
ATOM   4788  HW2 SOL  1417      17.431  48.012  28.201  1.00  0.00           H
ATOM   4789  OW  SOL  1418      12.271  52.742  33.681  1.00  0.00           O
ATOM   4790  HW1 SOL  1418      12.331  51.972  34.321  1.00  0.00           H
ATOM   4791  HW2 SOL  1418      11.751  52.482  32.881  1.00  0.00           H
ATOM   4792  OW  SOL  1419       3.210  46.672  21.041  1.00  0.00           O
ATOM   4793  HW1 SOL  1419       4.030  47.062  20.621  1.00  0.00           H
ATOM   4794  HW2 SOL  1419       2.940  45.852  20.551  1.00  0.00           H
ATOM   4795  OW  SOL  1420      14.581  44.591  25.901  1.00  0.00           O
ATOM   4796  HW1 SOL  1420      14.531  43.941  26.651  1.00  0.00           H
ATOM   4797  HW2 SOL  1420      15.381  45.181  26.031  1.00  0.00           H
ATOM   4798  OW  SOL  1421       4.610  49.902  35.891  1.00  0.00           O
ATOM   4799  HW1 SOL  1421       4.110  49.912  35.031  1.00  0.00           H
ATOM   4800  HW2 SOL  1421       3.980  49.722  36.651  1.00  0.00           H
ATOM   4801  OW  SOL  1422      11.111  55.002  20.991  1.00  0.00           O
ATOM   4802  HW1 SOL  1422      10.511  54.382  21.491  1.00  0.00           H
ATOM   4803  HW2 SOL  1422      11.421  54.562  20.141  1.00  0.00           H
ATOM   4804  OW  SOL  1423       2.020  40.091  33.601  1.00  0.00           O
ATOM   4805  HW1 SOL  1423       1.220  40.691  33.471  1.00  0.00           H
ATOM   4806  HW2 SOL  1423       1.920  39.601  34.461  1.00  0.00           H
ATOM   4807  OW  SOL  1424      16.321  51.012  19.431  1.00  0.00           O
ATOM   4808  HW1 SOL  1424      16.001  51.952  19.331  1.00  0.00           H
ATOM   4809  HW2 SOL  1424      15.561  50.382  19.311  1.00  0.00           H
ATOM   4810  OW  SOL  1425       4.640  54.672  21.851  1.00  0.00           O
ATOM   4811  HW1 SOL  1425       4.970  55.062  22.711  1.00  0.00           H
ATOM   4812  HW2 SOL  1425       5.400  54.602  21.201  1.00  0.00           H
ATOM   4813  OW  SOL  1426      14.001  38.311  22.881  1.00  0.00           O
ATOM   4814  HW1 SOL  1426      13.761  37.941  21.981  1.00  0.00           H
ATOM   4815  HW2 SOL  1426      14.991  38.471  22.921  1.00  0.00           H
ATOM   4816  OW  SOL  1427       2.490  55.092  31.031  1.00  0.00           O
ATOM   4817  HW1 SOL  1427       3.060  54.442  31.531  1.00  0.00           H
ATOM   4818  HW2 SOL  1427       2.330  54.762  30.101  1.00  0.00           H
ATOM   4819  OW  SOL  1428       9.401  54.222  27.661  1.00  0.00           O
ATOM   4820  HW1 SOL  1428      10.201  53.652  27.871  1.00  0.00           H
ATOM   4821  HW2 SOL  1428       8.911  53.822  26.891  1.00  0.00           H
ATOM   4822  OW  SOL  1429       3.820  44.241  23.421  1.00  0.00           O
ATOM   4823  HW1 SOL  1429       4.270  43.341  23.391  1.00  0.00           H
ATOM   4824  HW2 SOL  1429       2.880  44.131  23.751  1.00  0.00           H
ATOM   4825  OW  SOL  1430      15.471  39.461  35.911  1.00  0.00           O
ATOM   4826  HW1 SOL  1430      15.421  39.831  36.831  1.00  0.00           H
ATOM   4827  HW2 SOL  1430      14.751  38.771  35.791  1.00  0.00           H
ATOM   4828  OW  SOL  1431       7.810  39.881  36.111  1.00  0.00           O
ATOM   4829  HW1 SOL  1431       8.480  39.271  36.541  1.00  0.00           H
ATOM   4830  HW2 SOL  1431       7.080  40.071  36.761  1.00  0.00           H
ATOM   4831  OW  SOL  1432       8.880  52.382  30.571  1.00  0.00           O
ATOM   4832  HW1 SOL  1432       8.650  52.132  29.631  1.00  0.00           H
ATOM   4833  HW2 SOL  1432       9.490  51.692  30.961  1.00  0.00           H
ATOM   4834  OW  SOL  1433      13.511  43.141  32.951  1.00  0.00           O
ATOM   4835  HW1 SOL  1433      13.791  42.711  33.801  1.00  0.00           H
ATOM   4836  HW2 SOL  1433      13.761  44.101  32.961  1.00  0.00           H
ATOM   4837  OW  SOL  1434       8.030  51.262  27.861  1.00  0.00           O
ATOM   4838  HW1 SOL  1434       8.930  51.402  27.441  1.00  0.00           H
ATOM   4839  HW2 SOL  1434       7.320  51.282  27.151  1.00  0.00           H
ATOM   4840  OW  SOL  1435       9.220  42.271  27.611  1.00  0.00           O
ATOM   4841  HW1 SOL  1435       8.970  42.181  26.651  1.00  0.00           H
ATOM   4842  HW2 SOL  1435       9.700  41.451  27.921  1.00  0.00           H
ATOM   4843  OW  SOL  1436       5.390  37.881  23.741  1.00  0.00           O
ATOM   4844  HW1 SOL  1436       4.580  37.891  24.321  1.00  0.00           H
ATOM   4845  HW2 SOL  1436       5.420  38.711  23.191  1.00  0.00           H
ATOM   4846  OW  SOL  1437      14.341  49.122  19.031  1.00  0.00           O
ATOM   4847  HW1 SOL  1437      14.661  48.362  19.601  1.00  0.00           H
ATOM   4848  HW2 SOL  1437      13.421  49.392  19.331  1.00  0.00           H
ATOM   4849  OW  SOL  1438       2.970  37.591  20.331  1.00  0.00           O
ATOM   4850  HW1 SOL  1438       3.460  38.431  20.121  1.00  0.00           H
ATOM   4851  HW2 SOL  1438       3.590  36.941  20.781  1.00  0.00           H
ATOM   4852  OW  SOL  1439       9.351  39.601  23.421  1.00  0.00           O
ATOM   4853  HW1 SOL  1439       8.871  40.011  22.641  1.00  0.00           H
ATOM   4854  HW2 SOL  1439      10.341  39.581  23.231  1.00  0.00           H
ATOM   4855  OW  SOL  1440      10.761  44.071  33.261  1.00  0.00           O
ATOM   4856  HW1 SOL  1440       9.961  43.461  33.291  1.00  0.00           H
ATOM   4857  HW2 SOL  1440      11.571  43.541  33.021  1.00  0.00           H
ATOM   4858  OW  SOL  1441      12.271  52.942  26.551  1.00  0.00           O
ATOM   4859  HW1 SOL  1441      12.481  53.682  25.901  1.00  0.00           H
ATOM   4860  HW2 SOL  1441      12.951  52.942  27.281  1.00  0.00           H
ATOM   4861  OW  SOL  1442       4.590  48.762  26.031  1.00  0.00           O
ATOM   4862  HW1 SOL  1442       3.880  48.492  26.681  1.00  0.00           H
ATOM   4863  HW2 SOL  1442       4.330  48.482  25.101  1.00  0.00           H
ATOM   4864  OW  SOL  1443      12.711  55.212  24.531  1.00  0.00           O
ATOM   4865  HW1 SOL  1443      13.151  55.852  23.891  1.00  0.00           H
ATOM   4866  HW2 SOL  1443      12.211  55.732  25.231  1.00  0.00           H
ATOM   4867  OW  SOL  1444      10.321  42.731  18.781  1.00  0.00           O
ATOM   4868  HW1 SOL  1444       9.911  43.551  18.391  1.00  0.00           H
ATOM   4869  HW2 SOL  1444      10.961  42.991  19.511  1.00  0.00           H
ATOM   4870  OW  SOL  1445       0.780  42.801  32.481  1.00  0.00           O
ATOM   4871  HW1 SOL  1445       1.700  42.791  32.071  1.00  0.00           H
ATOM   4872  HW2 SOL  1445       0.720  43.541  33.151  1.00  0.00           H
ATOM   4873  OW  SOL  1446       5.610  39.461  30.091  1.00  0.00           O
ATOM   4874  HW1 SOL  1446       5.990  38.621  30.461  1.00  0.00           H
ATOM   4875  HW2 SOL  1446       4.730  39.651  30.531  1.00  0.00           H
ATOM   4876  OW  SOL  1447       8.660  41.781  25.041  1.00  0.00           O
ATOM   4877  HW1 SOL  1447       8.340  42.501  24.421  1.00  0.00           H
ATOM   4878  HW2 SOL  1447       8.900  40.971  24.511  1.00  0.00           H
ATOM   4879  OW  SOL  1448      10.171  37.631  26.151  1.00  0.00           O
ATOM   4880  HW1 SOL  1448       9.451  37.681  25.461  1.00  0.00           H
ATOM   4881  HW2 SOL  1448       9.931  36.941  26.841  1.00  0.00           H
ATOM   4882  OW  SOL  1449      14.291  48.972  27.291  1.00  0.00           O
ATOM   4883  HW1 SOL  1449      13.741  48.132  27.221  1.00  0.00           H
ATOM   4884  HW2 SOL  1449      14.551  49.262  26.371  1.00  0.00           H
ATOM   4885  OW  SOL  1450      14.661  43.141  28.541  1.00  0.00           O
ATOM   4886  HW1 SOL  1450      14.361  42.191  28.611  1.00  0.00           H
ATOM   4887  HW2 SOL  1450      15.391  43.301  29.201  1.00  0.00           H
ATOM   4888  OW  SOL  1451      18.571  45.571  22.391  1.00  0.00           O
ATOM   4889  HW1 SOL  1451      18.991  44.931  23.031  1.00  0.00           H
ATOM   4890  HW2 SOL  1451      18.191  45.061  21.611  1.00  0.00           H
ATOM   4891  OW  SOL  1452       4.880  51.092  20.361  1.00  0.00           O
ATOM   4892  HW1 SOL  1452       4.010  50.942  20.831  1.00  0.00           H
ATOM   4893  HW2 SOL  1452       4.710  51.352  19.411  1.00  0.00           H
ATOM   4894  OW  SOL  1453      16.641  50.042  25.191  1.00  0.00           O
ATOM   4895  HW1 SOL  1453      17.631  50.122  25.331  1.00  0.00           H
ATOM   4896  HW2 SOL  1453      16.191  50.882  25.501  1.00  0.00           H
ATOM   4897  OW  SOL  1454      13.901  42.991  19.401  1.00  0.00           O
ATOM   4898  HW1 SOL  1454      13.361  42.781  20.211  1.00  0.00           H
ATOM   4899  HW2 SOL  1454      14.811  42.581  19.491  1.00  0.00           H
ATOM   4900  OW  SOL  1455       5.270  39.801  21.901  1.00  0.00           O
ATOM   4901  HW1 SOL  1455       5.540  39.211  21.151  1.00  0.00           H
ATOM   4902  HW2 SOL  1455       5.270  40.751  21.591  1.00  0.00           H
ATOM   4903  OW  SOL  1456      17.541  49.472  34.501  1.00  0.00           O
ATOM   4904  HW1 SOL  1456      18.451  49.082  34.371  1.00  0.00           H
ATOM   4905  HW2 SOL  1456      17.621  50.432  34.741  1.00  0.00           H
ATOM   4906  OW  SOL  1457      10.641  50.712  32.021  1.00  0.00           O
ATOM   4907  HW1 SOL  1457       9.841  50.482  32.571  1.00  0.00           H
ATOM   4908  HW2 SOL  1457      11.471  50.452  32.511  1.00  0.00           H
ATOM   4909  OW  SOL  1458      15.921  53.532  34.871  1.00  0.00           O
ATOM   4910  HW1 SOL  1458      16.191  53.872  33.971  1.00  0.00           H
ATOM   4911  HW2 SOL  1458      16.711  53.152  35.331  1.00  0.00           H
ATOM   4912  OW  SOL  1459      11.111  49.192  29.621  1.00  0.00           O
ATOM   4913  HW1 SOL  1459      10.711  49.632  30.431  1.00  0.00           H
ATOM   4914  HW2 SOL  1459      10.701  49.562  28.791  1.00  0.00           H
ATOM   4915  OW  SOL  1460      16.381  48.232  29.411  1.00  0.00           O
ATOM   4916  HW1 SOL  1460      16.431  49.042  30.001  1.00  0.00           H
ATOM   4917  HW2 SOL  1460      15.521  48.252  28.901  1.00  0.00           H
ATOM   4918  OW  SOL  1461       9.150  38.131  32.641  1.00  0.00           O
ATOM   4919  HW1 SOL  1461       9.400  37.931  31.691  1.00  0.00           H
ATOM   4920  HW2 SOL  1461       9.870  38.691  33.061  1.00  0.00           H
ATOM   4921  OW  SOL  1462       9.801  48.402  35.811  1.00  0.00           O
ATOM   4922  HW1 SOL  1462       8.811  48.462  35.911  1.00  0.00           H
ATOM   4923  HW2 SOL  1462      10.031  47.602  35.251  1.00  0.00           H
ATOM   4924  OW  SOL  1463       7.050  47.742  22.301  1.00  0.00           O
ATOM   4925  HW1 SOL  1463       6.910  47.812  23.291  1.00  0.00           H
ATOM   4926  HW2 SOL  1463       7.890  47.232  22.121  1.00  0.00           H
ATOM   4927  OW  SOL  1464       4.100  45.371  31.131  1.00  0.00           O
ATOM   4928  HW1 SOL  1464       4.960  45.491  31.631  1.00  0.00           H
ATOM   4929  HW2 SOL  1464       3.680  44.501  31.401  1.00  0.00           H
ATOM   4930  OW  SOL  1465      12.741  41.101  31.241  1.00  0.00           O
ATOM   4931  HW1 SOL  1465      12.951  41.841  31.881  1.00  0.00           H
ATOM   4932  HW2 SOL  1465      11.851  41.271  30.811  1.00  0.00           H
ATOM   4933  OW  SOL  1466       0.640  52.882  31.931  1.00  0.00           O
ATOM   4934  HW1 SOL  1466       0.180  53.702  31.591  1.00  0.00           H
ATOM   4935  HW2 SOL  1466       1.620  53.072  32.021  1.00  0.00           H
ATOM   4936  OW  SOL  1467       3.670  48.242  23.631  1.00  0.00           O
ATOM   4937  HW1 SOL  1467       3.600  49.072  23.071  1.00  0.00           H
ATOM   4938  HW2 SOL  1467       3.710  47.442  23.031  1.00  0.00           H
ATOM   4939  OW  SOL  1468       5.660  42.611  27.271  1.00  0.00           O
ATOM   4940  HW1 SOL  1468       5.780  43.271  26.531  1.00  0.00           H
ATOM   4941  HW2 SOL  1468       6.120  42.951  28.101  1.00  0.00           H
ATOM   4942  OW  SOL  1469      12.521  50.722  22.501  1.00  0.00           O
ATOM   4943  HW1 SOL  1469      13.021  51.492  22.901  1.00  0.00           H
ATOM   4944  HW2 SOL  1469      11.571  50.742  22.821  1.00  0.00           H
ATOM   4945  OW  SOL  1470      15.821  43.631  23.341  1.00  0.00           O
ATOM   4946  HW1 SOL  1470      15.511  44.241  24.071  1.00  0.00           H
ATOM   4947  HW2 SOL  1470      16.321  44.151  22.651  1.00  0.00           H
ATOM   4948  OW  SOL  1471       3.540  52.342  31.911  1.00  0.00           O
ATOM   4949  HW1 SOL  1471       3.330  51.902  31.041  1.00  0.00           H
ATOM   4950  HW2 SOL  1471       4.510  52.602  31.941  1.00  0.00           H
ATOM   4951  OW  SOL  1472       4.020  44.751  34.601  1.00  0.00           O
ATOM   4952  HW1 SOL  1472       4.700  45.301  34.131  1.00  0.00           H
ATOM   4953  HW2 SOL  1472       4.420  43.871  34.871  1.00  0.00           H
ATOM   4954  OW  SOL  1473      15.871  45.031  35.321  1.00  0.00           O
ATOM   4955  HW1 SOL  1473      14.951  45.411  35.271  1.00  0.00           H
ATOM   4956  HW2 SOL  1473      16.471  45.501  34.671  1.00  0.00           H
ATOM   4957  OW  SOL  1474      10.131  38.291  36.321  1.00  0.00           O
ATOM   4958  HW1 SOL  1474      10.191  39.141  35.801  1.00  0.00           H
ATOM   4959  HW2 SOL  1474      10.451  37.531  35.751  1.00  0.00           H
ATOM   4960  OW  SOL  1475       5.040  37.741  36.021  1.00  0.00           O
ATOM   4961  HW1 SOL  1475       4.620  37.171  35.321  1.00  0.00           H
ATOM   4962  HW2 SOL  1475       4.380  38.431  36.341  1.00  0.00           H
ATOM   4963  OW  SOL  1476       5.730  45.941  28.911  1.00  0.00           O
ATOM   4964  HW1 SOL  1476       6.170  46.831  28.821  1.00  0.00           H
ATOM   4965  HW2 SOL  1476       5.100  45.941  29.681  1.00  0.00           H
ATOM   4966  OW  SOL  1477      13.601  45.861  29.071  1.00  0.00           O
ATOM   4967  HW1 SOL  1477      12.851  45.861  28.411  1.00  0.00           H
ATOM   4968  HW2 SOL  1477      13.971  44.941  29.161  1.00  0.00           H
ATOM   4969  OW  SOL  1478      12.091  42.491  21.371  1.00  0.00           O
ATOM   4970  HW1 SOL  1478      12.221  41.651  21.911  1.00  0.00           H
ATOM   4971  HW2 SOL  1478      11.801  43.231  21.971  1.00  0.00           H
ATOM   4972  OW  SOL  1479       3.070  39.371  30.931  1.00  0.00           O
ATOM   4973  HW1 SOL  1479       2.840  39.741  31.831  1.00  0.00           H
ATOM   4974  HW2 SOL  1479       2.770  38.421  30.871  1.00  0.00           H
ATOM   4975  OW  SOL  1480       0.370  50.342  31.441  1.00  0.00           O
ATOM   4976  HW1 SOL  1480       0.900  49.852  32.121  1.00  0.00           H
ATOM   4977  HW2 SOL  1480       0.590  51.322  31.491  1.00  0.00           H
ATOM   4978  OW  SOL  1481       7.320  43.581  29.261  1.00  0.00           O
ATOM   4979  HW1 SOL  1481       7.910  43.321  28.501  1.00  0.00           H
ATOM   4980  HW2 SOL  1481       7.040  44.541  29.151  1.00  0.00           H
ATOM   4981  OW  SOL  1482      17.281  46.592  37.161  1.00  0.00           O
ATOM   4982  HW1 SOL  1482      16.821  46.522  36.271  1.00  0.00           H
ATOM   4983  HW2 SOL  1482      16.661  47.032  37.821  1.00  0.00           H
ATOM   4984  OW  SOL  1483       3.070  37.871  24.801  1.00  0.00           O
ATOM   4985  HW1 SOL  1483       2.960  38.811  25.131  1.00  0.00           H
ATOM   4986  HW2 SOL  1483       3.020  37.241  25.571  1.00  0.00           H
ATOM   4987  OW  SOL  1484      16.221  40.911  22.361  1.00  0.00           O
ATOM   4988  HW1 SOL  1484      16.241  40.151  23.001  1.00  0.00           H
ATOM   4989  HW2 SOL  1484      15.741  41.681  22.761  1.00  0.00           H
ATOM   4990  OW  SOL  1485      10.231  44.901  28.281  1.00  0.00           O
ATOM   4991  HW1 SOL  1485      10.381  45.111  29.241  1.00  0.00           H
ATOM   4992  HW2 SOL  1485       9.931  43.951  28.191  1.00  0.00           H
ATOM   4993  OW  SOL  1486       9.801  52.972  35.621  1.00  0.00           O
ATOM   4994  HW1 SOL  1486       9.601  53.412  34.741  1.00  0.00           H
ATOM   4995  HW2 SOL  1486      10.191  52.062  35.461  1.00  0.00           H
ATOM   4996  OW  SOL  1487      18.591  52.422  34.671  1.00  0.00           O
ATOM   4997  HW1 SOL  1487      18.731  52.692  33.721  1.00  0.00           H
ATOM   4998  HW2 SOL  1487      19.421  52.642  35.201  1.00  0.00           H
ATOM   4999  OW  SOL  1488       3.500  46.221  36.661  1.00  0.00           O
ATOM   5000  HW1 SOL  1488       4.260  46.661  37.141  1.00  0.00           H
ATOM   5001  HW2 SOL  1488       3.850  45.751  35.841  1.00  0.00           H
ATOM   5002  OW  SOL  1489      15.401  39.981  19.871  1.00  0.00           O
ATOM   5003  HW1 SOL  1489      14.791  39.231  20.101  1.00  0.00           H
ATOM   5004  HW2 SOL  1489      15.621  40.501  20.701  1.00  0.00           H
ATOM   5005  OW  SOL  1490      13.031  45.621  19.041  1.00  0.00           O
ATOM   5006  HW1 SOL  1490      13.371  44.691  19.191  1.00  0.00           H
ATOM   5007  HW2 SOL  1490      13.211  45.891  18.091  1.00  0.00           H
ATOM   5008  OW  SOL  1491      10.681  50.572  27.111  1.00  0.00           O
ATOM   5009  HW1 SOL  1491      10.751  49.732  26.561  1.00  0.00           H
ATOM   5010  HW2 SOL  1491      11.301  51.262  26.751  1.00  0.00           H
ATOM   5011  OW  SOL  1492       3.190  45.341  28.111  1.00  0.00           O
ATOM   5012  HW1 SOL  1492       4.120  45.701  28.161  1.00  0.00           H
ATOM   5013  HW2 SOL  1492       3.130  44.491  28.631  1.00  0.00           H
ATOM   5014  OW  SOL  1493       3.390  42.331  28.681  1.00  0.00           O
ATOM   5015  HW1 SOL  1493       2.870  41.501  28.511  1.00  0.00           H
ATOM   5016  HW2 SOL  1493       4.160  42.381  28.041  1.00  0.00           H
ATOM   5017  OW  SOL  1494      11.381  41.041  35.401  1.00  0.00           O
ATOM   5018  HW1 SOL  1494      10.931  41.671  36.041  1.00  0.00           H
ATOM   5019  HW2 SOL  1494      12.311  41.351  35.231  1.00  0.00           H
ATOM   5020  OW  SOL  1495      11.601  39.311  33.391  1.00  0.00           O
ATOM   5021  HW1 SOL  1495      11.601  39.951  34.161  1.00  0.00           H
ATOM   5022  HW2 SOL  1495      11.881  39.791  32.561  1.00  0.00           H
ATOM   5023  OW  SOL  1496       0.080  50.502  20.621  1.00  0.00           O
ATOM   5024  HW1 SOL  1496      -0.850  50.712  20.311  1.00  0.00           H
ATOM   5025  HW2 SOL  1496       0.180  49.512  20.751  1.00  0.00           H
ATOM   5026  OW  SOL  1497       0.880  55.252  27.891  1.00  0.00           O
ATOM   5027  HW1 SOL  1497       0.460  54.392  27.621  1.00  0.00           H
ATOM   5028  HW2 SOL  1497       1.820  55.282  27.551  1.00  0.00           H
ATOM   5029  OW  SOL  1498       5.040  52.922  27.721  1.00  0.00           O
ATOM   5030  HW1 SOL  1498       5.700  53.662  27.811  1.00  0.00           H
ATOM   5031  HW2 SOL  1498       5.480  52.132  27.301  1.00  0.00           H
ATOM   5032  OW  SOL  1499      10.021  45.201  31.001  1.00  0.00           O
ATOM   5033  HW1 SOL  1499      10.431  44.881  31.861  1.00  0.00           H
ATOM   5034  HW2 SOL  1499       9.061  44.931  30.971  1.00  0.00           H
ATOM   5035  OW  SOL  1500       0.400  42.681  29.761  1.00  0.00           O
ATOM   5036  HW1 SOL  1500       1.250  42.351  29.351  1.00  0.00           H
ATOM   5037  HW2 SOL  1500       0.530  42.831  30.741  1.00  0.00           H
ATOM   5038  OW  SOL  1501       1.890  42.441  35.841  1.00  0.00           O
ATOM   5039  HW1 SOL  1501       2.480  42.041  35.141  1.00  0.00           H
ATOM   5040  HW2 SOL  1501       1.310  43.151  35.431  1.00  0.00           H
ATOM   5041  OW  SOL  1502      13.691  46.742  35.221  1.00  0.00           O
ATOM   5042  HW1 SOL  1502      14.081  47.632  35.421  1.00  0.00           H
ATOM   5043  HW2 SOL  1502      13.791  46.542  34.251  1.00  0.00           H
ATOM   5044  OW  SOL  1503       8.150  42.961  21.871  1.00  0.00           O
ATOM   5045  HW1 SOL  1503       8.220  42.071  21.411  1.00  0.00           H
ATOM   5046  HW2 SOL  1503       7.210  43.301  21.791  1.00  0.00           H
ATOM   5047  OW  SOL  1504      16.571  43.281  30.681  1.00  0.00           O
ATOM   5048  HW1 SOL  1504      16.191  42.591  31.301  1.00  0.00           H
ATOM   5049  HW2 SOL  1504      17.391  42.921  30.241  1.00  0.00           H
ATOM   5050  OW  SOL  1505       2.520  52.882  36.061  1.00  0.00           O
ATOM   5051  HW1 SOL  1505       2.220  53.452  36.821  1.00  0.00           H
ATOM   5052  HW2 SOL  1505       2.450  51.912  36.321  1.00  0.00           H
ATOM   5053  OW  SOL  1506       6.710  41.881  31.311  1.00  0.00           O
ATOM   5054  HW1 SOL  1506       6.370  40.991  31.011  1.00  0.00           H
ATOM   5055  HW2 SOL  1506       6.970  42.421  30.511  1.00  0.00           H
ATOM   5056  OW  SOL  1507       9.300  54.022  33.271  1.00  0.00           O
ATOM   5057  HW1 SOL  1507       9.060  53.842  32.321  1.00  0.00           H
ATOM   5058  HW2 SOL  1507       9.600  54.962  33.371  1.00  0.00           H
ATOM   5059  OW  SOL  1508       4.730  42.241  20.531  1.00  0.00           O
ATOM   5060  HW1 SOL  1508       5.340  43.041  20.571  1.00  0.00           H
ATOM   5061  HW2 SOL  1508       3.780  42.551  20.601  1.00  0.00           H
[truncated: 1,094,478 more chars]
