# Supplementary material for: Noncovalent Interactions with PAMAM and PPI Dendrimers Promote the Cellular Uptake and Photodynamic Activity of Rose Bengal: The Role of the Dendrimer Structure
Source: J Med Chem. 2021 Sep 21;64(21):15758–71. doi: 10.1021/acs.jmedchem.1c01080 (PMC8591609; doi:10.1021/acs.jmedchem.1c01080)
Supplement: Supplementary file 9 — jm1c01080_si_009.zip [file jm1c01080_si_009.zip › 09-PDB-Submission/01-Neat/04-ppi4/system.pdb]

TITLE     PPI Gen. 4 in water
REMARK    THIS IS A SIMULATION BOX
CRYST1   73.539   73.539   73.539  60.00  60.00  90.00 P 1           1
MODEL        1
ATOM      1  N1  aaa     1      53.180  53.272  27.953  1.00  0.00            
ATOM      2  C1  aaa     1      53.846  54.124  26.910  1.00  0.00            
ATOM      3  C2  aaa     1      55.098  54.897  27.413  1.00  0.00            
ATOM      4  C3  aaa     1      55.587  55.949  26.380  1.00  0.00            
ATOM      5  C4  aaa     1      56.854  56.696  26.886  1.00  0.00            
ATOM      6  N2  aaa     1      57.442  57.682  25.926  1.00  0.00            
ATOM      7  C5  aaa     1      51.815  52.792  27.542  1.00  0.00            
ATOM      8  C6  aaa     1      50.845  53.889  27.016  1.00  0.00            
ATOM      9  C8  aaa     1      54.056  52.134  28.401  1.00  0.00            
ATOM     10  C9  aaa     1      53.591  51.405  29.694  1.00  0.00            
ATOM     11  C11 aaa     1      57.903  57.131  24.616  1.00  0.00            
ATOM     12  C12 aaa     1      58.939  55.977  24.706  1.00  0.00            
ATOM     13  C14 aaa     1      56.666  58.951  25.758  1.00  0.00            
ATOM     14  C15 aaa     1      56.870  59.958  26.921  1.00  0.00            
ATOM     15  H1  aaa     1      53.144  54.887  26.567  1.00  0.00            
ATOM     16  H2  aaa     1      54.118  53.507  26.049  1.00  0.00            
ATOM     17  H3  aaa     1      55.914  54.200  27.610  1.00  0.00            
ATOM     18  H4  aaa     1      54.858  55.401  28.352  1.00  0.00            
ATOM     19  H5  aaa     1      54.786  56.667  26.189  1.00  0.00            
ATOM     20  H6  aaa     1      55.806  55.441  25.439  1.00  0.00            
ATOM     21  H7  aaa     1      57.617  55.952  27.127  1.00  0.00            
ATOM     22  H8  aaa     1      56.607  57.214  27.817  1.00  0.00            
ATOM     23  H9  aaa     1      51.338  52.329  28.409  1.00  0.00            
ATOM     24  H10 aaa     1      51.919  52.026  26.768  1.00  0.00            
ATOM     25  H11 aaa     1      51.144  54.188  26.009  1.00  0.00            
ATOM     26  H12 aaa     1      50.905  54.773  27.657  1.00  0.00            
ATOM     27  H16 aaa     1      55.059  52.511  28.608  1.00  0.00            
ATOM     28  H17 aaa     1      54.139  51.406  27.589  1.00  0.00            
ATOM     29  H18 aaa     1      52.599  50.972  29.550  1.00  0.00            
ATOM     30  H19 aaa     1      53.519  52.131  30.506  1.00  0.00            
ATOM     31  H23 aaa     1      58.377  57.946  24.058  1.00  0.00            
ATOM     32  H24 aaa     1      57.039  56.798  24.034  1.00  0.00            
ATOM     33  H25 aaa     1      58.454  55.073  25.083  1.00  0.00            
ATOM     34  H26 aaa     1      59.745  56.244  25.393  1.00  0.00            
ATOM     35  H30 aaa     1      55.602  58.737  25.627  1.00  0.00            
ATOM     36  H31 aaa     1      57.013  59.449  24.848  1.00  0.00            
ATOM     37  H32 aaa     1      57.936  60.014  27.157  1.00  0.00            
ATOM     38  H33 aaa     1      56.350  59.615  27.819  1.00  0.00            
ATOM     39  N1  bbb     2      48.402  54.392  26.325  1.00  0.00            
ATOM     40  C1  bbb     2      47.161  54.615  27.176  1.00  0.00            
ATOM     41  C2  bbb     2      46.080  53.508  27.234  1.00  0.00            
ATOM     42  H1  bbb     2      46.726  55.529  26.762  1.00  0.00            
ATOM     43  H2  bbb     2      47.528  54.836  28.182  1.00  0.00            
ATOM     44  C4  bbb     2      48.064  53.998  24.894  1.00  0.00            
ATOM     45  C5  bbb     2      47.363  55.060  24.008  1.00  0.00            
ATOM     46  H3  bbb     2      46.527  52.564  27.553  1.00  0.00            
ATOM     47  H4  bbb     2      45.667  53.364  26.234  1.00  0.00            
ATOM     48  C7  bbb     2      49.371  53.407  26.971  1.00  0.00            
ATOM     49  H8  bbb     2      47.495  53.064  24.874  1.00  0.00            
ATOM     50  H9  bbb     2      49.058  53.806  24.480  1.00  0.00            
ATOM     51  H10 bbb     2      48.020  55.922  23.902  1.00  0.00            
ATOM     52  H11 bbb     2      46.445  55.407  24.487  1.00  0.00            
ATOM     53  H15 bbb     2      49.049  53.221  27.999  1.00  0.00            
ATOM     54  H16 bbb     2      49.310  52.460  26.428  1.00  0.00            
ATOM     55  H20 bbb     2      48.896  55.298  26.283  1.00  0.00            
ATOM     56  N1  bbb     3      54.212  49.472  31.349  1.00  0.00            
ATOM     57  C1  bbb     3      54.475  50.278  32.620  1.00  0.00            
ATOM     58  C2  bbb     3      55.922  50.436  33.165  1.00  0.00            
ATOM     59  H1  bbb     3      53.907  49.606  33.269  1.00  0.00            
ATOM     60  H2  bbb     3      53.978  51.251  32.618  1.00  0.00            
ATOM     61  C4  bbb     3      54.872  48.096  31.392  1.00  0.00            
ATOM     62  C5  bbb     3      54.169  46.955  30.615  1.00  0.00            
ATOM     63  H3  bbb     3      56.445  51.205  32.593  1.00  0.00            
ATOM     64  H4  bbb     3      56.472  49.501  33.052  1.00  0.00            
ATOM     65  C7  bbb     3      54.566  50.260  30.094  1.00  0.00            
ATOM     66  H8  bbb     3      54.784  47.855  32.455  1.00  0.00            
ATOM     67  H9  bbb     3      55.935  48.120  31.134  1.00  0.00            
ATOM     68  H10 bbb     3      54.364  47.062  29.546  1.00  0.00            
ATOM     69  H11 bbb     3      53.092  47.044  30.771  1.00  0.00            
ATOM     70  H15 bbb     3      55.583  50.650  30.199  1.00  0.00            
ATOM     71  H16 bbb     3      54.558  49.510  29.300  1.00  0.00            
ATOM     72  H20 bbb     3      53.194  49.303  31.317  1.00  0.00            
ATOM     73  N1  bbb     4      60.354  54.453  23.055  1.00  0.00            
ATOM     74  C1  bbb     4      61.706  54.479  23.769  1.00  0.00            
ATOM     75  C2  bbb     4      62.849  55.423  23.288  1.00  0.00            
ATOM     76  H1  bbb     4      62.004  53.438  23.623  1.00  0.00            
ATOM     77  H2  bbb     4      61.515  54.641  24.833  1.00  0.00            
ATOM     78  C4  bbb     4      60.490  54.184  21.560  1.00  0.00            
ATOM     79  C5  bbb     4      60.644  52.700  21.160  1.00  0.00            
ATOM     80  H3  bbb     4      62.563  56.462  23.461  1.00  0.00            
ATOM     81  H4  bbb     4      63.009  55.292  22.218  1.00  0.00            
ATOM     82  C7  bbb     4      59.522  55.702  23.298  1.00  0.00            
ATOM     83  H8  bbb     4      61.279  54.773  21.089  1.00  0.00            
ATOM     84  H9  bbb     4      59.545  54.518  21.125  1.00  0.00            
ATOM     85  H10 bbb     4      59.736  52.166  21.452  1.00  0.00            
ATOM     86  H11 bbb     4      61.483  52.255  21.698  1.00  0.00            
ATOM     87  H15 bbb     4      60.198  56.500  23.012  1.00  0.00            
ATOM     88  H16 bbb     4      58.686  55.665  22.593  1.00  0.00            
ATOM     89  H20 bbb     4      59.813  53.666  23.449  1.00  0.00            
ATOM     90  N1  bbb     5      56.860  62.523  27.402  1.00  0.00            
ATOM     91  C1  bbb     5      55.997  62.675  28.653  1.00  0.00            
ATOM     92  C2  bbb     5      54.698  63.530  28.604  1.00  0.00            
ATOM     93  H1  bbb     5      56.782  63.231  29.173  1.00  0.00            
ATOM     94  H2  bbb     5      55.811  61.743  29.193  1.00  0.00            
ATOM     95  C4  bbb     5      56.989  63.828  26.627  1.00  0.00            
ATOM     96  C5  bbb     5      58.266  64.025  25.779  1.00  0.00            
ATOM     97  H3  bbb     5      53.913  62.986  28.073  1.00  0.00            
ATOM     98  H4  bbb     5      54.893  64.445  28.049  1.00  0.00            
ATOM     99  C7  bbb     5      56.377  61.376  26.526  1.00  0.00            
ATOM    100  H8  bbb     5      56.992  64.616  27.385  1.00  0.00            
ATOM    101  H9  bbb     5      56.099  63.945  26.001  1.00  0.00            
ATOM    102  H10 bbb     5      58.413  63.183  25.100  1.00  0.00            
ATOM    103  H11 bbb     5      59.122  64.050  26.455  1.00  0.00            
ATOM    104  H15 bbb     5      55.292  61.374  26.391  1.00  0.00            
ATOM    105  H16 bbb     5      56.839  61.629  25.568  1.00  0.00            
ATOM    106  H20 bbb     5      57.809  62.276  27.725  1.00  0.00            
ATOM    107  N1  ddd     6      43.862  52.915  28.364  1.00  0.00            
ATOM    108  C1  ddd     6      43.018  53.203  29.561  1.00  0.00            
ATOM    109  C2  ddd     6      43.733  53.026  30.920  1.00  0.00            
ATOM    110  H1  ddd     6      42.184  52.504  29.585  1.00  0.00            
ATOM    111  H2  ddd     6      42.604  54.214  29.488  1.00  0.00            
ATOM    112  C4  ddd     6      43.034  52.828  27.120  1.00  0.00            
ATOM    113  C5  ddd     6      41.927  51.742  27.157  1.00  0.00            
ATOM    114  H3  ddd     6      44.440  53.838  31.101  1.00  0.00            
ATOM    115  H4  ddd     6      44.280  52.081  30.927  1.00  0.00            
ATOM    116  C7  ddd     6      44.962  53.917  28.224  1.00  0.00            
ATOM    117  H8  ddd     6      43.683  52.589  26.275  1.00  0.00            
ATOM    118  H9  ddd     6      42.571  53.799  26.923  1.00  0.00            
ATOM    119  H10 ddd     6      41.168  51.980  27.904  1.00  0.00            
ATOM    120  H11 ddd     6      42.372  50.779  27.417  1.00  0.00            
ATOM    121  H15 ddd     6      45.447  54.064  29.191  1.00  0.00            
ATOM    122  H16 ddd     6      44.537  54.877  27.917  1.00  0.00            
ATOM    123  N1  ddd     7      46.935  55.475  21.505  1.00  0.00            
ATOM    124  C1  ddd     7      46.517  54.844  20.217  1.00  0.00            
ATOM    125  C2  ddd     7      47.411  53.672  19.750  1.00  0.00            
ATOM    126  H1  ddd     7      46.570  55.595  19.427  1.00  0.00            
ATOM    127  H2  ddd     7      45.481  54.502  20.293  1.00  0.00            
ATOM    128  C4  ddd     7      46.132  56.694  21.841  1.00  0.00            
ATOM    129  C5  ddd     7      46.031  57.714  20.678  1.00  0.00            
ATOM    130  H3  ddd     7      47.201  52.775  20.337  1.00  0.00            
ATOM    131  H4  ddd     7      48.460  53.940  19.896  1.00  0.00            
ATOM    132  C7  ddd     7      47.012  54.477  22.616  1.00  0.00            
ATOM    133  H8  ddd     7      46.608  57.204  22.682  1.00  0.00            
ATOM    134  H9  ddd     7      45.123  56.403  22.147  1.00  0.00            
ATOM    135  H10 ddd     7      45.271  57.385  19.966  1.00  0.00            
ATOM    136  H11 ddd     7      46.981  57.745  20.144  1.00  0.00            
ATOM    137  H15 ddd     7      47.785  53.747  22.360  1.00  0.00            
ATOM    138  H16 ddd     7      46.060  53.943  22.693  1.00  0.00            
ATOM    139  N1  ddd     8      57.183  51.148  35.311  1.00  0.00            
ATOM    140  C1  ddd     8      57.011  51.562  36.737  1.00  0.00            
ATOM    141  C2  ddd     8      56.111  52.795  36.971  1.00  0.00            
ATOM    142  H1  ddd     8      57.985  51.832  37.149  1.00  0.00            
ATOM    143  H2  ddd     8      56.627  50.719  37.319  1.00  0.00            
ATOM    144  C4  ddd     8      58.177  50.037  35.173  1.00  0.00            
ATOM    145  C5  ddd     8      59.491  50.247  35.974  1.00  0.00            
ATOM    146  H3  ddd     8      55.060  52.526  36.846  1.00  0.00            
ATOM    147  H4  ddd     8      56.351  53.580  36.251  1.00  0.00            
ATOM    148  C7  ddd     8      55.869  50.828  34.667  1.00  0.00            
ATOM    149  H8  ddd     8      58.429  49.927  34.119  1.00  0.00            
ATOM    150  H9  ddd     8      57.723  49.097  35.504  1.00  0.00            
ATOM    151  H10 ddd     8      59.340  49.901  37.000  1.00  0.00            
ATOM    152  H11 ddd     8      59.746  51.307  36.016  1.00  0.00            
ATOM    153  H15 ddd     8      55.221  51.705  34.743  1.00  0.00            
ATOM    154  H16 ddd     8      55.395  50.012  35.221  1.00  0.00            
ATOM    155  N1  ddd     9      54.169  44.376  30.363  1.00  0.00            
ATOM    156  C1  ddd     9      54.725  43.100  30.915  1.00  0.00            
ATOM    157  C2  ddd     9      56.265  42.992  30.940  1.00  0.00            
ATOM    158  H1  ddd     9      54.395  42.270  30.289  1.00  0.00            
ATOM    159  H2  ddd     9      54.338  42.937  31.925  1.00  0.00            
ATOM    160  C4  ddd     9      52.674  44.320  30.288  1.00  0.00            
ATOM    161  C5  ddd     9      52.125  43.141  29.443  1.00  0.00            
ATOM    162  H3  ddd     9      56.685  43.652  31.703  1.00  0.00            
ATOM    163  H4  ddd     9      56.660  43.293  29.967  1.00  0.00            
ATOM    164  C7  ddd     9      54.664  45.570  31.122  1.00  0.00            
ATOM    165  H8  ddd     9      52.303  45.238  29.828  1.00  0.00            
ATOM    166  H9  ddd     9      52.264  44.254  31.300  1.00  0.00            
ATOM    167  H10 ddd     9      52.390  42.184  29.895  1.00  0.00            
ATOM    168  H11 ddd     9      52.562  43.176  28.443  1.00  0.00            
ATOM    169  H15 ddd     9      55.755  45.584  31.070  1.00  0.00            
ATOM    170  H16 ddd     9      54.379  45.461  32.172  1.00  0.00            
ATOM    171  N1  ddd    10      65.360  55.952  23.716  1.00  0.00            
ATOM    172  C1  ddd    10      66.509  55.656  24.633  1.00  0.00            
ATOM    173  C2  ddd    10      66.272  56.015  26.120  1.00  0.00            
ATOM    174  H1  ddd    10      67.373  56.248  24.329  1.00  0.00            
ATOM    175  H2  ddd    10      66.780  54.599  24.549  1.00  0.00            
ATOM    176  C4  ddd    10      65.753  55.843  22.270  1.00  0.00            
ATOM    177  C5  ddd    10      66.981  56.704  21.854  1.00  0.00            
ATOM    178  H3  ddd    10      65.512  55.368  26.554  1.00  0.00            
ATOM    179  H4  ddd    10      65.906  57.041  26.176  1.00  0.00            
ATOM    180  C7  ddd    10      64.166  55.103  24.052  1.00  0.00            
ATOM    181  H8  ddd    10      64.910  56.168  21.656  1.00  0.00            
ATOM    182  H9  ddd    10      65.962  54.798  22.028  1.00  0.00            
ATOM    183  H10 ddd    10      67.892  56.304  22.304  1.00  0.00            
ATOM    184  H11 ddd    10      66.843  57.724  22.220  1.00  0.00            
ATOM    185  H15 ddd    10      63.936  55.218  25.113  1.00  0.00            
ATOM    186  H16 ddd    10      64.422  54.054  23.880  1.00  0.00            
ATOM    187  N1  ddd    11      60.553  51.211  19.079  1.00  0.00            
ATOM    188  C1  ddd    11      60.787  51.132  17.606  1.00  0.00            
ATOM    189  C2  ddd    11      59.967  52.138  16.771  1.00  0.00            
ATOM    190  H1  ddd    11      60.490  50.143  17.254  1.00  0.00            
ATOM    191  H2  ddd    11      61.852  51.261  17.393  1.00  0.00            
ATOM    192  C4  ddd    11      61.237  50.100  19.805  1.00  0.00            
ATOM    193  C5  ddd    11      60.761  48.702  19.349  1.00  0.00            
ATOM    194  H3  ddd    11      60.370  53.147  16.882  1.00  0.00            
ATOM    195  H4  ddd    11      58.935  52.139  17.128  1.00  0.00            
ATOM    196  C7  ddd    11      60.873  52.561  19.633  1.00  0.00            
ATOM    197  H8  ddd    11      61.015  50.177  20.872  1.00  0.00            
ATOM    198  H9  ddd    11      62.319  50.180  19.674  1.00  0.00            
ATOM    199  H10 ddd    11      61.139  48.473  18.350  1.00  0.00            
ATOM    200  H11 ddd    11      59.669  48.690  19.313  1.00  0.00            
ATOM    201  H15 ddd    11      60.231  53.295  19.138  1.00  0.00            
ATOM    202  H16 ddd    11      61.912  52.814  19.406  1.00  0.00            
ATOM    203  N1  ddd    12      53.035  64.803  30.109  1.00  0.00            
ATOM    204  C1  ddd    12      52.537  64.943  31.514  1.00  0.00            
ATOM    205  C2  ddd    12      51.922  63.658  32.118  1.00  0.00            
ATOM    206  H1  ddd    12      51.736  65.679  31.537  1.00  0.00            
ATOM    207  H2  ddd    12      53.342  65.305  32.160  1.00  0.00            
ATOM    208  C4  ddd    12      53.312  66.133  29.470  1.00  0.00            
ATOM    209  C5  ddd    12      52.129  67.134  29.509  1.00  0.00            
ATOM    210  H3  ddd    12      52.703  62.928  32.344  1.00  0.00            
ATOM    211  H4  ddd    12      51.234  63.213  31.397  1.00  0.00            
ATOM    212  C7  ddd    12      54.220  63.887  30.038  1.00  0.00            
ATOM    213  H8  ddd    12      53.543  65.976  28.415  1.00  0.00            
ATOM    214  H9  ddd    12      54.182  66.595  29.946  1.00  0.00            
ATOM    215  H10 ddd    12      51.988  67.508  30.525  1.00  0.00            
ATOM    216  H11 ddd    12      51.215  66.620  29.202  1.00  0.00            
ATOM    217  H15 ddd    12      53.978  62.946  30.537  1.00  0.00            
ATOM    218  H16 ddd    12      55.050  64.347  30.583  1.00  0.00            
ATOM    219  N1  ddd    13      59.446  65.793  24.363  1.00  0.00            
ATOM    220  C1  ddd    13      59.263  66.740  23.220  1.00  0.00            
ATOM    221  C2  ddd    13      58.463  66.170  22.027  1.00  0.00            
ATOM    222  H1  ddd    13      60.244  66.997  22.818  1.00  0.00            
ATOM    223  H2  ddd    13      58.786  67.660  23.571  1.00  0.00            
ATOM    224  C4  ddd    13      60.320  66.375  25.429  1.00  0.00            
ATOM    225  C5  ddd    13      61.683  66.902  24.928  1.00  0.00            
ATOM    226  H3  ddd    13      57.396  66.180  22.259  1.00  0.00            
ATOM    227  H4  ddd    13      58.763  65.138  21.834  1.00  0.00            
ATOM    228  C7  ddd    13      58.152  65.332  24.953  1.00  0.00            
ATOM    229  H8  ddd    13      60.528  65.613  26.183  1.00  0.00            
ATOM    230  H9  ddd    13      59.793  67.197  25.921  1.00  0.00            
ATOM    231  H10 ddd    13      61.543  67.763  24.271  1.00  0.00            
ATOM    232  H11 ddd    13      62.197  66.118  24.366  1.00  0.00            
ATOM    233  H15 ddd    13      57.427  65.131  24.163  1.00  0.00            
ATOM    234  H16 ddd    13      57.743  66.132  25.578  1.00  0.00            
ATOM    235  N1  bbb    14      43.105  52.942  33.472  1.00  0.00            
ATOM    236  C1  bbb    14      43.908  51.686  33.752  1.00  0.00            
ATOM    237  C2  bbb    14      43.183  50.337  33.563  1.00  0.00            
ATOM    238  H1  bbb    14      44.168  51.825  34.805  1.00  0.00            
ATOM    239  H2  bbb    14      44.831  51.689  33.166  1.00  0.00            
ATOM    240  C4  bbb    14      41.962  53.072  34.482  1.00  0.00            
ATOM    241  C5  bbb    14      40.502  53.342  34.027  1.00  0.00            
ATOM    242  H3  bbb    14      43.020  50.160  32.497  1.00  0.00            
ATOM    243  H4  bbb    14      42.215  50.377  34.058  1.00  0.00            
ATOM    244  C7  bbb    14      42.657  53.025  32.024  1.00  0.00            
ATOM    245  H8  bbb    14      42.452  54.020  34.720  1.00  0.00            
ATOM    246  H9  bbb    14      41.957  52.448  35.380  1.00  0.00            
ATOM    247  H10 bbb    14      40.480  54.117  33.258  1.00  0.00            
ATOM    248  H11 bbb    14      39.939  53.741  34.873  1.00  0.00            
ATOM    249  H15 bbb    14      41.932  52.240  31.805  1.00  0.00            
ATOM    250  H16 bbb    14      42.161  53.997  31.995  1.00  0.00            
ATOM    251  H20 bbb    14      43.740  53.740  33.634  1.00  0.00            
ATOM    252  N1  bbb    15      39.942  50.803  25.787  1.00  0.00            
ATOM    253  C1  bbb    15      40.217  49.331  26.053  1.00  0.00            
ATOM    254  C2  bbb    15      41.000  48.552  24.980  1.00  0.00            
ATOM    255  H1  bbb    15      39.227  48.886  26.181  1.00  0.00            
ATOM    256  H2  bbb    15      40.747  49.274  27.005  1.00  0.00            
ATOM    257  C4  bbb    15      39.069  50.984  24.548  1.00  0.00            
ATOM    258  C5  bbb    15      39.625  51.606  23.241  1.00  0.00            
ATOM    259  H3  bbb    15      41.941  49.070  24.782  1.00  0.00            
ATOM    260  H4  bbb    15      40.413  48.524  24.065  1.00  0.00            
ATOM    261  C7  bbb    15      41.207  51.647  25.798  1.00  0.00            
ATOM    262  H8  bbb    15      38.504  51.742  25.097  1.00  0.00            
ATOM    263  H9  bbb    15      38.397  50.154  24.310  1.00  0.00            
ATOM    264  H10 bbb    15      40.091  52.572  23.447  1.00  0.00            
ATOM    265  H11 bbb    15      38.781  51.800  22.577  1.00  0.00            
ATOM    266  H15 bbb    15      41.956  51.478  25.022  1.00  0.00            
ATOM    267  H16 bbb    15      40.717  52.607  25.612  1.00  0.00            
ATOM    268  H20 bbb    15      39.371  51.127  26.584  1.00  0.00            
ATOM    269  N1  bbb    16      47.823  52.197  17.595  1.00  0.00            
ATOM    270  C1  bbb    16      49.325  52.165  17.830  1.00  0.00            
ATOM    271  C2  bbb    16      50.186  53.400  17.468  1.00  0.00            
ATOM    272  H1  bbb    16      49.780  51.266  17.405  1.00  0.00            
ATOM    273  H2  bbb    16      49.307  52.039  18.915  1.00  0.00            
ATOM    274  C4  bbb    16      47.507  52.115  16.106  1.00  0.00            
ATOM    275  C5  bbb    16      46.043  51.872  15.667  1.00  0.00            
ATOM    276  H3  bbb    16      49.702  54.329  17.772  1.00  0.00            
ATOM    277  H4  bbb    16      51.095  53.309  18.046  1.00  0.00            
ATOM    278  C7  bbb    16      47.148  53.389  18.252  1.00  0.00            
ATOM    279  H8  bbb    16      47.997  51.139  16.138  1.00  0.00            
ATOM    280  H9  bbb    16      48.003  52.723  15.347  1.00  0.00            
ATOM    281  H10 bbb    16      45.386  51.728  16.526  1.00  0.00            
ATOM    282  H11 bbb    16      46.012  50.936  15.104  1.00  0.00            
ATOM    283  H15 bbb    16      47.320  54.300  17.679  1.00  0.00            
ATOM    284  H16 bbb    16      46.108  53.083  18.140  1.00  0.00            
ATOM    285  H20 bbb    16      47.432  51.348  18.035  1.00  0.00            
ATOM    286  N1  bbb    17      45.415  60.166  20.096  1.00  0.00            
ATOM    287  C1  bbb    17      46.610  60.344  19.170  1.00  0.00            
ATOM    288  C2  bbb    17      47.883  61.019  19.734  1.00  0.00            
ATOM    289  H1  bbb    17      46.096  61.043  18.504  1.00  0.00            
ATOM    290  H2  bbb    17      46.894  59.472  18.576  1.00  0.00            
ATOM    291  C4  bbb    17      44.920  61.527  20.585  1.00  0.00            
ATOM    292  C5  bbb    17      44.603  61.794  22.073  1.00  0.00            
ATOM    293  H3  bbb    17      48.353  61.578  18.922  1.00  0.00            
ATOM    294  H4  bbb    17      47.622  61.742  20.508  1.00  0.00            
ATOM    295  C7  bbb    17      45.667  59.131  21.179  1.00  0.00            
ATOM    296  H8  bbb    17      44.014  61.184  20.079  1.00  0.00            
ATOM    297  H9  bbb    17      45.249  62.457  20.112  1.00  0.00            
ATOM    298  H10 bbb    17      44.152  60.920  22.545  1.00  0.00            
ATOM    299  H11 bbb    17      43.859  62.592  22.113  1.00  0.00            
ATOM    300  H15 bbb    17      46.407  59.462  21.912  1.00  0.00            
ATOM    301  H16 bbb    17      44.687  59.071  21.657  1.00  0.00            
ATOM    302  H20 bbb    17      44.657  59.781  19.509  1.00  0.00            
ATOM    303  N1  bbb    18      55.407  54.337  38.975  1.00  0.00            
ATOM    304  C1  bbb    18      55.510  55.660  38.231  1.00  0.00            
ATOM    305  C2  bbb    18      56.796  56.505  38.425  1.00  0.00            
ATOM    306  H1  bbb    18      54.680  56.128  38.767  1.00  0.00            
ATOM    307  H2  bbb    18      55.249  55.624  37.170  1.00  0.00            
ATOM    308  C4  bbb    18      55.531  54.573  40.482  1.00  0.00            
ATOM    309  C5  bbb    18      56.402  53.666  41.387  1.00  0.00            
ATOM    310  H3  bbb    18      57.248  56.294  39.396  1.00  0.00            
ATOM    311  H4  bbb    18      56.532  57.565  38.419  1.00  0.00            
ATOM    312  C7  bbb    18      56.352  53.291  38.413  1.00  0.00            
ATOM    313  H8  bbb    18      54.509  54.186  40.451  1.00  0.00            
ATOM    314  H9  bbb    18      55.505  55.584  40.898  1.00  0.00            
ATOM    315  H10 bbb    18      56.295  52.617  41.109  1.00  0.00            
ATOM    316  H11 bbb    18      56.025  53.752  42.408  1.00  0.00            
ATOM    317  H15 bbb    18      57.406  53.555  38.531  1.00  0.00            
ATOM    318  H16 bbb    18      56.117  52.449  39.065  1.00  0.00            
ATOM    319  H20 bbb    18      54.452  53.981  38.812  1.00  0.00            
ATOM    320  N1  bbb    19      61.845  49.181  36.281  1.00  0.00            
ATOM    321  C1  bbb    19      62.313  50.425  36.991  1.00  0.00            
ATOM    322  C2  bbb    19      63.877  52.660  35.226  1.00  0.00            
ATOM    323  H1  bbb    19      63.285  50.395  37.492  1.00  0.00            
ATOM    324  H2  bbb    19      61.722  51.232  37.431  1.00  0.00            
ATOM    325  C4  bbb    19      63.039  48.557  35.576  1.00  0.00            
ATOM    326  C5  bbb    19      62.821  47.639  34.350  1.00  0.00            
ATOM    327  H3  bbb    19      63.204  51.938  34.755  1.00  0.00            
ATOM    328  H4  bbb    19      64.074  53.446  34.497  1.00  0.00            
ATOM    329  C7  bbb    19      60.686  49.501  35.353  1.00  0.00            
ATOM    330  H8  bbb    19      63.048  47.957  36.490  1.00  0.00            
ATOM    331  H9  bbb    19      64.002  49.064  35.486  1.00  0.00            
ATOM    332  H10 bbb    19      61.859  47.127  34.423  1.00  0.00            
ATOM    333  H11 bbb    19      63.591  46.864  34.352  1.00  0.00            
ATOM    334  H15 bbb    19      61.030  50.069  34.486  1.00  0.00            
ATOM    335  H16 bbb    19      60.351  48.512  35.036  1.00  0.00            
ATOM    336  H20 bbb    19      61.502  48.512  36.989  1.00  0.00            
ATOM    337  N1  bbb    20      58.145  41.210  31.404  1.00  0.00            
ATOM    338  C1  bbb    20      58.950  41.640  30.202  1.00  0.00            
ATOM    339  C2  bbb    20      58.629  40.964  28.853  1.00  0.00            
ATOM    340  H1  bbb    20      59.987  41.435  30.481  1.00  0.00            
ATOM    341  H2  bbb    20      58.820  42.721  30.121  1.00  0.00            
ATOM    342  C4  bbb    20      58.478  39.754  31.709  1.00  0.00            
ATOM    343  C5  bbb    20      57.359  38.712  31.923  1.00  0.00            
ATOM    344  H3  bbb    20      57.570  41.097  28.623  1.00  0.00            
ATOM    345  H4  bbb    20      58.840  39.895  28.901  1.00  0.00            
ATOM    346  C7  bbb    20      56.666  41.527  31.248  1.00  0.00            
ATOM    347  H8  bbb    20      58.810  40.141  32.675  1.00  0.00            
ATOM    348  H9  bbb    20      59.329  39.277  31.215  1.00  0.00            
ATOM    349  H10 bbb    20      56.598  39.128  32.586  1.00  0.00            
ATOM    350  H11 bbb    20      57.783  37.850  32.444  1.00  0.00            
ATOM    351  H15 bbb    20      56.233  40.879  30.487  1.00  0.00            
ATOM    352  H16 bbb    20      56.263  41.255  32.226  1.00  0.00            
ATOM    353  H20 bbb    20      58.487  41.769  32.202  1.00  0.00            
ATOM    354  N1  bbb    21      49.962  41.910  28.793  1.00  0.00            
ATOM    355  C1  bbb    21      50.254  41.712  27.316  1.00  0.00            
ATOM    356  C2  bbb    21      49.660  42.720  26.309  1.00  0.00            
ATOM    357  H1  bbb    21      49.883  40.708  27.091  1.00  0.00            
ATOM    358  H2  bbb    21      51.343  41.699  27.228  1.00  0.00            
ATOM    359  C4  bbb    21      48.488  41.770  29.115  1.00  0.00            
ATOM    360  C5  bbb    21      47.584  43.021  29.083  1.00  0.00            
ATOM    361  H3  bbb    21      49.918  43.739  26.604  1.00  0.00            
ATOM    362  H4  bbb    21      48.574  42.621  26.317  1.00  0.00            
ATOM    363  C7  bbb    21      50.587  43.176  29.351  1.00  0.00            
ATOM    364  H8  bbb    21      48.546  41.390  30.139  1.00  0.00            
ATOM    365  H9  bbb    21      48.080  40.984  28.473  1.00  0.00            
ATOM    366  H10 bbb    21      47.692  43.547  28.134  1.00  0.00            
ATOM    367  H11 bbb    21      47.880  43.708  29.878  1.00  0.00            
ATOM    368  H15 bbb    21      50.264  44.116  28.898  1.00  0.00            
ATOM    369  H16 bbb    21      50.184  43.118  30.367  1.00  0.00            
ATOM    370  H20 bbb    21      50.425  41.123  29.276  1.00  0.00            
ATOM    371  N1  bbb    22      67.624  56.246  28.400  1.00  0.00            
ATOM    372  C1  bbb    22      67.587  57.756  28.563  1.00  0.00            
ATOM    373  C2  bbb    22      67.040  58.376  29.867  1.00  0.00            
ATOM    374  H1  bbb    22      66.819  57.941  27.820  1.00  0.00            
ATOM    375  H2  bbb    22      68.515  58.249  28.259  1.00  0.00            
ATOM    376  C4  bbb    22      68.880  55.652  29.021  1.00  0.00            
ATOM    377  C5  bbb    22      69.195  55.943  30.503  1.00  0.00            
ATOM    378  H3  bbb    22      67.678  58.166  30.721  1.00  0.00            
ATOM    379  H4  bbb    22      66.051  57.964  30.069  1.00  0.00            
ATOM    380  C7  bbb    22      67.590  55.847  26.923  1.00  0.00            
ATOM    381  H8  bbb    22      69.735  55.960  28.411  1.00  0.00            
ATOM    382  H9  bbb    22      68.727  54.575  28.898  1.00  0.00            
ATOM    383  H10 bbb    22      69.474  56.991  30.618  1.00  0.00            
ATOM    384  H11 bbb    22      70.073  55.360  30.790  1.00  0.00            
ATOM    385  H15 bbb    22      68.389  56.430  26.455  1.00  0.00            
ATOM    386  H16 bbb    22      67.866  54.789  26.894  1.00  0.00            
ATOM    387  H20 bbb    22      66.798  55.839  28.868  1.00  0.00            
ATOM    388  N1  bbb    23      68.458  57.376  19.783  1.00  0.00            
ATOM    389  C1  bbb    23      68.665  58.784  20.313  1.00  0.00            
ATOM    390  C2  bbb    23      67.542  59.791  20.010  1.00  0.00            
ATOM    391  H1  bbb    23      69.596  59.119  19.848  1.00  0.00            
ATOM    392  H2  bbb    23      68.823  58.733  21.393  1.00  0.00            
ATOM    393  C4  bbb    23      68.583  57.380  18.258  1.00  0.00            
ATOM    394  C5  bbb    23      67.474  56.800  17.339  1.00  0.00            
ATOM    395  H3  bbb    23      66.648  59.501  20.565  1.00  0.00            
ATOM    396  H4  bbb    23      67.317  59.764  18.946  1.00  0.00            
ATOM    397  C7  bbb    23      67.191  56.720  20.319  1.00  0.00            
ATOM    398  H8  bbb    23      69.323  56.605  18.470  1.00  0.00            
ATOM    399  H9  bbb    23      69.083  58.211  17.753  1.00  0.00            
ATOM    400  H10 bbb    23      67.033  55.904  17.779  1.00  0.00            
ATOM    401  H11 bbb    23      67.935  56.493  16.398  1.00  0.00            
ATOM    402  H15 bbb    23      66.307  57.129  19.833  1.00  0.00            
ATOM    403  H16 bbb    23      67.352  55.697  19.971  1.00  0.00            
ATOM    404  H20 bbb    23      69.252  56.820  20.140  1.00  0.00            
ATOM    405  N1  bbb    24      59.327  52.639  14.285  1.00  0.00            
ATOM    406  C1  bbb    24      57.854  52.868  14.586  1.00  0.00            
ATOM    407  C2  bbb    24      56.926  51.646  14.783  1.00  0.00            
ATOM    408  H1  bbb    24      57.407  53.552  13.859  1.00  0.00            
ATOM    409  H2  bbb    24      57.966  53.408  15.529  1.00  0.00            
ATOM    410  C4  bbb    24      59.546  52.201  12.844  1.00  0.00            
ATOM    411  C5  bbb    24      59.331  50.721  12.435  1.00  0.00            
ATOM    412  H3  bbb    24      57.407  50.901  15.418  1.00  0.00            
ATOM    413  H4  bbb    24      56.707  51.189  13.817  1.00  0.00            
ATOM    414  C7  bbb    24      60.008  51.723  15.283  1.00  0.00            
ATOM    415  H8  bbb    24      60.565  52.511  12.600  1.00  0.00            
ATOM    416  H9  bbb    24      58.853  52.838  12.288  1.00  0.00            
ATOM    417  H10 bbb    24      58.532  50.273  13.022  1.00  0.00            
ATOM    418  H11 bbb    24      59.013  50.700  11.389  1.00  0.00            
ATOM    419  H15 bbb    24      59.635  50.700  15.190  1.00  0.00            
ATOM    420  H16 bbb    24      61.040  51.762  14.925  1.00  0.00            
ATOM    421  H20 bbb    24      59.780  53.563  14.374  1.00  0.00            
ATOM    422  N1  bbb    25      61.066  46.175  19.860  1.00  0.00            
ATOM    423  C1  bbb    25      59.624  45.885  19.476  1.00  0.00            
ATOM    424  C2  bbb    25      58.574  46.072  20.589  1.00  0.00            
ATOM    425  H1  bbb    25      59.621  44.845  19.137  1.00  0.00            
ATOM    426  H2  bbb    25      59.372  46.518  18.621  1.00  0.00            
ATOM    427  C4  bbb    25      61.575  45.129  20.849  1.00  0.00            
ATOM    428  C5  bbb    25      62.359  45.537  22.123  1.00  0.00            
ATOM    429  H3  bbb    25      58.677  47.066  21.029  1.00  0.00            
ATOM    430  H4  bbb    25      58.795  45.341  21.367  1.00  0.00            
ATOM    431  C7  bbb    25      61.262  47.612  20.313  1.00  0.00            
ATOM    432  H8  bbb    25      62.277  44.994  20.021  1.00  0.00            
ATOM    433  H9  bbb    25      61.056  44.182  21.020  1.00  0.00            
ATOM    434  H10 bbb    25      63.008  46.394  21.933  1.00  0.00            
ATOM    435  H11 bbb    25      63.012  44.706  22.399  1.00  0.00            
ATOM    436  H15 bbb    25      60.904  47.845  21.318  1.00  0.00            
ATOM    437  H16 bbb    25      62.354  47.624  20.303  1.00  0.00            
ATOM    438  H20 bbb    25      61.621  46.060  18.996  1.00  0.00            
ATOM    439  N1  bbb    26      50.550  62.895  34.241  1.00  0.00            
ATOM    440  C1  bbb    26      49.566  62.057  33.448  1.00  0.00            
ATOM    441  C2  bbb    26      48.266  62.732  32.959  1.00  0.00            
ATOM    442  H1  bbb    26      49.319  61.237  34.128  1.00  0.00            
ATOM    443  H2  bbb    26      50.115  61.645  32.598  1.00  0.00            
ATOM    444  C4  bbb    26      49.905  63.341  35.553  1.00  0.00            
ATOM    445  C5  bbb    26      49.856  64.832  35.977  1.00  0.00            
ATOM    446  H3  bbb    26      48.526  63.607  32.364  1.00  0.00            
ATOM    447  H4  bbb    26      47.681  63.065  33.818  1.00  0.00            
ATOM    448  C7  bbb    26      51.163  64.018  33.419  1.00  0.00            
ATOM    449  H8  bbb    26      50.829  62.891  35.926  1.00  0.00            
ATOM    450  H9  bbb    26      49.058  62.803  35.988  1.00  0.00            
ATOM    451  H10 bbb    26      50.747  65.366  35.646  1.00  0.00            
ATOM    452  H11 bbb    26      49.861  64.876  37.069  1.00  0.00            
ATOM    453  H15 bbb    26      50.402  64.773  33.206  1.00  0.00            
ATOM    454  H16 bbb    26      51.889  64.417  34.131  1.00  0.00            
ATOM    455  H20 bbb    26      51.324  62.261  34.495  1.00  0.00            
ATOM    456  N1  bbb    27      51.383  69.502  28.708  1.00  0.00            
ATOM    457  C1  bbb    27      49.953  69.103  28.406  1.00  0.00            
ATOM    458  C2  bbb    27      49.616  68.357  27.094  1.00  0.00            
ATOM    459  H1  bbb    27      49.263  69.941  28.543  1.00  0.00            
ATOM    460  H2  bbb    27      49.847  68.435  29.262  1.00  0.00            
ATOM    461  C4  bbb    27      51.733  70.759  27.926  1.00  0.00            
ATOM    462  C5  bbb    27      52.874  70.752  26.885  1.00  0.00            
ATOM    463  H3  bbb    27      50.367  67.593  26.882  1.00  0.00            
ATOM    464  H4  bbb    27      49.589  69.063  26.263  1.00  0.00            
ATOM    465  C7  bbb    27      52.376  68.352  28.589  1.00  0.00            
ATOM    466  H8  bbb    27      52.106  71.159  28.873  1.00  0.00            
ATOM    467  H9  bbb    27      50.912  71.393  27.578  1.00  0.00            
ATOM    468  H10 bbb    27      53.756  70.255  27.292  1.00  0.00            
ATOM    469  H11 bbb    27      53.161  71.786  26.677  1.00  0.00            
ATOM    470  H15 bbb    27      52.570  68.001  27.573  1.00  0.00            
ATOM    471  H16 bbb    27      53.254  68.889  28.959  1.00  0.00            
ATOM    472  H20 bbb    27      51.386  69.783  29.702  1.00  0.00            
ATOM    473  N1  bbb    28      57.632  67.028  19.709  1.00  0.00            
ATOM    474  C1  bbb    28      57.236  65.626  19.297  1.00  0.00            
ATOM    475  C2  bbb    28      58.254  64.812  18.476  1.00  0.00            
ATOM    476  H1  bbb    28      56.370  65.863  18.672  1.00  0.00            
ATOM    477  H2  bbb    28      56.893  65.024  20.143  1.00  0.00            
ATOM    478  C4  bbb    28      57.945  67.856  18.466  1.00  0.00            
ATOM    479  C5  bbb    28      59.030  68.954  18.494  1.00  0.00            
ATOM    480  H3  bbb    28      59.115  64.565  19.100  1.00  0.00            
ATOM    481  H4  bbb    28      58.622  65.392  17.628  1.00  0.00            
ATOM    482  C7  bbb    28      58.724  67.019  20.763  1.00  0.00            
ATOM    483  H8  bbb    28      56.996  68.276  18.812  1.00  0.00            
ATOM    484  H9  bbb    28      57.809  67.511  17.437  1.00  0.00            
ATOM    485  H10 bbb    28      59.096  69.416  19.480  1.00  0.00            
ATOM    486  H11 bbb    28      58.725  69.737  17.797  1.00  0.00            
ATOM    487  H15 bbb    28      59.777  66.926  20.488  1.00  0.00            
ATOM    488  H16 bbb    28      58.497  68.060  21.004  1.00  0.00            
ATOM    489  H20 bbb    28      56.801  67.449  20.155  1.00  0.00            
ATOM    490  N1  bbb    29      63.683  68.316  25.767  1.00  0.00            
ATOM    491  C1  bbb    29      64.609  67.744  24.708  1.00  0.00            
ATOM    492  C2  bbb    29      65.499  66.556  25.118  1.00  0.00            
ATOM    493  H1  bbb    29      65.238  68.581  24.392  1.00  0.00            
ATOM    494  H2  bbb    29      64.000  67.452  23.849  1.00  0.00            
ATOM    495  C4  bbb    29      64.491  68.817  26.961  1.00  0.00            
ATOM    496  C5  bbb    29      64.097  68.433  28.407  1.00  0.00            
ATOM    497  H3  bbb    29      65.742  65.973  24.228  1.00  0.00            
ATOM    498  H4  bbb    29      64.960  65.889  25.794  1.00  0.00            
ATOM    499  C7  bbb    29      62.556  67.356  26.111  1.00  0.00            
ATOM    500  H8  bbb    29      63.933  69.709  26.664  1.00  0.00            
ATOM    501  H9  bbb    29      65.555  69.064  26.928  1.00  0.00            
ATOM    502  H10 bbb    29      63.019  68.538  28.538  1.00  0.00            
ATOM    503  H11 bbb    29      64.566  69.148  29.086  1.00  0.00            
ATOM    504  H15 bbb    29      62.713  66.495  26.762  1.00  0.00            
ATOM    505  H16 bbb    29      62.010  68.128  26.659  1.00  0.00            
ATOM    506  H20 bbb    29      63.240  69.145  25.339  1.00  0.00            
ATOM    507  N1  ddd    30      43.524  47.830  33.727  1.00  0.00            
ATOM    508  C1  ddd    30      44.259  46.759  34.437  1.00  0.00            
ATOM    509  C2  ddd    30      47.213  47.676  33.078  1.00  0.00            
ATOM    510  H1  ddd    30      44.359  45.877  33.800  1.00  0.00            
ATOM    511  H2  ddd    30      45.251  47.090  34.751  1.00  0.00            
ATOM    512  C4  ddd    30      42.057  47.579  33.753  1.00  0.00            
ATOM    513  C5  ddd    30      41.663  46.374  32.872  1.00  0.00            
ATOM    514  H3  ddd    30      47.856  48.133  33.833  1.00  0.00            
ATOM    515  H4  ddd    30      47.279  48.260  32.158  1.00  0.00            
ATOM    516  C7  ddd    30      43.973  49.171  34.189  1.00  0.00            
ATOM    517  H8  ddd    30      41.514  48.440  33.359  1.00  0.00            
ATOM    518  H9  ddd    30      41.732  47.415  34.785  1.00  0.00            
ATOM    519  H10 ddd    30      42.204  45.476  33.176  1.00  0.00            
ATOM    520  H11 ddd    30      41.923  46.582  31.831  1.00  0.00            
ATOM    521  H15 ddd    30      45.026  49.288  33.917  1.00  0.00            
ATOM    522  H16 ddd    30      43.894  49.234  35.278  1.00  0.00            
ATOM    523  N1  ddd    31      38.883  52.292  32.380  1.00  0.00            
ATOM    524  C1  ddd    31      38.504  51.032  31.673  1.00  0.00            
ATOM    525  C2  ddd    31      39.716  50.298  31.050  1.00  0.00            
ATOM    526  H1  ddd    31      37.822  51.269  30.854  1.00  0.00            
ATOM    527  H2  ddd    31      37.984  50.361  32.364  1.00  0.00            
ATOM    528  C4  ddd    31      37.710  53.118  32.779  1.00  0.00            
ATOM    529  C5  ddd    31      36.909  53.658  31.572  1.00  0.00            
ATOM    530  H3  ddd    31      40.329  49.844  31.830  1.00  0.00            
ATOM    531  H4  ddd    31      40.338  51.011  30.504  1.00  0.00            
ATOM    532  C7  ddd    31      39.801  52.055  33.530  1.00  0.00            
ATOM    533  H8  ddd    31      38.061  53.983  33.346  1.00  0.00            
ATOM    534  H9  ddd    31      37.051  52.537  33.429  1.00  0.00            
ATOM    535  H10 ddd    31      36.352  52.849  31.095  1.00  0.00            
ATOM    536  H11 ddd    31      37.594  54.078  30.831  1.00  0.00            
ATOM    537  H15 ddd    31      40.581  51.370  33.216  1.00  0.00            
ATOM    538  H16 ddd    31      39.261  51.581  34.355  1.00  0.00            
ATOM    539  N1  ddd    32      42.283  46.519  24.412  1.00  0.00            
ATOM    540  C1  ddd    32      43.215  45.528  25.011  1.00  0.00            
ATOM    541  C2  ddd    32      44.165  46.151  26.056  1.00  0.00            
ATOM    542  H1  ddd    32      43.847  45.093  24.236  1.00  0.00            
ATOM    543  H2  ddd    32      42.643  44.719  25.474  1.00  0.00            
ATOM    544  C4  ddd    32      41.611  46.039  23.173  1.00  0.00            
ATOM    545  C5  ddd    32      42.603  45.777  22.016  1.00  0.00            
ATOM    546  H3  ddd    32      43.603  46.364  26.962  1.00  0.00            
ATOM    547  H4  ddd    32      44.930  45.417  26.316  1.00  0.00            
ATOM    548  C7  ddd    32      41.324  47.108  25.390  1.00  0.00            
ATOM    549  H8  ddd    32      40.906  46.799  22.829  1.00  0.00            
ATOM    550  H9  ddd    32      41.046  45.128  23.389  1.00  0.00            
ATOM    551  H10 ddd    32      43.210  44.894  22.226  1.00  0.00            
ATOM    552  H11 ddd    32      43.276  46.631  21.909  1.00  0.00            
ATOM    553  H15 ddd    32      41.757  47.148  26.390  1.00  0.00            
ATOM    554  H16 ddd    32      40.412  46.506  25.443  1.00  0.00            
ATOM    555  N1  ddd    33      41.227  51.262  21.318  1.00  0.00            
ATOM    556  C1  ddd    33      42.491  50.620  20.853  1.00  0.00            
ATOM    557  C2  ddd    33      43.559  50.410  21.954  1.00  0.00            
ATOM    558  H1  ddd    33      42.926  51.262  20.082  1.00  0.00            
ATOM    559  H2  ddd    33      42.266  49.652  20.397  1.00  0.00            
ATOM    560  C4  ddd    33      40.226  51.243  20.228  1.00  0.00            
ATOM    561  C5  ddd    33      41.945  54.075  19.362  1.00  0.00            
ATOM    562  H3  ddd    33      43.258  49.585  22.603  1.00  0.00            
ATOM    563  H4  ddd    33      43.660  51.308  22.569  1.00  0.00            
ATOM    564  C7  ddd    33      40.640  50.676  22.542  1.00  0.00            
ATOM    565  H8  ddd    33      39.406  51.933  20.441  1.00  0.00            
ATOM    566  H9  ddd    33      40.675  51.505  19.267  1.00  0.00            
ATOM    567  H10 ddd    33      42.136  53.113  18.884  1.00  0.00            
ATOM    568  H11 ddd    33      42.413  54.075  20.349  1.00  0.00            
ATOM    569  H15 ddd    33      41.433  50.503  23.260  1.00  0.00            
ATOM    570  H16 ddd    33      40.170  49.721  22.294  1.00  0.00            
ATOM    571  N1  ddd    34      51.836  54.194  15.657  1.00  0.00            
ATOM    572  C1  ddd    34      52.002  54.352  14.180  1.00  0.00            
ATOM    573  C2  ddd    34      51.985  53.005  13.419  1.00  0.00            
ATOM    574  H1  ddd    34      52.965  54.819  13.969  1.00  0.00            
ATOM    575  H2  ddd    34      51.212  55.000  13.789  1.00  0.00            
ATOM    576  C4  ddd    34      52.060  55.450  16.447  1.00  0.00            
ATOM    577  C5  ddd    34      53.347  56.248  16.123  1.00  0.00            
ATOM    578  H3  ddd    34      50.980  52.576  13.421  1.00  0.00            
ATOM    579  H4  ddd    34      52.652  52.299  13.915  1.00  0.00            
ATOM    580  C7  ddd    34      50.568  53.460  15.973  1.00  0.00            
ATOM    581  H8  ddd    34      52.099  55.202  17.510  1.00  0.00            
ATOM    582  H9  ddd    34      51.229  56.131  16.306  1.00  0.00            
ATOM    583  H10 ddd    34      53.344  56.591  15.087  1.00  0.00            
ATOM    584  H11 ddd    34      53.361  57.147  16.742  1.00  0.00            
ATOM    585  H15 ddd    34      50.680  52.429  15.628  1.00  0.00            
ATOM    586  H16 ddd    34      49.741  53.909  15.421  1.00  0.00            
ATOM    587  N1  ddd    35      45.449  54.321  15.376  1.00  0.00            
ATOM    588  C1  ddd    35      45.465  55.440  14.396  1.00  0.00            
ATOM    589  C2  ddd    35      46.902  55.947  14.184  1.00  0.00            
ATOM    590  H1  ddd    35      44.873  56.282  14.765  1.00  0.00            
ATOM    591  H2  ddd    35      45.032  55.125  13.443  1.00  0.00            
ATOM    592  C4  ddd    35      44.371  54.452  16.382  1.00  0.00            
ATOM    593  C5  ddd    35      44.629  55.680  17.276  1.00  0.00            
ATOM    594  H3  ddd    35      46.883  56.844  13.562  1.00  0.00            
ATOM    595  H4  ddd    35      47.493  55.191  13.661  1.00  0.00            
ATOM    596  C7  ddd    35      45.524  52.989  14.727  1.00  0.00            
ATOM    597  H8  ddd    35      44.336  53.567  17.018  1.00  0.00            
ATOM    598  H9  ddd    35      43.408  54.543  15.877  1.00  0.00            
ATOM    599  H10 ddd    35      43.983  56.513  16.991  1.00  0.00            
ATOM    600  H11 ddd    35      44.463  55.445  18.326  1.00  0.00            
ATOM    601  H15 ddd    35      46.208  53.045  13.875  1.00  0.00            
ATOM    602  H16 ddd    35      44.537  52.715  14.342  1.00  0.00            
ATOM    603  N1  ddd    36      49.896  60.563  21.220  1.00  0.00            
ATOM    604  C1  ddd    36      50.805  59.528  21.795  1.00  0.00            
ATOM    605  C2  ddd    36      50.090  58.382  22.545  1.00  0.00            
ATOM    606  H1  ddd    36      51.469  60.007  22.517  1.00  0.00            
ATOM    607  H2  ddd    36      51.421  59.101  20.999  1.00  0.00            
ATOM    608  C4  ddd    36      50.659  61.691  20.621  1.00  0.00            
ATOM    609  C5  ddd    36      51.467  62.478  21.671  1.00  0.00            
ATOM    610  H3  ddd    36      49.586  57.718  21.838  1.00  0.00            
ATOM    611  H4  ddd    36      49.334  58.786  23.223  1.00  0.00            
ATOM    612  C7  ddd    36      48.898  59.985  20.280  1.00  0.00            
ATOM    613  H8  ddd    36      49.965  62.400  20.168  1.00  0.00            
ATOM    614  H9  ddd    36      51.326  61.320  19.836  1.00  0.00            
ATOM    615  H10 ddd    36      52.363  61.925  21.962  1.00  0.00            
ATOM    616  H11 ddd    36      50.856  62.622  22.563  1.00  0.00            
ATOM    617  H15 ddd    36      48.341  59.225  20.821  1.00  0.00            
ATOM    618  H16 ddd    36      49.407  59.502  19.441  1.00  0.00            
ATOM    619  N1  ddd    37      45.733  62.104  24.322  1.00  0.00            
ATOM    620  C1  ddd    37      47.020  62.389  25.024  1.00  0.00            
ATOM    621  C2  ddd    37      48.175  61.457  24.589  1.00  0.00            
ATOM    622  H1  ddd    37      46.886  62.264  26.100  1.00  0.00            
ATOM    623  H2  ddd    37      47.318  63.424  24.845  1.00  0.00            
ATOM    624  C4  ddd    37      44.595  62.892  24.882  1.00  0.00            
ATOM    625  C5  ddd    37      44.161  62.394  26.276  1.00  0.00            
ATOM    626  H3  ddd    37      48.532  61.739  23.595  1.00  0.00            
ATOM    627  H4  ddd    37      47.821  60.425  24.536  1.00  0.00            
ATOM    628  C7  ddd    37      45.865  62.239  22.844  1.00  0.00            
ATOM    629  H8  ddd    37      43.717  62.791  24.243  1.00  0.00            
ATOM    630  H9  ddd    37      44.856  63.952  24.923  1.00  0.00            
ATOM    631  H10 ddd    37      44.955  62.554  27.001  1.00  0.00            
ATOM    632  H11 ddd    37      43.956  61.322  26.234  1.00  0.00            
ATOM    633  H15 ddd    37      46.682  61.600  22.510  1.00  0.00            
ATOM    634  H16 ddd    37      46.113  63.272  22.582  1.00  0.00            
ATOM    635  N1  ddd    38      59.232  56.386  37.699  1.00  0.00            
ATOM    636  C1  ddd    38      60.160  55.987  36.604  1.00  0.00            
ATOM    637  C2  ddd    38      59.957  54.547  36.090  1.00  0.00            
ATOM    638  H1  ddd    38      61.188  56.045  36.964  1.00  0.00            
ATOM    639  H2  ddd    38      60.053  56.683  35.766  1.00  0.00            
ATOM    640  C4  ddd    38      59.543  57.752  38.210  1.00  0.00            
ATOM    641  C5  ddd    38      60.953  57.859  38.836  1.00  0.00            
ATOM    642  H3  ddd    38      58.984  54.430  35.611  1.00  0.00            
ATOM    643  H4  ddd    38      60.018  53.835  36.917  1.00  0.00            
ATOM    644  C7  ddd    38      57.807  56.242  37.291  1.00  0.00            
ATOM    645  H8  ddd    38      58.824  58.019  38.988  1.00  0.00            
ATOM    646  H9  ddd    38      59.449  58.480  37.399  1.00  0.00            
ATOM    647  H10 ddd    38      61.721  57.780  38.065  1.00  0.00            
ATOM    648  H11 ddd    38      61.104  57.045  39.549  1.00  0.00            
ATOM    649  H15 ddd    38      57.642  55.220  36.963  1.00  0.00            
ATOM    650  H16 ddd    38      57.589  56.903  36.447  1.00  0.00            
ATOM    651  N1  ddd    39      58.817  53.001  41.786  1.00  0.00            
ATOM    652  C1  ddd    39      60.249  53.356  41.554  1.00  0.00            
ATOM    653  C2  ddd    39      60.593  53.605  40.067  1.00  0.00            
ATOM    654  H1  ddd    39      60.880  52.529  41.886  1.00  0.00            
ATOM    655  H2  ddd    39      60.511  54.239  42.144  1.00  0.00            
ATOM    656  C4  ddd    39      58.559  52.564  43.190  1.00  0.00            
ATOM    657  C5  ddd    39      59.349  51.300  43.598  1.00  0.00            
ATOM    658  H3  ddd    39      60.172  54.554  39.731  1.00  0.00            
ATOM    659  H4  ddd    39      60.169  52.809  39.449  1.00  0.00            
ATOM    660  C7  ddd    39      57.890  54.090  41.364  1.00  0.00            
ATOM    661  H8  ddd    39      57.499  52.321  43.299  1.00  0.00            
ATOM    662  H9  ddd    39      58.791  53.379  43.880  1.00  0.00            
ATOM    663  H10 ddd    39      60.405  51.541  43.736  1.00  0.00            
ATOM    664  H11 ddd    39      59.273  50.544  42.813  1.00  0.00            
ATOM    665  H15 ddd    39      58.131  54.382  40.343  1.00  0.00            
ATOM    666  H16 ddd    39      58.029  54.967  42.003  1.00  0.00            
ATOM    667  N1  ddd    40      65.902  51.728  32.979  1.00  0.00            
ATOM    668  C1  ddd    40      67.372  51.839  32.827  1.00  0.00            
ATOM    669  C2  ddd    40      68.042  52.209  34.172  1.00  0.00            
ATOM    670  H1  ddd    40      67.615  52.617  32.109  1.00  0.00            
ATOM    671  H2  ddd    40      67.776  50.896  32.449  1.00  0.00            
ATOM    672  C4  ddd    40      65.099  51.803  31.730  1.00  0.00            
ATOM    673  C5  ddd    40      65.282  53.108  30.926  1.00  0.00            
ATOM    674  H3  ddd    40      67.780  51.495  34.953  1.00  0.00            
ATOM    675  H4  ddd    40      67.685  53.188  34.501  1.00  0.00            
ATOM    676  C7  ddd    40      65.562  50.484  33.699  1.00  0.00            
ATOM    677  H8  ddd    40      64.044  51.741  32.014  1.00  0.00            
ATOM    678  H9  ddd    40      65.326  50.945  31.090  1.00  0.00            
ATOM    679  H10 ddd    40      66.257  53.106  30.434  1.00  0.00            
ATOM    680  H11 ddd    40      65.238  53.974  31.591  1.00  0.00            
ATOM    681  H15 ddd    40      65.948  50.494  34.720  1.00  0.00            
ATOM    682  H16 ddd    40      64.481  50.384  33.756  1.00  0.00            
ATOM    683  N1  ddd    41      62.128  47.874  31.918  1.00  0.00            
ATOM    684  C1  ddd    41      62.046  48.788  30.737  1.00  0.00            
ATOM    685  C2  ddd    41      61.363  50.148  31.016  1.00  0.00            
ATOM    686  H1  ddd    41      61.462  48.310  29.948  1.00  0.00            
ATOM    687  H2  ddd    41      63.051  48.968  30.344  1.00  0.00            
ATOM    688  C4  ddd    41      62.628  46.525  31.539  1.00  0.00            
ATOM    689  C5  ddd    41      61.652  45.760  30.627  1.00  0.00            
ATOM    690  H3  ddd    41      61.980  50.766  31.670  1.00  0.00            
ATOM    691  H4  ddd    41      61.270  50.693  30.074  1.00  0.00            
ATOM    692  C7  ddd    41      62.927  48.443  33.030  1.00  0.00            
ATOM    693  H8  ddd    41      62.763  45.920  32.439  1.00  0.00            
ATOM    694  H9  ddd    41      63.600  46.613  31.044  1.00  0.00            
ATOM    695  H10 ddd    41      61.634  46.202  29.629  1.00  0.00            
ATOM    696  H11 ddd    41      60.639  45.805  31.037  1.00  0.00            
ATOM    697  H15 ddd    41      62.581  49.456  33.231  1.00  0.00            
ATOM    698  H16 ddd    41      63.976  48.499  32.725  1.00  0.00            
ATOM    699  N1  ddd    42      58.895  41.281  26.405  1.00  0.00            
ATOM    700  C1  ddd    42      59.181  42.356  25.433  1.00  0.00            
ATOM    701  C2  ddd    42      58.244  43.544  25.703  1.00  0.00            
ATOM    702  H1  ddd    42      58.990  42.011  24.416  1.00  0.00            
ATOM    703  H2  ddd    42      60.229  42.666  25.496  1.00  0.00            
ATOM    704  C4  ddd    42      59.258  39.922  25.930  1.00  0.00            
ATOM    705  C5  ddd    42      58.350  39.456  24.769  1.00  0.00            
ATOM    706  H3  ddd    42      58.453  44.019  26.664  1.00  0.00            
ATOM    707  H4  ddd    42      57.207  43.202  25.715  1.00  0.00            
ATOM    708  C7  ddd    42      59.465  41.597  27.735  1.00  0.00            
ATOM    709  H8  ddd    42      59.132  39.215  26.754  1.00  0.00            
ATOM    710  H9  ddd    42      60.306  39.902  25.619  1.00  0.00            
ATOM    711  H10 ddd    42      58.581  40.007  23.855  1.00  0.00            
ATOM    712  H11 ddd    42      57.304  39.647  25.019  1.00  0.00            
ATOM    713  H15 ddd    42      59.444  42.675  27.896  1.00  0.00            
ATOM    714  H16 ddd    42      60.508  41.271  27.796  1.00  0.00            
ATOM    715  N1  ddd    43      55.257  38.296  30.599  1.00  0.00            
ATOM    716  C1  ddd    43      54.650  38.172  29.242  1.00  0.00            
ATOM    717  C2  ddd    43      55.037  39.322  28.283  1.00  0.00            
ATOM    718  H1  ddd    43      53.563  38.194  29.337  1.00  0.00            
ATOM    719  H2  ddd    43      54.934  37.214  28.798  1.00  0.00            
ATOM    720  C4  ddd    43      54.691  37.309  31.560  1.00  0.00            
ATOM    721  C5  ddd    43      53.219  37.595  31.922  1.00  0.00            
ATOM    722  H3  ddd    43      56.079  39.224  27.974  1.00  0.00            
ATOM    723  H4  ddd    43      54.918  40.284  28.785  1.00  0.00            
ATOM    724  C7  ddd    43      56.743  38.226  30.587  1.00  0.00            
ATOM    725  H8  ddd    43      55.259  37.342  32.493  1.00  0.00            
ATOM    726  H9  ddd    43      54.784  36.299  31.153  1.00  0.00            
ATOM    727  H10 ddd    43      52.567  37.333  31.086  1.00  0.00            
ATOM    728  H11 ddd    43      53.088  38.660  32.133  1.00  0.00            
ATOM    729  H15 ddd    43      57.130  38.854  29.788  1.00  0.00            
ATOM    730  H16 ddd    43      57.066  37.201  30.381  1.00  0.00            
ATOM    731  N1  ddd    44      49.876  43.542  23.917  1.00  0.00            
ATOM    732  C1  ddd    44      50.543  43.336  22.599  1.00  0.00            
ATOM    733  C2  ddd    44      52.079  43.245  22.671  1.00  0.00            
ATOM    734  H1  ddd    44      50.323  44.184  21.949  1.00  0.00            
ATOM    735  H2  ddd    44      50.150  42.433  22.124  1.00  0.00            
ATOM    736  C4  ddd    44      48.408  43.747  23.753  1.00  0.00            
ATOM    737  C5  ddd    44      48.061  44.999  22.919  1.00  0.00            
ATOM    738  H3  ddd    44      52.384  42.305  23.136  1.00  0.00            
ATOM    739  H4  ddd    44      52.479  44.067  23.269  1.00  0.00            
ATOM    740  C7  ddd    44      50.190  42.449  24.885  1.00  0.00            
ATOM    741  H8  ddd    44      47.948  43.889  24.732  1.00  0.00            
ATOM    742  H9  ddd    44      47.960  42.863  23.290  1.00  0.00            
ATOM    743  H10 ddd    44      48.345  44.863  21.874  1.00  0.00            
ATOM    744  H11 ddd    44      48.606  45.862  23.311  1.00  0.00            
ATOM    745  H15 ddd    44      51.273  42.347  24.971  1.00  0.00            
ATOM    746  H16 ddd    44      49.785  41.501  24.518  1.00  0.00            
ATOM    747  N1  ddd    45      45.158  43.668  28.905  1.00  0.00            
ATOM    748  C1  ddd    45      43.795  43.149  28.573  1.00  0.00            
ATOM    749  C2  ddd    45      43.696  42.393  27.220  1.00  0.00            
ATOM    750  H1  ddd    45      43.115  43.997  28.479  1.00  0.00            
ATOM    751  H2  ddd    45      43.420  42.522  29.387  1.00  0.00            
ATOM    752  C4  ddd    45      45.133  44.707  29.975  1.00  0.00            
ATOM    753  C5  ddd    45      44.522  46.045  29.514  1.00  0.00            
ATOM    754  H3  ddd    45      42.662  42.467  26.874  1.00  0.00            
ATOM    755  H4  ddd    45      44.316  42.884  26.466  1.00  0.00            
ATOM    756  C7  ddd    45      46.116  42.589  29.260  1.00  0.00            
ATOM    757  H8  ddd    45      46.156  44.926  30.283  1.00  0.00            
ATOM    758  H9  ddd    45      44.592  44.329  30.847  1.00  0.00            
ATOM    759  H10 ddd    45      43.464  45.926  29.278  1.00  0.00            
ATOM    760  H11 ddd    45      45.050  46.385  28.626  1.00  0.00            
ATOM    761  H15 ddd    45      45.975  41.738  28.603  1.00  0.00            
ATOM    762  H16 ddd    45      45.944  42.247  30.284  1.00  0.00            
ATOM    763  N1  ddd    46      66.568  60.626  30.932  1.00  0.00            
ATOM    764  C1  ddd    46      66.934  62.073  30.873  1.00  0.00            
ATOM    765  C2  ddd    46      68.456  62.337  30.820  1.00  0.00            
ATOM    766  H1  ddd    46      66.584  62.572  31.778  1.00  0.00            
ATOM    767  H2  ddd    46      66.447  62.539  30.016  1.00  0.00            
ATOM    768  C4  ddd    46      65.113  60.398  31.176  1.00  0.00            
ATOM    769  C5  ddd    46      64.523  61.146  32.392  1.00  0.00            
ATOM    770  H3  ddd    46      68.867  62.067  29.845  1.00  0.00            
ATOM    771  H4  ddd    46      68.962  61.734  31.578  1.00  0.00            
ATOM    772  C7  ddd    46      66.980  59.903  29.700  1.00  0.00            
ATOM    773  H8  ddd    46      64.950  59.332  31.345  1.00  0.00            
ATOM    774  H9  ddd    46      64.549  60.668  30.284  1.00  0.00            
ATOM    775  H10 ddd    46      64.596  62.228  32.269  1.00  0.00            
ATOM    776  H11 ddd    46      65.074  60.864  33.293  1.00  0.00            
ATOM    777  H15 ddd    46      67.978  60.218  29.397  1.00  0.00            
ATOM    778  H16 ddd    46      66.283  60.143  28.896  1.00  0.00            
ATOM    779  N1  ddd    47      68.029  56.272  32.742  1.00  0.00            
ATOM    780  C1  ddd    47      66.758  56.033  33.485  1.00  0.00            
ATOM    781  C2  ddd    47      65.579  56.873  32.950  1.00  0.00            
ATOM    782  H1  ddd    47      66.877  56.309  34.532  1.00  0.00            
ATOM    783  H2  ddd    47      66.500  54.970  33.453  1.00  0.00            
ATOM    784  C4  ddd    47      69.230  55.905  33.544  1.00  0.00            
ATOM    785  C5  ddd    47      69.451  56.798  34.785  1.00  0.00            
ATOM    786  H3  ddd    47      65.313  56.573  31.935  1.00  0.00            
ATOM    787  H4  ddd    47      65.864  57.927  32.928  1.00  0.00            
ATOM    788  C7  ddd    47      68.008  55.574  31.425  1.00  0.00            
ATOM    789  H8  ddd    47      70.124  55.998  32.924  1.00  0.00            
ATOM    790  H9  ddd    47      69.146  54.868  33.863  1.00  0.00            
ATOM    791  H10 ddd    47      68.675  56.625  35.532  1.00  0.00            
ATOM    792  H11 ddd    47      69.414  57.852  34.497  1.00  0.00            
ATOM    793  H15 ddd    47      67.080  55.822  30.909  1.00  0.00            
ATOM    794  H16 ddd    47      68.016  54.498  31.579  1.00  0.00            
ATOM    795  N1  ddd    48      66.734  62.119  20.537  1.00  0.00            
ATOM    796  C1  ddd    48      67.111  63.550  20.658  1.00  0.00            
ATOM    797  C2  ddd    48      68.038  63.873  21.830  1.00  0.00            
ATOM    798  H1  ddd    48      66.204  64.120  20.835  1.00  0.00            
ATOM    799  H2  ddd    48      67.564  63.901  19.727  1.00  0.00            
ATOM    800  C4  ddd    48      65.659  61.998  19.514  1.00  0.00            
ATOM    801  C5  ddd    48      64.296  62.419  20.110  1.00  0.00            
ATOM    802  H3  ddd    48      69.051  63.515  21.640  1.00  0.00            
ATOM    803  H4  ddd    48      67.660  63.361  22.712  1.00  0.00            
ATOM    804  C7  ddd    48      67.923  61.242  20.358  1.00  0.00            
ATOM    805  H8  ddd    48      65.540  60.979  19.151  1.00  0.00            
ATOM    806  H9  ddd    48      65.919  62.619  18.652  1.00  0.00            
ATOM    807  H10 ddd    48      64.429  63.032  21.003  1.00  0.00            
ATOM    808  H11 ddd    48      63.744  61.533  20.434  1.00  0.00            
ATOM    809  H15 ddd    48      68.487  61.237  21.294  1.00  0.00            
ATOM    810  H16 ddd    48      68.567  61.641  19.569  1.00  0.00            
ATOM    811  N1  ddd    49      65.119  57.256  16.527  1.00  0.00            
ATOM    812  C1  ddd    49      64.055  58.279  16.589  1.00  0.00            
ATOM    813  C2  ddd    49      64.090  58.346  20.058  1.00  0.00            
ATOM    814  H1  ddd    49      63.065  57.837  16.457  1.00  0.00            
ATOM    815  H2  ddd    49      64.224  59.073  15.856  1.00  0.00            
ATOM    816  C4  ddd    49      65.224  56.621  15.186  1.00  0.00            
ATOM    817  C5  ddd    49      63.941  55.832  14.831  1.00  0.00            
ATOM    818  H3  ddd    49      64.277  59.151  19.346  1.00  0.00            
ATOM    819  H4  ddd    49      63.845  57.441  19.497  1.00  0.00            
ATOM    820  C7  ddd    49      66.378  57.847  17.037  1.00  0.00            
ATOM    821  H8  ddd    49      66.064  55.922  15.181  1.00  0.00            
ATOM    822  H9  ddd    49      65.410  57.386  14.426  1.00  0.00            
ATOM    823  H10 ddd    49      63.099  56.516  14.703  1.00  0.00            
ATOM    824  H11 ddd    49      63.694  55.151  15.650  1.00  0.00            
ATOM    825  H15 ddd    49      66.132  58.352  17.970  1.00  0.00            
ATOM    826  H16 ddd    49      66.759  58.595  16.334  1.00  0.00            
ATOM    827  N1  ddd    50      54.871  50.957  16.081  1.00  0.00            
ATOM    828  C1  ddd    50      53.801  51.456  16.992  1.00  0.00            
ATOM    829  C2  ddd    50      54.386  52.101  18.273  1.00  0.00            
ATOM    830  H1  ddd    50      53.171  50.628  17.304  1.00  0.00            
ATOM    831  H2  ddd    50      53.166  52.168  16.465  1.00  0.00            
ATOM    832  C4  ddd    50      54.418  49.932  15.097  1.00  0.00            
ATOM    833  C5  ddd    50      53.880  48.653  15.776  1.00  0.00            
ATOM    834  H3  ddd    50      54.835  53.066  18.040  1.00  0.00            
ATOM    835  H4  ddd    50      55.176  51.463  18.675  1.00  0.00            
ATOM    836  C7  ddd    50      55.607  52.083  15.445  1.00  0.00            
ATOM    837  H8  ddd    50      55.268  49.634  14.480  1.00  0.00            
ATOM    838  H9  ddd    50      53.651  50.348  14.439  1.00  0.00            
ATOM    839  H10 ddd    50      52.861  48.826  16.126  1.00  0.00            
ATOM    840  H11 ddd    50      54.503  48.405  16.638  1.00  0.00            
ATOM    841  H15 ddd    50      55.875  52.807  16.215  1.00  0.00            
ATOM    842  H16 ddd    50      54.970  52.584  14.710  1.00  0.00            
ATOM    843  N1  ddd    51      60.545  48.564  11.888  1.00  0.00            
ATOM    844  C1  ddd    51      61.885  47.928  11.731  1.00  0.00            
ATOM    845  C2  ddd    51      62.840  48.731  10.819  1.00  0.00            
ATOM    846  H1  ddd    51      61.768  46.949  11.264  1.00  0.00            
ATOM    847  H2  ddd    51      62.347  47.781  12.711  1.00  0.00            
ATOM    848  C4  ddd    51      59.557  47.658  12.545  1.00  0.00            
ATOM    849  C5  ddd    51      59.279  46.368  11.741  1.00  0.00            
ATOM    850  H3  ddd    51      63.190  49.632  11.327  1.00  0.00            
ATOM    851  H4  ddd    51      62.316  49.036   9.910  1.00  0.00            
ATOM    852  C7  ddd    51      60.628  49.890  12.566  1.00  0.00            
ATOM    853  H8  ddd    51      58.603  48.178  12.645  1.00  0.00            
ATOM    854  H9  ddd    51      59.905  47.395  13.548  1.00  0.00            
ATOM    855  H10 ddd    51      60.137  45.693  11.791  1.00  0.00            
ATOM    856  H11 ddd    51      59.106  46.615  10.690  1.00  0.00            
ATOM    857  H15 ddd    51      61.418  50.483  12.105  1.00  0.00            
ATOM    858  H16 ddd    51      60.886  49.743  13.617  1.00  0.00            
ATOM    859  N1  ddd    52      56.136  46.263  21.142  1.00  0.00            
ATOM    860  C1  ddd    52      54.729  46.354  20.711  1.00  0.00            
ATOM    861  C2  ddd    52      54.430  47.581  19.841  1.00  0.00            
ATOM    862  H1  ddd    52      54.108  46.437  21.610  1.00  0.00            
ATOM    863  H2  ddd    52      54.438  45.443  20.182  1.00  0.00            
ATOM    864  C4  ddd    52      56.184  45.326  22.269  1.00  0.00            
ATOM    865  C5  ddd    52      54.283  46.371  24.911  1.00  0.00            
ATOM    866  H3  ddd    52      54.824  47.429  18.834  1.00  0.00            
ATOM    867  H4  ddd    52      54.897  48.475  20.262  1.00  0.00            
ATOM    868  C7  ddd    52      57.118  45.911  20.078  1.00  0.00            
ATOM    869  H8  ddd    52      57.189  45.303  22.649  1.00  0.00            
ATOM    870  H9  ddd    52      55.912  44.321  21.958  1.00  0.00            
ATOM    871  H10 ddd    52      53.711  45.986  24.065  1.00  0.00            
ATOM    872  H11 ddd    52      55.138  46.927  24.520  1.00  0.00            
ATOM    873  H15 ddd    52      56.975  46.577  19.224  1.00  0.00            
ATOM    874  H16 ddd    52      56.953  44.882  19.743  1.00  0.00            
ATOM    875  N1  ddd    53      62.043  46.576  24.424  1.00  0.00            
ATOM    876  C1  ddd    53      61.072  47.153  25.410  1.00  0.00            
ATOM    877  C2  ddd    53      60.096  48.203  24.828  1.00  0.00            
ATOM    878  H1  ddd    53      61.618  47.678  26.195  1.00  0.00            
ATOM    879  H2  ddd    53      60.518  46.347  25.895  1.00  0.00            
ATOM    880  C4  ddd    53      63.080  45.728  25.082  1.00  0.00            
ATOM    881  C5  ddd    53      63.813  46.436  26.244  1.00  0.00            
ATOM    882  H3  ddd    53      59.500  47.785  24.017  1.00  0.00            
ATOM    883  H4  ddd    53      60.658  49.043  24.415  1.00  0.00            
ATOM    884  C7  ddd    53      61.397  45.839  23.294  1.00  0.00            
ATOM    885  H8  ddd    53      63.831  45.450  24.339  1.00  0.00            
ATOM    886  H9  ddd    53      62.620  44.809  25.459  1.00  0.00            
ATOM    887  H10 ddd    53      63.161  46.486  27.120  1.00  0.00            
ATOM    888  H11 ddd    53      64.068  47.457  25.951  1.00  0.00            
ATOM    889  H15 ddd    53      60.573  46.424  22.889  1.00  0.00            
ATOM    890  H16 ddd    53      60.990  44.890  23.651  1.00  0.00            
ATOM    891  N1  ddd    54      46.349  62.388  31.314  1.00  0.00            
ATOM    892  C1  ddd    54      45.748  61.485  30.283  1.00  0.00            
ATOM    893  C2  ddd    54      46.769  60.875  29.288  1.00  0.00            
ATOM    894  H1  ddd    54      45.030  62.056  29.688  1.00  0.00            
ATOM    895  H2  ddd    54      45.208  60.676  30.783  1.00  0.00            
ATOM    896  C4  ddd    54      45.321  63.034  32.188  1.00  0.00            
ATOM    897  C5  ddd    54      44.276  63.884  31.423  1.00  0.00            
ATOM    898  H3  ddd    54      47.464  60.215  29.808  1.00  0.00            
ATOM    899  H4  ddd    54      47.351  61.669  28.812  1.00  0.00            
ATOM    900  C7  ddd    54      47.440  61.744  32.104  1.00  0.00            
ATOM    901  H8  ddd    54      45.825  63.709  32.883  1.00  0.00            
ATOM    902  H9  ddd    54      44.803  62.271  32.775  1.00  0.00            
ATOM    903  H10 ddd    54      43.571  63.237  30.899  1.00  0.00            
ATOM    904  H11 ddd    54      44.771  64.504  30.678  1.00  0.00            
ATOM    905  H15 ddd    54      48.154  61.282  31.423  1.00  0.00            
ATOM    906  H16 ddd    54      47.023  60.961  32.743  1.00  0.00            
ATOM    907  N1  ddd    55      48.736  67.012  35.335  1.00  0.00            
ATOM    908  C1  ddd    55      47.504  67.604  34.768  1.00  0.00            
ATOM    909  C2  ddd    55      49.472  67.183  32.108  1.00  0.00            
ATOM    910  H1  ddd    55      47.734  68.570  34.315  1.00  0.00            
ATOM    911  H2  ddd    55      47.066  66.958  34.002  1.00  0.00            
ATOM    912  C4  ddd    55      49.150  67.724  36.575  1.00  0.00            
ATOM    913  C5  ddd    55      49.644  69.158  36.275  1.00  0.00            
ATOM    914  H3  ddd    55      48.667  66.519  32.424  1.00  0.00            
ATOM    915  H4  ddd    55      49.543  67.122  31.023  1.00  0.00            
ATOM    916  C7  ddd    55      48.581  65.539  35.467  1.00  0.00            
ATOM    917  H8  ddd    55      49.974  67.191  37.056  1.00  0.00            
ATOM    918  H9  ddd    55      48.311  67.758  37.277  1.00  0.00            
ATOM    919  H10 ddd    55      48.859  69.746  35.795  1.00  0.00            
ATOM    920  H11 ddd    55      50.494  69.116  35.588  1.00  0.00            
ATOM    921  H15 ddd    55      48.345  65.146  34.475  1.00  0.00            
ATOM    922  H16 ddd    55      47.743  65.307  36.132  1.00  0.00            
ATOM    923  N1  ddd    56      47.920  66.620  26.279  1.00  0.00            
ATOM    924  C1  ddd    56      46.706  65.848  26.687  1.00  0.00            
ATOM    925  C2  ddd    56      46.933  64.905  27.897  1.00  0.00            
ATOM    926  H1  ddd    56      46.400  65.199  25.870  1.00  0.00            
ATOM    927  H2  ddd    56      45.874  66.528  26.886  1.00  0.00            
ATOM    928  C4  ddd    56      47.803  67.166  24.898  1.00  0.00            
ATOM    929  C5  ddd    56      47.762  66.049  23.834  1.00  0.00            
ATOM    930  H3  ddd    56      46.200  64.102  27.841  1.00  0.00            
ATOM    931  H4  ddd    56      47.918  64.441  27.839  1.00  0.00            
ATOM    932  C7  ddd    56      48.245  67.679  27.269  1.00  0.00            
ATOM    933  H8  ddd    56      48.675  67.787  24.684  1.00  0.00            
ATOM    934  H9  ddd    56      46.910  67.793  24.817  1.00  0.00            
ATOM    935  H10 ddd    56      46.798  65.538  23.848  1.00  0.00            
ATOM    936  H11 ddd    56      48.536  65.311  24.051  1.00  0.00            
ATOM    937  H15 ddd    56      48.305  67.213  28.243  1.00  0.00            
ATOM    938  H16 ddd    56      47.452  68.431  27.294  1.00  0.00            
ATOM    939  N1  ddd    57      53.563  69.532  24.773  1.00  0.00            
ATOM    940  C1  ddd    57      53.091  68.789  23.571  1.00  0.00            
ATOM    941  C2  ddd    57      52.106  67.640  23.859  1.00  0.00            
ATOM    942  H1  ddd    57      53.948  68.330  23.075  1.00  0.00            
ATOM    943  H2  ddd    57      52.623  69.487  22.871  1.00  0.00            
ATOM    944  C4  ddd    57      54.572  70.569  24.409  1.00  0.00            
ATOM    945  C5  ddd    57      55.859  69.964  23.799  1.00  0.00            
ATOM    946  H3  ddd    57      51.149  68.025  24.215  1.00  0.00            
ATOM    947  H4  ddd    57      52.514  66.972  24.623  1.00  0.00            
ATOM    948  C7  ddd    57      52.432  70.080  25.570  1.00  0.00            
ATOM    949  H8  ddd    57      54.870  71.121  25.303  1.00  0.00            
ATOM    950  H9  ddd    57      54.129  71.280  23.705  1.00  0.00            
ATOM    951  H10 ddd    57      55.648  69.501  22.835  1.00  0.00            
ATOM    952  H11 ddd    57      56.252  69.191  24.466  1.00  0.00            
ATOM    953  H15 ddd    57      51.783  69.252  25.844  1.00  0.00            
ATOM    954  H16 ddd    57      51.850  70.786  24.970  1.00  0.00            
ATOM    955  N1  ddd    58      60.784  63.256  17.406  1.00  0.00            
ATOM    956  C1  ddd    58      60.075  60.864  15.453  1.00  0.00            
ATOM    957  C2  ddd    58      59.841  62.261  20.501  1.00  0.00            
ATOM    958  H1  ddd    58      61.126  61.060  15.679  1.00  0.00            
ATOM    959  H2  ddd    58      59.522  60.859  16.396  1.00  0.00            
ATOM    960  C4  ddd    58      61.557  64.540  14.580  1.00  0.00            
ATOM    961  C5  ddd    58      62.944  64.104  15.083  1.00  0.00            
ATOM    962  H3  ddd    58      59.505  61.635  19.672  1.00  0.00            
ATOM    963  H4  ddd    58      60.918  62.122  20.608  1.00  0.00            
ATOM    964  C7  ddd    58      57.583  63.532  17.946  1.00  0.00            
ATOM    965  H8  ddd    58      61.226  65.439  15.107  1.00  0.00            
ATOM    966  H9  ddd    58      60.819  63.752  14.742  1.00  0.00            
ATOM    967  H10 ddd    58      63.052  63.022  14.969  1.00  0.00            
ATOM    968  H11 ddd    58      63.054  64.339  16.145  1.00  0.00            
ATOM    969  H15 ddd    58      57.496  62.785  18.738  1.00  0.00            
ATOM    970  H16 ddd    58      58.150  63.100  17.120  1.00  0.00            
ATOM    971  N1  ddd    59      61.535  69.302  18.446  1.00  0.00            
ATOM    972  C1  ddd    59      62.869  68.712  18.146  1.00  0.00            
ATOM    973  C2  ddd    59      63.152  67.391  18.882  1.00  0.00            
ATOM    974  H1  ddd    59      63.646  69.406  18.470  1.00  0.00            
ATOM    975  H2  ddd    59      62.980  68.560  17.068  1.00  0.00            
ATOM    976  C4  ddd    59      61.411  70.673  17.871  1.00  0.00            
ATOM    977  C5  ddd    59      62.427  71.675  18.465  1.00  0.00            
ATOM    978  H3  ddd    59      62.626  66.567  18.397  1.00  0.00            
ATOM    979  H4  ddd    59      62.812  67.455  19.919  1.00  0.00            
ATOM    980  C7  ddd    59      60.409  68.403  18.059  1.00  0.00            
ATOM    981  H8  ddd    59      60.419  71.073  18.089  1.00  0.00            
ATOM    982  H9  ddd    59      61.529  70.631  16.784  1.00  0.00            
ATOM    983  H10 ddd    59      63.436  71.458  18.109  1.00  0.00            
ATOM    984  H11 ddd    59      62.430  71.595  19.556  1.00  0.00            
ATOM    985  H15 ddd    59      60.547  67.431  18.538  1.00  0.00            
ATOM    986  H16 ddd    59      60.414  68.243  16.977  1.00  0.00            
ATOM    987  N1  ddd    60      67.341  63.960  25.116  1.00  0.00            
ATOM    988  C1  ddd    60      70.599  64.372  27.797  1.00  0.00            
ATOM    989  C2  ddd    60      70.680  67.133  24.847  1.00  0.00            
ATOM    990  H1  ddd    60      70.023  63.535  28.193  1.00  0.00            
ATOM    991  H2  ddd    60      69.914  65.205  27.624  1.00  0.00            
ATOM    992  C4  ddd    60      66.534  64.328  28.147  1.00  0.00            
ATOM    993  C5  ddd    60      68.541  61.527  26.624  1.00  0.00            
ATOM    994  H3  ddd    60      69.899  66.818  25.542  1.00  0.00            
ATOM    995  H4  ddd    60      70.364  66.882  23.833  1.00  0.00            
ATOM    996  C7  ddd    60      66.801  67.058  25.768  1.00  0.00            
ATOM    997  H8  ddd    60      65.853  63.775  27.497  1.00  0.00            
ATOM    998  H9  ddd    60      67.553  64.000  27.943  1.00  0.00            
ATOM    999  H10 ddd    60      69.017  61.030  27.470  1.00  0.00            
ATOM   1000  H11 ddd    60      69.101  61.291  25.717  1.00  0.00            
ATOM   1001  H15 ddd    60      67.538  67.298  24.999  1.00  0.00            
ATOM   1002  H16 ddd    60      67.228  66.316  26.441  1.00  0.00            
ATOM   1003  N1  ddd    61      63.704  66.453  29.896  1.00  0.00            
ATOM   1004  C1  ddd    61      63.789  64.972  30.023  1.00  0.00            
ATOM   1005  C2  ddd    61      63.111  64.214  28.858  1.00  0.00            
ATOM   1006  H1  ddd    61      63.278  64.651  30.932  1.00  0.00            
ATOM   1007  H2  ddd    61      64.835  64.672  30.116  1.00  0.00            
ATOM   1008  C4  ddd    61      63.988  67.151  31.180  1.00  0.00            
ATOM   1009  C5  ddd    61      62.936  66.850  32.267  1.00  0.00            
ATOM   1010  H3  ddd    61      63.594  64.433  27.906  1.00  0.00            
ATOM   1011  H4  ddd    61      62.062  64.510  28.777  1.00  0.00            
ATOM   1012  C7  ddd    61      64.541  67.001  28.792  1.00  0.00            
ATOM   1013  H8  ddd    61      63.976  68.230  31.010  1.00  0.00            
ATOM   1014  H9  ddd    61      64.984  66.878  31.541  1.00  0.00            
ATOM   1015  H10 ddd    61      63.108  65.861  32.697  1.00  0.00            
ATOM   1016  H11 ddd    61      61.936  66.857  31.826  1.00  0.00            
ATOM   1017  H15 ddd    61      64.443  66.369  27.913  1.00  0.00            
ATOM   1018  H16 ddd    61      65.597  66.998  29.079  1.00  0.00            
ATOM   1019  C2  ccc    62      47.610  46.213  32.833  1.00  0.00            
ATOM   1020  H4  ccc    62      46.895  45.736  32.159  1.00  0.00            
ATOM   1021  H5  ccc    62      47.623  45.671  33.782  1.00  0.00            
ATOM   1022  N1  ccc    62      48.843  46.040  31.997  1.00  0.00            
ATOM   1023  H6  ccc    62      49.652  46.485  32.460  1.00  0.00            
ATOM   1024  H7  ccc    62      49.052  45.038  31.861  1.00  0.00            
ATOM   1025  H8  ccc    62      48.715  46.478  31.071  1.00  0.00            
ATOM   1026  C2  ccc    63      40.153  46.099  32.968  1.00  0.00            
ATOM   1027  H4  ccc    63      39.584  46.977  32.649  1.00  0.00            
ATOM   1028  H5  ccc    63      39.882  45.835  33.993  1.00  0.00            
ATOM   1029  N1  ccc    63      39.686  44.909  32.184  1.00  0.00            
ATOM   1030  H6  ccc    63      40.198  44.061  32.474  1.00  0.00            
ATOM   1031  H7  ccc    63      38.677  44.750  32.337  1.00  0.00            
ATOM   1032  H8  ccc    63      39.844  45.059  31.174  1.00  0.00            
ATOM   1033  C2  ccc    64      39.278  49.185  30.086  1.00  0.00            
ATOM   1034  H4  ccc    64      38.737  49.612  29.237  1.00  0.00            
ATOM   1035  H5  ccc    64      38.638  48.463  30.602  1.00  0.00            
ATOM   1036  N1  ccc    64      40.420  48.397  29.514  1.00  0.00            
ATOM   1037  H6  ccc    64      40.934  47.901  30.260  1.00  0.00            
ATOM   1038  H7  ccc    64      40.065  47.696  28.842  1.00  0.00            
ATOM   1039  H8  ccc    64      41.073  49.020  29.011  1.00  0.00            
ATOM   1040  C2  ccc    65      35.919  54.747  32.020  1.00  0.00            
ATOM   1041  H4  ccc    65      36.458  55.605  32.432  1.00  0.00            
ATOM   1042  H5  ccc    65      35.228  54.351  32.768  1.00  0.00            
ATOM   1043  N1  ccc    65      35.070  55.310  30.919  1.00  0.00            
ATOM   1044  H6  ccc    65      34.503  54.563  30.486  1.00  0.00            
ATOM   1045  H7  ccc    65      34.432  56.034  31.288  1.00  0.00            
ATOM   1046  H8  ccc    65      35.662  55.736  30.187  1.00  0.00            
ATOM   1047  C2  ccc    66      44.846  47.449  25.570  1.00  0.00            
ATOM   1048  H4  ccc    66      44.118  48.255  25.453  1.00  0.00            
ATOM   1049  H5  ccc    66      45.371  47.288  24.629  1.00  0.00            
ATOM   1050  N1  ccc    66      45.835  48.042  26.529  1.00  0.00            
ATOM   1051  H6  ccc    66      46.584  47.363  26.740  1.00  0.00            
ATOM   1052  H7  ccc    66      46.266  48.890  26.126  1.00  0.00            
ATOM   1053  H8  ccc    66      45.370  48.298  27.416  1.00  0.00            
ATOM   1054  C2  ccc    67      41.861  45.552  20.688  1.00  0.00            
ATOM   1055  H4  ccc    67      41.312  46.454  20.403  1.00  0.00            
ATOM   1056  H5  ccc    67      41.170  44.710  20.774  1.00  0.00            
ATOM   1057  N1  ccc    67      42.752  45.216  19.529  1.00  0.00            
ATOM   1058  H6  ccc    67      43.279  44.349  19.723  1.00  0.00            
ATOM   1059  H7  ccc    67      42.192  45.073  18.672  1.00  0.00            
ATOM   1060  H8  ccc    67      43.428  45.978  19.358  1.00  0.00            
ATOM   1061  C2  ccc    68      44.924  50.059  21.338  1.00  0.00            
ATOM   1062  H4  ccc    68      45.323  50.913  20.784  1.00  0.00            
ATOM   1063  H5  ccc    68      44.830  49.197  20.672  1.00  0.00            
ATOM   1064  N1  ccc    68      45.936  49.561  22.326  1.00  0.00            
ATOM   1065  H6  ccc    68      45.545  48.762  22.853  1.00  0.00            
ATOM   1066  H7  ccc    68      46.786  49.230  21.840  1.00  0.00            
ATOM   1067  H8  ccc    68      46.198  50.302  22.995  1.00  0.00            
ATOM   1068  C2  ccc    69      40.439  54.346  19.475  1.00  0.00            
ATOM   1069  H4  ccc    69      40.260  55.327  19.920  1.00  0.00            
ATOM   1070  H5  ccc    69      39.976  54.320  18.487  1.00  0.00            
ATOM   1071  N1  ccc    69      39.746  57.412  17.755  1.00  0.00            
ATOM   1072  H6  ccc    69      41.476  55.752  16.099  1.00  0.00            
ATOM   1073  H7  ccc    69      40.755  57.367  17.897  1.00  0.00            
ATOM   1074  H8  ccc    69      42.220  57.017  18.707  1.00  0.00            
ATOM   1075  C2  ccc    70      52.438  53.182  11.959  1.00  0.00            
ATOM   1076  H4  ccc    70      53.459  53.570  11.920  1.00  0.00            
ATOM   1077  H5  ccc    70      51.763  53.859  11.429  1.00  0.00            
ATOM   1078  N1  ccc    70      52.481  51.910  11.162  1.00  0.00            
ATOM   1079  H6  ccc    70      51.543  51.481  11.115  1.00  0.00            
ATOM   1080  H7  ccc    70      52.807  52.096  10.200  1.00  0.00            
ATOM   1081  H8  ccc    70      53.126  51.234  11.603  1.00  0.00            
ATOM   1082  C2  ccc    71      54.616  55.434  16.415  1.00  0.00            
ATOM   1083  H4  ccc    71      54.603  54.510  15.839  1.00  0.00            
ATOM   1084  H5  ccc    71      54.690  55.219  17.483  1.00  0.00            
ATOM   1085  N1  ccc    71      55.909  56.129  16.112  1.00  0.00            
ATOM   1086  H6  ccc    71      55.985  56.999  16.663  1.00  0.00            
ATOM   1087  H7  ccc    71      56.707  55.518  16.351  1.00  0.00            
ATOM   1088  H8  ccc    71      55.963  56.367  15.108  1.00  0.00            
ATOM   1089  C2  ccc    72      47.560  56.279  15.534  1.00  0.00            
ATOM   1090  H4  ccc    72      47.917  55.367  16.017  1.00  0.00            
ATOM   1091  H5  ccc    72      46.883  56.829  16.192  1.00  0.00            
ATOM   1092  N1  ccc    72      49.030  56.473  15.482  1.00  0.00            
ATOM   1093  H6  ccc    72      49.274  57.415  15.140  1.00  0.00            
ATOM   1094  H7  ccc    72      49.439  56.352  16.425  1.00  0.00            
ATOM   1095  H8  ccc    72      49.465  55.768  14.864  1.00  0.00            
ATOM   1096  C2  ccc    73      40.779  54.997  15.728  1.00  0.00            
ATOM   1097  H4  ccc    73      42.406  54.844  18.749  1.00  0.00            
ATOM   1098  H5  ccc    73      39.406  56.451  17.746  1.00  0.00            
ATOM   1099  N1  ccc    73      42.310  57.374  19.672  1.00  0.00            
ATOM   1100  H6  ccc    73      42.287  58.406  19.664  1.00  0.00            
ATOM   1101  H7  ccc    73      41.529  57.012  20.245  1.00  0.00            
ATOM   1102  H8  ccc    73      43.205  57.051  20.075  1.00  0.00            
ATOM   1103  C2  ccc    74      51.123  57.569  23.349  1.00  0.00            
ATOM   1104  H4  ccc    74      51.583  58.189  24.123  1.00  0.00            
ATOM   1105  H5  ccc    74      51.894  57.167  22.686  1.00  0.00            
ATOM   1106  N1  ccc    74      50.578  56.396  24.105  1.00  0.00            
ATOM   1107  H6  ccc    74      50.151  55.719  23.452  1.00  0.00            
ATOM   1108  H7  ccc    74      51.328  55.917  24.629  1.00  0.00            
ATOM   1109  H8  ccc    74      49.854  56.706  24.773  1.00  0.00            
ATOM   1110  C2  ccc    75      51.881  63.847  21.113  1.00  0.00            
ATOM   1111  H4  ccc    75      50.998  64.434  20.850  1.00  0.00            
ATOM   1112  H5  ccc    75      52.502  63.732  20.222  1.00  0.00            
ATOM   1113  N1  ccc    75      54.715  64.233  22.862  1.00  0.00            
ATOM   1114  H6  ccc    75      54.224  63.718  23.590  1.00  0.00            
ATOM   1115  H7  ccc    75      54.060  64.346  22.090  1.00  0.00            
ATOM   1116  H8  ccc    75      51.977  64.995  24.410  1.00  0.00            
ATOM   1117  C2  ccc    76      49.355  61.543  25.571  1.00  0.00            
ATOM   1118  H4  ccc    76      49.073  61.163  26.555  1.00  0.00            
ATOM   1119  H5  ccc    76      49.685  62.577  25.671  1.00  0.00            
ATOM   1120  N1  ccc    76      50.457  60.562  25.299  1.00  0.00            
ATOM   1121  H6  ccc    76      50.874  60.732  24.369  1.00  0.00            
ATOM   1122  H7  ccc    76      51.199  60.655  26.012  1.00  0.00            
ATOM   1123  H8  ccc    76      50.092  59.597  25.330  1.00  0.00            
ATOM   1124  C2  ccc    77      42.903  63.125  26.772  1.00  0.00            
ATOM   1125  H4  ccc    77      42.048  62.877  26.138  1.00  0.00            
ATOM   1126  H5  ccc    77      43.063  64.206  26.776  1.00  0.00            
ATOM   1127  N1  ccc    77      42.541  62.827  28.196  1.00  0.00            
ATOM   1128  H6  ccc    77      43.297  63.129  28.831  1.00  0.00            
ATOM   1129  H7  ccc    77      41.675  63.324  28.462  1.00  0.00            
ATOM   1130  H8  ccc    77      42.390  61.813  28.329  1.00  0.00            
ATOM   1131  C2  ccc    78      61.036  54.237  35.049  1.00  0.00            
ATOM   1132  H4  ccc    78      62.017  54.405  35.496  1.00  0.00            
ATOM   1133  H5  ccc    78      60.921  54.882  34.175  1.00  0.00            
ATOM   1134  N1  ccc    78      60.710  53.078  34.160  1.00  0.00            
ATOM   1135  H6  ccc    78      59.763  53.187  33.762  1.00  0.00            
ATOM   1136  H7  ccc    78      61.386  53.011  33.382  1.00  0.00            
ATOM   1137  H8  ccc    78      60.741  52.197  34.698  1.00  0.00            
ATOM   1138  C2  ccc    79      61.132  59.206  39.556  1.00  0.00            
ATOM   1139  H4  ccc    79      60.412  59.301  40.373  1.00  0.00            
ATOM   1140  H5  ccc    79      61.006  60.034  38.854  1.00  0.00            
ATOM   1141  N1  ccc    79      62.490  59.406  40.161  1.00  0.00            
ATOM   1142  H6  ccc    79      63.222  59.351  39.434  1.00  0.00            
ATOM   1143  H7  ccc    79      62.549  60.333  40.615  1.00  0.00            
ATOM   1144  H8  ccc    79      62.679  58.682  40.873  1.00  0.00            
ATOM   1145  C2  ccc    80      62.118  53.647  39.863  1.00  0.00            
ATOM   1146  H4  ccc    80      62.565  52.686  40.130  1.00  0.00            
ATOM   1147  H5  ccc    80      62.561  54.442  40.470  1.00  0.00            
ATOM   1148  N1  ccc    80      62.557  53.848  38.443  1.00  0.00            
ATOM   1149  H6  ccc    80      62.234  54.765  38.092  1.00  0.00            
ATOM   1150  H7  ccc    80      63.588  53.824  38.381  1.00  0.00            
ATOM   1151  H8  ccc    80      62.172  53.108  37.835  1.00  0.00            
ATOM   1152  C2  ccc    81      58.802  50.719  44.915  1.00  0.00            
ATOM   1153  H4  ccc    81      57.765  50.399  44.788  1.00  0.00            
ATOM   1154  H5  ccc    81      58.865  51.462  45.715  1.00  0.00            
ATOM   1155  N1  ccc    81      59.539  49.515  45.422  1.00  0.00            
ATOM   1156  H6  ccc    81      60.530  49.748  45.598  1.00  0.00            
ATOM   1157  H7  ccc    81      59.120  49.179  46.304  1.00  0.00            
ATOM   1158  H8  ccc    81      59.502  48.750  44.728  1.00  0.00            
ATOM   1159  C2  ccc    82      69.573  52.227  34.050  1.00  0.00            
ATOM   1160  H4  ccc    82      69.884  52.905  33.251  1.00  0.00            
ATOM   1161  H5  ccc    82      69.944  51.221  33.839  1.00  0.00            
ATOM   1162  N1  ccc    82      70.279  52.585  35.325  1.00  0.00            
ATOM   1163  H6  ccc    82      70.024  51.923  36.076  1.00  0.00            
ATOM   1164  H7  ccc    82      71.302  52.556  35.192  1.00  0.00            
ATOM   1165  H8  ccc    82      70.012  53.536  35.627  1.00  0.00            
ATOM   1166  C2  ccc    83      64.176  53.235  29.861  1.00  0.00            
ATOM   1167  H4  ccc    83      63.209  53.415  30.339  1.00  0.00            
ATOM   1168  H5  ccc    83      64.124  52.333  29.246  1.00  0.00            
ATOM   1169  N1  ccc    83      64.475  54.188  28.743  1.00  0.00            
ATOM   1170  H6  ccc    83      65.342  53.906  28.257  1.00  0.00            
ATOM   1171  H7  ccc    83      63.705  54.198  28.055  1.00  0.00            
ATOM   1172  H8  ccc    83      64.602  55.147  29.106  1.00  0.00            
ATOM   1173  C2  ccc    84      59.961  49.982  31.628  1.00  0.00            
ATOM   1174  H4  ccc    84      60.024  49.468  32.589  1.00  0.00            
ATOM   1175  H5  ccc    84      59.314  49.413  30.955  1.00  0.00            
ATOM   1176  N1  ccc    84      59.308  51.274  32.015  1.00  0.00            
ATOM   1177  H6  ccc    84      59.129  51.857  31.182  1.00  0.00            
ATOM   1178  H7  ccc    84      58.411  51.095  32.494  1.00  0.00            
ATOM   1179  H8  ccc    84      59.922  51.802  32.659  1.00  0.00            
ATOM   1180  C2  ccc    85      62.090  44.295  30.513  1.00  0.00            
ATOM   1181  H4  ccc    85      62.022  43.800  31.486  1.00  0.00            
ATOM   1182  H5  ccc    85      63.112  44.226  30.130  1.00  0.00            
ATOM   1183  N1  ccc    85      61.391  43.538  29.434  1.00  0.00            
ATOM   1184  H6  ccc    85      61.508  44.007  28.521  1.00  0.00            
ATOM   1185  H7  ccc    85      61.765  42.578  29.363  1.00  0.00            
ATOM   1186  H8  ccc    85      60.379  43.479  29.639  1.00  0.00            
ATOM   1187  C2  ccc    86      58.417  44.578  24.604  1.00  0.00            
ATOM   1188  H4  ccc    86      58.528  44.078  23.638  1.00  0.00            
ATOM   1189  H5  ccc    86      59.276  45.209  24.797  1.00  0.00            
ATOM   1190  N1  ccc    86      57.819  45.902  24.941  1.00  0.00            
ATOM   1191  H6  ccc    86      58.136  46.224  25.868  1.00  0.00            
ATOM   1192  H7  ccc    86      58.094  46.604  24.234  1.00  0.00            
ATOM   1193  H8  ccc    86      56.788  45.837  24.947  1.00  0.00            
ATOM   1194  C2  ccc    87      58.539  37.955  24.497  1.00  0.00            
ATOM   1195  H4  ccc    87      58.258  37.373  25.379  1.00  0.00            
ATOM   1196  H5  ccc    87      59.578  37.746  24.231  1.00  0.00            
ATOM   1197  N1  ccc    87      57.711  37.418  23.366  1.00  0.00            
ATOM   1198  H6  ccc    87      57.941  37.910  22.487  1.00  0.00            
ATOM   1199  H7  ccc    87      57.891  36.410  23.234  1.00  0.00            
ATOM   1200  H8  ccc    87      56.705  37.550  23.559  1.00  0.00            
ATOM   1201  C2  ccc    88      54.152  39.313  27.025  1.00  0.00            
ATOM   1202  H4  ccc    88      53.110  39.501  27.295  1.00  0.00            
ATOM   1203  H5  ccc    88      54.232  38.353  26.507  1.00  0.00            
ATOM   1204  N1  ccc    88      54.524  40.341  25.997  1.00  0.00            
ATOM   1205  H6  ccc    88      55.473  40.160  25.632  1.00  0.00            
ATOM   1206  H7  ccc    88      53.861  40.309  25.204  1.00  0.00            
ATOM   1207  H8  ccc    88      54.500  41.290  26.403  1.00  0.00            
ATOM   1208  C2  ccc    89      52.814  36.777  33.160  1.00  0.00            
ATOM   1209  H4  ccc    89      53.399  37.089  34.029  1.00  0.00            
ATOM   1210  H5  ccc    89      52.966  35.709  32.978  1.00  0.00            
ATOM   1211  N1  ccc    89      51.382  36.927  33.574  1.00  0.00            
ATOM   1212  H6  ccc    89      50.755  36.623  32.811  1.00  0.00            
ATOM   1213  H7  ccc    89      51.186  36.348  34.407  1.00  0.00            
ATOM   1214  H8  ccc    89      51.169  37.911  33.801  1.00  0.00            
ATOM   1215  C2  ccc    90      52.659  43.314  21.249  1.00  0.00            
ATOM   1216  H4  ccc    90      52.449  44.293  20.808  1.00  0.00            
ATOM   1217  H5  ccc    90      52.234  42.527  20.621  1.00  0.00            
ATOM   1218  N1  ccc    90      54.065  42.821  21.135  1.00  0.00            
ATOM   1219  H6  ccc    90      54.129  41.836  21.442  1.00  0.00            
ATOM   1220  H7  ccc    90      54.397  42.885  20.159  1.00  0.00            
ATOM   1221  H8  ccc    90      54.687  43.386  21.733  1.00  0.00            
ATOM   1222  C2  ccc    91      46.555  45.285  22.965  1.00  0.00            
ATOM   1223  H4  ccc    91      46.238  45.404  24.003  1.00  0.00            
ATOM   1224  H5  ccc    91      45.995  44.465  22.508  1.00  0.00            
ATOM   1225  N1  ccc    91      46.155  46.470  22.140  1.00  0.00            
ATOM   1226  H6  ccc    91      46.375  46.307  21.144  1.00  0.00            
ATOM   1227  H7  ccc    91      45.139  46.643  22.222  1.00  0.00            
ATOM   1228  H8  ccc    91      46.658  47.316  22.453  1.00  0.00            
ATOM   1229  C2  ccc    92      44.041  40.890  27.305  1.00  0.00            
ATOM   1230  H4  ccc    92      43.731  40.465  28.264  1.00  0.00            
ATOM   1231  H5  ccc    92      45.099  40.704  27.108  1.00  0.00            
ATOM   1232  N1  ccc    92      44.221  40.193  25.989  1.00  0.00            
ATOM   1233  H6  ccc    92      44.717  40.805  25.322  1.00  0.00            
ATOM   1234  H7  ccc    92      44.774  39.329  26.116  1.00  0.00            
ATOM   1235  H8  ccc    92      43.305  39.937  25.587  1.00  0.00            
ATOM   1236  C2  ccc    93      44.667  47.128  30.589  1.00  0.00            
ATOM   1237  H4  ccc    93      45.715  47.423  30.674  1.00  0.00            
ATOM   1238  H5  ccc    93      44.324  46.733  31.545  1.00  0.00            
ATOM   1239  N1  ccc    93      43.891  48.388  30.321  1.00  0.00            
ATOM   1240  H6  ccc    93      42.879  48.187  30.263  1.00  0.00            
ATOM   1241  H7  ccc    93      44.043  49.068  31.085  1.00  0.00            
ATOM   1242  H8  ccc    93      44.194  48.823  29.435  1.00  0.00            
ATOM   1243  C2  ccc    94      68.750  63.825  31.080  1.00  0.00            
ATOM   1244  H4  ccc    94      68.372  64.126  32.060  1.00  0.00            
ATOM   1245  H5  ccc    94      68.301  64.448  30.303  1.00  0.00            
ATOM   1246  N1  ccc    94      70.204  64.175  31.147  1.00  0.00            
ATOM   1247  H6  ccc    94      70.667  63.967  30.247  1.00  0.00            
ATOM   1248  H7  ccc    94      70.323  65.182  31.348  1.00  0.00            
ATOM   1249  H8  ccc    94      70.672  63.633  31.891  1.00  0.00            
ATOM   1250  C2  ccc    95      63.035  60.803  32.561  1.00  0.00            
ATOM   1251  H4  ccc    95      62.861  59.746  32.362  1.00  0.00            
ATOM   1252  H5  ccc    95      62.422  61.398  31.882  1.00  0.00            
ATOM   1253  N1  ccc    95      62.438  61.269  33.852  1.00  0.00            
ATOM   1254  H6  ccc    95      62.534  62.294  33.943  1.00  0.00            
ATOM   1255  H7  ccc    95      61.435  61.026  33.890  1.00  0.00            
ATOM   1256  H8  ccc    95      62.918  60.821  34.649  1.00  0.00            
ATOM   1257  C2  ccc    96      64.354  56.695  33.866  1.00  0.00            
ATOM   1258  H4  ccc    96      64.580  57.026  34.883  1.00  0.00            
ATOM   1259  H5  ccc    96      64.027  55.653  33.870  1.00  0.00            
ATOM   1260  N1  ccc    96      63.129  57.461  33.471  1.00  0.00            
ATOM   1261  H6  ccc    96      62.854  57.226  32.503  1.00  0.00            
ATOM   1262  H7  ccc    96      62.343  57.235  34.102  1.00  0.00            
ATOM   1263  H8  ccc    96      63.311  58.477  33.520  1.00  0.00            
ATOM   1264  C2  ccc    97      70.815  56.483  35.426  1.00  0.00            
ATOM   1265  H4  ccc    97      71.624  56.705  34.725  1.00  0.00            
ATOM   1266  H5  ccc    97      70.863  55.433  35.723  1.00  0.00            
ATOM   1267  N1  ccc    97      71.086  57.199  36.717  1.00  0.00            
ATOM   1268  H6  ccc    97      70.371  56.950  37.420  1.00  0.00            
ATOM   1269  H7  ccc    97      72.013  56.930  37.085  1.00  0.00            
ATOM   1270  H8  ccc    97      71.071  58.221  36.577  1.00  0.00            
ATOM   1271  C2  ccc    98      68.048  65.399  22.041  1.00  0.00            
ATOM   1272  H4  ccc    98      67.046  65.761  22.285  1.00  0.00            
ATOM   1273  H5  ccc    98      68.717  65.676  22.853  1.00  0.00            
ATOM   1274  N1  ccc    98      68.750  64.312  25.135  1.00  0.00            
ATOM   1275  H6  ccc    98      71.018  64.064  26.837  1.00  0.00            
ATOM   1276  H7  ccc    98      68.804  65.071  25.813  1.00  0.00            
ATOM   1277  H8  ccc    98      67.257  63.239  25.831  1.00  0.00            
ATOM   1278  C2  ccc    99      63.469  63.198  19.079  1.00  0.00            
ATOM   1279  H4  ccc    99      62.919  62.486  18.462  1.00  0.00            
ATOM   1280  H5  ccc    99      64.122  63.783  18.428  1.00  0.00            
ATOM   1281  N1  ccc    99      62.554  64.126  19.765  1.00  0.00            
ATOM   1282  H6  ccc    99      62.022  64.675  19.092  1.00  0.00            
ATOM   1283  H7  ccc    99      61.533  63.935  17.529  1.00  0.00            
ATOM   1284  H8  ccc    99      61.884  63.615  20.334  1.00  0.00            
ATOM   1285  C2  ccc   100      61.507  59.312  18.292  1.00  0.00            
ATOM   1286  H4  ccc   100      60.607  56.490  17.401  1.00  0.00            
ATOM   1287  H5  ccc   100      62.259  59.229  14.520  1.00  0.00            
ATOM   1288  N1  ccc   100      61.220  59.394  20.817  1.00  0.00            
ATOM   1289  H6  ccc   100      62.250  59.478  20.795  1.00  0.00            
ATOM   1290  H7  ccc   100      60.837  60.346  20.932  1.00  0.00            
ATOM   1291  H8  ccc   100      63.703  58.442  22.804  1.00  0.00            
ATOM   1292  C2  ccc   101      64.106  55.020  13.535  1.00  0.00            
ATOM   1293  H4  ccc   101      64.918  54.297  13.642  1.00  0.00            
ATOM   1294  H5  ccc   101      64.314  55.687  12.694  1.00  0.00            
ATOM   1295  N1  ccc   101      62.874  54.262  13.127  1.00  0.00            
ATOM   1296  H6  ccc   101      62.092  54.917  12.960  1.00  0.00            
ATOM   1297  H7  ccc   101      63.045  53.732  12.257  1.00  0.00            
ATOM   1298  H8  ccc   101      62.593  53.599  13.867  1.00  0.00            
ATOM   1299  C2  ccc   102      53.315  52.299  19.361  1.00  0.00            
ATOM   1300  H4  ccc   102      52.679  51.418  19.476  1.00  0.00            
ATOM   1301  H5  ccc   102      52.732  53.201  19.193  1.00  0.00            
ATOM   1302  N1  ccc   102      53.424  53.559  20.169  1.00  0.00            
ATOM   1303  H6  ccc   102      53.664  54.362  19.563  1.00  0.00            
ATOM   1304  H7  ccc   102      52.527  53.762  20.642  1.00  0.00            
ATOM   1305  H8  ccc   102      54.158  53.463  20.888  1.00  0.00            
ATOM   1306  C2  ccc   103      53.865  47.452  14.815  1.00  0.00            
ATOM   1307  H4  ccc   103      54.880  47.219  14.483  1.00  0.00            
ATOM   1308  H5  ccc   103      53.233  47.666  13.949  1.00  0.00            
ATOM   1309  N1  ccc   103      53.344  46.183  15.428  1.00  0.00            
ATOM   1310  H6  ccc   103      52.367  46.310  15.734  1.00  0.00            
ATOM   1311  H7  ccc   103      53.380  45.409  14.746  1.00  0.00            
ATOM   1312  H8  ccc   103      53.912  45.926  16.252  1.00  0.00            
ATOM   1313  C2  ccc   104      64.062  47.880  10.438  1.00  0.00            
ATOM   1314  H4  ccc   104      63.752  46.998   9.872  1.00  0.00            
ATOM   1315  H5  ccc   104      64.607  47.572  11.334  1.00  0.00            
ATOM   1316  N1  ccc   104      65.054  48.570   9.549  1.00  0.00            
ATOM   1317  H6  ccc   104      65.427  49.414  10.014  1.00  0.00            
ATOM   1318  H7  ccc   104      65.843  47.941   9.332  1.00  0.00            
ATOM   1319  H8  ccc   104      64.608  48.855   8.662  1.00  0.00            
ATOM   1320  C2  ccc   105      58.050  45.629  12.295  1.00  0.00            
ATOM   1321  H4  ccc   105      57.156  46.251  12.200  1.00  0.00            
ATOM   1322  H5  ccc   105      58.205  45.361  13.343  1.00  0.00            
ATOM   1323  N1  ccc   105      57.714  44.363  11.564  1.00  0.00            
ATOM   1324  H6  ccc   105      58.497  43.692  11.624  1.00  0.00            
ATOM   1325  H7  ccc   105      56.873  43.923  11.972  1.00  0.00            
ATOM   1326  H8  ccc   105      57.528  44.561  10.567  1.00  0.00            
ATOM   1327  C2  ccc   106      52.904  47.764  19.801  1.00  0.00            
ATOM   1328  H4  ccc   106      52.528  48.027  20.794  1.00  0.00            
ATOM   1329  H5  ccc   106      52.417  46.852  19.449  1.00  0.00            
ATOM   1330  N1  ccc   106      52.404  48.762  18.814  1.00  0.00            
ATOM   1331  H6  ccc   106      52.702  48.492  17.863  1.00  0.00            
ATOM   1332  H7  ccc   106      51.372  48.807  18.836  1.00  0.00            
ATOM   1333  H8  ccc   106      52.783  49.699  19.026  1.00  0.00            
ATOM   1334  C2  ccc   107      54.755  45.212  25.803  1.00  0.00            
ATOM   1335  H4  ccc   107      55.659  45.491  26.345  1.00  0.00            
ATOM   1336  H5  ccc   107      54.964  44.329  25.194  1.00  0.00            
ATOM   1337  N1  ccc   107      54.950  45.597  27.243  1.00  0.00            
ATOM   1338  H6  ccc   107      54.037  45.654  27.721  1.00  0.00            
ATOM   1339  H7  ccc   107      55.538  44.901  27.731  1.00  0.00            
ATOM   1340  H8  ccc   107      55.407  46.524  27.315  1.00  0.00            
ATOM   1341  C2  ccc   108      59.147  48.715  25.933  1.00  0.00            
ATOM   1342  H4  ccc   108      59.708  49.284  26.679  1.00  0.00            
ATOM   1343  H5  ccc   108      58.635  47.885  26.426  1.00  0.00            
ATOM   1344  N1  ccc   108      57.787  49.145  25.457  1.00  0.00            
ATOM   1345  H6  ccc   108      57.357  48.398  24.886  1.00  0.00            
ATOM   1346  H7  ccc   108      57.168  49.332  26.262  1.00  0.00            
ATOM   1347  H8  ccc   108      57.854  50.002  24.885  1.00  0.00            
ATOM   1348  C2  ccc   109      65.098  45.693  26.642  1.00  0.00            
ATOM   1349  H4  ccc   109      65.802  45.681  25.806  1.00  0.00            
ATOM   1350  H5  ccc   109      64.867  44.668  26.944  1.00  0.00            
ATOM   1351  N1  ccc   109      65.836  46.338  27.777  1.00  0.00            
ATOM   1352  H6  ccc   109      65.245  46.357  28.624  1.00  0.00            
ATOM   1353  H7  ccc   109      66.701  45.816  27.989  1.00  0.00            
ATOM   1354  H8  ccc   109      66.088  47.310  27.533  1.00  0.00            
ATOM   1355  C2  ccc   110      46.068  60.022  28.214  1.00  0.00            
ATOM   1356  H4  ccc   110      45.805  60.612  27.339  1.00  0.00            
ATOM   1357  H5  ccc   110      45.195  59.507  28.622  1.00  0.00            
ATOM   1358  N1  ccc   110      46.943  59.556  27.088  1.00  0.00            
ATOM   1359  H6  ccc   110      47.554  58.781  27.393  1.00  0.00            
ATOM   1360  H7  ccc   110      46.370  59.225  26.295  1.00  0.00            
ATOM   1361  H8  ccc   110      47.541  60.330  26.755  1.00  0.00            
ATOM   1362  C2  ccc   111      43.495  64.801  32.386  1.00  0.00            
ATOM   1363  H4  ccc   111      44.175  65.472  32.919  1.00  0.00            
ATOM   1364  H5  ccc   111      42.925  64.203  33.102  1.00  0.00            
ATOM   1365  N1  ccc   111      42.640  65.845  31.722  1.00  0.00            
ATOM   1366  H6  ccc   111      41.935  65.402  31.112  1.00  0.00            
ATOM   1367  H7  ccc   111      42.151  66.416  32.430  1.00  0.00            
ATOM   1368  H8  ccc   111      43.224  66.472  31.144  1.00  0.00            
ATOM   1369  C2  ccc   112      46.041  70.106  32.817  1.00  0.00            
ATOM   1370  H4  ccc   112      47.100  70.192  32.562  1.00  0.00            
ATOM   1371  H5  ccc   112      45.729  69.074  32.635  1.00  0.00            
ATOM   1372  N1  ccc   112      47.136  68.651  30.178  1.00  0.00            
ATOM   1373  H6  ccc   112      46.682  67.970  30.783  1.00  0.00            
ATOM   1374  H7  ccc   112      46.666  68.593  29.277  1.00  0.00            
ATOM   1375  H8  ccc   112      48.089  68.322  30.029  1.00  0.00            
ATOM   1376  C2  ccc   113      50.068  69.882  37.563  1.00  0.00            
ATOM   1377  H4  ccc   113      50.869  69.333  38.066  1.00  0.00            
ATOM   1378  H5  ccc   113      49.214  69.989  38.237  1.00  0.00            
ATOM   1379  N1  ccc   113      50.510  71.301  37.359  1.00  0.00            
ATOM   1380  H6  ccc   113      49.759  71.852  36.911  1.00  0.00            
ATOM   1381  H7  ccc   113      50.740  71.742  38.264  1.00  0.00            
ATOM   1382  H8  ccc   113      51.346  71.337  36.754  1.00  0.00            
ATOM   1383  C2  ccc   114      46.718  65.601  29.249  1.00  0.00            
ATOM   1384  H4  ccc   114      45.918  66.336  29.212  1.00  0.00            
ATOM   1385  H5  ccc   114      47.652  66.017  29.636  1.00  0.00            
ATOM   1386  N1  ccc   114      47.510  65.038  30.397  1.00  0.00            
ATOM   1387  H6  ccc   114      48.355  64.559  30.053  1.00  0.00            
ATOM   1388  H7  ccc   114      47.793  65.789  31.049  1.00  0.00            
ATOM   1389  H8  ccc   114      46.931  64.370  30.925  1.00  0.00            
ATOM   1390  C2  ccc   115      47.983  66.604  22.420  1.00  0.00            
ATOM   1391  H4  ccc   115      48.940  67.129  22.365  1.00  0.00            
ATOM   1392  H5  ccc   115      47.178  67.294  22.157  1.00  0.00            
ATOM   1393  N1  ccc   115      48.091  65.527  21.381  1.00  0.00            
ATOM   1394  H6  ccc   115      47.206  64.999  21.318  1.00  0.00            
ATOM   1395  H7  ccc   115      48.292  65.942  20.456  1.00  0.00            
ATOM   1396  H8  ccc   115      48.854  64.874  21.623  1.00  0.00            
ATOM   1397  C2  ccc   116      51.865  66.866  22.556  1.00  0.00            
ATOM   1398  H4  ccc   116      52.752  66.286  22.293  1.00  0.00            
ATOM   1399  H5  ccc   116      51.020  66.186  22.660  1.00  0.00            
ATOM   1400  N1  ccc   116      51.148  64.420  24.632  1.00  0.00            
ATOM   1401  H6  ccc   116      50.369  65.035  24.915  1.00  0.00            
ATOM   1402  H7  ccc   116      50.869  63.890  23.790  1.00  0.00            
ATOM   1403  H8  ccc   116      51.372  63.760  25.394  1.00  0.00            
ATOM   1404  C2  ccc   117      56.935  71.037  23.573  1.00  0.00            
ATOM   1405  H4  ccc   117      57.197  71.518  24.519  1.00  0.00            
ATOM   1406  H5  ccc   117      56.571  71.790  22.868  1.00  0.00            
ATOM   1407  N1  ccc   117      58.176  70.523  22.899  1.00  0.00            
ATOM   1408  H6  ccc   117      57.932  70.083  21.997  1.00  0.00            
ATOM   1409  H7  ccc   117      58.837  71.296  22.722  1.00  0.00            
ATOM   1410  H8  ccc   117      58.641  69.818  23.493  1.00  0.00            
ATOM   1411  C2  ccc   118      60.738  58.816  19.522  1.00  0.00            
ATOM   1412  H4  ccc   118      61.609  60.398  18.306  1.00  0.00            
ATOM   1413  H5  ccc   118      60.993  59.010  17.379  1.00  0.00            
ATOM   1414  N1  ccc   118      60.839  58.595  22.005  1.00  0.00            
ATOM   1415  H6  ccc   118      59.810  58.510  22.060  1.00  0.00            
ATOM   1416  H7  ccc   118      61.242  57.644  21.925  1.00  0.00            
ATOM   1417  H8  ccc   118      61.195  59.036  22.868  1.00  0.00            
ATOM   1418  C2  ccc   119      64.041  64.817  14.279  1.00  0.00            
ATOM   1419  H4  ccc   119      63.958  65.900  14.404  1.00  0.00            
ATOM   1420  H5  ccc   119      63.954  64.560  13.220  1.00  0.00            
ATOM   1421  N1  ccc   119      65.432  64.318  14.533  1.00  0.00            
ATOM   1422  H6  ccc   119      65.481  63.298  14.377  1.00  0.00            
ATOM   1423  H7  ccc   119      66.100  64.778  13.895  1.00  0.00            
ATOM   1424  H8  ccc   119      65.716  64.513  15.506  1.00  0.00            
ATOM   1425  C2  ccc   120      64.665  67.125  18.858  1.00  0.00            
ATOM   1426  H4  ccc   120      65.203  67.899  19.411  1.00  0.00            
ATOM   1427  H5  ccc   120      65.033  67.073  17.829  1.00  0.00            
ATOM   1428  N1  ccc   120      65.114  65.985  19.707  1.00  0.00            
ATOM   1429  H6  ccc   120      64.749  65.095  19.331  1.00  0.00            
ATOM   1430  H7  ccc   120      66.146  65.926  19.712  1.00  0.00            
ATOM   1431  H8  ccc   120      64.788  66.096  20.681  1.00  0.00            
ATOM   1432  C2  ccc   121      62.077  73.115  18.062  1.00  0.00            
ATOM   1433  H4  ccc   121      61.089  73.386  18.443  1.00  0.00            
ATOM   1434  H5  ccc   121      62.095  73.218  16.974  1.00  0.00            
ATOM   1435  N1  ccc   121      63.039  74.146  18.573  1.00  0.00            
ATOM   1436  H6  ccc   121      63.992  73.951  18.225  1.00  0.00            
ATOM   1437  H7  ccc   121      62.761  75.089  18.258  1.00  0.00            
ATOM   1438  H8  ccc   121      63.062  74.136  19.606  1.00  0.00            
ATOM   1439  C2  ccc   122      71.997  66.420  25.178  1.00  0.00            
ATOM   1440  H4  ccc   122      71.902  65.344  25.011  1.00  0.00            
ATOM   1441  H5  ccc   122      72.265  66.609  26.220  1.00  0.00            
ATOM   1442  N1  ccc   122      73.104  66.697  24.206  1.00  0.00            
ATOM   1443  H6  ccc   122      73.299  67.710  24.166  1.00  0.00            
ATOM   1444  H7  ccc   122      73.965  66.204  24.491  1.00  0.00            
ATOM   1445  H8  ccc   122      72.837  66.376  23.261  1.00  0.00            
ATOM   1446  C2  ccc   123      67.076  61.089  26.484  1.00  0.00            
ATOM   1447  H4  ccc   123      66.640  61.434  25.544  1.00  0.00            
ATOM   1448  H5  ccc   123      66.495  61.488  27.318  1.00  0.00            
ATOM   1449  N1  ccc   123      66.920  59.668  26.051  1.00  0.00            
ATOM   1450  H6  ccc   123      67.469  59.055  26.674  1.00  0.00            
ATOM   1451  H7  ccc   123      65.929  59.380  26.096  1.00  0.00            
ATOM   1452  H8  ccc   123      67.263  59.544  25.085  1.00  0.00            
ATOM   1453  C2  ccc   124      63.202  62.705  29.130  1.00  0.00            
ATOM   1454  H4  ccc   124      62.655  62.451  30.040  1.00  0.00            
ATOM   1455  H5  ccc   124      64.249  62.410  29.217  1.00  0.00            
ATOM   1456  N1  ccc   124      62.963  61.791  27.966  1.00  0.00            
ATOM   1457  H6  ccc   124      63.621  62.010  27.200  1.00  0.00            
ATOM   1458  H7  ccc   124      63.112  60.809  28.251  1.00  0.00            
ATOM   1459  H8  ccc   124      61.997  61.894  27.617  1.00  0.00            
ATOM   1460  C2  ccc   125      62.999  67.899  33.389  1.00  0.00            
ATOM   1461  H4  ccc   125      62.755  68.888  32.994  1.00  0.00            
ATOM   1462  H5  ccc   125      63.997  67.917  33.835  1.00  0.00            
ATOM   1463  N1  ccc   125      61.997  67.692  34.485  1.00  0.00            
ATOM   1464  H6  ccc   125      62.159  66.785  34.951  1.00  0.00            
ATOM   1465  H7  ccc   125      62.071  68.445  35.188  1.00  0.00            
ATOM   1466  H8  ccc   125      61.039  67.695  34.097  1.00  0.00            
ATOM   1467  OW  SOL   126       2.300   6.280   1.130  1.00  0.00           O
ATOM   1468  HW1 SOL   126       1.370   6.260   1.500  1.00  0.00           H
ATOM   1469  HW2 SOL   126       2.310   5.890   0.210  1.00  0.00           H
ATOM   1470  OW  SOL   127       2.250   2.750   9.961  1.00  0.00           O
ATOM   1471  HW1 SOL   127       2.600   2.580  10.881  1.00  0.00           H
ATOM   1472  HW2 SOL   127       1.370   2.300   9.841  1.00  0.00           H
ATOM   1473  OW  SOL   128       0.190   3.680   6.470  1.00  0.00           O
ATOM   1474  HW1 SOL   128      -0.630   4.110   6.860  1.00  0.00           H
ATOM   1475  HW2 SOL   128      -0.090   2.950   5.840  1.00  0.00           H
ATOM   1476  OW  SOL   129       5.690  12.751  11.651  1.00  0.00           O
ATOM   1477  HW1 SOL   129       4.760  12.681  11.281  1.00  0.00           H
ATOM   1478  HW2 SOL   129       5.800  13.641  12.091  1.00  0.00           H
ATOM   1479  OW  SOL   130      15.551  15.111   7.030  1.00  0.00           O
ATOM   1480  HW1 SOL   130      14.981  14.951   7.840  1.00  0.00           H
ATOM   1481  HW2 SOL   130      14.961  15.211   6.230  1.00  0.00           H
ATOM   1482  OW  SOL   131      17.551   6.070   2.310  1.00  0.00           O
ATOM   1483  HW1 SOL   131      17.431   5.940   1.320  1.00  0.00           H
ATOM   1484  HW2 SOL   131      17.251   5.260   2.800  1.00  0.00           H
ATOM   1485  OW  SOL   132       7.680  11.441  10.231  1.00  0.00           O
ATOM   1486  HW1 SOL   132       6.900  11.611  10.831  1.00  0.00           H
ATOM   1487  HW2 SOL   132       8.020  12.311   9.871  1.00  0.00           H
ATOM   1488  OW  SOL   133       8.500   7.980  18.231  1.00  0.00           O
ATOM   1489  HW1 SOL   133       8.460   8.740  18.881  1.00  0.00           H
ATOM   1490  HW2 SOL   133       8.720   8.340  17.321  1.00  0.00           H
ATOM   1491  OW  SOL   134       6.850  10.121   6.650  1.00  0.00           O
ATOM   1492  HW1 SOL   134       7.540   9.961   7.350  1.00  0.00           H
ATOM   1493  HW2 SOL   134       6.120  10.691   7.030  1.00  0.00           H
ATOM   1494  OW  SOL   135       6.860  11.611  18.031  1.00  0.00           O
ATOM   1495  HW1 SOL   135       7.460  12.401  18.171  1.00  0.00           H
ATOM   1496  HW2 SOL   135       6.000  11.921  17.621  1.00  0.00           H
ATOM   1497  OW  SOL   136       3.350  14.351  10.611  1.00  0.00           O
ATOM   1498  HW1 SOL   136       2.570  14.041  10.081  1.00  0.00           H
ATOM   1499  HW2 SOL   136       3.930  14.931  10.041  1.00  0.00           H
ATOM   1500  OW  SOL   137      14.601  15.051  13.391  1.00  0.00           O
ATOM   1501  HW1 SOL   137      14.841  15.991  13.651  1.00  0.00           H
ATOM   1502  HW2 SOL   137      14.441  14.511  14.211  1.00  0.00           H
ATOM   1503  OW  SOL   138       4.380   3.920  14.991  1.00  0.00           O
ATOM   1504  HW1 SOL   138       5.200   3.360  15.081  1.00  0.00           H
ATOM   1505  HW2 SOL   138       3.570   3.340  15.031  1.00  0.00           H
ATOM   1506  OW  SOL   139      16.031   4.470   7.370  1.00  0.00           O
ATOM   1507  HW1 SOL   139      15.291   4.930   6.870  1.00  0.00           H
ATOM   1508  HW2 SOL   139      16.541   5.150   7.900  1.00  0.00           H
ATOM   1509  OW  SOL   140       2.310  17.131   4.830  1.00  0.00           O
ATOM   1510  HW1 SOL   140       2.650  17.901   5.370  1.00  0.00           H
ATOM   1511  HW2 SOL   140       2.750  17.131   3.930  1.00  0.00           H
ATOM   1512  OW  SOL   141      11.271  13.411  16.901  1.00  0.00           O
ATOM   1513  HW1 SOL   141      11.741  13.411  17.781  1.00  0.00           H
ATOM   1514  HW2 SOL   141      10.791  12.541  16.791  1.00  0.00           H
ATOM   1515  OW  SOL   142       2.300  14.341   5.380  1.00  0.00           O
ATOM   1516  HW1 SOL   142       2.040  15.301   5.380  1.00  0.00           H
ATOM   1517  HW2 SOL   142       1.590  13.801   5.830  1.00  0.00           H
ATOM   1518  OW  SOL   143       2.400  10.911   8.860  1.00  0.00           O
ATOM   1519  HW1 SOL   143       2.540  10.071   9.380  1.00  0.00           H
ATOM   1520  HW2 SOL   143       1.850  11.551   9.410  1.00  0.00           H
ATOM   1521  OW  SOL   144       6.200  17.861  14.391  1.00  0.00           O
ATOM   1522  HW1 SOL   144       5.280  17.691  14.741  1.00  0.00           H
ATOM   1523  HW2 SOL   144       6.480  18.781  14.651  1.00  0.00           H
ATOM   1524  OW  SOL   145       6.060   9.641   1.230  1.00  0.00           O
ATOM   1525  HW1 SOL   145       6.130  10.481   0.690  1.00  0.00           H
ATOM   1526  HW2 SOL   145       6.520   9.771   2.110  1.00  0.00           H
ATOM   1527  OW  SOL   146      15.941   1.140  14.801  1.00  0.00           O
ATOM   1528  HW1 SOL   146      15.761   1.810  14.081  1.00  0.00           H
ATOM   1529  HW2 SOL   146      15.911   1.600  15.691  1.00  0.00           H
ATOM   1530  OW  SOL   147       1.220   6.430   5.630  1.00  0.00           O
ATOM   1531  HW1 SOL   147       0.770   5.550   5.800  1.00  0.00           H
ATOM   1532  HW2 SOL   147       1.210   6.970   6.470  1.00  0.00           H
ATOM   1533  OW  SOL   148      18.421  17.671   3.590  1.00  0.00           O
ATOM   1534  HW1 SOL   148      18.961  17.381   4.390  1.00  0.00           H
ATOM   1535  HW2 SOL   148      18.721  18.571   3.300  1.00  0.00           H
ATOM   1536  OW  SOL   149       0.270  15.961   1.170  1.00  0.00           O
ATOM   1537  HW1 SOL   149       0.080  15.001   1.380  1.00  0.00           H
ATOM   1538  HW2 SOL   149      -0.060  16.541   1.920  1.00  0.00           H
ATOM   1539  OW  SOL   150      16.891   9.220   6.120  1.00  0.00           O
ATOM   1540  HW1 SOL   150      17.841   8.930   6.200  1.00  0.00           H
ATOM   1541  HW2 SOL   150      16.811   9.870   5.370  1.00  0.00           H
ATOM   1542  OW  SOL   151      16.411  11.081   4.320  1.00  0.00           O
ATOM   1543  HW1 SOL   151      17.271  11.101   3.800  1.00  0.00           H
ATOM   1544  HW2 SOL   151      16.551  11.551   5.200  1.00  0.00           H
ATOM   1545  OW  SOL   152       1.130   7.370  15.971  1.00  0.00           O
ATOM   1546  HW1 SOL   152       2.010   7.240  16.421  1.00  0.00           H
ATOM   1547  HW2 SOL   152       1.000   8.340  15.751  1.00  0.00           H
ATOM   1548  OW  SOL   153       6.130  13.651   7.260  1.00  0.00           O
ATOM   1549  HW1 SOL   153       5.640  12.781   7.350  1.00  0.00           H
ATOM   1550  HW2 SOL   153       5.900  14.081   6.390  1.00  0.00           H
ATOM   1551  OW  SOL   154      12.931  12.281  14.231  1.00  0.00           O
ATOM   1552  HW1 SOL   154      13.301  11.551  13.651  1.00  0.00           H
ATOM   1553  HW2 SOL   154      13.451  12.331  15.081  1.00  0.00           H
ATOM   1554  OW  SOL   155       8.090   0.040   5.020  1.00  0.00           O
ATOM   1555  HW1 SOL   155       8.490   0.950   4.930  1.00  0.00           H
ATOM   1556  HW2 SOL   155       7.090   0.120   5.080  1.00  0.00           H
ATOM   1557  OW  SOL   156       1.970   9.761  12.641  1.00  0.00           O
ATOM   1558  HW1 SOL   156       2.860   9.311  12.501  1.00  0.00           H
ATOM   1559  HW2 SOL   156       1.240   9.111  12.451  1.00  0.00           H
ATOM   1560  OW  SOL   157      15.251   9.991   1.900  1.00  0.00           O
ATOM   1561  HW1 SOL   157      14.621   9.231   2.030  1.00  0.00           H
ATOM   1562  HW2 SOL   157      15.731  10.171   2.760  1.00  0.00           H
ATOM   1563  OW  SOL   158      11.871  17.921  16.161  1.00  0.00           O
ATOM   1564  HW1 SOL   158      12.111  18.521  15.401  1.00  0.00           H
ATOM   1565  HW2 SOL   158      11.941  16.971  15.861  1.00  0.00           H
ATOM   1566  OW  SOL   159       3.170   2.510  18.011  1.00  0.00           O
ATOM   1567  HW1 SOL   159       3.880   3.220  18.071  1.00  0.00           H
ATOM   1568  HW2 SOL   159       2.290   2.900  18.291  1.00  0.00           H
ATOM   1569  OW  SOL   160      14.661  14.171   9.531  1.00  0.00           O
ATOM   1570  HW1 SOL   160      14.071  14.231  10.331  1.00  0.00           H
ATOM   1571  HW2 SOL   160      14.511  13.291   9.071  1.00  0.00           H
ATOM   1572  OW  SOL   161      16.671  17.141   5.720  1.00  0.00           O
ATOM   1573  HW1 SOL   161      16.261  16.911   4.840  1.00  0.00           H
ATOM   1574  HW2 SOL   161      16.491  16.401   6.370  1.00  0.00           H
ATOM   1575  OW  SOL   162       5.980   7.290   2.700  1.00  0.00           O
ATOM   1576  HW1 SOL   162       6.220   7.980   2.020  1.00  0.00           H
ATOM   1577  HW2 SOL   162       5.200   7.620   3.240  1.00  0.00           H
ATOM   1578  OW  SOL   163      12.811   3.450   9.441  1.00  0.00           O
ATOM   1579  HW1 SOL   163      11.951   2.950   9.311  1.00  0.00           H
ATOM   1580  HW2 SOL   163      13.431   2.910  10.001  1.00  0.00           H
ATOM   1581  OW  SOL   164      15.761  16.621   3.070  1.00  0.00           O
ATOM   1582  HW1 SOL   164      16.651  17.081   3.100  1.00  0.00           H
ATOM   1583  HW2 SOL   164      15.551  16.381   2.120  1.00  0.00           H
ATOM   1584  OW  SOL   165       8.070   6.050  14.651  1.00  0.00           O
ATOM   1585  HW1 SOL   165       7.600   6.020  15.541  1.00  0.00           H
ATOM   1586  HW2 SOL   165       7.560   5.500  13.991  1.00  0.00           H
ATOM   1587  OW  SOL   166      13.941   4.690  16.741  1.00  0.00           O
ATOM   1588  HW1 SOL   166      13.741   5.120  17.621  1.00  0.00           H
ATOM   1589  HW2 SOL   166      14.721   4.070  16.831  1.00  0.00           H
ATOM   1590  OW  SOL   167       9.731   8.900  15.721  1.00  0.00           O
ATOM   1591  HW1 SOL   167      10.191   8.060  15.431  1.00  0.00           H
ATOM   1592  HW2 SOL   167       9.171   9.240  14.971  1.00  0.00           H
ATOM   1593  OW  SOL   168       9.911   4.100  12.421  1.00  0.00           O
ATOM   1594  HW1 SOL   168       9.141   4.440  12.961  1.00  0.00           H
ATOM   1595  HW2 SOL   168       9.571   3.590  11.631  1.00  0.00           H
ATOM   1596  OW  SOL   169      10.411   7.010   4.290  1.00  0.00           O
ATOM   1597  HW1 SOL   169      10.671   6.970   5.250  1.00  0.00           H
ATOM   1598  HW2 SOL   169       9.561   6.500   4.150  1.00  0.00           H
ATOM   1599  OW  SOL   170       0.760   8.110   7.890  1.00  0.00           O
ATOM   1600  HW1 SOL   170       1.750   7.990   7.980  1.00  0.00           H
ATOM   1601  HW2 SOL   170       0.520   9.060   8.100  1.00  0.00           H
ATOM   1602  OW  SOL   171       1.300  18.211  15.711  1.00  0.00           O
ATOM   1603  HW1 SOL   171       1.200  18.061  16.701  1.00  0.00           H
ATOM   1604  HW2 SOL   171       0.440  18.571  15.351  1.00  0.00           H
ATOM   1605  OW  SOL   172       8.650   3.480   1.950  1.00  0.00           O
ATOM   1606  HW1 SOL   172       9.240   4.110   1.460  1.00  0.00           H
ATOM   1607  HW2 SOL   172       8.840   2.540   1.660  1.00  0.00           H
ATOM   1608  OW  SOL   173      17.191   5.850  18.311  1.00  0.00           O
ATOM   1609  HW1 SOL   173      16.931   6.740  17.951  1.00  0.00           H
ATOM   1610  HW2 SOL   173      17.171   5.170  17.581  1.00  0.00           H
ATOM   1611  OW  SOL   174      13.621  11.441   5.450  1.00  0.00           O
ATOM   1612  HW1 SOL   174      14.451  11.151   4.970  1.00  0.00           H
ATOM   1613  HW2 SOL   174      13.131  12.111   4.890  1.00  0.00           H
ATOM   1614  OW  SOL   175       5.500   1.960   8.850  1.00  0.00           O
ATOM   1615  HW1 SOL   175       5.450   1.910   9.850  1.00  0.00           H
ATOM   1616  HW2 SOL   175       5.520   2.920   8.560  1.00  0.00           H
ATOM   1617  OW  SOL   176      10.081  14.561   4.770  1.00  0.00           O
ATOM   1618  HW1 SOL   176       9.621  15.281   4.250  1.00  0.00           H
ATOM   1619  HW2 SOL   176      10.041  14.761   5.750  1.00  0.00           H
ATOM   1620  OW  SOL   177       3.510  18.011   8.530  1.00  0.00           O
ATOM   1621  HW1 SOL   177       4.010  17.151   8.590  1.00  0.00           H
ATOM   1622  HW2 SOL   177       4.160  18.781   8.500  1.00  0.00           H
ATOM   1623  OW  SOL   178      17.951  10.661   8.730  1.00  0.00           O
ATOM   1624  HW1 SOL   178      17.331  10.511   7.970  1.00  0.00           H
ATOM   1625  HW2 SOL   178      17.431  10.771   9.580  1.00  0.00           H
ATOM   1626  OW  SOL   179      12.271  15.501  15.061  1.00  0.00           O
ATOM   1627  HW1 SOL   179      12.331  14.731  15.701  1.00  0.00           H
ATOM   1628  HW2 SOL   179      11.751  15.241  14.261  1.00  0.00           H
ATOM   1629  OW  SOL   180       3.210   9.431   2.420  1.00  0.00           O
ATOM   1630  HW1 SOL   180       4.030   9.821   2.000  1.00  0.00           H
ATOM   1631  HW2 SOL   180       2.940   8.611   1.930  1.00  0.00           H
ATOM   1632  OW  SOL   181      14.581   7.350   7.280  1.00  0.00           O
ATOM   1633  HW1 SOL   181      14.531   6.700   8.030  1.00  0.00           H
ATOM   1634  HW2 SOL   181      15.381   7.940   7.410  1.00  0.00           H
ATOM   1635  OW  SOL   182       4.610  12.661  17.271  1.00  0.00           O
ATOM   1636  HW1 SOL   182       4.110  12.671  16.411  1.00  0.00           H
ATOM   1637  HW2 SOL   182       3.980  12.481  18.031  1.00  0.00           H
ATOM   1638  OW  SOL   183      11.111  17.761   2.370  1.00  0.00           O
ATOM   1639  HW1 SOL   183      10.511  17.141   2.870  1.00  0.00           H
ATOM   1640  HW2 SOL   183      11.421  17.321   1.520  1.00  0.00           H
ATOM   1641  OW  SOL   184       2.020   2.850  14.981  1.00  0.00           O
ATOM   1642  HW1 SOL   184       1.220   3.450  14.851  1.00  0.00           H
ATOM   1643  HW2 SOL   184       1.920   2.360  15.841  1.00  0.00           H
ATOM   1644  OW  SOL   185      16.321  13.771   0.810  1.00  0.00           O
ATOM   1645  HW1 SOL   185      16.001  14.711   0.710  1.00  0.00           H
ATOM   1646  HW2 SOL   185      15.561  13.141   0.690  1.00  0.00           H
ATOM   1647  OW  SOL   186       4.640  17.431   3.230  1.00  0.00           O
ATOM   1648  HW1 SOL   186       4.970  17.821   4.090  1.00  0.00           H
ATOM   1649  HW2 SOL   186       5.400  17.361   2.580  1.00  0.00           H
ATOM   1650  OW  SOL   187      14.001   1.070   4.260  1.00  0.00           O
ATOM   1651  HW1 SOL   187      13.761   0.700   3.360  1.00  0.00           H
ATOM   1652  HW2 SOL   187      14.991   1.230   4.300  1.00  0.00           H
ATOM   1653  OW  SOL   188       2.490  17.851  12.411  1.00  0.00           O
ATOM   1654  HW1 SOL   188       3.060  17.201  12.911  1.00  0.00           H
ATOM   1655  HW2 SOL   188       2.330  17.521  11.481  1.00  0.00           H
ATOM   1656  OW  SOL   189       9.401  16.981   9.040  1.00  0.00           O
ATOM   1657  HW1 SOL   189      10.201  16.411   9.250  1.00  0.00           H
ATOM   1658  HW2 SOL   189       8.911  16.581   8.270  1.00  0.00           H
ATOM   1659  OW  SOL   190       3.820   7.000   4.800  1.00  0.00           O
ATOM   1660  HW1 SOL   190       4.270   6.100   4.770  1.00  0.00           H
ATOM   1661  HW2 SOL   190       2.880   6.890   5.130  1.00  0.00           H
ATOM   1662  OW  SOL   191      15.471   2.220  17.291  1.00  0.00           O
ATOM   1663  HW1 SOL   191      15.421   2.590  18.211  1.00  0.00           H
ATOM   1664  HW2 SOL   191      14.751   1.530  17.171  1.00  0.00           H
ATOM   1665  OW  SOL   192       6.140   1.220   1.170  1.00  0.00           O
ATOM   1666  HW1 SOL   192       7.120   1.000   1.240  1.00  0.00           H
ATOM   1667  HW2 SOL   192       5.830   1.050   0.240  1.00  0.00           H
ATOM   1668  OW  SOL   193       7.810   2.640  17.491  1.00  0.00           O
ATOM   1669  HW1 SOL   193       8.480   2.030  17.921  1.00  0.00           H
ATOM   1670  HW2 SOL   193       7.080   2.830  18.141  1.00  0.00           H
ATOM   1671  OW  SOL   194       8.880  15.141  11.951  1.00  0.00           O
ATOM   1672  HW1 SOL   194       8.650  14.891  11.011  1.00  0.00           H
ATOM   1673  HW2 SOL   194       9.490  14.451  12.341  1.00  0.00           H
ATOM   1674  OW  SOL   195      13.511   5.900  14.331  1.00  0.00           O
ATOM   1675  HW1 SOL   195      13.791   5.470  15.181  1.00  0.00           H
ATOM   1676  HW2 SOL   195      13.761   6.860  14.341  1.00  0.00           H
ATOM   1677  OW  SOL   196       8.030  14.021   9.240  1.00  0.00           O
ATOM   1678  HW1 SOL   196       8.930  14.161   8.820  1.00  0.00           H
ATOM   1679  HW2 SOL   196       7.320  14.041   8.530  1.00  0.00           H
ATOM   1680  OW  SOL   197       9.220   5.030   8.990  1.00  0.00           O
ATOM   1681  HW1 SOL   197       8.970   4.940   8.030  1.00  0.00           H
ATOM   1682  HW2 SOL   197       9.700   4.210   9.300  1.00  0.00           H
ATOM   1683  OW  SOL   198       5.390   0.640   5.120  1.00  0.00           O
ATOM   1684  HW1 SOL   198       4.580   0.650   5.700  1.00  0.00           H
ATOM   1685  HW2 SOL   198       5.420   1.470   4.570  1.00  0.00           H
ATOM   1686  OW  SOL   199      14.341  11.881   0.410  1.00  0.00           O
ATOM   1687  HW1 SOL   199      14.661  11.121   0.980  1.00  0.00           H
ATOM   1688  HW2 SOL   199      13.421  12.151   0.710  1.00  0.00           H
ATOM   1689  OW  SOL   200       2.970   0.350   1.710  1.00  0.00           O
ATOM   1690  HW1 SOL   200       3.460   1.190   1.500  1.00  0.00           H
ATOM   1691  HW2 SOL   200       3.590  -0.300   2.160  1.00  0.00           H
ATOM   1692  OW  SOL   201       9.351   2.360   4.800  1.00  0.00           O
ATOM   1693  HW1 SOL   201       8.871   2.770   4.020  1.00  0.00           H
ATOM   1694  HW2 SOL   201      10.341   2.340   4.610  1.00  0.00           H
ATOM   1695  OW  SOL   202      12.271  15.701   7.930  1.00  0.00           O
ATOM   1696  HW1 SOL   202      12.481  16.441   7.280  1.00  0.00           H
ATOM   1697  HW2 SOL   202      12.951  15.701   8.660  1.00  0.00           H
ATOM   1698  OW  SOL   203       4.590  11.521   7.410  1.00  0.00           O
ATOM   1699  HW1 SOL   203       3.880  11.251   8.060  1.00  0.00           H
ATOM   1700  HW2 SOL   203       4.330  11.241   6.480  1.00  0.00           H
ATOM   1701  OW  SOL   204      12.711  17.971   5.910  1.00  0.00           O
ATOM   1702  HW1 SOL   204      13.151  18.611   5.270  1.00  0.00           H
ATOM   1703  HW2 SOL   204      12.211  18.491   6.610  1.00  0.00           H
ATOM   1704  OW  SOL   205      10.321   5.490   0.160  1.00  0.00           O
ATOM   1705  HW1 SOL   205       9.911   6.310  -0.230  1.00  0.00           H
ATOM   1706  HW2 SOL   205      10.961   5.750   0.890  1.00  0.00           H
ATOM   1707  OW  SOL   206       0.780   5.560  13.861  1.00  0.00           O
ATOM   1708  HW1 SOL   206       1.700   5.550  13.451  1.00  0.00           H
ATOM   1709  HW2 SOL   206       0.720   6.300  14.531  1.00  0.00           H
ATOM   1710  OW  SOL   207       5.610   2.220  11.471  1.00  0.00           O
ATOM   1711  HW1 SOL   207       5.990   1.380  11.841  1.00  0.00           H
ATOM   1712  HW2 SOL   207       4.730   2.410  11.911  1.00  0.00           H
ATOM   1713  OW  SOL   208       8.660   4.540   6.420  1.00  0.00           O
ATOM   1714  HW1 SOL   208       8.340   5.260   5.800  1.00  0.00           H
ATOM   1715  HW2 SOL   208       8.900   3.730   5.890  1.00  0.00           H
ATOM   1716  OW  SOL   209      10.171   0.390   7.530  1.00  0.00           O
ATOM   1717  HW1 SOL   209       9.451   0.440   6.840  1.00  0.00           H
ATOM   1718  HW2 SOL   209       9.931  -0.300   8.220  1.00  0.00           H
ATOM   1719  OW  SOL   210      14.291  11.731   8.670  1.00  0.00           O
ATOM   1720  HW1 SOL   210      13.741  10.891   8.600  1.00  0.00           H
ATOM   1721  HW2 SOL   210      14.551  12.021   7.750  1.00  0.00           H
ATOM   1722  OW  SOL   211      14.661   5.900   9.921  1.00  0.00           O
ATOM   1723  HW1 SOL   211      14.361   4.950   9.991  1.00  0.00           H
ATOM   1724  HW2 SOL   211      15.391   6.060  10.581  1.00  0.00           H
ATOM   1725  OW  SOL   212      18.571   8.330   3.770  1.00  0.00           O
ATOM   1726  HW1 SOL   212      18.991   7.690   4.410  1.00  0.00           H
ATOM   1727  HW2 SOL   212      18.191   7.820   2.990  1.00  0.00           H
ATOM   1728  OW  SOL   213       4.880  13.851   1.740  1.00  0.00           O
ATOM   1729  HW1 SOL   213       4.010  13.701   2.210  1.00  0.00           H
ATOM   1730  HW2 SOL   213       4.710  14.111   0.790  1.00  0.00           H
ATOM   1731  OW  SOL   214      16.641  12.801   6.570  1.00  0.00           O
ATOM   1732  HW1 SOL   214      17.631  12.881   6.710  1.00  0.00           H
ATOM   1733  HW2 SOL   214      16.191  13.641   6.880  1.00  0.00           H
ATOM   1734  OW  SOL   215      13.901   5.750   0.780  1.00  0.00           O
ATOM   1735  HW1 SOL   215      13.361   5.540   1.590  1.00  0.00           H
ATOM   1736  HW2 SOL   215      14.811   5.340   0.870  1.00  0.00           H
ATOM   1737  OW  SOL   216       5.270   2.560   3.280  1.00  0.00           O
ATOM   1738  HW1 SOL   216       5.540   1.970   2.530  1.00  0.00           H
ATOM   1739  HW2 SOL   216       5.270   3.510   2.970  1.00  0.00           H
ATOM   1740  OW  SOL   217      17.541  12.231  15.881  1.00  0.00           O
ATOM   1741  HW1 SOL   217      18.451  11.841  15.751  1.00  0.00           H
ATOM   1742  HW2 SOL   217      17.621  13.191  16.121  1.00  0.00           H
ATOM   1743  OW  SOL   218      10.641  13.471  13.401  1.00  0.00           O
ATOM   1744  HW1 SOL   218       9.841  13.241  13.951  1.00  0.00           H
ATOM   1745  HW2 SOL   218      11.471  13.211  13.891  1.00  0.00           H
ATOM   1746  OW  SOL   219      15.921  16.291  16.251  1.00  0.00           O
ATOM   1747  HW1 SOL   219      16.191  16.631  15.351  1.00  0.00           H
ATOM   1748  HW2 SOL   219      16.711  15.911  16.711  1.00  0.00           H
ATOM   1749  OW  SOL   220      11.111  11.951  11.001  1.00  0.00           O
ATOM   1750  HW1 SOL   220      10.711  12.391  11.811  1.00  0.00           H
ATOM   1751  HW2 SOL   220      10.701  12.321  10.171  1.00  0.00           H
ATOM   1752  OW  SOL   221      16.381  10.991  10.791  1.00  0.00           O
ATOM   1753  HW1 SOL   221      16.431  11.801  11.381  1.00  0.00           H
ATOM   1754  HW2 SOL   221      15.521  11.011  10.281  1.00  0.00           H
ATOM   1755  OW  SOL   222       9.150   0.890  14.021  1.00  0.00           O
ATOM   1756  HW1 SOL   222       9.400   0.690  13.071  1.00  0.00           H
ATOM   1757  HW2 SOL   222       9.870   1.450  14.441  1.00  0.00           H
ATOM   1758  OW  SOL   223       9.801  11.161  17.191  1.00  0.00           O
ATOM   1759  HW1 SOL   223       8.811  11.221  17.291  1.00  0.00           H
ATOM   1760  HW2 SOL   223      10.031  10.361  16.631  1.00  0.00           H
ATOM   1761  OW  SOL   224       7.050  10.501   3.680  1.00  0.00           O
ATOM   1762  HW1 SOL   224       6.910  10.571   4.670  1.00  0.00           H
ATOM   1763  HW2 SOL   224       7.890   9.991   3.500  1.00  0.00           H
ATOM   1764  OW  SOL   225       4.100   8.130  12.511  1.00  0.00           O
ATOM   1765  HW1 SOL   225       4.960   8.250  13.011  1.00  0.00           H
ATOM   1766  HW2 SOL   225       3.680   7.260  12.781  1.00  0.00           H
ATOM   1767  OW  SOL   226      12.741   3.860  12.621  1.00  0.00           O
ATOM   1768  HW1 SOL   226      12.951   4.600  13.261  1.00  0.00           H
ATOM   1769  HW2 SOL   226      11.851   4.030  12.191  1.00  0.00           H
ATOM   1770  OW  SOL   227       0.640  15.641  13.311  1.00  0.00           O
ATOM   1771  HW1 SOL   227       0.180  16.461  12.971  1.00  0.00           H
ATOM   1772  HW2 SOL   227       1.620  15.831  13.401  1.00  0.00           H
ATOM   1773  OW  SOL   228       3.670  11.001   5.010  1.00  0.00           O
ATOM   1774  HW1 SOL   228       3.600  11.831   4.450  1.00  0.00           H
ATOM   1775  HW2 SOL   228       3.710  10.201   4.410  1.00  0.00           H
ATOM   1776  OW  SOL   229       5.660   5.370   8.650  1.00  0.00           O
ATOM   1777  HW1 SOL   229       5.780   6.030   7.910  1.00  0.00           H
ATOM   1778  HW2 SOL   229       6.120   5.710   9.480  1.00  0.00           H
ATOM   1779  OW  SOL   230      12.521  13.481   3.880  1.00  0.00           O
ATOM   1780  HW1 SOL   230      13.021  14.251   4.280  1.00  0.00           H
ATOM   1781  HW2 SOL   230      11.571  13.501   4.200  1.00  0.00           H
ATOM   1782  OW  SOL   231      12.721  14.451  11.421  1.00  0.00           O
ATOM   1783  HW1 SOL   231      13.191  14.581  12.291  1.00  0.00           H
ATOM   1784  HW2 SOL   231      12.061  13.711  11.511  1.00  0.00           H
ATOM   1785  OW  SOL   232      15.821   6.390   4.720  1.00  0.00           O
ATOM   1786  HW1 SOL   232      15.511   7.000   5.450  1.00  0.00           H
ATOM   1787  HW2 SOL   232      16.321   6.910   4.030  1.00  0.00           H
ATOM   1788  OW  SOL   233       3.540  15.101  13.291  1.00  0.00           O
ATOM   1789  HW1 SOL   233       3.330  14.661  12.421  1.00  0.00           H
ATOM   1790  HW2 SOL   233       4.510  15.361  13.321  1.00  0.00           H
ATOM   1791  OW  SOL   234       4.020   7.510  15.981  1.00  0.00           O
ATOM   1792  HW1 SOL   234       4.700   8.060  15.511  1.00  0.00           H
ATOM   1793  HW2 SOL   234       4.420   6.630  16.251  1.00  0.00           H
ATOM   1794  OW  SOL   235      15.871   7.790  16.701  1.00  0.00           O
ATOM   1795  HW1 SOL   235      14.951   8.170  16.651  1.00  0.00           H
ATOM   1796  HW2 SOL   235      16.471   8.260  16.051  1.00  0.00           H
ATOM   1797  OW  SOL   236      10.131   1.050  17.701  1.00  0.00           O
ATOM   1798  HW1 SOL   236      10.191   1.900  17.181  1.00  0.00           H
ATOM   1799  HW2 SOL   236      10.451   0.290  17.131  1.00  0.00           H
ATOM   1800  OW  SOL   237       5.040   0.500  17.401  1.00  0.00           O
ATOM   1801  HW1 SOL   237       4.620  -0.070  16.701  1.00  0.00           H
ATOM   1802  HW2 SOL   237       4.380   1.190  17.721  1.00  0.00           H
ATOM   1803  OW  SOL   238       5.730   8.700  10.291  1.00  0.00           O
ATOM   1804  HW1 SOL   238       6.170   9.590  10.201  1.00  0.00           H
ATOM   1805  HW2 SOL   238       5.100   8.700  11.061  1.00  0.00           H
ATOM   1806  OW  SOL   239      13.601   8.620  10.451  1.00  0.00           O
ATOM   1807  HW1 SOL   239      12.851   8.620   9.791  1.00  0.00           H
ATOM   1808  HW2 SOL   239      13.971   7.700  10.541  1.00  0.00           H
ATOM   1809  OW  SOL   240      12.091   5.250   2.750  1.00  0.00           O
ATOM   1810  HW1 SOL   240      12.221   4.410   3.290  1.00  0.00           H
ATOM   1811  HW2 SOL   240      11.801   5.990   3.350  1.00  0.00           H
ATOM   1812  OW  SOL   241       3.070   2.130  12.311  1.00  0.00           O
ATOM   1813  HW1 SOL   241       2.840   2.500  13.211  1.00  0.00           H
ATOM   1814  HW2 SOL   241       2.770   1.180  12.251  1.00  0.00           H
ATOM   1815  OW  SOL   242       0.370  13.101  12.821  1.00  0.00           O
ATOM   1816  HW1 SOL   242       0.900  12.611  13.501  1.00  0.00           H
ATOM   1817  HW2 SOL   242       0.590  14.081  12.871  1.00  0.00           H
ATOM   1818  OW  SOL   243       7.320   6.340  10.641  1.00  0.00           O
ATOM   1819  HW1 SOL   243       7.910   6.080   9.881  1.00  0.00           H
ATOM   1820  HW2 SOL   243       7.040   7.300  10.531  1.00  0.00           H
ATOM   1821  OW  SOL   244      17.281   9.351  18.541  1.00  0.00           O
ATOM   1822  HW1 SOL   244      16.821   9.281  17.651  1.00  0.00           H
ATOM   1823  HW2 SOL   244      16.661   9.791  19.201  1.00  0.00           H
ATOM   1824  OW  SOL   245       3.070   0.630   6.180  1.00  0.00           O
ATOM   1825  HW1 SOL   245       2.960   1.570   6.510  1.00  0.00           H
ATOM   1826  HW2 SOL   245       3.020   0.000   6.950  1.00  0.00           H
ATOM   1827  OW  SOL   246      16.221   3.670   3.740  1.00  0.00           O
ATOM   1828  HW1 SOL   246      16.241   2.910   4.380  1.00  0.00           H
ATOM   1829  HW2 SOL   246      15.741   4.440   4.140  1.00  0.00           H
ATOM   1830  OW  SOL   247      10.231   7.660   9.661  1.00  0.00           O
ATOM   1831  HW1 SOL   247      10.381   7.870  10.621  1.00  0.00           H
ATOM   1832  HW2 SOL   247       9.931   6.710   9.571  1.00  0.00           H
ATOM   1833  OW  SOL   248       9.801  15.731  17.001  1.00  0.00           O
ATOM   1834  HW1 SOL   248       9.601  16.171  16.121  1.00  0.00           H
ATOM   1835  HW2 SOL   248      10.191  14.821  16.841  1.00  0.00           H
ATOM   1836  OW  SOL   249      18.591  15.181  16.051  1.00  0.00           O
ATOM   1837  HW1 SOL   249      18.731  15.451  15.101  1.00  0.00           H
ATOM   1838  HW2 SOL   249      19.421  15.401  16.581  1.00  0.00           H
ATOM   1839  OW  SOL   250       3.500   8.980  18.041  1.00  0.00           O
ATOM   1840  HW1 SOL   250       4.260   9.420  18.521  1.00  0.00           H
ATOM   1841  HW2 SOL   250       3.850   8.510  17.221  1.00  0.00           H
ATOM   1842  OW  SOL   251      15.401   2.740   1.250  1.00  0.00           O
ATOM   1843  HW1 SOL   251      14.791   1.990   1.480  1.00  0.00           H
ATOM   1844  HW2 SOL   251      15.621   3.260   2.080  1.00  0.00           H
ATOM   1845  OW  SOL   252      13.031   8.380   0.420  1.00  0.00           O
ATOM   1846  HW1 SOL   252      13.371   7.450   0.570  1.00  0.00           H
ATOM   1847  HW2 SOL   252      13.211   8.650  -0.530  1.00  0.00           H
ATOM   1848  OW  SOL   253      10.681  13.331   8.490  1.00  0.00           O
ATOM   1849  HW1 SOL   253      10.751  12.491   7.940  1.00  0.00           H
ATOM   1850  HW2 SOL   253      11.301  14.021   8.130  1.00  0.00           H
ATOM   1851  OW  SOL   254       3.190   8.100   9.491  1.00  0.00           O
ATOM   1852  HW1 SOL   254       4.120   8.460   9.541  1.00  0.00           H
ATOM   1853  HW2 SOL   254       3.130   7.250  10.011  1.00  0.00           H
ATOM   1854  OW  SOL   255       3.390   5.090  10.061  1.00  0.00           O
ATOM   1855  HW1 SOL   255       2.870   4.260   9.891  1.00  0.00           H
ATOM   1856  HW2 SOL   255       4.160   5.140   9.421  1.00  0.00           H
ATOM   1857  OW  SOL   256      11.381   3.800  16.781  1.00  0.00           O
ATOM   1858  HW1 SOL   256      10.931   4.430  17.421  1.00  0.00           H
ATOM   1859  HW2 SOL   256      12.311   4.110  16.611  1.00  0.00           H
ATOM   1860  OW  SOL   257      11.601   2.070  14.771  1.00  0.00           O
ATOM   1861  HW1 SOL   257      11.601   2.710  15.541  1.00  0.00           H
ATOM   1862  HW2 SOL   257      11.881   2.550  13.941  1.00  0.00           H
ATOM   1863  OW  SOL   258       0.080  13.261   2.000  1.00  0.00           O
ATOM   1864  HW1 SOL   258      -0.850  13.471   1.690  1.00  0.00           H
ATOM   1865  HW2 SOL   258       0.180  12.271   2.130  1.00  0.00           H
ATOM   1866  OW  SOL   259       0.880  18.011   9.270  1.00  0.00           O
ATOM   1867  HW1 SOL   259       0.460  17.151   9.000  1.00  0.00           H
ATOM   1868  HW2 SOL   259       1.820  18.041   8.930  1.00  0.00           H
ATOM   1869  OW  SOL   260      10.021   7.960  12.381  1.00  0.00           O
ATOM   1870  HW1 SOL   260      10.431   7.640  13.241  1.00  0.00           H
ATOM   1871  HW2 SOL   260       9.061   7.690  12.351  1.00  0.00           H
ATOM   1872  OW  SOL   261       0.400   5.440  11.141  1.00  0.00           O
ATOM   1873  HW1 SOL   261       1.250   5.110  10.731  1.00  0.00           H
ATOM   1874  HW2 SOL   261       0.530   5.590  12.121  1.00  0.00           H
ATOM   1875  OW  SOL   262       1.890   5.200  17.221  1.00  0.00           O
ATOM   1876  HW1 SOL   262       2.480   4.800  16.521  1.00  0.00           H
ATOM   1877  HW2 SOL   262       1.310   5.910  16.811  1.00  0.00           H
ATOM   1878  OW  SOL   263      13.691   9.501  16.601  1.00  0.00           O
ATOM   1879  HW1 SOL   263      14.081  10.391  16.801  1.00  0.00           H
ATOM   1880  HW2 SOL   263      13.791   9.301  15.631  1.00  0.00           H
ATOM   1881  OW  SOL   264       8.150   5.720   3.250  1.00  0.00           O
ATOM   1882  HW1 SOL   264       8.220   4.830   2.790  1.00  0.00           H
ATOM   1883  HW2 SOL   264       7.210   6.060   3.170  1.00  0.00           H
ATOM   1884  OW  SOL   265      16.571   6.040  12.061  1.00  0.00           O
ATOM   1885  HW1 SOL   265      16.191   5.350  12.681  1.00  0.00           H
ATOM   1886  HW2 SOL   265      17.391   5.680  11.621  1.00  0.00           H
ATOM   1887  OW  SOL   266       2.520  15.641  17.441  1.00  0.00           O
ATOM   1888  HW1 SOL   266       2.220  16.211  18.201  1.00  0.00           H
ATOM   1889  HW2 SOL   266       2.450  14.671  17.701  1.00  0.00           H
ATOM   1890  OW  SOL   267       6.710   4.640  12.691  1.00  0.00           O
ATOM   1891  HW1 SOL   267       6.370   3.750  12.391  1.00  0.00           H
ATOM   1892  HW2 SOL   267       6.970   5.180  11.891  1.00  0.00           H
ATOM   1893  OW  SOL   268       9.300  16.781  14.651  1.00  0.00           O
ATOM   1894  HW1 SOL   268       9.060  16.601  13.701  1.00  0.00           H
ATOM   1895  HW2 SOL   268       9.600  17.721  14.751  1.00  0.00           H
ATOM   1896  OW  SOL   269       4.730   5.000   1.910  1.00  0.00           O
ATOM   1897  HW1 SOL   269       5.340   5.800   1.950  1.00  0.00           H
ATOM   1898  HW2 SOL   269       3.780   5.310   1.980  1.00  0.00           H
ATOM   1899  OW  SOL   270       1.590  11.371  14.661  1.00  0.00           O
ATOM   1900  HW1 SOL   270       1.810  10.761  15.421  1.00  0.00           H
ATOM   1901  HW2 SOL   270       1.690  10.881  13.801  1.00  0.00           H
ATOM   1902  OW  SOL   271      13.471  10.591  12.341  1.00  0.00           O
ATOM   1903  HW1 SOL   271      13.711   9.961  11.601  1.00  0.00           H
ATOM   1904  HW2 SOL   271      12.571  10.991  12.161  1.00  0.00           H
ATOM   1905  OW  SOL   272      13.021   8.550   3.090  1.00  0.00           O
ATOM   1906  HW1 SOL   272      12.161   8.240   3.510  1.00  0.00           H
ATOM   1907  HW2 SOL   272      12.981   8.410   2.100  1.00  0.00           H
ATOM   1908  OW  SOL   273      17.591  17.471  11.541  1.00  0.00           O
ATOM   1909  HW1 SOL   273      18.201  17.771  10.811  1.00  0.00           H
ATOM   1910  HW2 SOL   273      17.211  16.581  11.321  1.00  0.00           H
ATOM   1911  OW  SOL   274      12.521  17.311  11.281  1.00  0.00           O
ATOM   1912  HW1 SOL   274      13.361  17.361  10.741  1.00  0.00           H
ATOM   1913  HW2 SOL   274      12.291  16.351  11.461  1.00  0.00           H
ATOM   1914  OW  SOL   275       0.830  12.581  10.221  1.00  0.00           O
ATOM   1915  HW1 SOL   275       0.780  12.571  11.221  1.00  0.00           H
ATOM   1916  HW2 SOL   275       0.000  12.171   9.841  1.00  0.00           H
ATOM   1917  OW  SOL   276       6.880  16.621  17.161  1.00  0.00           O
ATOM   1918  HW1 SOL   276       6.320  17.431  17.251  1.00  0.00           H
ATOM   1919  HW2 SOL   276       7.400  16.661  16.301  1.00  0.00           H
ATOM   1920  OW  SOL   277      17.261   1.350   5.230  1.00  0.00           O
ATOM   1921  HW1 SOL   277      17.991   1.180   4.560  1.00  0.00           H
ATOM   1922  HW2 SOL   277      16.951   0.480   5.610  1.00  0.00           H
ATOM   1923  OW  SOL   278       1.300  17.941  18.511  1.00  0.00           O
ATOM   1924  HW1 SOL   278       0.890  17.201  19.041  1.00  0.00           H
ATOM   1925  HW2 SOL   278       1.940  18.451  19.091  1.00  0.00           H
ATOM   1926  OW  SOL   279      12.801   9.270   6.720  1.00  0.00           O
ATOM   1927  HW1 SOL   279      13.401   8.460   6.740  1.00  0.00           H
ATOM   1928  HW2 SOL   279      13.201   9.960   6.120  1.00  0.00           H
ATOM   1929  OW  SOL   280       8.300  12.731  14.221  1.00  0.00           O
ATOM   1930  HW1 SOL   280       8.250  13.061  15.171  1.00  0.00           H
ATOM   1931  HW2 SOL   280       7.440  12.921  13.761  1.00  0.00           H
ATOM   1932  OW  SOL   281       6.720  16.161   1.540  1.00  0.00           O
ATOM   1933  HW1 SOL   281       6.810  16.261   0.550  1.00  0.00           H
ATOM   1934  HW2 SOL   281       6.320  15.271   1.750  1.00  0.00           H
ATOM   1935  OW  SOL   282      16.501  17.201  13.941  1.00  0.00           O
ATOM   1936  HW1 SOL   282      17.031  17.301  13.101  1.00  0.00           H
ATOM   1937  HW2 SOL   282      16.231  18.101  14.281  1.00  0.00           H
ATOM   1938  OW  SOL   283      18.411   1.750   9.631  1.00  0.00           O
ATOM   1939  HW1 SOL   283      18.801   0.900   9.271  1.00  0.00           H
ATOM   1940  HW2 SOL   283      17.431   1.770   9.441  1.00  0.00           H
ATOM   1941  OW  SOL   284       2.630   3.260   7.200  1.00  0.00           O
ATOM   1942  HW1 SOL   284       1.840   3.770   6.860  1.00  0.00           H
ATOM   1943  HW2 SOL   284       2.540   3.110   8.180  1.00  0.00           H
ATOM   1944  OW  SOL   285      11.941  16.121   0.310  1.00  0.00           O
ATOM   1945  HW1 SOL   285      12.001  15.191   0.680  1.00  0.00           H
ATOM   1946  HW2 SOL   285      11.351  16.121  -0.490  1.00  0.00           H
ATOM   1947  OW  SOL   286       8.220  10.021  13.721  1.00  0.00           O
ATOM   1948  HW1 SOL   286       8.620  10.011  12.801  1.00  0.00           H
ATOM   1949  HW2 SOL   286       8.320  10.941  14.121  1.00  0.00           H
ATOM   1950  OW  SOL   287       9.160   9.100   2.910  1.00  0.00           O
ATOM   1951  HW1 SOL   287       9.790   9.480   2.230  1.00  0.00           H
ATOM   1952  HW2 SOL   287       9.560   8.270   3.300  1.00  0.00           H
ATOM   1953  OW  SOL   288      15.041  16.071   0.440  1.00  0.00           O
ATOM   1954  HW1 SOL   288      14.121  16.441   0.510  1.00  0.00           H
ATOM   1955  HW2 SOL   288      15.421  16.271  -0.460  1.00  0.00           H
ATOM   1956  OW  SOL   289       3.720  12.881  14.901  1.00  0.00           O
ATOM   1957  HW1 SOL   289       3.590  13.811  14.561  1.00  0.00           H
ATOM   1958  HW2 SOL   289       2.880  12.361  14.771  1.00  0.00           H
ATOM   1959  OW  SOL   290      16.141  12.921  12.891  1.00  0.00           O
ATOM   1960  HW1 SOL   290      16.741  12.951  13.691  1.00  0.00           H
ATOM   1961  HW2 SOL   290      15.391  13.561  13.021  1.00  0.00           H
ATOM   1962  OW  SOL   291      10.391  10.981   6.960  1.00  0.00           O
ATOM   1963  HW1 SOL   291       9.691  10.511   7.500  1.00  0.00           H
ATOM   1964  HW2 SOL   291      10.981  10.301   6.530  1.00  0.00           H
ATOM   1965  OW  SOL   292      10.141   2.360   9.711  1.00  0.00           O
ATOM   1966  HW1 SOL   292      10.061   2.000   8.781  1.00  0.00           H
ATOM   1967  HW2 SOL   292      10.121   1.600  10.361  1.00  0.00           H
ATOM   1968  OW  SOL   293       5.900  14.871   4.910  1.00  0.00           O
ATOM   1969  HW1 SOL   293       6.320  14.291   4.210  1.00  0.00           H
ATOM   1970  HW2 SOL   293       5.460  15.661   4.470  1.00  0.00           H
ATOM   1971  OW  SOL   294      17.091   3.850  13.811  1.00  0.00           O
ATOM   1972  HW1 SOL   294      17.821   4.540  13.851  1.00  0.00           H
ATOM   1973  HW2 SOL   294      17.371   3.100  13.221  1.00  0.00           H
ATOM   1974  OW  SOL   295       2.550  13.481   2.900  1.00  0.00           O
ATOM   1975  HW1 SOL   295       1.590  13.491   2.630  1.00  0.00           H
ATOM   1976  HW2 SOL   295       2.670  14.011   3.740  1.00  0.00           H
ATOM   1977  OW  SOL   296       1.050  10.131  17.261  1.00  0.00           O
ATOM   1978  HW1 SOL   296       0.280   9.801  17.801  1.00  0.00           H
ATOM   1979  HW2 SOL   296       1.900   9.831  17.681  1.00  0.00           H
ATOM   1980  OW  SOL   297       6.720   2.030  14.891  1.00  0.00           O
ATOM   1981  HW1 SOL   297       7.620   1.870  14.491  1.00  0.00           H
ATOM   1982  HW2 SOL   297       6.800   2.080  15.881  1.00  0.00           H
ATOM   1983  OW  SOL   298       0.750   3.450   0.330  1.00  0.00           O
ATOM   1984  HW1 SOL   298      -0.170   3.170   0.040  1.00  0.00           H
ATOM   1985  HW2 SOL   298       1.060   4.220  -0.230  1.00  0.00           H
ATOM   1986  OW  SOL   299      14.401   8.560  13.981  1.00  0.00           O
ATOM   1987  HW1 SOL   299      13.831   9.080  13.351  1.00  0.00           H
ATOM   1988  HW2 SOL   299      15.361   8.680  13.741  1.00  0.00           H
ATOM   1989  OW  SOL   300       0.720   1.660   3.180  1.00  0.00           O
ATOM   1990  HW1 SOL   300       0.550   2.490   2.640  1.00  0.00           H
ATOM   1991  HW2 SOL   300       1.620   1.290   2.960  1.00  0.00           H
ATOM   1992  OW  SOL   301      11.831  13.351   1.190  1.00  0.00           O
ATOM   1993  HW1 SOL   301      10.841  13.241   1.210  1.00  0.00           H
ATOM   1994  HW2 SOL   301      12.171  13.501   2.120  1.00  0.00           H
ATOM   1995  OW  SOL   302       6.130   8.420  14.311  1.00  0.00           O
ATOM   1996  HW1 SOL   302       6.690   9.230  14.141  1.00  0.00           H
ATOM   1997  HW2 SOL   302       6.720   7.620  14.341  1.00  0.00           H
ATOM   1998  OW  SOL   303      14.931  17.671   9.591  1.00  0.00           O
ATOM   1999  HW1 SOL   303      15.261  18.311   8.901  1.00  0.00           H
ATOM   2000  HW2 SOL   303      15.591  17.611  10.341  1.00  0.00           H
ATOM   2001  OW  SOL   304       7.160   5.650  17.081  1.00  0.00           O
ATOM   2002  HW1 SOL   304       7.350   6.300  17.821  1.00  0.00           H
ATOM   2003  HW2 SOL   304       7.760   4.850  17.171  1.00  0.00           H
ATOM   2004  OW  SOL   305      14.501  12.201  16.331  1.00  0.00           O
ATOM   2005  HW1 SOL   305      14.411  12.101  17.321  1.00  0.00           H
ATOM   2006  HW2 SOL   305      15.461  12.131  16.071  1.00  0.00           H
ATOM   2007  OW  SOL   306       3.900  17.411  15.601  1.00  0.00           O
ATOM   2008  HW1 SOL   306       2.990  17.821  15.581  1.00  0.00           H
ATOM   2009  HW2 SOL   306       3.830  16.471  15.921  1.00  0.00           H
ATOM   2010  OW  SOL   307      16.741   8.830  12.541  1.00  0.00           O
ATOM   2011  HW1 SOL   307      16.471   7.940  12.171  1.00  0.00           H
ATOM   2012  HW2 SOL   307      16.751   9.510  11.811  1.00  0.00           H
ATOM   2013  OW  SOL   308      12.251   3.250   4.490  1.00  0.00           O
ATOM   2014  HW1 SOL   308      12.901   2.510   4.380  1.00  0.00           H
ATOM   2015  HW2 SOL   308      12.451   3.750   5.330  1.00  0.00           H
ATOM   2016  OW  SOL   309       5.940   7.450   6.520  1.00  0.00           O
ATOM   2017  HW1 SOL   309       6.440   8.300   6.330  1.00  0.00           H
ATOM   2018  HW2 SOL   309       5.060   7.470   6.040  1.00  0.00           H
ATOM   2019  OW  SOL   310      17.771   3.420  16.421  1.00  0.00           O
ATOM   2020  HW1 SOL   310      17.601   3.730  15.481  1.00  0.00           H
ATOM   2021  HW2 SOL   310      16.931   3.050  16.801  1.00  0.00           H
ATOM   2022  OW  SOL   311      17.301   9.341  15.171  1.00  0.00           O
ATOM   2023  HW1 SOL   311      17.681  10.251  15.321  1.00  0.00           H
ATOM   2024  HW2 SOL   311      17.221   9.171  14.181  1.00  0.00           H
ATOM   2025  OW  SOL   312       8.590  13.741   0.160  1.00  0.00           O
ATOM   2026  HW1 SOL   312       8.130  13.891   1.040  1.00  0.00           H
ATOM   2027  HW2 SOL   312       9.030  14.591  -0.140  1.00  0.00           H
ATOM   2028  OW  SOL   313       6.610  17.901   9.531  1.00  0.00           O
ATOM   2029  HW1 SOL   313       6.150  18.781   9.401  1.00  0.00           H
ATOM   2030  HW2 SOL   313       7.600  18.021   9.461  1.00  0.00           H
ATOM   2031  OW  SOL   314       8.590   9.561   8.610  1.00  0.00           O
ATOM   2032  HW1 SOL   314       9.130   8.871   9.090  1.00  0.00           H
ATOM   2033  HW2 SOL   314       8.270  10.251   9.270  1.00  0.00           H
ATOM   2034  OW  SOL   315      10.831   9.841   0.870  1.00  0.00           O
ATOM   2035  HW1 SOL   315      10.601  10.371   0.050  1.00  0.00           H
ATOM   2036  HW2 SOL   315      11.641   9.281   0.680  1.00  0.00           H
ATOM   2037  OW  SOL   316      18.611  15.691   8.510  1.00  0.00           O
ATOM   2038  HW1 SOL   316      17.901  15.571   7.810  1.00  0.00           H
ATOM   2039  HW2 SOL   316      18.621  14.901   9.110  1.00  0.00           H
ATOM   2040  OW  SOL   317       2.210  13.141  18.441  1.00  0.00           O
ATOM   2041  HW1 SOL   317       1.560  12.411  18.231  1.00  0.00           H
ATOM   2042  HW2 SOL   317       2.250  13.281  19.421  1.00  0.00           H
ATOM   2043  OW  SOL   318       0.790  12.401   6.530  1.00  0.00           O
ATOM   2044  HW1 SOL   318       0.780  11.931   7.410  1.00  0.00           H
ATOM   2045  HW2 SOL   318       1.610  12.121   6.020  1.00  0.00           H
ATOM   2046  OW  SOL   319      18.241   1.920  12.271  1.00  0.00           O
ATOM   2047  HW1 SOL   319      18.201   1.020  12.711  1.00  0.00           H
ATOM   2048  HW2 SOL   319      18.271   1.810  11.281  1.00  0.00           H
ATOM   2049  OW  SOL   320       4.280   4.240   5.200  1.00  0.00           O
ATOM   2050  HW1 SOL   320       4.580   3.520   4.580  1.00  0.00           H
ATOM   2051  HW2 SOL   320       3.890   3.840   6.030  1.00  0.00           H
ATOM   2052  OW  SOL   321      17.051  14.871  11.041  1.00  0.00           O
ATOM   2053  HW1 SOL   321      16.121  14.621  10.771  1.00  0.00           H
ATOM   2054  HW2 SOL   321      17.311  14.371  11.861  1.00  0.00           H
ATOM   2055  OW  SOL   322       3.170   5.470  12.801  1.00  0.00           O
ATOM   2056  HW1 SOL   322       3.550   4.880  13.521  1.00  0.00           H
ATOM   2057  HW2 SOL   322       3.570   5.210  11.921  1.00  0.00           H
ATOM   2058  OW  SOL   323       8.120  15.861   6.870  1.00  0.00           O
ATOM   2059  HW1 SOL   323       8.440  15.961   5.930  1.00  0.00           H
ATOM   2060  HW2 SOL   323       7.330  15.241   6.890  1.00  0.00           H
ATOM   2061  OW  SOL   324      14.241   2.140  11.121  1.00  0.00           O
ATOM   2062  HW1 SOL   324      14.761   1.490  11.671  1.00  0.00           H
ATOM   2063  HW2 SOL   324      13.751   2.770  11.731  1.00  0.00           H
ATOM   2064  OW  SOL   325      10.011   0.340  11.541  1.00  0.00           O
ATOM   2065  HW1 SOL   325       9.381  -0.380  11.231  1.00  0.00           H
ATOM   2066  HW2 SOL   325      10.941  -0.020  11.541  1.00  0.00           H
ATOM   2067  OW  SOL   326       7.700  13.301   3.010  1.00  0.00           O
ATOM   2068  HW1 SOL   326       7.240  12.431   3.180  1.00  0.00           H
ATOM   2069  HW2 SOL   326       8.610  13.271   3.420  1.00  0.00           H
ATOM   2070  OW  SOL   327       6.180  15.671  12.841  1.00  0.00           O
ATOM   2071  HW1 SOL   327       6.130  16.491  13.411  1.00  0.00           H
ATOM   2072  HW2 SOL   327       7.070  15.641  12.391  1.00  0.00           H
ATOM   2073  OW  SOL   328      13.521   0.520   1.680  1.00  0.00           O
ATOM   2074  HW1 SOL   328      13.871   0.110   0.840  1.00  0.00           H
ATOM   2075  HW2 SOL   328      12.621   0.140   1.880  1.00  0.00           H
ATOM   2076  OW  SOL   329      13.001   4.530   6.910  1.00  0.00           O
ATOM   2077  HW1 SOL   329      12.411   5.330   6.950  1.00  0.00           H
ATOM   2078  HW2 SOL   329      13.151   4.180   7.840  1.00  0.00           H
ATOM   2079  OW  SOL   330      15.931   2.210   8.820  1.00  0.00           O
ATOM   2080  HW1 SOL   330      15.091   2.200   9.360  1.00  0.00           H
ATOM   2081  HW2 SOL   330      15.951   3.040   8.260  1.00  0.00           H
ATOM   2082  OW  SOL   331       0.390  10.771   3.000  1.00  0.00           O
ATOM   2083  HW1 SOL   331       1.380  10.661   2.910  1.00  0.00           H
ATOM   2084  HW2 SOL   331      -0.010   9.911   3.320  1.00  0.00           H
ATOM   2085  OW  SOL   332       8.750  16.461   3.370  1.00  0.00           O
ATOM   2086  HW1 SOL   332       7.980  16.111   2.830  1.00  0.00           H
ATOM   2087  HW2 SOL   332       8.430  17.171   3.990  1.00  0.00           H
ATOM   2088  OW  SOL   333       2.300   6.280  19.751  1.00  0.00           O
ATOM   2089  HW1 SOL   333       1.370   6.260  20.121  1.00  0.00           H
ATOM   2090  HW2 SOL   333       2.310   5.890  18.831  1.00  0.00           H
ATOM   2091  OW  SOL   334       2.250   2.750  28.581  1.00  0.00           O
ATOM   2092  HW1 SOL   334       2.600   2.580  29.501  1.00  0.00           H
ATOM   2093  HW2 SOL   334       1.370   2.300  28.461  1.00  0.00           H
ATOM   2094  OW  SOL   335       0.190   3.680  25.091  1.00  0.00           O
ATOM   2095  HW1 SOL   335      -0.630   4.110  25.481  1.00  0.00           H
ATOM   2096  HW2 SOL   335      -0.090   2.950  24.461  1.00  0.00           H
ATOM   2097  OW  SOL   336       5.690  12.751  30.271  1.00  0.00           O
ATOM   2098  HW1 SOL   336       4.760  12.681  29.901  1.00  0.00           H
ATOM   2099  HW2 SOL   336       5.800  13.641  30.711  1.00  0.00           H
ATOM   2100  OW  SOL   337      15.551  15.111  25.651  1.00  0.00           O
ATOM   2101  HW1 SOL   337      14.981  14.951  26.461  1.00  0.00           H
ATOM   2102  HW2 SOL   337      14.961  15.211  24.851  1.00  0.00           H
ATOM   2103  OW  SOL   338      17.551   6.070  20.931  1.00  0.00           O
ATOM   2104  HW1 SOL   338      17.431   5.940  19.941  1.00  0.00           H
ATOM   2105  HW2 SOL   338      17.251   5.260  21.421  1.00  0.00           H
ATOM   2106  OW  SOL   339       7.680  11.441  28.851  1.00  0.00           O
ATOM   2107  HW1 SOL   339       6.900  11.611  29.451  1.00  0.00           H
ATOM   2108  HW2 SOL   339       8.020  12.311  28.491  1.00  0.00           H
ATOM   2109  OW  SOL   340       8.500   7.980  36.851  1.00  0.00           O
ATOM   2110  HW1 SOL   340       8.460   8.740  37.501  1.00  0.00           H
ATOM   2111  HW2 SOL   340       8.720   8.340  35.941  1.00  0.00           H
ATOM   2112  OW  SOL   341       6.850  10.121  25.271  1.00  0.00           O
ATOM   2113  HW1 SOL   341       7.540   9.961  25.971  1.00  0.00           H
ATOM   2114  HW2 SOL   341       6.120  10.691  25.651  1.00  0.00           H
ATOM   2115  OW  SOL   342       6.860  11.611  36.651  1.00  0.00           O
ATOM   2116  HW1 SOL   342       7.460  12.401  36.791  1.00  0.00           H
ATOM   2117  HW2 SOL   342       6.000  11.921  36.241  1.00  0.00           H
ATOM   2118  OW  SOL   343       3.350  14.351  29.231  1.00  0.00           O
ATOM   2119  HW1 SOL   343       2.570  14.041  28.701  1.00  0.00           H
ATOM   2120  HW2 SOL   343       3.930  14.931  28.661  1.00  0.00           H
ATOM   2121  OW  SOL   344      14.601  15.051  32.011  1.00  0.00           O
ATOM   2122  HW1 SOL   344      14.841  15.991  32.271  1.00  0.00           H
ATOM   2123  HW2 SOL   344      14.441  14.511  32.831  1.00  0.00           H
ATOM   2124  OW  SOL   345       4.380   3.920  33.611  1.00  0.00           O
ATOM   2125  HW1 SOL   345       5.200   3.360  33.701  1.00  0.00           H
ATOM   2126  HW2 SOL   345       3.570   3.340  33.651  1.00  0.00           H
ATOM   2127  OW  SOL   346      16.031   4.470  25.991  1.00  0.00           O
ATOM   2128  HW1 SOL   346      15.291   4.930  25.491  1.00  0.00           H
ATOM   2129  HW2 SOL   346      16.541   5.150  26.521  1.00  0.00           H
ATOM   2130  OW  SOL   347       2.310  17.131  23.451  1.00  0.00           O
ATOM   2131  HW1 SOL   347       2.650  17.901  23.991  1.00  0.00           H
ATOM   2132  HW2 SOL   347       2.750  17.131  22.551  1.00  0.00           H
ATOM   2133  OW  SOL   348      11.271  13.411  35.521  1.00  0.00           O
ATOM   2134  HW1 SOL   348      11.741  13.411  36.401  1.00  0.00           H
ATOM   2135  HW2 SOL   348      10.791  12.541  35.411  1.00  0.00           H
ATOM   2136  OW  SOL   349       2.300  14.341  24.001  1.00  0.00           O
ATOM   2137  HW1 SOL   349       2.040  15.301  24.001  1.00  0.00           H
ATOM   2138  HW2 SOL   349       1.590  13.801  24.451  1.00  0.00           H
ATOM   2139  OW  SOL   350       2.400  10.911  27.481  1.00  0.00           O
ATOM   2140  HW1 SOL   350       2.540  10.071  28.001  1.00  0.00           H
ATOM   2141  HW2 SOL   350       1.850  11.551  28.031  1.00  0.00           H
ATOM   2142  OW  SOL   351       6.200  17.861  33.011  1.00  0.00           O
ATOM   2143  HW1 SOL   351       5.280  17.691  33.361  1.00  0.00           H
ATOM   2144  HW2 SOL   351       6.480  18.781  33.271  1.00  0.00           H
ATOM   2145  OW  SOL   352       6.060   9.641  19.851  1.00  0.00           O
ATOM   2146  HW1 SOL   352       6.130  10.481  19.311  1.00  0.00           H
ATOM   2147  HW2 SOL   352       6.520   9.771  20.731  1.00  0.00           H
ATOM   2148  OW  SOL   353      15.941   1.140  33.421  1.00  0.00           O
ATOM   2149  HW1 SOL   353      15.761   1.810  32.701  1.00  0.00           H
ATOM   2150  HW2 SOL   353      15.911   1.600  34.311  1.00  0.00           H
ATOM   2151  OW  SOL   354       1.220   6.430  24.251  1.00  0.00           O
ATOM   2152  HW1 SOL   354       0.770   5.550  24.421  1.00  0.00           H
ATOM   2153  HW2 SOL   354       1.210   6.970  25.091  1.00  0.00           H
ATOM   2154  OW  SOL   355      18.421  17.671  22.211  1.00  0.00           O
ATOM   2155  HW1 SOL   355      18.961  17.381  23.011  1.00  0.00           H
ATOM   2156  HW2 SOL   355      18.721  18.571  21.921  1.00  0.00           H
ATOM   2157  OW  SOL   356       0.270  15.961  19.791  1.00  0.00           O
ATOM   2158  HW1 SOL   356       0.080  15.001  20.001  1.00  0.00           H
ATOM   2159  HW2 SOL   356      -0.060  16.541  20.541  1.00  0.00           H
ATOM   2160  OW  SOL   357      16.891   9.220  24.741  1.00  0.00           O
ATOM   2161  HW1 SOL   357      17.841   8.930  24.821  1.00  0.00           H
ATOM   2162  HW2 SOL   357      16.811   9.870  23.991  1.00  0.00           H
ATOM   2163  OW  SOL   358      16.411  11.081  22.941  1.00  0.00           O
ATOM   2164  HW1 SOL   358      17.271  11.101  22.421  1.00  0.00           H
ATOM   2165  HW2 SOL   358      16.551  11.551  23.821  1.00  0.00           H
ATOM   2166  OW  SOL   359       1.130   7.370  34.591  1.00  0.00           O
ATOM   2167  HW1 SOL   359       2.010   7.240  35.041  1.00  0.00           H
ATOM   2168  HW2 SOL   359       1.000   8.340  34.371  1.00  0.00           H
ATOM   2169  OW  SOL   360       6.130  13.651  25.881  1.00  0.00           O
ATOM   2170  HW1 SOL   360       5.640  12.781  25.971  1.00  0.00           H
ATOM   2171  HW2 SOL   360       5.900  14.081  25.011  1.00  0.00           H
ATOM   2172  OW  SOL   361      12.931  12.281  32.851  1.00  0.00           O
ATOM   2173  HW1 SOL   361      13.301  11.551  32.271  1.00  0.00           H
ATOM   2174  HW2 SOL   361      13.451  12.331  33.701  1.00  0.00           H
ATOM   2175  OW  SOL   362       8.090   0.040  23.641  1.00  0.00           O
ATOM   2176  HW1 SOL   362       8.490   0.950  23.551  1.00  0.00           H
ATOM   2177  HW2 SOL   362       7.090   0.120  23.701  1.00  0.00           H
ATOM   2178  OW  SOL   363       1.970   9.761  31.261  1.00  0.00           O
ATOM   2179  HW1 SOL   363       2.860   9.311  31.121  1.00  0.00           H
ATOM   2180  HW2 SOL   363       1.240   9.111  31.071  1.00  0.00           H
ATOM   2181  OW  SOL   364      15.251   9.991  20.521  1.00  0.00           O
ATOM   2182  HW1 SOL   364      14.621   9.231  20.651  1.00  0.00           H
ATOM   2183  HW2 SOL   364      15.731  10.171  21.381  1.00  0.00           H
ATOM   2184  OW  SOL   365      11.871  17.921  34.781  1.00  0.00           O
ATOM   2185  HW1 SOL   365      12.111  18.521  34.021  1.00  0.00           H
ATOM   2186  HW2 SOL   365      11.941  16.971  34.481  1.00  0.00           H
ATOM   2187  OW  SOL   366       3.170   2.510  36.631  1.00  0.00           O
ATOM   2188  HW1 SOL   366       3.880   3.220  36.691  1.00  0.00           H
ATOM   2189  HW2 SOL   366       2.290   2.900  36.911  1.00  0.00           H
ATOM   2190  OW  SOL   367      14.661  14.171  28.151  1.00  0.00           O
ATOM   2191  HW1 SOL   367      14.071  14.231  28.951  1.00  0.00           H
ATOM   2192  HW2 SOL   367      14.511  13.291  27.691  1.00  0.00           H
ATOM   2193  OW  SOL   368      16.671  17.141  24.341  1.00  0.00           O
ATOM   2194  HW1 SOL   368      16.261  16.911  23.461  1.00  0.00           H
ATOM   2195  HW2 SOL   368      16.491  16.401  24.991  1.00  0.00           H
ATOM   2196  OW  SOL   369       5.980   7.290  21.321  1.00  0.00           O
ATOM   2197  HW1 SOL   369       6.220   7.980  20.641  1.00  0.00           H
ATOM   2198  HW2 SOL   369       5.200   7.620  21.861  1.00  0.00           H
ATOM   2199  OW  SOL   370      12.811   3.450  28.061  1.00  0.00           O
ATOM   2200  HW1 SOL   370      11.951   2.950  27.931  1.00  0.00           H
ATOM   2201  HW2 SOL   370      13.431   2.910  28.621  1.00  0.00           H
ATOM   2202  OW  SOL   371      15.761  16.621  21.691  1.00  0.00           O
ATOM   2203  HW1 SOL   371      16.651  17.081  21.721  1.00  0.00           H
ATOM   2204  HW2 SOL   371      15.551  16.381  20.741  1.00  0.00           H
ATOM   2205  OW  SOL   372       8.070   6.050  33.271  1.00  0.00           O
ATOM   2206  HW1 SOL   372       7.600   6.020  34.161  1.00  0.00           H
ATOM   2207  HW2 SOL   372       7.560   5.500  32.611  1.00  0.00           H
ATOM   2208  OW  SOL   373      13.941   4.690  35.361  1.00  0.00           O
ATOM   2209  HW1 SOL   373      13.741   5.120  36.241  1.00  0.00           H
ATOM   2210  HW2 SOL   373      14.721   4.070  35.451  1.00  0.00           H
ATOM   2211  OW  SOL   374       9.731   8.900  34.341  1.00  0.00           O
ATOM   2212  HW1 SOL   374      10.191   8.060  34.051  1.00  0.00           H
ATOM   2213  HW2 SOL   374       9.171   9.240  33.591  1.00  0.00           H
ATOM   2214  OW  SOL   375       9.911   4.100  31.041  1.00  0.00           O
ATOM   2215  HW1 SOL   375       9.141   4.440  31.581  1.00  0.00           H
ATOM   2216  HW2 SOL   375       9.571   3.590  30.251  1.00  0.00           H
ATOM   2217  OW  SOL   376      10.411   7.010  22.911  1.00  0.00           O
ATOM   2218  HW1 SOL   376      10.671   6.970  23.871  1.00  0.00           H
ATOM   2219  HW2 SOL   376       9.561   6.500  22.771  1.00  0.00           H
ATOM   2220  OW  SOL   377       0.760   8.110  26.511  1.00  0.00           O
ATOM   2221  HW1 SOL   377       1.750   7.990  26.601  1.00  0.00           H
ATOM   2222  HW2 SOL   377       0.520   9.060  26.721  1.00  0.00           H
ATOM   2223  OW  SOL   378       1.300  18.211  34.331  1.00  0.00           O
ATOM   2224  HW1 SOL   378       1.200  18.061  35.321  1.00  0.00           H
ATOM   2225  HW2 SOL   378       0.440  18.571  33.971  1.00  0.00           H
ATOM   2226  OW  SOL   379       8.650   3.480  20.571  1.00  0.00           O
ATOM   2227  HW1 SOL   379       9.240   4.110  20.081  1.00  0.00           H
ATOM   2228  HW2 SOL   379       8.840   2.540  20.281  1.00  0.00           H
ATOM   2229  OW  SOL   380      17.191   5.850  36.931  1.00  0.00           O
ATOM   2230  HW1 SOL   380      16.931   6.740  36.571  1.00  0.00           H
ATOM   2231  HW2 SOL   380      17.171   5.170  36.201  1.00  0.00           H
ATOM   2232  OW  SOL   381      13.621  11.441  24.071  1.00  0.00           O
ATOM   2233  HW1 SOL   381      14.451  11.151  23.591  1.00  0.00           H
ATOM   2234  HW2 SOL   381      13.131  12.111  23.511  1.00  0.00           H
ATOM   2235  OW  SOL   382       5.500   1.960  27.471  1.00  0.00           O
ATOM   2236  HW1 SOL   382       5.450   1.910  28.471  1.00  0.00           H
ATOM   2237  HW2 SOL   382       5.520   2.920  27.181  1.00  0.00           H
ATOM   2238  OW  SOL   383      10.081  14.561  23.391  1.00  0.00           O
ATOM   2239  HW1 SOL   383       9.621  15.281  22.871  1.00  0.00           H
ATOM   2240  HW2 SOL   383      10.041  14.761  24.371  1.00  0.00           H
ATOM   2241  OW  SOL   384       3.510  18.011  27.151  1.00  0.00           O
ATOM   2242  HW1 SOL   384       4.010  17.151  27.211  1.00  0.00           H
ATOM   2243  HW2 SOL   384       4.160  18.781  27.121  1.00  0.00           H
ATOM   2244  OW  SOL   385      17.951  10.661  27.351  1.00  0.00           O
ATOM   2245  HW1 SOL   385      17.331  10.511  26.591  1.00  0.00           H
ATOM   2246  HW2 SOL   385      17.431  10.771  28.201  1.00  0.00           H
ATOM   2247  OW  SOL   386      12.271  15.501  33.681  1.00  0.00           O
ATOM   2248  HW1 SOL   386      12.331  14.731  34.321  1.00  0.00           H
ATOM   2249  HW2 SOL   386      11.751  15.241  32.881  1.00  0.00           H
ATOM   2250  OW  SOL   387       3.210   9.431  21.041  1.00  0.00           O
ATOM   2251  HW1 SOL   387       4.030   9.821  20.621  1.00  0.00           H
ATOM   2252  HW2 SOL   387       2.940   8.611  20.551  1.00  0.00           H
ATOM   2253  OW  SOL   388      14.581   7.350  25.901  1.00  0.00           O
ATOM   2254  HW1 SOL   388      14.531   6.700  26.651  1.00  0.00           H
ATOM   2255  HW2 SOL   388      15.381   7.940  26.031  1.00  0.00           H
ATOM   2256  OW  SOL   389       4.610  12.661  35.891  1.00  0.00           O
ATOM   2257  HW1 SOL   389       4.110  12.671  35.031  1.00  0.00           H
ATOM   2258  HW2 SOL   389       3.980  12.481  36.651  1.00  0.00           H
ATOM   2259  OW  SOL   390      11.111  17.761  20.991  1.00  0.00           O
ATOM   2260  HW1 SOL   390      10.511  17.141  21.491  1.00  0.00           H
ATOM   2261  HW2 SOL   390      11.421  17.321  20.141  1.00  0.00           H
ATOM   2262  OW  SOL   391       2.020   2.850  33.601  1.00  0.00           O
ATOM   2263  HW1 SOL   391       1.220   3.450  33.471  1.00  0.00           H
ATOM   2264  HW2 SOL   391       1.920   2.360  34.461  1.00  0.00           H
ATOM   2265  OW  SOL   392      16.321  13.771  19.431  1.00  0.00           O
ATOM   2266  HW1 SOL   392      16.001  14.711  19.331  1.00  0.00           H
ATOM   2267  HW2 SOL   392      15.561  13.141  19.311  1.00  0.00           H
ATOM   2268  OW  SOL   393       4.640  17.431  21.851  1.00  0.00           O
ATOM   2269  HW1 SOL   393       4.970  17.821  22.711  1.00  0.00           H
ATOM   2270  HW2 SOL   393       5.400  17.361  21.201  1.00  0.00           H
ATOM   2271  OW  SOL   394      14.001   1.070  22.881  1.00  0.00           O
ATOM   2272  HW1 SOL   394      13.761   0.700  21.981  1.00  0.00           H
ATOM   2273  HW2 SOL   394      14.991   1.230  22.921  1.00  0.00           H
ATOM   2274  OW  SOL   395       2.490  17.851  31.031  1.00  0.00           O
ATOM   2275  HW1 SOL   395       3.060  17.201  31.531  1.00  0.00           H
ATOM   2276  HW2 SOL   395       2.330  17.521  30.101  1.00  0.00           H
ATOM   2277  OW  SOL   396       9.401  16.981  27.661  1.00  0.00           O
ATOM   2278  HW1 SOL   396      10.201  16.411  27.871  1.00  0.00           H
ATOM   2279  HW2 SOL   396       8.911  16.581  26.891  1.00  0.00           H
ATOM   2280  OW  SOL   397       3.820   7.000  23.421  1.00  0.00           O
ATOM   2281  HW1 SOL   397       4.270   6.100  23.391  1.00  0.00           H
ATOM   2282  HW2 SOL   397       2.880   6.890  23.751  1.00  0.00           H
ATOM   2283  OW  SOL   398      15.471   2.220  35.911  1.00  0.00           O
ATOM   2284  HW1 SOL   398      15.421   2.590  36.831  1.00  0.00           H
ATOM   2285  HW2 SOL   398      14.751   1.530  35.791  1.00  0.00           H
ATOM   2286  OW  SOL   399       6.140   1.220  19.791  1.00  0.00           O
ATOM   2287  HW1 SOL   399       7.120   1.000  19.861  1.00  0.00           H
ATOM   2288  HW2 SOL   399       5.830   1.050  18.861  1.00  0.00           H
ATOM   2289  OW  SOL   400       7.810   2.640  36.111  1.00  0.00           O
ATOM   2290  HW1 SOL   400       8.480   2.030  36.541  1.00  0.00           H
ATOM   2291  HW2 SOL   400       7.080   2.830  36.761  1.00  0.00           H
ATOM   2292  OW  SOL   401      13.511   5.900  32.951  1.00  0.00           O
ATOM   2293  HW1 SOL   401      13.791   5.470  33.801  1.00  0.00           H
ATOM   2294  HW2 SOL   401      13.761   6.860  32.961  1.00  0.00           H
ATOM   2295  OW  SOL   402       8.030  14.021  27.861  1.00  0.00           O
ATOM   2296  HW1 SOL   402       8.930  14.161  27.441  1.00  0.00           H
ATOM   2297  HW2 SOL   402       7.320  14.041  27.151  1.00  0.00           H
ATOM   2298  OW  SOL   403       9.220   5.030  27.611  1.00  0.00           O
ATOM   2299  HW1 SOL   403       8.970   4.940  26.651  1.00  0.00           H
ATOM   2300  HW2 SOL   403       9.700   4.210  27.921  1.00  0.00           H
ATOM   2301  OW  SOL   404       5.390   0.640  23.741  1.00  0.00           O
ATOM   2302  HW1 SOL   404       4.580   0.650  24.321  1.00  0.00           H
ATOM   2303  HW2 SOL   404       5.420   1.470  23.191  1.00  0.00           H
ATOM   2304  OW  SOL   405      14.341  11.881  19.031  1.00  0.00           O
ATOM   2305  HW1 SOL   405      14.661  11.121  19.601  1.00  0.00           H
ATOM   2306  HW2 SOL   405      13.421  12.151  19.331  1.00  0.00           H
ATOM   2307  OW  SOL   406       2.970   0.350  20.331  1.00  0.00           O
ATOM   2308  HW1 SOL   406       3.460   1.190  20.121  1.00  0.00           H
ATOM   2309  HW2 SOL   406       3.590  -0.300  20.781  1.00  0.00           H
ATOM   2310  OW  SOL   407       9.351   2.360  23.421  1.00  0.00           O
ATOM   2311  HW1 SOL   407       8.871   2.770  22.641  1.00  0.00           H
ATOM   2312  HW2 SOL   407      10.341   2.340  23.231  1.00  0.00           H
ATOM   2313  OW  SOL   408      10.761   6.830  33.261  1.00  0.00           O
ATOM   2314  HW1 SOL   408       9.961   6.220  33.291  1.00  0.00           H
ATOM   2315  HW2 SOL   408      11.571   6.300  33.021  1.00  0.00           H
ATOM   2316  OW  SOL   409      12.271  15.701  26.551  1.00  0.00           O
ATOM   2317  HW1 SOL   409      12.481  16.441  25.901  1.00  0.00           H
ATOM   2318  HW2 SOL   409      12.951  15.701  27.281  1.00  0.00           H
ATOM   2319  OW  SOL   410       4.590  11.521  26.031  1.00  0.00           O
ATOM   2320  HW1 SOL   410       3.880  11.251  26.681  1.00  0.00           H
ATOM   2321  HW2 SOL   410       4.330  11.241  25.101  1.00  0.00           H
ATOM   2322  OW  SOL   411      12.711  17.971  24.531  1.00  0.00           O
ATOM   2323  HW1 SOL   411      13.151  18.611  23.891  1.00  0.00           H
ATOM   2324  HW2 SOL   411      12.211  18.491  25.231  1.00  0.00           H
ATOM   2325  OW  SOL   412      10.321   5.490  18.781  1.00  0.00           O
ATOM   2326  HW1 SOL   412       9.911   6.310  18.391  1.00  0.00           H
ATOM   2327  HW2 SOL   412      10.961   5.750  19.511  1.00  0.00           H
ATOM   2328  OW  SOL   413       5.610   2.220  30.091  1.00  0.00           O
ATOM   2329  HW1 SOL   413       5.990   1.380  30.461  1.00  0.00           H
ATOM   2330  HW2 SOL   413       4.730   2.410  30.531  1.00  0.00           H
ATOM   2331  OW  SOL   414       8.660   4.540  25.041  1.00  0.00           O
ATOM   2332  HW1 SOL   414       8.340   5.260  24.421  1.00  0.00           H
ATOM   2333  HW2 SOL   414       8.900   3.730  24.511  1.00  0.00           H
ATOM   2334  OW  SOL   415      10.171   0.390  26.151  1.00  0.00           O
ATOM   2335  HW1 SOL   415       9.451   0.440  25.461  1.00  0.00           H
ATOM   2336  HW2 SOL   415       9.931  -0.300  26.841  1.00  0.00           H
ATOM   2337  OW  SOL   416      14.291  11.731  27.291  1.00  0.00           O
ATOM   2338  HW1 SOL   416      13.741  10.891  27.221  1.00  0.00           H
ATOM   2339  HW2 SOL   416      14.551  12.021  26.371  1.00  0.00           H
ATOM   2340  OW  SOL   417      14.661   5.900  28.541  1.00  0.00           O
ATOM   2341  HW1 SOL   417      14.361   4.950  28.611  1.00  0.00           H
ATOM   2342  HW2 SOL   417      15.391   6.060  29.201  1.00  0.00           H
ATOM   2343  OW  SOL   418      18.571   8.330  22.391  1.00  0.00           O
ATOM   2344  HW1 SOL   418      18.991   7.690  23.031  1.00  0.00           H
ATOM   2345  HW2 SOL   418      18.191   7.820  21.611  1.00  0.00           H
ATOM   2346  OW  SOL   419       4.880  13.851  20.361  1.00  0.00           O
ATOM   2347  HW1 SOL   419       4.010  13.701  20.831  1.00  0.00           H
ATOM   2348  HW2 SOL   419       4.710  14.111  19.411  1.00  0.00           H
ATOM   2349  OW  SOL   420      16.641  12.801  25.191  1.00  0.00           O
ATOM   2350  HW1 SOL   420      17.631  12.881  25.331  1.00  0.00           H
ATOM   2351  HW2 SOL   420      16.191  13.641  25.501  1.00  0.00           H
ATOM   2352  OW  SOL   421      13.901   5.750  19.401  1.00  0.00           O
ATOM   2353  HW1 SOL   421      13.361   5.540  20.211  1.00  0.00           H
ATOM   2354  HW2 SOL   421      14.811   5.340  19.491  1.00  0.00           H
ATOM   2355  OW  SOL   422      17.541  12.231  34.501  1.00  0.00           O
ATOM   2356  HW1 SOL   422      18.451  11.841  34.371  1.00  0.00           H
ATOM   2357  HW2 SOL   422      17.621  13.191  34.741  1.00  0.00           H
ATOM   2358  OW  SOL   423      10.641  13.471  32.021  1.00  0.00           O
ATOM   2359  HW1 SOL   423       9.841  13.241  32.571  1.00  0.00           H
ATOM   2360  HW2 SOL   423      11.471  13.211  32.511  1.00  0.00           H
ATOM   2361  OW  SOL   424      15.921  16.291  34.871  1.00  0.00           O
ATOM   2362  HW1 SOL   424      16.191  16.631  33.971  1.00  0.00           H
ATOM   2363  HW2 SOL   424      16.711  15.911  35.331  1.00  0.00           H
ATOM   2364  OW  SOL   425      11.111  11.951  29.621  1.00  0.00           O
ATOM   2365  HW1 SOL   425      10.711  12.391  30.431  1.00  0.00           H
ATOM   2366  HW2 SOL   425      10.701  12.321  28.791  1.00  0.00           H
ATOM   2367  OW  SOL   426      16.381  10.991  29.411  1.00  0.00           O
ATOM   2368  HW1 SOL   426      16.431  11.801  30.001  1.00  0.00           H
ATOM   2369  HW2 SOL   426      15.521  11.011  28.901  1.00  0.00           H
ATOM   2370  OW  SOL   427       9.150   0.890  32.641  1.00  0.00           O
ATOM   2371  HW1 SOL   427       9.400   0.690  31.691  1.00  0.00           H
ATOM   2372  HW2 SOL   427       9.870   1.450  33.061  1.00  0.00           H
ATOM   2373  OW  SOL   428       9.801  11.161  35.811  1.00  0.00           O
ATOM   2374  HW1 SOL   428       8.811  11.221  35.911  1.00  0.00           H
ATOM   2375  HW2 SOL   428      10.031  10.361  35.251  1.00  0.00           H
ATOM   2376  OW  SOL   429       7.050  10.501  22.301  1.00  0.00           O
ATOM   2377  HW1 SOL   429       6.910  10.571  23.291  1.00  0.00           H
ATOM   2378  HW2 SOL   429       7.890   9.991  22.121  1.00  0.00           H
ATOM   2379  OW  SOL   430       4.100   8.130  31.131  1.00  0.00           O
ATOM   2380  HW1 SOL   430       4.960   8.250  31.631  1.00  0.00           H
ATOM   2381  HW2 SOL   430       3.680   7.260  31.401  1.00  0.00           H
ATOM   2382  OW  SOL   431      12.741   3.860  31.241  1.00  0.00           O
ATOM   2383  HW1 SOL   431      12.951   4.600  31.881  1.00  0.00           H
ATOM   2384  HW2 SOL   431      11.851   4.030  30.811  1.00  0.00           H
ATOM   2385  OW  SOL   432       0.640  15.641  31.931  1.00  0.00           O
ATOM   2386  HW1 SOL   432       0.180  16.461  31.591  1.00  0.00           H
ATOM   2387  HW2 SOL   432       1.620  15.831  32.021  1.00  0.00           H
ATOM   2388  OW  SOL   433       3.670  11.001  23.631  1.00  0.00           O
ATOM   2389  HW1 SOL   433       3.600  11.831  23.071  1.00  0.00           H
ATOM   2390  HW2 SOL   433       3.710  10.201  23.031  1.00  0.00           H
ATOM   2391  OW  SOL   434       5.660   5.370  27.271  1.00  0.00           O
ATOM   2392  HW1 SOL   434       5.780   6.030  26.531  1.00  0.00           H
ATOM   2393  HW2 SOL   434       6.120   5.710  28.101  1.00  0.00           H
ATOM   2394  OW  SOL   435      12.521  13.481  22.501  1.00  0.00           O
ATOM   2395  HW1 SOL   435      13.021  14.251  22.901  1.00  0.00           H
ATOM   2396  HW2 SOL   435      11.571  13.501  22.821  1.00  0.00           H
ATOM   2397  OW  SOL   436      12.721  14.451  30.041  1.00  0.00           O
ATOM   2398  HW1 SOL   436      13.191  14.581  30.911  1.00  0.00           H
ATOM   2399  HW2 SOL   436      12.061  13.711  30.131  1.00  0.00           H
ATOM   2400  OW  SOL   437      15.821   6.390  23.341  1.00  0.00           O
ATOM   2401  HW1 SOL   437      15.511   7.000  24.071  1.00  0.00           H
ATOM   2402  HW2 SOL   437      16.321   6.910  22.651  1.00  0.00           H
ATOM   2403  OW  SOL   438       3.540  15.101  31.911  1.00  0.00           O
ATOM   2404  HW1 SOL   438       3.330  14.661  31.041  1.00  0.00           H
ATOM   2405  HW2 SOL   438       4.510  15.361  31.941  1.00  0.00           H
ATOM   2406  OW  SOL   439       4.020   7.510  34.601  1.00  0.00           O
ATOM   2407  HW1 SOL   439       4.700   8.060  34.131  1.00  0.00           H
ATOM   2408  HW2 SOL   439       4.420   6.630  34.871  1.00  0.00           H
ATOM   2409  OW  SOL   440      15.871   7.790  35.321  1.00  0.00           O
ATOM   2410  HW1 SOL   440      14.951   8.170  35.271  1.00  0.00           H
ATOM   2411  HW2 SOL   440      16.471   8.260  34.671  1.00  0.00           H
ATOM   2412  OW  SOL   441      10.131   1.050  36.321  1.00  0.00           O
ATOM   2413  HW1 SOL   441      10.191   1.900  35.801  1.00  0.00           H
ATOM   2414  HW2 SOL   441      10.451   0.290  35.751  1.00  0.00           H
ATOM   2415  OW  SOL   442       5.040   0.500  36.021  1.00  0.00           O
ATOM   2416  HW1 SOL   442       4.620  -0.070  35.321  1.00  0.00           H
ATOM   2417  HW2 SOL   442       4.380   1.190  36.341  1.00  0.00           H
ATOM   2418  OW  SOL   443       5.730   8.700  28.911  1.00  0.00           O
ATOM   2419  HW1 SOL   443       6.170   9.590  28.821  1.00  0.00           H
ATOM   2420  HW2 SOL   443       5.100   8.700  29.681  1.00  0.00           H
ATOM   2421  OW  SOL   444      13.601   8.620  29.071  1.00  0.00           O
ATOM   2422  HW1 SOL   444      12.851   8.620  28.411  1.00  0.00           H
ATOM   2423  HW2 SOL   444      13.971   7.700  29.161  1.00  0.00           H
ATOM   2424  OW  SOL   445      12.091   5.250  21.371  1.00  0.00           O
ATOM   2425  HW1 SOL   445      12.221   4.410  21.911  1.00  0.00           H
ATOM   2426  HW2 SOL   445      11.801   5.990  21.971  1.00  0.00           H
ATOM   2427  OW  SOL   446       3.070   2.130  30.931  1.00  0.00           O
ATOM   2428  HW1 SOL   446       2.840   2.500  31.831  1.00  0.00           H
ATOM   2429  HW2 SOL   446       2.770   1.180  30.871  1.00  0.00           H
ATOM   2430  OW  SOL   447       0.370  13.101  31.441  1.00  0.00           O
ATOM   2431  HW1 SOL   447       0.900  12.611  32.121  1.00  0.00           H
ATOM   2432  HW2 SOL   447       0.590  14.081  31.491  1.00  0.00           H
ATOM   2433  OW  SOL   448       7.320   6.340  29.261  1.00  0.00           O
ATOM   2434  HW1 SOL   448       7.910   6.080  28.501  1.00  0.00           H
ATOM   2435  HW2 SOL   448       7.040   7.300  29.151  1.00  0.00           H
ATOM   2436  OW  SOL   449      17.281   9.351  37.161  1.00  0.00           O
ATOM   2437  HW1 SOL   449      16.821   9.281  36.271  1.00  0.00           H
ATOM   2438  HW2 SOL   449      16.661   9.791  37.821  1.00  0.00           H
ATOM   2439  OW  SOL   450       3.070   0.630  24.801  1.00  0.00           O
ATOM   2440  HW1 SOL   450       2.960   1.570  25.131  1.00  0.00           H
ATOM   2441  HW2 SOL   450       3.020   0.000  25.571  1.00  0.00           H
ATOM   2442  OW  SOL   451      16.221   3.670  22.361  1.00  0.00           O
ATOM   2443  HW1 SOL   451      16.241   2.910  23.001  1.00  0.00           H
ATOM   2444  HW2 SOL   451      15.741   4.440  22.761  1.00  0.00           H
ATOM   2445  OW  SOL   452      10.231   7.660  28.281  1.00  0.00           O
ATOM   2446  HW1 SOL   452      10.381   7.870  29.241  1.00  0.00           H
ATOM   2447  HW2 SOL   452       9.931   6.710  28.191  1.00  0.00           H
ATOM   2448  OW  SOL   453       9.801  15.731  35.621  1.00  0.00           O
ATOM   2449  HW1 SOL   453       9.601  16.171  34.741  1.00  0.00           H
ATOM   2450  HW2 SOL   453      10.191  14.821  35.461  1.00  0.00           H
ATOM   2451  OW  SOL   454      18.591  15.181  34.671  1.00  0.00           O
ATOM   2452  HW1 SOL   454      18.731  15.451  33.721  1.00  0.00           H
ATOM   2453  HW2 SOL   454      19.421  15.401  35.201  1.00  0.00           H
ATOM   2454  OW  SOL   455       3.500   8.980  36.661  1.00  0.00           O
ATOM   2455  HW1 SOL   455       4.260   9.420  37.141  1.00  0.00           H
ATOM   2456  HW2 SOL   455       3.850   8.510  35.841  1.00  0.00           H
ATOM   2457  OW  SOL   456      15.401   2.740  19.871  1.00  0.00           O
ATOM   2458  HW1 SOL   456      14.791   1.990  20.101  1.00  0.00           H
ATOM   2459  HW2 SOL   456      15.621   3.260  20.701  1.00  0.00           H
ATOM   2460  OW  SOL   457      13.031   8.380  19.041  1.00  0.00           O
ATOM   2461  HW1 SOL   457      13.371   7.450  19.191  1.00  0.00           H
ATOM   2462  HW2 SOL   457      13.211   8.650  18.091  1.00  0.00           H
ATOM   2463  OW  SOL   458      10.681  13.331  27.111  1.00  0.00           O
ATOM   2464  HW1 SOL   458      10.751  12.491  26.561  1.00  0.00           H
ATOM   2465  HW2 SOL   458      11.301  14.021  26.751  1.00  0.00           H
ATOM   2466  OW  SOL   459       3.190   8.100  28.111  1.00  0.00           O
ATOM   2467  HW1 SOL   459       4.120   8.460  28.161  1.00  0.00           H
ATOM   2468  HW2 SOL   459       3.130   7.250  28.631  1.00  0.00           H
ATOM   2469  OW  SOL   460       3.390   5.090  28.681  1.00  0.00           O
ATOM   2470  HW1 SOL   460       2.870   4.260  28.511  1.00  0.00           H
ATOM   2471  HW2 SOL   460       4.160   5.140  28.041  1.00  0.00           H
ATOM   2472  OW  SOL   461      11.381   3.800  35.401  1.00  0.00           O
ATOM   2473  HW1 SOL   461      10.931   4.430  36.041  1.00  0.00           H
ATOM   2474  HW2 SOL   461      12.311   4.110  35.231  1.00  0.00           H
ATOM   2475  OW  SOL   462      11.601   2.070  33.391  1.00  0.00           O
ATOM   2476  HW1 SOL   462      11.601   2.710  34.161  1.00  0.00           H
ATOM   2477  HW2 SOL   462      11.881   2.550  32.561  1.00  0.00           H
ATOM   2478  OW  SOL   463       0.080  13.261  20.621  1.00  0.00           O
ATOM   2479  HW1 SOL   463      -0.850  13.471  20.311  1.00  0.00           H
ATOM   2480  HW2 SOL   463       0.180  12.271  20.751  1.00  0.00           H
ATOM   2481  OW  SOL   464       0.880  18.011  27.891  1.00  0.00           O
ATOM   2482  HW1 SOL   464       0.460  17.151  27.621  1.00  0.00           H
ATOM   2483  HW2 SOL   464       1.820  18.041  27.551  1.00  0.00           H
ATOM   2484  OW  SOL   465       5.040  15.681  27.721  1.00  0.00           O
ATOM   2485  HW1 SOL   465       5.700  16.421  27.811  1.00  0.00           H
ATOM   2486  HW2 SOL   465       5.480  14.891  27.301  1.00  0.00           H
ATOM   2487  OW  SOL   466      10.021   7.960  31.001  1.00  0.00           O
ATOM   2488  HW1 SOL   466      10.431   7.640  31.861  1.00  0.00           H
ATOM   2489  HW2 SOL   466       9.061   7.690  30.971  1.00  0.00           H
ATOM   2490  OW  SOL   467       0.400   5.440  29.761  1.00  0.00           O
ATOM   2491  HW1 SOL   467       1.250   5.110  29.351  1.00  0.00           H
ATOM   2492  HW2 SOL   467       0.530   5.590  30.741  1.00  0.00           H
ATOM   2493  OW  SOL   468       1.890   5.200  35.841  1.00  0.00           O
ATOM   2494  HW1 SOL   468       2.480   4.800  35.141  1.00  0.00           H
ATOM   2495  HW2 SOL   468       1.310   5.910  35.431  1.00  0.00           H
ATOM   2496  OW  SOL   469      13.691   9.501  35.221  1.00  0.00           O
ATOM   2497  HW1 SOL   469      14.081  10.391  35.421  1.00  0.00           H
ATOM   2498  HW2 SOL   469      13.791   9.301  34.251  1.00  0.00           H
ATOM   2499  OW  SOL   470       8.150   5.720  21.871  1.00  0.00           O
ATOM   2500  HW1 SOL   470       8.220   4.830  21.411  1.00  0.00           H
ATOM   2501  HW2 SOL   470       7.210   6.060  21.791  1.00  0.00           H
ATOM   2502  OW  SOL   471      16.571   6.040  30.681  1.00  0.00           O
ATOM   2503  HW1 SOL   471      16.191   5.350  31.301  1.00  0.00           H
ATOM   2504  HW2 SOL   471      17.391   5.680  30.241  1.00  0.00           H
ATOM   2505  OW  SOL   472       2.520  15.641  36.061  1.00  0.00           O
ATOM   2506  HW1 SOL   472       2.220  16.211  36.821  1.00  0.00           H
ATOM   2507  HW2 SOL   472       2.450  14.671  36.321  1.00  0.00           H
ATOM   2508  OW  SOL   473       6.710   4.640  31.311  1.00  0.00           O
ATOM   2509  HW1 SOL   473       6.370   3.750  31.011  1.00  0.00           H
ATOM   2510  HW2 SOL   473       6.970   5.180  30.511  1.00  0.00           H
ATOM   2511  OW  SOL   474       9.300  16.781  33.271  1.00  0.00           O
ATOM   2512  HW1 SOL   474       9.060  16.601  32.321  1.00  0.00           H
ATOM   2513  HW2 SOL   474       9.600  17.721  33.371  1.00  0.00           H
ATOM   2514  OW  SOL   475       4.730   5.000  20.531  1.00  0.00           O
ATOM   2515  HW1 SOL   475       5.340   5.800  20.571  1.00  0.00           H
ATOM   2516  HW2 SOL   475       3.780   5.310  20.601  1.00  0.00           H
ATOM   2517  OW  SOL   476       1.590  11.371  33.281  1.00  0.00           O
ATOM   2518  HW1 SOL   476       1.810  10.761  34.041  1.00  0.00           H
ATOM   2519  HW2 SOL   476       1.690  10.881  32.421  1.00  0.00           H
ATOM   2520  OW  SOL   477      13.471  10.591  30.961  1.00  0.00           O
ATOM   2521  HW1 SOL   477      13.711   9.961  30.221  1.00  0.00           H
ATOM   2522  HW2 SOL   477      12.571  10.991  30.781  1.00  0.00           H
ATOM   2523  OW  SOL   478      13.021   8.550  21.711  1.00  0.00           O
ATOM   2524  HW1 SOL   478      12.161   8.240  22.131  1.00  0.00           H
ATOM   2525  HW2 SOL   478      12.981   8.410  20.721  1.00  0.00           H
ATOM   2526  OW  SOL   479      17.591  17.471  30.161  1.00  0.00           O
ATOM   2527  HW1 SOL   479      18.201  17.771  29.431  1.00  0.00           H
ATOM   2528  HW2 SOL   479      17.211  16.581  29.941  1.00  0.00           H
ATOM   2529  OW  SOL   480      12.521  17.311  29.901  1.00  0.00           O
ATOM   2530  HW1 SOL   480      13.361  17.361  29.361  1.00  0.00           H
ATOM   2531  HW2 SOL   480      12.291  16.351  30.081  1.00  0.00           H
ATOM   2532  OW  SOL   481       0.830  12.581  28.841  1.00  0.00           O
ATOM   2533  HW1 SOL   481       0.780  12.571  29.841  1.00  0.00           H
ATOM   2534  HW2 SOL   481       0.000  12.171  28.461  1.00  0.00           H
ATOM   2535  OW  SOL   482       6.880  16.621  35.781  1.00  0.00           O
ATOM   2536  HW1 SOL   482       6.320  17.431  35.871  1.00  0.00           H
ATOM   2537  HW2 SOL   482       7.400  16.661  34.921  1.00  0.00           H
ATOM   2538  OW  SOL   483      17.261   1.350  23.851  1.00  0.00           O
ATOM   2539  HW1 SOL   483      17.991   1.180  23.181  1.00  0.00           H
ATOM   2540  HW2 SOL   483      16.951   0.480  24.231  1.00  0.00           H
ATOM   2541  OW  SOL   484      13.881  15.731  23.391  1.00  0.00           O
ATOM   2542  HW1 SOL   484      14.551  15.851  22.651  1.00  0.00           H
ATOM   2543  HW2 SOL   484      13.481  16.621  23.621  1.00  0.00           H
ATOM   2544  OW  SOL   485       1.300  17.941  37.131  1.00  0.00           O
ATOM   2545  HW1 SOL   485       0.890  17.201  37.661  1.00  0.00           H
ATOM   2546  HW2 SOL   485       1.940  18.451  37.711  1.00  0.00           H
ATOM   2547  OW  SOL   486      12.801   9.270  25.341  1.00  0.00           O
ATOM   2548  HW1 SOL   486      13.401   8.460  25.361  1.00  0.00           H
ATOM   2549  HW2 SOL   486      13.201   9.960  24.741  1.00  0.00           H
ATOM   2550  OW  SOL   487       8.300  12.731  32.841  1.00  0.00           O
ATOM   2551  HW1 SOL   487       8.250  13.061  33.791  1.00  0.00           H
ATOM   2552  HW2 SOL   487       7.440  12.921  32.381  1.00  0.00           H
ATOM   2553  OW  SOL   488       6.720  16.161  20.161  1.00  0.00           O
ATOM   2554  HW1 SOL   488       6.810  16.261  19.171  1.00  0.00           H
ATOM   2555  HW2 SOL   488       6.320  15.271  20.371  1.00  0.00           H
ATOM   2556  OW  SOL   489      16.501  17.201  32.561  1.00  0.00           O
ATOM   2557  HW1 SOL   489      17.031  17.301  31.721  1.00  0.00           H
ATOM   2558  HW2 SOL   489      16.231  18.101  32.901  1.00  0.00           H
ATOM   2559  OW  SOL   490      18.411   1.750  28.251  1.00  0.00           O
ATOM   2560  HW1 SOL   490      18.801   0.900  27.891  1.00  0.00           H
ATOM   2561  HW2 SOL   490      17.431   1.770  28.061  1.00  0.00           H
ATOM   2562  OW  SOL   491       2.630   3.260  25.821  1.00  0.00           O
ATOM   2563  HW1 SOL   491       1.840   3.770  25.481  1.00  0.00           H
ATOM   2564  HW2 SOL   491       2.540   3.110  26.801  1.00  0.00           H
ATOM   2565  OW  SOL   492      11.941  16.121  18.931  1.00  0.00           O
ATOM   2566  HW1 SOL   492      12.001  15.191  19.301  1.00  0.00           H
ATOM   2567  HW2 SOL   492      11.351  16.121  18.131  1.00  0.00           H
ATOM   2568  OW  SOL   493       8.220  10.021  32.341  1.00  0.00           O
ATOM   2569  HW1 SOL   493       8.620  10.011  31.421  1.00  0.00           H
ATOM   2570  HW2 SOL   493       8.320  10.941  32.741  1.00  0.00           H
ATOM   2571  OW  SOL   494       9.160   9.100  21.531  1.00  0.00           O
ATOM   2572  HW1 SOL   494       9.790   9.480  20.851  1.00  0.00           H
ATOM   2573  HW2 SOL   494       9.560   8.270  21.921  1.00  0.00           H
ATOM   2574  OW  SOL   495      15.041  16.071  19.061  1.00  0.00           O
ATOM   2575  HW1 SOL   495      14.121  16.441  19.131  1.00  0.00           H
ATOM   2576  HW2 SOL   495      15.421  16.271  18.161  1.00  0.00           H
ATOM   2577  OW  SOL   496       3.720  12.881  33.521  1.00  0.00           O
ATOM   2578  HW1 SOL   496       3.590  13.811  33.181  1.00  0.00           H
ATOM   2579  HW2 SOL   496       2.880  12.361  33.391  1.00  0.00           H
ATOM   2580  OW  SOL   497      16.141  12.921  31.511  1.00  0.00           O
ATOM   2581  HW1 SOL   497      16.741  12.951  32.311  1.00  0.00           H
ATOM   2582  HW2 SOL   497      15.391  13.561  31.641  1.00  0.00           H
ATOM   2583  OW  SOL   498      10.391  10.981  25.581  1.00  0.00           O
ATOM   2584  HW1 SOL   498       9.691  10.511  26.121  1.00  0.00           H
ATOM   2585  HW2 SOL   498      10.981  10.301  25.151  1.00  0.00           H
ATOM   2586  OW  SOL   499      10.141   2.360  28.331  1.00  0.00           O
ATOM   2587  HW1 SOL   499      10.061   2.000  27.401  1.00  0.00           H
ATOM   2588  HW2 SOL   499      10.121   1.600  28.981  1.00  0.00           H
ATOM   2589  OW  SOL   500       5.900  14.871  23.531  1.00  0.00           O
ATOM   2590  HW1 SOL   500       6.320  14.291  22.831  1.00  0.00           H
ATOM   2591  HW2 SOL   500       5.460  15.661  23.091  1.00  0.00           H
ATOM   2592  OW  SOL   501      17.091   3.850  32.431  1.00  0.00           O
ATOM   2593  HW1 SOL   501      17.821   4.540  32.471  1.00  0.00           H
ATOM   2594  HW2 SOL   501      17.371   3.100  31.841  1.00  0.00           H
ATOM   2595  OW  SOL   502       1.050  10.131  35.881  1.00  0.00           O
ATOM   2596  HW1 SOL   502       0.280   9.801  36.421  1.00  0.00           H
ATOM   2597  HW2 SOL   502       1.900   9.831  36.301  1.00  0.00           H
ATOM   2598  OW  SOL   503       6.720   2.030  33.511  1.00  0.00           O
ATOM   2599  HW1 SOL   503       7.620   1.870  33.111  1.00  0.00           H
ATOM   2600  HW2 SOL   503       6.800   2.080  34.501  1.00  0.00           H
ATOM   2601  OW  SOL   504       0.750   3.450  18.951  1.00  0.00           O
ATOM   2602  HW1 SOL   504      -0.170   3.170  18.661  1.00  0.00           H
ATOM   2603  HW2 SOL   504       1.060   4.220  18.391  1.00  0.00           H
ATOM   2604  OW  SOL   505      14.401   8.560  32.601  1.00  0.00           O
ATOM   2605  HW1 SOL   505      13.831   9.080  31.971  1.00  0.00           H
ATOM   2606  HW2 SOL   505      15.361   8.680  32.361  1.00  0.00           H
ATOM   2607  OW  SOL   506       0.720   1.660  21.801  1.00  0.00           O
ATOM   2608  HW1 SOL   506       0.550   2.490  21.261  1.00  0.00           H
ATOM   2609  HW2 SOL   506       1.620   1.290  21.581  1.00  0.00           H
ATOM   2610  OW  SOL   507      11.831  13.351  19.811  1.00  0.00           O
ATOM   2611  HW1 SOL   507      10.841  13.241  19.831  1.00  0.00           H
ATOM   2612  HW2 SOL   507      12.171  13.501  20.741  1.00  0.00           H
ATOM   2613  OW  SOL   508       6.130   8.420  32.931  1.00  0.00           O
ATOM   2614  HW1 SOL   508       6.690   9.230  32.761  1.00  0.00           H
ATOM   2615  HW2 SOL   508       6.720   7.620  32.961  1.00  0.00           H
ATOM   2616  OW  SOL   509       7.160   5.650  35.701  1.00  0.00           O
ATOM   2617  HW1 SOL   509       7.350   6.300  36.441  1.00  0.00           H
ATOM   2618  HW2 SOL   509       7.760   4.850  35.791  1.00  0.00           H
ATOM   2619  OW  SOL   510      14.501  12.201  34.951  1.00  0.00           O
ATOM   2620  HW1 SOL   510      14.411  12.101  35.941  1.00  0.00           H
ATOM   2621  HW2 SOL   510      15.461  12.131  34.691  1.00  0.00           H
ATOM   2622  OW  SOL   511       3.900  17.411  34.221  1.00  0.00           O
ATOM   2623  HW1 SOL   511       2.990  17.821  34.201  1.00  0.00           H
ATOM   2624  HW2 SOL   511       3.830  16.471  34.541  1.00  0.00           H
ATOM   2625  OW  SOL   512      16.741   8.830  31.161  1.00  0.00           O
ATOM   2626  HW1 SOL   512      16.471   7.940  30.791  1.00  0.00           H
ATOM   2627  HW2 SOL   512      16.751   9.510  30.431  1.00  0.00           H
ATOM   2628  OW  SOL   513      12.251   3.250  23.111  1.00  0.00           O
ATOM   2629  HW1 SOL   513      12.901   2.510  23.001  1.00  0.00           H
ATOM   2630  HW2 SOL   513      12.451   3.750  23.951  1.00  0.00           H
ATOM   2631  OW  SOL   514       5.940   7.450  25.141  1.00  0.00           O
ATOM   2632  HW1 SOL   514       6.440   8.300  24.951  1.00  0.00           H
ATOM   2633  HW2 SOL   514       5.060   7.470  24.661  1.00  0.00           H
ATOM   2634  OW  SOL   515      17.771   3.420  35.041  1.00  0.00           O
ATOM   2635  HW1 SOL   515      17.601   3.730  34.101  1.00  0.00           H
ATOM   2636  HW2 SOL   515      16.931   3.050  35.421  1.00  0.00           H
ATOM   2637  OW  SOL   516      17.301   9.341  33.791  1.00  0.00           O
ATOM   2638  HW1 SOL   516      17.681  10.251  33.941  1.00  0.00           H
ATOM   2639  HW2 SOL   516      17.221   9.171  32.801  1.00  0.00           H
ATOM   2640  OW  SOL   517       8.590  13.741  18.781  1.00  0.00           O
ATOM   2641  HW1 SOL   517       8.130  13.891  19.661  1.00  0.00           H
ATOM   2642  HW2 SOL   517       9.030  14.591  18.481  1.00  0.00           H
ATOM   2643  OW  SOL   518       6.610  17.901  28.151  1.00  0.00           O
ATOM   2644  HW1 SOL   518       6.150  18.781  28.021  1.00  0.00           H
ATOM   2645  HW2 SOL   518       7.600  18.021  28.081  1.00  0.00           H
ATOM   2646  OW  SOL   519       8.590   9.561  27.231  1.00  0.00           O
ATOM   2647  HW1 SOL   519       9.130   8.871  27.711  1.00  0.00           H
ATOM   2648  HW2 SOL   519       8.270  10.251  27.891  1.00  0.00           H
ATOM   2649  OW  SOL   520      10.831   9.841  19.491  1.00  0.00           O
ATOM   2650  HW1 SOL   520      10.601  10.371  18.671  1.00  0.00           H
ATOM   2651  HW2 SOL   520      11.641   9.281  19.301  1.00  0.00           H
ATOM   2652  OW  SOL   521      18.611  15.691  27.131  1.00  0.00           O
ATOM   2653  HW1 SOL   521      17.901  15.571  26.431  1.00  0.00           H
ATOM   2654  HW2 SOL   521      18.621  14.901  27.731  1.00  0.00           H
ATOM   2655  OW  SOL   522       2.210  13.141  37.061  1.00  0.00           O
ATOM   2656  HW1 SOL   522       1.560  12.411  36.851  1.00  0.00           H
ATOM   2657  HW2 SOL   522       2.250  13.281  38.041  1.00  0.00           H
ATOM   2658  OW  SOL   523       0.790  12.401  25.151  1.00  0.00           O
ATOM   2659  HW1 SOL   523       0.780  11.931  26.031  1.00  0.00           H
ATOM   2660  HW2 SOL   523       1.610  12.121  24.641  1.00  0.00           H
ATOM   2661  OW  SOL   524       6.720  13.911  34.861  1.00  0.00           O
ATOM   2662  HW1 SOL   524       5.940  13.411  35.241  1.00  0.00           H
ATOM   2663  HW2 SOL   524       6.690  14.861  35.171  1.00  0.00           H
ATOM   2664  OW  SOL   525      18.241   1.920  30.891  1.00  0.00           O
ATOM   2665  HW1 SOL   525      18.201   1.020  31.331  1.00  0.00           H
ATOM   2666  HW2 SOL   525      18.271   1.810  29.901  1.00  0.00           H
ATOM   2667  OW  SOL   526       4.280   4.240  23.821  1.00  0.00           O
ATOM   2668  HW1 SOL   526       4.580   3.520  23.201  1.00  0.00           H
ATOM   2669  HW2 SOL   526       3.890   3.840  24.651  1.00  0.00           H
ATOM   2670  OW  SOL   527      17.051  14.871  29.661  1.00  0.00           O
ATOM   2671  HW1 SOL   527      16.121  14.621  29.391  1.00  0.00           H
ATOM   2672  HW2 SOL   527      17.311  14.371  30.481  1.00  0.00           H
ATOM   2673  OW  SOL   528       3.170   5.470  31.421  1.00  0.00           O
ATOM   2674  HW1 SOL   528       3.550   4.880  32.141  1.00  0.00           H
ATOM   2675  HW2 SOL   528       3.570   5.210  30.541  1.00  0.00           H
ATOM   2676  OW  SOL   529       8.120  15.861  25.491  1.00  0.00           O
ATOM   2677  HW1 SOL   529       8.440  15.961  24.551  1.00  0.00           H
ATOM   2678  HW2 SOL   529       7.330  15.241  25.511  1.00  0.00           H
ATOM   2679  OW  SOL   530      14.241   2.140  29.741  1.00  0.00           O
ATOM   2680  HW1 SOL   530      14.761   1.490  30.291  1.00  0.00           H
ATOM   2681  HW2 SOL   530      13.751   2.770  30.351  1.00  0.00           H
ATOM   2682  OW  SOL   531      10.011   0.340  30.161  1.00  0.00           O
ATOM   2683  HW1 SOL   531       9.381  -0.380  29.851  1.00  0.00           H
ATOM   2684  HW2 SOL   531      10.941  -0.020  30.161  1.00  0.00           H
ATOM   2685  OW  SOL   532       7.700  13.301  21.631  1.00  0.00           O
ATOM   2686  HW1 SOL   532       7.240  12.431  21.801  1.00  0.00           H
ATOM   2687  HW2 SOL   532       8.610  13.271  22.041  1.00  0.00           H
ATOM   2688  OW  SOL   533       6.180  15.671  31.461  1.00  0.00           O
ATOM   2689  HW1 SOL   533       6.130  16.491  32.031  1.00  0.00           H
ATOM   2690  HW2 SOL   533       7.070  15.641  31.011  1.00  0.00           H
ATOM   2691  OW  SOL   534      13.521   0.520  20.301  1.00  0.00           O
ATOM   2692  HW1 SOL   534      13.871   0.110  19.461  1.00  0.00           H
ATOM   2693  HW2 SOL   534      12.621   0.140  20.501  1.00  0.00           H
ATOM   2694  OW  SOL   535      13.001   4.530  25.531  1.00  0.00           O
ATOM   2695  HW1 SOL   535      12.411   5.330  25.571  1.00  0.00           H
ATOM   2696  HW2 SOL   535      13.151   4.180  26.461  1.00  0.00           H
ATOM   2697  OW  SOL   536      15.931   2.210  27.441  1.00  0.00           O
ATOM   2698  HW1 SOL   536      15.091   2.200  27.981  1.00  0.00           H
ATOM   2699  HW2 SOL   536      15.951   3.040  26.881  1.00  0.00           H
ATOM   2700  OW  SOL   537       0.390  10.771  21.621  1.00  0.00           O
ATOM   2701  HW1 SOL   537       1.380  10.661  21.531  1.00  0.00           H
ATOM   2702  HW2 SOL   537      -0.010   9.911  21.941  1.00  0.00           H
ATOM   2703  OW  SOL   538       8.750  16.461  21.991  1.00  0.00           O
ATOM   2704  HW1 SOL   538       7.980  16.111  21.451  1.00  0.00           H
ATOM   2705  HW2 SOL   538       8.430  17.171  22.611  1.00  0.00           H
ATOM   2706  OW  SOL   539       2.300   6.280  38.371  1.00  0.00           O
ATOM   2707  HW1 SOL   539       1.370   6.260  38.741  1.00  0.00           H
ATOM   2708  HW2 SOL   539       2.310   5.890  37.451  1.00  0.00           H
ATOM   2709  OW  SOL   540       2.250   2.750  47.202  1.00  0.00           O
ATOM   2710  HW1 SOL   540       2.600   2.580  48.122  1.00  0.00           H
ATOM   2711  HW2 SOL   540       1.370   2.300  47.082  1.00  0.00           H
ATOM   2712  OW  SOL   541       0.190   3.680  43.711  1.00  0.00           O
ATOM   2713  HW1 SOL   541      -0.630   4.110  44.101  1.00  0.00           H
ATOM   2714  HW2 SOL   541      -0.090   2.950  43.081  1.00  0.00           H
ATOM   2715  OW  SOL   542       5.690  12.751  48.892  1.00  0.00           O
ATOM   2716  HW1 SOL   542       4.760  12.681  48.522  1.00  0.00           H
ATOM   2717  HW2 SOL   542       5.800  13.641  49.332  1.00  0.00           H
ATOM   2718  OW  SOL   543      15.551  15.111  44.271  1.00  0.00           O
ATOM   2719  HW1 SOL   543      14.981  14.951  45.081  1.00  0.00           H
ATOM   2720  HW2 SOL   543      14.961  15.211  43.471  1.00  0.00           H
ATOM   2721  OW  SOL   544      11.351   7.030  44.411  1.00  0.00           O
ATOM   2722  HW1 SOL   544      11.921   7.810  44.161  1.00  0.00           H
ATOM   2723  HW2 SOL   544      10.751   7.290  45.171  1.00  0.00           H
ATOM   2724  OW  SOL   545      17.551   6.070  39.551  1.00  0.00           O
ATOM   2725  HW1 SOL   545      17.431   5.940  38.561  1.00  0.00           H
ATOM   2726  HW2 SOL   545      17.251   5.260  40.041  1.00  0.00           H
ATOM   2727  OW  SOL   546       7.680  11.441  47.472  1.00  0.00           O
ATOM   2728  HW1 SOL   546       6.900  11.611  48.072  1.00  0.00           H
ATOM   2729  HW2 SOL   546       8.020  12.311  47.112  1.00  0.00           H
ATOM   2730  OW  SOL   547       8.500   7.980  55.472  1.00  0.00           O
ATOM   2731  HW1 SOL   547       8.460   8.740  56.122  1.00  0.00           H
ATOM   2732  HW2 SOL   547       8.720   8.340  54.562  1.00  0.00           H
ATOM   2733  OW  SOL   548       3.350  14.351  47.852  1.00  0.00           O
ATOM   2734  HW1 SOL   548       2.570  14.041  47.322  1.00  0.00           H
ATOM   2735  HW2 SOL   548       3.930  14.931  47.282  1.00  0.00           H
ATOM   2736  OW  SOL   549      14.601  15.051  50.632  1.00  0.00           O
ATOM   2737  HW1 SOL   549      14.841  15.991  50.892  1.00  0.00           H
ATOM   2738  HW2 SOL   549      14.441  14.511  51.452  1.00  0.00           H
ATOM   2739  OW  SOL   550       4.380   3.920  52.232  1.00  0.00           O
ATOM   2740  HW1 SOL   550       5.200   3.360  52.322  1.00  0.00           H
ATOM   2741  HW2 SOL   550       3.570   3.340  52.272  1.00  0.00           H
ATOM   2742  OW  SOL   551      16.031   4.470  44.611  1.00  0.00           O
ATOM   2743  HW1 SOL   551      15.291   4.930  44.111  1.00  0.00           H
ATOM   2744  HW2 SOL   551      16.541   5.150  45.141  1.00  0.00           H
ATOM   2745  OW  SOL   552       2.310  17.131  42.071  1.00  0.00           O
ATOM   2746  HW1 SOL   552       2.650  17.901  42.611  1.00  0.00           H
ATOM   2747  HW2 SOL   552       2.750  17.131  41.171  1.00  0.00           H
ATOM   2748  OW  SOL   553      11.271  13.411  54.142  1.00  0.00           O
ATOM   2749  HW1 SOL   553      11.741  13.411  55.022  1.00  0.00           H
ATOM   2750  HW2 SOL   553      10.791  12.541  54.032  1.00  0.00           H
ATOM   2751  OW  SOL   554       2.300  14.341  42.621  1.00  0.00           O
ATOM   2752  HW1 SOL   554       2.040  15.301  42.621  1.00  0.00           H
ATOM   2753  HW2 SOL   554       1.590  13.801  43.071  1.00  0.00           H
ATOM   2754  OW  SOL   555       2.400  10.911  46.101  1.00  0.00           O
ATOM   2755  HW1 SOL   555       2.540  10.071  46.621  1.00  0.00           H
ATOM   2756  HW2 SOL   555       1.850  11.551  46.651  1.00  0.00           H
ATOM   2757  OW  SOL   556       6.200  17.861  51.632  1.00  0.00           O
ATOM   2758  HW1 SOL   556       5.280  17.691  51.982  1.00  0.00           H
ATOM   2759  HW2 SOL   556       6.480  18.781  51.892  1.00  0.00           H
ATOM   2760  OW  SOL   557       6.060   9.641  38.471  1.00  0.00           O
ATOM   2761  HW1 SOL   557       6.130  10.481  37.931  1.00  0.00           H
ATOM   2762  HW2 SOL   557       6.520   9.771  39.351  1.00  0.00           H
ATOM   2763  OW  SOL   558      15.941   1.140  52.042  1.00  0.00           O
ATOM   2764  HW1 SOL   558      15.761   1.810  51.322  1.00  0.00           H
ATOM   2765  HW2 SOL   558      15.911   1.600  52.932  1.00  0.00           H
ATOM   2766  OW  SOL   559       1.220   6.430  42.871  1.00  0.00           O
ATOM   2767  HW1 SOL   559       0.770   5.550  43.041  1.00  0.00           H
ATOM   2768  HW2 SOL   559       1.210   6.970  43.711  1.00  0.00           H
ATOM   2769  OW  SOL   560      18.421  17.671  40.831  1.00  0.00           O
ATOM   2770  HW1 SOL   560      18.961  17.381  41.631  1.00  0.00           H
ATOM   2771  HW2 SOL   560      18.721  18.571  40.541  1.00  0.00           H
ATOM   2772  OW  SOL   561       0.270  15.961  38.411  1.00  0.00           O
ATOM   2773  HW1 SOL   561       0.080  15.001  38.621  1.00  0.00           H
ATOM   2774  HW2 SOL   561      -0.060  16.541  39.161  1.00  0.00           H
ATOM   2775  OW  SOL   562      16.891   9.220  43.361  1.00  0.00           O
ATOM   2776  HW1 SOL   562      17.841   8.930  43.441  1.00  0.00           H
ATOM   2777  HW2 SOL   562      16.811   9.870  42.611  1.00  0.00           H
ATOM   2778  OW  SOL   563      16.411  11.081  41.561  1.00  0.00           O
ATOM   2779  HW1 SOL   563      17.271  11.101  41.041  1.00  0.00           H
ATOM   2780  HW2 SOL   563      16.551  11.551  42.441  1.00  0.00           H
ATOM   2781  OW  SOL   564       1.130   7.370  53.212  1.00  0.00           O
ATOM   2782  HW1 SOL   564       2.010   7.240  53.662  1.00  0.00           H
ATOM   2783  HW2 SOL   564       1.000   8.340  52.992  1.00  0.00           H
ATOM   2784  OW  SOL   565       6.130  13.651  44.501  1.00  0.00           O
ATOM   2785  HW1 SOL   565       5.640  12.781  44.591  1.00  0.00           H
ATOM   2786  HW2 SOL   565       5.900  14.081  43.631  1.00  0.00           H
ATOM   2787  OW  SOL   566      12.931  12.281  51.472  1.00  0.00           O
ATOM   2788  HW1 SOL   566      13.301  11.551  50.892  1.00  0.00           H
ATOM   2789  HW2 SOL   566      13.451  12.331  52.322  1.00  0.00           H
ATOM   2790  OW  SOL   567       8.090   0.040  42.261  1.00  0.00           O
ATOM   2791  HW1 SOL   567       8.490   0.950  42.171  1.00  0.00           H
ATOM   2792  HW2 SOL   567       7.090   0.120  42.321  1.00  0.00           H
ATOM   2793  OW  SOL   568       1.970   9.761  49.882  1.00  0.00           O
ATOM   2794  HW1 SOL   568       2.860   9.311  49.742  1.00  0.00           H
ATOM   2795  HW2 SOL   568       1.240   9.111  49.692  1.00  0.00           H
ATOM   2796  OW  SOL   569      15.251   9.991  39.141  1.00  0.00           O
ATOM   2797  HW1 SOL   569      14.621   9.231  39.271  1.00  0.00           H
ATOM   2798  HW2 SOL   569      15.731  10.171  40.001  1.00  0.00           H
ATOM   2799  OW  SOL   570      11.871  17.921  53.402  1.00  0.00           O
ATOM   2800  HW1 SOL   570      12.111  18.521  52.642  1.00  0.00           H
ATOM   2801  HW2 SOL   570      11.941  16.971  53.102  1.00  0.00           H
ATOM   2802  OW  SOL   571      14.661  14.171  46.772  1.00  0.00           O
ATOM   2803  HW1 SOL   571      14.071  14.231  47.572  1.00  0.00           H
ATOM   2804  HW2 SOL   571      14.511  13.291  46.312  1.00  0.00           H
ATOM   2805  OW  SOL   572      16.671  17.141  42.961  1.00  0.00           O
ATOM   2806  HW1 SOL   572      16.261  16.911  42.081  1.00  0.00           H
ATOM   2807  HW2 SOL   572      16.491  16.401  43.611  1.00  0.00           H
ATOM   2808  OW  SOL   573       5.980   7.290  39.941  1.00  0.00           O
ATOM   2809  HW1 SOL   573       6.220   7.980  39.261  1.00  0.00           H
ATOM   2810  HW2 SOL   573       5.200   7.620  40.481  1.00  0.00           H
ATOM   2811  OW  SOL   574      12.811   3.450  46.682  1.00  0.00           O
ATOM   2812  HW1 SOL   574      11.951   2.950  46.552  1.00  0.00           H
ATOM   2813  HW2 SOL   574      13.431   2.910  47.242  1.00  0.00           H
ATOM   2814  OW  SOL   575      15.761  16.621  40.311  1.00  0.00           O
ATOM   2815  HW1 SOL   575      16.651  17.081  40.341  1.00  0.00           H
ATOM   2816  HW2 SOL   575      15.551  16.381  39.361  1.00  0.00           H
ATOM   2817  OW  SOL   576       8.070   6.050  51.892  1.00  0.00           O
ATOM   2818  HW1 SOL   576       7.600   6.020  52.782  1.00  0.00           H
ATOM   2819  HW2 SOL   576       7.560   5.500  51.232  1.00  0.00           H
ATOM   2820  OW  SOL   577      13.941   4.690  53.982  1.00  0.00           O
ATOM   2821  HW1 SOL   577      13.741   5.120  54.862  1.00  0.00           H
ATOM   2822  HW2 SOL   577      14.721   4.070  54.072  1.00  0.00           H
ATOM   2823  OW  SOL   578       9.731   8.900  52.962  1.00  0.00           O
ATOM   2824  HW1 SOL   578      10.191   8.060  52.672  1.00  0.00           H
ATOM   2825  HW2 SOL   578       9.171   9.240  52.212  1.00  0.00           H
ATOM   2826  OW  SOL   579       9.911   4.100  49.662  1.00  0.00           O
ATOM   2827  HW1 SOL   579       9.141   4.440  50.202  1.00  0.00           H
ATOM   2828  HW2 SOL   579       9.571   3.590  48.872  1.00  0.00           H
ATOM   2829  OW  SOL   580      10.411   7.010  41.531  1.00  0.00           O
ATOM   2830  HW1 SOL   580      10.671   6.970  42.491  1.00  0.00           H
ATOM   2831  HW2 SOL   580       9.561   6.500  41.391  1.00  0.00           H
ATOM   2832  OW  SOL   581       0.760   8.110  45.131  1.00  0.00           O
ATOM   2833  HW1 SOL   581       1.750   7.990  45.221  1.00  0.00           H
ATOM   2834  HW2 SOL   581       0.520   9.060  45.341  1.00  0.00           H
ATOM   2835  OW  SOL   582       1.300  18.211  52.952  1.00  0.00           O
ATOM   2836  HW1 SOL   582       1.200  18.061  53.942  1.00  0.00           H
ATOM   2837  HW2 SOL   582       0.440  18.571  52.592  1.00  0.00           H
ATOM   2838  OW  SOL   583       8.650   3.480  39.191  1.00  0.00           O
ATOM   2839  HW1 SOL   583       9.240   4.110  38.701  1.00  0.00           H
ATOM   2840  HW2 SOL   583       8.840   2.540  38.901  1.00  0.00           H
ATOM   2841  OW  SOL   584      13.621  11.441  42.691  1.00  0.00           O
ATOM   2842  HW1 SOL   584      14.451  11.151  42.211  1.00  0.00           H
ATOM   2843  HW2 SOL   584      13.131  12.111  42.131  1.00  0.00           H
ATOM   2844  OW  SOL   585       5.500   1.960  46.091  1.00  0.00           O
ATOM   2845  HW1 SOL   585       5.450   1.910  47.091  1.00  0.00           H
ATOM   2846  HW2 SOL   585       5.520   2.920  45.801  1.00  0.00           H
ATOM   2847  OW  SOL   586      10.081  14.561  42.011  1.00  0.00           O
ATOM   2848  HW1 SOL   586       9.621  15.281  41.491  1.00  0.00           H
ATOM   2849  HW2 SOL   586      10.041  14.761  42.991  1.00  0.00           H
ATOM   2850  OW  SOL   587       3.510  18.011  45.771  1.00  0.00           O
ATOM   2851  HW1 SOL   587       4.010  17.151  45.831  1.00  0.00           H
ATOM   2852  HW2 SOL   587       4.160  18.781  45.741  1.00  0.00           H
ATOM   2853  OW  SOL   588      17.951  10.661  45.971  1.00  0.00           O
ATOM   2854  HW1 SOL   588      17.331  10.511  45.211  1.00  0.00           H
ATOM   2855  HW2 SOL   588      17.431  10.771  46.821  1.00  0.00           H
ATOM   2856  OW  SOL   589      12.271  15.501  52.302  1.00  0.00           O
ATOM   2857  HW1 SOL   589      12.331  14.731  52.942  1.00  0.00           H
ATOM   2858  HW2 SOL   589      11.751  15.241  51.502  1.00  0.00           H
ATOM   2859  OW  SOL   590       3.210   9.431  39.661  1.00  0.00           O
ATOM   2860  HW1 SOL   590       4.030   9.821  39.241  1.00  0.00           H
ATOM   2861  HW2 SOL   590       2.940   8.611  39.171  1.00  0.00           H
ATOM   2862  OW  SOL   591      14.581   7.350  44.521  1.00  0.00           O
ATOM   2863  HW1 SOL   591      14.531   6.700  45.271  1.00  0.00           H
ATOM   2864  HW2 SOL   591      15.381   7.940  44.651  1.00  0.00           H
ATOM   2865  OW  SOL   592       4.610  12.661  54.512  1.00  0.00           O
ATOM   2866  HW1 SOL   592       4.110  12.671  53.652  1.00  0.00           H
ATOM   2867  HW2 SOL   592       3.980  12.481  55.272  1.00  0.00           H
ATOM   2868  OW  SOL   593      11.111  17.761  39.611  1.00  0.00           O
ATOM   2869  HW1 SOL   593      10.511  17.141  40.111  1.00  0.00           H
ATOM   2870  HW2 SOL   593      11.421  17.321  38.761  1.00  0.00           H
ATOM   2871  OW  SOL   594       2.020   2.850  52.222  1.00  0.00           O
ATOM   2872  HW1 SOL   594       1.220   3.450  52.092  1.00  0.00           H
ATOM   2873  HW2 SOL   594       1.920   2.360  53.082  1.00  0.00           H
ATOM   2874  OW  SOL   595      16.321  13.771  38.051  1.00  0.00           O
ATOM   2875  HW1 SOL   595      16.001  14.711  37.951  1.00  0.00           H
ATOM   2876  HW2 SOL   595      15.561  13.141  37.931  1.00  0.00           H
ATOM   2877  OW  SOL   596       4.640  17.431  40.471  1.00  0.00           O
ATOM   2878  HW1 SOL   596       4.970  17.821  41.331  1.00  0.00           H
ATOM   2879  HW2 SOL   596       5.400  17.361  39.821  1.00  0.00           H
ATOM   2880  OW  SOL   597      14.001   1.070  41.501  1.00  0.00           O
ATOM   2881  HW1 SOL   597      13.761   0.700  40.601  1.00  0.00           H
ATOM   2882  HW2 SOL   597      14.991   1.230  41.541  1.00  0.00           H
ATOM   2883  OW  SOL   598       2.490  17.851  49.652  1.00  0.00           O
ATOM   2884  HW1 SOL   598       3.060  17.201  50.152  1.00  0.00           H
ATOM   2885  HW2 SOL   598       2.330  17.521  48.722  1.00  0.00           H
ATOM   2886  OW  SOL   599       9.401  16.981  46.281  1.00  0.00           O
ATOM   2887  HW1 SOL   599      10.201  16.411  46.491  1.00  0.00           H
ATOM   2888  HW2 SOL   599       8.911  16.581  45.511  1.00  0.00           H
ATOM   2889  OW  SOL   600       3.820   7.000  42.041  1.00  0.00           O
ATOM   2890  HW1 SOL   600       4.270   6.100  42.011  1.00  0.00           H
ATOM   2891  HW2 SOL   600       2.880   6.890  42.371  1.00  0.00           H
ATOM   2892  OW  SOL   601      15.471   2.220  54.532  1.00  0.00           O
ATOM   2893  HW1 SOL   601      15.421   2.590  55.452  1.00  0.00           H
ATOM   2894  HW2 SOL   601      14.751   1.530  54.412  1.00  0.00           H
ATOM   2895  OW  SOL   602       6.140   1.220  38.411  1.00  0.00           O
ATOM   2896  HW1 SOL   602       7.120   1.000  38.481  1.00  0.00           H
ATOM   2897  HW2 SOL   602       5.830   1.050  37.481  1.00  0.00           H
ATOM   2898  OW  SOL   603       8.880  15.141  49.192  1.00  0.00           O
ATOM   2899  HW1 SOL   603       8.650  14.891  48.252  1.00  0.00           H
ATOM   2900  HW2 SOL   603       9.490  14.451  49.582  1.00  0.00           H
ATOM   2901  OW  SOL   604      13.511   5.900  51.572  1.00  0.00           O
ATOM   2902  HW1 SOL   604      13.791   5.470  52.422  1.00  0.00           H
ATOM   2903  HW2 SOL   604      13.761   6.860  51.582  1.00  0.00           H
ATOM   2904  OW  SOL   605       8.030  14.021  46.481  1.00  0.00           O
ATOM   2905  HW1 SOL   605       8.930  14.161  46.061  1.00  0.00           H
ATOM   2906  HW2 SOL   605       7.320  14.041  45.771  1.00  0.00           H
ATOM   2907  OW  SOL   606       9.220   5.030  46.231  1.00  0.00           O
ATOM   2908  HW1 SOL   606       8.970   4.940  45.271  1.00  0.00           H
ATOM   2909  HW2 SOL   606       9.700   4.210  46.541  1.00  0.00           H
ATOM   2910  OW  SOL   607       5.390   0.640  42.361  1.00  0.00           O
ATOM   2911  HW1 SOL   607       4.580   0.650  42.941  1.00  0.00           H
ATOM   2912  HW2 SOL   607       5.420   1.470  41.811  1.00  0.00           H
ATOM   2913  OW  SOL   608      14.341  11.881  37.651  1.00  0.00           O
ATOM   2914  HW1 SOL   608      14.661  11.121  38.221  1.00  0.00           H
ATOM   2915  HW2 SOL   608      13.421  12.151  37.951  1.00  0.00           H
ATOM   2916  OW  SOL   609       2.970   0.350  38.951  1.00  0.00           O
ATOM   2917  HW1 SOL   609       3.460   1.190  38.741  1.00  0.00           H
ATOM   2918  HW2 SOL   609       3.590  -0.300  39.401  1.00  0.00           H
ATOM   2919  OW  SOL   610       9.351   2.360  42.041  1.00  0.00           O
ATOM   2920  HW1 SOL   610       8.871   2.770  41.261  1.00  0.00           H
ATOM   2921  HW2 SOL   610      10.341   2.340  41.851  1.00  0.00           H
ATOM   2922  OW  SOL   611      10.761   6.830  51.882  1.00  0.00           O
ATOM   2923  HW1 SOL   611       9.961   6.220  51.912  1.00  0.00           H
ATOM   2924  HW2 SOL   611      11.571   6.300  51.642  1.00  0.00           H
ATOM   2925  OW  SOL   612      12.271  15.701  45.171  1.00  0.00           O
ATOM   2926  HW1 SOL   612      12.481  16.441  44.521  1.00  0.00           H
ATOM   2927  HW2 SOL   612      12.951  15.701  45.901  1.00  0.00           H
ATOM   2928  OW  SOL   613       4.590  11.521  44.651  1.00  0.00           O
ATOM   2929  HW1 SOL   613       3.880  11.251  45.301  1.00  0.00           H
ATOM   2930  HW2 SOL   613       4.330  11.241  43.721  1.00  0.00           H
ATOM   2931  OW  SOL   614      12.711  17.971  43.151  1.00  0.00           O
ATOM   2932  HW1 SOL   614      13.151  18.611  42.511  1.00  0.00           H
ATOM   2933  HW2 SOL   614      12.211  18.491  43.851  1.00  0.00           H
ATOM   2934  OW  SOL   615      10.321   5.490  37.401  1.00  0.00           O
ATOM   2935  HW1 SOL   615       9.911   6.310  37.011  1.00  0.00           H
ATOM   2936  HW2 SOL   615      10.961   5.750  38.131  1.00  0.00           H
ATOM   2937  OW  SOL   616       0.780   5.560  51.102  1.00  0.00           O
ATOM   2938  HW1 SOL   616       1.700   5.550  50.692  1.00  0.00           H
ATOM   2939  HW2 SOL   616       0.720   6.300  51.772  1.00  0.00           H
ATOM   2940  OW  SOL   617       5.610   2.220  48.712  1.00  0.00           O
ATOM   2941  HW1 SOL   617       5.990   1.380  49.082  1.00  0.00           H
ATOM   2942  HW2 SOL   617       4.730   2.410  49.152  1.00  0.00           H
ATOM   2943  OW  SOL   618       8.660   4.540  43.661  1.00  0.00           O
ATOM   2944  HW1 SOL   618       8.340   5.260  43.041  1.00  0.00           H
ATOM   2945  HW2 SOL   618       8.900   3.730  43.131  1.00  0.00           H
ATOM   2946  OW  SOL   619      10.171   0.390  44.771  1.00  0.00           O
ATOM   2947  HW1 SOL   619       9.451   0.440  44.081  1.00  0.00           H
ATOM   2948  HW2 SOL   619       9.931  -0.300  45.461  1.00  0.00           H
ATOM   2949  OW  SOL   620      14.291  11.731  45.911  1.00  0.00           O
ATOM   2950  HW1 SOL   620      13.741  10.891  45.841  1.00  0.00           H
ATOM   2951  HW2 SOL   620      14.551  12.021  44.991  1.00  0.00           H
ATOM   2952  OW  SOL   621      14.661   5.900  47.162  1.00  0.00           O
ATOM   2953  HW1 SOL   621      14.361   4.950  47.232  1.00  0.00           H
ATOM   2954  HW2 SOL   621      15.391   6.060  47.822  1.00  0.00           H
ATOM   2955  OW  SOL   622      18.571   8.330  41.011  1.00  0.00           O
ATOM   2956  HW1 SOL   622      18.991   7.690  41.651  1.00  0.00           H
ATOM   2957  HW2 SOL   622      18.191   7.820  40.231  1.00  0.00           H
ATOM   2958  OW  SOL   623       4.880  13.851  38.981  1.00  0.00           O
ATOM   2959  HW1 SOL   623       4.010  13.701  39.451  1.00  0.00           H
ATOM   2960  HW2 SOL   623       4.710  14.111  38.031  1.00  0.00           H
ATOM   2961  OW  SOL   624      16.641  12.801  43.811  1.00  0.00           O
ATOM   2962  HW1 SOL   624      17.631  12.881  43.951  1.00  0.00           H
ATOM   2963  HW2 SOL   624      16.191  13.641  44.121  1.00  0.00           H
ATOM   2964  OW  SOL   625      13.901   5.750  38.021  1.00  0.00           O
ATOM   2965  HW1 SOL   625      13.361   5.540  38.831  1.00  0.00           H
ATOM   2966  HW2 SOL   625      14.811   5.340  38.111  1.00  0.00           H
ATOM   2967  OW  SOL   626       5.270   2.560  40.521  1.00  0.00           O
ATOM   2968  HW1 SOL   626       5.540   1.970  39.771  1.00  0.00           H
ATOM   2969  HW2 SOL   626       5.270   3.510  40.211  1.00  0.00           H
ATOM   2970  OW  SOL   627      17.541  12.231  53.122  1.00  0.00           O
ATOM   2971  HW1 SOL   627      18.451  11.841  52.992  1.00  0.00           H
ATOM   2972  HW2 SOL   627      17.621  13.191  53.362  1.00  0.00           H
ATOM   2973  OW  SOL   628      10.641  13.471  50.642  1.00  0.00           O
ATOM   2974  HW1 SOL   628       9.841  13.241  51.192  1.00  0.00           H
ATOM   2975  HW2 SOL   628      11.471  13.211  51.132  1.00  0.00           H
ATOM   2976  OW  SOL   629      15.921  16.291  53.492  1.00  0.00           O
ATOM   2977  HW1 SOL   629      16.191  16.631  52.592  1.00  0.00           H
ATOM   2978  HW2 SOL   629      16.711  15.911  53.952  1.00  0.00           H
ATOM   2979  OW  SOL   630      11.111  11.951  48.242  1.00  0.00           O
ATOM   2980  HW1 SOL   630      10.711  12.391  49.052  1.00  0.00           H
ATOM   2981  HW2 SOL   630      10.701  12.321  47.412  1.00  0.00           H
ATOM   2982  OW  SOL   631      16.381  10.991  48.032  1.00  0.00           O
ATOM   2983  HW1 SOL   631      16.431  11.801  48.622  1.00  0.00           H
ATOM   2984  HW2 SOL   631      15.521  11.011  47.522  1.00  0.00           H
ATOM   2985  OW  SOL   632       9.150   0.890  51.262  1.00  0.00           O
ATOM   2986  HW1 SOL   632       9.400   0.690  50.312  1.00  0.00           H
ATOM   2987  HW2 SOL   632       9.870   1.450  51.682  1.00  0.00           H
ATOM   2988  OW  SOL   633       9.801  11.161  54.432  1.00  0.00           O
ATOM   2989  HW1 SOL   633       8.811  11.221  54.532  1.00  0.00           H
ATOM   2990  HW2 SOL   633      10.031  10.361  53.872  1.00  0.00           H
ATOM   2991  OW  SOL   634       7.050  10.501  40.921  1.00  0.00           O
ATOM   2992  HW1 SOL   634       6.910  10.571  41.911  1.00  0.00           H
ATOM   2993  HW2 SOL   634       7.890   9.991  40.741  1.00  0.00           H
ATOM   2994  OW  SOL   635       4.100   8.130  49.752  1.00  0.00           O
ATOM   2995  HW1 SOL   635       4.960   8.250  50.252  1.00  0.00           H
ATOM   2996  HW2 SOL   635       3.680   7.260  50.022  1.00  0.00           H
ATOM   2997  OW  SOL   636      12.741   3.860  49.862  1.00  0.00           O
ATOM   2998  HW1 SOL   636      12.951   4.600  50.502  1.00  0.00           H
ATOM   2999  HW2 SOL   636      11.851   4.030  49.432  1.00  0.00           H
ATOM   3000  OW  SOL   637       0.640  15.641  50.552  1.00  0.00           O
ATOM   3001  HW1 SOL   637       0.180  16.461  50.212  1.00  0.00           H
ATOM   3002  HW2 SOL   637       1.620  15.831  50.642  1.00  0.00           H
ATOM   3003  OW  SOL   638       3.670  11.001  42.251  1.00  0.00           O
ATOM   3004  HW1 SOL   638       3.600  11.831  41.691  1.00  0.00           H
ATOM   3005  HW2 SOL   638       3.710  10.201  41.651  1.00  0.00           H
ATOM   3006  OW  SOL   639       5.660   5.370  45.891  1.00  0.00           O
ATOM   3007  HW1 SOL   639       5.780   6.030  45.151  1.00  0.00           H
ATOM   3008  HW2 SOL   639       6.120   5.710  46.721  1.00  0.00           H
ATOM   3009  OW  SOL   640      12.521  13.481  41.121  1.00  0.00           O
ATOM   3010  HW1 SOL   640      13.021  14.251  41.521  1.00  0.00           H
ATOM   3011  HW2 SOL   640      11.571  13.501  41.441  1.00  0.00           H
ATOM   3012  OW  SOL   641      12.721  14.451  48.662  1.00  0.00           O
ATOM   3013  HW1 SOL   641      13.191  14.581  49.532  1.00  0.00           H
ATOM   3014  HW2 SOL   641      12.061  13.711  48.752  1.00  0.00           H
ATOM   3015  OW  SOL   642      15.821   6.390  41.961  1.00  0.00           O
ATOM   3016  HW1 SOL   642      15.511   7.000  42.691  1.00  0.00           H
ATOM   3017  HW2 SOL   642      16.321   6.910  41.271  1.00  0.00           H
ATOM   3018  OW  SOL   643       3.540  15.101  50.532  1.00  0.00           O
ATOM   3019  HW1 SOL   643       3.330  14.661  49.662  1.00  0.00           H
ATOM   3020  HW2 SOL   643       4.510  15.361  50.562  1.00  0.00           H
ATOM   3021  OW  SOL   644       4.020   7.510  53.222  1.00  0.00           O
ATOM   3022  HW1 SOL   644       4.700   8.060  52.752  1.00  0.00           H
ATOM   3023  HW2 SOL   644       4.420   6.630  53.492  1.00  0.00           H
ATOM   3024  OW  SOL   645      15.871   7.790  53.942  1.00  0.00           O
ATOM   3025  HW1 SOL   645      14.951   8.170  53.892  1.00  0.00           H
ATOM   3026  HW2 SOL   645      16.471   8.260  53.292  1.00  0.00           H
ATOM   3027  OW  SOL   646      10.131   1.050  54.942  1.00  0.00           O
ATOM   3028  HW1 SOL   646      10.191   1.900  54.422  1.00  0.00           H
ATOM   3029  HW2 SOL   646      10.451   0.290  54.372  1.00  0.00           H
ATOM   3030  OW  SOL   647       5.040   0.500  54.642  1.00  0.00           O
ATOM   3031  HW1 SOL   647       4.620  -0.070  53.942  1.00  0.00           H
ATOM   3032  HW2 SOL   647       4.380   1.190  54.962  1.00  0.00           H
ATOM   3033  OW  SOL   648       5.730   8.700  47.532  1.00  0.00           O
ATOM   3034  HW1 SOL   648       6.170   9.590  47.442  1.00  0.00           H
ATOM   3035  HW2 SOL   648       5.100   8.700  48.302  1.00  0.00           H
ATOM   3036  OW  SOL   649      13.601   8.620  47.692  1.00  0.00           O
ATOM   3037  HW1 SOL   649      12.851   8.620  47.032  1.00  0.00           H
ATOM   3038  HW2 SOL   649      13.971   7.700  47.782  1.00  0.00           H
ATOM   3039  OW  SOL   650       3.070   2.130  49.552  1.00  0.00           O
ATOM   3040  HW1 SOL   650       2.840   2.500  50.452  1.00  0.00           H
ATOM   3041  HW2 SOL   650       2.770   1.180  49.492  1.00  0.00           H
ATOM   3042  OW  SOL   651       0.370  13.101  50.062  1.00  0.00           O
ATOM   3043  HW1 SOL   651       0.900  12.611  50.742  1.00  0.00           H
ATOM   3044  HW2 SOL   651       0.590  14.081  50.112  1.00  0.00           H
ATOM   3045  OW  SOL   652       7.320   6.340  47.882  1.00  0.00           O
ATOM   3046  HW1 SOL   652       7.910   6.080  47.122  1.00  0.00           H
ATOM   3047  HW2 SOL   652       7.040   7.300  47.772  1.00  0.00           H
ATOM   3048  OW  SOL   653       3.070   0.630  43.421  1.00  0.00           O
ATOM   3049  HW1 SOL   653       2.960   1.570  43.751  1.00  0.00           H
ATOM   3050  HW2 SOL   653       3.020   0.000  44.191  1.00  0.00           H
ATOM   3051  OW  SOL   654      16.221   3.670  40.981  1.00  0.00           O
ATOM   3052  HW1 SOL   654      16.241   2.910  41.621  1.00  0.00           H
ATOM   3053  HW2 SOL   654      15.741   4.440  41.381  1.00  0.00           H
ATOM   3054  OW  SOL   655      10.231   7.660  46.902  1.00  0.00           O
ATOM   3055  HW1 SOL   655      10.381   7.870  47.862  1.00  0.00           H
ATOM   3056  HW2 SOL   655       9.931   6.710  46.812  1.00  0.00           H
ATOM   3057  OW  SOL   656       9.801  15.731  54.242  1.00  0.00           O
ATOM   3058  HW1 SOL   656       9.601  16.171  53.362  1.00  0.00           H
ATOM   3059  HW2 SOL   656      10.191  14.821  54.082  1.00  0.00           H
ATOM   3060  OW  SOL   657      18.591  15.181  53.292  1.00  0.00           O
ATOM   3061  HW1 SOL   657      18.731  15.451  52.342  1.00  0.00           H
ATOM   3062  HW2 SOL   657      19.421  15.401  53.822  1.00  0.00           H
ATOM   3063  OW  SOL   658       3.500   8.980  55.282  1.00  0.00           O
ATOM   3064  HW1 SOL   658       4.260   9.420  55.762  1.00  0.00           H
ATOM   3065  HW2 SOL   658       3.850   8.510  54.462  1.00  0.00           H
ATOM   3066  OW  SOL   659      15.401   2.740  38.491  1.00  0.00           O
ATOM   3067  HW1 SOL   659      14.791   1.990  38.721  1.00  0.00           H
ATOM   3068  HW2 SOL   659      15.621   3.260  39.321  1.00  0.00           H
ATOM   3069  OW  SOL   660      13.031   8.380  37.661  1.00  0.00           O
ATOM   3070  HW1 SOL   660      13.371   7.450  37.811  1.00  0.00           H
ATOM   3071  HW2 SOL   660      13.211   8.650  36.711  1.00  0.00           H
ATOM   3072  OW  SOL   661      10.681  13.331  45.731  1.00  0.00           O
ATOM   3073  HW1 SOL   661      10.751  12.491  45.181  1.00  0.00           H
ATOM   3074  HW2 SOL   661      11.301  14.021  45.371  1.00  0.00           H
ATOM   3075  OW  SOL   662       3.190   8.100  46.732  1.00  0.00           O
ATOM   3076  HW1 SOL   662       4.120   8.460  46.782  1.00  0.00           H
ATOM   3077  HW2 SOL   662       3.130   7.250  47.252  1.00  0.00           H
ATOM   3078  OW  SOL   663       3.390   5.090  47.302  1.00  0.00           O
ATOM   3079  HW1 SOL   663       2.870   4.260  47.132  1.00  0.00           H
ATOM   3080  HW2 SOL   663       4.160   5.140  46.662  1.00  0.00           H
ATOM   3081  OW  SOL   664      11.381   3.800  54.022  1.00  0.00           O
ATOM   3082  HW1 SOL   664      10.931   4.430  54.662  1.00  0.00           H
ATOM   3083  HW2 SOL   664      12.311   4.110  53.852  1.00  0.00           H
ATOM   3084  OW  SOL   665      11.601   2.070  52.012  1.00  0.00           O
ATOM   3085  HW1 SOL   665      11.601   2.710  52.782  1.00  0.00           H
ATOM   3086  HW2 SOL   665      11.881   2.550  51.182  1.00  0.00           H
ATOM   3087  OW  SOL   666       0.080  13.261  39.241  1.00  0.00           O
ATOM   3088  HW1 SOL   666      -0.850  13.471  38.931  1.00  0.00           H
ATOM   3089  HW2 SOL   666       0.180  12.271  39.371  1.00  0.00           H
ATOM   3090  OW  SOL   667       0.880  18.011  46.511  1.00  0.00           O
ATOM   3091  HW1 SOL   667       0.460  17.151  46.241  1.00  0.00           H
ATOM   3092  HW2 SOL   667       1.820  18.041  46.171  1.00  0.00           H
ATOM   3093  OW  SOL   668       5.040  15.681  46.341  1.00  0.00           O
ATOM   3094  HW1 SOL   668       5.700  16.421  46.431  1.00  0.00           H
ATOM   3095  HW2 SOL   668       5.480  14.891  45.921  1.00  0.00           H
ATOM   3096  OW  SOL   669      10.021   7.960  49.622  1.00  0.00           O
ATOM   3097  HW1 SOL   669      10.431   7.640  50.482  1.00  0.00           H
ATOM   3098  HW2 SOL   669       9.061   7.690  49.592  1.00  0.00           H
ATOM   3099  OW  SOL   670       0.400   5.440  48.382  1.00  0.00           O
ATOM   3100  HW1 SOL   670       1.250   5.110  47.972  1.00  0.00           H
ATOM   3101  HW2 SOL   670       0.530   5.590  49.362  1.00  0.00           H
ATOM   3102  OW  SOL   671       1.890   5.200  54.462  1.00  0.00           O
ATOM   3103  HW1 SOL   671       2.480   4.800  53.762  1.00  0.00           H
ATOM   3104  HW2 SOL   671       1.310   5.910  54.052  1.00  0.00           H
ATOM   3105  OW  SOL   672      13.691   9.501  53.842  1.00  0.00           O
ATOM   3106  HW1 SOL   672      14.081  10.391  54.042  1.00  0.00           H
ATOM   3107  HW2 SOL   672      13.791   9.301  52.872  1.00  0.00           H
ATOM   3108  OW  SOL   673       8.150   5.720  40.491  1.00  0.00           O
ATOM   3109  HW1 SOL   673       8.220   4.830  40.031  1.00  0.00           H
ATOM   3110  HW2 SOL   673       7.210   6.060  40.411  1.00  0.00           H
ATOM   3111  OW  SOL   674      16.571   6.040  49.302  1.00  0.00           O
ATOM   3112  HW1 SOL   674      16.191   5.350  49.922  1.00  0.00           H
ATOM   3113  HW2 SOL   674      17.391   5.680  48.862  1.00  0.00           H
ATOM   3114  OW  SOL   675       6.710   4.640  49.932  1.00  0.00           O
ATOM   3115  HW1 SOL   675       6.370   3.750  49.632  1.00  0.00           H
ATOM   3116  HW2 SOL   675       6.970   5.180  49.132  1.00  0.00           H
ATOM   3117  OW  SOL   676       9.300  16.781  51.892  1.00  0.00           O
ATOM   3118  HW1 SOL   676       9.060  16.601  50.942  1.00  0.00           H
ATOM   3119  HW2 SOL   676       9.600  17.721  51.992  1.00  0.00           H
ATOM   3120  OW  SOL   677       4.730   5.000  39.151  1.00  0.00           O
ATOM   3121  HW1 SOL   677       5.340   5.800  39.191  1.00  0.00           H
ATOM   3122  HW2 SOL   677       3.780   5.310  39.221  1.00  0.00           H
ATOM   3123  OW  SOL   678       1.590  11.371  51.902  1.00  0.00           O
ATOM   3124  HW1 SOL   678       1.810  10.761  52.662  1.00  0.00           H
ATOM   3125  HW2 SOL   678       1.690  10.881  51.042  1.00  0.00           H
ATOM   3126  OW  SOL   679      13.471  10.591  49.582  1.00  0.00           O
ATOM   3127  HW1 SOL   679      13.711   9.961  48.842  1.00  0.00           H
ATOM   3128  HW2 SOL   679      12.571  10.991  49.402  1.00  0.00           H
ATOM   3129  OW  SOL   680      13.021   8.550  40.331  1.00  0.00           O
ATOM   3130  HW1 SOL   680      12.161   8.240  40.751  1.00  0.00           H
ATOM   3131  HW2 SOL   680      12.981   8.410  39.341  1.00  0.00           H
ATOM   3132  OW  SOL   681      17.591  17.471  48.782  1.00  0.00           O
ATOM   3133  HW1 SOL   681      18.201  17.771  48.052  1.00  0.00           H
ATOM   3134  HW2 SOL   681      17.211  16.581  48.562  1.00  0.00           H
ATOM   3135  OW  SOL   682      12.521  17.311  48.522  1.00  0.00           O
ATOM   3136  HW1 SOL   682      13.361  17.361  47.982  1.00  0.00           H
ATOM   3137  HW2 SOL   682      12.291  16.351  48.702  1.00  0.00           H
ATOM   3138  OW  SOL   683       0.830  12.581  47.462  1.00  0.00           O
ATOM   3139  HW1 SOL   683       0.780  12.571  48.462  1.00  0.00           H
ATOM   3140  HW2 SOL   683       0.000  12.171  47.082  1.00  0.00           H
ATOM   3141  OW  SOL   684       6.880  16.621  54.402  1.00  0.00           O
ATOM   3142  HW1 SOL   684       6.320  17.431  54.492  1.00  0.00           H
ATOM   3143  HW2 SOL   684       7.400  16.661  53.542  1.00  0.00           H
ATOM   3144  OW  SOL   685      17.261   1.350  42.471  1.00  0.00           O
ATOM   3145  HW1 SOL   685      17.991   1.180  41.801  1.00  0.00           H
ATOM   3146  HW2 SOL   685      16.951   0.480  42.851  1.00  0.00           H
ATOM   3147  OW  SOL   686      13.881  15.731  42.011  1.00  0.00           O
ATOM   3148  HW1 SOL   686      14.551  15.851  41.271  1.00  0.00           H
ATOM   3149  HW2 SOL   686      13.481  16.621  42.241  1.00  0.00           H
ATOM   3150  OW  SOL   687      12.801   9.270  43.961  1.00  0.00           O
ATOM   3151  HW1 SOL   687      13.401   8.460  43.981  1.00  0.00           H
ATOM   3152  HW2 SOL   687      13.201   9.960  43.361  1.00  0.00           H
ATOM   3153  OW  SOL   688       8.300  12.731  51.462  1.00  0.00           O
ATOM   3154  HW1 SOL   688       8.250  13.061  52.412  1.00  0.00           H
ATOM   3155  HW2 SOL   688       7.440  12.921  51.002  1.00  0.00           H
ATOM   3156  OW  SOL   689       6.720  16.161  38.781  1.00  0.00           O
ATOM   3157  HW1 SOL   689       6.810  16.261  37.791  1.00  0.00           H
ATOM   3158  HW2 SOL   689       6.320  15.271  38.991  1.00  0.00           H
ATOM   3159  OW  SOL   690      16.501  17.201  51.182  1.00  0.00           O
ATOM   3160  HW1 SOL   690      17.031  17.301  50.342  1.00  0.00           H
ATOM   3161  HW2 SOL   690      16.231  18.101  51.522  1.00  0.00           H
ATOM   3162  OW  SOL   691       2.630   3.260  44.441  1.00  0.00           O
ATOM   3163  HW1 SOL   691       1.840   3.770  44.101  1.00  0.00           H
ATOM   3164  HW2 SOL   691       2.540   3.110  45.421  1.00  0.00           H
ATOM   3165  OW  SOL   692      11.941  16.121  37.551  1.00  0.00           O
ATOM   3166  HW1 SOL   692      12.001  15.191  37.921  1.00  0.00           H
ATOM   3167  HW2 SOL   692      11.351  16.121  36.751  1.00  0.00           H
ATOM   3168  OW  SOL   693       8.220  10.021  50.962  1.00  0.00           O
ATOM   3169  HW1 SOL   693       8.620  10.011  50.042  1.00  0.00           H
ATOM   3170  HW2 SOL   693       8.320  10.941  51.362  1.00  0.00           H
ATOM   3171  OW  SOL   694       9.160   9.100  40.151  1.00  0.00           O
ATOM   3172  HW1 SOL   694       9.790   9.480  39.471  1.00  0.00           H
ATOM   3173  HW2 SOL   694       9.560   8.270  40.541  1.00  0.00           H
ATOM   3174  OW  SOL   695      15.041  16.071  37.681  1.00  0.00           O
ATOM   3175  HW1 SOL   695      14.121  16.441  37.751  1.00  0.00           H
ATOM   3176  HW2 SOL   695      15.421  16.271  36.781  1.00  0.00           H
ATOM   3177  OW  SOL   696       3.720  12.881  52.142  1.00  0.00           O
ATOM   3178  HW1 SOL   696       3.590  13.811  51.802  1.00  0.00           H
ATOM   3179  HW2 SOL   696       2.880  12.361  52.012  1.00  0.00           H
ATOM   3180  OW  SOL   697      16.141  12.921  50.132  1.00  0.00           O
ATOM   3181  HW1 SOL   697      16.741  12.951  50.932  1.00  0.00           H
ATOM   3182  HW2 SOL   697      15.391  13.561  50.262  1.00  0.00           H
ATOM   3183  OW  SOL   698      10.391  10.981  44.201  1.00  0.00           O
ATOM   3184  HW1 SOL   698       9.691  10.511  44.741  1.00  0.00           H
ATOM   3185  HW2 SOL   698      10.981  10.301  43.771  1.00  0.00           H
ATOM   3186  OW  SOL   699      10.141   2.360  46.952  1.00  0.00           O
ATOM   3187  HW1 SOL   699      10.061   2.000  46.022  1.00  0.00           H
ATOM   3188  HW2 SOL   699      10.121   1.600  47.602  1.00  0.00           H
ATOM   3189  OW  SOL   700       5.900  14.871  42.151  1.00  0.00           O
ATOM   3190  HW1 SOL   700       6.320  14.291  41.451  1.00  0.00           H
ATOM   3191  HW2 SOL   700       5.460  15.661  41.711  1.00  0.00           H
ATOM   3192  OW  SOL   701      17.091   3.850  51.052  1.00  0.00           O
ATOM   3193  HW1 SOL   701      17.821   4.540  51.092  1.00  0.00           H
ATOM   3194  HW2 SOL   701      17.371   3.100  50.462  1.00  0.00           H
ATOM   3195  OW  SOL   702       2.550  13.481  40.141  1.00  0.00           O
ATOM   3196  HW1 SOL   702       1.590  13.491  39.871  1.00  0.00           H
ATOM   3197  HW2 SOL   702       2.670  14.011  40.981  1.00  0.00           H
ATOM   3198  OW  SOL   703       1.050  10.131  54.502  1.00  0.00           O
ATOM   3199  HW1 SOL   703       0.280   9.801  55.042  1.00  0.00           H
ATOM   3200  HW2 SOL   703       1.900   9.831  54.922  1.00  0.00           H
ATOM   3201  OW  SOL   704       6.720   2.030  52.132  1.00  0.00           O
ATOM   3202  HW1 SOL   704       7.620   1.870  51.732  1.00  0.00           H
ATOM   3203  HW2 SOL   704       6.800   2.080  53.122  1.00  0.00           H
ATOM   3204  OW  SOL   705       0.750   3.450  37.571  1.00  0.00           O
ATOM   3205  HW1 SOL   705      -0.170   3.170  37.281  1.00  0.00           H
ATOM   3206  HW2 SOL   705       1.060   4.220  37.011  1.00  0.00           H
ATOM   3207  OW  SOL   706      14.401   8.560  51.222  1.00  0.00           O
ATOM   3208  HW1 SOL   706      13.831   9.080  50.592  1.00  0.00           H
ATOM   3209  HW2 SOL   706      15.361   8.680  50.982  1.00  0.00           H
ATOM   3210  OW  SOL   707       0.720   1.660  40.421  1.00  0.00           O
ATOM   3211  HW1 SOL   707       0.550   2.490  39.881  1.00  0.00           H
ATOM   3212  HW2 SOL   707       1.620   1.290  40.201  1.00  0.00           H
ATOM   3213  OW  SOL   708      11.831  13.351  38.431  1.00  0.00           O
ATOM   3214  HW1 SOL   708      10.841  13.241  38.451  1.00  0.00           H
ATOM   3215  HW2 SOL   708      12.171  13.501  39.361  1.00  0.00           H
ATOM   3216  OW  SOL   709       6.130   8.420  51.552  1.00  0.00           O
ATOM   3217  HW1 SOL   709       6.690   9.230  51.382  1.00  0.00           H
ATOM   3218  HW2 SOL   709       6.720   7.620  51.582  1.00  0.00           H
ATOM   3219  OW  SOL   710      14.931  17.671  46.832  1.00  0.00           O
ATOM   3220  HW1 SOL   710      15.261  18.311  46.142  1.00  0.00           H
ATOM   3221  HW2 SOL   710      15.591  17.611  47.582  1.00  0.00           H
ATOM   3222  OW  SOL   711       7.160   5.650  54.322  1.00  0.00           O
ATOM   3223  HW1 SOL   711       7.350   6.300  55.062  1.00  0.00           H
ATOM   3224  HW2 SOL   711       7.760   4.850  54.412  1.00  0.00           H
ATOM   3225  OW  SOL   712      14.501  12.201  53.572  1.00  0.00           O
ATOM   3226  HW1 SOL   712      14.411  12.101  54.562  1.00  0.00           H
ATOM   3227  HW2 SOL   712      15.461  12.131  53.312  1.00  0.00           H
ATOM   3228  OW  SOL   713       3.900  17.411  52.842  1.00  0.00           O
ATOM   3229  HW1 SOL   713       2.990  17.821  52.822  1.00  0.00           H
ATOM   3230  HW2 SOL   713       3.830  16.471  53.162  1.00  0.00           H
ATOM   3231  OW  SOL   714      16.741   8.830  49.782  1.00  0.00           O
ATOM   3232  HW1 SOL   714      16.471   7.940  49.412  1.00  0.00           H
ATOM   3233  HW2 SOL   714      16.751   9.510  49.052  1.00  0.00           H
ATOM   3234  OW  SOL   715      12.251   3.250  41.731  1.00  0.00           O
ATOM   3235  HW1 SOL   715      12.901   2.510  41.621  1.00  0.00           H
ATOM   3236  HW2 SOL   715      12.451   3.750  42.571  1.00  0.00           H
ATOM   3237  OW  SOL   716       5.940   7.450  43.761  1.00  0.00           O
ATOM   3238  HW1 SOL   716       6.440   8.300  43.571  1.00  0.00           H
ATOM   3239  HW2 SOL   716       5.060   7.470  43.281  1.00  0.00           H
ATOM   3240  OW  SOL   717      17.771   3.420  53.662  1.00  0.00           O
ATOM   3241  HW1 SOL   717      17.601   3.730  52.722  1.00  0.00           H
ATOM   3242  HW2 SOL   717      16.931   3.050  54.042  1.00  0.00           H
ATOM   3243  OW  SOL   718      17.301   9.341  52.412  1.00  0.00           O
ATOM   3244  HW1 SOL   718      17.681  10.251  52.562  1.00  0.00           H
ATOM   3245  HW2 SOL   718      17.221   9.171  51.422  1.00  0.00           H
ATOM   3246  OW  SOL   719       8.590  13.741  37.401  1.00  0.00           O
ATOM   3247  HW1 SOL   719       8.130  13.891  38.281  1.00  0.00           H
ATOM   3248  HW2 SOL   719       9.030  14.591  37.101  1.00  0.00           H
ATOM   3249  OW  SOL   720       6.610  17.901  46.772  1.00  0.00           O
ATOM   3250  HW1 SOL   720       6.150  18.781  46.642  1.00  0.00           H
ATOM   3251  HW2 SOL   720       7.600  18.021  46.702  1.00  0.00           H
ATOM   3252  OW  SOL   721       8.590   9.561  45.851  1.00  0.00           O
ATOM   3253  HW1 SOL   721       9.130   8.871  46.331  1.00  0.00           H
ATOM   3254  HW2 SOL   721       8.270  10.251  46.511  1.00  0.00           H
ATOM   3255  OW  SOL   722      10.831   9.841  38.111  1.00  0.00           O
ATOM   3256  HW1 SOL   722      10.601  10.371  37.291  1.00  0.00           H
ATOM   3257  HW2 SOL   722      11.641   9.281  37.921  1.00  0.00           H
ATOM   3258  OW  SOL   723      18.611  15.691  45.751  1.00  0.00           O
ATOM   3259  HW1 SOL   723      17.901  15.571  45.051  1.00  0.00           H
ATOM   3260  HW2 SOL   723      18.621  14.901  46.351  1.00  0.00           H
ATOM   3261  OW  SOL   724       0.790  12.401  43.771  1.00  0.00           O
ATOM   3262  HW1 SOL   724       0.780  11.931  44.651  1.00  0.00           H
ATOM   3263  HW2 SOL   724       1.610  12.121  43.261  1.00  0.00           H
ATOM   3264  OW  SOL   725       6.720  13.911  53.482  1.00  0.00           O
ATOM   3265  HW1 SOL   725       5.940  13.411  53.862  1.00  0.00           H
ATOM   3266  HW2 SOL   725       6.690  14.861  53.792  1.00  0.00           H
ATOM   3267  OW  SOL   726      18.241   1.920  49.512  1.00  0.00           O
ATOM   3268  HW1 SOL   726      18.201   1.020  49.952  1.00  0.00           H
ATOM   3269  HW2 SOL   726      18.271   1.810  48.522  1.00  0.00           H
ATOM   3270  OW  SOL   727       4.280   4.240  42.441  1.00  0.00           O
ATOM   3271  HW1 SOL   727       4.580   3.520  41.821  1.00  0.00           H
ATOM   3272  HW2 SOL   727       3.890   3.840  43.271  1.00  0.00           H
ATOM   3273  OW  SOL   728      17.051  14.871  48.282  1.00  0.00           O
ATOM   3274  HW1 SOL   728      16.121  14.621  48.012  1.00  0.00           H
ATOM   3275  HW2 SOL   728      17.311  14.371  49.102  1.00  0.00           H
ATOM   3276  OW  SOL   729       3.170   5.470  50.042  1.00  0.00           O
ATOM   3277  HW1 SOL   729       3.550   4.880  50.762  1.00  0.00           H
ATOM   3278  HW2 SOL   729       3.570   5.210  49.162  1.00  0.00           H
ATOM   3279  OW  SOL   730       8.120  15.861  44.111  1.00  0.00           O
ATOM   3280  HW1 SOL   730       8.440  15.961  43.171  1.00  0.00           H
ATOM   3281  HW2 SOL   730       7.330  15.241  44.131  1.00  0.00           H
ATOM   3282  OW  SOL   731      14.241   2.140  48.362  1.00  0.00           O
ATOM   3283  HW1 SOL   731      14.761   1.490  48.912  1.00  0.00           H
ATOM   3284  HW2 SOL   731      13.751   2.770  48.972  1.00  0.00           H
ATOM   3285  OW  SOL   732      10.011   0.340  48.782  1.00  0.00           O
ATOM   3286  HW1 SOL   732       9.381  -0.380  48.472  1.00  0.00           H
ATOM   3287  HW2 SOL   732      10.941  -0.020  48.782  1.00  0.00           H
ATOM   3288  OW  SOL   733       7.700  13.301  40.251  1.00  0.00           O
ATOM   3289  HW1 SOL   733       7.240  12.431  40.421  1.00  0.00           H
ATOM   3290  HW2 SOL   733       8.610  13.271  40.661  1.00  0.00           H
ATOM   3291  OW  SOL   734       6.180  15.671  50.082  1.00  0.00           O
ATOM   3292  HW1 SOL   734       6.130  16.491  50.652  1.00  0.00           H
ATOM   3293  HW2 SOL   734       7.070  15.641  49.632  1.00  0.00           H
ATOM   3294  OW  SOL   735      13.521   0.520  38.921  1.00  0.00           O
ATOM   3295  HW1 SOL   735      13.871   0.110  38.081  1.00  0.00           H
ATOM   3296  HW2 SOL   735      12.621   0.140  39.121  1.00  0.00           H
ATOM   3297  OW  SOL   736      13.001   4.530  44.151  1.00  0.00           O
ATOM   3298  HW1 SOL   736      12.411   5.330  44.191  1.00  0.00           H
ATOM   3299  HW2 SOL   736      13.151   4.180  45.081  1.00  0.00           H
ATOM   3300  OW  SOL   737      15.931   2.210  46.061  1.00  0.00           O
ATOM   3301  HW1 SOL   737      15.091   2.200  46.601  1.00  0.00           H
ATOM   3302  HW2 SOL   737      15.951   3.040  45.501  1.00  0.00           H
ATOM   3303  OW  SOL   738       0.390  10.771  40.241  1.00  0.00           O
ATOM   3304  HW1 SOL   738       1.380  10.661  40.151  1.00  0.00           H
ATOM   3305  HW2 SOL   738      -0.010   9.911  40.561  1.00  0.00           H
ATOM   3306  OW  SOL   739       8.750  16.461  40.611  1.00  0.00           O
ATOM   3307  HW1 SOL   739       7.980  16.111  40.071  1.00  0.00           H
ATOM   3308  HW2 SOL   739       8.430  17.171  41.231  1.00  0.00           H
ATOM   3309  OW  SOL   740       2.300  24.901   1.130  1.00  0.00           O
ATOM   3310  HW1 SOL   740       1.370  24.881   1.500  1.00  0.00           H
ATOM   3311  HW2 SOL   740       2.310  24.511   0.210  1.00  0.00           H
ATOM   3312  OW  SOL   741       2.250  21.371   9.961  1.00  0.00           O
ATOM   3313  HW1 SOL   741       2.600  21.201  10.881  1.00  0.00           H
ATOM   3314  HW2 SOL   741       1.370  20.921   9.841  1.00  0.00           H
ATOM   3315  OW  SOL   742       0.190  22.301   6.470  1.00  0.00           O
ATOM   3316  HW1 SOL   742      -0.630  22.731   6.860  1.00  0.00           H
ATOM   3317  HW2 SOL   742      -0.090  21.571   5.840  1.00  0.00           H
ATOM   3318  OW  SOL   743       5.690  31.371  11.651  1.00  0.00           O
ATOM   3319  HW1 SOL   743       4.760  31.301  11.281  1.00  0.00           H
ATOM   3320  HW2 SOL   743       5.800  32.261  12.091  1.00  0.00           H
ATOM   3321  OW  SOL   744      15.551  33.731   7.030  1.00  0.00           O
ATOM   3322  HW1 SOL   744      14.981  33.571   7.840  1.00  0.00           H
ATOM   3323  HW2 SOL   744      14.961  33.831   6.230  1.00  0.00           H
ATOM   3324  OW  SOL   745      11.351  25.651   7.170  1.00  0.00           O
ATOM   3325  HW1 SOL   745      11.921  26.431   6.920  1.00  0.00           H
ATOM   3326  HW2 SOL   745      10.751  25.911   7.930  1.00  0.00           H
ATOM   3327  OW  SOL   746      17.551  24.691   2.310  1.00  0.00           O
ATOM   3328  HW1 SOL   746      17.431  24.561   1.320  1.00  0.00           H
ATOM   3329  HW2 SOL   746      17.251  23.881   2.800  1.00  0.00           H
ATOM   3330  OW  SOL   747       7.680  30.061  10.231  1.00  0.00           O
ATOM   3331  HW1 SOL   747       6.900  30.231  10.831  1.00  0.00           H
ATOM   3332  HW2 SOL   747       8.020  30.931   9.871  1.00  0.00           H
ATOM   3333  OW  SOL   748       8.500  26.601  18.231  1.00  0.00           O
ATOM   3334  HW1 SOL   748       8.460  27.361  18.881  1.00  0.00           H
ATOM   3335  HW2 SOL   748       8.720  26.961  17.321  1.00  0.00           H
ATOM   3336  OW  SOL   749       6.850  28.741   6.650  1.00  0.00           O
ATOM   3337  HW1 SOL   749       7.540  28.581   7.350  1.00  0.00           H
ATOM   3338  HW2 SOL   749       6.120  29.311   7.030  1.00  0.00           H
ATOM   3339  OW  SOL   750       6.860  30.231  18.031  1.00  0.00           O
ATOM   3340  HW1 SOL   750       7.460  31.021  18.171  1.00  0.00           H
ATOM   3341  HW2 SOL   750       6.000  30.541  17.621  1.00  0.00           H
ATOM   3342  OW  SOL   751       3.350  32.971  10.611  1.00  0.00           O
ATOM   3343  HW1 SOL   751       2.570  32.661  10.081  1.00  0.00           H
ATOM   3344  HW2 SOL   751       3.930  33.551  10.041  1.00  0.00           H
ATOM   3345  OW  SOL   752      14.601  33.671  13.391  1.00  0.00           O
ATOM   3346  HW1 SOL   752      14.841  34.611  13.651  1.00  0.00           H
ATOM   3347  HW2 SOL   752      14.441  33.131  14.211  1.00  0.00           H
ATOM   3348  OW  SOL   753       4.380  22.541  14.991  1.00  0.00           O
ATOM   3349  HW1 SOL   753       5.200  21.981  15.081  1.00  0.00           H
ATOM   3350  HW2 SOL   753       3.570  21.961  15.031  1.00  0.00           H
ATOM   3351  OW  SOL   754      16.031  23.091   7.370  1.00  0.00           O
ATOM   3352  HW1 SOL   754      15.291  23.551   6.870  1.00  0.00           H
ATOM   3353  HW2 SOL   754      16.541  23.771   7.900  1.00  0.00           H
ATOM   3354  OW  SOL   755       2.310  35.751   4.830  1.00  0.00           O
ATOM   3355  HW1 SOL   755       2.650  36.521   5.370  1.00  0.00           H
ATOM   3356  HW2 SOL   755       2.750  35.751   3.930  1.00  0.00           H
ATOM   3357  OW  SOL   756      11.271  32.031  16.901  1.00  0.00           O
ATOM   3358  HW1 SOL   756      11.741  32.031  17.781  1.00  0.00           H
ATOM   3359  HW2 SOL   756      10.791  31.161  16.791  1.00  0.00           H
ATOM   3360  OW  SOL   757       2.300  32.961   5.380  1.00  0.00           O
ATOM   3361  HW1 SOL   757       2.040  33.921   5.380  1.00  0.00           H
ATOM   3362  HW2 SOL   757       1.590  32.421   5.830  1.00  0.00           H
ATOM   3363  OW  SOL   758       2.400  29.531   8.860  1.00  0.00           O
ATOM   3364  HW1 SOL   758       2.540  28.691   9.380  1.00  0.00           H
ATOM   3365  HW2 SOL   758       1.850  30.171   9.410  1.00  0.00           H
ATOM   3366  OW  SOL   759       6.200  36.481  14.391  1.00  0.00           O
ATOM   3367  HW1 SOL   759       5.280  36.311  14.741  1.00  0.00           H
ATOM   3368  HW2 SOL   759       6.480  37.401  14.651  1.00  0.00           H
ATOM   3369  OW  SOL   760       6.060  28.261   1.230  1.00  0.00           O
ATOM   3370  HW1 SOL   760       6.130  29.101   0.690  1.00  0.00           H
ATOM   3371  HW2 SOL   760       6.520  28.391   2.110  1.00  0.00           H
ATOM   3372  OW  SOL   761      15.941  19.761  14.801  1.00  0.00           O
ATOM   3373  HW1 SOL   761      15.761  20.431  14.081  1.00  0.00           H
ATOM   3374  HW2 SOL   761      15.911  20.221  15.691  1.00  0.00           H
ATOM   3375  OW  SOL   762       1.220  25.051   5.630  1.00  0.00           O
ATOM   3376  HW1 SOL   762       0.770  24.171   5.800  1.00  0.00           H
ATOM   3377  HW2 SOL   762       1.210  25.591   6.470  1.00  0.00           H
ATOM   3378  OW  SOL   763      18.421  36.291   3.590  1.00  0.00           O
ATOM   3379  HW1 SOL   763      18.961  36.001   4.390  1.00  0.00           H
ATOM   3380  HW2 SOL   763      18.721  37.191   3.300  1.00  0.00           H
ATOM   3381  OW  SOL   764       0.270  34.581   1.170  1.00  0.00           O
ATOM   3382  HW1 SOL   764       0.080  33.621   1.380  1.00  0.00           H
ATOM   3383  HW2 SOL   764      -0.060  35.161   1.920  1.00  0.00           H
ATOM   3384  OW  SOL   765      16.891  27.841   6.120  1.00  0.00           O
ATOM   3385  HW1 SOL   765      17.841  27.551   6.200  1.00  0.00           H
ATOM   3386  HW2 SOL   765      16.811  28.491   5.370  1.00  0.00           H
ATOM   3387  OW  SOL   766      16.411  29.701   4.320  1.00  0.00           O
ATOM   3388  HW1 SOL   766      17.271  29.721   3.800  1.00  0.00           H
ATOM   3389  HW2 SOL   766      16.551  30.171   5.200  1.00  0.00           H
ATOM   3390  OW  SOL   767       1.130  25.991  15.971  1.00  0.00           O
ATOM   3391  HW1 SOL   767       2.010  25.861  16.421  1.00  0.00           H
ATOM   3392  HW2 SOL   767       1.000  26.961  15.751  1.00  0.00           H
ATOM   3393  OW  SOL   768       6.130  32.271   7.260  1.00  0.00           O
ATOM   3394  HW1 SOL   768       5.640  31.401   7.350  1.00  0.00           H
ATOM   3395  HW2 SOL   768       5.900  32.701   6.390  1.00  0.00           H
ATOM   3396  OW  SOL   769      12.931  30.901  14.231  1.00  0.00           O
ATOM   3397  HW1 SOL   769      13.301  30.171  13.651  1.00  0.00           H
ATOM   3398  HW2 SOL   769      13.451  30.951  15.081  1.00  0.00           H
ATOM   3399  OW  SOL   770       8.090  18.661   5.020  1.00  0.00           O
ATOM   3400  HW1 SOL   770       8.490  19.571   4.930  1.00  0.00           H
ATOM   3401  HW2 SOL   770       7.090  18.741   5.080  1.00  0.00           H
ATOM   3402  OW  SOL   771       1.970  28.381  12.641  1.00  0.00           O
ATOM   3403  HW1 SOL   771       2.860  27.931  12.501  1.00  0.00           H
ATOM   3404  HW2 SOL   771       1.240  27.731  12.451  1.00  0.00           H
ATOM   3405  OW  SOL   772      15.251  28.611   1.900  1.00  0.00           O
ATOM   3406  HW1 SOL   772      14.621  27.851   2.030  1.00  0.00           H
ATOM   3407  HW2 SOL   772      15.731  28.791   2.760  1.00  0.00           H
ATOM   3408  OW  SOL   773      11.871  36.541  16.161  1.00  0.00           O
ATOM   3409  HW1 SOL   773      12.111  37.141  15.401  1.00  0.00           H
ATOM   3410  HW2 SOL   773      11.941  35.591  15.861  1.00  0.00           H
ATOM   3411  OW  SOL   774       3.170  21.131  18.011  1.00  0.00           O
ATOM   3412  HW1 SOL   774       3.880  21.841  18.071  1.00  0.00           H
ATOM   3413  HW2 SOL   774       2.290  21.521  18.291  1.00  0.00           H
ATOM   3414  OW  SOL   775      14.661  32.791   9.531  1.00  0.00           O
ATOM   3415  HW1 SOL   775      14.071  32.851  10.331  1.00  0.00           H
ATOM   3416  HW2 SOL   775      14.511  31.911   9.071  1.00  0.00           H
ATOM   3417  OW  SOL   776      16.671  35.761   5.720  1.00  0.00           O
ATOM   3418  HW1 SOL   776      16.261  35.531   4.840  1.00  0.00           H
ATOM   3419  HW2 SOL   776      16.491  35.021   6.370  1.00  0.00           H
ATOM   3420  OW  SOL   777       5.980  25.911   2.700  1.00  0.00           O
ATOM   3421  HW1 SOL   777       6.220  26.601   2.020  1.00  0.00           H
ATOM   3422  HW2 SOL   777       5.200  26.241   3.240  1.00  0.00           H
ATOM   3423  OW  SOL   778      12.811  22.071   9.441  1.00  0.00           O
ATOM   3424  HW1 SOL   778      11.951  21.571   9.311  1.00  0.00           H
ATOM   3425  HW2 SOL   778      13.431  21.531  10.001  1.00  0.00           H
ATOM   3426  OW  SOL   779      15.761  35.241   3.070  1.00  0.00           O
ATOM   3427  HW1 SOL   779      16.651  35.701   3.100  1.00  0.00           H
ATOM   3428  HW2 SOL   779      15.551  35.001   2.120  1.00  0.00           H
ATOM   3429  OW  SOL   780       8.070  24.671  14.651  1.00  0.00           O
ATOM   3430  HW1 SOL   780       7.600  24.641  15.541  1.00  0.00           H
ATOM   3431  HW2 SOL   780       7.560  24.121  13.991  1.00  0.00           H
ATOM   3432  OW  SOL   781      13.941  23.311  16.741  1.00  0.00           O
ATOM   3433  HW1 SOL   781      13.741  23.741  17.621  1.00  0.00           H
ATOM   3434  HW2 SOL   781      14.721  22.691  16.831  1.00  0.00           H
ATOM   3435  OW  SOL   782       9.731  27.521  15.721  1.00  0.00           O
ATOM   3436  HW1 SOL   782      10.191  26.681  15.431  1.00  0.00           H
ATOM   3437  HW2 SOL   782       9.171  27.861  14.971  1.00  0.00           H
ATOM   3438  OW  SOL   783       9.911  22.721  12.421  1.00  0.00           O
ATOM   3439  HW1 SOL   783       9.141  23.061  12.961  1.00  0.00           H
ATOM   3440  HW2 SOL   783       9.571  22.211  11.631  1.00  0.00           H
ATOM   3441  OW  SOL   784      10.411  25.631   4.290  1.00  0.00           O
ATOM   3442  HW1 SOL   784      10.671  25.591   5.250  1.00  0.00           H
ATOM   3443  HW2 SOL   784       9.561  25.121   4.150  1.00  0.00           H
ATOM   3444  OW  SOL   785       0.760  26.731   7.890  1.00  0.00           O
ATOM   3445  HW1 SOL   785       1.750  26.611   7.980  1.00  0.00           H
ATOM   3446  HW2 SOL   785       0.520  27.681   8.100  1.00  0.00           H
ATOM   3447  OW  SOL   786       1.300  36.831  15.711  1.00  0.00           O
ATOM   3448  HW1 SOL   786       1.200  36.681  16.701  1.00  0.00           H
ATOM   3449  HW2 SOL   786       0.440  37.191  15.351  1.00  0.00           H
ATOM   3450  OW  SOL   787       8.650  22.101   1.950  1.00  0.00           O
ATOM   3451  HW1 SOL   787       9.240  22.731   1.460  1.00  0.00           H
ATOM   3452  HW2 SOL   787       8.840  21.161   1.660  1.00  0.00           H
ATOM   3453  OW  SOL   788      17.191  24.471  18.311  1.00  0.00           O
ATOM   3454  HW1 SOL   788      16.931  25.361  17.951  1.00  0.00           H
ATOM   3455  HW2 SOL   788      17.171  23.791  17.581  1.00  0.00           H
ATOM   3456  OW  SOL   789      13.621  30.061   5.450  1.00  0.00           O
ATOM   3457  HW1 SOL   789      14.451  29.771   4.970  1.00  0.00           H
ATOM   3458  HW2 SOL   789      13.131  30.731   4.890  1.00  0.00           H
ATOM   3459  OW  SOL   790       5.500  20.581   8.850  1.00  0.00           O
ATOM   3460  HW1 SOL   790       5.450  20.531   9.850  1.00  0.00           H
ATOM   3461  HW2 SOL   790       5.520  21.541   8.560  1.00  0.00           H
ATOM   3462  OW  SOL   791      10.081  33.181   4.770  1.00  0.00           O
ATOM   3463  HW1 SOL   791       9.621  33.901   4.250  1.00  0.00           H
ATOM   3464  HW2 SOL   791      10.041  33.381   5.750  1.00  0.00           H
ATOM   3465  OW  SOL   792       3.510  36.631   8.530  1.00  0.00           O
ATOM   3466  HW1 SOL   792       4.010  35.771   8.590  1.00  0.00           H
ATOM   3467  HW2 SOL   792       4.160  37.401   8.500  1.00  0.00           H
ATOM   3468  OW  SOL   793      12.271  34.121  15.061  1.00  0.00           O
ATOM   3469  HW1 SOL   793      12.331  33.351  15.701  1.00  0.00           H
ATOM   3470  HW2 SOL   793      11.751  33.861  14.261  1.00  0.00           H
ATOM   3471  OW  SOL   794       3.210  28.051   2.420  1.00  0.00           O
ATOM   3472  HW1 SOL   794       4.030  28.441   2.000  1.00  0.00           H
ATOM   3473  HW2 SOL   794       2.940  27.231   1.930  1.00  0.00           H
ATOM   3474  OW  SOL   795      14.581  25.971   7.280  1.00  0.00           O
ATOM   3475  HW1 SOL   795      14.531  25.321   8.030  1.00  0.00           H
ATOM   3476  HW2 SOL   795      15.381  26.561   7.410  1.00  0.00           H
ATOM   3477  OW  SOL   796       4.610  31.281  17.271  1.00  0.00           O
ATOM   3478  HW1 SOL   796       4.110  31.291  16.411  1.00  0.00           H
ATOM   3479  HW2 SOL   796       3.980  31.101  18.031  1.00  0.00           H
ATOM   3480  OW  SOL   797      11.111  36.381   2.370  1.00  0.00           O
ATOM   3481  HW1 SOL   797      10.511  35.761   2.870  1.00  0.00           H
ATOM   3482  HW2 SOL   797      11.421  35.941   1.520  1.00  0.00           H
ATOM   3483  OW  SOL   798       2.020  21.471  14.981  1.00  0.00           O
ATOM   3484  HW1 SOL   798       1.220  22.071  14.851  1.00  0.00           H
ATOM   3485  HW2 SOL   798       1.920  20.981  15.841  1.00  0.00           H
ATOM   3486  OW  SOL   799      16.321  32.391   0.810  1.00  0.00           O
ATOM   3487  HW1 SOL   799      16.001  33.331   0.710  1.00  0.00           H
ATOM   3488  HW2 SOL   799      15.561  31.761   0.690  1.00  0.00           H
ATOM   3489  OW  SOL   800       4.640  36.051   3.230  1.00  0.00           O
ATOM   3490  HW1 SOL   800       4.970  36.441   4.090  1.00  0.00           H
ATOM   3491  HW2 SOL   800       5.400  35.981   2.580  1.00  0.00           H
ATOM   3492  OW  SOL   801      14.001  19.691   4.260  1.00  0.00           O
ATOM   3493  HW1 SOL   801      13.761  19.321   3.360  1.00  0.00           H
ATOM   3494  HW2 SOL   801      14.991  19.851   4.300  1.00  0.00           H
ATOM   3495  OW  SOL   802       2.490  36.471  12.411  1.00  0.00           O
ATOM   3496  HW1 SOL   802       3.060  35.821  12.911  1.00  0.00           H
ATOM   3497  HW2 SOL   802       2.330  36.141  11.481  1.00  0.00           H
ATOM   3498  OW  SOL   803       9.401  35.601   9.040  1.00  0.00           O
ATOM   3499  HW1 SOL   803      10.201  35.031   9.250  1.00  0.00           H
ATOM   3500  HW2 SOL   803       8.911  35.201   8.270  1.00  0.00           H
ATOM   3501  OW  SOL   804       3.820  25.621   4.800  1.00  0.00           O
ATOM   3502  HW1 SOL   804       4.270  24.721   4.770  1.00  0.00           H
ATOM   3503  HW2 SOL   804       2.880  25.511   5.130  1.00  0.00           H
ATOM   3504  OW  SOL   805      15.471  20.841  17.291  1.00  0.00           O
ATOM   3505  HW1 SOL   805      15.421  21.211  18.211  1.00  0.00           H
ATOM   3506  HW2 SOL   805      14.751  20.151  17.171  1.00  0.00           H
ATOM   3507  OW  SOL   806       6.140  19.841   1.170  1.00  0.00           O
ATOM   3508  HW1 SOL   806       7.120  19.621   1.240  1.00  0.00           H
ATOM   3509  HW2 SOL   806       5.830  19.671   0.240  1.00  0.00           H
ATOM   3510  OW  SOL   807       7.810  21.261  17.491  1.00  0.00           O
ATOM   3511  HW1 SOL   807       8.480  20.651  17.921  1.00  0.00           H
ATOM   3512  HW2 SOL   807       7.080  21.451  18.141  1.00  0.00           H
ATOM   3513  OW  SOL   808       8.880  33.761  11.951  1.00  0.00           O
ATOM   3514  HW1 SOL   808       8.650  33.511  11.011  1.00  0.00           H
ATOM   3515  HW2 SOL   808       9.490  33.071  12.341  1.00  0.00           H
ATOM   3516  OW  SOL   809      13.511  24.521  14.331  1.00  0.00           O
ATOM   3517  HW1 SOL   809      13.791  24.091  15.181  1.00  0.00           H
ATOM   3518  HW2 SOL   809      13.761  25.481  14.341  1.00  0.00           H
ATOM   3519  OW  SOL   810       8.030  32.641   9.240  1.00  0.00           O
ATOM   3520  HW1 SOL   810       8.930  32.781   8.820  1.00  0.00           H
ATOM   3521  HW2 SOL   810       7.320  32.661   8.530  1.00  0.00           H
ATOM   3522  OW  SOL   811       9.220  23.651   8.990  1.00  0.00           O
ATOM   3523  HW1 SOL   811       8.970  23.561   8.030  1.00  0.00           H
ATOM   3524  HW2 SOL   811       9.700  22.831   9.300  1.00  0.00           H
ATOM   3525  OW  SOL   812       5.390  19.261   5.120  1.00  0.00           O
ATOM   3526  HW1 SOL   812       4.580  19.271   5.700  1.00  0.00           H
ATOM   3527  HW2 SOL   812       5.420  20.091   4.570  1.00  0.00           H
ATOM   3528  OW  SOL   813      14.341  30.501   0.410  1.00  0.00           O
ATOM   3529  HW1 SOL   813      14.661  29.741   0.980  1.00  0.00           H
ATOM   3530  HW2 SOL   813      13.421  30.771   0.710  1.00  0.00           H
ATOM   3531  OW  SOL   814       2.970  18.971   1.710  1.00  0.00           O
ATOM   3532  HW1 SOL   814       3.460  19.811   1.500  1.00  0.00           H
ATOM   3533  HW2 SOL   814       3.590  18.321   2.160  1.00  0.00           H
ATOM   3534  OW  SOL   815       9.351  20.981   4.800  1.00  0.00           O
ATOM   3535  HW1 SOL   815       8.871  21.391   4.020  1.00  0.00           H
ATOM   3536  HW2 SOL   815      10.341  20.961   4.610  1.00  0.00           H
ATOM   3537  OW  SOL   816      10.761  25.451  14.641  1.00  0.00           O
ATOM   3538  HW1 SOL   816       9.961  24.841  14.671  1.00  0.00           H
ATOM   3539  HW2 SOL   816      11.571  24.921  14.401  1.00  0.00           H
ATOM   3540  OW  SOL   817      12.271  34.321   7.930  1.00  0.00           O
ATOM   3541  HW1 SOL   817      12.481  35.061   7.280  1.00  0.00           H
ATOM   3542  HW2 SOL   817      12.951  34.321   8.660  1.00  0.00           H
ATOM   3543  OW  SOL   818       4.590  30.141   7.410  1.00  0.00           O
ATOM   3544  HW1 SOL   818       3.880  29.871   8.060  1.00  0.00           H
ATOM   3545  HW2 SOL   818       4.330  29.861   6.480  1.00  0.00           H
ATOM   3546  OW  SOL   819      12.711  36.591   5.910  1.00  0.00           O
ATOM   3547  HW1 SOL   819      13.151  37.231   5.270  1.00  0.00           H
ATOM   3548  HW2 SOL   819      12.211  37.111   6.610  1.00  0.00           H
ATOM   3549  OW  SOL   820      10.321  24.111   0.160  1.00  0.00           O
ATOM   3550  HW1 SOL   820       9.911  24.931  -0.230  1.00  0.00           H
ATOM   3551  HW2 SOL   820      10.961  24.371   0.890  1.00  0.00           H
ATOM   3552  OW  SOL   821       0.780  24.181  13.861  1.00  0.00           O
ATOM   3553  HW1 SOL   821       1.700  24.171  13.451  1.00  0.00           H
ATOM   3554  HW2 SOL   821       0.720  24.921  14.531  1.00  0.00           H
ATOM   3555  OW  SOL   822       5.610  20.841  11.471  1.00  0.00           O
ATOM   3556  HW1 SOL   822       5.990  20.001  11.841  1.00  0.00           H
ATOM   3557  HW2 SOL   822       4.730  21.031  11.911  1.00  0.00           H
ATOM   3558  OW  SOL   823       8.660  23.161   6.420  1.00  0.00           O
ATOM   3559  HW1 SOL   823       8.340  23.881   5.800  1.00  0.00           H
ATOM   3560  HW2 SOL   823       8.900  22.351   5.890  1.00  0.00           H
ATOM   3561  OW  SOL   824      10.171  19.011   7.530  1.00  0.00           O
ATOM   3562  HW1 SOL   824       9.451  19.061   6.840  1.00  0.00           H
ATOM   3563  HW2 SOL   824       9.931  18.321   8.220  1.00  0.00           H
ATOM   3564  OW  SOL   825      14.291  30.351   8.670  1.00  0.00           O
ATOM   3565  HW1 SOL   825      13.741  29.511   8.600  1.00  0.00           H
ATOM   3566  HW2 SOL   825      14.551  30.641   7.750  1.00  0.00           H
ATOM   3567  OW  SOL   826      14.661  24.521   9.921  1.00  0.00           O
ATOM   3568  HW1 SOL   826      14.361  23.571   9.991  1.00  0.00           H
ATOM   3569  HW2 SOL   826      15.391  24.681  10.581  1.00  0.00           H
ATOM   3570  OW  SOL   827      18.571  26.951   3.770  1.00  0.00           O
ATOM   3571  HW1 SOL   827      18.991  26.311   4.410  1.00  0.00           H
ATOM   3572  HW2 SOL   827      18.191  26.441   2.990  1.00  0.00           H
ATOM   3573  OW  SOL   828       4.880  32.471   1.740  1.00  0.00           O
ATOM   3574  HW1 SOL   828       4.010  32.321   2.210  1.00  0.00           H
ATOM   3575  HW2 SOL   828       4.710  32.731   0.790  1.00  0.00           H
ATOM   3576  OW  SOL   829      16.641  31.421   6.570  1.00  0.00           O
ATOM   3577  HW1 SOL   829      17.631  31.501   6.710  1.00  0.00           H
ATOM   3578  HW2 SOL   829      16.191  32.261   6.880  1.00  0.00           H
ATOM   3579  OW  SOL   830      13.901  24.371   0.780  1.00  0.00           O
ATOM   3580  HW1 SOL   830      13.361  24.161   1.590  1.00  0.00           H
ATOM   3581  HW2 SOL   830      14.811  23.961   0.870  1.00  0.00           H
ATOM   3582  OW  SOL   831       5.270  21.181   3.280  1.00  0.00           O
ATOM   3583  HW1 SOL   831       5.540  20.591   2.530  1.00  0.00           H
ATOM   3584  HW2 SOL   831       5.270  22.131   2.970  1.00  0.00           H
ATOM   3585  OW  SOL   832      17.541  30.851  15.881  1.00  0.00           O
ATOM   3586  HW1 SOL   832      18.451  30.461  15.751  1.00  0.00           H
ATOM   3587  HW2 SOL   832      17.621  31.811  16.121  1.00  0.00           H
ATOM   3588  OW  SOL   833      10.641  32.091  13.401  1.00  0.00           O
ATOM   3589  HW1 SOL   833       9.841  31.861  13.951  1.00  0.00           H
ATOM   3590  HW2 SOL   833      11.471  31.831  13.891  1.00  0.00           H
ATOM   3591  OW  SOL   834      15.921  34.911  16.251  1.00  0.00           O
ATOM   3592  HW1 SOL   834      16.191  35.251  15.351  1.00  0.00           H
ATOM   3593  HW2 SOL   834      16.711  34.531  16.711  1.00  0.00           H
ATOM   3594  OW  SOL   835      11.111  30.571  11.001  1.00  0.00           O
ATOM   3595  HW1 SOL   835      10.711  31.011  11.811  1.00  0.00           H
ATOM   3596  HW2 SOL   835      10.701  30.941  10.171  1.00  0.00           H
ATOM   3597  OW  SOL   836      16.381  29.611  10.791  1.00  0.00           O
ATOM   3598  HW1 SOL   836      16.431  30.421  11.381  1.00  0.00           H
ATOM   3599  HW2 SOL   836      15.521  29.631  10.281  1.00  0.00           H
ATOM   3600  OW  SOL   837       9.150  19.511  14.021  1.00  0.00           O
ATOM   3601  HW1 SOL   837       9.400  19.311  13.071  1.00  0.00           H
ATOM   3602  HW2 SOL   837       9.870  20.071  14.441  1.00  0.00           H
ATOM   3603  OW  SOL   838       9.801  29.781  17.191  1.00  0.00           O
ATOM   3604  HW1 SOL   838       8.811  29.841  17.291  1.00  0.00           H
ATOM   3605  HW2 SOL   838      10.031  28.981  16.631  1.00  0.00           H
ATOM   3606  OW  SOL   839       7.050  29.121   3.680  1.00  0.00           O
ATOM   3607  HW1 SOL   839       6.910  29.191   4.670  1.00  0.00           H
ATOM   3608  HW2 SOL   839       7.890  28.611   3.500  1.00  0.00           H
ATOM   3609  OW  SOL   840       4.100  26.751  12.511  1.00  0.00           O
ATOM   3610  HW1 SOL   840       4.960  26.871  13.011  1.00  0.00           H
ATOM   3611  HW2 SOL   840       3.680  25.881  12.781  1.00  0.00           H
ATOM   3612  OW  SOL   841      12.741  22.481  12.621  1.00  0.00           O
ATOM   3613  HW1 SOL   841      12.951  23.221  13.261  1.00  0.00           H
ATOM   3614  HW2 SOL   841      11.851  22.651  12.191  1.00  0.00           H
ATOM   3615  OW  SOL   842       0.640  34.261  13.311  1.00  0.00           O
ATOM   3616  HW1 SOL   842       0.180  35.081  12.971  1.00  0.00           H
ATOM   3617  HW2 SOL   842       1.620  34.451  13.401  1.00  0.00           H
ATOM   3618  OW  SOL   843       3.670  29.621   5.010  1.00  0.00           O
ATOM   3619  HW1 SOL   843       3.600  30.451   4.450  1.00  0.00           H
ATOM   3620  HW2 SOL   843       3.710  28.821   4.410  1.00  0.00           H
ATOM   3621  OW  SOL   844       5.660  23.991   8.650  1.00  0.00           O
ATOM   3622  HW1 SOL   844       5.780  24.651   7.910  1.00  0.00           H
ATOM   3623  HW2 SOL   844       6.120  24.331   9.480  1.00  0.00           H
ATOM   3624  OW  SOL   845      12.521  32.101   3.880  1.00  0.00           O
ATOM   3625  HW1 SOL   845      13.021  32.871   4.280  1.00  0.00           H
ATOM   3626  HW2 SOL   845      11.571  32.121   4.200  1.00  0.00           H
ATOM   3627  OW  SOL   846      12.721  33.071  11.421  1.00  0.00           O
ATOM   3628  HW1 SOL   846      13.191  33.201  12.291  1.00  0.00           H
ATOM   3629  HW2 SOL   846      12.061  32.331  11.511  1.00  0.00           H
ATOM   3630  OW  SOL   847      15.821  25.011   4.720  1.00  0.00           O
ATOM   3631  HW1 SOL   847      15.511  25.621   5.450  1.00  0.00           H
ATOM   3632  HW2 SOL   847      16.321  25.531   4.030  1.00  0.00           H
ATOM   3633  OW  SOL   848       3.540  33.721  13.291  1.00  0.00           O
ATOM   3634  HW1 SOL   848       3.330  33.281  12.421  1.00  0.00           H
ATOM   3635  HW2 SOL   848       4.510  33.981  13.321  1.00  0.00           H
ATOM   3636  OW  SOL   849       4.020  26.131  15.981  1.00  0.00           O
ATOM   3637  HW1 SOL   849       4.700  26.681  15.511  1.00  0.00           H
ATOM   3638  HW2 SOL   849       4.420  25.251  16.251  1.00  0.00           H
ATOM   3639  OW  SOL   850      15.871  26.411  16.701  1.00  0.00           O
ATOM   3640  HW1 SOL   850      14.951  26.791  16.651  1.00  0.00           H
ATOM   3641  HW2 SOL   850      16.471  26.881  16.051  1.00  0.00           H
ATOM   3642  OW  SOL   851      10.131  19.671  17.701  1.00  0.00           O
ATOM   3643  HW1 SOL   851      10.191  20.521  17.181  1.00  0.00           H
ATOM   3644  HW2 SOL   851      10.451  18.911  17.131  1.00  0.00           H
ATOM   3645  OW  SOL   852       5.040  19.121  17.401  1.00  0.00           O
ATOM   3646  HW1 SOL   852       4.620  18.551  16.701  1.00  0.00           H
ATOM   3647  HW2 SOL   852       4.380  19.811  17.721  1.00  0.00           H
ATOM   3648  OW  SOL   853       5.730  27.321  10.291  1.00  0.00           O
ATOM   3649  HW1 SOL   853       6.170  28.211  10.201  1.00  0.00           H
ATOM   3650  HW2 SOL   853       5.100  27.321  11.061  1.00  0.00           H
ATOM   3651  OW  SOL   854      13.601  27.241  10.451  1.00  0.00           O
ATOM   3652  HW1 SOL   854      12.851  27.241   9.791  1.00  0.00           H
ATOM   3653  HW2 SOL   854      13.971  26.321  10.541  1.00  0.00           H
ATOM   3654  OW  SOL   855      12.091  23.871   2.750  1.00  0.00           O
ATOM   3655  HW1 SOL   855      12.221  23.031   3.290  1.00  0.00           H
ATOM   3656  HW2 SOL   855      11.801  24.611   3.350  1.00  0.00           H
ATOM   3657  OW  SOL   856       3.070  20.751  12.311  1.00  0.00           O
ATOM   3658  HW1 SOL   856       2.840  21.121  13.211  1.00  0.00           H
ATOM   3659  HW2 SOL   856       2.770  19.801  12.251  1.00  0.00           H
ATOM   3660  OW  SOL   857       0.370  31.721  12.821  1.00  0.00           O
ATOM   3661  HW1 SOL   857       0.900  31.231  13.501  1.00  0.00           H
ATOM   3662  HW2 SOL   857       0.590  32.701  12.871  1.00  0.00           H
ATOM   3663  OW  SOL   858       7.320  24.961  10.641  1.00  0.00           O
ATOM   3664  HW1 SOL   858       7.910  24.701   9.881  1.00  0.00           H
ATOM   3665  HW2 SOL   858       7.040  25.921  10.531  1.00  0.00           H
ATOM   3666  OW  SOL   859      17.281  27.971  18.541  1.00  0.00           O
ATOM   3667  HW1 SOL   859      16.821  27.901  17.651  1.00  0.00           H
ATOM   3668  HW2 SOL   859      16.661  28.411  19.201  1.00  0.00           H
ATOM   3669  OW  SOL   860       3.070  19.251   6.180  1.00  0.00           O
ATOM   3670  HW1 SOL   860       2.960  20.191   6.510  1.00  0.00           H
ATOM   3671  HW2 SOL   860       3.020  18.621   6.950  1.00  0.00           H
ATOM   3672  OW  SOL   861      16.221  22.291   3.740  1.00  0.00           O
ATOM   3673  HW1 SOL   861      16.241  21.531   4.380  1.00  0.00           H
ATOM   3674  HW2 SOL   861      15.741  23.061   4.140  1.00  0.00           H
ATOM   3675  OW  SOL   862      10.231  26.281   9.661  1.00  0.00           O
ATOM   3676  HW1 SOL   862      10.381  26.491  10.621  1.00  0.00           H
ATOM   3677  HW2 SOL   862       9.931  25.331   9.571  1.00  0.00           H
ATOM   3678  OW  SOL   863       9.801  34.351  17.001  1.00  0.00           O
ATOM   3679  HW1 SOL   863       9.601  34.791  16.121  1.00  0.00           H
ATOM   3680  HW2 SOL   863      10.191  33.441  16.841  1.00  0.00           H
ATOM   3681  OW  SOL   864      18.591  33.801  16.051  1.00  0.00           O
ATOM   3682  HW1 SOL   864      18.731  34.071  15.101  1.00  0.00           H
ATOM   3683  HW2 SOL   864      19.421  34.021  16.581  1.00  0.00           H
ATOM   3684  OW  SOL   865       3.500  27.601  18.041  1.00  0.00           O
ATOM   3685  HW1 SOL   865       4.260  28.041  18.521  1.00  0.00           H
ATOM   3686  HW2 SOL   865       3.850  27.131  17.221  1.00  0.00           H
ATOM   3687  OW  SOL   866      15.401  21.361   1.250  1.00  0.00           O
ATOM   3688  HW1 SOL   866      14.791  20.611   1.480  1.00  0.00           H
ATOM   3689  HW2 SOL   866      15.621  21.881   2.080  1.00  0.00           H
ATOM   3690  OW  SOL   867      13.031  27.001   0.420  1.00  0.00           O
ATOM   3691  HW1 SOL   867      13.371  26.071   0.570  1.00  0.00           H
ATOM   3692  HW2 SOL   867      13.211  27.271  -0.530  1.00  0.00           H
ATOM   3693  OW  SOL   868      10.681  31.951   8.490  1.00  0.00           O
ATOM   3694  HW1 SOL   868      10.751  31.111   7.940  1.00  0.00           H
ATOM   3695  HW2 SOL   868      11.301  32.641   8.130  1.00  0.00           H
ATOM   3696  OW  SOL   869       3.190  26.721   9.491  1.00  0.00           O
ATOM   3697  HW1 SOL   869       4.120  27.081   9.541  1.00  0.00           H
ATOM   3698  HW2 SOL   869       3.130  25.871  10.011  1.00  0.00           H
ATOM   3699  OW  SOL   870       3.390  23.711  10.061  1.00  0.00           O
ATOM   3700  HW1 SOL   870       2.870  22.881   9.891  1.00  0.00           H
ATOM   3701  HW2 SOL   870       4.160  23.761   9.421  1.00  0.00           H
ATOM   3702  OW  SOL   871      11.381  22.421  16.781  1.00  0.00           O
ATOM   3703  HW1 SOL   871      10.931  23.051  17.421  1.00  0.00           H
ATOM   3704  HW2 SOL   871      12.311  22.731  16.611  1.00  0.00           H
ATOM   3705  OW  SOL   872      11.601  20.691  14.771  1.00  0.00           O
ATOM   3706  HW1 SOL   872      11.601  21.331  15.541  1.00  0.00           H
ATOM   3707  HW2 SOL   872      11.881  21.171  13.941  1.00  0.00           H
ATOM   3708  OW  SOL   873       0.880  36.631   9.270  1.00  0.00           O
ATOM   3709  HW1 SOL   873       0.460  35.771   9.000  1.00  0.00           H
ATOM   3710  HW2 SOL   873       1.820  36.661   8.930  1.00  0.00           H
ATOM   3711  OW  SOL   874      10.021  26.581  12.381  1.00  0.00           O
ATOM   3712  HW1 SOL   874      10.431  26.261  13.241  1.00  0.00           H
ATOM   3713  HW2 SOL   874       9.061  26.311  12.351  1.00  0.00           H
ATOM   3714  OW  SOL   875       0.400  24.061  11.141  1.00  0.00           O
ATOM   3715  HW1 SOL   875       1.250  23.731  10.731  1.00  0.00           H
ATOM   3716  HW2 SOL   875       0.530  24.211  12.121  1.00  0.00           H
ATOM   3717  OW  SOL   876       1.890  23.821  17.221  1.00  0.00           O
ATOM   3718  HW1 SOL   876       2.480  23.421  16.521  1.00  0.00           H
ATOM   3719  HW2 SOL   876       1.310  24.531  16.811  1.00  0.00           H
ATOM   3720  OW  SOL   877      13.691  28.121  16.601  1.00  0.00           O
ATOM   3721  HW1 SOL   877      14.081  29.011  16.801  1.00  0.00           H
ATOM   3722  HW2 SOL   877      13.791  27.921  15.631  1.00  0.00           H
ATOM   3723  OW  SOL   878       8.150  24.341   3.250  1.00  0.00           O
ATOM   3724  HW1 SOL   878       8.220  23.451   2.790  1.00  0.00           H
ATOM   3725  HW2 SOL   878       7.210  24.681   3.170  1.00  0.00           H
ATOM   3726  OW  SOL   879      16.571  24.661  12.061  1.00  0.00           O
ATOM   3727  HW1 SOL   879      16.191  23.971  12.681  1.00  0.00           H
ATOM   3728  HW2 SOL   879      17.391  24.301  11.621  1.00  0.00           H
ATOM   3729  OW  SOL   880       2.520  34.261  17.441  1.00  0.00           O
ATOM   3730  HW1 SOL   880       2.220  34.831  18.201  1.00  0.00           H
ATOM   3731  HW2 SOL   880       2.450  33.291  17.701  1.00  0.00           H
ATOM   3732  OW  SOL   881       6.710  23.261  12.691  1.00  0.00           O
ATOM   3733  HW1 SOL   881       6.370  22.371  12.391  1.00  0.00           H
ATOM   3734  HW2 SOL   881       6.970  23.801  11.891  1.00  0.00           H
ATOM   3735  OW  SOL   882       9.300  35.401  14.651  1.00  0.00           O
ATOM   3736  HW1 SOL   882       9.060  35.221  13.701  1.00  0.00           H
ATOM   3737  HW2 SOL   882       9.600  36.341  14.751  1.00  0.00           H
ATOM   3738  OW  SOL   883       4.730  23.621   1.910  1.00  0.00           O
ATOM   3739  HW1 SOL   883       5.340  24.421   1.950  1.00  0.00           H
ATOM   3740  HW2 SOL   883       3.780  23.931   1.980  1.00  0.00           H
ATOM   3741  OW  SOL   884       1.590  29.991  14.661  1.00  0.00           O
ATOM   3742  HW1 SOL   884       1.810  29.381  15.421  1.00  0.00           H
ATOM   3743  HW2 SOL   884       1.690  29.501  13.801  1.00  0.00           H
ATOM   3744  OW  SOL   885      13.471  29.211  12.341  1.00  0.00           O
ATOM   3745  HW1 SOL   885      13.711  28.581  11.601  1.00  0.00           H
ATOM   3746  HW2 SOL   885      12.571  29.611  12.161  1.00  0.00           H
ATOM   3747  OW  SOL   886      13.021  27.171   3.090  1.00  0.00           O
ATOM   3748  HW1 SOL   886      12.161  26.861   3.510  1.00  0.00           H
ATOM   3749  HW2 SOL   886      12.981  27.031   2.100  1.00  0.00           H
ATOM   3750  OW  SOL   887      17.591  36.091  11.541  1.00  0.00           O
ATOM   3751  HW1 SOL   887      18.201  36.391  10.811  1.00  0.00           H
ATOM   3752  HW2 SOL   887      17.211  35.201  11.321  1.00  0.00           H
ATOM   3753  OW  SOL   888      12.521  35.931  11.281  1.00  0.00           O
ATOM   3754  HW1 SOL   888      13.361  35.981  10.741  1.00  0.00           H
ATOM   3755  HW2 SOL   888      12.291  34.971  11.461  1.00  0.00           H
ATOM   3756  OW  SOL   889       0.830  31.201  10.221  1.00  0.00           O
ATOM   3757  HW1 SOL   889       0.780  31.191  11.221  1.00  0.00           H
ATOM   3758  HW2 SOL   889       0.000  30.791   9.841  1.00  0.00           H
ATOM   3759  OW  SOL   890       6.880  35.241  17.161  1.00  0.00           O
ATOM   3760  HW1 SOL   890       6.320  36.051  17.251  1.00  0.00           H
ATOM   3761  HW2 SOL   890       7.400  35.281  16.301  1.00  0.00           H
ATOM   3762  OW  SOL   891       9.030  19.481   1.330  1.00  0.00           O
ATOM   3763  HW1 SOL   891       9.540  19.491   0.470  1.00  0.00           H
ATOM   3764  HW2 SOL   891       9.590  19.061   2.040  1.00  0.00           H
ATOM   3765  OW  SOL   892      17.261  19.971   5.230  1.00  0.00           O
ATOM   3766  HW1 SOL   892      17.991  19.801   4.560  1.00  0.00           H
ATOM   3767  HW2 SOL   892      16.951  19.101   5.610  1.00  0.00           H
ATOM   3768  OW  SOL   893      13.881  34.351   4.770  1.00  0.00           O
ATOM   3769  HW1 SOL   893      14.551  34.471   4.030  1.00  0.00           H
ATOM   3770  HW2 SOL   893      13.481  35.241   5.000  1.00  0.00           H
ATOM   3771  OW  SOL   894       1.300  36.561  18.511  1.00  0.00           O
ATOM   3772  HW1 SOL   894       0.890  35.821  19.041  1.00  0.00           H
ATOM   3773  HW2 SOL   894       1.940  37.071  19.091  1.00  0.00           H
ATOM   3774  OW  SOL   895      12.801  27.891   6.720  1.00  0.00           O
ATOM   3775  HW1 SOL   895      13.401  27.081   6.740  1.00  0.00           H
ATOM   3776  HW2 SOL   895      13.201  28.581   6.120  1.00  0.00           H
ATOM   3777  OW  SOL   896       8.300  31.351  14.221  1.00  0.00           O
ATOM   3778  HW1 SOL   896       8.250  31.681  15.171  1.00  0.00           H
ATOM   3779  HW2 SOL   896       7.440  31.541  13.761  1.00  0.00           H
ATOM   3780  OW  SOL   897       6.720  34.781   1.540  1.00  0.00           O
ATOM   3781  HW1 SOL   897       6.810  34.881   0.550  1.00  0.00           H
ATOM   3782  HW2 SOL   897       6.320  33.891   1.750  1.00  0.00           H
ATOM   3783  OW  SOL   898      16.501  35.821  13.941  1.00  0.00           O
ATOM   3784  HW1 SOL   898      17.031  35.921  13.101  1.00  0.00           H
ATOM   3785  HW2 SOL   898      16.231  36.721  14.281  1.00  0.00           H
ATOM   3786  OW  SOL   899      18.411  20.371   9.631  1.00  0.00           O
ATOM   3787  HW1 SOL   899      18.801  19.521   9.271  1.00  0.00           H
ATOM   3788  HW2 SOL   899      17.431  20.391   9.441  1.00  0.00           H
ATOM   3789  OW  SOL   900       2.630  21.881   7.200  1.00  0.00           O
ATOM   3790  HW1 SOL   900       1.840  22.391   6.860  1.00  0.00           H
ATOM   3791  HW2 SOL   900       2.540  21.731   8.180  1.00  0.00           H
ATOM   3792  OW  SOL   901      11.941  34.741   0.310  1.00  0.00           O
ATOM   3793  HW1 SOL   901      12.001  33.811   0.680  1.00  0.00           H
ATOM   3794  HW2 SOL   901      11.351  34.741  -0.490  1.00  0.00           H
ATOM   3795  OW  SOL   902       8.220  28.641  13.721  1.00  0.00           O
ATOM   3796  HW1 SOL   902       8.620  28.631  12.801  1.00  0.00           H
ATOM   3797  HW2 SOL   902       8.320  29.561  14.121  1.00  0.00           H
ATOM   3798  OW  SOL   903       9.160  27.721   2.910  1.00  0.00           O
ATOM   3799  HW1 SOL   903       9.790  28.101   2.230  1.00  0.00           H
ATOM   3800  HW2 SOL   903       9.560  26.891   3.300  1.00  0.00           H
ATOM   3801  OW  SOL   904      15.041  34.691   0.440  1.00  0.00           O
ATOM   3802  HW1 SOL   904      14.121  35.061   0.510  1.00  0.00           H
ATOM   3803  HW2 SOL   904      15.421  34.891  -0.460  1.00  0.00           H
ATOM   3804  OW  SOL   905       3.720  31.501  14.901  1.00  0.00           O
ATOM   3805  HW1 SOL   905       3.590  32.431  14.561  1.00  0.00           H
ATOM   3806  HW2 SOL   905       2.880  30.981  14.771  1.00  0.00           H
ATOM   3807  OW  SOL   906      16.141  31.541  12.891  1.00  0.00           O
ATOM   3808  HW1 SOL   906      16.741  31.571  13.691  1.00  0.00           H
ATOM   3809  HW2 SOL   906      15.391  32.181  13.021  1.00  0.00           H
ATOM   3810  OW  SOL   907      10.391  29.601   6.960  1.00  0.00           O
ATOM   3811  HW1 SOL   907       9.691  29.131   7.500  1.00  0.00           H
ATOM   3812  HW2 SOL   907      10.981  28.921   6.530  1.00  0.00           H
ATOM   3813  OW  SOL   908      10.141  20.981   9.711  1.00  0.00           O
ATOM   3814  HW1 SOL   908      10.061  20.621   8.781  1.00  0.00           H
ATOM   3815  HW2 SOL   908      10.121  20.221  10.361  1.00  0.00           H
ATOM   3816  OW  SOL   909       5.900  33.491   4.910  1.00  0.00           O
ATOM   3817  HW1 SOL   909       6.320  32.911   4.210  1.00  0.00           H
ATOM   3818  HW2 SOL   909       5.460  34.281   4.470  1.00  0.00           H
ATOM   3819  OW  SOL   910      17.091  22.471  13.811  1.00  0.00           O
ATOM   3820  HW1 SOL   910      17.821  23.161  13.851  1.00  0.00           H
ATOM   3821  HW2 SOL   910      17.371  21.721  13.221  1.00  0.00           H
ATOM   3822  OW  SOL   911       2.550  32.101   2.900  1.00  0.00           O
ATOM   3823  HW1 SOL   911       1.590  32.111   2.630  1.00  0.00           H
ATOM   3824  HW2 SOL   911       2.670  32.631   3.740  1.00  0.00           H
ATOM   3825  OW  SOL   912       1.050  28.751  17.261  1.00  0.00           O
ATOM   3826  HW1 SOL   912       0.280  28.421  17.801  1.00  0.00           H
ATOM   3827  HW2 SOL   912       1.900  28.451  17.681  1.00  0.00           H
ATOM   3828  OW  SOL   913       6.720  20.651  14.891  1.00  0.00           O
ATOM   3829  HW1 SOL   913       7.620  20.491  14.491  1.00  0.00           H
ATOM   3830  HW2 SOL   913       6.800  20.701  15.881  1.00  0.00           H
ATOM   3831  OW  SOL   914       0.750  22.071   0.330  1.00  0.00           O
ATOM   3832  HW1 SOL   914      -0.170  21.791   0.040  1.00  0.00           H
ATOM   3833  HW2 SOL   914       1.060  22.841  -0.230  1.00  0.00           H
ATOM   3834  OW  SOL   915      14.401  27.181  13.981  1.00  0.00           O
ATOM   3835  HW1 SOL   915      13.831  27.701  13.351  1.00  0.00           H
ATOM   3836  HW2 SOL   915      15.361  27.301  13.741  1.00  0.00           H
ATOM   3837  OW  SOL   916       0.720  20.281   3.180  1.00  0.00           O
ATOM   3838  HW1 SOL   916       0.550  21.111   2.640  1.00  0.00           H
ATOM   3839  HW2 SOL   916       1.620  19.911   2.960  1.00  0.00           H
ATOM   3840  OW  SOL   917      11.831  31.971   1.190  1.00  0.00           O
ATOM   3841  HW1 SOL   917      10.841  31.861   1.210  1.00  0.00           H
ATOM   3842  HW2 SOL   917      12.171  32.121   2.120  1.00  0.00           H
ATOM   3843  OW  SOL   918       6.130  27.041  14.311  1.00  0.00           O
ATOM   3844  HW1 SOL   918       6.690  27.851  14.141  1.00  0.00           H
ATOM   3845  HW2 SOL   918       6.720  26.241  14.341  1.00  0.00           H
ATOM   3846  OW  SOL   919      14.931  36.291   9.591  1.00  0.00           O
ATOM   3847  HW1 SOL   919      15.261  36.931   8.901  1.00  0.00           H
ATOM   3848  HW2 SOL   919      15.591  36.231  10.341  1.00  0.00           H
ATOM   3849  OW  SOL   920       7.160  24.271  17.081  1.00  0.00           O
ATOM   3850  HW1 SOL   920       7.350  24.921  17.821  1.00  0.00           H
ATOM   3851  HW2 SOL   920       7.760  23.471  17.171  1.00  0.00           H
ATOM   3852  OW  SOL   921      14.501  30.821  16.331  1.00  0.00           O
ATOM   3853  HW1 SOL   921      14.411  30.721  17.321  1.00  0.00           H
ATOM   3854  HW2 SOL   921      15.461  30.751  16.071  1.00  0.00           H
ATOM   3855  OW  SOL   922       3.900  36.031  15.601  1.00  0.00           O
ATOM   3856  HW1 SOL   922       2.990  36.441  15.581  1.00  0.00           H
ATOM   3857  HW2 SOL   922       3.830  35.091  15.921  1.00  0.00           H
ATOM   3858  OW  SOL   923      16.741  27.451  12.541  1.00  0.00           O
ATOM   3859  HW1 SOL   923      16.471  26.561  12.171  1.00  0.00           H
ATOM   3860  HW2 SOL   923      16.751  28.131  11.811  1.00  0.00           H
ATOM   3861  OW  SOL   924      12.251  21.871   4.490  1.00  0.00           O
ATOM   3862  HW1 SOL   924      12.901  21.131   4.380  1.00  0.00           H
ATOM   3863  HW2 SOL   924      12.451  22.371   5.330  1.00  0.00           H
ATOM   3864  OW  SOL   925       5.940  26.071   6.520  1.00  0.00           O
ATOM   3865  HW1 SOL   925       6.440  26.921   6.330  1.00  0.00           H
ATOM   3866  HW2 SOL   925       5.060  26.091   6.040  1.00  0.00           H
ATOM   3867  OW  SOL   926      17.771  22.041  16.421  1.00  0.00           O
ATOM   3868  HW1 SOL   926      17.601  22.351  15.481  1.00  0.00           H
ATOM   3869  HW2 SOL   926      16.931  21.671  16.801  1.00  0.00           H
ATOM   3870  OW  SOL   927      17.301  27.961  15.171  1.00  0.00           O
ATOM   3871  HW1 SOL   927      17.681  28.871  15.321  1.00  0.00           H
ATOM   3872  HW2 SOL   927      17.221  27.791  14.181  1.00  0.00           H
ATOM   3873  OW  SOL   928       8.590  32.361   0.160  1.00  0.00           O
ATOM   3874  HW1 SOL   928       8.130  32.511   1.040  1.00  0.00           H
ATOM   3875  HW2 SOL   928       9.030  33.211  -0.140  1.00  0.00           H
ATOM   3876  OW  SOL   929       6.610  36.521   9.531  1.00  0.00           O
ATOM   3877  HW1 SOL   929       6.150  37.401   9.401  1.00  0.00           H
ATOM   3878  HW2 SOL   929       7.600  36.641   9.461  1.00  0.00           H
ATOM   3879  OW  SOL   930       8.590  28.181   8.610  1.00  0.00           O
ATOM   3880  HW1 SOL   930       9.130  27.491   9.090  1.00  0.00           H
ATOM   3881  HW2 SOL   930       8.270  28.871   9.270  1.00  0.00           H
ATOM   3882  OW  SOL   931      18.611  34.311   8.510  1.00  0.00           O
ATOM   3883  HW1 SOL   931      17.901  34.191   7.810  1.00  0.00           H
ATOM   3884  HW2 SOL   931      18.621  33.521   9.110  1.00  0.00           H
ATOM   3885  OW  SOL   932       2.210  31.761  18.441  1.00  0.00           O
ATOM   3886  HW1 SOL   932       1.560  31.031  18.231  1.00  0.00           H
ATOM   3887  HW2 SOL   932       2.250  31.901  19.421  1.00  0.00           H
ATOM   3888  OW  SOL   933       0.790  31.021   6.530  1.00  0.00           O
ATOM   3889  HW1 SOL   933       0.780  30.551   7.410  1.00  0.00           H
ATOM   3890  HW2 SOL   933       1.610  30.741   6.020  1.00  0.00           H
ATOM   3891  OW  SOL   934       6.720  32.531  16.241  1.00  0.00           O
ATOM   3892  HW1 SOL   934       5.940  32.031  16.621  1.00  0.00           H
ATOM   3893  HW2 SOL   934       6.690  33.481  16.551  1.00  0.00           H
ATOM   3894  OW  SOL   935      18.241  20.541  12.271  1.00  0.00           O
ATOM   3895  HW1 SOL   935      18.201  19.641  12.711  1.00  0.00           H
ATOM   3896  HW2 SOL   935      18.271  20.431  11.281  1.00  0.00           H
ATOM   3897  OW  SOL   936       4.280  22.861   5.200  1.00  0.00           O
ATOM   3898  HW1 SOL   936       4.580  22.141   4.580  1.00  0.00           H
ATOM   3899  HW2 SOL   936       3.890  22.461   6.030  1.00  0.00           H
ATOM   3900  OW  SOL   937      17.051  33.491  11.041  1.00  0.00           O
ATOM   3901  HW1 SOL   937      16.121  33.241  10.771  1.00  0.00           H
ATOM   3902  HW2 SOL   937      17.311  32.991  11.861  1.00  0.00           H
ATOM   3903  OW  SOL   938       3.170  24.091  12.801  1.00  0.00           O
ATOM   3904  HW1 SOL   938       3.550  23.501  13.521  1.00  0.00           H
ATOM   3905  HW2 SOL   938       3.570  23.831  11.921  1.00  0.00           H
ATOM   3906  OW  SOL   939       8.120  34.481   6.870  1.00  0.00           O
ATOM   3907  HW1 SOL   939       8.440  34.581   5.930  1.00  0.00           H
ATOM   3908  HW2 SOL   939       7.330  33.861   6.890  1.00  0.00           H
ATOM   3909  OW  SOL   940      14.241  20.761  11.121  1.00  0.00           O
ATOM   3910  HW1 SOL   940      14.761  20.111  11.671  1.00  0.00           H
ATOM   3911  HW2 SOL   940      13.751  21.391  11.731  1.00  0.00           H
ATOM   3912  OW  SOL   941      10.011  18.961  11.541  1.00  0.00           O
ATOM   3913  HW1 SOL   941       9.381  18.241  11.231  1.00  0.00           H
ATOM   3914  HW2 SOL   941      10.941  18.601  11.541  1.00  0.00           H
ATOM   3915  OW  SOL   942       7.700  31.921   3.010  1.00  0.00           O
ATOM   3916  HW1 SOL   942       7.240  31.051   3.180  1.00  0.00           H
ATOM   3917  HW2 SOL   942       8.610  31.891   3.420  1.00  0.00           H
ATOM   3918  OW  SOL   943       6.180  34.291  12.841  1.00  0.00           O
ATOM   3919  HW1 SOL   943       6.130  35.111  13.411  1.00  0.00           H
ATOM   3920  HW2 SOL   943       7.070  34.261  12.391  1.00  0.00           H
ATOM   3921  OW  SOL   944      13.521  19.141   1.680  1.00  0.00           O
ATOM   3922  HW1 SOL   944      13.871  18.731   0.840  1.00  0.00           H
ATOM   3923  HW2 SOL   944      12.621  18.761   1.880  1.00  0.00           H
ATOM   3924  OW  SOL   945      13.001  23.151   6.910  1.00  0.00           O
ATOM   3925  HW1 SOL   945      12.411  23.951   6.950  1.00  0.00           H
ATOM   3926  HW2 SOL   945      13.151  22.801   7.840  1.00  0.00           H
ATOM   3927  OW  SOL   946      15.931  20.831   8.820  1.00  0.00           O
ATOM   3928  HW1 SOL   946      15.091  20.821   9.360  1.00  0.00           H
ATOM   3929  HW2 SOL   946      15.951  21.661   8.260  1.00  0.00           H
ATOM   3930  OW  SOL   947       0.390  29.391   3.000  1.00  0.00           O
ATOM   3931  HW1 SOL   947       1.380  29.281   2.910  1.00  0.00           H
ATOM   3932  HW2 SOL   947      -0.010  28.531   3.320  1.00  0.00           H
ATOM   3933  OW  SOL   948       8.750  35.081   3.370  1.00  0.00           O
ATOM   3934  HW1 SOL   948       7.980  34.731   2.830  1.00  0.00           H
ATOM   3935  HW2 SOL   948       8.430  35.791   3.990  1.00  0.00           H
ATOM   3936  OW  SOL   949       2.300  24.901  19.751  1.00  0.00           O
ATOM   3937  HW1 SOL   949       1.370  24.881  20.121  1.00  0.00           H
ATOM   3938  HW2 SOL   949       2.310  24.511  18.831  1.00  0.00           H
ATOM   3939  OW  SOL   950       2.250  21.371  28.581  1.00  0.00           O
ATOM   3940  HW1 SOL   950       2.600  21.201  29.501  1.00  0.00           H
ATOM   3941  HW2 SOL   950       1.370  20.921  28.461  1.00  0.00           H
ATOM   3942  OW  SOL   951       0.190  22.301  25.091  1.00  0.00           O
ATOM   3943  HW1 SOL   951      -0.630  22.731  25.481  1.00  0.00           H
ATOM   3944  HW2 SOL   951      -0.090  21.571  24.461  1.00  0.00           H
ATOM   3945  OW  SOL   952       5.690  31.371  30.271  1.00  0.00           O
ATOM   3946  HW1 SOL   952       4.760  31.301  29.901  1.00  0.00           H
ATOM   3947  HW2 SOL   952       5.800  32.261  30.711  1.00  0.00           H
ATOM   3948  OW  SOL   953      15.551  33.731  25.651  1.00  0.00           O
ATOM   3949  HW1 SOL   953      14.981  33.571  26.461  1.00  0.00           H
ATOM   3950  HW2 SOL   953      14.961  33.831  24.851  1.00  0.00           H
ATOM   3951  OW  SOL   954      11.351  25.651  25.791  1.00  0.00           O
ATOM   3952  HW1 SOL   954      11.921  26.431  25.541  1.00  0.00           H
ATOM   3953  HW2 SOL   954      10.751  25.911  26.551  1.00  0.00           H
ATOM   3954  OW  SOL   955      17.551  24.691  20.931  1.00  0.00           O
ATOM   3955  HW1 SOL   955      17.431  24.561  19.941  1.00  0.00           H
ATOM   3956  HW2 SOL   955      17.251  23.881  21.421  1.00  0.00           H
ATOM   3957  OW  SOL   956       7.680  30.061  28.851  1.00  0.00           O
ATOM   3958  HW1 SOL   956       6.900  30.231  29.451  1.00  0.00           H
ATOM   3959  HW2 SOL   956       8.020  30.931  28.491  1.00  0.00           H
ATOM   3960  OW  SOL   957       8.500  26.601  36.851  1.00  0.00           O
ATOM   3961  HW1 SOL   957       8.460  27.361  37.501  1.00  0.00           H
ATOM   3962  HW2 SOL   957       8.720  26.961  35.941  1.00  0.00           H
ATOM   3963  OW  SOL   958       6.860  30.231  36.651  1.00  0.00           O
ATOM   3964  HW1 SOL   958       7.460  31.021  36.791  1.00  0.00           H
ATOM   3965  HW2 SOL   958       6.000  30.541  36.241  1.00  0.00           H
ATOM   3966  OW  SOL   959       3.350  32.971  29.231  1.00  0.00           O
ATOM   3967  HW1 SOL   959       2.570  32.661  28.701  1.00  0.00           H
ATOM   3968  HW2 SOL   959       3.930  33.551  28.661  1.00  0.00           H
ATOM   3969  OW  SOL   960      14.601  33.671  32.011  1.00  0.00           O
ATOM   3970  HW1 SOL   960      14.841  34.611  32.271  1.00  0.00           H
ATOM   3971  HW2 SOL   960      14.441  33.131  32.831  1.00  0.00           H
ATOM   3972  OW  SOL   961       4.380  22.541  33.611  1.00  0.00           O
ATOM   3973  HW1 SOL   961       5.200  21.981  33.701  1.00  0.00           H
ATOM   3974  HW2 SOL   961       3.570  21.961  33.651  1.00  0.00           H
ATOM   3975  OW  SOL   962      16.031  23.091  25.991  1.00  0.00           O
ATOM   3976  HW1 SOL   962      15.291  23.551  25.491  1.00  0.00           H
ATOM   3977  HW2 SOL   962      16.541  23.771  26.521  1.00  0.00           H
ATOM   3978  OW  SOL   963       2.310  35.751  23.451  1.00  0.00           O
ATOM   3979  HW1 SOL   963       2.650  36.521  23.991  1.00  0.00           H
ATOM   3980  HW2 SOL   963       2.750  35.751  22.551  1.00  0.00           H
ATOM   3981  OW  SOL   964      11.271  32.031  35.521  1.00  0.00           O
ATOM   3982  HW1 SOL   964      11.741  32.031  36.401  1.00  0.00           H
ATOM   3983  HW2 SOL   964      10.791  31.161  35.411  1.00  0.00           H
ATOM   3984  OW  SOL   965       2.300  32.961  24.001  1.00  0.00           O
ATOM   3985  HW1 SOL   965       2.040  33.921  24.001  1.00  0.00           H
ATOM   3986  HW2 SOL   965       1.590  32.421  24.451  1.00  0.00           H
ATOM   3987  OW  SOL   966       2.400  29.531  27.481  1.00  0.00           O
ATOM   3988  HW1 SOL   966       2.540  28.691  28.001  1.00  0.00           H
ATOM   3989  HW2 SOL   966       1.850  30.171  28.031  1.00  0.00           H
ATOM   3990  OW  SOL   967       6.200  36.481  33.011  1.00  0.00           O
ATOM   3991  HW1 SOL   967       5.280  36.311  33.361  1.00  0.00           H
ATOM   3992  HW2 SOL   967       6.480  37.401  33.271  1.00  0.00           H
ATOM   3993  OW  SOL   968       6.060  28.261  19.851  1.00  0.00           O
ATOM   3994  HW1 SOL   968       6.130  29.101  19.311  1.00  0.00           H
ATOM   3995  HW2 SOL   968       6.520  28.391  20.731  1.00  0.00           H
ATOM   3996  OW  SOL   969      15.941  19.761  33.421  1.00  0.00           O
ATOM   3997  HW1 SOL   969      15.761  20.431  32.701  1.00  0.00           H
ATOM   3998  HW2 SOL   969      15.911  20.221  34.311  1.00  0.00           H
ATOM   3999  OW  SOL   970       1.220  25.051  24.251  1.00  0.00           O
ATOM   4000  HW1 SOL   970       0.770  24.171  24.421  1.00  0.00           H
ATOM   4001  HW2 SOL   970       1.210  25.591  25.091  1.00  0.00           H
ATOM   4002  OW  SOL   971      18.421  36.291  22.211  1.00  0.00           O
ATOM   4003  HW1 SOL   971      18.961  36.001  23.011  1.00  0.00           H
ATOM   4004  HW2 SOL   971      18.721  37.191  21.921  1.00  0.00           H
ATOM   4005  OW  SOL   972       0.270  34.581  19.791  1.00  0.00           O
ATOM   4006  HW1 SOL   972       0.080  33.621  20.001  1.00  0.00           H
ATOM   4007  HW2 SOL   972      -0.060  35.161  20.541  1.00  0.00           H
ATOM   4008  OW  SOL   973      16.891  27.841  24.741  1.00  0.00           O
ATOM   4009  HW1 SOL   973      17.841  27.551  24.821  1.00  0.00           H
ATOM   4010  HW2 SOL   973      16.811  28.491  23.991  1.00  0.00           H
ATOM   4011  OW  SOL   974      16.411  29.701  22.941  1.00  0.00           O
ATOM   4012  HW1 SOL   974      17.271  29.721  22.421  1.00  0.00           H
ATOM   4013  HW2 SOL   974      16.551  30.171  23.821  1.00  0.00           H
ATOM   4014  OW  SOL   975       1.130  25.991  34.591  1.00  0.00           O
ATOM   4015  HW1 SOL   975       2.010  25.861  35.041  1.00  0.00           H
ATOM   4016  HW2 SOL   975       1.000  26.961  34.371  1.00  0.00           H
ATOM   4017  OW  SOL   976       6.130  32.271  25.881  1.00  0.00           O
ATOM   4018  HW1 SOL   976       5.640  31.401  25.971  1.00  0.00           H
ATOM   4019  HW2 SOL   976       5.900  32.701  25.011  1.00  0.00           H
ATOM   4020  OW  SOL   977      12.931  30.901  32.851  1.00  0.00           O
ATOM   4021  HW1 SOL   977      13.301  30.171  32.271  1.00  0.00           H
ATOM   4022  HW2 SOL   977      13.451  30.951  33.701  1.00  0.00           H
ATOM   4023  OW  SOL   978       8.090  18.661  23.641  1.00  0.00           O
ATOM   4024  HW1 SOL   978       8.490  19.571  23.551  1.00  0.00           H
ATOM   4025  HW2 SOL   978       7.090  18.741  23.701  1.00  0.00           H
ATOM   4026  OW  SOL   979       1.970  28.381  31.261  1.00  0.00           O
ATOM   4027  HW1 SOL   979       2.860  27.931  31.121  1.00  0.00           H
ATOM   4028  HW2 SOL   979       1.240  27.731  31.071  1.00  0.00           H
ATOM   4029  OW  SOL   980      15.251  28.611  20.521  1.00  0.00           O
ATOM   4030  HW1 SOL   980      14.621  27.851  20.651  1.00  0.00           H
ATOM   4031  HW2 SOL   980      15.731  28.791  21.381  1.00  0.00           H
ATOM   4032  OW  SOL   981      11.871  36.541  34.781  1.00  0.00           O
ATOM   4033  HW1 SOL   981      12.111  37.141  34.021  1.00  0.00           H
ATOM   4034  HW2 SOL   981      11.941  35.591  34.481  1.00  0.00           H
ATOM   4035  OW  SOL   982       3.170  21.131  36.631  1.00  0.00           O
ATOM   4036  HW1 SOL   982       3.880  21.841  36.691  1.00  0.00           H
ATOM   4037  HW2 SOL   982       2.290  21.521  36.911  1.00  0.00           H
ATOM   4038  OW  SOL   983      14.661  32.791  28.151  1.00  0.00           O
ATOM   4039  HW1 SOL   983      14.071  32.851  28.951  1.00  0.00           H
ATOM   4040  HW2 SOL   983      14.511  31.911  27.691  1.00  0.00           H
ATOM   4041  OW  SOL   984      16.671  35.761  24.341  1.00  0.00           O
ATOM   4042  HW1 SOL   984      16.261  35.531  23.461  1.00  0.00           H
ATOM   4043  HW2 SOL   984      16.491  35.021  24.991  1.00  0.00           H
ATOM   4044  OW  SOL   985       5.980  25.911  21.321  1.00  0.00           O
ATOM   4045  HW1 SOL   985       6.220  26.601  20.641  1.00  0.00           H
ATOM   4046  HW2 SOL   985       5.200  26.241  21.861  1.00  0.00           H
ATOM   4047  OW  SOL   986      12.811  22.071  28.061  1.00  0.00           O
ATOM   4048  HW1 SOL   986      11.951  21.571  27.931  1.00  0.00           H
ATOM   4049  HW2 SOL   986      13.431  21.531  28.621  1.00  0.00           H
ATOM   4050  OW  SOL   987      15.761  35.241  21.691  1.00  0.00           O
ATOM   4051  HW1 SOL   987      16.651  35.701  21.721  1.00  0.00           H
ATOM   4052  HW2 SOL   987      15.551  35.001  20.741  1.00  0.00           H
ATOM   4053  OW  SOL   988       8.070  24.671  33.271  1.00  0.00           O
ATOM   4054  HW1 SOL   988       7.600  24.641  34.161  1.00  0.00           H
ATOM   4055  HW2 SOL   988       7.560  24.121  32.611  1.00  0.00           H
ATOM   4056  OW  SOL   989      13.941  23.311  35.361  1.00  0.00           O
ATOM   4057  HW1 SOL   989      13.741  23.741  36.241  1.00  0.00           H
ATOM   4058  HW2 SOL   989      14.721  22.691  35.451  1.00  0.00           H
ATOM   4059  OW  SOL   990       9.731  27.521  34.341  1.00  0.00           O
ATOM   4060  HW1 SOL   990      10.191  26.681  34.051  1.00  0.00           H
ATOM   4061  HW2 SOL   990       9.171  27.861  33.591  1.00  0.00           H
ATOM   4062  OW  SOL   991       9.911  22.721  31.041  1.00  0.00           O
ATOM   4063  HW1 SOL   991       9.141  23.061  31.581  1.00  0.00           H
ATOM   4064  HW2 SOL   991       9.571  22.211  30.251  1.00  0.00           H
ATOM   4065  OW  SOL   992      10.411  25.631  22.911  1.00  0.00           O
ATOM   4066  HW1 SOL   992      10.671  25.591  23.871  1.00  0.00           H
ATOM   4067  HW2 SOL   992       9.561  25.121  22.771  1.00  0.00           H
ATOM   4068  OW  SOL   993       0.760  26.731  26.511  1.00  0.00           O
ATOM   4069  HW1 SOL   993       1.750  26.611  26.601  1.00  0.00           H
ATOM   4070  HW2 SOL   993       0.520  27.681  26.721  1.00  0.00           H
ATOM   4071  OW  SOL   994       1.300  36.831  34.331  1.00  0.00           O
ATOM   4072  HW1 SOL   994       1.200  36.681  35.321  1.00  0.00           H
ATOM   4073  HW2 SOL   994       0.440  37.191  33.971  1.00  0.00           H
ATOM   4074  OW  SOL   995       8.650  22.101  20.571  1.00  0.00           O
ATOM   4075  HW1 SOL   995       9.240  22.731  20.081  1.00  0.00           H
ATOM   4076  HW2 SOL   995       8.840  21.161  20.281  1.00  0.00           H
ATOM   4077  OW  SOL   996      17.191  24.471  36.931  1.00  0.00           O
ATOM   4078  HW1 SOL   996      16.931  25.361  36.571  1.00  0.00           H
ATOM   4079  HW2 SOL   996      17.171  23.791  36.201  1.00  0.00           H
ATOM   4080  OW  SOL   997      13.621  30.061  24.071  1.00  0.00           O
ATOM   4081  HW1 SOL   997      14.451  29.771  23.591  1.00  0.00           H
ATOM   4082  HW2 SOL   997      13.131  30.731  23.511  1.00  0.00           H
ATOM   4083  OW  SOL   998       5.500  20.581  27.471  1.00  0.00           O
ATOM   4084  HW1 SOL   998       5.450  20.531  28.471  1.00  0.00           H
ATOM   4085  HW2 SOL   998       5.520  21.541  27.181  1.00  0.00           H
ATOM   4086  OW  SOL   999      10.081  33.181  23.391  1.00  0.00           O
ATOM   4087  HW1 SOL   999       9.621  33.901  22.871  1.00  0.00           H
ATOM   4088  HW2 SOL   999      10.041  33.381  24.371  1.00  0.00           H
ATOM   4089  OW  SOL  1000       3.510  36.631  27.151  1.00  0.00           O
ATOM   4090  HW1 SOL  1000       4.010  35.771  27.211  1.00  0.00           H
ATOM   4091  HW2 SOL  1000       4.160  37.401  27.121  1.00  0.00           H
ATOM   4092  OW  SOL  1001      17.951  29.281  27.351  1.00  0.00           O
ATOM   4093  HW1 SOL  1001      17.331  29.131  26.591  1.00  0.00           H
ATOM   4094  HW2 SOL  1001      17.431  29.391  28.201  1.00  0.00           H
ATOM   4095  OW  SOL  1002      12.271  34.121  33.681  1.00  0.00           O
ATOM   4096  HW1 SOL  1002      12.331  33.351  34.321  1.00  0.00           H
ATOM   4097  HW2 SOL  1002      11.751  33.861  32.881  1.00  0.00           H
ATOM   4098  OW  SOL  1003       3.210  28.051  21.041  1.00  0.00           O
ATOM   4099  HW1 SOL  1003       4.030  28.441  20.621  1.00  0.00           H
ATOM   4100  HW2 SOL  1003       2.940  27.231  20.551  1.00  0.00           H
ATOM   4101  OW  SOL  1004      14.581  25.971  25.901  1.00  0.00           O
ATOM   4102  HW1 SOL  1004      14.531  25.321  26.651  1.00  0.00           H
ATOM   4103  HW2 SOL  1004      15.381  26.561  26.031  1.00  0.00           H
ATOM   4104  OW  SOL  1005       4.610  31.281  35.891  1.00  0.00           O
ATOM   4105  HW1 SOL  1005       4.110  31.291  35.031  1.00  0.00           H
ATOM   4106  HW2 SOL  1005       3.980  31.101  36.651  1.00  0.00           H
ATOM   4107  OW  SOL  1006      11.111  36.381  20.991  1.00  0.00           O
ATOM   4108  HW1 SOL  1006      10.511  35.761  21.491  1.00  0.00           H
ATOM   4109  HW2 SOL  1006      11.421  35.941  20.141  1.00  0.00           H
ATOM   4110  OW  SOL  1007       2.020  21.471  33.601  1.00  0.00           O
ATOM   4111  HW1 SOL  1007       1.220  22.071  33.471  1.00  0.00           H
ATOM   4112  HW2 SOL  1007       1.920  20.981  34.461  1.00  0.00           H
ATOM   4113  OW  SOL  1008      16.321  32.391  19.431  1.00  0.00           O
ATOM   4114  HW1 SOL  1008      16.001  33.331  19.331  1.00  0.00           H
ATOM   4115  HW2 SOL  1008      15.561  31.761  19.311  1.00  0.00           H
ATOM   4116  OW  SOL  1009       4.640  36.051  21.851  1.00  0.00           O
ATOM   4117  HW1 SOL  1009       4.970  36.441  22.711  1.00  0.00           H
ATOM   4118  HW2 SOL  1009       5.400  35.981  21.201  1.00  0.00           H
ATOM   4119  OW  SOL  1010      14.001  19.691  22.881  1.00  0.00           O
ATOM   4120  HW1 SOL  1010      13.761  19.321  21.981  1.00  0.00           H
ATOM   4121  HW2 SOL  1010      14.991  19.851  22.921  1.00  0.00           H
ATOM   4122  OW  SOL  1011       2.490  36.471  31.031  1.00  0.00           O
ATOM   4123  HW1 SOL  1011       3.060  35.821  31.531  1.00  0.00           H
ATOM   4124  HW2 SOL  1011       2.330  36.141  30.101  1.00  0.00           H
ATOM   4125  OW  SOL  1012       9.401  35.601  27.661  1.00  0.00           O
ATOM   4126  HW1 SOL  1012      10.201  35.031  27.871  1.00  0.00           H
ATOM   4127  HW2 SOL  1012       8.911  35.201  26.891  1.00  0.00           H
ATOM   4128  OW  SOL  1013       3.820  25.621  23.421  1.00  0.00           O
ATOM   4129  HW1 SOL  1013       4.270  24.721  23.391  1.00  0.00           H
ATOM   4130  HW2 SOL  1013       2.880  25.511  23.751  1.00  0.00           H
ATOM   4131  OW  SOL  1014      15.471  20.841  35.911  1.00  0.00           O
ATOM   4132  HW1 SOL  1014      15.421  21.211  36.831  1.00  0.00           H
ATOM   4133  HW2 SOL  1014      14.751  20.151  35.791  1.00  0.00           H
ATOM   4134  OW  SOL  1015       6.140  19.841  19.791  1.00  0.00           O
ATOM   4135  HW1 SOL  1015       7.120  19.621  19.861  1.00  0.00           H
ATOM   4136  HW2 SOL  1015       5.830  19.671  18.861  1.00  0.00           H
ATOM   4137  OW  SOL  1016       7.810  21.261  36.111  1.00  0.00           O
ATOM   4138  HW1 SOL  1016       8.480  20.651  36.541  1.00  0.00           H
ATOM   4139  HW2 SOL  1016       7.080  21.451  36.761  1.00  0.00           H
ATOM   4140  OW  SOL  1017       8.880  33.761  30.571  1.00  0.00           O
ATOM   4141  HW1 SOL  1017       8.650  33.511  29.631  1.00  0.00           H
ATOM   4142  HW2 SOL  1017       9.490  33.071  30.961  1.00  0.00           H
ATOM   4143  OW  SOL  1018      13.511  24.521  32.951  1.00  0.00           O
ATOM   4144  HW1 SOL  1018      13.791  24.091  33.801  1.00  0.00           H
ATOM   4145  HW2 SOL  1018      13.761  25.481  32.961  1.00  0.00           H
ATOM   4146  OW  SOL  1019       8.030  32.641  27.861  1.00  0.00           O
ATOM   4147  HW1 SOL  1019       8.930  32.781  27.441  1.00  0.00           H
ATOM   4148  HW2 SOL  1019       7.320  32.661  27.151  1.00  0.00           H
ATOM   4149  OW  SOL  1020       9.220  23.651  27.611  1.00  0.00           O
ATOM   4150  HW1 SOL  1020       8.970  23.561  26.651  1.00  0.00           H
ATOM   4151  HW2 SOL  1020       9.700  22.831  27.921  1.00  0.00           H
ATOM   4152  OW  SOL  1021       5.390  19.261  23.741  1.00  0.00           O
ATOM   4153  HW1 SOL  1021       4.580  19.271  24.321  1.00  0.00           H
ATOM   4154  HW2 SOL  1021       5.420  20.091  23.191  1.00  0.00           H
ATOM   4155  OW  SOL  1022      14.341  30.501  19.031  1.00  0.00           O
ATOM   4156  HW1 SOL  1022      14.661  29.741  19.601  1.00  0.00           H
ATOM   4157  HW2 SOL  1022      13.421  30.771  19.331  1.00  0.00           H
ATOM   4158  OW  SOL  1023       2.970  18.971  20.331  1.00  0.00           O
ATOM   4159  HW1 SOL  1023       3.460  19.811  20.121  1.00  0.00           H
ATOM   4160  HW2 SOL  1023       3.590  18.321  20.781  1.00  0.00           H
ATOM   4161  OW  SOL  1024       9.351  20.981  23.421  1.00  0.00           O
ATOM   4162  HW1 SOL  1024       8.871  21.391  22.641  1.00  0.00           H
ATOM   4163  HW2 SOL  1024      10.341  20.961  23.231  1.00  0.00           H
ATOM   4164  OW  SOL  1025      10.761  25.451  33.261  1.00  0.00           O
ATOM   4165  HW1 SOL  1025       9.961  24.841  33.291  1.00  0.00           H
ATOM   4166  HW2 SOL  1025      11.571  24.921  33.021  1.00  0.00           H
ATOM   4167  OW  SOL  1026      12.271  34.321  26.551  1.00  0.00           O
ATOM   4168  HW1 SOL  1026      12.481  35.061  25.901  1.00  0.00           H
ATOM   4169  HW2 SOL  1026      12.951  34.321  27.281  1.00  0.00           H
ATOM   4170  OW  SOL  1027       4.590  30.141  26.031  1.00  0.00           O
ATOM   4171  HW1 SOL  1027       3.880  29.871  26.681  1.00  0.00           H
ATOM   4172  HW2 SOL  1027       4.330  29.861  25.101  1.00  0.00           H
ATOM   4173  OW  SOL  1028      12.711  36.591  24.531  1.00  0.00           O
ATOM   4174  HW1 SOL  1028      13.151  37.231  23.891  1.00  0.00           H
ATOM   4175  HW2 SOL  1028      12.211  37.111  25.231  1.00  0.00           H
ATOM   4176  OW  SOL  1029      10.321  24.111  18.781  1.00  0.00           O
ATOM   4177  HW1 SOL  1029       9.911  24.931  18.391  1.00  0.00           H
ATOM   4178  HW2 SOL  1029      10.961  24.371  19.511  1.00  0.00           H
ATOM   4179  OW  SOL  1030       0.780  24.181  32.481  1.00  0.00           O
ATOM   4180  HW1 SOL  1030       1.700  24.171  32.071  1.00  0.00           H
ATOM   4181  HW2 SOL  1030       0.720  24.921  33.151  1.00  0.00           H
ATOM   4182  OW  SOL  1031       5.610  20.841  30.091  1.00  0.00           O
ATOM   4183  HW1 SOL  1031       5.990  20.001  30.461  1.00  0.00           H
ATOM   4184  HW2 SOL  1031       4.730  21.031  30.531  1.00  0.00           H
ATOM   4185  OW  SOL  1032       8.660  23.161  25.041  1.00  0.00           O
ATOM   4186  HW1 SOL  1032       8.340  23.881  24.421  1.00  0.00           H
ATOM   4187  HW2 SOL  1032       8.900  22.351  24.511  1.00  0.00           H
ATOM   4188  OW  SOL  1033      10.171  19.011  26.151  1.00  0.00           O
ATOM   4189  HW1 SOL  1033       9.451  19.061  25.461  1.00  0.00           H
ATOM   4190  HW2 SOL  1033       9.931  18.321  26.841  1.00  0.00           H
ATOM   4191  OW  SOL  1034      14.291  30.351  27.291  1.00  0.00           O
ATOM   4192  HW1 SOL  1034      13.741  29.511  27.221  1.00  0.00           H
ATOM   4193  HW2 SOL  1034      14.551  30.641  26.371  1.00  0.00           H
ATOM   4194  OW  SOL  1035      14.661  24.521  28.541  1.00  0.00           O
ATOM   4195  HW1 SOL  1035      14.361  23.571  28.611  1.00  0.00           H
ATOM   4196  HW2 SOL  1035      15.391  24.681  29.201  1.00  0.00           H
ATOM   4197  OW  SOL  1036      18.571  26.951  22.391  1.00  0.00           O
ATOM   4198  HW1 SOL  1036      18.991  26.311  23.031  1.00  0.00           H
ATOM   4199  HW2 SOL  1036      18.191  26.441  21.611  1.00  0.00           H
ATOM   4200  OW  SOL  1037       4.880  32.471  20.361  1.00  0.00           O
ATOM   4201  HW1 SOL  1037       4.010  32.321  20.831  1.00  0.00           H
ATOM   4202  HW2 SOL  1037       4.710  32.731  19.411  1.00  0.00           H
ATOM   4203  OW  SOL  1038      16.641  31.421  25.191  1.00  0.00           O
ATOM   4204  HW1 SOL  1038      17.631  31.501  25.331  1.00  0.00           H
ATOM   4205  HW2 SOL  1038      16.191  32.261  25.501  1.00  0.00           H
ATOM   4206  OW  SOL  1039      13.901  24.371  19.401  1.00  0.00           O
ATOM   4207  HW1 SOL  1039      13.361  24.161  20.211  1.00  0.00           H
ATOM   4208  HW2 SOL  1039      14.811  23.961  19.491  1.00  0.00           H
ATOM   4209  OW  SOL  1040       5.270  21.181  21.901  1.00  0.00           O
ATOM   4210  HW1 SOL  1040       5.540  20.591  21.151  1.00  0.00           H
ATOM   4211  HW2 SOL  1040       5.270  22.131  21.591  1.00  0.00           H
ATOM   4212  OW  SOL  1041      17.541  30.851  34.501  1.00  0.00           O
ATOM   4213  HW1 SOL  1041      18.451  30.461  34.371  1.00  0.00           H
ATOM   4214  HW2 SOL  1041      17.621  31.811  34.741  1.00  0.00           H
ATOM   4215  OW  SOL  1042      10.641  32.091  32.021  1.00  0.00           O
ATOM   4216  HW1 SOL  1042       9.841  31.861  32.571  1.00  0.00           H
ATOM   4217  HW2 SOL  1042      11.471  31.831  32.511  1.00  0.00           H
ATOM   4218  OW  SOL  1043      15.921  34.911  34.871  1.00  0.00           O
ATOM   4219  HW1 SOL  1043      16.191  35.251  33.971  1.00  0.00           H
ATOM   4220  HW2 SOL  1043      16.711  34.531  35.331  1.00  0.00           H
ATOM   4221  OW  SOL  1044      11.111  30.571  29.621  1.00  0.00           O
ATOM   4222  HW1 SOL  1044      10.711  31.011  30.431  1.00  0.00           H
ATOM   4223  HW2 SOL  1044      10.701  30.941  28.791  1.00  0.00           H
ATOM   4224  OW  SOL  1045      16.381  29.611  29.411  1.00  0.00           O
ATOM   4225  HW1 SOL  1045      16.431  30.421  30.001  1.00  0.00           H
ATOM   4226  HW2 SOL  1045      15.521  29.631  28.901  1.00  0.00           H
ATOM   4227  OW  SOL  1046       9.150  19.511  32.641  1.00  0.00           O
ATOM   4228  HW1 SOL  1046       9.400  19.311  31.691  1.00  0.00           H
ATOM   4229  HW2 SOL  1046       9.870  20.071  33.061  1.00  0.00           H
ATOM   4230  OW  SOL  1047       9.801  29.781  35.811  1.00  0.00           O
ATOM   4231  HW1 SOL  1047       8.811  29.841  35.911  1.00  0.00           H
ATOM   4232  HW2 SOL  1047      10.031  28.981  35.251  1.00  0.00           H
ATOM   4233  OW  SOL  1048       7.050  29.121  22.301  1.00  0.00           O
ATOM   4234  HW1 SOL  1048       6.910  29.191  23.291  1.00  0.00           H
ATOM   4235  HW2 SOL  1048       7.890  28.611  22.121  1.00  0.00           H
ATOM   4236  OW  SOL  1049       4.100  26.751  31.131  1.00  0.00           O
ATOM   4237  HW1 SOL  1049       4.960  26.871  31.631  1.00  0.00           H
ATOM   4238  HW2 SOL  1049       3.680  25.881  31.401  1.00  0.00           H
ATOM   4239  OW  SOL  1050      12.741  22.481  31.241  1.00  0.00           O
ATOM   4240  HW1 SOL  1050      12.951  23.221  31.881  1.00  0.00           H
ATOM   4241  HW2 SOL  1050      11.851  22.651  30.811  1.00  0.00           H
ATOM   4242  OW  SOL  1051       0.640  34.261  31.931  1.00  0.00           O
ATOM   4243  HW1 SOL  1051       0.180  35.081  31.591  1.00  0.00           H
ATOM   4244  HW2 SOL  1051       1.620  34.451  32.021  1.00  0.00           H
ATOM   4245  OW  SOL  1052       3.670  29.621  23.631  1.00  0.00           O
ATOM   4246  HW1 SOL  1052       3.600  30.451  23.071  1.00  0.00           H
ATOM   4247  HW2 SOL  1052       3.710  28.821  23.031  1.00  0.00           H
ATOM   4248  OW  SOL  1053       5.660  23.991  27.271  1.00  0.00           O
ATOM   4249  HW1 SOL  1053       5.780  24.651  26.531  1.00  0.00           H
ATOM   4250  HW2 SOL  1053       6.120  24.331  28.101  1.00  0.00           H
ATOM   4251  OW  SOL  1054      12.521  32.101  22.501  1.00  0.00           O
ATOM   4252  HW1 SOL  1054      13.021  32.871  22.901  1.00  0.00           H
ATOM   4253  HW2 SOL  1054      11.571  32.121  22.821  1.00  0.00           H
ATOM   4254  OW  SOL  1055      12.721  33.071  30.041  1.00  0.00           O
ATOM   4255  HW1 SOL  1055      13.191  33.201  30.911  1.00  0.00           H
ATOM   4256  HW2 SOL  1055      12.061  32.331  30.131  1.00  0.00           H
ATOM   4257  OW  SOL  1056      15.821  25.011  23.341  1.00  0.00           O
ATOM   4258  HW1 SOL  1056      15.511  25.621  24.071  1.00  0.00           H
ATOM   4259  HW2 SOL  1056      16.321  25.531  22.651  1.00  0.00           H
ATOM   4260  OW  SOL  1057       3.540  33.721  31.911  1.00  0.00           O
ATOM   4261  HW1 SOL  1057       3.330  33.281  31.041  1.00  0.00           H
ATOM   4262  HW2 SOL  1057       4.510  33.981  31.941  1.00  0.00           H
ATOM   4263  OW  SOL  1058       4.020  26.131  34.601  1.00  0.00           O
ATOM   4264  HW1 SOL  1058       4.700  26.681  34.131  1.00  0.00           H
ATOM   4265  HW2 SOL  1058       4.420  25.251  34.871  1.00  0.00           H
ATOM   4266  OW  SOL  1059      15.871  26.411  35.321  1.00  0.00           O
ATOM   4267  HW1 SOL  1059      14.951  26.791  35.271  1.00  0.00           H
ATOM   4268  HW2 SOL  1059      16.471  26.881  34.671  1.00  0.00           H
ATOM   4269  OW  SOL  1060      10.131  19.671  36.321  1.00  0.00           O
ATOM   4270  HW1 SOL  1060      10.191  20.521  35.801  1.00  0.00           H
ATOM   4271  HW2 SOL  1060      10.451  18.911  35.751  1.00  0.00           H
ATOM   4272  OW  SOL  1061       5.040  19.121  36.021  1.00  0.00           O
ATOM   4273  HW1 SOL  1061       4.620  18.551  35.321  1.00  0.00           H
ATOM   4274  HW2 SOL  1061       4.380  19.811  36.341  1.00  0.00           H
ATOM   4275  OW  SOL  1062       5.730  27.321  28.911  1.00  0.00           O
ATOM   4276  HW1 SOL  1062       6.170  28.211  28.821  1.00  0.00           H
ATOM   4277  HW2 SOL  1062       5.100  27.321  29.681  1.00  0.00           H
ATOM   4278  OW  SOL  1063      13.601  27.241  29.071  1.00  0.00           O
ATOM   4279  HW1 SOL  1063      12.851  27.241  28.411  1.00  0.00           H
ATOM   4280  HW2 SOL  1063      13.971  26.321  29.161  1.00  0.00           H
ATOM   4281  OW  SOL  1064      12.091  23.871  21.371  1.00  0.00           O
ATOM   4282  HW1 SOL  1064      12.221  23.031  21.911  1.00  0.00           H
ATOM   4283  HW2 SOL  1064      11.801  24.611  21.971  1.00  0.00           H
ATOM   4284  OW  SOL  1065       3.070  20.751  30.931  1.00  0.00           O
ATOM   4285  HW1 SOL  1065       2.840  21.121  31.831  1.00  0.00           H
ATOM   4286  HW2 SOL  1065       2.770  19.801  30.871  1.00  0.00           H
ATOM   4287  OW  SOL  1066       0.370  31.721  31.441  1.00  0.00           O
ATOM   4288  HW1 SOL  1066       0.900  31.231  32.121  1.00  0.00           H
ATOM   4289  HW2 SOL  1066       0.590  32.701  31.491  1.00  0.00           H
ATOM   4290  OW  SOL  1067       7.320  24.961  29.261  1.00  0.00           O
ATOM   4291  HW1 SOL  1067       7.910  24.701  28.501  1.00  0.00           H
ATOM   4292  HW2 SOL  1067       7.040  25.921  29.151  1.00  0.00           H
ATOM   4293  OW  SOL  1068      17.281  27.971  37.161  1.00  0.00           O
ATOM   4294  HW1 SOL  1068      16.821  27.901  36.271  1.00  0.00           H
ATOM   4295  HW2 SOL  1068      16.661  28.411  37.821  1.00  0.00           H
ATOM   4296  OW  SOL  1069       3.070  19.251  24.801  1.00  0.00           O
ATOM   4297  HW1 SOL  1069       2.960  20.191  25.131  1.00  0.00           H
ATOM   4298  HW2 SOL  1069       3.020  18.621  25.571  1.00  0.00           H
ATOM   4299  OW  SOL  1070      16.221  22.291  22.361  1.00  0.00           O
ATOM   4300  HW1 SOL  1070      16.241  21.531  23.001  1.00  0.00           H
ATOM   4301  HW2 SOL  1070      15.741  23.061  22.761  1.00  0.00           H
ATOM   4302  OW  SOL  1071      10.231  26.281  28.281  1.00  0.00           O
ATOM   4303  HW1 SOL  1071      10.381  26.491  29.241  1.00  0.00           H
ATOM   4304  HW2 SOL  1071       9.931  25.331  28.191  1.00  0.00           H
ATOM   4305  OW  SOL  1072       9.801  34.351  35.621  1.00  0.00           O
ATOM   4306  HW1 SOL  1072       9.601  34.791  34.741  1.00  0.00           H
ATOM   4307  HW2 SOL  1072      10.191  33.441  35.461  1.00  0.00           H
ATOM   4308  OW  SOL  1073      18.591  33.801  34.671  1.00  0.00           O
ATOM   4309  HW1 SOL  1073      18.731  34.071  33.721  1.00  0.00           H
ATOM   4310  HW2 SOL  1073      19.421  34.021  35.201  1.00  0.00           H
ATOM   4311  OW  SOL  1074       3.500  27.601  36.661  1.00  0.00           O
ATOM   4312  HW1 SOL  1074       4.260  28.041  37.141  1.00  0.00           H
ATOM   4313  HW2 SOL  1074       3.850  27.131  35.841  1.00  0.00           H
ATOM   4314  OW  SOL  1075      15.401  21.361  19.871  1.00  0.00           O
ATOM   4315  HW1 SOL  1075      14.791  20.611  20.101  1.00  0.00           H
ATOM   4316  HW2 SOL  1075      15.621  21.881  20.701  1.00  0.00           H
ATOM   4317  OW  SOL  1076      13.031  27.001  19.041  1.00  0.00           O
ATOM   4318  HW1 SOL  1076      13.371  26.071  19.191  1.00  0.00           H
ATOM   4319  HW2 SOL  1076      13.211  27.271  18.091  1.00  0.00           H
ATOM   4320  OW  SOL  1077      10.681  31.951  27.111  1.00  0.00           O
ATOM   4321  HW1 SOL  1077      10.751  31.111  26.561  1.00  0.00           H
ATOM   4322  HW2 SOL  1077      11.301  32.641  26.751  1.00  0.00           H
ATOM   4323  OW  SOL  1078       3.190  26.721  28.111  1.00  0.00           O
ATOM   4324  HW1 SOL  1078       4.120  27.081  28.161  1.00  0.00           H
ATOM   4325  HW2 SOL  1078       3.130  25.871  28.631  1.00  0.00           H
ATOM   4326  OW  SOL  1079       3.390  23.711  28.681  1.00  0.00           O
ATOM   4327  HW1 SOL  1079       2.870  22.881  28.511  1.00  0.00           H
ATOM   4328  HW2 SOL  1079       4.160  23.761  28.041  1.00  0.00           H
ATOM   4329  OW  SOL  1080      11.381  22.421  35.401  1.00  0.00           O
ATOM   4330  HW1 SOL  1080      10.931  23.051  36.041  1.00  0.00           H
ATOM   4331  HW2 SOL  1080      12.311  22.731  35.231  1.00  0.00           H
ATOM   4332  OW  SOL  1081      11.601  20.691  33.391  1.00  0.00           O
ATOM   4333  HW1 SOL  1081      11.601  21.331  34.161  1.00  0.00           H
ATOM   4334  HW2 SOL  1081      11.881  21.171  32.561  1.00  0.00           H
ATOM   4335  OW  SOL  1082       0.080  31.881  20.621  1.00  0.00           O
ATOM   4336  HW1 SOL  1082      -0.850  32.091  20.311  1.00  0.00           H
ATOM   4337  HW2 SOL  1082       0.180  30.891  20.751  1.00  0.00           H
ATOM   4338  OW  SOL  1083       0.880  36.631  27.891  1.00  0.00           O
ATOM   4339  HW1 SOL  1083       0.460  35.771  27.621  1.00  0.00           H
ATOM   4340  HW2 SOL  1083       1.820  36.661  27.551  1.00  0.00           H
ATOM   4341  OW  SOL  1084       5.040  34.301  27.721  1.00  0.00           O
ATOM   4342  HW1 SOL  1084       5.700  35.041  27.811  1.00  0.00           H
ATOM   4343  HW2 SOL  1084       5.480  33.511  27.301  1.00  0.00           H
ATOM   4344  OW  SOL  1085      10.021  26.581  31.001  1.00  0.00           O
ATOM   4345  HW1 SOL  1085      10.431  26.261  31.861  1.00  0.00           H
ATOM   4346  HW2 SOL  1085       9.061  26.311  30.971  1.00  0.00           H
ATOM   4347  OW  SOL  1086       0.400  24.061  29.761  1.00  0.00           O
ATOM   4348  HW1 SOL  1086       1.250  23.731  29.351  1.00  0.00           H
ATOM   4349  HW2 SOL  1086       0.530  24.211  30.741  1.00  0.00           H
ATOM   4350  OW  SOL  1087       1.890  23.821  35.841  1.00  0.00           O
ATOM   4351  HW1 SOL  1087       2.480  23.421  35.141  1.00  0.00           H
ATOM   4352  HW2 SOL  1087       1.310  24.531  35.431  1.00  0.00           H
ATOM   4353  OW  SOL  1088      13.691  28.121  35.221  1.00  0.00           O
ATOM   4354  HW1 SOL  1088      14.081  29.011  35.421  1.00  0.00           H
ATOM   4355  HW2 SOL  1088      13.791  27.921  34.251  1.00  0.00           H
ATOM   4356  OW  SOL  1089       8.150  24.341  21.871  1.00  0.00           O
ATOM   4357  HW1 SOL  1089       8.220  23.451  21.411  1.00  0.00           H
ATOM   4358  HW2 SOL  1089       7.210  24.681  21.791  1.00  0.00           H
ATOM   4359  OW  SOL  1090      16.571  24.661  30.681  1.00  0.00           O
ATOM   4360  HW1 SOL  1090      16.191  23.971  31.301  1.00  0.00           H
ATOM   4361  HW2 SOL  1090      17.391  24.301  30.241  1.00  0.00           H
ATOM   4362  OW  SOL  1091       2.520  34.261  36.061  1.00  0.00           O
ATOM   4363  HW1 SOL  1091       2.220  34.831  36.821  1.00  0.00           H
ATOM   4364  HW2 SOL  1091       2.450  33.291  36.321  1.00  0.00           H
ATOM   4365  OW  SOL  1092       6.710  23.261  31.311  1.00  0.00           O
ATOM   4366  HW1 SOL  1092       6.370  22.371  31.011  1.00  0.00           H
ATOM   4367  HW2 SOL  1092       6.970  23.801  30.511  1.00  0.00           H
ATOM   4368  OW  SOL  1093       9.300  35.401  33.271  1.00  0.00           O
ATOM   4369  HW1 SOL  1093       9.060  35.221  32.321  1.00  0.00           H
ATOM   4370  HW2 SOL  1093       9.600  36.341  33.371  1.00  0.00           H
ATOM   4371  OW  SOL  1094       4.730  23.621  20.531  1.00  0.00           O
ATOM   4372  HW1 SOL  1094       5.340  24.421  20.571  1.00  0.00           H
ATOM   4373  HW2 SOL  1094       3.780  23.931  20.601  1.00  0.00           H
ATOM   4374  OW  SOL  1095       1.590  29.991  33.281  1.00  0.00           O
ATOM   4375  HW1 SOL  1095       1.810  29.381  34.041  1.00  0.00           H
ATOM   4376  HW2 SOL  1095       1.690  29.501  32.421  1.00  0.00           H
ATOM   4377  OW  SOL  1096      13.471  29.211  30.961  1.00  0.00           O
ATOM   4378  HW1 SOL  1096      13.711  28.581  30.221  1.00  0.00           H
ATOM   4379  HW2 SOL  1096      12.571  29.611  30.781  1.00  0.00           H
ATOM   4380  OW  SOL  1097      13.021  27.171  21.711  1.00  0.00           O
ATOM   4381  HW1 SOL  1097      12.161  26.861  22.131  1.00  0.00           H
ATOM   4382  HW2 SOL  1097      12.981  27.031  20.721  1.00  0.00           H
ATOM   4383  OW  SOL  1098      17.591  36.091  30.161  1.00  0.00           O
ATOM   4384  HW1 SOL  1098      18.201  36.391  29.431  1.00  0.00           H
ATOM   4385  HW2 SOL  1098      17.211  35.201  29.941  1.00  0.00           H
ATOM   4386  OW  SOL  1099      12.521  35.931  29.901  1.00  0.00           O
ATOM   4387  HW1 SOL  1099      13.361  35.981  29.361  1.00  0.00           H
ATOM   4388  HW2 SOL  1099      12.291  34.971  30.081  1.00  0.00           H
ATOM   4389  OW  SOL  1100       0.830  31.201  28.841  1.00  0.00           O
ATOM   4390  HW1 SOL  1100       0.780  31.191  29.841  1.00  0.00           H
ATOM   4391  HW2 SOL  1100       0.000  30.791  28.461  1.00  0.00           H
ATOM   4392  OW  SOL  1101       6.880  35.241  35.781  1.00  0.00           O
ATOM   4393  HW1 SOL  1101       6.320  36.051  35.871  1.00  0.00           H
ATOM   4394  HW2 SOL  1101       7.400  35.281  34.921  1.00  0.00           H
ATOM   4395  OW  SOL  1102      17.261  19.971  23.851  1.00  0.00           O
ATOM   4396  HW1 SOL  1102      17.991  19.801  23.181  1.00  0.00           H
ATOM   4397  HW2 SOL  1102      16.951  19.101  24.231  1.00  0.00           H
ATOM   4398  OW  SOL  1103      13.881  34.351  23.391  1.00  0.00           O
ATOM   4399  HW1 SOL  1103      14.551  34.471  22.651  1.00  0.00           H
ATOM   4400  HW2 SOL  1103      13.481  35.241  23.621  1.00  0.00           H
ATOM   4401  OW  SOL  1104       1.300  36.561  37.131  1.00  0.00           O
ATOM   4402  HW1 SOL  1104       0.890  35.821  37.661  1.00  0.00           H
ATOM   4403  HW2 SOL  1104       1.940  37.071  37.711  1.00  0.00           H
ATOM   4404  OW  SOL  1105      12.801  27.891  25.341  1.00  0.00           O
ATOM   4405  HW1 SOL  1105      13.401  27.081  25.361  1.00  0.00           H
ATOM   4406  HW2 SOL  1105      13.201  28.581  24.741  1.00  0.00           H
ATOM   4407  OW  SOL  1106       8.300  31.351  32.841  1.00  0.00           O
ATOM   4408  HW1 SOL  1106       8.250  31.681  33.791  1.00  0.00           H
ATOM   4409  HW2 SOL  1106       7.440  31.541  32.381  1.00  0.00           H
ATOM   4410  OW  SOL  1107       6.720  34.781  20.161  1.00  0.00           O
ATOM   4411  HW1 SOL  1107       6.810  34.881  19.171  1.00  0.00           H
ATOM   4412  HW2 SOL  1107       6.320  33.891  20.371  1.00  0.00           H
ATOM   4413  OW  SOL  1108      16.501  35.821  32.561  1.00  0.00           O
ATOM   4414  HW1 SOL  1108      17.031  35.921  31.721  1.00  0.00           H
ATOM   4415  HW2 SOL  1108      16.231  36.721  32.901  1.00  0.00           H
ATOM   4416  OW  SOL  1109      18.411  20.371  28.251  1.00  0.00           O
ATOM   4417  HW1 SOL  1109      18.801  19.521  27.891  1.00  0.00           H
ATOM   4418  HW2 SOL  1109      17.431  20.391  28.061  1.00  0.00           H
ATOM   4419  OW  SOL  1110       2.630  21.881  25.821  1.00  0.00           O
ATOM   4420  HW1 SOL  1110       1.840  22.391  25.481  1.00  0.00           H
ATOM   4421  HW2 SOL  1110       2.540  21.731  26.801  1.00  0.00           H
ATOM   4422  OW  SOL  1111      11.941  34.741  18.931  1.00  0.00           O
ATOM   4423  HW1 SOL  1111      12.001  33.811  19.301  1.00  0.00           H
ATOM   4424  HW2 SOL  1111      11.351  34.741  18.131  1.00  0.00           H
ATOM   4425  OW  SOL  1112       8.220  28.641  32.341  1.00  0.00           O
ATOM   4426  HW1 SOL  1112       8.620  28.631  31.421  1.00  0.00           H
ATOM   4427  HW2 SOL  1112       8.320  29.561  32.741  1.00  0.00           H
ATOM   4428  OW  SOL  1113       9.160  27.721  21.531  1.00  0.00           O
ATOM   4429  HW1 SOL  1113       9.790  28.101  20.851  1.00  0.00           H
ATOM   4430  HW2 SOL  1113       9.560  26.891  21.921  1.00  0.00           H
ATOM   4431  OW  SOL  1114      15.041  34.691  19.061  1.00  0.00           O
ATOM   4432  HW1 SOL  1114      14.121  35.061  19.131  1.00  0.00           H
ATOM   4433  HW2 SOL  1114      15.421  34.891  18.161  1.00  0.00           H
ATOM   4434  OW  SOL  1115       3.720  31.501  33.521  1.00  0.00           O
ATOM   4435  HW1 SOL  1115       3.590  32.431  33.181  1.00  0.00           H
ATOM   4436  HW2 SOL  1115       2.880  30.981  33.391  1.00  0.00           H
ATOM   4437  OW  SOL  1116      16.141  31.541  31.511  1.00  0.00           O
ATOM   4438  HW1 SOL  1116      16.741  31.571  32.311  1.00  0.00           H
ATOM   4439  HW2 SOL  1116      15.391  32.181  31.641  1.00  0.00           H
ATOM   4440  OW  SOL  1117      10.391  29.601  25.581  1.00  0.00           O
ATOM   4441  HW1 SOL  1117       9.691  29.131  26.121  1.00  0.00           H
ATOM   4442  HW2 SOL  1117      10.981  28.921  25.151  1.00  0.00           H
ATOM   4443  OW  SOL  1118      10.141  20.981  28.331  1.00  0.00           O
ATOM   4444  HW1 SOL  1118      10.061  20.621  27.401  1.00  0.00           H
ATOM   4445  HW2 SOL  1118      10.121  20.221  28.981  1.00  0.00           H
ATOM   4446  OW  SOL  1119       5.900  33.491  23.531  1.00  0.00           O
ATOM   4447  HW1 SOL  1119       6.320  32.911  22.831  1.00  0.00           H
ATOM   4448  HW2 SOL  1119       5.460  34.281  23.091  1.00  0.00           H
ATOM   4449  OW  SOL  1120      17.091  22.471  32.431  1.00  0.00           O
ATOM   4450  HW1 SOL  1120      17.821  23.161  32.471  1.00  0.00           H
ATOM   4451  HW2 SOL  1120      17.371  21.721  31.841  1.00  0.00           H
ATOM   4452  OW  SOL  1121       2.550  32.101  21.521  1.00  0.00           O
ATOM   4453  HW1 SOL  1121       1.590  32.111  21.251  1.00  0.00           H
ATOM   4454  HW2 SOL  1121       2.670  32.631  22.361  1.00  0.00           H
ATOM   4455  OW  SOL  1122       1.050  28.751  35.881  1.00  0.00           O
ATOM   4456  HW1 SOL  1122       0.280  28.421  36.421  1.00  0.00           H
ATOM   4457  HW2 SOL  1122       1.900  28.451  36.301  1.00  0.00           H
ATOM   4458  OW  SOL  1123       6.720  20.651  33.511  1.00  0.00           O
ATOM   4459  HW1 SOL  1123       7.620  20.491  33.111  1.00  0.00           H
ATOM   4460  HW2 SOL  1123       6.800  20.701  34.501  1.00  0.00           H
ATOM   4461  OW  SOL  1124       0.750  22.071  18.951  1.00  0.00           O
ATOM   4462  HW1 SOL  1124      -0.170  21.791  18.661  1.00  0.00           H
ATOM   4463  HW2 SOL  1124       1.060  22.841  18.391  1.00  0.00           H
ATOM   4464  OW  SOL  1125      14.401  27.181  32.601  1.00  0.00           O
ATOM   4465  HW1 SOL  1125      13.831  27.701  31.971  1.00  0.00           H
ATOM   4466  HW2 SOL  1125      15.361  27.301  32.361  1.00  0.00           H
ATOM   4467  OW  SOL  1126       0.720  20.281  21.801  1.00  0.00           O
ATOM   4468  HW1 SOL  1126       0.550  21.111  21.261  1.00  0.00           H
ATOM   4469  HW2 SOL  1126       1.620  19.911  21.581  1.00  0.00           H
ATOM   4470  OW  SOL  1127      11.831  31.971  19.811  1.00  0.00           O
ATOM   4471  HW1 SOL  1127      10.841  31.861  19.831  1.00  0.00           H
ATOM   4472  HW2 SOL  1127      12.171  32.121  20.741  1.00  0.00           H
ATOM   4473  OW  SOL  1128       6.130  27.041  32.931  1.00  0.00           O
ATOM   4474  HW1 SOL  1128       6.690  27.851  32.761  1.00  0.00           H
ATOM   4475  HW2 SOL  1128       6.720  26.241  32.961  1.00  0.00           H
ATOM   4476  OW  SOL  1129      14.931  36.291  28.211  1.00  0.00           O
ATOM   4477  HW1 SOL  1129      15.261  36.931  27.521  1.00  0.00           H
ATOM   4478  HW2 SOL  1129      15.591  36.231  28.961  1.00  0.00           H
ATOM   4479  OW  SOL  1130       7.160  24.271  35.701  1.00  0.00           O
ATOM   4480  HW1 SOL  1130       7.350  24.921  36.441  1.00  0.00           H
ATOM   4481  HW2 SOL  1130       7.760  23.471  35.791  1.00  0.00           H
ATOM   4482  OW  SOL  1131      14.501  30.821  34.951  1.00  0.00           O
ATOM   4483  HW1 SOL  1131      14.411  30.721  35.941  1.00  0.00           H
ATOM   4484  HW2 SOL  1131      15.461  30.751  34.691  1.00  0.00           H
ATOM   4485  OW  SOL  1132       3.900  36.031  34.221  1.00  0.00           O
ATOM   4486  HW1 SOL  1132       2.990  36.441  34.201  1.00  0.00           H
ATOM   4487  HW2 SOL  1132       3.830  35.091  34.541  1.00  0.00           H
ATOM   4488  OW  SOL  1133      16.741  27.451  31.161  1.00  0.00           O
ATOM   4489  HW1 SOL  1133      16.471  26.561  30.791  1.00  0.00           H
ATOM   4490  HW2 SOL  1133      16.751  28.131  30.431  1.00  0.00           H
ATOM   4491  OW  SOL  1134      12.251  21.871  23.111  1.00  0.00           O
ATOM   4492  HW1 SOL  1134      12.901  21.131  23.001  1.00  0.00           H
ATOM   4493  HW2 SOL  1134      12.451  22.371  23.951  1.00  0.00           H
ATOM   4494  OW  SOL  1135       5.940  26.071  25.141  1.00  0.00           O
ATOM   4495  HW1 SOL  1135       6.440  26.921  24.951  1.00  0.00           H
ATOM   4496  HW2 SOL  1135       5.060  26.091  24.661  1.00  0.00           H
ATOM   4497  OW  SOL  1136      17.771  22.041  35.041  1.00  0.00           O
ATOM   4498  HW1 SOL  1136      17.601  22.351  34.101  1.00  0.00           H
ATOM   4499  HW2 SOL  1136      16.931  21.671  35.421  1.00  0.00           H
ATOM   4500  OW  SOL  1137      17.301  27.961  33.791  1.00  0.00           O
ATOM   4501  HW1 SOL  1137      17.681  28.871  33.941  1.00  0.00           H
ATOM   4502  HW2 SOL  1137      17.221  27.791  32.801  1.00  0.00           H
ATOM   4503  OW  SOL  1138       8.590  32.361  18.781  1.00  0.00           O
ATOM   4504  HW1 SOL  1138       8.130  32.511  19.661  1.00  0.00           H
ATOM   4505  HW2 SOL  1138       9.030  33.211  18.481  1.00  0.00           H
ATOM   4506  OW  SOL  1139       6.610  36.521  28.151  1.00  0.00           O
ATOM   4507  HW1 SOL  1139       6.150  37.401  28.021  1.00  0.00           H
ATOM   4508  HW2 SOL  1139       7.600  36.641  28.081  1.00  0.00           H
ATOM   4509  OW  SOL  1140       8.590  28.181  27.231  1.00  0.00           O
ATOM   4510  HW1 SOL  1140       9.130  27.491  27.711  1.00  0.00           H
ATOM   4511  HW2 SOL  1140       8.270  28.871  27.891  1.00  0.00           H
ATOM   4512  OW  SOL  1141      10.831  28.461  19.491  1.00  0.00           O
ATOM   4513  HW1 SOL  1141      10.601  28.991  18.671  1.00  0.00           H
ATOM   4514  HW2 SOL  1141      11.641  27.901  19.301  1.00  0.00           H
ATOM   4515  OW  SOL  1142      18.611  34.311  27.131  1.00  0.00           O
ATOM   4516  HW1 SOL  1142      17.901  34.191  26.431  1.00  0.00           H
ATOM   4517  HW2 SOL  1142      18.621  33.521  27.731  1.00  0.00           H
ATOM   4518  OW  SOL  1143       2.210  31.761  37.061  1.00  0.00           O
ATOM   4519  HW1 SOL  1143       1.560  31.031  36.851  1.00  0.00           H
ATOM   4520  HW2 SOL  1143       2.250  31.901  38.041  1.00  0.00           H
ATOM   4521  OW  SOL  1144       0.790  31.021  25.151  1.00  0.00           O
ATOM   4522  HW1 SOL  1144       0.780  30.551  26.031  1.00  0.00           H
ATOM   4523  HW2 SOL  1144       1.610  30.741  24.641  1.00  0.00           H
ATOM   4524  OW  SOL  1145       6.720  32.531  34.861  1.00  0.00           O
ATOM   4525  HW1 SOL  1145       5.940  32.031  35.241  1.00  0.00           H
ATOM   4526  HW2 SOL  1145       6.690  33.481  35.171  1.00  0.00           H
ATOM   4527  OW  SOL  1146      18.241  20.541  30.891  1.00  0.00           O
ATOM   4528  HW1 SOL  1146      18.201  19.641  31.331  1.00  0.00           H
ATOM   4529  HW2 SOL  1146      18.271  20.431  29.901  1.00  0.00           H
ATOM   4530  OW  SOL  1147       4.280  22.861  23.821  1.00  0.00           O
ATOM   4531  HW1 SOL  1147       4.580  22.141  23.201  1.00  0.00           H
ATOM   4532  HW2 SOL  1147       3.890  22.461  24.651  1.00  0.00           H
ATOM   4533  OW  SOL  1148      17.051  33.491  29.661  1.00  0.00           O
ATOM   4534  HW1 SOL  1148      16.121  33.241  29.391  1.00  0.00           H
ATOM   4535  HW2 SOL  1148      17.311  32.991  30.481  1.00  0.00           H
ATOM   4536  OW  SOL  1149       3.170  24.091  31.421  1.00  0.00           O
ATOM   4537  HW1 SOL  1149       3.550  23.501  32.141  1.00  0.00           H
ATOM   4538  HW2 SOL  1149       3.570  23.831  30.541  1.00  0.00           H
ATOM   4539  OW  SOL  1150       8.120  34.481  25.491  1.00  0.00           O
ATOM   4540  HW1 SOL  1150       8.440  34.581  24.551  1.00  0.00           H
ATOM   4541  HW2 SOL  1150       7.330  33.861  25.511  1.00  0.00           H
ATOM   4542  OW  SOL  1151      14.241  20.761  29.741  1.00  0.00           O
ATOM   4543  HW1 SOL  1151      14.761  20.111  30.291  1.00  0.00           H
ATOM   4544  HW2 SOL  1151      13.751  21.391  30.351  1.00  0.00           H
ATOM   4545  OW  SOL  1152      10.011  18.961  30.161  1.00  0.00           O
ATOM   4546  HW1 SOL  1152       9.381  18.241  29.851  1.00  0.00           H
ATOM   4547  HW2 SOL  1152      10.941  18.601  30.161  1.00  0.00           H
ATOM   4548  OW  SOL  1153       7.700  31.921  21.631  1.00  0.00           O
ATOM   4549  HW1 SOL  1153       7.240  31.051  21.801  1.00  0.00           H
ATOM   4550  HW2 SOL  1153       8.610  31.891  22.041  1.00  0.00           H
ATOM   4551  OW  SOL  1154       6.180  34.291  31.461  1.00  0.00           O
ATOM   4552  HW1 SOL  1154       6.130  35.111  32.031  1.00  0.00           H
ATOM   4553  HW2 SOL  1154       7.070  34.261  31.011  1.00  0.00           H
ATOM   4554  OW  SOL  1155      13.521  19.141  20.301  1.00  0.00           O
ATOM   4555  HW1 SOL  1155      13.871  18.731  19.461  1.00  0.00           H
ATOM   4556  HW2 SOL  1155      12.621  18.761  20.501  1.00  0.00           H
ATOM   4557  OW  SOL  1156      13.001  23.151  25.531  1.00  0.00           O
ATOM   4558  HW1 SOL  1156      12.411  23.951  25.571  1.00  0.00           H
ATOM   4559  HW2 SOL  1156      13.151  22.801  26.461  1.00  0.00           H
ATOM   4560  OW  SOL  1157      15.931  20.831  27.441  1.00  0.00           O
ATOM   4561  HW1 SOL  1157      15.091  20.821  27.981  1.00  0.00           H
ATOM   4562  HW2 SOL  1157      15.951  21.661  26.881  1.00  0.00           H
ATOM   4563  OW  SOL  1158       0.390  29.391  21.621  1.00  0.00           O
ATOM   4564  HW1 SOL  1158       1.380  29.281  21.531  1.00  0.00           H
ATOM   4565  HW2 SOL  1158      -0.010  28.531  21.941  1.00  0.00           H
ATOM   4566  OW  SOL  1159       8.750  35.081  21.991  1.00  0.00           O
ATOM   4567  HW1 SOL  1159       7.980  34.731  21.451  1.00  0.00           H
ATOM   4568  HW2 SOL  1159       8.430  35.791  22.611  1.00  0.00           H
ATOM   4569  OW  SOL  1160       2.300  24.901  38.371  1.00  0.00           O
ATOM   4570  HW1 SOL  1160       1.370  24.881  38.741  1.00  0.00           H
ATOM   4571  HW2 SOL  1160       2.310  24.511  37.451  1.00  0.00           H
ATOM   4572  OW  SOL  1161       2.250  21.371  47.202  1.00  0.00           O
ATOM   4573  HW1 SOL  1161       2.600  21.201  48.122  1.00  0.00           H
ATOM   4574  HW2 SOL  1161       1.370  20.921  47.082  1.00  0.00           H
ATOM   4575  OW  SOL  1162       0.190  22.301  43.711  1.00  0.00           O
ATOM   4576  HW1 SOL  1162      -0.630  22.731  44.101  1.00  0.00           H
ATOM   4577  HW2 SOL  1162      -0.090  21.571  43.081  1.00  0.00           H
ATOM   4578  OW  SOL  1163       5.690  31.371  48.892  1.00  0.00           O
ATOM   4579  HW1 SOL  1163       4.760  31.301  48.522  1.00  0.00           H
ATOM   4580  HW2 SOL  1163       5.800  32.261  49.332  1.00  0.00           H
ATOM   4581  OW  SOL  1164      15.551  33.731  44.271  1.00  0.00           O
ATOM   4582  HW1 SOL  1164      14.981  33.571  45.081  1.00  0.00           H
ATOM   4583  HW2 SOL  1164      14.961  33.831  43.471  1.00  0.00           H
ATOM   4584  OW  SOL  1165      11.351  25.651  44.411  1.00  0.00           O
ATOM   4585  HW1 SOL  1165      11.921  26.431  44.161  1.00  0.00           H
ATOM   4586  HW2 SOL  1165      10.751  25.911  45.171  1.00  0.00           H
ATOM   4587  OW  SOL  1166      17.551  24.691  39.551  1.00  0.00           O
ATOM   4588  HW1 SOL  1166      17.431  24.561  38.561  1.00  0.00           H
ATOM   4589  HW2 SOL  1166      17.251  23.881  40.041  1.00  0.00           H
ATOM   4590  OW  SOL  1167       7.680  30.061  47.472  1.00  0.00           O
ATOM   4591  HW1 SOL  1167       6.900  30.231  48.072  1.00  0.00           H
ATOM   4592  HW2 SOL  1167       8.020  30.931  47.112  1.00  0.00           H
ATOM   4593  OW  SOL  1168       8.500  26.601  55.472  1.00  0.00           O
ATOM   4594  HW1 SOL  1168       8.460  27.361  56.122  1.00  0.00           H
ATOM   4595  HW2 SOL  1168       8.720  26.961  54.562  1.00  0.00           H
ATOM   4596  OW  SOL  1169       6.850  28.741  43.891  1.00  0.00           O
ATOM   4597  HW1 SOL  1169       7.540  28.581  44.591  1.00  0.00           H
ATOM   4598  HW2 SOL  1169       6.120  29.311  44.271  1.00  0.00           H
ATOM   4599  OW  SOL  1170       3.350  32.971  47.852  1.00  0.00           O
ATOM   4600  HW1 SOL  1170       2.570  32.661  47.322  1.00  0.00           H
ATOM   4601  HW2 SOL  1170       3.930  33.551  47.282  1.00  0.00           H
ATOM   4602  OW  SOL  1171      14.601  33.671  50.632  1.00  0.00           O
ATOM   4603  HW1 SOL  1171      14.841  34.611  50.892  1.00  0.00           H
ATOM   4604  HW2 SOL  1171      14.441  33.131  51.452  1.00  0.00           H
ATOM   4605  OW  SOL  1172       4.380  22.541  52.232  1.00  0.00           O
ATOM   4606  HW1 SOL  1172       5.200  21.981  52.322  1.00  0.00           H
ATOM   4607  HW2 SOL  1172       3.570  21.961  52.272  1.00  0.00           H
ATOM   4608  OW  SOL  1173      16.031  23.091  44.611  1.00  0.00           O
ATOM   4609  HW1 SOL  1173      15.291  23.551  44.111  1.00  0.00           H
ATOM   4610  HW2 SOL  1173      16.541  23.771  45.141  1.00  0.00           H
ATOM   4611  OW  SOL  1174       2.310  35.751  42.071  1.00  0.00           O
ATOM   4612  HW1 SOL  1174       2.650  36.521  42.611  1.00  0.00           H
ATOM   4613  HW2 SOL  1174       2.750  35.751  41.171  1.00  0.00           H
ATOM   4614  OW  SOL  1175      11.271  32.031  54.142  1.00  0.00           O
ATOM   4615  HW1 SOL  1175      11.741  32.031  55.022  1.00  0.00           H
ATOM   4616  HW2 SOL  1175      10.791  31.161  54.032  1.00  0.00           H
ATOM   4617  OW  SOL  1176       2.300  32.961  42.621  1.00  0.00           O
ATOM   4618  HW1 SOL  1176       2.040  33.921  42.621  1.00  0.00           H
ATOM   4619  HW2 SOL  1176       1.590  32.421  43.071  1.00  0.00           H
ATOM   4620  OW  SOL  1177       6.200  36.481  51.632  1.00  0.00           O
ATOM   4621  HW1 SOL  1177       5.280  36.311  51.982  1.00  0.00           H
ATOM   4622  HW2 SOL  1177       6.480  37.401  51.892  1.00  0.00           H
ATOM   4623  OW  SOL  1178       6.060  28.261  38.471  1.00  0.00           O
ATOM   4624  HW1 SOL  1178       6.130  29.101  37.931  1.00  0.00           H
ATOM   4625  HW2 SOL  1178       6.520  28.391  39.351  1.00  0.00           H
ATOM   4626  OW  SOL  1179      15.941  19.761  52.042  1.00  0.00           O
ATOM   4627  HW1 SOL  1179      15.761  20.431  51.322  1.00  0.00           H
ATOM   4628  HW2 SOL  1179      15.911  20.221  52.932  1.00  0.00           H
ATOM   4629  OW  SOL  1180       1.220  25.051  42.871  1.00  0.00           O
ATOM   4630  HW1 SOL  1180       0.770  24.171  43.041  1.00  0.00           H
ATOM   4631  HW2 SOL  1180       1.210  25.591  43.711  1.00  0.00           H
ATOM   4632  OW  SOL  1181      18.421  36.291  40.831  1.00  0.00           O
ATOM   4633  HW1 SOL  1181      18.961  36.001  41.631  1.00  0.00           H
ATOM   4634  HW2 SOL  1181      18.721  37.191  40.541  1.00  0.00           H
ATOM   4635  OW  SOL  1182       0.270  34.581  38.411  1.00  0.00           O
ATOM   4636  HW1 SOL  1182       0.080  33.621  38.621  1.00  0.00           H
ATOM   4637  HW2 SOL  1182      -0.060  35.161  39.161  1.00  0.00           H
ATOM   4638  OW  SOL  1183      16.891  27.841  43.361  1.00  0.00           O
ATOM   4639  HW1 SOL  1183      17.841  27.551  43.441  1.00  0.00           H
ATOM   4640  HW2 SOL  1183      16.811  28.491  42.611  1.00  0.00           H
ATOM   4641  OW  SOL  1184      16.411  29.701  41.561  1.00  0.00           O
ATOM   4642  HW1 SOL  1184      17.271  29.721  41.041  1.00  0.00           H
ATOM   4643  HW2 SOL  1184      16.551  30.171  42.441  1.00  0.00           H
ATOM   4644  OW  SOL  1185       1.130  25.991  53.212  1.00  0.00           O
ATOM   4645  HW1 SOL  1185       2.010  25.861  53.662  1.00  0.00           H
ATOM   4646  HW2 SOL  1185       1.000  26.961  52.992  1.00  0.00           H
ATOM   4647  OW  SOL  1186       6.130  32.271  44.501  1.00  0.00           O
ATOM   4648  HW1 SOL  1186       5.640  31.401  44.591  1.00  0.00           H
ATOM   4649  HW2 SOL  1186       5.900  32.701  43.631  1.00  0.00           H
ATOM   4650  OW  SOL  1187      12.931  30.901  51.472  1.00  0.00           O
ATOM   4651  HW1 SOL  1187      13.301  30.171  50.892  1.00  0.00           H
ATOM   4652  HW2 SOL  1187      13.451  30.951  52.322  1.00  0.00           H
ATOM   4653  OW  SOL  1188       8.090  18.661  42.261  1.00  0.00           O
ATOM   4654  HW1 SOL  1188       8.490  19.571  42.171  1.00  0.00           H
ATOM   4655  HW2 SOL  1188       7.090  18.741  42.321  1.00  0.00           H
ATOM   4656  OW  SOL  1189       1.970  28.381  49.882  1.00  0.00           O
ATOM   4657  HW1 SOL  1189       2.860  27.931  49.742  1.00  0.00           H
ATOM   4658  HW2 SOL  1189       1.240  27.731  49.692  1.00  0.00           H
ATOM   4659  OW  SOL  1190      15.251  28.611  39.141  1.00  0.00           O
ATOM   4660  HW1 SOL  1190      14.621  27.851  39.271  1.00  0.00           H
ATOM   4661  HW2 SOL  1190      15.731  28.791  40.001  1.00  0.00           H
ATOM   4662  OW  SOL  1191      11.871  36.541  53.402  1.00  0.00           O
ATOM   4663  HW1 SOL  1191      12.111  37.141  52.642  1.00  0.00           H
ATOM   4664  HW2 SOL  1191      11.941  35.591  53.102  1.00  0.00           H
ATOM   4665  OW  SOL  1192      14.661  32.791  46.772  1.00  0.00           O
ATOM   4666  HW1 SOL  1192      14.071  32.851  47.572  1.00  0.00           H
ATOM   4667  HW2 SOL  1192      14.511  31.911  46.312  1.00  0.00           H
ATOM   4668  OW  SOL  1193      16.671  35.761  42.961  1.00  0.00           O
ATOM   4669  HW1 SOL  1193      16.261  35.531  42.081  1.00  0.00           H
ATOM   4670  HW2 SOL  1193      16.491  35.021  43.611  1.00  0.00           H
ATOM   4671  OW  SOL  1194       5.980  25.911  39.941  1.00  0.00           O
ATOM   4672  HW1 SOL  1194       6.220  26.601  39.261  1.00  0.00           H
ATOM   4673  HW2 SOL  1194       5.200  26.241  40.481  1.00  0.00           H
ATOM   4674  OW  SOL  1195      12.811  22.071  46.682  1.00  0.00           O
ATOM   4675  HW1 SOL  1195      11.951  21.571  46.552  1.00  0.00           H
ATOM   4676  HW2 SOL  1195      13.431  21.531  47.242  1.00  0.00           H
ATOM   4677  OW  SOL  1196      15.761  35.241  40.311  1.00  0.00           O
ATOM   4678  HW1 SOL  1196      16.651  35.701  40.341  1.00  0.00           H
ATOM   4679  HW2 SOL  1196      15.551  35.001  39.361  1.00  0.00           H
ATOM   4680  OW  SOL  1197       8.070  24.671  51.892  1.00  0.00           O
ATOM   4681  HW1 SOL  1197       7.600  24.641  52.782  1.00  0.00           H
ATOM   4682  HW2 SOL  1197       7.560  24.121  51.232  1.00  0.00           H
ATOM   4683  OW  SOL  1198      13.941  23.311  53.982  1.00  0.00           O
ATOM   4684  HW1 SOL  1198      13.741  23.741  54.862  1.00  0.00           H
ATOM   4685  HW2 SOL  1198      14.721  22.691  54.072  1.00  0.00           H
ATOM   4686  OW  SOL  1199       9.731  27.521  52.962  1.00  0.00           O
ATOM   4687  HW1 SOL  1199      10.191  26.681  52.672  1.00  0.00           H
ATOM   4688  HW2 SOL  1199       9.171  27.861  52.212  1.00  0.00           H
ATOM   4689  OW  SOL  1200       9.911  22.721  49.662  1.00  0.00           O
ATOM   4690  HW1 SOL  1200       9.141  23.061  50.202  1.00  0.00           H
ATOM   4691  HW2 SOL  1200       9.571  22.211  48.872  1.00  0.00           H
ATOM   4692  OW  SOL  1201      10.411  25.631  41.531  1.00  0.00           O
ATOM   4693  HW1 SOL  1201      10.671  25.591  42.491  1.00  0.00           H
ATOM   4694  HW2 SOL  1201       9.561  25.121  41.391  1.00  0.00           H
ATOM   4695  OW  SOL  1202       0.760  26.731  45.131  1.00  0.00           O
ATOM   4696  HW1 SOL  1202       1.750  26.611  45.221  1.00  0.00           H
ATOM   4697  HW2 SOL  1202       0.520  27.681  45.341  1.00  0.00           H
ATOM   4698  OW  SOL  1203       1.300  36.831  52.952  1.00  0.00           O
ATOM   4699  HW1 SOL  1203       1.200  36.681  53.942  1.00  0.00           H
ATOM   4700  HW2 SOL  1203       0.440  37.191  52.592  1.00  0.00           H
ATOM   4701  OW  SOL  1204       8.650  22.101  39.191  1.00  0.00           O
ATOM   4702  HW1 SOL  1204       9.240  22.731  38.701  1.00  0.00           H
ATOM   4703  HW2 SOL  1204       8.840  21.161  38.901  1.00  0.00           H
ATOM   4704  OW  SOL  1205      13.621  30.061  42.691  1.00  0.00           O
ATOM   4705  HW1 SOL  1205      14.451  29.771  42.211  1.00  0.00           H
ATOM   4706  HW2 SOL  1205      13.131  30.731  42.131  1.00  0.00           H
ATOM   4707  OW  SOL  1206       5.500  20.581  46.091  1.00  0.00           O
ATOM   4708  HW1 SOL  1206       5.450  20.531  47.091  1.00  0.00           H
ATOM   4709  HW2 SOL  1206       5.520  21.541  45.801  1.00  0.00           H
ATOM   4710  OW  SOL  1207      10.081  33.181  42.011  1.00  0.00           O
ATOM   4711  HW1 SOL  1207       9.621  33.901  41.491  1.00  0.00           H
ATOM   4712  HW2 SOL  1207      10.041  33.381  42.991  1.00  0.00           H
ATOM   4713  OW  SOL  1208       3.510  36.631  45.771  1.00  0.00           O
ATOM   4714  HW1 SOL  1208       4.010  35.771  45.831  1.00  0.00           H
ATOM   4715  HW2 SOL  1208       4.160  37.401  45.741  1.00  0.00           H
ATOM   4716  OW  SOL  1209      17.951  29.281  45.971  1.00  0.00           O
ATOM   4717  HW1 SOL  1209      17.331  29.131  45.211  1.00  0.00           H
ATOM   4718  HW2 SOL  1209      17.431  29.391  46.821  1.00  0.00           H
ATOM   4719  OW  SOL  1210      12.271  34.121  52.302  1.00  0.00           O
ATOM   4720  HW1 SOL  1210      12.331  33.351  52.942  1.00  0.00           H
ATOM   4721  HW2 SOL  1210      11.751  33.861  51.502  1.00  0.00           H
ATOM   4722  OW  SOL  1211       3.210  28.051  39.661  1.00  0.00           O
ATOM   4723  HW1 SOL  1211       4.030  28.441  39.241  1.00  0.00           H
ATOM   4724  HW2 SOL  1211       2.940  27.231  39.171  1.00  0.00           H
ATOM   4725  OW  SOL  1212      14.581  25.971  44.521  1.00  0.00           O
ATOM   4726  HW1 SOL  1212      14.531  25.321  45.271  1.00  0.00           H
ATOM   4727  HW2 SOL  1212      15.381  26.561  44.651  1.00  0.00           H
ATOM   4728  OW  SOL  1213       4.610  31.281  54.512  1.00  0.00           O
ATOM   4729  HW1 SOL  1213       4.110  31.291  53.652  1.00  0.00           H
ATOM   4730  HW2 SOL  1213       3.980  31.101  55.272  1.00  0.00           H
ATOM   4731  OW  SOL  1214      11.111  36.381  39.611  1.00  0.00           O
ATOM   4732  HW1 SOL  1214      10.511  35.761  40.111  1.00  0.00           H
ATOM   4733  HW2 SOL  1214      11.421  35.941  38.761  1.00  0.00           H
ATOM   4734  OW  SOL  1215       2.020  21.471  52.222  1.00  0.00           O
ATOM   4735  HW1 SOL  1215       1.220  22.071  52.092  1.00  0.00           H
ATOM   4736  HW2 SOL  1215       1.920  20.981  53.082  1.00  0.00           H
ATOM   4737  OW  SOL  1216      16.321  32.391  38.051  1.00  0.00           O
ATOM   4738  HW1 SOL  1216      16.001  33.331  37.951  1.00  0.00           H
ATOM   4739  HW2 SOL  1216      15.561  31.761  37.931  1.00  0.00           H
ATOM   4740  OW  SOL  1217       4.640  36.051  40.471  1.00  0.00           O
ATOM   4741  HW1 SOL  1217       4.970  36.441  41.331  1.00  0.00           H
ATOM   4742  HW2 SOL  1217       5.400  35.981  39.821  1.00  0.00           H
ATOM   4743  OW  SOL  1218      14.001  19.691  41.501  1.00  0.00           O
ATOM   4744  HW1 SOL  1218      13.761  19.321  40.601  1.00  0.00           H
ATOM   4745  HW2 SOL  1218      14.991  19.851  41.541  1.00  0.00           H
ATOM   4746  OW  SOL  1219       9.401  35.601  46.281  1.00  0.00           O
ATOM   4747  HW1 SOL  1219      10.201  35.031  46.491  1.00  0.00           H
ATOM   4748  HW2 SOL  1219       8.911  35.201  45.511  1.00  0.00           H
ATOM   4749  OW  SOL  1220       3.820  25.621  42.041  1.00  0.00           O
ATOM   4750  HW1 SOL  1220       4.270  24.721  42.011  1.00  0.00           H
ATOM   4751  HW2 SOL  1220       2.880  25.511  42.371  1.00  0.00           H
ATOM   4752  OW  SOL  1221      15.471  20.841  54.532  1.00  0.00           O
ATOM   4753  HW1 SOL  1221      15.421  21.211  55.452  1.00  0.00           H
ATOM   4754  HW2 SOL  1221      14.751  20.151  54.412  1.00  0.00           H
ATOM   4755  OW  SOL  1222       6.140  19.841  38.411  1.00  0.00           O
ATOM   4756  HW1 SOL  1222       7.120  19.621  38.481  1.00  0.00           H
ATOM   4757  HW2 SOL  1222       5.830  19.671  37.481  1.00  0.00           H
ATOM   4758  OW  SOL  1223       8.880  33.761  49.192  1.00  0.00           O
ATOM   4759  HW1 SOL  1223       8.650  33.511  48.252  1.00  0.00           H
ATOM   4760  HW2 SOL  1223       9.490  33.071  49.582  1.00  0.00           H
ATOM   4761  OW  SOL  1224      13.511  24.521  51.572  1.00  0.00           O
ATOM   4762  HW1 SOL  1224      13.791  24.091  52.422  1.00  0.00           H
ATOM   4763  HW2 SOL  1224      13.761  25.481  51.582  1.00  0.00           H
ATOM   4764  OW  SOL  1225       8.030  32.641  46.481  1.00  0.00           O
ATOM   4765  HW1 SOL  1225       8.930  32.781  46.061  1.00  0.00           H
ATOM   4766  HW2 SOL  1225       7.320  32.661  45.771  1.00  0.00           H
ATOM   4767  OW  SOL  1226       9.220  23.651  46.231  1.00  0.00           O
ATOM   4768  HW1 SOL  1226       8.970  23.561  45.271  1.00  0.00           H
ATOM   4769  HW2 SOL  1226       9.700  22.831  46.541  1.00  0.00           H
ATOM   4770  OW  SOL  1227       5.390  19.261  42.361  1.00  0.00           O
ATOM   4771  HW1 SOL  1227       4.580  19.271  42.941  1.00  0.00           H
ATOM   4772  HW2 SOL  1227       5.420  20.091  41.811  1.00  0.00           H
ATOM   4773  OW  SOL  1228      14.341  30.501  37.651  1.00  0.00           O
ATOM   4774  HW1 SOL  1228      14.661  29.741  38.221  1.00  0.00           H
ATOM   4775  HW2 SOL  1228      13.421  30.771  37.951  1.00  0.00           H
ATOM   4776  OW  SOL  1229       2.970  18.971  38.951  1.00  0.00           O
ATOM   4777  HW1 SOL  1229       3.460  19.811  38.741  1.00  0.00           H
ATOM   4778  HW2 SOL  1229       3.590  18.321  39.401  1.00  0.00           H
ATOM   4779  OW  SOL  1230       9.351  20.981  42.041  1.00  0.00           O
ATOM   4780  HW1 SOL  1230       8.871  21.391  41.261  1.00  0.00           H
ATOM   4781  HW2 SOL  1230      10.341  20.961  41.851  1.00  0.00           H
ATOM   4782  OW  SOL  1231      10.761  25.451  51.882  1.00  0.00           O
ATOM   4783  HW1 SOL  1231       9.961  24.841  51.912  1.00  0.00           H
ATOM   4784  HW2 SOL  1231      11.571  24.921  51.642  1.00  0.00           H
ATOM   4785  OW  SOL  1232      12.271  34.321  45.171  1.00  0.00           O
ATOM   4786  HW1 SOL  1232      12.481  35.061  44.521  1.00  0.00           H
ATOM   4787  HW2 SOL  1232      12.951  34.321  45.901  1.00  0.00           H
ATOM   4788  OW  SOL  1233       4.590  30.141  44.651  1.00  0.00           O
ATOM   4789  HW1 SOL  1233       3.880  29.871  45.301  1.00  0.00           H
ATOM   4790  HW2 SOL  1233       4.330  29.861  43.721  1.00  0.00           H
ATOM   4791  OW  SOL  1234      12.711  36.591  43.151  1.00  0.00           O
ATOM   4792  HW1 SOL  1234      13.151  37.231  42.511  1.00  0.00           H
ATOM   4793  HW2 SOL  1234      12.211  37.111  43.851  1.00  0.00           H
ATOM   4794  OW  SOL  1235      10.321  24.111  37.401  1.00  0.00           O
ATOM   4795  HW1 SOL  1235       9.911  24.931  37.011  1.00  0.00           H
ATOM   4796  HW2 SOL  1235      10.961  24.371  38.131  1.00  0.00           H
ATOM   4797  OW  SOL  1236       0.780  24.181  51.102  1.00  0.00           O
ATOM   4798  HW1 SOL  1236       1.700  24.171  50.692  1.00  0.00           H
ATOM   4799  HW2 SOL  1236       0.720  24.921  51.772  1.00  0.00           H
ATOM   4800  OW  SOL  1237       5.610  20.841  48.712  1.00  0.00           O
ATOM   4801  HW1 SOL  1237       5.990  20.001  49.082  1.00  0.00           H
ATOM   4802  HW2 SOL  1237       4.730  21.031  49.152  1.00  0.00           H
ATOM   4803  OW  SOL  1238       8.660  23.161  43.661  1.00  0.00           O
ATOM   4804  HW1 SOL  1238       8.340  23.881  43.041  1.00  0.00           H
ATOM   4805  HW2 SOL  1238       8.900  22.351  43.131  1.00  0.00           H
ATOM   4806  OW  SOL  1239      10.171  19.011  44.771  1.00  0.00           O
ATOM   4807  HW1 SOL  1239       9.451  19.061  44.081  1.00  0.00           H
ATOM   4808  HW2 SOL  1239       9.931  18.321  45.461  1.00  0.00           H
ATOM   4809  OW  SOL  1240      14.291  30.351  45.911  1.00  0.00           O
ATOM   4810  HW1 SOL  1240      13.741  29.511  45.841  1.00  0.00           H
ATOM   4811  HW2 SOL  1240      14.551  30.641  44.991  1.00  0.00           H
ATOM   4812  OW  SOL  1241      14.661  24.521  47.162  1.00  0.00           O
ATOM   4813  HW1 SOL  1241      14.361  23.571  47.232  1.00  0.00           H
ATOM   4814  HW2 SOL  1241      15.391  24.681  47.822  1.00  0.00           H
ATOM   4815  OW  SOL  1242      18.571  26.951  41.011  1.00  0.00           O
ATOM   4816  HW1 SOL  1242      18.991  26.311  41.651  1.00  0.00           H
ATOM   4817  HW2 SOL  1242      18.191  26.441  40.231  1.00  0.00           H
ATOM   4818  OW  SOL  1243       4.880  32.471  38.981  1.00  0.00           O
ATOM   4819  HW1 SOL  1243       4.010  32.321  39.451  1.00  0.00           H
ATOM   4820  HW2 SOL  1243       4.710  32.731  38.031  1.00  0.00           H
ATOM   4821  OW  SOL  1244      16.641  31.421  43.811  1.00  0.00           O
ATOM   4822  HW1 SOL  1244      17.631  31.501  43.951  1.00  0.00           H
ATOM   4823  HW2 SOL  1244      16.191  32.261  44.121  1.00  0.00           H
ATOM   4824  OW  SOL  1245      13.901  24.371  38.021  1.00  0.00           O
ATOM   4825  HW1 SOL  1245      13.361  24.161  38.831  1.00  0.00           H
ATOM   4826  HW2 SOL  1245      14.811  23.961  38.111  1.00  0.00           H
ATOM   4827  OW  SOL  1246       5.270  21.181  40.521  1.00  0.00           O
ATOM   4828  HW1 SOL  1246       5.540  20.591  39.771  1.00  0.00           H
ATOM   4829  HW2 SOL  1246       5.270  22.131  40.211  1.00  0.00           H
ATOM   4830  OW  SOL  1247      17.541  30.851  53.122  1.00  0.00           O
ATOM   4831  HW1 SOL  1247      18.451  30.461  52.992  1.00  0.00           H
ATOM   4832  HW2 SOL  1247      17.621  31.811  53.362  1.00  0.00           H
ATOM   4833  OW  SOL  1248      10.641  32.091  50.642  1.00  0.00           O
ATOM   4834  HW1 SOL  1248       9.841  31.861  51.192  1.00  0.00           H
ATOM   4835  HW2 SOL  1248      11.471  31.831  51.132  1.00  0.00           H
ATOM   4836  OW  SOL  1249      15.921  34.911  53.492  1.00  0.00           O
ATOM   4837  HW1 SOL  1249      16.191  35.251  52.592  1.00  0.00           H
ATOM   4838  HW2 SOL  1249      16.711  34.531  53.952  1.00  0.00           H
ATOM   4839  OW  SOL  1250      16.381  29.611  48.032  1.00  0.00           O
ATOM   4840  HW1 SOL  1250      16.431  30.421  48.622  1.00  0.00           H
ATOM   4841  HW2 SOL  1250      15.521  29.631  47.522  1.00  0.00           H
ATOM   4842  OW  SOL  1251       9.150  19.511  51.262  1.00  0.00           O
ATOM   4843  HW1 SOL  1251       9.400  19.311  50.312  1.00  0.00           H
ATOM   4844  HW2 SOL  1251       9.870  20.071  51.682  1.00  0.00           H
ATOM   4845  OW  SOL  1252       9.801  29.781  54.432  1.00  0.00           O
ATOM   4846  HW1 SOL  1252       8.811  29.841  54.532  1.00  0.00           H
ATOM   4847  HW2 SOL  1252      10.031  28.981  53.872  1.00  0.00           H
ATOM   4848  OW  SOL  1253       7.050  29.121  40.921  1.00  0.00           O
ATOM   4849  HW1 SOL  1253       6.910  29.191  41.911  1.00  0.00           H
ATOM   4850  HW2 SOL  1253       7.890  28.611  40.741  1.00  0.00           H
ATOM   4851  OW  SOL  1254       4.100  26.751  49.752  1.00  0.00           O
ATOM   4852  HW1 SOL  1254       4.960  26.871  50.252  1.00  0.00           H
ATOM   4853  HW2 SOL  1254       3.680  25.881  50.022  1.00  0.00           H
ATOM   4854  OW  SOL  1255      12.741  22.481  49.862  1.00  0.00           O
ATOM   4855  HW1 SOL  1255      12.951  23.221  50.502  1.00  0.00           H
ATOM   4856  HW2 SOL  1255      11.851  22.651  49.432  1.00  0.00           H
ATOM   4857  OW  SOL  1256       0.640  34.261  50.552  1.00  0.00           O
ATOM   4858  HW1 SOL  1256       0.180  35.081  50.212  1.00  0.00           H
ATOM   4859  HW2 SOL  1256       1.620  34.451  50.642  1.00  0.00           H
ATOM   4860  OW  SOL  1257       3.670  29.621  42.251  1.00  0.00           O
ATOM   4861  HW1 SOL  1257       3.600  30.451  41.691  1.00  0.00           H
ATOM   4862  HW2 SOL  1257       3.710  28.821  41.651  1.00  0.00           H
ATOM   4863  OW  SOL  1258       5.660  23.991  45.891  1.00  0.00           O
ATOM   4864  HW1 SOL  1258       5.780  24.651  45.151  1.00  0.00           H
ATOM   4865  HW2 SOL  1258       6.120  24.331  46.721  1.00  0.00           H
ATOM   4866  OW  SOL  1259      12.521  32.101  41.121  1.00  0.00           O
ATOM   4867  HW1 SOL  1259      13.021  32.871  41.521  1.00  0.00           H
ATOM   4868  HW2 SOL  1259      11.571  32.121  41.441  1.00  0.00           H
ATOM   4869  OW  SOL  1260      12.721  33.071  48.662  1.00  0.00           O
ATOM   4870  HW1 SOL  1260      13.191  33.201  49.532  1.00  0.00           H
ATOM   4871  HW2 SOL  1260      12.061  32.331  48.752  1.00  0.00           H
ATOM   4872  OW  SOL  1261      15.821  25.011  41.961  1.00  0.00           O
ATOM   4873  HW1 SOL  1261      15.511  25.621  42.691  1.00  0.00           H
ATOM   4874  HW2 SOL  1261      16.321  25.531  41.271  1.00  0.00           H
ATOM   4875  OW  SOL  1262       3.540  33.721  50.532  1.00  0.00           O
ATOM   4876  HW1 SOL  1262       3.330  33.281  49.662  1.00  0.00           H
ATOM   4877  HW2 SOL  1262       4.510  33.981  50.562  1.00  0.00           H
ATOM   4878  OW  SOL  1263       4.020  26.131  53.222  1.00  0.00           O
ATOM   4879  HW1 SOL  1263       4.700  26.681  52.752  1.00  0.00           H
ATOM   4880  HW2 SOL  1263       4.420  25.251  53.492  1.00  0.00           H
ATOM   4881  OW  SOL  1264      15.871  26.411  53.942  1.00  0.00           O
ATOM   4882  HW1 SOL  1264      14.951  26.791  53.892  1.00  0.00           H
ATOM   4883  HW2 SOL  1264      16.471  26.881  53.292  1.00  0.00           H
ATOM   4884  OW  SOL  1265      10.131  19.671  54.942  1.00  0.00           O
ATOM   4885  HW1 SOL  1265      10.191  20.521  54.422  1.00  0.00           H
ATOM   4886  HW2 SOL  1265      10.451  18.911  54.372  1.00  0.00           H
ATOM   4887  OW  SOL  1266       5.040  19.121  54.642  1.00  0.00           O
ATOM   4888  HW1 SOL  1266       4.620  18.551  53.942  1.00  0.00           H
ATOM   4889  HW2 SOL  1266       4.380  19.811  54.962  1.00  0.00           H
ATOM   4890  OW  SOL  1267       5.730  27.321  47.532  1.00  0.00           O
ATOM   4891  HW1 SOL  1267       6.170  28.211  47.442  1.00  0.00           H
ATOM   4892  HW2 SOL  1267       5.100  27.321  48.302  1.00  0.00           H
ATOM   4893  OW  SOL  1268      13.601  27.241  47.692  1.00  0.00           O
ATOM   4894  HW1 SOL  1268      12.851  27.241  47.032  1.00  0.00           H
ATOM   4895  HW2 SOL  1268      13.971  26.321  47.782  1.00  0.00           H
ATOM   4896  OW  SOL  1269       3.070  20.751  49.552  1.00  0.00           O
ATOM   4897  HW1 SOL  1269       2.840  21.121  50.452  1.00  0.00           H
ATOM   4898  HW2 SOL  1269       2.770  19.801  49.492  1.00  0.00           H
ATOM   4899  OW  SOL  1270       0.370  31.721  50.062  1.00  0.00           O
ATOM   4900  HW1 SOL  1270       0.900  31.231  50.742  1.00  0.00           H
ATOM   4901  HW2 SOL  1270       0.590  32.701  50.112  1.00  0.00           H
ATOM   4902  OW  SOL  1271       7.320  24.961  47.882  1.00  0.00           O
ATOM   4903  HW1 SOL  1271       7.910  24.701  47.122  1.00  0.00           H
ATOM   4904  HW2 SOL  1271       7.040  25.921  47.772  1.00  0.00           H
ATOM   4905  OW  SOL  1272       3.070  19.251  43.421  1.00  0.00           O
ATOM   4906  HW1 SOL  1272       2.960  20.191  43.751  1.00  0.00           H
ATOM   4907  HW2 SOL  1272       3.020  18.621  44.191  1.00  0.00           H
ATOM   4908  OW  SOL  1273      16.221  22.291  40.981  1.00  0.00           O
ATOM   4909  HW1 SOL  1273      16.241  21.531  41.621  1.00  0.00           H
ATOM   4910  HW2 SOL  1273      15.741  23.061  41.381  1.00  0.00           H
ATOM   4911  OW  SOL  1274      10.231  26.281  46.902  1.00  0.00           O
ATOM   4912  HW1 SOL  1274      10.381  26.491  47.862  1.00  0.00           H
ATOM   4913  HW2 SOL  1274       9.931  25.331  46.812  1.00  0.00           H
ATOM   4914  OW  SOL  1275       9.801  34.351  54.242  1.00  0.00           O
ATOM   4915  HW1 SOL  1275       9.601  34.791  53.362  1.00  0.00           H
ATOM   4916  HW2 SOL  1275      10.191  33.441  54.082  1.00  0.00           H
ATOM   4917  OW  SOL  1276      18.591  33.801  53.292  1.00  0.00           O
ATOM   4918  HW1 SOL  1276      18.731  34.071  52.342  1.00  0.00           H
ATOM   4919  HW2 SOL  1276      19.421  34.021  53.822  1.00  0.00           H
ATOM   4920  OW  SOL  1277       3.500  27.601  55.282  1.00  0.00           O
ATOM   4921  HW1 SOL  1277       4.260  28.041  55.762  1.00  0.00           H
ATOM   4922  HW2 SOL  1277       3.850  27.131  54.462  1.00  0.00           H
ATOM   4923  OW  SOL  1278      15.401  21.361  38.491  1.00  0.00           O
ATOM   4924  HW1 SOL  1278      14.791  20.611  38.721  1.00  0.00           H
ATOM   4925  HW2 SOL  1278      15.621  21.881  39.321  1.00  0.00           H
ATOM   4926  OW  SOL  1279      13.031  27.001  37.661  1.00  0.00           O
ATOM   4927  HW1 SOL  1279      13.371  26.071  37.811  1.00  0.00           H
ATOM   4928  HW2 SOL  1279      13.211  27.271  36.711  1.00  0.00           H
ATOM   4929  OW  SOL  1280      10.681  31.951  45.731  1.00  0.00           O
ATOM   4930  HW1 SOL  1280      10.751  31.111  45.181  1.00  0.00           H
ATOM   4931  HW2 SOL  1280      11.301  32.641  45.371  1.00  0.00           H
ATOM   4932  OW  SOL  1281       3.190  26.721  46.732  1.00  0.00           O
ATOM   4933  HW1 SOL  1281       4.120  27.081  46.782  1.00  0.00           H
ATOM   4934  HW2 SOL  1281       3.130  25.871  47.252  1.00  0.00           H
ATOM   4935  OW  SOL  1282       3.390  23.711  47.302  1.00  0.00           O
ATOM   4936  HW1 SOL  1282       2.870  22.881  47.132  1.00  0.00           H
ATOM   4937  HW2 SOL  1282       4.160  23.761  46.662  1.00  0.00           H
ATOM   4938  OW  SOL  1283      11.381  22.421  54.022  1.00  0.00           O
ATOM   4939  HW1 SOL  1283      10.931  23.051  54.662  1.00  0.00           H
ATOM   4940  HW2 SOL  1283      12.311  22.731  53.852  1.00  0.00           H
ATOM   4941  OW  SOL  1284      11.601  20.691  52.012  1.00  0.00           O
ATOM   4942  HW1 SOL  1284      11.601  21.331  52.782  1.00  0.00           H
ATOM   4943  HW2 SOL  1284      11.881  21.171  51.182  1.00  0.00           H
ATOM   4944  OW  SOL  1285       0.080  31.881  39.241  1.00  0.00           O
ATOM   4945  HW1 SOL  1285      -0.850  32.091  38.931  1.00  0.00           H
ATOM   4946  HW2 SOL  1285       0.180  30.891  39.371  1.00  0.00           H
ATOM   4947  OW  SOL  1286       0.880  36.631  46.511  1.00  0.00           O
ATOM   4948  HW1 SOL  1286       0.460  35.771  46.241  1.00  0.00           H
ATOM   4949  HW2 SOL  1286       1.820  36.661  46.171  1.00  0.00           H
ATOM   4950  OW  SOL  1287       5.040  34.301  46.341  1.00  0.00           O
ATOM   4951  HW1 SOL  1287       5.700  35.041  46.431  1.00  0.00           H
ATOM   4952  HW2 SOL  1287       5.480  33.511  45.921  1.00  0.00           H
ATOM   4953  OW  SOL  1288      10.021  26.581  49.622  1.00  0.00           O
ATOM   4954  HW1 SOL  1288      10.431  26.261  50.482  1.00  0.00           H
ATOM   4955  HW2 SOL  1288       9.061  26.311  49.592  1.00  0.00           H
ATOM   4956  OW  SOL  1289       0.400  24.061  48.382  1.00  0.00           O
ATOM   4957  HW1 SOL  1289       1.250  23.731  47.972  1.00  0.00           H
ATOM   4958  HW2 SOL  1289       0.530  24.211  49.362  1.00  0.00           H
ATOM   4959  OW  SOL  1290       1.890  23.821  54.462  1.00  0.00           O
ATOM   4960  HW1 SOL  1290       2.480  23.421  53.762  1.00  0.00           H
ATOM   4961  HW2 SOL  1290       1.310  24.531  54.052  1.00  0.00           H
ATOM   4962  OW  SOL  1291      13.691  28.121  53.842  1.00  0.00           O
ATOM   4963  HW1 SOL  1291      14.081  29.011  54.042  1.00  0.00           H
ATOM   4964  HW2 SOL  1291      13.791  27.921  52.872  1.00  0.00           H
ATOM   4965  OW  SOL  1292       8.150  24.341  40.491  1.00  0.00           O
ATOM   4966  HW1 SOL  1292       8.220  23.451  40.031  1.00  0.00           H
ATOM   4967  HW2 SOL  1292       7.210  24.681  40.411  1.00  0.00           H
ATOM   4968  OW  SOL  1293      16.571  24.661  49.302  1.00  0.00           O
ATOM   4969  HW1 SOL  1293      16.191  23.971  49.922  1.00  0.00           H
ATOM   4970  HW2 SOL  1293      17.391  24.301  48.862  1.00  0.00           H
ATOM   4971  OW  SOL  1294       6.710  23.261  49.932  1.00  0.00           O
ATOM   4972  HW1 SOL  1294       6.370  22.371  49.632  1.00  0.00           H
ATOM   4973  HW2 SOL  1294       6.970  23.801  49.132  1.00  0.00           H
ATOM   4974  OW  SOL  1295       9.300  35.401  51.892  1.00  0.00           O
ATOM   4975  HW1 SOL  1295       9.060  35.221  50.942  1.00  0.00           H
ATOM   4976  HW2 SOL  1295       9.600  36.341  51.992  1.00  0.00           H
ATOM   4977  OW  SOL  1296       4.730  23.621  39.151  1.00  0.00           O
ATOM   4978  HW1 SOL  1296       5.340  24.421  39.191  1.00  0.00           H
ATOM   4979  HW2 SOL  1296       3.780  23.931  39.221  1.00  0.00           H
ATOM   4980  OW  SOL  1297       1.590  29.991  51.902  1.00  0.00           O
ATOM   4981  HW1 SOL  1297       1.810  29.381  52.662  1.00  0.00           H
ATOM   4982  HW2 SOL  1297       1.690  29.501  51.042  1.00  0.00           H
ATOM   4983  OW  SOL  1298      13.471  29.211  49.582  1.00  0.00           O
ATOM   4984  HW1 SOL  1298      13.711  28.581  48.842  1.00  0.00           H
ATOM   4985  HW2 SOL  1298      12.571  29.611  49.402  1.00  0.00           H
ATOM   4986  OW  SOL  1299      13.021  27.171  40.331  1.00  0.00           O
ATOM   4987  HW1 SOL  1299      12.161  26.861  40.751  1.00  0.00           H
ATOM   4988  HW2 SOL  1299      12.981  27.031  39.341  1.00  0.00           H
ATOM   4989  OW  SOL  1300      17.591  36.091  48.782  1.00  0.00           O
ATOM   4990  HW1 SOL  1300      18.201  36.391  48.052  1.00  0.00           H
ATOM   4991  HW2 SOL  1300      17.211  35.201  48.562  1.00  0.00           H
ATOM   4992  OW  SOL  1301      12.521  35.931  48.522  1.00  0.00           O
ATOM   4993  HW1 SOL  1301      13.361  35.981  47.982  1.00  0.00           H
ATOM   4994  HW2 SOL  1301      12.291  34.971  48.702  1.00  0.00           H
ATOM   4995  OW  SOL  1302       0.830  31.201  47.462  1.00  0.00           O
ATOM   4996  HW1 SOL  1302       0.780  31.191  48.462  1.00  0.00           H
ATOM   4997  HW2 SOL  1302       0.000  30.791  47.082  1.00  0.00           H
ATOM   4998  OW  SOL  1303       6.880  35.241  54.402  1.00  0.00           O
ATOM   4999  HW1 SOL  1303       6.320  36.051  54.492  1.00  0.00           H
ATOM   5000  HW2 SOL  1303       7.400  35.281  53.542  1.00  0.00           H
ATOM   5001  OW  SOL  1304      17.261  19.971  42.471  1.00  0.00           O
ATOM   5002  HW1 SOL  1304      17.991  19.801  41.801  1.00  0.00           H
ATOM   5003  HW2 SOL  1304      16.951  19.101  42.851  1.00  0.00           H
ATOM   5004  OW  SOL  1305      13.881  34.351  42.011  1.00  0.00           O
ATOM   5005  HW1 SOL  1305      14.551  34.471  41.271  1.00  0.00           H
ATOM   5006  HW2 SOL  1305      13.481  35.241  42.241  1.00  0.00           H
ATOM   5007  OW  SOL  1306      12.801  27.891  43.961  1.00  0.00           O
ATOM   5008  HW1 SOL  1306      13.401  27.081  43.981  1.00  0.00           H
ATOM   5009  HW2 SOL  1306      13.201  28.581  43.361  1.00  0.00           H
ATOM   5010  OW  SOL  1307       8.300  31.351  51.462  1.00  0.00           O
ATOM   5011  HW1 SOL  1307       8.250  31.681  52.412  1.00  0.00           H
ATOM   5012  HW2 SOL  1307       7.440  31.541  51.002  1.00  0.00           H
ATOM   5013  OW  SOL  1308       6.720  34.781  38.781  1.00  0.00           O
ATOM   5014  HW1 SOL  1308       6.810  34.881  37.791  1.00  0.00           H
ATOM   5015  HW2 SOL  1308       6.320  33.891  38.991  1.00  0.00           H
ATOM   5016  OW  SOL  1309      16.501  35.821  51.182  1.00  0.00           O
ATOM   5017  HW1 SOL  1309      17.031  35.921  50.342  1.00  0.00           H
ATOM   5018  HW2 SOL  1309      16.231  36.721  51.522  1.00  0.00           H
ATOM   5019  OW  SOL  1310      18.411  20.371  46.872  1.00  0.00           O
ATOM   5020  HW1 SOL  1310      18.801  19.521  46.512  1.00  0.00           H
ATOM   5021  HW2 SOL  1310      17.431  20.391  46.682  1.00  0.00           H
ATOM   5022  OW  SOL  1311       2.630  21.881  44.441  1.00  0.00           O
ATOM   5023  HW1 SOL  1311       1.840  22.391  44.101  1.00  0.00           H
ATOM   5024  HW2 SOL  1311       2.540  21.731  45.421  1.00  0.00           H
ATOM   5025  OW  SOL  1312      11.941  34.741  37.551  1.00  0.00           O
ATOM   5026  HW1 SOL  1312      12.001  33.811  37.921  1.00  0.00           H
ATOM   5027  HW2 SOL  1312      11.351  34.741  36.751  1.00  0.00           H
ATOM   5028  OW  SOL  1313       8.220  28.641  50.962  1.00  0.00           O
ATOM   5029  HW1 SOL  1313       8.620  28.631  50.042  1.00  0.00           H
ATOM   5030  HW2 SOL  1313       8.320  29.561  51.362  1.00  0.00           H
ATOM   5031  OW  SOL  1314       9.160  27.721  40.151  1.00  0.00           O
ATOM   5032  HW1 SOL  1314       9.790  28.101  39.471  1.00  0.00           H
ATOM   5033  HW2 SOL  1314       9.560  26.891  40.541  1.00  0.00           H
ATOM   5034  OW  SOL  1315      15.041  34.691  37.681  1.00  0.00           O
ATOM   5035  HW1 SOL  1315      14.121  35.061  37.751  1.00  0.00           H
ATOM   5036  HW2 SOL  1315      15.421  34.891  36.781  1.00  0.00           H
ATOM   5037  OW  SOL  1316       3.720  31.501  52.142  1.00  0.00           O
ATOM   5038  HW1 SOL  1316       3.590  32.431  51.802  1.00  0.00           H
ATOM   5039  HW2 SOL  1316       2.880  30.981  52.012  1.00  0.00           H
ATOM   5040  OW  SOL  1317      16.141  31.541  50.132  1.00  0.00           O
ATOM   5041  HW1 SOL  1317      16.741  31.571  50.932  1.00  0.00           H
ATOM   5042  HW2 SOL  1317      15.391  32.181  50.262  1.00  0.00           H
ATOM   5043  OW  SOL  1318      10.391  29.601  44.201  1.00  0.00           O
ATOM   5044  HW1 SOL  1318       9.691  29.131  44.741  1.00  0.00           H
ATOM   5045  HW2 SOL  1318      10.981  28.921  43.771  1.00  0.00           H
ATOM   5046  OW  SOL  1319      10.141  20.981  46.952  1.00  0.00           O
ATOM   5047  HW1 SOL  1319      10.061  20.621  46.022  1.00  0.00           H
ATOM   5048  HW2 SOL  1319      10.121  20.221  47.602  1.00  0.00           H
ATOM   5049  OW  SOL  1320       5.900  33.491  42.151  1.00  0.00           O
ATOM   5050  HW1 SOL  1320       6.320  32.911  41.451  1.00  0.00           H
ATOM   5051  HW2 SOL  1320       5.460  34.281  41.711  1.00  0.00           H
ATOM   5052  OW  SOL  1321      17.091  22.471  51.052  1.00  0.00           O
ATOM   5053  HW1 SOL  1321      17.821  23.161  51.092  1.00  0.00           H
ATOM   5054  HW2 SOL  1321      17.371  21.721  50.462  1.00  0.00           H
ATOM   5055  OW  SOL  1322       2.550  32.101  40.141  1.00  0.00           O
ATOM   5056  HW1 SOL  1322       1.590  32.111  39.871  1.00  0.00           H
ATOM   5057  HW2 SOL  1322       2.670  32.631  40.981  1.00  0.00           H
ATOM   5058  OW  SOL  1323       1.050  28.751  54.502  1.00  0.00           O
ATOM   5059  HW1 SOL  1323       0.280  28.421  55.042  1.00  0.00           H
ATOM   5060  HW2 SOL  1323       1.900  28.451  54.922  1.00  0.00           H
ATOM   5061  OW  SOL  1324       6.720  20.651  52.132  1.00  0.00           O
[truncated: 1,748,914 more chars]
