# Supplementary material for: Noncovalent Interactions with PAMAM and PPI Dendrimers Promote the Cellular Uptake and Photodynamic Activity of Rose Bengal: The Role of the Dendrimer Structure
Source: J Med Chem. 2021 Sep 21;64(21):15758–71. doi: 10.1021/acs.jmedchem.1c01080 (PMC8591609; doi:10.1021/acs.jmedchem.1c01080)
Supplement: Supplementary file 9 — jm1c01080_si_009.zip [file jm1c01080_si_009.zip › 09-PDB-Submission/02-With10RB/01-pam3/system.pdb]

TITLE     PAMAM Gen. 3 with 10:1 RB in water
REMARK    THIS IS A SIMULATION BOX
CRYST1   74.405   74.405   74.405  60.00  60.00  90.00 P 1           1
MODEL        1
ATOM      1  C1  aaa     1      56.870  54.540  26.860  1.00  0.00            
ATOM      2  H1  aaa     1      57.180  54.010  27.760  1.00  0.00            
ATOM      3  H2  aaa     1      56.260  55.410  27.150  1.00  0.00            
ATOM      4  C2  aaa     1      55.880  53.500  26.160  1.00  0.00            
ATOM      5  H3  aaa     1      55.520  53.900  25.210  1.00  0.00            
ATOM      6  H4  aaa     1      56.340  52.530  25.910  1.00  0.00            
ATOM      7  N1  aaa     1      54.730  53.290  27.030  1.00  0.00            
ATOM      8  N2  aaa     1      58.130  54.920  26.130  1.00  0.00            
ATOM      9  C3  aaa     1      58.930  53.650  25.830  1.00  0.00            
ATOM     10  H5  aaa     1      58.250  53.110  25.150  1.00  0.00            
ATOM     11  H6  aaa     1      58.920  52.970  26.690  1.00  0.00            
ATOM     12  C4  aaa     1      57.890  55.820  25.020  1.00  0.00            
ATOM     13  H7  aaa     1      58.650  55.770  24.240  1.00  0.00            
ATOM     14  H8  aaa     1      56.930  55.440  24.640  1.00  0.00            
ATOM     15  C5  aaa     1      55.030  52.430  28.170  1.00  0.00            
ATOM     16  H9  aaa     1      55.500  52.980  28.990  1.00  0.00            
ATOM     17  H10 aaa     1      54.140  52.040  28.680  1.00  0.00            
ATOM     18  C6  aaa     1      53.850  54.440  27.380  1.00  0.00            
ATOM     19  H11 aaa     1      54.160  55.190  28.110  1.00  0.00            
ATOM     20  H12 aaa     1      52.980  54.090  27.950  1.00  0.00            
ATOM     21  C7  aaa     1      55.910  51.170  27.990  1.00  0.00            
ATOM     22  H13 aaa     1      55.470  50.470  27.270  1.00  0.00            
ATOM     23  H14 aaa     1      56.880  51.380  27.520  1.00  0.00            
ATOM     24  C8  aaa     1      53.520  55.300  26.160  1.00  0.00            
ATOM     25  H15 aaa     1      54.310  56.040  25.950  1.00  0.00            
ATOM     26  H16 aaa     1      53.300  54.800  25.200  1.00  0.00            
ATOM     27  C9  aaa     1      57.610  57.240  25.550  1.00  0.00            
ATOM     28  H17 aaa     1      56.870  57.170  26.360  1.00  0.00            
ATOM     29  H18 aaa     1      58.530  57.600  26.030  1.00  0.00            
ATOM     30  C10 aaa     1      60.340  53.760  25.200  1.00  0.00            
ATOM     31  H19 aaa     1      60.670  52.730  25.050  1.00  0.00            
ATOM     32  H20 aaa     1      60.300  54.170  24.180  1.00  0.00            
ATOM     33  C11 aaa     1      57.270  58.210  24.500  1.00  0.00            
ATOM     34  C12 aaa     1      61.200  54.490  26.190  1.00  0.00            
ATOM     35  C13 aaa     1      56.140  50.510  29.320  1.00  0.00            
ATOM     36  C14 aaa     1      52.290  56.170  26.340  1.00  0.00            
ATOM     37  O1  aaa     1      57.440  58.010  23.330  1.00  0.00            
ATOM     38  O2  aaa     1      55.320  50.380  30.220  1.00  0.00            
ATOM     39  O3  aaa     1      52.000  56.750  27.420  1.00  0.00            
ATOM     40  O4  aaa     1      61.530  54.040  27.280  1.00  0.00            
ATOM     41  C1  bbb     2      55.250  60.540  23.220  1.00  0.00            
ATOM     42  H1  bbb     2      55.540  60.030  22.290  1.00  0.00            
ATOM     43  H2  bbb     2      54.910  61.500  22.840  1.00  0.00            
ATOM     44  C2  bbb     2      56.450  60.640  24.180  1.00  0.00            
ATOM     45  H3  bbb     2      57.250  60.880  23.480  1.00  0.00            
ATOM     46  H4  bbb     2      56.360  61.430  24.930  1.00  0.00            
ATOM     47  N1  bbb     2      54.060  59.880  23.800  1.00  0.00            
ATOM     48  C3  bbb     2      53.580  60.710  24.900  1.00  0.00            
ATOM     49  H5  bbb     2      52.660  61.260  24.650  1.00  0.00            
ATOM     50  H6  bbb     2      54.310  61.450  25.240  1.00  0.00            
ATOM     51  C4  bbb     2      53.120  59.690  22.820  1.00  0.00            
ATOM     52  H7  bbb     2      52.100  59.610  23.210  1.00  0.00            
ATOM     53  H8  bbb     2      53.090  60.530  22.120  1.00  0.00            
ATOM     54  C5  bbb     2      53.440  58.420  22.150  1.00  0.00            
ATOM     55  H9  bbb     2      54.410  58.540  21.640  1.00  0.00            
ATOM     56  H10 bbb     2      53.410  57.560  22.820  1.00  0.00            
ATOM     57  C6  bbb     2      53.220  59.700  26.020  1.00  0.00            
ATOM     58  H11 bbb     2      52.760  58.860  25.490  1.00  0.00            
ATOM     59  H12 bbb     2      54.110  59.340  26.540  1.00  0.00            
ATOM     60  C7  bbb     2      52.440  58.220  21.060  1.00  0.00            
ATOM     61  C8  bbb     2      52.190  60.350  26.890  1.00  0.00            
ATOM     62  O1  bbb     2      51.310  58.700  21.080  1.00  0.00            
ATOM     63  O2  bbb     2      52.520  61.130  27.770  1.00  0.00            
ATOM     64  N4  bbb     2      56.660  59.340  24.920  1.00  0.00            
ATOM     65  H21 bbb     2      56.490  59.340  25.920  1.00  0.00            
ATOM     66  C1  bbb     3      62.320  57.820  26.830  1.00  0.00            
ATOM     67  H1  bbb     3      61.440  57.630  27.440  1.00  0.00            
ATOM     68  H2  bbb     3      61.980  58.520  26.060  1.00  0.00            
ATOM     69  C2  bbb     3      62.760  56.480  26.270  1.00  0.00            
ATOM     70  H3  bbb     3      63.450  56.740  25.460  1.00  0.00            
ATOM     71  H4  bbb     3      63.200  55.980  27.140  1.00  0.00            
ATOM     72  N1  bbb     3      63.390  58.460  27.580  1.00  0.00            
ATOM     73  C3  bbb     3      64.470  59.040  26.710  1.00  0.00            
ATOM     74  H5  bbb     3      63.960  59.870  26.230  1.00  0.00            
ATOM     75  H6  bbb     3      64.810  58.380  25.900  1.00  0.00            
ATOM     76  C4  bbb     3      62.720  59.560  28.290  1.00  0.00            
ATOM     77  H7  bbb     3      63.160  60.550  28.120  1.00  0.00            
ATOM     78  H8  bbb     3      61.660  59.730  28.060  1.00  0.00            
ATOM     79  C5  bbb     3      62.900  59.320  29.780  1.00  0.00            
ATOM     80  H9  bbb     3      62.220  58.500  30.030  1.00  0.00            
ATOM     81  H10 bbb     3      63.900  58.940  30.020  1.00  0.00            
ATOM     82  C6  bbb     3      65.650  59.480  27.570  1.00  0.00            
ATOM     83  H11 bbb     3      65.300  60.150  28.360  1.00  0.00            
ATOM     84  H12 bbb     3      66.090  58.590  28.030  1.00  0.00            
ATOM     85  C7  bbb     3      62.570  60.600  30.570  1.00  0.00            
ATOM     86  C8  bbb     3      66.530  60.260  26.610  1.00  0.00            
ATOM     87  O1  bbb     3      61.400  60.790  30.900  1.00  0.00            
ATOM     88  O2  bbb     3      66.100  60.840  25.640  1.00  0.00            
ATOM     89  N4  bbb     3      61.650  55.700  25.740  1.00  0.00            
ATOM     90  H21 bbb     3      61.250  55.980  24.860  1.00  0.00            
ATOM     91  C1  bbb     4      58.950  50.420  31.410  1.00  0.00            
ATOM     92  H1  bbb     4      58.290  51.280  31.580  1.00  0.00            
ATOM     93  H2  bbb     4      59.720  50.820  30.740  1.00  0.00            
ATOM     94  C2  bbb     4      58.040  49.370  30.690  1.00  0.00            
ATOM     95  H3  bbb     4      58.680  48.510  30.440  1.00  0.00            
ATOM     96  H4  bbb     4      57.270  48.970  31.350  1.00  0.00            
ATOM     97  N1  bbb     4      59.410  49.840  32.660  1.00  0.00            
ATOM     98  C3  bbb     4      59.950  50.950  33.490  1.00  0.00            
ATOM     99  H5  bbb     4      60.350  51.780  32.900  1.00  0.00            
ATOM    100  H6  bbb     4      60.700  50.540  34.180  1.00  0.00            
ATOM    101  C4  bbb     4      60.330  48.690  32.570  1.00  0.00            
ATOM    102  H7  bbb     4      60.170  48.180  31.620  1.00  0.00            
ATOM    103  H8  bbb     4      61.360  49.080  32.590  1.00  0.00            
ATOM    104  C5  bbb     4      60.030  47.680  33.740  1.00  0.00            
ATOM    105  H9  bbb     4      60.710  46.840  33.610  1.00  0.00            
ATOM    106  H10 bbb     4      60.260  48.200  34.680  1.00  0.00            
ATOM    107  C6  bbb     4      58.730  51.370  34.250  1.00  0.00            
ATOM    108  H11 bbb     4      57.910  51.740  33.630  1.00  0.00            
ATOM    109  H12 bbb     4      58.460  50.530  34.910  1.00  0.00            
ATOM    110  C7  bbb     4      58.690  47.070  33.760  1.00  0.00            
ATOM    111  C8  bbb     4      59.120  52.420  35.170  1.00  0.00            
ATOM    112  O1  bbb     4      58.260  46.530  32.780  1.00  0.00            
ATOM    113  O2  bbb     4      58.690  53.570  35.080  1.00  0.00            
ATOM    114  N4  bbb     4      57.380  49.860  29.430  1.00  0.00            
ATOM    115  H21 bbb     4      57.850  49.770  28.530  1.00  0.00            
ATOM    116  C1  bbb     5      49.030  55.550  25.250  1.00  0.00            
ATOM    117  H1  bbb     5      49.390  55.030  24.360  1.00  0.00            
ATOM    118  H2  bbb     5      48.010  55.910  25.090  1.00  0.00            
ATOM    119  C2  bbb     5      50.070  56.690  25.220  1.00  0.00            
ATOM    120  H3  bbb     5      49.970  57.260  24.290  1.00  0.00            
ATOM    121  H4  bbb     5      49.810  57.380  26.030  1.00  0.00            
ATOM    122  N1  bbb     5      49.260  54.760  26.390  1.00  0.00            
ATOM    123  C3  bbb     5      48.870  53.300  26.260  1.00  0.00            
ATOM    124  H5  bbb     5      48.180  53.190  25.420  1.00  0.00            
ATOM    125  H6  bbb     5      48.490  52.860  27.200  1.00  0.00            
ATOM    126  C4  bbb     5      48.800  55.270  27.690  1.00  0.00            
ATOM    127  H7  bbb     5      49.300  56.230  27.850  1.00  0.00            
ATOM    128  H8  bbb     5      47.700  55.300  27.710  1.00  0.00            
ATOM    129  C5  bbb     5      49.520  54.650  28.890  1.00  0.00            
ATOM    130  H9  bbb     5      49.510  53.560  29.030  1.00  0.00            
ATOM    131  H10 bbb     5      50.580  54.930  28.800  1.00  0.00            
ATOM    132  C6  bbb     5      50.170  52.550  25.950  1.00  0.00            
ATOM    133  H11 bbb     5      50.650  53.020  25.080  1.00  0.00            
ATOM    134  H12 bbb     5      50.870  52.620  26.790  1.00  0.00            
ATOM    135  C7  bbb     5      48.850  55.310  30.050  1.00  0.00            
ATOM    136  C8  bbb     5      49.870  51.120  25.750  1.00  0.00            
ATOM    137  O1  bbb     5      49.350  56.180  30.700  1.00  0.00            
ATOM    138  O2  bbb     5      48.790  50.590  25.940  1.00  0.00            
ATOM    139  N4  bbb     5      51.470  56.170  25.200  1.00  0.00            
ATOM    140  H21 bbb     5      51.730  55.600  24.400  1.00  0.00            
ATOM    141  C1  bbb     6      52.910  56.380  17.900  1.00  0.00            
ATOM    142  H1  bbb     6      53.190  55.490  18.470  1.00  0.00            
ATOM    143  H2  bbb     6      53.900  56.790  17.670  1.00  0.00            
ATOM    144  C2  bbb     6      52.100  57.260  18.890  1.00  0.00            
ATOM    145  H3  bbb     6      51.930  58.170  18.300  1.00  0.00            
ATOM    146  H4  bbb     6      51.120  56.880  19.220  1.00  0.00            
ATOM    147  N1  bbb     6      52.170  55.870  16.730  1.00  0.00            
ATOM    148  C3  bbb     6      51.090  54.930  17.090  1.00  0.00            
ATOM    149  H5  bbb     6      50.540  55.200  18.000  1.00  0.00            
ATOM    150  H6  bbb     6      51.610  54.000  17.370  1.00  0.00            
ATOM    151  C4  bbb     6      53.200  55.260  15.880  1.00  0.00            
ATOM    152  H7  bbb     6      53.930  54.720  16.500  1.00  0.00            
ATOM    153  H8  bbb     6      52.730  54.570  15.170  1.00  0.00            
ATOM    154  C5  bbb     6      53.930  56.360  15.080  1.00  0.00            
ATOM    155  H9  bbb     6      53.220  56.750  14.330  1.00  0.00            
ATOM    156  H10 bbb     6      54.190  57.200  15.740  1.00  0.00            
ATOM    157  C6  bbb     6      50.160  54.770  15.840  1.00  0.00            
ATOM    158  H11 bbb     6      49.740  55.750  15.580  1.00  0.00            
ATOM    159  H12 bbb     6      50.690  54.460  14.940  1.00  0.00            
ATOM    160  C7  bbb     6      55.080  55.730  14.340  1.00  0.00            
ATOM    161  C8  bbb     6      48.910  53.850  15.980  1.00  0.00            
ATOM    162  O1  bbb     6      55.400  54.570  14.440  1.00  0.00            
ATOM    163  O2  bbb     6      49.050  52.790  16.420  1.00  0.00            
ATOM    164  N4  bbb     6      52.910  57.460  20.050  1.00  0.00            
ATOM    165  H21 bbb     6      53.820  57.030  20.150  1.00  0.00            
ATOM    166  C1  bbb     7      48.590  60.970  26.150  1.00  0.00            
ATOM    167  H1  bbb     7      47.690  61.500  26.480  1.00  0.00            
ATOM    168  H2  bbb     7      48.140  60.060  25.760  1.00  0.00            
ATOM    169  C2  bbb     7      49.690  60.540  27.230  1.00  0.00            
ATOM    170  H3  bbb     7      50.020  61.410  27.810  1.00  0.00            
ATOM    171  H4  bbb     7      49.170  59.820  27.870  1.00  0.00            
ATOM    172  N1  bbb     7      49.260  61.800  25.120  1.00  0.00            
ATOM    173  C3  bbb     7      49.500  63.180  25.630  1.00  0.00            
ATOM    174  H5  bbb     7      49.660  63.010  26.700  1.00  0.00            
ATOM    175  H6  bbb     7      48.630  63.820  25.420  1.00  0.00            
ATOM    176  C4  bbb     7      48.540  61.670  23.870  1.00  0.00            
ATOM    177  H7  bbb     7      47.540  61.260  24.010  1.00  0.00            
ATOM    178  H8  bbb     7      48.480  62.730  23.590  1.00  0.00            
ATOM    179  C5  bbb     7      49.220  60.770  22.770  1.00  0.00            
ATOM    180  H9  bbb     7      50.280  61.060  22.790  1.00  0.00            
ATOM    181  H10 bbb     7      49.000  59.750  23.120  1.00  0.00            
ATOM    182  C6  bbb     7      50.760  63.680  24.950  1.00  0.00            
ATOM    183  H11 bbb     7      51.580  63.100  25.380  1.00  0.00            
ATOM    184  H12 bbb     7      50.670  63.470  23.870  1.00  0.00            
ATOM    185  C7  bbb     7      48.600  60.890  21.450  1.00  0.00            
ATOM    186  C8  bbb     7      50.950  65.150  25.110  1.00  0.00            
ATOM    187  O1  bbb     7      47.440  61.280  21.240  1.00  0.00            
ATOM    188  O2  bbb     7      50.060  65.930  24.930  1.00  0.00            
ATOM    189  N4  bbb     7      50.870  59.850  26.790  1.00  0.00            
ATOM    190  H21 bbb     7      50.630  59.020  26.250  1.00  0.00            
ATOM    191  C1  bbb     8      64.810  63.640  30.860  1.00  0.00            
ATOM    192  H1  bbb     8      65.310  63.090  31.660  1.00  0.00            
ATOM    193  H2  bbb     8      64.730  64.680  31.210  1.00  0.00            
ATOM    194  C2  bbb     8      63.430  62.970  30.790  1.00  0.00            
ATOM    195  H3  bbb     8      62.940  63.030  31.770  1.00  0.00            
ATOM    196  H4  bbb     8      62.740  63.530  30.140  1.00  0.00            
ATOM    197  N1  bbb     8      65.570  63.420  29.650  1.00  0.00            
ATOM    198  C3  bbb     8      67.010  63.730  29.820  1.00  0.00            
ATOM    199  H5  bbb     8      67.240  64.770  30.100  1.00  0.00            
ATOM    200  H6  bbb     8      67.510  63.540  28.860  1.00  0.00            
ATOM    201  C4  bbb     8      65.020  64.300  28.630  1.00  0.00            
ATOM    202  H7  bbb     8      63.960  64.580  28.760  1.00  0.00            
ATOM    203  H8  bbb     8      65.460  65.300  28.740  1.00  0.00            
ATOM    204  C5  bbb     8      65.350  63.680  27.270  1.00  0.00            
ATOM    205  H9  bbb     8      66.430  63.500  27.200  1.00  0.00            
ATOM    206  H10 bbb     8      64.970  62.660  27.200  1.00  0.00            
ATOM    207  C6  bbb     8      67.650  62.750  30.810  1.00  0.00            
ATOM    208  H11 bbb     8      67.480  63.220  31.790  1.00  0.00            
ATOM    209  H12 bbb     8      67.160  61.760  30.780  1.00  0.00            
ATOM    210  C7  bbb     8      64.920  64.510  26.160  1.00  0.00            
ATOM    211  C8  bbb     8      69.140  62.530  30.520  1.00  0.00            
ATOM    212  O1  bbb     8      63.710  64.750  25.880  1.00  0.00            
ATOM    213  O2  bbb     8      69.790  63.150  29.720  1.00  0.00            
ATOM    214  N4  bbb     8      63.580  61.550  30.520  1.00  0.00            
ATOM    215  H21 bbb     8      64.460  61.220  30.150  1.00  0.00            
ATOM    216  C1  bbb     9      69.150  60.900  24.910  1.00  0.00            
ATOM    217  H1  bbb     9      68.250  60.880  24.290  1.00  0.00            
ATOM    218  H2  bbb     9      69.490  59.860  24.880  1.00  0.00            
ATOM    219  C2  bbb     9      68.730  61.350  26.270  1.00  0.00            
ATOM    220  H3  bbb     9      69.660  61.470  26.840  1.00  0.00            
ATOM    221  H4  bbb     9      68.180  62.280  26.130  1.00  0.00            
ATOM    222  N1  bbb     9      70.160  61.730  24.350  1.00  0.00            
ATOM    223  C3  bbb     9      70.800  61.050  23.180  1.00  0.00            
ATOM    224  H5  bbb     9      71.270  61.730  22.460  1.00  0.00            
ATOM    225  H6  bbb     9      70.040  60.570  22.560  1.00  0.00            
ATOM    226  C4  bbb     9      69.630  63.010  23.950  1.00  0.00            
ATOM    227  H7  bbb     9      69.170  62.920  22.960  1.00  0.00            
ATOM    228  H8  bbb     9      68.810  63.270  24.630  1.00  0.00            
ATOM    229  C5  bbb     9      70.720  64.170  24.020  1.00  0.00            
ATOM    230  H9  bbb     9      70.720  64.680  24.990  1.00  0.00            
ATOM    231  H10 bbb     9      71.740  63.850  23.740  1.00  0.00            
ATOM    232  C6  bbb     9      71.860  60.100  23.680  1.00  0.00            
ATOM    233  H11 bbb     9      72.800  60.540  24.060  1.00  0.00            
ATOM    234  H12 bbb     9      71.540  59.520  24.560  1.00  0.00            
ATOM    235  C7  bbb     9      70.370  65.340  23.140  1.00  0.00            
ATOM    236  C8  bbb     9      72.120  59.150  22.610  1.00  0.00            
ATOM    237  O1  bbb     9      71.060  65.600  22.150  1.00  0.00            
ATOM    238  O2  bbb     9      71.640  58.050  22.540  1.00  0.00            
ATOM    239  N4  bbb     9      67.840  60.320  27.010  1.00  0.00            
ATOM    240  H21 bbb     9      68.120  59.850  27.860  1.00  0.00            
ATOM    241  C1  bbb    10      56.280  48.880  34.650  1.00  0.00            
ATOM    242  H1  bbb    10      56.880  49.080  33.750  1.00  0.00            
ATOM    243  H2  bbb    10      56.660  49.390  35.540  1.00  0.00            
ATOM    244  C2  bbb    10      56.570  47.400  35.060  1.00  0.00            
ATOM    245  H3  bbb    10      56.160  47.240  36.070  1.00  0.00            
ATOM    246  H4  bbb    10      56.040  46.720  34.390  1.00  0.00            
ATOM    247  N1  bbb    10      54.850  49.280  34.530  1.00  0.00            
ATOM    248  C3  bbb    10      54.740  50.730  34.260  1.00  0.00            
ATOM    249  H5  bbb    10      53.730  50.910  33.890  1.00  0.00            
ATOM    250  H6  bbb    10      55.500  51.090  33.550  1.00  0.00            
ATOM    251  C4  bbb    10      54.180  48.510  33.460  1.00  0.00            
ATOM    252  H7  bbb    10      54.470  48.940  32.490  1.00  0.00            
ATOM    253  H8  bbb    10      54.530  47.480  33.360  1.00  0.00            
ATOM    254  C5  bbb    10      52.700  48.450  33.610  1.00  0.00            
ATOM    255  H9  bbb    10      52.360  48.260  34.630  1.00  0.00            
ATOM    256  H10 bbb    10      52.210  49.400  33.350  1.00  0.00            
ATOM    257  C6  bbb    10      54.840  51.490  35.540  1.00  0.00            
ATOM    258  H11 bbb    10      54.370  50.960  36.370  1.00  0.00            
ATOM    259  H12 bbb    10      55.910  51.550  35.780  1.00  0.00            
ATOM    260  C7  bbb    10      52.270  47.470  32.640  1.00  0.00            
ATOM    261  C8  bbb    10      54.160  52.760  35.470  1.00  0.00            
ATOM    262  O1  bbb    10      52.360  47.570  31.410  1.00  0.00            
ATOM    263  O2  bbb    10      54.880  53.760  35.230  1.00  0.00            
ATOM    264  N4  bbb    10      58.070  47.250  34.890  1.00  0.00            
ATOM    265  H21 bbb    10      58.670  47.950  35.330  1.00  0.00            
ATOM    266  C1  bbb    11      61.050  52.260  38.500  1.00  0.00            
ATOM    267  H1  bbb    11      61.340  53.090  39.160  1.00  0.00            
ATOM    268  H2  bbb    11      61.970  51.940  38.010  1.00  0.00            
ATOM    269  C2  bbb    11      60.050  52.770  37.490  1.00  0.00            
ATOM    270  H3  bbb    11      59.040  52.880  37.890  1.00  0.00            
ATOM    271  H4  bbb    11      60.430  53.770  37.260  1.00  0.00            
ATOM    272  N1  bbb    11      60.540  51.110  39.210  1.00  0.00            
ATOM    273  C3  bbb    11      60.010  51.510  40.480  1.00  0.00            
ATOM    274  H5  bbb    11      59.470  52.460  40.340  1.00  0.00            
ATOM    275  H6  bbb    11      60.930  51.700  41.040  1.00  0.00            
ATOM    276  C4  bbb    11      61.520  50.050  39.290  1.00  0.00            
ATOM    277  H7  bbb    11      62.550  50.400  39.460  1.00  0.00            
ATOM    278  H8  bbb    11      61.260  49.370  40.120  1.00  0.00            
ATOM    279  C5  bbb    11      61.550  49.200  38.060  1.00  0.00            
ATOM    280  H9  bbb    11      61.990  49.650  37.150  1.00  0.00            
ATOM    281  H10 bbb    11      62.320  48.460  38.320  1.00  0.00            
ATOM    282  C6  bbb    11      59.190  50.450  41.090  1.00  0.00            
ATOM    283  H11 bbb    11      58.510  49.980  40.380  1.00  0.00            
ATOM    284  H12 bbb    11      59.760  49.680  41.620  1.00  0.00            
ATOM    285  C7  bbb    11      60.260  48.470  37.790  1.00  0.00            
ATOM    286  C8  bbb    11      58.390  50.990  42.280  1.00  0.00            
ATOM    287  O1  bbb    11      59.470  48.830  36.870  1.00  0.00            
ATOM    288  O2  bbb    11      58.660  50.720  43.420  1.00  0.00            
ATOM    289  N4  bbb    11      59.950  52.040  36.200  1.00  0.00            
ATOM    290  H21 bbb    11      60.310  51.100  36.100  1.00  0.00            
ATOM    291  C1  bbb    12      45.930  56.670  30.730  1.00  0.00            
ATOM    292  H1  bbb    12      46.660  57.430  30.430  1.00  0.00            
ATOM    293  H2  bbb    12      45.290  57.120  31.500  1.00  0.00            
ATOM    294  C2  bbb    12      46.650  55.460  31.210  1.00  0.00            
ATOM    295  H3  bbb    12      47.240  55.840  32.050  1.00  0.00            
ATOM    296  H4  bbb    12      45.990  54.650  31.560  1.00  0.00            
ATOM    297  N1  bbb    12      45.070  56.350  29.600  1.00  0.00            
ATOM    298  C3  bbb    12      44.670  57.580  28.860  1.00  0.00            
ATOM    299  H5  bbb    12      44.420  58.370  29.580  1.00  0.00            
ATOM    300  H6  bbb    12      43.810  57.370  28.220  1.00  0.00            
ATOM    301  C4  bbb    12      43.890  55.610  29.990  1.00  0.00            
ATOM    302  H7  bbb    12      44.090  55.000  30.880  1.00  0.00            
ATOM    303  H8  bbb    12      43.060  56.300  30.160  1.00  0.00            
ATOM    304  C5  bbb    12      43.430  54.630  28.870  1.00  0.00            
ATOM    305  H9  bbb    12      42.510  54.120  29.190  1.00  0.00            
ATOM    306  H10 bbb    12      43.190  55.210  27.980  1.00  0.00            
ATOM    307  C6  bbb    12      45.800  57.970  27.960  1.00  0.00            
ATOM    308  H11 bbb    12      46.640  58.330  28.560  1.00  0.00            
ATOM    309  H12 bbb    12      46.130  57.070  27.440  1.00  0.00            
ATOM    310  C7  bbb    12      44.340  53.490  28.580  1.00  0.00            
ATOM    311  C8  bbb    12      45.330  58.930  26.950  1.00  0.00            
ATOM    312  O1  bbb    12      44.670  52.680  29.410  1.00  0.00            
ATOM    313  O2  bbb    12      45.510  58.700  25.750  1.00  0.00            
ATOM    314  N4  bbb    12      47.580  54.830  30.240  1.00  0.00            
ATOM    315  H21 bbb    12      47.300  54.020  29.700  1.00  0.00            
ATOM    316  C1  bbb    13      51.320  49.260  22.830  1.00  0.00            
ATOM    317  H1  bbb    13      51.200  48.270  22.380  1.00  0.00            
ATOM    318  H2  bbb    13      52.380  49.490  22.950  1.00  0.00            
ATOM    319  C2  bbb    13      50.650  49.210  24.240  1.00  0.00            
ATOM    320  H3  bbb    13      49.590  48.950  24.130  1.00  0.00            
ATOM    321  H4  bbb    13      51.070  48.390  24.840  1.00  0.00            
ATOM    322  N1  bbb    13      50.710  50.200  21.940  1.00  0.00            
ATOM    323  C3  bbb    13      51.560  50.360  20.770  1.00  0.00            
ATOM    324  H5  bbb    13      51.400  49.560  20.040  1.00  0.00            
ATOM    325  H6  bbb    13      52.620  50.410  21.050  1.00  0.00            
ATOM    326  C4  bbb    13      49.300  49.880  21.680  1.00  0.00            
ATOM    327  H7  bbb    13      49.070  49.860  20.610  1.00  0.00            
ATOM    328  H8  bbb    13      49.060  48.900  22.110  1.00  0.00            
ATOM    329  C5  bbb    13      48.430  50.930  22.350  1.00  0.00            
ATOM    330  H9  bbb    13      48.920  51.270  23.270  1.00  0.00            
ATOM    331  H10 bbb    13      48.370  51.790  21.680  1.00  0.00            
ATOM    332  C6  bbb    13      51.210  51.640  20.030  1.00  0.00            
ATOM    333  H11 bbb    13      50.160  51.780  19.740  1.00  0.00            
ATOM    334  H12 bbb    13      51.350  52.540  20.630  1.00  0.00            
ATOM    335  C7  bbb    13      47.110  50.340  22.690  1.00  0.00            
ATOM    336  C8  bbb    13      52.090  51.760  18.820  1.00  0.00            
ATOM    337  O1  bbb    13      46.140  50.520  22.000  1.00  0.00            
ATOM    338  O2  bbb    13      53.070  52.470  18.990  1.00  0.00            
ATOM    339  N4  bbb    13      50.850  50.470  25.030  1.00  0.00            
ATOM    340  H21 bbb    13      51.650  51.050  24.780  1.00  0.00            
ATOM    341  C1  bbb    14      58.180  55.950  13.350  1.00  0.00            
ATOM    342  H1  bbb    14      57.980  55.410  14.280  1.00  0.00            
ATOM    343  H2  bbb    14      58.580  56.900  13.720  1.00  0.00            
ATOM    344  C2  bbb    14      56.840  56.100  12.630  1.00  0.00            
ATOM    345  H3  bbb    14      56.950  56.750  11.760  1.00  0.00            
ATOM    346  H4  bbb    14      56.530  55.160  12.150  1.00  0.00            
ATOM    347  N1  bbb    14      59.260  55.280  12.580  1.00  0.00            
ATOM    348  C3  bbb    14      59.100  53.880  12.290  1.00  0.00            
ATOM    349  H5  bbb    14      59.720  53.690  11.400  1.00  0.00            
ATOM    350  H6  bbb    14      58.040  53.780  12.040  1.00  0.00            
ATOM    351  C4  bbb    14      59.720  56.030  11.300  1.00  0.00            
ATOM    352  H7  bbb    14      59.100  55.730  10.450  1.00  0.00            
ATOM    353  H8  bbb    14      59.610  57.120  11.360  1.00  0.00            
ATOM    354  C5  bbb    14      61.170  55.830  11.140  1.00  0.00            
ATOM    355  H9  bbb    14      61.680  56.000  12.100  1.00  0.00            
ATOM    356  H10 bbb    14      61.440  54.810  10.830  1.00  0.00            
ATOM    357  C6  bbb    14      59.500  53.120  13.590  1.00  0.00            
ATOM    358  H11 bbb    14      60.500  53.470  13.860  1.00  0.00            
ATOM    359  H12 bbb    14      58.800  53.290  14.420  1.00  0.00            
ATOM    360  C7  bbb    14      61.960  56.700  10.220  1.00  0.00            
ATOM    361  C8  bbb    14      59.720  51.670  13.210  1.00  0.00            
ATOM    362  O1  bbb    14      62.420  56.260   9.200  1.00  0.00            
ATOM    363  O2  bbb    14      60.780  51.230  12.880  1.00  0.00            
ATOM    364  N4  bbb    14      55.800  56.620  13.570  1.00  0.00            
ATOM    365  H21 bbb    14      55.510  57.590  13.570  1.00  0.00            
ATOM    366  C1  bbb    15      45.200  53.960  14.910  1.00  0.00            
ATOM    367  H1  bbb    15      44.520  53.170  14.580  1.00  0.00            
ATOM    368  H2  bbb    15      45.460  54.660  14.100  1.00  0.00            
ATOM    369  C2  bbb    15      46.550  53.310  15.210  1.00  0.00            
ATOM    370  H3  bbb    15      46.450  52.650  16.080  1.00  0.00            
ATOM    371  H4  bbb    15      46.800  52.610  14.400  1.00  0.00            
ATOM    372  N1  bbb    15      44.610  54.680  16.030  1.00  0.00            
ATOM    373  C3  bbb    15      43.610  55.650  15.630  1.00  0.00            
ATOM    374  H5  bbb    15      43.150  56.130  16.500  1.00  0.00            
ATOM    375  H6  bbb    15      42.830  55.240  14.990  1.00  0.00            
ATOM    376  C4  bbb    15      44.090  53.690  17.030  1.00  0.00            
ATOM    377  H7  bbb    15      43.020  53.830  17.240  1.00  0.00            
ATOM    378  H8  bbb    15      44.330  52.640  16.850  1.00  0.00            
ATOM    379  C5  bbb    15      44.730  54.110  18.280  1.00  0.00            
ATOM    380  H9  bbb    15      44.660  53.260  18.960  1.00  0.00            
ATOM    381  H10 bbb    15      45.800  54.340  18.170  1.00  0.00            
ATOM    382  C6  bbb    15      44.250  56.790  14.830  1.00  0.00            
ATOM    383  H11 bbb    15      45.160  57.200  15.290  1.00  0.00            
ATOM    384  H12 bbb    15      44.550  56.400  13.850  1.00  0.00            
ATOM    385  C7  bbb    15      44.060  55.290  18.920  1.00  0.00            
ATOM    386  C8  bbb    15      43.260  57.920  14.570  1.00  0.00            
ATOM    387  O1  bbb    15      42.960  55.180  19.430  1.00  0.00            
ATOM    388  O2  bbb    15      42.100  58.070  14.970  1.00  0.00            
ATOM    389  N4  bbb    15      47.680  54.250  15.450  1.00  0.00            
ATOM    390  H21 bbb    15      47.610  55.220  15.170  1.00  0.00            
ATOM    391  C1  bbb    16      49.740  61.650  18.060  1.00  0.00            
ATOM    392  H1  bbb    16      49.070  61.910  17.230  1.00  0.00            
ATOM    393  H2  bbb    16      50.560  61.100  17.590  1.00  0.00            
ATOM    394  C2  bbb    16      48.870  60.670  19.020  1.00  0.00            
ATOM    395  H3  bbb    16      47.820  60.980  18.990  1.00  0.00            
ATOM    396  H4  bbb    16      48.880  59.680  18.540  1.00  0.00            
ATOM    397  N1  bbb    16      50.080  62.990  18.660  1.00  0.00            
ATOM    398  C3  bbb    16      51.280  62.950  19.480  1.00  0.00            
ATOM    399  H5  bbb    16      51.290  62.410  20.430  1.00  0.00            
ATOM    400  H6  bbb    16      51.610  63.970  19.700  1.00  0.00            
ATOM    401  C4  bbb    16      48.940  63.640  19.380  1.00  0.00            
ATOM    402  H7  bbb    16      47.980  63.210  19.060  1.00  0.00            
ATOM    403  H8  bbb    16      49.180  63.440  20.430  1.00  0.00            
ATOM    404  C5  bbb    16      48.910  65.120  19.090  1.00  0.00            
ATOM    405  H9  bbb    16      49.710  65.670  19.610  1.00  0.00            
ATOM    406  H10 bbb    16      49.040  65.230  18.010  1.00  0.00            
ATOM    407  C6  bbb    16      52.490  62.520  18.670  1.00  0.00            
ATOM    408  H11 bbb    16      52.520  61.440  18.520  1.00  0.00            
ATOM    409  H12 bbb    16      52.530  63.040  17.710  1.00  0.00            
ATOM    410  C7  bbb    16      47.640  65.740  19.530  1.00  0.00            
ATOM    411  C8  bbb    16      53.720  62.910  19.460  1.00  0.00            
ATOM    412  O1  bbb    16      47.270  65.690  20.650  1.00  0.00            
ATOM    413  O2  bbb    16      53.840  62.650  20.650  1.00  0.00            
ATOM    414  N4  bbb    16      49.350  60.440  20.420  1.00  0.00            
ATOM    415  H21 bbb    16      50.250  60.010  20.600  1.00  0.00            
ATOM    416  C1  bbb    17      53.770  66.800  27.060  1.00  0.00            
ATOM    417  H1  bbb    17      53.870  67.840  27.410  1.00  0.00            
ATOM    418  H2  bbb    17      54.670  66.470  26.520  1.00  0.00            
ATOM    419  C2  bbb    17      52.590  66.800  26.060  1.00  0.00            
ATOM    420  H3  bbb    17      51.770  67.330  26.570  1.00  0.00            
ATOM    421  H4  bbb    17      52.910  67.320  25.150  1.00  0.00            
ATOM    422  N1  bbb    17      53.560  65.840  28.160  1.00  0.00            
ATOM    423  C3  bbb    17      53.270  66.510  29.420  1.00  0.00            
ATOM    424  H5  bbb    17      54.160  67.040  29.780  1.00  0.00            
ATOM    425  H6  bbb    17      52.940  65.730  30.110  1.00  0.00            
ATOM    426  C4  bbb    17      54.640  64.890  28.410  1.00  0.00            
ATOM    427  H7  bbb    17      55.530  65.540  28.380  1.00  0.00            
ATOM    428  H8  bbb    17      54.450  64.340  29.340  1.00  0.00            
ATOM    429  C5  bbb    17      54.730  63.810  27.340  1.00  0.00            
ATOM    430  H9  bbb    17      53.790  63.250  27.390  1.00  0.00            
ATOM    431  H10 bbb    17      54.880  64.140  26.300  1.00  0.00            
ATOM    432  C6  bbb    17      51.980  67.310  29.260  1.00  0.00            
ATOM    433  H11 bbb    17      52.080  68.020  28.430  1.00  0.00            
ATOM    434  H12 bbb    17      51.290  66.510  28.960  1.00  0.00            
ATOM    435  C7  bbb    17      55.850  62.880  27.580  1.00  0.00            
ATOM    436  C8  bbb    17      51.650  67.940  30.520  1.00  0.00            
ATOM    437  O1  bbb    17      55.760  62.090  28.520  1.00  0.00            
ATOM    438  O2  bbb    17      51.610  67.430  31.670  1.00  0.00            
ATOM    439  N4  bbb    17      52.220  65.490  25.570  1.00  0.00            
ATOM    440  H21 bbb    17      52.840  64.700  25.660  1.00  0.00            
ATOM    441  C1  bbb    18      65.770  65.000  23.080  1.00  0.00            
ATOM    442  H1  bbb    18      64.940  64.290  23.100  1.00  0.00            
ATOM    443  H2  bbb    18      66.660  64.360  23.010  1.00  0.00            
ATOM    444  C2  bbb    18      65.840  65.920  24.310  1.00  0.00            
ATOM    445  H3  bbb    18      66.770  66.480  24.210  1.00  0.00            
ATOM    446  H4  bbb    18      65.020  66.600  24.560  1.00  0.00            
ATOM    447  N1  bbb    18      65.870  65.810  21.840  1.00  0.00            
ATOM    448  C3  bbb    18      66.370  65.110  20.620  1.00  0.00            
ATOM    449  H5  bbb    18      65.620  64.400  20.270  1.00  0.00            
ATOM    450  H6  bbb    18      67.230  64.510  20.920  1.00  0.00            
ATOM    451  C4  bbb    18      64.540  66.400  21.710  1.00  0.00            
ATOM    452  H7  bbb    18      64.010  66.000  20.830  1.00  0.00            
ATOM    453  H8  bbb    18      63.830  66.230  22.530  1.00  0.00            
ATOM    454  C5  bbb    18      64.730  67.930  21.590  1.00  0.00            
ATOM    455  H9  bbb    18      65.080  68.170  22.600  1.00  0.00            
ATOM    456  H10 bbb    18      65.490  68.110  20.820  1.00  0.00            
ATOM    457  C6  bbb    18      66.740  66.050  19.430  1.00  0.00            
ATOM    458  H11 bbb    18      65.870  66.630  19.120  1.00  0.00            
ATOM    459  H12 bbb    18      67.540  66.760  19.700  1.00  0.00            
ATOM    460  C7  bbb    18      63.420  68.590  21.190  1.00  0.00            
ATOM    461  C8  bbb    18      67.320  65.330  18.250  1.00  0.00            
ATOM    462  O1  bbb    18      62.320  68.160  21.420  1.00  0.00            
ATOM    463  O2  bbb    18      67.610  64.150  18.380  1.00  0.00            
ATOM    464  N4  bbb    18      66.030  65.000  25.470  1.00  0.00            
ATOM    465  H21 bbb    18      66.940  64.680  25.780  1.00  0.00            
ATOM    466  C1  bbb    19      71.730  60.500  32.520  1.00  0.00            
ATOM    467  H1  bbb    19      72.820  60.550  32.590  1.00  0.00            
ATOM    468  H2  bbb    19      71.630  59.470  32.140  1.00  0.00            
ATOM    469  C2  bbb    19      71.210  61.490  31.440  1.00  0.00            
ATOM    470  H3  bbb    19      71.570  62.460  31.830  1.00  0.00            
ATOM    471  H4  bbb    19      71.720  61.350  30.480  1.00  0.00            
ATOM    472  N1  bbb    19      71.020  60.690  33.820  1.00  0.00            
ATOM    473  C3  bbb    19      71.320  61.960  34.480  1.00  0.00            
ATOM    474  H5  bbb    19      71.460  62.720  33.700  1.00  0.00            
ATOM    475  H6  bbb    19      72.180  62.020  35.160  1.00  0.00            
ATOM    476  C4  bbb    19      71.210  59.540  34.730  1.00  0.00            
ATOM    477  H7  bbb    19      72.240  59.190  34.770  1.00  0.00            
ATOM    478  H8  bbb    19      70.870  59.740  35.760  1.00  0.00            
ATOM    479  C5  bbb    19      70.310  58.440  34.290  1.00  0.00            
ATOM    480  H9  bbb    19      70.360  58.130  33.240  1.00  0.00            
ATOM    481  H10 bbb    19      70.470  57.550  34.910  1.00  0.00            
ATOM    482  C6  bbb    19      70.120  62.380  35.330  1.00  0.00            
ATOM    483  H11 bbb    19      69.260  62.290  34.650  1.00  0.00            
ATOM    484  H12 bbb    19      69.880  61.700  36.160  1.00  0.00            
ATOM    485  C7  bbb    19      68.910  58.860  34.520  1.00  0.00            
ATOM    486  C8  bbb    19      70.250  63.800  35.760  1.00  0.00            
ATOM    487  O1  bbb    19      68.270  59.330  33.630  1.00  0.00            
ATOM    488  O2  bbb    19      71.370  64.350  35.790  1.00  0.00            
ATOM    489  N4  bbb    19      69.750  61.640  31.340  1.00  0.00            
ATOM    490  H21 bbb    19      69.240  61.300  32.150  1.00  0.00            
ATOM    491  C1  bbb    20      69.760  68.670  23.910  1.00  0.00            
ATOM    492  H1  bbb    20      69.620  69.690  23.540  1.00  0.00            
ATOM    493  H2  bbb    20      70.850  68.540  23.820  1.00  0.00            
ATOM    494  C2  bbb    20      69.100  67.490  23.110  1.00  0.00            
ATOM    495  H3  bbb    20      68.030  67.650  22.970  1.00  0.00            
ATOM    496  H4  bbb    20      69.530  67.530  22.100  1.00  0.00            
ATOM    497  N1  bbb    20      69.280  68.710  25.330  1.00  0.00            
ATOM    498  C3  bbb    20      70.240  69.190  26.280  1.00  0.00            
ATOM    499  H5  bbb    20      69.720  69.310  27.240  1.00  0.00            
ATOM    500  H6  bbb    20      70.740  70.100  25.940  1.00  0.00            
ATOM    501  C4  bbb    20      67.960  69.280  25.340  1.00  0.00            
ATOM    502  H7  bbb    20      68.050  70.380  25.330  1.00  0.00            
ATOM    503  H8  bbb    20      67.390  68.930  24.470  1.00  0.00            
ATOM    504  C5  bbb    20      67.130  68.690  26.420  1.00  0.00            
ATOM    505  H9  bbb    20      67.270  67.610  26.550  1.00  0.00            
ATOM    506  H10 bbb    20      67.460  69.060  27.400  1.00  0.00            
ATOM    507  C6  bbb    20      71.280  68.140  26.510  1.00  0.00            
ATOM    508  H11 bbb    20      70.810  67.210  26.860  1.00  0.00            
ATOM    509  H12 bbb    20      71.850  67.930  25.600  1.00  0.00            
ATOM    510  C7  bbb    20      65.650  68.990  26.190  1.00  0.00            
ATOM    511  C8  bbb    20      72.250  68.480  27.640  1.00  0.00            
ATOM    512  O1  bbb    20      65.080  68.890  25.150  1.00  0.00            
ATOM    513  O2  bbb    20      72.790  69.550  27.670  1.00  0.00            
ATOM    514  N4  bbb    20      69.380  66.120  23.590  1.00  0.00            
ATOM    515  H21 bbb    20      68.930  65.890  24.470  1.00  0.00            
ATOM    516  C1  bbb    21      73.340  59.460  19.130  1.00  0.00            
ATOM    517  H1  bbb    21      73.900  58.830  18.420  1.00  0.00            
ATOM    518  H2  bbb    21      73.630  60.520  19.090  1.00  0.00            
ATOM    519  C2  bbb    21      73.560  58.870  20.580  1.00  0.00            
ATOM    520  H3  bbb    21      73.250  57.820  20.520  1.00  0.00            
ATOM    521  H4  bbb    21      74.640  58.880  20.780  1.00  0.00            
ATOM    522  N1  bbb    21      71.940  59.450  18.590  1.00  0.00            
ATOM    523  C3  bbb    21      71.230  58.140  18.650  1.00  0.00            
ATOM    524  H5  bbb    21      71.920  57.320  18.880  1.00  0.00            
ATOM    525  H6  bbb    21      70.880  57.910  17.640  1.00  0.00            
ATOM    526  C4  bbb    21      71.840  60.040  17.350  1.00  0.00            
ATOM    527  H7  bbb    21      72.410  60.980  17.270  1.00  0.00            
ATOM    528  H8  bbb    21      72.170  59.370  16.540  1.00  0.00            
ATOM    529  C5  bbb    21      70.440  60.580  17.070  1.00  0.00            
ATOM    530  H9  bbb    21      69.780  59.710  17.020  1.00  0.00            
ATOM    531  H10 bbb    21      70.140  61.220  17.910  1.00  0.00            
ATOM    532  C6  bbb    21      70.000  58.170  19.580  1.00  0.00            
ATOM    533  H11 bbb    21      70.200  58.760  20.480  1.00  0.00            
ATOM    534  H12 bbb    21      69.140  58.650  19.100  1.00  0.00            
ATOM    535  C7  bbb    21      70.540  61.470  15.850  1.00  0.00            
ATOM    536  C8  bbb    21      69.570  56.800  19.980  1.00  0.00            
ATOM    537  O1  bbb    21      70.930  62.590  15.930  1.00  0.00            
ATOM    538  O2  bbb    21      68.800  56.190  19.250  1.00  0.00            
ATOM    539  N4  bbb    21      72.930  59.660  21.670  1.00  0.00            
ATOM    540  H21 bbb    21      73.250  60.580  21.920  1.00  0.00            
ATOM    541  C1  bbb    22      52.290  43.920  33.140  1.00  0.00            
ATOM    542  H1  bbb    22      52.030  43.020  32.570  1.00  0.00            
ATOM    543  H2  bbb    22      52.040  43.720  34.190  1.00  0.00            
ATOM    544  C2  bbb    22      51.450  45.100  32.570  1.00  0.00            
ATOM    545  H3  bbb    22      51.490  45.170  31.480  1.00  0.00            
ATOM    546  H4  bbb    22      50.420  44.800  32.820  1.00  0.00            
ATOM    547  N1  bbb    22      53.800  44.100  33.120  1.00  0.00            
ATOM    548  C3  bbb    22      54.270  44.300  31.770  1.00  0.00            
ATOM    549  H5  bbb    22      53.510  44.640  31.060  1.00  0.00            
ATOM    550  H6  bbb    22      54.460  43.290  31.370  1.00  0.00            
ATOM    551  C4  bbb    22      54.560  42.970  33.720  1.00  0.00            
ATOM    552  H7  bbb    22      54.220  41.990  33.360  1.00  0.00            
ATOM    553  H8  bbb    22      55.620  43.140  33.510  1.00  0.00            
ATOM    554  C5  bbb    22      54.390  42.850  35.190  1.00  0.00            
ATOM    555  H9  bbb    22      54.630  43.870  35.510  1.00  0.00            
ATOM    556  H10 bbb    22      53.340  42.650  35.450  1.00  0.00            
ATOM    557  C6  bbb    22      55.490  45.110  31.770  1.00  0.00            
ATOM    558  H11 bbb    22      55.220  46.160  31.980  1.00  0.00            
ATOM    559  H12 bbb    22      56.310  44.850  32.460  1.00  0.00            
ATOM    560  C7  bbb    22      55.280  41.870  35.880  1.00  0.00            
ATOM    561  C8  bbb    22      56.010  45.170  30.290  1.00  0.00            
ATOM    562  O1  bbb    22      56.230  42.170  36.600  1.00  0.00            
ATOM    563  O2  bbb    22      55.230  45.060  29.320  1.00  0.00            
ATOM    564  N4  bbb    22      51.680  46.380  33.270  1.00  0.00            
ATOM    565  H21 bbb    22      51.520  46.550  34.250  1.00  0.00            
ATOM    566  C1  bbb    23      51.510  53.220  33.290  1.00  0.00            
ATOM    567  H1  bbb    23      50.780  54.000  33.060  1.00  0.00            
ATOM    568  H2  bbb    23      51.090  52.200  33.260  1.00  0.00            
ATOM    569  C2  bbb    23      51.880  53.610  34.780  1.00  0.00            
ATOM    570  H3  bbb    23      52.300  54.620  34.830  1.00  0.00            
ATOM    571  H4  bbb    23      51.000  53.740  35.420  1.00  0.00            
ATOM    572  N1  bbb    23      52.710  53.230  32.350  1.00  0.00            
ATOM    573  C3  bbb    23      53.340  54.540  32.160  1.00  0.00            
ATOM    574  H5  bbb    23      53.180  55.180  33.040  1.00  0.00            
ATOM    575  H6  bbb    23      52.820  55.110  31.380  1.00  0.00            
ATOM    576  C4  bbb    23      52.270  52.660  31.060  1.00  0.00            
ATOM    577  H7  bbb    23      51.310  53.020  30.670  1.00  0.00            
ATOM    578  H8  bbb    23      52.910  52.900  30.200  1.00  0.00            
ATOM    579  C5  bbb    23      52.200  51.110  31.120  1.00  0.00            
ATOM    580  H9  bbb    23      53.140  50.660  31.460  1.00  0.00            
ATOM    581  H10 bbb    23      51.450  50.900  31.890  1.00  0.00            
ATOM    582  C6  bbb    23      54.810  54.240  31.960  1.00  0.00            
ATOM    583  H11 bbb    23      55.250  54.040  32.940  1.00  0.00            
ATOM    584  H12 bbb    23      55.010  53.400  31.290  1.00  0.00            
ATOM    585  C7  bbb    23      51.800  50.550  29.770  1.00  0.00            
ATOM    586  C8  bbb    23      55.430  55.380  31.240  1.00  0.00            
ATOM    587  O1  bbb    23      50.920  50.990  29.040  1.00  0.00            
ATOM    588  O2  bbb    23      55.060  55.780  30.170  1.00  0.00            
ATOM    589  N4  bbb    23      52.800  52.710  35.460  1.00  0.00            
ATOM    590  H21 bbb    23      52.370  51.890  35.860  1.00  0.00            
ATOM    591  C1  bbb    24      58.950  45.410  37.630  1.00  0.00            
ATOM    592  H1  bbb    24      59.090  45.990  36.710  1.00  0.00            
ATOM    593  H2  bbb    24      57.980  44.950  37.470  1.00  0.00            
ATOM    594  C2  bbb    24      58.790  46.600  38.640  1.00  0.00            
ATOM    595  H3  bbb    24      57.910  47.150  38.270  1.00  0.00            
ATOM    596  H4  bbb    24      58.590  46.310  39.680  1.00  0.00            
ATOM    597  N1  bbb    24      60.050  44.400  37.900  1.00  0.00            
ATOM    598  C3  bbb    24      59.990  43.820  39.210  1.00  0.00            
ATOM    599  H5  bbb    24      59.050  43.270  39.370  1.00  0.00            
ATOM    600  H6  bbb    24      59.900  44.720  39.840  1.00  0.00            
ATOM    601  C4  bbb    24      59.990  43.420  36.830  1.00  0.00            
ATOM    602  H7  bbb    24      60.600  42.530  37.020  1.00  0.00            
ATOM    603  H8  bbb    24      58.970  43.030  36.840  1.00  0.00            
ATOM    604  C5  bbb    24      60.490  44.020  35.500  1.00  0.00            
ATOM    605  H9  bbb    24      59.830  44.770  35.060  1.00  0.00            
ATOM    606  H10 bbb    24      61.480  44.410  35.790  1.00  0.00            
ATOM    607  C6  bbb    24      61.280  42.970  39.450  1.00  0.00            
ATOM    608  H11 bbb    24      61.250  42.020  38.900  1.00  0.00            
ATOM    609  H12 bbb    24      62.190  43.440  39.060  1.00  0.00            
ATOM    610  C7  bbb    24      60.470  42.900  34.540  1.00  0.00            
ATOM    611  C8  bbb    24      61.550  42.810  40.900  1.00  0.00            
ATOM    612  O1  bbb    24      59.520  42.280  34.210  1.00  0.00            
ATOM    613  O2  bbb    24      62.110  43.650  41.590  1.00  0.00            
ATOM    614  N4  bbb    24      59.960  47.440  38.690  1.00  0.00            
ATOM    615  H21 bbb    24      60.640  47.310  39.430  1.00  0.00            
ATOM    616  C1  bbb    25      54.980  51.940  42.910  1.00  0.00            
ATOM    617  H1  bbb    25      54.600  52.030  41.880  1.00  0.00            
ATOM    618  H2  bbb    25      54.390  52.580  43.580  1.00  0.00            
ATOM    619  C2  bbb    25      56.430  52.470  42.830  1.00  0.00            
ATOM    620  H3  bbb    25      56.290  53.490  42.450  1.00  0.00            
ATOM    621  H4  bbb    25      56.850  52.590  43.840  1.00  0.00            
ATOM    622  N1  bbb    25      54.930  50.470  43.270  1.00  0.00            
ATOM    623  C3  bbb    25      53.570  50.000  43.170  1.00  0.00            
ATOM    624  H5  bbb    25      52.950  50.410  43.980  1.00  0.00            
ATOM    625  H6  bbb    25      53.410  48.930  43.400  1.00  0.00            
ATOM    626  C4  bbb    25      55.570  50.200  44.510  1.00  0.00            
ATOM    627  H7  bbb    25      56.540  50.720  44.560  1.00  0.00            
ATOM    628  H8  bbb    25      54.960  50.660  45.300  1.00  0.00            
ATOM    629  C5  bbb    25      55.710  48.670  44.700  1.00  0.00            
ATOM    630  H9  bbb    25      54.750  48.270  45.050  1.00  0.00            
ATOM    631  H10 bbb    25      56.090  48.150  43.820  1.00  0.00            
ATOM    632  C6  bbb    25      52.870  50.270  41.830  1.00  0.00            
ATOM    633  H11 bbb    25      52.500  51.300  41.900  1.00  0.00            
ATOM    634  H12 bbb    25      53.530  50.000  41.000  1.00  0.00            
ATOM    635  C7  bbb    25      56.770  48.550  45.720  1.00  0.00            
ATOM    636  C8  bbb    25      51.700  49.390  41.760  1.00  0.00            
ATOM    637  O1  bbb    25      56.520  48.330  46.870  1.00  0.00            
ATOM    638  O2  bbb    25      51.220  48.880  42.770  1.00  0.00            
ATOM    639  N4  bbb    25      57.380  51.780  41.920  1.00  0.00            
ATOM    640  H21 bbb    25      57.360  52.080  40.950  1.00  0.00            
ATOM    641  C1  bbb    26      44.360  51.050  26.320  1.00  0.00            
ATOM    642  H1  bbb    26      44.370  50.620  27.330  1.00  0.00            
ATOM    643  H2  bbb    26      44.830  50.330  25.640  1.00  0.00            
ATOM    644  C2  bbb    26      45.230  52.250  26.600  1.00  0.00            
ATOM    645  H3  bbb    26      46.120  51.990  27.200  1.00  0.00            
ATOM    646  H4  bbb    26      45.690  52.590  25.660  1.00  0.00            
ATOM    647  N1  bbb    26      43.000  51.340  25.960  1.00  0.00            
ATOM    648  C3  bbb    26      42.110  50.170  26.060  1.00  0.00            
ATOM    649  H5  bbb    26      42.580  49.300  25.570  1.00  0.00            
ATOM    650  H6  bbb    26      41.200  50.470  25.520  1.00  0.00            
ATOM    651  C4  bbb    26      42.860  52.050  24.710  1.00  0.00            
ATOM    652  H7  bbb    26      43.630  52.820  24.590  1.00  0.00            
ATOM    653  H8  bbb    26      43.020  51.370  23.870  1.00  0.00            
ATOM    654  C5  bbb    26      41.560  52.800  24.740  1.00  0.00            
ATOM    655  H9  bbb    26      41.530  53.250  23.740  1.00  0.00            
ATOM    656  H10 bbb    26      40.620  52.250  24.860  1.00  0.00            
ATOM    657  C6  bbb    26      41.720  49.880  27.490  1.00  0.00            
ATOM    658  H11 bbb    26      42.590  49.790  28.140  1.00  0.00            
ATOM    659  H12 bbb    26      41.010  50.610  27.890  1.00  0.00            
ATOM    660  C7  bbb    26      41.570  53.920  25.740  1.00  0.00            
ATOM    661  C8  bbb    26      40.950  48.560  27.490  1.00  0.00            
ATOM    662  O1  bbb    26      42.340  54.840  25.640  1.00  0.00            
ATOM    663  O2  bbb    26      41.540  47.510  27.790  1.00  0.00            
ATOM    664  N4  bbb    26      44.530  53.360  27.220  1.00  0.00            
ATOM    665  H21 bbb    26      44.280  54.140  26.640  1.00  0.00            
ATOM    666  C1  bbb    27      42.780  61.350  26.530  1.00  0.00            
ATOM    667  H1  bbb    27      42.360  62.030  25.780  1.00  0.00            
ATOM    668  H2  bbb    27      42.590  61.690  27.550  1.00  0.00            
ATOM    669  C2  bbb    27      44.310  61.230  26.500  1.00  0.00            
ATOM    670  H3  bbb    27      44.680  61.140  25.470  1.00  0.00            
ATOM    671  H4  bbb    27      44.830  62.150  26.760  1.00  0.00            
ATOM    672  N1  bbb    27      42.150  60.000  26.370  1.00  0.00            
ATOM    673  C3  bbb    27      42.110  59.740  24.960  1.00  0.00            
ATOM    674  H5  bbb    27      43.050  59.980  24.440  1.00  0.00            
ATOM    675  H6  bbb    27      41.270  60.210  24.440  1.00  0.00            
ATOM    676  C4  bbb    27      40.770  60.040  26.990  1.00  0.00            
ATOM    677  H7  bbb    27      40.350  61.040  26.850  1.00  0.00            
ATOM    678  H8  bbb    27      40.120  59.320  26.490  1.00  0.00            
ATOM    679  C5  bbb    27      40.740  59.690  28.490  1.00  0.00            
ATOM    680  H9  bbb    27      41.120  58.670  28.620  1.00  0.00            
ATOM    681  H10 bbb    27      41.410  60.470  28.880  1.00  0.00            
ATOM    682  C6  bbb    27      42.030  58.180  24.770  1.00  0.00            
ATOM    683  H11 bbb    27      42.790  57.690  25.390  1.00  0.00            
ATOM    684  H12 bbb    27      41.070  57.850  25.180  1.00  0.00            
ATOM    685  C7  bbb    27      39.460  59.740  29.210  1.00  0.00            
ATOM    686  C8  bbb    27      42.160  57.710  23.360  1.00  0.00            
ATOM    687  O1  bbb    27      38.430  59.510  28.620  1.00  0.00            
ATOM    688  O2  bbb    27      43.260  57.530  22.870  1.00  0.00            
ATOM    689  N4  bbb    27      44.800  60.100  27.400  1.00  0.00            
ATOM    690  H21 bbb    27      44.600  60.260  28.380  1.00  0.00            
ATOM    691  C1  bbb    28      46.300  47.240  24.910  1.00  0.00            
ATOM    692  H1  bbb    28      45.530  46.470  24.820  1.00  0.00            
ATOM    693  H2  bbb    28      46.110  47.820  25.820  1.00  0.00            
ATOM    694  C2  bbb    28      45.980  48.380  23.910  1.00  0.00            
ATOM    695  H3  bbb    28      45.930  48.050  22.860  1.00  0.00            
ATOM    696  H4  bbb    28      45.010  48.820  24.180  1.00  0.00            
ATOM    697  N1  bbb    28      47.680  46.730  24.670  1.00  0.00            
ATOM    698  C3  bbb    28      48.250  46.030  25.820  1.00  0.00            
ATOM    699  H5  bbb    28      49.150  45.470  25.560  1.00  0.00            
ATOM    700  H6  bbb    28      47.510  45.290  26.160  1.00  0.00            
ATOM    701  C4  bbb    28      47.920  46.030  23.460  1.00  0.00            
ATOM    702  H7  bbb    28      47.690  46.680  22.610  1.00  0.00            
ATOM    703  H8  bbb    28      48.970  45.730  23.340  1.00  0.00            
ATOM    704  C5  bbb    28      47.000  44.830  23.300  1.00  0.00            
ATOM    705  H9  bbb    28      47.120  44.190  24.180  1.00  0.00            
ATOM    706  H10 bbb    28      45.960  45.180  23.250  1.00  0.00            
ATOM    707  C6  bbb    28      48.580  47.070  26.850  1.00  0.00            
ATOM    708  H11 bbb    28      49.480  47.640  26.600  1.00  0.00            
ATOM    709  H12 bbb    28      47.820  47.860  26.960  1.00  0.00            
ATOM    710  C7  bbb    28      47.060  44.090  21.990  1.00  0.00            
ATOM    711  C8  bbb    28      48.920  46.350  28.140  1.00  0.00            
ATOM    712  O1  bbb    28      47.650  44.580  21.040  1.00  0.00            
ATOM    713  O2  bbb    28      50.010  46.490  28.540  1.00  0.00            
ATOM    714  N4  bbb    28      47.010  49.440  23.740  1.00  0.00            
ATOM    715  H21 bbb    28      47.810  49.490  24.380  1.00  0.00            
ATOM    716  C1  bbb    29      52.710  50.220  15.420  1.00  0.00            
ATOM    717  H1  bbb    29      52.840  49.260  15.940  1.00  0.00            
ATOM    718  H2  bbb    29      53.580  50.420  14.780  1.00  0.00            
ATOM    719  C2  bbb    29      52.630  51.310  16.480  1.00  0.00            
ATOM    720  H3  bbb    29      53.690  51.490  16.690  1.00  0.00            
ATOM    721  H4  bbb    29      52.440  52.320  16.080  1.00  0.00            
ATOM    722  N1  bbb    29      51.510  50.160  14.570  1.00  0.00            
ATOM    723  C3  bbb    29      50.280  49.600  15.140  1.00  0.00            
ATOM    724  H5  bbb    29      49.860  50.360  15.810  1.00  0.00            
ATOM    725  H6  bbb    29      50.590  48.760  15.770  1.00  0.00            
ATOM    726  C4  bbb    29      51.250  51.430  13.830  1.00  0.00            
ATOM    727  H7  bbb    29      50.290  51.410  13.300  1.00  0.00            
ATOM    728  H8  bbb    29      51.200  52.360  14.420  1.00  0.00            
ATOM    729  C5  bbb    29      52.350  51.620  12.750  1.00  0.00            
ATOM    730  H9  bbb    29      53.380  51.790  13.080  1.00  0.00            
ATOM    731  H10 bbb    29      52.470  50.660  12.230  1.00  0.00            
ATOM    732  C6  bbb    29      49.360  49.130  14.000  1.00  0.00            
ATOM    733  H11 bbb    29      48.560  49.860  13.780  1.00  0.00            
ATOM    734  H12 bbb    29      49.870  48.830  13.080  1.00  0.00            
ATOM    735  C7  bbb    29      52.020  52.710  11.830  1.00  0.00            
ATOM    736  C8  bbb    29      48.520  47.950  14.400  1.00  0.00            
ATOM    737  O1  bbb    29      51.610  53.770  12.210  1.00  0.00            
ATOM    738  O2  bbb    29      47.410  48.060  14.800  1.00  0.00            
ATOM    739  N4  bbb    29      51.810  51.110  17.700  1.00  0.00            
ATOM    740  H21 bbb    29      51.000  50.510  17.640  1.00  0.00            
ATOM    741  N1  ccc    30      61.940  58.080  10.480  1.00  0.00            
ATOM    742  H4  ccc    30      61.380  58.340  11.280  1.00  0.00            
ATOM    743  C3  ccc    30      62.430  59.070   9.520  1.00  0.00            
ATOM    744  C4  ccc    30      61.770  60.460   9.480  1.00  0.00            
ATOM    745  H5  ccc    30      62.480  58.740   8.470  1.00  0.00            
ATOM    746  H6  ccc    30      63.500  59.240   9.730  1.00  0.00            
ATOM    747  H7  ccc    30      61.850  60.880  10.490  1.00  0.00            
ATOM    748  H8  ccc    30      62.210  61.200   8.810  1.00  0.00            
ATOM    749  N2  ccc    30      60.320  60.400   9.090  1.00  0.00            
ATOM    750  H9  ccc    30      59.980  59.640   8.480  1.00  0.00            
ATOM    751  H10 ccc    30      59.680  60.330   9.890  1.00  0.00            
ATOM    752  H11 ccc    30      60.110  61.290   8.610  1.00  0.00            
ATOM    753  N1  ccc    31      58.590  50.890  13.290  1.00  0.00            
ATOM    754  H4  ccc    31      57.750  51.360  13.600  1.00  0.00            
ATOM    755  C3  ccc    31      58.450  49.450  12.840  1.00  0.00            
ATOM    756  C4  ccc    31      58.400  48.510  14.050  1.00  0.00            
ATOM    757  H5  ccc    31      59.260  49.100  12.190  1.00  0.00            
ATOM    758  H6  ccc    31      57.560  49.340  12.210  1.00  0.00            
ATOM    759  H7  ccc    31      57.960  47.560  13.740  1.00  0.00            
ATOM    760  H8  ccc    31      59.420  48.360  14.410  1.00  0.00            
ATOM    761  N2  ccc    31      57.570  49.060  15.180  1.00  0.00            
ATOM    762  H9  ccc    31      57.810  50.050  15.360  1.00  0.00            
ATOM    763  H10 ccc    31      56.570  49.060  14.900  1.00  0.00            
ATOM    764  H11 ccc    31      57.600  48.490  16.040  1.00  0.00            
ATOM    765  N1  ccc    32      44.820  56.430  18.930  1.00  0.00            
ATOM    766  H4  ccc    32      45.690  56.250  18.440  1.00  0.00            
ATOM    767  C3  ccc    32      44.670  57.650  19.800  1.00  0.00            
ATOM    768  C4  ccc    32      45.380  58.850  19.210  1.00  0.00            
ATOM    769  H5  ccc    32      45.100  57.300  20.750  1.00  0.00            
ATOM    770  H6  ccc    32      43.630  57.920  20.000  1.00  0.00            
ATOM    771  H7  ccc    32      46.460  58.730  19.090  1.00  0.00            
ATOM    772  H8  ccc    32      44.890  59.220  18.310  1.00  0.00            
ATOM    773  N2  ccc    32      45.270  60.030  20.130  1.00  0.00            
ATOM    774  H9  ccc    32      44.300  60.370  20.160  1.00  0.00            
ATOM    775  H10 ccc    32      45.520  59.730  21.080  1.00  0.00            
ATOM    776  H11 ccc    32      45.910  60.770  19.800  1.00  0.00            
ATOM    777  N1  ccc    33      43.790  58.870  13.780  1.00  0.00            
ATOM    778  H4  ccc    33      44.740  58.700  13.480  1.00  0.00            
ATOM    779  C3  ccc    33      43.090  60.140  13.430  1.00  0.00            
ATOM    780  C4  ccc    33      43.760  60.650  12.090  1.00  0.00            
ATOM    781  H5  ccc    33      43.320  60.890  14.200  1.00  0.00            
ATOM    782  H6  ccc    33      42.000  60.080  13.360  1.00  0.00            
ATOM    783  H7  ccc    33      44.830  60.830  12.220  1.00  0.00            
ATOM    784  H8  ccc    33      43.660  59.860  11.340  1.00  0.00            
ATOM    785  N2  ccc    33      43.190  61.990  11.590  1.00  0.00            
ATOM    786  H9  ccc    33      42.160  61.970  11.520  1.00  0.00            
ATOM    787  H10 ccc    33      43.380  62.770  12.240  1.00  0.00            
ATOM    788  H11 ccc    33      43.560  62.270  10.670  1.00  0.00            
ATOM    789  N1  ccc    34      46.900  66.290  18.500  1.00  0.00            
ATOM    790  H4  ccc    34      47.360  66.230  17.600  1.00  0.00            
ATOM    791  C3  ccc    34      45.540  66.930  18.630  1.00  0.00            
ATOM    792  C4  ccc    34      45.580  68.410  18.930  1.00  0.00            
ATOM    793  H5  ccc    34      45.170  66.360  19.490  1.00  0.00            
ATOM    794  H6  ccc    34      44.960  66.700  17.730  1.00  0.00            
ATOM    795  H7  ccc    34      44.590  68.840  18.770  1.00  0.00            
ATOM    796  H8  ccc    34      45.710  68.630  19.990  1.00  0.00            
ATOM    797  N2  ccc    34      46.460  69.230  18.070  1.00  0.00            
ATOM    798  H9  ccc    34      47.430  68.890  18.110  1.00  0.00            
ATOM    799  H10 ccc    34      46.200  69.110  17.080  1.00  0.00            
ATOM    800  H11 ccc    34      46.460  70.240  18.250  1.00  0.00            
ATOM    801  N1  ccc    35      54.560  63.740  18.760  1.00  0.00            
ATOM    802  H4  ccc    35      54.270  63.810  17.800  1.00  0.00            
ATOM    803  C3  ccc    35      55.610  64.590  19.340  1.00  0.00            
ATOM    804  C4  ccc    35      56.260  65.500  18.280  1.00  0.00            
ATOM    805  H5  ccc    35      56.290  63.890  19.830  1.00  0.00            
ATOM    806  H6  ccc    35      55.110  65.200  20.100  1.00  0.00            
ATOM    807  H7  ccc    35      55.570  66.030  17.620  1.00  0.00            
ATOM    808  H8  ccc    35      56.850  66.200  18.880  1.00  0.00            
ATOM    809  N2  ccc    35      57.190  64.780  17.380  1.00  0.00            
ATOM    810  H9  ccc    35      57.940  64.380  17.970  1.00  0.00            
ATOM    811  H10 ccc    35      56.790  63.970  16.890  1.00  0.00            
ATOM    812  H11 ccc    35      57.720  65.340  16.700  1.00  0.00            
ATOM    813  N1  ccc    36      56.980  63.010  26.720  1.00  0.00            
ATOM    814  H4  ccc    36      56.910  63.680  25.970  1.00  0.00            
ATOM    815  C3  ccc    36      58.330  62.580  27.040  1.00  0.00            
ATOM    816  C4  ccc    36      59.220  62.160  25.870  1.00  0.00            
ATOM    817  H5  ccc    36      58.390  61.790  27.790  1.00  0.00            
ATOM    818  H6  ccc    36      58.800  63.420  27.580  1.00  0.00            
ATOM    819  H7  ccc    36      60.220  61.890  26.200  1.00  0.00            
ATOM    820  H8  ccc    36      58.730  61.360  25.320  1.00  0.00            
ATOM    821  N2  ccc    36      59.340  63.260  24.860  1.00  0.00            
ATOM    822  H9  ccc    36      59.740  64.090  25.330  1.00  0.00            
ATOM    823  H10 ccc    36      59.860  62.970  24.020  1.00  0.00            
ATOM    824  H11 ccc    36      58.360  63.420  24.580  1.00  0.00            
ATOM    825  N1  ccc    37      51.520  69.300  30.410  1.00  0.00            
ATOM    826  H4  ccc    37      51.710  69.650  29.490  1.00  0.00            
ATOM    827  C3  ccc    37      51.490  70.150  31.600  1.00  0.00            
ATOM    828  C4  ccc    37      51.490  71.650  31.290  1.00  0.00            
ATOM    829  H5  ccc    37      52.390  69.860  32.160  1.00  0.00            
ATOM    830  H6  ccc    37      50.640  69.780  32.190  1.00  0.00            
ATOM    831  H7  ccc    37      50.620  71.960  30.720  1.00  0.00            
ATOM    832  H8  ccc    37      51.500  72.150  32.270  1.00  0.00            
ATOM    833  N2  ccc    37      52.790  72.120  30.660  1.00  0.00            
ATOM    834  H9  ccc    37      53.480  71.540  31.160  1.00  0.00            
ATOM    835  H10 ccc    37      52.850  71.840  29.670  1.00  0.00            
ATOM    836  H11 ccc    37      52.980  73.130  30.740  1.00  0.00            
ATOM    837  N1  ccc    38      63.620  69.770  20.460  1.00  0.00            
ATOM    838  H4  ccc    38      64.580  69.930  20.160  1.00  0.00            
ATOM    839  C3  ccc    38      62.670  70.710  19.910  1.00  0.00            
ATOM    840  C4  ccc    38      62.760  72.100  20.500  1.00  0.00            
ATOM    841  H5  ccc    38      61.650  70.310  19.970  1.00  0.00            
ATOM    842  H6  ccc    38      62.800  70.820  18.820  1.00  0.00            
ATOM    843  H7  ccc    38      63.800  72.420  20.420  1.00  0.00            
ATOM    844  H8  ccc    38      62.110  72.840  20.030  1.00  0.00            
ATOM    845  N2  ccc    38      62.390  72.260  21.960  1.00  0.00            
ATOM    846  H9  ccc    38      61.370  72.140  22.090  1.00  0.00            
ATOM    847  H10 ccc    38      62.890  71.580  22.550  1.00  0.00            
ATOM    848  H11 ccc    38      62.610  73.220  22.260  1.00  0.00            
ATOM    849  N1  ccc    39      67.860  66.060  17.230  1.00  0.00            
ATOM    850  H4  ccc    39      67.690  67.060  17.330  1.00  0.00            
ATOM    851  C3  ccc    39      68.740  65.460  16.110  1.00  0.00            
ATOM    852  C4  ccc    39      70.210  65.800  16.310  1.00  0.00            
ATOM    853  H5  ccc    39      68.380  65.860  15.150  1.00  0.00            
ATOM    854  H6  ccc    39      68.590  64.370  16.110  1.00  0.00            
ATOM    855  H7  ccc    39      70.640  65.670  15.310  1.00  0.00            
ATOM    856  H8  ccc    39      70.280  66.840  16.610  1.00  0.00            
ATOM    857  N2  ccc    39      70.970  65.050  17.380  1.00  0.00            
ATOM    858  H9  ccc    39      71.970  65.260  17.260  1.00  0.00            
ATOM    859  H10 ccc    39      70.620  65.220  18.330  1.00  0.00            
ATOM    860  H11 ccc    39      70.760  64.050  17.210  1.00  0.00            
ATOM    861  N1  ccc    40      68.520  58.650  35.860  1.00  0.00            
ATOM    862  H4  ccc    40      69.290  58.560  36.500  1.00  0.00            
ATOM    863  C3  ccc    40      67.120  58.720  36.350  1.00  0.00            
ATOM    864  C4  ccc    40      66.800  57.440  37.000  1.00  0.00            
ATOM    865  H5  ccc    40      66.370  58.810  35.560  1.00  0.00            
ATOM    866  H6  ccc    40      66.860  59.550  37.000  1.00  0.00            
ATOM    867  H7  ccc    40      65.750  57.450  37.320  1.00  0.00            
ATOM    868  H8  ccc    40      66.980  56.670  36.250  1.00  0.00            
ATOM    869  N2  ccc    40      67.570  57.120  38.280  1.00  0.00            
ATOM    870  H9  ccc    40      67.050  56.380  38.770  1.00  0.00            
ATOM    871  H10 ccc    40      68.570  56.970  38.090  1.00  0.00            
ATOM    872  H11 ccc    40      67.360  57.910  38.910  1.00  0.00            
ATOM    873  N1  ccc    41      69.090  64.620  35.860  1.00  0.00            
ATOM    874  H4  ccc    41      68.250  64.080  36.030  1.00  0.00            
ATOM    875  C3  ccc    41      68.970  66.070  35.850  1.00  0.00            
ATOM    876  C4  ccc    41      69.370  66.600  37.210  1.00  0.00            
ATOM    877  H5  ccc    41      67.930  66.280  35.550  1.00  0.00            
ATOM    878  H6  ccc    41      69.660  66.540  35.150  1.00  0.00            
ATOM    879  H7  ccc    41      69.120  67.660  37.230  1.00  0.00            
ATOM    880  H8  ccc    41      68.710  66.170  37.960  1.00  0.00            
ATOM    881  N2  ccc    41      70.770  66.450  37.630  1.00  0.00            
ATOM    882  H9  ccc    41      71.010  65.450  37.530  1.00  0.00            
ATOM    883  H10 ccc    41      71.400  66.960  37.000  1.00  0.00            
ATOM    884  H11 ccc    41      70.830  66.680  38.630  1.00  0.00            
ATOM    885  N1  ccc    42      65.030  69.350  27.330  1.00  0.00            
ATOM    886  H4  ccc    42      65.670  69.310  28.110  1.00  0.00            
ATOM    887  C3  ccc    42      63.590  69.220  27.570  1.00  0.00            
ATOM    888  C4  ccc    42      62.630  70.410  27.140  1.00  0.00            
ATOM    889  H5  ccc    42      63.420  69.010  28.630  1.00  0.00            
ATOM    890  H6  ccc    42      63.210  68.310  27.090  1.00  0.00            
ATOM    891  H7  ccc    42      61.580  70.140  27.280  1.00  0.00            
ATOM    892  H8  ccc    42      62.970  71.260  27.720  1.00  0.00            
ATOM    893  N2  ccc    42      62.860  70.900  25.740  1.00  0.00            
ATOM    894  H9  ccc    42      63.840  71.190  25.670  1.00  0.00            
ATOM    895  H10 ccc    42      62.840  70.130  25.060  1.00  0.00            
ATOM    896  H11 ccc    42      62.230  71.650  25.420  1.00  0.00            
ATOM    897  N1  ccc    43      72.460  67.520  28.620  1.00  0.00            
ATOM    898  H4  ccc    43      71.980  66.640  28.480  1.00  0.00            
ATOM    899  C3  ccc    43      73.600  67.430  29.610  1.00  0.00            
ATOM    900  C4  ccc    43      73.780  66.050  30.310  1.00  0.00            
ATOM    901  H5  ccc    43      73.500  68.200  30.390  1.00  0.00            
ATOM    902  H6  ccc    43      74.550  67.580  29.090  1.00  0.00            
ATOM    903  H7  ccc    43      73.020  65.880  31.070  1.00  0.00            
ATOM    904  H8  ccc    43      73.630  65.220  29.620  1.00  0.00            
ATOM    905  N2  ccc    43      75.160  65.790  30.930  1.00  0.00            
ATOM    906  H9  ccc    43      75.320  64.780  31.070  1.00  0.00            
ATOM    907  H10 ccc    43      75.910  66.050  30.280  1.00  0.00            
ATOM    908  H11 ccc    43      75.280  66.380  31.760  1.00  0.00            
ATOM    909  N1  ccc    44      70.160  60.910  14.650  1.00  0.00            
ATOM    910  H4  ccc    44      69.820  59.950  14.660  1.00  0.00            
ATOM    911  C3  ccc    44      70.320  61.590  13.370  1.00  0.00            
ATOM    912  C4  ccc    44      69.700  61.000  12.070  1.00  0.00            
ATOM    913  H5  ccc    44      71.360  61.840  13.130  1.00  0.00            
ATOM    914  H6  ccc    44      69.890  62.570  13.620  1.00  0.00            
ATOM    915  H7  ccc    44      68.810  60.450  12.390  1.00  0.00            
ATOM    916  H8  ccc    44      69.500  61.880  11.460  1.00  0.00            
ATOM    917  N2  ccc    44      70.600  60.000  11.360  1.00  0.00            
ATOM    918  H9  ccc    44      71.140  60.470  10.620  1.00  0.00            
ATOM    919  H10 ccc    44      71.260  59.570  12.020  1.00  0.00            
ATOM    920  H11 ccc    44      70.030  59.310  10.850  1.00  0.00            
ATOM    921  N1  ccc    45      70.070  56.280  21.130  1.00  0.00            
ATOM    922  H4  ccc    45      70.830  56.840  21.510  1.00  0.00            
ATOM    923  C3  ccc    45      69.760  55.020  21.810  1.00  0.00            
ATOM    924  C4  ccc    45      70.740  54.600  22.910  1.00  0.00            
ATOM    925  H5  ccc    45      69.740  54.240  21.050  1.00  0.00            
ATOM    926  H6  ccc    45      68.710  54.980  22.110  1.00  0.00            
ATOM    927  H7  ccc    45      70.360  53.690  23.390  1.00  0.00            
ATOM    928  H8  ccc    45      71.770  54.400  22.600  1.00  0.00            
ATOM    929  N2  ccc    45      70.940  55.590  24.050  1.00  0.00            
ATOM    930  H9  ccc    45      71.190  56.560  23.780  1.00  0.00            
ATOM    931  H10 ccc    45      70.110  55.680  24.660  1.00  0.00            
ATOM    932  H11 ccc    45      71.680  55.170  24.630  1.00  0.00            
ATOM    933  N1  ccc    46      55.020  40.530  35.610  1.00  0.00            
ATOM    934  H4  ccc    46      54.080  40.310  35.320  1.00  0.00            
ATOM    935  C3  ccc    46      55.680  39.420  36.300  1.00  0.00            
ATOM    936  C4  ccc    46      56.820  38.940  35.420  1.00  0.00            
ATOM    937  H5  ccc    46      55.020  38.550  36.440  1.00  0.00            
ATOM    938  H6  ccc    46      55.940  39.750  37.320  1.00  0.00            
ATOM    939  H7  ccc    46      57.370  38.150  35.930  1.00  0.00            
ATOM    940  H8  ccc    46      56.360  38.650  34.480  1.00  0.00            
ATOM    941  N2  ccc    46      57.900  39.990  35.200  1.00  0.00            
ATOM    942  H9  ccc    46      58.530  39.770  34.420  1.00  0.00            
ATOM    943  H10 ccc    46      57.440  40.910  35.090  1.00  0.00            
ATOM    944  H11 ccc    46      58.540  40.080  36.010  1.00  0.00            
ATOM    945  N1  ccc    47      57.350  45.590  30.260  1.00  0.00            
ATOM    946  H4  ccc    47      57.780  45.700  31.170  1.00  0.00            
ATOM    947  C3  ccc    47      58.050  45.970  29.070  1.00  0.00            
ATOM    948  C4  ccc    47      58.460  44.800  28.270  1.00  0.00            
ATOM    949  H5  ccc    47      58.860  46.620  29.410  1.00  0.00            
ATOM    950  H6  ccc    47      57.370  46.680  28.580  1.00  0.00            
ATOM    951  H7  ccc    47      57.710  44.240  27.710  1.00  0.00            
ATOM    952  H8  ccc    47      59.020  45.120  27.380  1.00  0.00            
ATOM    953  N2  ccc    47      59.260  43.840  29.020  1.00  0.00            
ATOM    954  H9  ccc    47      59.940  44.340  29.610  1.00  0.00            
ATOM    955  H10 ccc    47      58.630  43.350  29.670  1.00  0.00            
ATOM    956  H11 ccc    47      59.820  43.220  28.410  1.00  0.00            
ATOM    957  N1  ccc    48      52.610  49.480  29.430  1.00  0.00            
ATOM    958  H4  ccc    48      53.270  49.250  30.160  1.00  0.00            
ATOM    959  C3  ccc    48      52.500  48.740  28.180  1.00  0.00            
ATOM    960  C4  ccc    48      53.450  47.530  28.220  1.00  0.00            
ATOM    961  H5  ccc    48      52.800  49.430  27.370  1.00  0.00            
ATOM    962  H6  ccc    48      51.480  48.420  27.960  1.00  0.00            
ATOM    963  H7  ccc    48      53.830  47.390  27.200  1.00  0.00            
ATOM    964  H8  ccc    48      54.370  47.780  28.760  1.00  0.00            
ATOM    965  N2  ccc    48      52.820  46.300  28.850  1.00  0.00            
ATOM    966  H9  ccc    48      53.520  45.600  29.100  1.00  0.00            
ATOM    967  H10 ccc    48      52.300  46.620  29.680  1.00  0.00            
ATOM    968  H11 ccc    48      52.190  45.790  28.210  1.00  0.00            
ATOM    969  N1  ccc    49      56.510  56.010  31.850  1.00  0.00            
ATOM    970  H4  ccc    49      56.610  55.680  32.810  1.00  0.00            
ATOM    971  C3  ccc    49      57.500  56.890  31.210  1.00  0.00            
ATOM    972  C4  ccc    49      58.700  57.440  32.050  1.00  0.00            
ATOM    973  H5  ccc    49      56.970  57.740  30.760  1.00  0.00            
ATOM    974  H6  ccc    49      57.940  56.300  30.400  1.00  0.00            
ATOM    975  H7  ccc    49      59.330  56.580  32.290  1.00  0.00            
ATOM    976  H8  ccc    49      59.320  58.160  31.510  1.00  0.00            
ATOM    977  N2  ccc    49      58.240  58.150  33.270  1.00  0.00            
ATOM    978  H9  ccc    49      57.660  57.580  33.920  1.00  0.00            
ATOM    979  H10 ccc    49      59.110  58.430  33.750  1.00  0.00            
ATOM    980  H11 ccc    49      57.640  58.950  33.040  1.00  0.00            
ATOM    981  N1  ccc    50      61.730  42.460  34.110  1.00  0.00            
ATOM    982  H4  ccc    50      62.490  43.070  34.390  1.00  0.00            
ATOM    983  C3  ccc    50      62.050  41.440  33.110  1.00  0.00            
ATOM    984  C4  ccc    50      62.680  40.160  33.780  1.00  0.00            
ATOM    985  H5  ccc    50      62.770  41.830  32.380  1.00  0.00            
ATOM    986  H6  ccc    50      61.080  41.290  32.610  1.00  0.00            
ATOM    987  H7  ccc    50      61.890  39.620  34.300  1.00  0.00            
ATOM    988  H8  ccc    50      63.090  39.590  32.940  1.00  0.00            
ATOM    989  N2  ccc    50      63.910  40.460  34.600  1.00  0.00            
ATOM    990  H9  ccc    50      64.730  40.810  34.090  1.00  0.00            
ATOM    991  H10 ccc    50      63.700  41.160  35.340  1.00  0.00            
ATOM    992  H11 ccc    50      64.150  39.610  35.140  1.00  0.00            
ATOM    993  N1  ccc    51      60.940  41.620  41.420  1.00  0.00            
ATOM    994  H4  ccc    51      60.550  41.010  40.710  1.00  0.00            
ATOM    995  C3  ccc    51      60.920  41.330  42.880  1.00  0.00            
ATOM    996  C4  ccc    51      60.220  40.030  43.250  1.00  0.00            
ATOM    997  H5  ccc    51      60.290  42.150  43.240  1.00  0.00            
ATOM    998  H6  ccc    51      61.940  41.280  43.280  1.00  0.00            
ATOM    999  H7  ccc    51      60.080  39.890  44.320  1.00  0.00            
ATOM   1000  H8  ccc    51      59.270  39.950  42.710  1.00  0.00            
ATOM   1001  N2  ccc    51      60.990  38.770  42.810  1.00  0.00            
ATOM   1002  H9  ccc    51      60.470  37.960  43.160  1.00  0.00            
ATOM   1003  H10 ccc    51      61.290  38.820  41.820  1.00  0.00            
ATOM   1004  H11 ccc    51      61.940  38.740  43.210  1.00  0.00            
ATOM   1005  N1  ccc    52      58.120  48.720  45.270  1.00  0.00            
ATOM   1006  H4  ccc    52      58.220  48.770  44.260  1.00  0.00            
ATOM   1007  C3  ccc    52      59.320  48.420  46.090  1.00  0.00            
ATOM   1008  C4  ccc    52      60.570  48.960  45.390  1.00  0.00            
ATOM   1009  H5  ccc    52      59.330  47.340  46.280  1.00  0.00            
ATOM   1010  H6  ccc    52      59.190  48.880  47.080  1.00  0.00            
ATOM   1011  H7  ccc    52      61.460  48.610  45.920  1.00  0.00            
ATOM   1012  H8  ccc    52      60.640  48.600  44.370  1.00  0.00            
ATOM   1013  N2  ccc    52      60.700  50.480  45.350  1.00  0.00            
ATOM   1014  H9  ccc    52      61.600  50.770  44.950  1.00  0.00            
ATOM   1015  H10 ccc    52      59.920  50.850  44.780  1.00  0.00            
ATOM   1016  H11 ccc    52      60.690  50.850  46.310  1.00  0.00            
ATOM   1017  N1  ccc    53      51.370  48.910  40.510  1.00  0.00            
ATOM   1018  H4  ccc    53      51.870  49.410  39.780  1.00  0.00            
ATOM   1019  C3  ccc    53      50.470  47.710  40.230  1.00  0.00            
ATOM   1020  C4  ccc    53      48.950  47.910  40.630  1.00  0.00            
ATOM   1021  H5  ccc    53      50.850  46.760  40.630  1.00  0.00            
ATOM   1022  H6  ccc    53      50.450  47.580  39.140  1.00  0.00            
ATOM   1023  H7  ccc    53      48.380  47.040  40.310  1.00  0.00            
ATOM   1024  H8  ccc    53      48.850  48.000  41.720  1.00  0.00            
ATOM   1025  N2  ccc    53      48.160  48.990  39.970  1.00  0.00            
ATOM   1026  H9  ccc    53      48.160  48.880  38.940  1.00  0.00            
ATOM   1027  H10 ccc    53      47.190  49.000  40.310  1.00  0.00            
ATOM   1028  H11 ccc    53      48.570  49.920  40.170  1.00  0.00            
ATOM   1029  N1  ccc    54      40.470  53.910  26.570  1.00  0.00            
ATOM   1030  H4  ccc    54      39.750  53.200  26.450  1.00  0.00            
ATOM   1031  C3  ccc    54      39.980  55.080  27.250  1.00  0.00            
ATOM   1032  C4  ccc    54      38.530  55.070  27.760  1.00  0.00            
ATOM   1033  H5  ccc    54      40.190  55.910  26.560  1.00  0.00            
ATOM   1034  H6  ccc    54      40.580  55.220  28.150  1.00  0.00            
ATOM   1035  H7  ccc    54      37.850  55.000  26.910  1.00  0.00            
ATOM   1036  H8  ccc    54      38.390  54.270  28.490  1.00  0.00            
ATOM   1037  N2  ccc    54      38.280  56.410  28.490  1.00  0.00            
ATOM   1038  H9  ccc    54      38.290  57.210  27.840  1.00  0.00            
ATOM   1039  H10 ccc    54      37.360  56.480  28.940  1.00  0.00            
ATOM   1040  H11 ccc    54      38.960  56.590  29.240  1.00  0.00            
ATOM   1041  N1  ccc    55      39.680  48.580  26.900  1.00  0.00            
ATOM   1042  H4  ccc    55      39.350  49.460  26.530  1.00  0.00            
ATOM   1043  C3  ccc    55      38.810  47.380  26.710  1.00  0.00            
ATOM   1044  C4  ccc    55      37.480  47.690  26.080  1.00  0.00            
ATOM   1045  H5  ccc    55      38.630  46.960  27.710  1.00  0.00            
ATOM   1046  H6  ccc    55      39.420  46.690  26.110  1.00  0.00            
ATOM   1047  H7  ccc    55      37.690  48.430  25.310  1.00  0.00            
ATOM   1048  H8  ccc    55      37.100  46.760  25.650  1.00  0.00            
ATOM   1049  N2  ccc    55      36.410  48.210  27.050  1.00  0.00            
ATOM   1050  H9  ccc    55      35.470  48.070  26.660  1.00  0.00            
ATOM   1051  H10 ccc    55      36.410  47.720  27.950  1.00  0.00            
ATOM   1052  H11 ccc    55      36.590  49.210  27.220  1.00  0.00            
ATOM   1053  N1  ccc    56      39.490  60.190  30.550  1.00  0.00            
ATOM   1054  H4  ccc    56      40.390  60.250  31.020  1.00  0.00            
ATOM   1055  C3  ccc    56      38.230  60.450  31.330  1.00  0.00            
ATOM   1056  C4  ccc    56      38.470  61.060  32.720  1.00  0.00            
ATOM   1057  H5  ccc    56      37.650  59.520  31.310  1.00  0.00            
ATOM   1058  H6  ccc    56      37.610  61.140  30.750  1.00  0.00            
ATOM   1059  H7  ccc    56      38.760  60.350  33.500  1.00  0.00            
ATOM   1060  H8  ccc    56      39.370  61.670  32.640  1.00  0.00            
ATOM   1061  N2  ccc    56      37.370  61.820  33.360  1.00  0.00            
ATOM   1062  H9  ccc    56      37.640  62.100  34.310  1.00  0.00            
ATOM   1063  H10 ccc    56      37.300  62.750  32.910  1.00  0.00            
ATOM   1064  H11 ccc    56      36.500  61.280  33.390  1.00  0.00            
ATOM   1065  N1  ccc    57      40.960  57.550  22.590  1.00  0.00            
ATOM   1066  H4  ccc    57      40.040  57.660  23.010  1.00  0.00            
ATOM   1067  C3  ccc    57      41.060  56.930  21.230  1.00  0.00            
ATOM   1068  C4  ccc    57      39.810  56.230  20.700  1.00  0.00            
ATOM   1069  H5  ccc    57      41.890  56.210  21.320  1.00  0.00            
ATOM   1070  H6  ccc    57      41.490  57.660  20.530  1.00  0.00            
ATOM   1071  H7  ccc    57      39.530  55.470  21.430  1.00  0.00            
ATOM   1072  H8  ccc    57      38.960  56.910  20.690  1.00  0.00            
ATOM   1073  N2  ccc    57      39.880  55.610  19.280  1.00  0.00            
ATOM   1074  H9  ccc    57      39.110  54.930  19.220  1.00  0.00            
ATOM   1075  H10 ccc    57      39.730  56.290  18.510  1.00  0.00            
ATOM   1076  H11 ccc    57      40.810  55.170  19.160  1.00  0.00            
ATOM   1077  N1  ccc    58      46.550  42.790  22.050  1.00  0.00            
ATOM   1078  H4  ccc    58      46.260  42.420  22.950  1.00  0.00            
ATOM   1079  C3  ccc    58      46.650  41.900  20.890  1.00  0.00            
ATOM   1080  C4  ccc    58      47.870  40.960  20.880  1.00  0.00            
ATOM   1081  H5  ccc    58      46.600  42.440  19.940  1.00  0.00            
ATOM   1082  H6  ccc    58      45.770  41.250  21.000  1.00  0.00            
ATOM   1083  H7  ccc    58      47.890  40.300  21.750  1.00  0.00            
ATOM   1084  H8  ccc    58      47.880  40.280  20.040  1.00  0.00            
ATOM   1085  N2  ccc    58      49.200  41.640  20.660  1.00  0.00            
ATOM   1086  H9  ccc    58      49.960  41.050  20.280  1.00  0.00            
ATOM   1087  H10 ccc    58      49.120  42.420  20.000  1.00  0.00            
ATOM   1088  H11 ccc    58      49.470  41.920  21.610  1.00  0.00            
ATOM   1089  N1  ccc    59      47.950  45.500  28.620  1.00  0.00            
ATOM   1090  H4  ccc    59      47.090  45.290  28.120  1.00  0.00            
ATOM   1091  C3  ccc    59      48.010  44.840  29.950  1.00  0.00            
ATOM   1092  C4  ccc    59      46.680  44.970  30.660  1.00  0.00            
ATOM   1093  H5  ccc    59      48.810  45.230  30.590  1.00  0.00            
ATOM   1094  H6  ccc    59      48.150  43.760  29.810  1.00  0.00            
ATOM   1095  H7  ccc    59      45.910  44.560  30.010  1.00  0.00            
ATOM   1096  H8  ccc    59      46.700  44.380  31.580  1.00  0.00            
ATOM   1097  N2  ccc    59      46.260  46.380  31.020  1.00  0.00            
ATOM   1098  H9  ccc    59      45.370  46.370  31.540  1.00  0.00            
ATOM   1099  H10 ccc    59      47.070  46.810  31.500  1.00  0.00            
ATOM   1100  H11 ccc    59      46.180  47.000  30.200  1.00  0.00            
ATOM   1101  N1  ccc    60      52.210  52.410  10.480  1.00  0.00            
ATOM   1102  H4  ccc    60      52.530  51.460  10.360  1.00  0.00            
ATOM   1103  C3  ccc    60      52.180  53.380   9.340  1.00  0.00            
ATOM   1104  C4  ccc    60      53.100  53.060   8.100  1.00  0.00            
ATOM   1105  H5  ccc    60      52.520  54.340   9.740  1.00  0.00            
ATOM   1106  H6  ccc    60      51.140  53.480   9.000  1.00  0.00            
ATOM   1107  H7  ccc    60      52.970  53.800   7.310  1.00  0.00            
ATOM   1108  H8  ccc    60      54.090  52.980   8.560  1.00  0.00            
ATOM   1109  N2  ccc    60      52.930  51.720   7.340  1.00  0.00            
ATOM   1110  H9  ccc    60      52.960  50.940   8.020  1.00  0.00            
ATOM   1111  H10 ccc    60      52.100  51.670   6.730  1.00  0.00            
ATOM   1112  H11 ccc    60      53.710  51.590   6.680  1.00  0.00            
ATOM   1113  N1  ccc    61      49.070  46.730  14.220  1.00  0.00            
ATOM   1114  H4  ccc    61      49.950  46.810  13.720  1.00  0.00            
ATOM   1115  C3  ccc    61      48.270  45.470  14.030  1.00  0.00            
ATOM   1116  C4  ccc    61      47.890  44.760  15.370  1.00  0.00            
ATOM   1117  H5  ccc    61      48.820  44.780  13.380  1.00  0.00            
ATOM   1118  H6  ccc    61      47.330  45.880  13.640  1.00  0.00            
ATOM   1119  H7  ccc    61      47.300  45.370  16.050  1.00  0.00            
ATOM   1120  H8  ccc    61      47.230  43.900  15.260  1.00  0.00            
ATOM   1121  N2  ccc    61      49.030  44.350  16.250  1.00  0.00            
ATOM   1122  H9  ccc    61      49.600  43.620  15.810  1.00  0.00            
ATOM   1123  H10 ccc    61      49.700  45.120  16.410  1.00  0.00            
ATOM   1124  H11 ccc    61      48.630  43.900  17.080  1.00  0.00            
ATOM   1125  I   LIG    62      75.010  78.200  13.030  1.00  0.00            
ATOM   1126  I1  LIG    62      78.730  77.080  15.590  1.00  0.00            
ATOM   1127  I2  LIG    62      69.840  75.040  13.450  1.00  0.00            
ATOM   1128  I3  LIG    62      78.600  72.380  19.490  1.00  0.00            
ATOM   1129  CL  LIG    62      72.870  74.510  18.950  1.00  0.00            
ATOM   1130  CL1 LIG    62      73.140  68.840  16.280  1.00  0.00            
ATOM   1131  CL2 LIG    62      71.360  72.080  20.280  1.00  0.00            
ATOM   1132  CL3 LIG    62      71.500  69.240  18.950  1.00  0.00            
ATOM   1133  O   LIG    62      75.740  76.030  15.180  1.00  0.00            
ATOM   1134  O1  LIG    62      72.000  77.250  12.520  1.00  0.00            
ATOM   1135  O2  LIG    62      79.560  74.910  17.770  1.00  0.00            
ATOM   1136  O3  LIG    62      73.720  71.500  14.110  1.00  0.00            
ATOM   1137  O4  LIG    62      75.670  70.990  15.160  1.00  0.00            
ATOM   1138  C   LIG    62      74.370  73.860  16.410  1.00  0.00            
ATOM   1139  C1  LIG    62      73.710  74.730  15.390  1.00  0.00            
ATOM   1140  C2  LIG    62      75.660  74.120  16.750  1.00  0.00            
ATOM   1141  C3  LIG    62      73.650  72.750  17.050  1.00  0.00            
ATOM   1142  C4  LIG    62      74.450  75.770  14.830  1.00  0.00            
ATOM   1143  C5  LIG    62      76.390  75.240  16.120  1.00  0.00            
ATOM   1144  C6  LIG    62      72.390  74.550  14.980  1.00  0.00            
ATOM   1145  H   LIG    62      71.800  73.750  15.400  1.00  0.00            
ATOM   1146  C7  LIG    62      73.710  71.480  16.450  1.00  0.00            
ATOM   1147  C8  LIG    62      76.370  73.310  17.740  1.00  0.00            
ATOM   1148  C9  LIG    62      73.880  76.620  13.870  1.00  0.00            
ATOM   1149  C10 LIG    62      72.930  72.930  18.230  1.00  0.00            
ATOM   1150  C11 LIG    62      77.670  75.510  16.450  1.00  0.00            
ATOM   1151  C12 LIG    62      71.820  75.390  14.020  1.00  0.00            
ATOM   1152  C13 LIG    62      72.560  76.430  13.470  1.00  0.00            
ATOM   1153  C14 LIG    62      77.640  73.550  18.090  1.00  0.00            
ATOM   1154  C15 LIG    62      73.050  70.400  17.040  1.00  0.00            
ATOM   1155  C16 LIG    62      78.400  74.690  17.470  1.00  0.00            
ATOM   1156  C17 LIG    62      72.270  71.850  18.800  1.00  0.00            
ATOM   1157  C18 LIG    62      72.320  70.590  18.220  1.00  0.00            
ATOM   1158  C19 LIG    62      74.480  71.300  15.210  1.00  0.00            
ATOM   1159  H1  LIG    62      75.860  72.480  18.220  1.00  0.00            
ATOM   1160  I   LIG    63      46.240  15.690   5.180  1.00  0.00            
ATOM   1161  I1  LIG    63      44.120  11.860   3.590  1.00  0.00            
ATOM   1162  I2  LIG    63      51.190  17.910   2.440  1.00  0.00            
ATOM   1163  I3  LIG    63      46.190   8.900  -1.330  1.00  0.00            
ATOM   1164  CL  LIG    63      47.830  14.800  -1.880  1.00  0.00            
ATOM   1165  CL1 LIG    63      53.000  11.380  -0.930  1.00  0.00            
ATOM   1166  CL2 LIG    63      49.920  14.460  -4.210  1.00  0.00            
ATOM   1167  CL3 LIG    63      52.520  12.740  -3.740  1.00  0.00            
ATOM   1168  O   LIG    63      46.650  13.660   2.820  1.00  0.00            
ATOM   1169  O1  LIG    63      48.750  17.560   4.520  1.00  0.00            
ATOM   1170  O2  LIG    63      44.450   9.760   1.220  1.00  0.00            
ATOM   1171  O3  LIG    63      51.550  12.660   1.960  1.00  0.00            
ATOM   1172  O4  LIG    63      50.490  10.720   1.410  1.00  0.00            
ATOM   1173  C   LIG    63      48.520  13.380   0.700  1.00  0.00            
ATOM   1174  C1  LIG    63      48.610  14.490   1.680  1.00  0.00            
ATOM   1175  C2  LIG    63      47.510  12.490   0.830  1.00  0.00            
ATOM   1176  C3  LIG    63      49.490  13.250  -0.410  1.00  0.00            
ATOM   1177  C4  LIG    63      47.660  14.570   2.690  1.00  0.00            
ATOM   1178  C5  LIG    63      46.530  12.610   1.920  1.00  0.00            
ATOM   1179  C6  LIG    63      49.610  15.480   1.630  1.00  0.00            
ATOM   1180  H   LIG    63      50.360  15.440   0.860  1.00  0.00            
ATOM   1181  C7  LIG    63      50.640  12.490  -0.190  1.00  0.00            
ATOM   1182  C8  LIG    63      47.350  11.360  -0.110  1.00  0.00            
ATOM   1183  C9  LIG    63      47.700  15.600   3.650  1.00  0.00            
ATOM   1184  C10 LIG    63      49.270  13.850  -1.640  1.00  0.00            
ATOM   1185  C11 LIG    63      45.520  11.720   2.060  1.00  0.00            
ATOM   1186  C12 LIG    63      49.660  16.500   2.580  1.00  0.00            
ATOM   1187  C13 LIG    63      48.700  16.560   3.590  1.00  0.00            
ATOM   1188  C14 LIG    63      46.370  10.470   0.010  1.00  0.00            
ATOM   1189  C15 LIG    63      51.570  12.330  -1.230  1.00  0.00            
ATOM   1190  C16 LIG    63      45.360  10.580   1.110  1.00  0.00            
ATOM   1191  C17 LIG    63      50.200  13.700  -2.660  1.00  0.00            
ATOM   1192  C18 LIG    63      51.350  12.940  -2.460  1.00  0.00            
ATOM   1193  C19 LIG    63      50.870  11.850   1.110  1.00  0.00            
ATOM   1194  H1  LIG    63      48.060  11.250  -0.920  1.00  0.00            
ATOM   1195  I   LIG    64      51.690  24.820  13.990  1.00  0.00            
ATOM   1196  I1  LIG    64      55.000  22.050  15.730  1.00  0.00            
ATOM   1197  I2  LIG    64      47.700  27.630  17.620  1.00  0.00            
ATOM   1198  I3  LIG    64      55.500  21.110  21.740  1.00  0.00            
ATOM   1199  CL  LIG    64      52.960  26.640  20.930  1.00  0.00            
ATOM   1200  CL1 LIG    64      48.640  22.820  23.380  1.00  0.00            
ATOM   1201  CL2 LIG    64      51.960  27.110  23.890  1.00  0.00            
ATOM   1202  CL3 LIG    64      49.790  25.190  25.120  1.00  0.00            
ATOM   1203  O   LIG    64      52.590  23.850  16.830  1.00  0.00            
ATOM   1204  O1  LIG    64      49.250  26.650  14.960  1.00  0.00            
ATOM   1205  O2  LIG    64      55.980  21.020  18.570  1.00  0.00            
ATOM   1206  O3  LIG    64      48.650  22.960  19.910  1.00  0.00            
ATOM   1207  O4  LIG    64      50.220  21.450  20.580  1.00  0.00            
ATOM   1208  C   LIG    64      51.710  24.300  19.500  1.00  0.00            
ATOM   1209  C1  LIG    64      51.040  24.940  18.330  1.00  0.00            
ATOM   1210  C2  LIG    64      52.770  23.490  19.270  1.00  0.00            
ATOM   1211  C3  LIG    64      51.250  24.550  20.880  1.00  0.00            
ATOM   1212  C4  LIG    64      51.520  24.670  17.050  1.00  0.00            
ATOM   1213  C5  LIG    64      53.250  23.240  17.890  1.00  0.00            
ATOM   1214  C6  LIG    64      49.940  25.800  18.460  1.00  0.00            
ATOM   1215  H   LIG    64      49.540  26.020  19.440  1.00  0.00            
ATOM   1216  C7  LIG    64      50.290  23.690  21.420  1.00  0.00            
ATOM   1217  C8  LIG    64      53.480  22.820  20.370  1.00  0.00            
ATOM   1218  C9  LIG    64      50.930  25.250  15.920  1.00  0.00            
ATOM   1219  C10 LIG    64      51.770  25.590  21.640  1.00  0.00            
ATOM   1220  C11 LIG    64      54.300  22.430  17.650  1.00  0.00            
ATOM   1221  C12 LIG    64      49.340  26.370  17.330  1.00  0.00            
ATOM   1222  C13 LIG    64      49.840  26.090  16.060  1.00  0.00            
ATOM   1223  C14 LIG    64      54.530  22.020  20.160  1.00  0.00            
ATOM   1224  C15 LIG    64      49.840  23.890  22.730  1.00  0.00            
ATOM   1225  C16 LIG    64      55.030  21.760  18.770  1.00  0.00            
ATOM   1226  C17 LIG    64      51.310  25.790  22.930  1.00  0.00            
ATOM   1227  C18 LIG    64      50.350  24.950  23.490  1.00  0.00            
ATOM   1228  C19 LIG    64      49.750  22.590  20.620  1.00  0.00            
ATOM   1229  H1  LIG    64      53.150  22.990  21.390  1.00  0.00            
ATOM   1230  I   LIG    65      19.640   4.610  27.770  1.00  0.00            
ATOM   1231  I1  LIG    65      22.800   1.200  28.050  1.00  0.00            
ATOM   1232  I2  LIG    65      17.120   6.980  32.770  1.00  0.00            
ATOM   1233  I3  LIG    65      24.570  -1.050  33.440  1.00  0.00            
ATOM   1234  CL  LIG    65      22.800   4.760  34.340  1.00  0.00            
ATOM   1235  CL1 LIG    65      18.640   0.970  37.120  1.00  0.00            
ATOM   1236  CL2 LIG    65      22.610   4.680  37.490  1.00  0.00            
ATOM   1237  CL3 LIG    65      20.530   2.780  38.890  1.00  0.00            
ATOM   1238  O   LIG    65      21.040   2.960  30.050  1.00  0.00            
ATOM   1239  O1  LIG    65      17.820   6.430  29.660  1.00  0.00            
ATOM   1240  O2  LIG    65      24.260  -0.510  30.300  1.00  0.00            
ATOM   1241  O3  LIG    65      17.850   1.850  33.840  1.00  0.00            
ATOM   1242  O4  LIG    65      19.280   0.080  33.800  1.00  0.00            
ATOM   1243  C   LIG    65      20.890   2.920  32.890  1.00  0.00            
ATOM   1244  C1  LIG    65      20.070   3.860  32.080  1.00  0.00            
ATOM   1245  C2  LIG    65      21.730   2.070  32.250  1.00  0.00            
ATOM   1246  C3  LIG    65      20.820   2.910  34.370  1.00  0.00            
ATOM   1247  C4  LIG    65      20.190   3.820  30.690  1.00  0.00            
ATOM   1248  C5  LIG    65      21.820   2.080  30.780  1.00  0.00            
ATOM   1249  C6  LIG    65      19.180   4.780  32.640  1.00  0.00            
ATOM   1250  H   LIG    65      19.070   4.830  33.720  1.00  0.00            
ATOM   1251  C7  LIG    65      19.890   2.070  34.980  1.00  0.00            
ATOM   1252  C8  LIG    65      22.570   1.120  32.980  1.00  0.00            
ATOM   1253  C9  LIG    65      19.440   4.690  29.880  1.00  0.00            
ATOM   1254  C10 LIG    65      21.660   3.710  35.140  1.00  0.00            
ATOM   1255  C11 LIG    65      22.650   1.230  30.120  1.00  0.00            
ATOM   1256  C12 LIG    65      18.430   5.640  31.840  1.00  0.00            
ATOM   1257  C13 LIG    65      18.570   5.590  30.450  1.00  0.00            
ATOM   1258  C14 LIG    65      23.400   0.270  32.370  1.00  0.00            
ATOM   1259  C15 LIG    65      19.810   2.030  36.380  1.00  0.00            
ATOM   1260  C16 LIG    65      23.510   0.260  30.870  1.00  0.00            
ATOM   1261  C17 LIG    65      21.560   3.680  36.520  1.00  0.00            
ATOM   1262  C18 LIG    65      20.640   2.840  37.150  1.00  0.00            
ATOM   1263  C19 LIG    65      19.010   1.220  34.160  1.00  0.00            
ATOM   1264  H1  LIG    65      22.530   1.100  34.070  1.00  0.00            
ATOM   1265  I   LIG    66      26.690  53.690   5.540  1.00  0.00            
ATOM   1266  I1  LIG    66      28.900  49.620   5.070  1.00  0.00            
ATOM   1267  I2  LIG    66      20.650  54.070   4.960  1.00  0.00            
ATOM   1268  I3  LIG    66      25.850  44.470   3.860  1.00  0.00            
ATOM   1269  CL  LIG    66      22.040  48.230   6.870  1.00  0.00            
ATOM   1270  CL1 LIG    66      20.020  47.680   0.950  1.00  0.00            
ATOM   1271  CL2 LIG    66      19.340  46.700   6.270  1.00  0.00            
ATOM   1272  CL3 LIG    66      18.330  46.430   3.300  1.00  0.00            
ATOM   1273  O   LIG    66      25.900  50.720   4.940  1.00  0.00            
ATOM   1274  O1  LIG    66      23.740  54.910   5.430  1.00  0.00            
ATOM   1275  O2  LIG    66      28.190  46.580   4.470  1.00  0.00            
ATOM   1276  O3  LIG    66      22.170  50.360   1.510  1.00  0.00            
ATOM   1277  O4  LIG    66      23.420  48.490   1.160  1.00  0.00            
ATOM   1278  C   LIG    66      23.460  49.330   4.440  1.00  0.00            
ATOM   1279  C1  LIG    66      23.490  50.790   4.700  1.00  0.00            
ATOM   1280  C2  LIG    66      24.630  48.650   4.450  1.00  0.00            
ATOM   1281  C3  LIG    66      22.200  48.620   4.190  1.00  0.00            
ATOM   1282  C4  LIG    66      24.720  51.410   4.940  1.00  0.00            
ATOM   1283  C5  LIG    66      25.910  49.340   4.710  1.00  0.00            
ATOM   1284  C6  LIG    66      22.340  51.590   4.720  1.00  0.00            
ATOM   1285  H   LIG    66      21.380  51.140   4.540  1.00  0.00            
ATOM   1286  C7  LIG    66      21.750  48.500   2.870  1.00  0.00            
ATOM   1287  C8  LIG    66      24.690  47.200   4.200  1.00  0.00            
ATOM   1288  C9  LIG    66      24.810  52.780   5.190  1.00  0.00            
ATOM   1289  C10 LIG    66      21.460  48.060   5.240  1.00  0.00            
ATOM   1290  C11 LIG    66      27.080  48.670   4.720  1.00  0.00            
ATOM   1291  C12 LIG    66      22.420  52.970   4.970  1.00  0.00            
ATOM   1292  C13 LIG    66      23.660  53.560   5.200  1.00  0.00            
ATOM   1293  C14 LIG    66      25.830  46.510   4.210  1.00  0.00            
ATOM   1294  C15 LIG    66      20.560  47.820   2.610  1.00  0.00            
ATOM   1295  C16 LIG    66      27.130  47.200   4.470  1.00  0.00            
ATOM   1296  C17 LIG    66      20.270  47.400   4.960  1.00  0.00            
ATOM   1297  C18 LIG    66      19.810  47.270   3.650  1.00  0.00            
ATOM   1298  C19 LIG    66      22.530  49.080   1.780  1.00  0.00            
ATOM   1299  H1  LIG    66      23.760  46.660   4.010  1.00  0.00            
ATOM   1300  I   LIG    67      15.670  64.140  20.620  1.00  0.00            
ATOM   1301  I1  LIG    67      12.160  61.500  19.090  1.00  0.00            
ATOM   1302  I2  LIG    67      14.710  68.630  24.610  1.00  0.00            
ATOM   1303  I3  LIG    67       6.430  62.400  21.010  1.00  0.00            
ATOM   1304  CL  LIG    67      10.210  64.310  25.460  1.00  0.00            
ATOM   1305  CL1 LIG    67       7.350  69.320  22.990  1.00  0.00            
ATOM   1306  CL2 LIG    67       8.100  65.900  27.170  1.00  0.00            
ATOM   1307  CL3 LIG    67       6.660  68.420  25.940  1.00  0.00            
ATOM   1308  O   LIG    67      12.570  63.950  21.090  1.00  0.00            
ATOM   1309  O1  LIG    67      16.210  66.600  22.590  1.00  0.00            
ATOM   1310  O2  LIG    67       9.010  61.230  19.500  1.00  0.00            
ATOM   1311  O3  LIG    67      10.410  68.530  21.530  1.00  0.00            
ATOM   1312  O4  LIG    67       8.790  67.260  20.570  1.00  0.00            
ATOM   1313  C   LIG    67      10.670  65.380  22.670  1.00  0.00            
ATOM   1314  C1  LIG    67      12.120  65.720  22.680  1.00  0.00            
ATOM   1315  C2  LIG    67      10.260  64.350  21.880  1.00  0.00            
ATOM   1316  C3  LIG    67       9.700  66.110  23.500  1.00  0.00            
ATOM   1317  C4  LIG    67      12.990  64.990  21.880  1.00  0.00            
ATOM   1318  C5  LIG    67      11.230  63.600  21.060  1.00  0.00            
ATOM   1319  C6  LIG    67      12.650  66.760  23.450  1.00  0.00            
ATOM   1320  H   LIG    67      11.990  67.350  24.080  1.00  0.00            
ATOM   1321  C7  LIG    67       9.060  67.220  22.940  1.00  0.00            
ATOM   1322  C8  LIG    67       8.850  63.940  21.820  1.00  0.00            
ATOM   1323  C9  LIG    67      14.360  65.280  21.850  1.00  0.00            
ATOM   1324  C10 LIG    67       9.400  65.700  24.790  1.00  0.00            
ATOM   1325  C11 LIG    67      10.830  62.570  20.270  1.00  0.00            
ATOM   1326  C12 LIG    67      14.020  67.060  23.430  1.00  0.00            
ATOM   1327  C13 LIG    67      14.870  66.310  22.620  1.00  0.00            
ATOM   1328  C14 LIG    67       8.430  62.930  21.060  1.00  0.00            
ATOM   1329  C15 LIG    67       8.130  67.930  23.700  1.00  0.00            
ATOM   1330  C16 LIG    67       9.390  62.160  20.210  1.00  0.00            
ATOM   1331  C17 LIG    67       8.470  66.410  25.550  1.00  0.00            
ATOM   1332  C18 LIG    67       7.830  67.530  25.010  1.00  0.00            
ATOM   1333  C19 LIG    67       9.380  67.640  21.570  1.00  0.00            
ATOM   1334  H1  LIG    67       8.120  64.470  22.420  1.00  0.00            
ATOM   1335  I   LIG    68      23.680  42.460  11.780  1.00  0.00            
ATOM   1336  I1  LIG    68      19.400  43.480  10.260  1.00  0.00            
ATOM   1337  I2  LIG    68      24.580  38.190  16.020  1.00  0.00            
ATOM   1338  I3  LIG    68      14.480  40.580  12.440  1.00  0.00            
ATOM   1339  CL  LIG    68      19.270  36.770  12.940  1.00  0.00            
ATOM   1340  CL1 LIG    68      17.510  38.510  18.700  1.00  0.00            
ATOM   1341  CL2 LIG    68      17.950  34.650  14.880  1.00  0.00            
ATOM   1342  CL3 LIG    68      17.070  35.520  17.770  1.00  0.00            
ATOM   1343  O   LIG    68      20.750  41.480  12.360  1.00  0.00            
ATOM   1344  O1  LIG    68      25.150  40.520  13.850  1.00  0.00            
ATOM   1345  O2  LIG    68      16.400  42.550  10.780  1.00  0.00            
ATOM   1346  O3  LIG    68      19.980  40.490  17.280  1.00  0.00            
ATOM   1347  O4  LIG    68      17.960  41.220  16.550  1.00  0.00            
ATOM   1348  C   LIG    68      19.570  39.550  14.080  1.00  0.00            
ATOM   1349  C1  LIG    68      21.040  39.770  14.040  1.00  0.00            
ATOM   1350  C2  LIG    68      18.780  40.290  13.260  1.00  0.00            
ATOM   1351  C3  LIG    68      18.960  38.540  14.970  1.00  0.00            
ATOM   1352  C4  LIG    68      21.550  40.740  13.180  1.00  0.00            
ATOM   1353  C5  LIG    68      19.370  41.300  12.360  1.00  0.00            
ATOM   1354  C6  LIG    68      21.940  39.060  14.850  1.00  0.00            
ATOM   1355  H   LIG    68      21.570  38.300  15.530  1.00  0.00            
ATOM   1356  C7  LIG    68      18.570  38.930  16.250  1.00  0.00            
ATOM   1357  C8  LIG    68      17.320  40.130  13.240  1.00  0.00            
ATOM   1358  C9  LIG    68      22.930  40.990  13.110  1.00  0.00            
ATOM   1359  C10 LIG    68      18.770  37.230  14.540  1.00  0.00            
ATOM   1360  C11 LIG    68      18.600  42.050  11.540  1.00  0.00            
ATOM   1361  C12 LIG    68      23.310  39.300  14.780  1.00  0.00            
ATOM   1362  C13 LIG    68      23.810  40.270  13.900  1.00  0.00            
ATOM   1363  C14 LIG    68      16.530  40.850  12.440  1.00  0.00            
ATOM   1364  C15 LIG    68      17.990  37.990  17.110  1.00  0.00            
ATOM   1365  C16 LIG    68      17.110  41.880  11.520  1.00  0.00            
ATOM   1366  C17 LIG    68      18.200  36.300  15.410  1.00  0.00            
ATOM   1367  C18 LIG    68      17.800  36.680  16.690  1.00  0.00            
ATOM   1368  C19 LIG    68      18.780  40.310  16.690  1.00  0.00            
ATOM   1369  H1  LIG    68      16.860  39.390  13.890  1.00  0.00            
ATOM   1370  I   LIG    69      65.270  31.600  12.000  1.00  0.00            
ATOM   1371  I1  LIG    69      67.590  27.570  12.130  1.00  0.00            
ATOM   1372  I2  LIG    69      59.480  31.830  10.160  1.00  0.00            
ATOM   1373  I3  LIG    69      64.950  22.320  10.480  1.00  0.00            
ATOM   1374  CL  LIG    69      60.530  26.080  12.510  1.00  0.00            
ATOM   1375  CL1 LIG    69      59.810  25.310   6.320  1.00  0.00            
ATOM   1376  CL2 LIG    69      58.050  24.470  11.410  1.00  0.00            
ATOM   1377  CL3 LIG    69      57.680  24.080   8.310  1.00  0.00            
ATOM   1378  O   LIG    69      64.670  28.590  11.350  1.00  0.00            
ATOM   1379  O1  LIG    69      62.380  32.740  11.230  1.00  0.00            
ATOM   1380  O2  LIG    69      67.080  24.500  11.500  1.00  0.00            
ATOM   1381  O3  LIG    69      61.750  28.050   7.230  1.00  0.00            
ATOM   1382  O4  LIG    69      63.070  26.200   7.200  1.00  0.00            
ATOM   1383  C   LIG    69      62.410  27.140  10.390  1.00  0.00            
ATOM   1384  C1  LIG    69      62.370  28.610  10.600  1.00  0.00            
ATOM   1385  C2  LIG    69      63.570  26.480  10.670  1.00  0.00            
ATOM   1386  C3  LIG    69      61.240  26.390   9.910  1.00  0.00            
ATOM   1387  C4  LIG    69      63.510  29.250  11.070  1.00  0.00            
ATOM   1388  C5  LIG    69      64.750  27.210  11.160  1.00  0.00            
ATOM   1389  C6  LIG    69      61.220  29.380  10.350  1.00  0.00            
ATOM   1390  H   LIG    69      60.330  28.900   9.990  1.00  0.00            
ATOM   1391  C7  LIG    69      61.080  26.220   8.530  1.00  0.00            
ATOM   1392  C8  LIG    69      63.700  25.030  10.490  1.00  0.00            
ATOM   1393  C9  LIG    69      63.520  30.640  11.290  1.00  0.00            
ATOM   1394  C10 LIG    69      60.310  25.850  10.790  1.00  0.00            
ATOM   1395  C11 LIG    69      65.910  26.570  11.440  1.00  0.00            
ATOM   1396  C12 LIG    69      61.230  30.760  10.570  1.00  0.00            
ATOM   1397  C13 LIG    69      62.380  31.390  11.040  1.00  0.00            
ATOM   1398  C14 LIG    69      64.830  24.360  10.750  1.00  0.00            
ATOM   1399  C15 LIG    69      59.980  25.500   8.040  1.00  0.00            
ATOM   1400  C16 LIG    69      66.030  25.090  11.260  1.00  0.00            
ATOM   1401  C17 LIG    69      59.220  25.140  10.300  1.00  0.00            
ATOM   1402  C18 LIG    69      59.050  24.970   8.930  1.00  0.00            
ATOM   1403  C19 LIG    69      62.070  26.780   7.600  1.00  0.00            
ATOM   1404  H1  LIG    69      62.840  24.460  10.130  1.00  0.00            
ATOM   1405  I   LIG    70      13.230  -0.810   4.770  1.00  0.00            
ATOM   1406  I1  LIG    70      15.730   1.090   8.210  1.00  0.00            
ATOM   1407  I2  LIG    70       7.190  -0.150   4.550  1.00  0.00            
ATOM   1408  I3  LIG    70      13.080   4.340  12.650  1.00  0.00            
ATOM   1409  CL  LIG    70       9.550   4.810   7.640  1.00  0.00            
ATOM   1410  CL1 LIG    70       6.480   1.410  11.920  1.00  0.00            
ATOM   1411  CL2 LIG    70       6.980   6.000   9.020  1.00  0.00            
ATOM   1412  CL3 LIG    70       5.430   4.290  11.170  1.00  0.00            
ATOM   1413  O   LIG    70      12.670   0.930   7.320  1.00  0.00            
ATOM   1414  O1  LIG    70      10.200  -1.050   3.790  1.00  0.00            
ATOM   1415  O2  LIG    70      15.250   2.860  10.820  1.00  0.00            
ATOM   1416  O3  LIG    70       8.390  -0.450   9.690  1.00  0.00            
ATOM   1417  O4  LIG    70       9.730   0.270  11.380  1.00  0.00            
ATOM   1418  C   LIG    70      10.340   2.030   8.550  1.00  0.00            
ATOM   1419  C1  LIG    70      10.260   1.230   7.300  1.00  0.00            
ATOM   1420  C2  LIG    70      11.560   2.240   9.110  1.00  0.00            
ATOM   1421  C3  LIG    70       9.130   2.610   9.170  1.00  0.00            
ATOM   1422  C4  LIG    70      11.440   0.720   6.760  1.00  0.00            
ATOM   1423  C5  LIG    70      12.770   1.680   8.490  1.00  0.00            
ATOM   1424  C6  LIG    70       9.060   0.960   6.630  1.00  0.00            
ATOM   1425  H   LIG    70       8.130   1.350   7.040  1.00  0.00            
ATOM   1426  C7  LIG    70       8.450   1.850  10.120  1.00  0.00            
ATOM   1427  C8  LIG    70      11.720   3.020  10.340  1.00  0.00            
ATOM   1428  C9  LIG    70      11.420  -0.040   5.580  1.00  0.00            
ATOM   1429  C10 LIG    70       8.680   3.880   8.830  1.00  0.00            
ATOM   1430  C11 LIG    70      13.990   1.870   9.040  1.00  0.00            
ATOM   1431  C12 LIG    70       9.030   0.210   5.460  1.00  0.00            
ATOM   1432  C13 LIG    70      10.220  -0.300   4.930  1.00  0.00            
ATOM   1433  C14 LIG    70      12.910   3.230  10.910  1.00  0.00            
ATOM   1434  C15 LIG    70       7.310   2.380  10.740  1.00  0.00            
ATOM   1435  C16 LIG    70      14.150   2.670  10.300  1.00  0.00            
ATOM   1436  C17 LIG    70       7.540   4.400   9.440  1.00  0.00            
ATOM   1437  C18 LIG    70       6.850   3.650  10.390  1.00  0.00            
ATOM   1438  C19 LIG    70       8.930   0.510  10.480  1.00  0.00            
ATOM   1439  H1  LIG    70      10.840   3.450  10.810  1.00  0.00            
ATOM   1440  I   LIG    71      62.920   9.550  -2.410  1.00  0.00            
ATOM   1441  I1  LIG    71      58.740  11.440  -1.620  1.00  0.00            
ATOM   1442  I2  LIG    71      66.260   7.300   2.150  1.00  0.00            
ATOM   1443  I3  LIG    71      56.400  11.760   4.010  1.00  0.00            
ATOM   1444  CL  LIG    71      60.200   6.930   3.840  1.00  0.00            
ATOM   1445  CL1 LIG    71      62.750  11.330   7.510  1.00  0.00            
ATOM   1446  CL2 LIG    71      60.430   6.430   6.940  1.00  0.00            
ATOM   1447  CL3 LIG    71      61.700   8.640   8.790  1.00  0.00            
ATOM   1448  O   LIG    71      61.070  10.080   0.080  1.00  0.00            
ATOM   1449  O1  LIG    71      65.330   8.180  -0.820  1.00  0.00            
ATOM   1450  O2  LIG    71      56.800  12.020   0.840  1.00  0.00            
ATOM   1451  O3  LIG    71      63.720  11.480   4.180  1.00  0.00            
ATOM   1452  O4  LIG    71      61.750  12.580   4.410  1.00  0.00            
ATOM   1453  C   LIG    71      61.270   9.590   2.880  1.00  0.00            
ATOM   1454  C1  LIG    71      62.350   9.200   1.940  1.00  0.00            
ATOM   1455  C2  LIG    71      60.160  10.190   2.370  1.00  0.00            
ATOM   1456  C3  LIG    71      61.370   9.330   4.320  1.00  0.00            
ATOM   1457  C4  LIG    71      62.190   9.470   0.580  1.00  0.00            
ATOM   1458  C5  LIG    71      60.040  10.450   0.930  1.00  0.00            
ATOM   1459  C6  LIG    71      63.530   8.580   2.350  1.00  0.00            
ATOM   1460  H   LIG    71      63.680   8.360   3.400  1.00  0.00            
ATOM   1461  C7  LIG    71      61.940  10.310   5.140  1.00  0.00            
ATOM   1462  C8  LIG    71      59.040  10.600   3.230  1.00  0.00            
ATOM   1463  C9  LIG    71      63.180   9.130  -0.350  1.00  0.00            
ATOM   1464  C10 LIG    71      60.900   8.140   4.880  1.00  0.00            
ATOM   1465  C11 LIG    71      58.940  11.050   0.410  1.00  0.00            
ATOM   1466  C12 LIG    71      64.530   8.230   1.430  1.00  0.00            
ATOM   1467  C13 LIG    71      64.350   8.510   0.080  1.00  0.00            
ATOM   1468  C14 LIG    71      57.940  11.200   2.760  1.00  0.00            
ATOM   1469  C15 LIG    71      62.030  10.090   6.520  1.00  0.00            
ATOM   1470  C16 LIG    71      57.800  11.470   1.290  1.00  0.00            
ATOM   1471  C17 LIG    71      61.010   7.930   6.250  1.00  0.00            
ATOM   1472  C18 LIG    71      61.580   8.900   7.070  1.00  0.00            
ATOM   1473  C19 LIG    71      62.420  11.560   4.550  1.00  0.00            
ATOM   1474  H1  LIG    71      59.110  10.420   4.300  1.00  0.00            
ATOM   1475  OW  SOL    72       2.300   6.280   1.130  1.00  0.00            
ATOM   1476  HW1 SOL    72       1.370   6.260   1.500  1.00  0.00            
ATOM   1477  HW2 SOL    72       2.310   5.890   0.210  1.00  0.00            
ATOM   1478  OW  SOL    73       2.250   2.750   9.960  1.00  0.00            
ATOM   1479  HW1 SOL    73       2.600   2.580  10.880  1.00  0.00            
ATOM   1480  HW2 SOL    73       1.370   2.300   9.840  1.00  0.00            
ATOM   1481  OW  SOL    74       0.190   3.680   6.470  1.00  0.00            
ATOM   1482  HW1 SOL    74      -0.630   4.110   6.860  1.00  0.00            
ATOM   1483  HW2 SOL    74      -0.090   2.950   5.840  1.00  0.00            
ATOM   1484  OW  SOL    75       5.690  12.750  11.650  1.00  0.00            
ATOM   1485  HW1 SOL    75       4.760  12.680  11.280  1.00  0.00            
ATOM   1486  HW2 SOL    75       5.800  13.640  12.090  1.00  0.00            
ATOM   1487  OW  SOL    76      15.550  15.110   7.030  1.00  0.00            
ATOM   1488  HW1 SOL    76      14.980  14.950   7.840  1.00  0.00            
ATOM   1489  HW2 SOL    76      14.960  15.210   6.230  1.00  0.00            
ATOM   1490  OW  SOL    77      11.350   7.030   7.170  1.00  0.00            
ATOM   1491  HW1 SOL    77      11.920   7.810   6.920  1.00  0.00            
ATOM   1492  HW2 SOL    77      10.750   7.290   7.930  1.00  0.00            
ATOM   1493  OW  SOL    78      17.550   6.070   2.310  1.00  0.00            
ATOM   1494  HW1 SOL    78      17.430   5.940   1.320  1.00  0.00            
ATOM   1495  HW2 SOL    78      17.250   5.260   2.800  1.00  0.00            
ATOM   1496  OW  SOL    79       7.680  11.440  10.230  1.00  0.00            
ATOM   1497  HW1 SOL    79       6.900  11.610  10.830  1.00  0.00            
ATOM   1498  HW2 SOL    79       8.020  12.310   9.870  1.00  0.00            
ATOM   1499  OW  SOL    80       8.500   7.980  18.230  1.00  0.00            
ATOM   1500  HW1 SOL    80       8.460   8.740  18.880  1.00  0.00            
ATOM   1501  HW2 SOL    80       8.720   8.340  17.320  1.00  0.00            
ATOM   1502  OW  SOL    81       6.850  10.120   6.650  1.00  0.00            
ATOM   1503  HW1 SOL    81       7.540   9.960   7.350  1.00  0.00            
ATOM   1504  HW2 SOL    81       6.120  10.690   7.030  1.00  0.00            
ATOM   1505  OW  SOL    82       6.860  11.610  18.030  1.00  0.00            
ATOM   1506  HW1 SOL    82       7.460  12.400  18.170  1.00  0.00            
ATOM   1507  HW2 SOL    82       6.000  11.920  17.620  1.00  0.00            
ATOM   1508  OW  SOL    83       3.350  14.350  10.610  1.00  0.00            
ATOM   1509  HW1 SOL    83       2.570  14.040  10.080  1.00  0.00            
ATOM   1510  HW2 SOL    83       3.930  14.930  10.040  1.00  0.00            
ATOM   1511  OW  SOL    84      14.600  15.050  13.390  1.00  0.00            
ATOM   1512  HW1 SOL    84      14.840  15.990  13.650  1.00  0.00            
ATOM   1513  HW2 SOL    84      14.440  14.510  14.210  1.00  0.00            
ATOM   1514  OW  SOL    85      16.030   4.470   7.370  1.00  0.00            
ATOM   1515  HW1 SOL    85      15.290   4.930   6.870  1.00  0.00            
ATOM   1516  HW2 SOL    85      16.540   5.150   7.900  1.00  0.00            
ATOM   1517  OW  SOL    86       2.310  17.130   4.830  1.00  0.00            
ATOM   1518  HW1 SOL    86       2.650  17.900   5.370  1.00  0.00            
ATOM   1519  HW2 SOL    86       2.750  17.130   3.930  1.00  0.00            
ATOM   1520  OW  SOL    87      11.270  13.410  16.900  1.00  0.00            
ATOM   1521  HW1 SOL    87      11.740  13.410  17.780  1.00  0.00            
ATOM   1522  HW2 SOL    87      10.790  12.540  16.790  1.00  0.00            
ATOM   1523  OW  SOL    88       2.300  14.340   5.380  1.00  0.00            
ATOM   1524  HW1 SOL    88       2.040  15.300   5.380  1.00  0.00            
ATOM   1525  HW2 SOL    88       1.590  13.800   5.830  1.00  0.00            
ATOM   1526  OW  SOL    89       2.400  10.910   8.860  1.00  0.00            
ATOM   1527  HW1 SOL    89       2.540  10.070   9.380  1.00  0.00            
ATOM   1528  HW2 SOL    89       1.850  11.550   9.410  1.00  0.00            
ATOM   1529  OW  SOL    90       6.200  17.860  14.390  1.00  0.00            
ATOM   1530  HW1 SOL    90       5.280  17.690  14.740  1.00  0.00            
ATOM   1531  HW2 SOL    90       6.480  18.780  14.650  1.00  0.00            
ATOM   1532  OW  SOL    91       6.060   9.640   1.230  1.00  0.00            
ATOM   1533  HW1 SOL    91       6.130  10.480   0.690  1.00  0.00            
ATOM   1534  HW2 SOL    91       6.520   9.770   2.110  1.00  0.00            
ATOM   1535  OW  SOL    92      15.940   1.140  14.800  1.00  0.00            
ATOM   1536  HW1 SOL    92      15.760   1.810  14.080  1.00  0.00            
ATOM   1537  HW2 SOL    92      15.910   1.600  15.690  1.00  0.00            
ATOM   1538  OW  SOL    93       1.220   6.430   5.630  1.00  0.00            
ATOM   1539  HW1 SOL    93       0.770   5.550   5.800  1.00  0.00            
ATOM   1540  HW2 SOL    93       1.210   6.970   6.470  1.00  0.00            
ATOM   1541  OW  SOL    94      18.420  17.670   3.590  1.00  0.00            
ATOM   1542  HW1 SOL    94      18.960  17.380   4.390  1.00  0.00            
ATOM   1543  HW2 SOL    94      18.720  18.570   3.300  1.00  0.00            
ATOM   1544  OW  SOL    95       0.270  15.960   1.170  1.00  0.00            
ATOM   1545  HW1 SOL    95       0.080  15.000   1.380  1.00  0.00            
ATOM   1546  HW2 SOL    95      -0.060  16.540   1.920  1.00  0.00            
ATOM   1547  OW  SOL    96      16.890   9.220   6.120  1.00  0.00            
ATOM   1548  HW1 SOL    96      17.840   8.930   6.200  1.00  0.00            
ATOM   1549  HW2 SOL    96      16.810   9.870   5.370  1.00  0.00            
ATOM   1550  OW  SOL    97      16.410  11.080   4.320  1.00  0.00            
ATOM   1551  HW1 SOL    97      17.270  11.100   3.800  1.00  0.00            
ATOM   1552  HW2 SOL    97      16.550  11.550   5.200  1.00  0.00            
ATOM   1553  OW  SOL    98       1.130   7.370  15.970  1.00  0.00            
ATOM   1554  HW1 SOL    98       2.010   7.240  16.420  1.00  0.00            
ATOM   1555  HW2 SOL    98       1.000   8.340  15.750  1.00  0.00            
ATOM   1556  OW  SOL    99       6.130  13.650   7.260  1.00  0.00            
ATOM   1557  HW1 SOL    99       5.640  12.780   7.350  1.00  0.00            
ATOM   1558  HW2 SOL    99       5.900  14.080   6.390  1.00  0.00            
ATOM   1559  OW  SOL   100      12.930  12.280  14.230  1.00  0.00            
ATOM   1560  HW1 SOL   100      13.300  11.550  13.650  1.00  0.00            
ATOM   1561  HW2 SOL   100      13.450  12.330  15.080  1.00  0.00            
ATOM   1562  OW  SOL   101       1.970   9.760  12.640  1.00  0.00            
ATOM   1563  HW1 SOL   101       2.860   9.310  12.500  1.00  0.00            
ATOM   1564  HW2 SOL   101       1.240   9.110  12.450  1.00  0.00            
ATOM   1565  OW  SOL   102      15.250   9.990   1.900  1.00  0.00            
ATOM   1566  HW1 SOL   102      14.620   9.230   2.030  1.00  0.00            
ATOM   1567  HW2 SOL   102      15.730  10.170   2.760  1.00  0.00            
ATOM   1568  OW  SOL   103      11.870  17.920  16.160  1.00  0.00            
ATOM   1569  HW1 SOL   103      12.110  18.520  15.400  1.00  0.00            
ATOM   1570  HW2 SOL   103      11.940  16.970  15.860  1.00  0.00            
ATOM   1571  OW  SOL   104       3.170   2.510  18.010  1.00  0.00            
ATOM   1572  HW1 SOL   104       3.880   3.220  18.070  1.00  0.00            
ATOM   1573  HW2 SOL   104       2.290   2.900  18.290  1.00  0.00            
ATOM   1574  OW  SOL   105      14.660  14.170   9.530  1.00  0.00            
ATOM   1575  HW1 SOL   105      14.070  14.230  10.330  1.00  0.00            
ATOM   1576  HW2 SOL   105      14.510  13.290   9.070  1.00  0.00            
ATOM   1577  OW  SOL   106      16.670  17.140   5.720  1.00  0.00            
ATOM   1578  HW1 SOL   106      16.260  16.910   4.840  1.00  0.00            
ATOM   1579  HW2 SOL   106      16.490  16.400   6.370  1.00  0.00            
ATOM   1580  OW  SOL   107       5.980   7.290   2.700  1.00  0.00            
ATOM   1581  HW1 SOL   107       6.220   7.980   2.020  1.00  0.00            
ATOM   1582  HW2 SOL   107       5.200   7.620   3.240  1.00  0.00            
ATOM   1583  OW  SOL   108      15.760  16.620   3.070  1.00  0.00            
ATOM   1584  HW1 SOL   108      16.650  17.080   3.100  1.00  0.00            
ATOM   1585  HW2 SOL   108      15.550  16.380   2.120  1.00  0.00            
ATOM   1586  OW  SOL   109       8.070   6.050  14.650  1.00  0.00            
ATOM   1587  HW1 SOL   109       7.600   6.020  15.540  1.00  0.00            
ATOM   1588  HW2 SOL   109       7.560   5.500  13.990  1.00  0.00            
ATOM   1589  OW  SOL   110      13.940   4.690  16.740  1.00  0.00            
ATOM   1590  HW1 SOL   110      13.740   5.120  17.620  1.00  0.00            
ATOM   1591  HW2 SOL   110      14.720   4.070  16.830  1.00  0.00            
ATOM   1592  OW  SOL   111       9.730   8.900  15.720  1.00  0.00            
ATOM   1593  HW1 SOL   111      10.190   8.060  15.430  1.00  0.00            
ATOM   1594  HW2 SOL   111       9.170   9.240  14.970  1.00  0.00            
ATOM   1595  OW  SOL   112       9.910   4.100  12.420  1.00  0.00            
ATOM   1596  HW1 SOL   112       9.140   4.440  12.960  1.00  0.00            
ATOM   1597  HW2 SOL   112       9.570   3.590  11.630  1.00  0.00            
ATOM   1598  OW  SOL   113      10.410   7.010   4.290  1.00  0.00            
ATOM   1599  HW1 SOL   113      10.670   6.970   5.250  1.00  0.00            
ATOM   1600  HW2 SOL   113       9.560   6.500   4.150  1.00  0.00            
ATOM   1601  OW  SOL   114       0.760   8.110   7.890  1.00  0.00            
ATOM   1602  HW1 SOL   114       1.750   7.990   7.980  1.00  0.00            
ATOM   1603  HW2 SOL   114       0.520   9.060   8.100  1.00  0.00            
ATOM   1604  OW  SOL   115       1.300  18.210  15.710  1.00  0.00            
ATOM   1605  HW1 SOL   115       1.200  18.060  16.700  1.00  0.00            
ATOM   1606  HW2 SOL   115       0.440  18.570  15.350  1.00  0.00            
ATOM   1607  OW  SOL   116       8.650   3.480   1.950  1.00  0.00            
ATOM   1608  HW1 SOL   116       9.240   4.110   1.460  1.00  0.00            
ATOM   1609  HW2 SOL   116       8.840   2.540   1.660  1.00  0.00            
ATOM   1610  OW  SOL   117      17.190   5.850  18.310  1.00  0.00            
ATOM   1611  HW1 SOL   117      16.930   6.740  17.950  1.00  0.00            
ATOM   1612  HW2 SOL   117      17.170   5.170  17.580  1.00  0.00            
ATOM   1613  OW  SOL   118      13.620  11.440   5.450  1.00  0.00            
ATOM   1614  HW1 SOL   118      14.450  11.150   4.970  1.00  0.00            
ATOM   1615  HW2 SOL   118      13.130  12.110   4.890  1.00  0.00            
ATOM   1616  OW  SOL   119       5.500   1.960   8.850  1.00  0.00            
ATOM   1617  HW1 SOL   119       5.450   1.910   9.850  1.00  0.00            
ATOM   1618  HW2 SOL   119       5.520   2.920   8.560  1.00  0.00            
ATOM   1619  OW  SOL   120      10.080  14.560   4.770  1.00  0.00            
ATOM   1620  HW1 SOL   120       9.620  15.280   4.250  1.00  0.00            
ATOM   1621  HW2 SOL   120      10.040  14.760   5.750  1.00  0.00            
ATOM   1622  OW  SOL   121       3.510  18.010   8.530  1.00  0.00            
ATOM   1623  HW1 SOL   121       4.010  17.150   8.590  1.00  0.00            
ATOM   1624  HW2 SOL   121       4.160  18.780   8.500  1.00  0.00            
ATOM   1625  OW  SOL   122      17.950  10.660   8.730  1.00  0.00            
ATOM   1626  HW1 SOL   122      17.330  10.510   7.970  1.00  0.00            
ATOM   1627  HW2 SOL   122      17.430  10.770   9.580  1.00  0.00            
ATOM   1628  OW  SOL   123      12.270  15.500  15.060  1.00  0.00            
ATOM   1629  HW1 SOL   123      12.330  14.730  15.700  1.00  0.00            
ATOM   1630  HW2 SOL   123      11.750  15.240  14.260  1.00  0.00            
ATOM   1631  OW  SOL   124       3.210   9.430   2.420  1.00  0.00            
ATOM   1632  HW1 SOL   124       4.030   9.820   2.000  1.00  0.00            
ATOM   1633  HW2 SOL   124       2.940   8.610   1.930  1.00  0.00            
ATOM   1634  OW  SOL   125      14.580   7.350   7.280  1.00  0.00            
ATOM   1635  HW1 SOL   125      14.530   6.700   8.030  1.00  0.00            
ATOM   1636  HW2 SOL   125      15.380   7.940   7.410  1.00  0.00            
ATOM   1637  OW  SOL   126       4.610  12.660  17.270  1.00  0.00            
ATOM   1638  HW1 SOL   126       4.110  12.670  16.410  1.00  0.00            
ATOM   1639  HW2 SOL   126       3.980  12.480  18.030  1.00  0.00            
ATOM   1640  OW  SOL   127      11.110  17.760   2.370  1.00  0.00            
ATOM   1641  HW1 SOL   127      10.510  17.140   2.870  1.00  0.00            
ATOM   1642  HW2 SOL   127      11.420  17.320   1.520  1.00  0.00            
ATOM   1643  OW  SOL   128      16.320  13.770   0.810  1.00  0.00            
ATOM   1644  HW1 SOL   128      16.000  14.710   0.710  1.00  0.00            
ATOM   1645  HW2 SOL   128      15.560  13.140   0.690  1.00  0.00            
ATOM   1646  OW  SOL   129       4.640  17.430   3.230  1.00  0.00            
ATOM   1647  HW1 SOL   129       4.970  17.820   4.090  1.00  0.00            
ATOM   1648  HW2 SOL   129       5.400  17.360   2.580  1.00  0.00            
ATOM   1649  OW  SOL   130      14.000   1.070   4.260  1.00  0.00            
ATOM   1650  HW1 SOL   130      13.760   0.700   3.360  1.00  0.00            
ATOM   1651  HW2 SOL   130      14.990   1.230   4.300  1.00  0.00            
ATOM   1652  OW  SOL   131       2.490  17.850  12.410  1.00  0.00            
ATOM   1653  HW1 SOL   131       3.060  17.200  12.910  1.00  0.00            
ATOM   1654  HW2 SOL   131       2.330  17.520  11.480  1.00  0.00            
ATOM   1655  OW  SOL   132       9.400  16.980   9.040  1.00  0.00            
ATOM   1656  HW1 SOL   132      10.200  16.410   9.250  1.00  0.00            
ATOM   1657  HW2 SOL   132       8.910  16.580   8.270  1.00  0.00            
ATOM   1658  OW  SOL   133       3.820   7.000   4.800  1.00  0.00            
ATOM   1659  HW1 SOL   133       4.270   6.100   4.770  1.00  0.00            
ATOM   1660  HW2 SOL   133       2.880   6.890   5.130  1.00  0.00            
ATOM   1661  OW  SOL   134      15.470   2.220  17.290  1.00  0.00            
ATOM   1662  HW1 SOL   134      15.420   2.590  18.210  1.00  0.00            
ATOM   1663  HW2 SOL   134      14.750   1.530  17.170  1.00  0.00            
ATOM   1664  OW  SOL   135       6.140   1.220   1.170  1.00  0.00            
ATOM   1665  HW1 SOL   135       7.120   1.000   1.240  1.00  0.00            
ATOM   1666  HW2 SOL   135       5.830   1.050   0.240  1.00  0.00            
ATOM   1667  OW  SOL   136       7.810   2.640  17.490  1.00  0.00            
ATOM   1668  HW1 SOL   136       8.480   2.030  17.920  1.00  0.00            
ATOM   1669  HW2 SOL   136       7.080   2.830  18.140  1.00  0.00            
ATOM   1670  OW  SOL   137       8.880  15.140  11.950  1.00  0.00            
ATOM   1671  HW1 SOL   137       8.650  14.890  11.010  1.00  0.00            
ATOM   1672  HW2 SOL   137       9.490  14.450  12.340  1.00  0.00            
ATOM   1673  OW  SOL   138      13.510   5.900  14.330  1.00  0.00            
ATOM   1674  HW1 SOL   138      13.790   5.470  15.180  1.00  0.00            
ATOM   1675  HW2 SOL   138      13.760   6.860  14.340  1.00  0.00            
ATOM   1676  OW  SOL   139       8.030  14.020   9.240  1.00  0.00            
ATOM   1677  HW1 SOL   139       8.930  14.160   8.820  1.00  0.00            
ATOM   1678  HW2 SOL   139       7.320  14.040   8.530  1.00  0.00            
ATOM   1679  OW  SOL   140       5.390   0.640   5.120  1.00  0.00            
ATOM   1680  HW1 SOL   140       4.580   0.650   5.700  1.00  0.00            
ATOM   1681  HW2 SOL   140       5.420   1.470   4.570  1.00  0.00            
ATOM   1682  OW  SOL   141      14.340  11.880   0.410  1.00  0.00            
ATOM   1683  HW1 SOL   141      14.660  11.120   0.980  1.00  0.00            
ATOM   1684  HW2 SOL   141      13.420  12.150   0.710  1.00  0.00            
ATOM   1685  OW  SOL   142       2.970   0.350   1.710  1.00  0.00            
ATOM   1686  HW1 SOL   142       3.460   1.190   1.500  1.00  0.00            
ATOM   1687  HW2 SOL   142       3.590  -0.300   2.160  1.00  0.00            
ATOM   1688  OW  SOL   143       9.350   2.360   4.800  1.00  0.00            
ATOM   1689  HW1 SOL   143       8.870   2.770   4.020  1.00  0.00            
ATOM   1690  HW2 SOL   143      10.340   2.340   4.610  1.00  0.00            
ATOM   1691  OW  SOL   144      10.760   6.830  14.640  1.00  0.00            
ATOM   1692  HW1 SOL   144       9.960   6.220  14.670  1.00  0.00            
ATOM   1693  HW2 SOL   144      11.570   6.300  14.400  1.00  0.00            
ATOM   1694  OW  SOL   145      12.270  15.700   7.930  1.00  0.00            
ATOM   1695  HW1 SOL   145      12.480  16.440   7.280  1.00  0.00            
ATOM   1696  HW2 SOL   145      12.950  15.700   8.660  1.00  0.00            
ATOM   1697  OW  SOL   146       4.590  11.520   7.410  1.00  0.00            
ATOM   1698  HW1 SOL   146       3.880  11.250   8.060  1.00  0.00            
ATOM   1699  HW2 SOL   146       4.330  11.240   6.480  1.00  0.00            
ATOM   1700  OW  SOL   147      12.710  17.970   5.910  1.00  0.00            
ATOM   1701  HW1 SOL   147      13.150  18.610   5.270  1.00  0.00            
ATOM   1702  HW2 SOL   147      12.210  18.490   6.610  1.00  0.00            
ATOM   1703  OW  SOL   148      10.320   5.490   0.160  1.00  0.00            
ATOM   1704  HW1 SOL   148       9.910   6.310  -0.230  1.00  0.00            
ATOM   1705  HW2 SOL   148      10.960   5.750   0.890  1.00  0.00            
ATOM   1706  OW  SOL   149       0.780   5.560  13.860  1.00  0.00            
ATOM   1707  HW1 SOL   149       1.700   5.550  13.450  1.00  0.00            
ATOM   1708  HW2 SOL   149       0.720   6.300  14.530  1.00  0.00            
ATOM   1709  OW  SOL   150      14.290  11.730   8.670  1.00  0.00            
ATOM   1710  HW1 SOL   150      13.740  10.890   8.600  1.00  0.00            
ATOM   1711  HW2 SOL   150      14.550  12.020   7.750  1.00  0.00            
ATOM   1712  OW  SOL   151      14.660   5.900   9.920  1.00  0.00            
ATOM   1713  HW1 SOL   151      14.360   4.950   9.990  1.00  0.00            
ATOM   1714  HW2 SOL   151      15.390   6.060  10.580  1.00  0.00            
ATOM   1715  OW  SOL   152      18.570   8.330   3.770  1.00  0.00            
ATOM   1716  HW1 SOL   152      18.990   7.690   4.410  1.00  0.00            
ATOM   1717  HW2 SOL   152      18.190   7.820   2.990  1.00  0.00            
ATOM   1718  OW  SOL   153       4.880  13.850   1.740  1.00  0.00            
ATOM   1719  HW1 SOL   153       4.010  13.700   2.210  1.00  0.00            
ATOM   1720  HW2 SOL   153       4.710  14.110   0.790  1.00  0.00            
ATOM   1721  OW  SOL   154      16.640  12.800   6.570  1.00  0.00            
ATOM   1722  HW1 SOL   154      17.630  12.880   6.710  1.00  0.00            
ATOM   1723  HW2 SOL   154      16.190  13.640   6.880  1.00  0.00            
ATOM   1724  OW  SOL   155      13.900   5.750   0.780  1.00  0.00            
ATOM   1725  HW1 SOL   155      13.360   5.540   1.590  1.00  0.00            
ATOM   1726  HW2 SOL   155      14.810   5.340   0.870  1.00  0.00            
ATOM   1727  OW  SOL   156       5.270   2.560   3.280  1.00  0.00            
ATOM   1728  HW1 SOL   156       5.540   1.970   2.530  1.00  0.00            
ATOM   1729  HW2 SOL   156       5.270   3.510   2.970  1.00  0.00            
ATOM   1730  OW  SOL   157      17.540  12.230  15.880  1.00  0.00            
ATOM   1731  HW1 SOL   157      18.450  11.840  15.750  1.00  0.00            
ATOM   1732  HW2 SOL   157      17.620  13.190  16.120  1.00  0.00            
ATOM   1733  OW  SOL   158      10.640  13.470  13.400  1.00  0.00            
ATOM   1734  HW1 SOL   158       9.840  13.240  13.950  1.00  0.00            
ATOM   1735  HW2 SOL   158      11.470  13.210  13.890  1.00  0.00            
ATOM   1736  OW  SOL   159      15.920  16.290  16.250  1.00  0.00            
ATOM   1737  HW1 SOL   159      16.190  16.630  15.350  1.00  0.00            
ATOM   1738  HW2 SOL   159      16.710  15.910  16.710  1.00  0.00            
ATOM   1739  OW  SOL   160      11.110  11.950  11.000  1.00  0.00            
ATOM   1740  HW1 SOL   160      10.710  12.390  11.810  1.00  0.00            
ATOM   1741  HW2 SOL   160      10.700  12.320  10.170  1.00  0.00            
ATOM   1742  OW  SOL   161      16.380  10.990  10.790  1.00  0.00            
ATOM   1743  HW1 SOL   161      16.430  11.800  11.380  1.00  0.00            
ATOM   1744  HW2 SOL   161      15.520  11.010  10.280  1.00  0.00            
ATOM   1745  OW  SOL   162       9.150   0.890  14.020  1.00  0.00            
ATOM   1746  HW1 SOL   162       9.400   0.690  13.070  1.00  0.00            
ATOM   1747  HW2 SOL   162       9.870   1.450  14.440  1.00  0.00            
ATOM   1748  OW  SOL   163       9.800  11.160  17.190  1.00  0.00            
ATOM   1749  HW1 SOL   163       8.810  11.220  17.290  1.00  0.00            
ATOM   1750  HW2 SOL   163      10.030  10.360  16.630  1.00  0.00            
ATOM   1751  OW  SOL   164       7.050  10.500   3.680  1.00  0.00            
ATOM   1752  HW1 SOL   164       6.910  10.570   4.670  1.00  0.00            
ATOM   1753  HW2 SOL   164       7.890   9.990   3.500  1.00  0.00            
ATOM   1754  OW  SOL   165       4.100   8.130  12.510  1.00  0.00            
ATOM   1755  HW1 SOL   165       4.960   8.250  13.010  1.00  0.00            
ATOM   1756  HW2 SOL   165       3.680   7.260  12.780  1.00  0.00            
ATOM   1757  OW  SOL   166       0.640  15.640  13.310  1.00  0.00            
ATOM   1758  HW1 SOL   166       0.180  16.460  12.970  1.00  0.00            
ATOM   1759  HW2 SOL   166       1.620  15.830  13.400  1.00  0.00            
ATOM   1760  OW  SOL   167       3.670  11.000   5.010  1.00  0.00            
ATOM   1761  HW1 SOL   167       3.600  11.830   4.450  1.00  0.00            
ATOM   1762  HW2 SOL   167       3.710  10.200   4.410  1.00  0.00            
ATOM   1763  OW  SOL   168      12.520  13.480   3.880  1.00  0.00            
ATOM   1764  HW1 SOL   168      13.020  14.250   4.280  1.00  0.00            
ATOM   1765  HW2 SOL   168      11.570  13.500   4.200  1.00  0.00            
ATOM   1766  OW  SOL   169      12.720  14.450  11.420  1.00  0.00            
ATOM   1767  HW1 SOL   169      13.190  14.580  12.290  1.00  0.00            
ATOM   1768  HW2 SOL   169      12.060  13.710  11.510  1.00  0.00            
ATOM   1769  OW  SOL   170      15.820   6.390   4.720  1.00  0.00            
ATOM   1770  HW1 SOL   170      15.510   7.000   5.450  1.00  0.00            
ATOM   1771  HW2 SOL   170      16.320   6.910   4.030  1.00  0.00            
ATOM   1772  OW  SOL   171       3.540  15.100  13.290  1.00  0.00            
ATOM   1773  HW1 SOL   171       3.330  14.660  12.420  1.00  0.00            
ATOM   1774  HW2 SOL   171       4.510  15.360  13.320  1.00  0.00            
ATOM   1775  OW  SOL   172       4.020   7.510  15.980  1.00  0.00            
ATOM   1776  HW1 SOL   172       4.700   8.060  15.510  1.00  0.00            
ATOM   1777  HW2 SOL   172       4.420   6.630  16.250  1.00  0.00            
ATOM   1778  OW  SOL   173      15.870   7.790  16.700  1.00  0.00            
ATOM   1779  HW1 SOL   173      14.950   8.170  16.650  1.00  0.00            
ATOM   1780  HW2 SOL   173      16.470   8.260  16.050  1.00  0.00            
ATOM   1781  OW  SOL   174      10.130   1.050  17.700  1.00  0.00            
ATOM   1782  HW1 SOL   174      10.190   1.900  17.180  1.00  0.00            
ATOM   1783  HW2 SOL   174      10.450   0.290  17.130  1.00  0.00            
ATOM   1784  OW  SOL   175       5.730   8.700  10.290  1.00  0.00            
ATOM   1785  HW1 SOL   175       6.170   9.590  10.200  1.00  0.00            
ATOM   1786  HW2 SOL   175       5.100   8.700  11.060  1.00  0.00            
ATOM   1787  OW  SOL   176      13.600   8.620  10.450  1.00  0.00            
ATOM   1788  HW1 SOL   176      12.850   8.620   9.790  1.00  0.00            
ATOM   1789  HW2 SOL   176      13.970   7.700  10.540  1.00  0.00            
ATOM   1790  OW  SOL   177      12.090   5.250   2.750  1.00  0.00            
ATOM   1791  HW1 SOL   177      12.220   4.410   3.290  1.00  0.00            
ATOM   1792  HW2 SOL   177      11.800   5.990   3.350  1.00  0.00            
ATOM   1793  OW  SOL   178       3.070   2.130  12.310  1.00  0.00            
ATOM   1794  HW1 SOL   178       2.840   2.500  13.210  1.00  0.00            
ATOM   1795  HW2 SOL   178       2.770   1.180  12.250  1.00  0.00            
ATOM   1796  OW  SOL   179       0.370  13.100  12.820  1.00  0.00            
ATOM   1797  HW1 SOL   179       0.900  12.610  13.500  1.00  0.00            
ATOM   1798  HW2 SOL   179       0.590  14.080  12.870  1.00  0.00            
ATOM   1799  OW  SOL   180      17.280   9.350  18.540  1.00  0.00            
ATOM   1800  HW1 SOL   180      16.820   9.280  17.650  1.00  0.00            
ATOM   1801  HW2 SOL   180      16.660   9.790  19.200  1.00  0.00            
ATOM   1802  OW  SOL   181       3.070   0.630   6.180  1.00  0.00            
ATOM   1803  HW1 SOL   181       2.960   1.570   6.510  1.00  0.00            
ATOM   1804  HW2 SOL   181       3.020   0.000   6.950  1.00  0.00            
ATOM   1805  OW  SOL   182      16.220   3.670   3.740  1.00  0.00            
ATOM   1806  HW1 SOL   182      16.240   2.910   4.380  1.00  0.00            
ATOM   1807  HW2 SOL   182      15.740   4.440   4.140  1.00  0.00            
ATOM   1808  OW  SOL   183      10.230   7.660   9.660  1.00  0.00            
ATOM   1809  HW1 SOL   183      10.380   7.870  10.620  1.00  0.00            
ATOM   1810  HW2 SOL   183       9.930   6.710   9.570  1.00  0.00            
ATOM   1811  OW  SOL   184       9.800  15.730  17.000  1.00  0.00            
ATOM   1812  HW1 SOL   184       9.600  16.170  16.120  1.00  0.00            
ATOM   1813  HW2 SOL   184      10.190  14.820  16.840  1.00  0.00            
ATOM   1814  OW  SOL   185      18.590  15.180  16.050  1.00  0.00            
ATOM   1815  HW1 SOL   185      18.730  15.450  15.100  1.00  0.00            
ATOM   1816  HW2 SOL   185      19.420  15.400  16.580  1.00  0.00            
ATOM   1817  OW  SOL   186       3.500   8.980  18.040  1.00  0.00            
ATOM   1818  HW1 SOL   186       4.260   9.420  18.520  1.00  0.00            
ATOM   1819  HW2 SOL   186       3.850   8.510  17.220  1.00  0.00            
ATOM   1820  OW  SOL   187      15.400   2.740   1.250  1.00  0.00            
ATOM   1821  HW1 SOL   187      14.790   1.990   1.480  1.00  0.00            
ATOM   1822  HW2 SOL   187      15.620   3.260   2.080  1.00  0.00            
ATOM   1823  OW  SOL   188      13.030   8.380   0.420  1.00  0.00            
ATOM   1824  HW1 SOL   188      13.370   7.450   0.570  1.00  0.00            
ATOM   1825  HW2 SOL   188      13.210   8.650  -0.530  1.00  0.00            
ATOM   1826  OW  SOL   189      10.680  13.330   8.490  1.00  0.00            
ATOM   1827  HW1 SOL   189      10.750  12.490   7.940  1.00  0.00            
ATOM   1828  HW2 SOL   189      11.300  14.020   8.130  1.00  0.00            
ATOM   1829  OW  SOL   190       3.190   8.100   9.490  1.00  0.00            
ATOM   1830  HW1 SOL   190       4.120   8.460   9.540  1.00  0.00            
ATOM   1831  HW2 SOL   190       3.130   7.250  10.010  1.00  0.00            
ATOM   1832  OW  SOL   191       3.390   5.090  10.060  1.00  0.00            
ATOM   1833  HW1 SOL   191       2.870   4.260   9.890  1.00  0.00            
ATOM   1834  HW2 SOL   191       4.160   5.140   9.420  1.00  0.00            
ATOM   1835  OW  SOL   192      11.380   3.800  16.780  1.00  0.00            
ATOM   1836  HW1 SOL   192      10.930   4.430  17.420  1.00  0.00            
ATOM   1837  HW2 SOL   192      12.310   4.110  16.610  1.00  0.00            
ATOM   1838  OW  SOL   193      11.600   2.070  14.770  1.00  0.00            
ATOM   1839  HW1 SOL   193      11.600   2.710  15.540  1.00  0.00            
ATOM   1840  HW2 SOL   193      11.880   2.550  13.940  1.00  0.00            
ATOM   1841  OW  SOL   194       0.080  13.260   2.000  1.00  0.00            
ATOM   1842  HW1 SOL   194      -0.850  13.470   1.690  1.00  0.00            
ATOM   1843  HW2 SOL   194       0.180  12.270   2.130  1.00  0.00            
ATOM   1844  OW  SOL   195       0.880  18.010   9.270  1.00  0.00            
ATOM   1845  HW1 SOL   195       0.460  17.150   9.000  1.00  0.00            
ATOM   1846  HW2 SOL   195       1.820  18.040   8.930  1.00  0.00            
ATOM   1847  OW  SOL   196       5.040  15.680   9.100  1.00  0.00            
ATOM   1848  HW1 SOL   196       5.700  16.420   9.190  1.00  0.00            
ATOM   1849  HW2 SOL   196       5.480  14.890   8.680  1.00  0.00            
ATOM   1850  OW  SOL   197      10.020   7.960  12.380  1.00  0.00            
ATOM   1851  HW1 SOL   197      10.430   7.640  13.240  1.00  0.00            
ATOM   1852  HW2 SOL   197       9.060   7.690  12.350  1.00  0.00            
ATOM   1853  OW  SOL   198       0.400   5.440  11.140  1.00  0.00            
ATOM   1854  HW1 SOL   198       1.250   5.110  10.730  1.00  0.00            
ATOM   1855  HW2 SOL   198       0.530   5.590  12.120  1.00  0.00            
ATOM   1856  OW  SOL   199       1.890   5.200  17.220  1.00  0.00            
ATOM   1857  HW1 SOL   199       2.480   4.800  16.520  1.00  0.00            
ATOM   1858  HW2 SOL   199       1.310   5.910  16.810  1.00  0.00            
ATOM   1859  OW  SOL   200      13.690   9.500  16.600  1.00  0.00            
ATOM   1860  HW1 SOL   200      14.080  10.390  16.800  1.00  0.00            
ATOM   1861  HW2 SOL   200      13.790   9.300  15.630  1.00  0.00            
ATOM   1862  OW  SOL   201       8.150   5.720   3.250  1.00  0.00            
ATOM   1863  HW1 SOL   201       8.220   4.830   2.790  1.00  0.00            
ATOM   1864  HW2 SOL   201       7.210   6.060   3.170  1.00  0.00            
ATOM   1865  OW  SOL   202      16.570   6.040  12.060  1.00  0.00            
ATOM   1866  HW1 SOL   202      16.190   5.350  12.680  1.00  0.00            
ATOM   1867  HW2 SOL   202      17.390   5.680  11.620  1.00  0.00            
ATOM   1868  OW  SOL   203       2.520  15.640  17.440  1.00  0.00            
ATOM   1869  HW1 SOL   203       2.220  16.210  18.200  1.00  0.00            
ATOM   1870  HW2 SOL   203       2.450  14.670  17.700  1.00  0.00            
ATOM   1871  OW  SOL   204       9.300  16.780  14.650  1.00  0.00            
ATOM   1872  HW1 SOL   204       9.060  16.600  13.700  1.00  0.00            
ATOM   1873  HW2 SOL   204       9.600  17.720  14.750  1.00  0.00            
ATOM   1874  OW  SOL   205       4.730   5.000   1.910  1.00  0.00            
ATOM   1875  HW1 SOL   205       5.340   5.800   1.950  1.00  0.00            
ATOM   1876  HW2 SOL   205       3.780   5.310   1.980  1.00  0.00            
ATOM   1877  OW  SOL   206       1.590  11.370  14.660  1.00  0.00            
ATOM   1878  HW1 SOL   206       1.810  10.760  15.420  1.00  0.00            
ATOM   1879  HW2 SOL   206       1.690  10.880  13.800  1.00  0.00            
ATOM   1880  OW  SOL   207      13.470  10.590  12.340  1.00  0.00            
ATOM   1881  HW1 SOL   207      13.710   9.960  11.600  1.00  0.00            
ATOM   1882  HW2 SOL   207      12.570  10.990  12.160  1.00  0.00            
ATOM   1883  OW  SOL   208      13.020   8.550   3.090  1.00  0.00            
ATOM   1884  HW1 SOL   208      12.160   8.240   3.510  1.00  0.00            
ATOM   1885  HW2 SOL   208      12.980   8.410   2.100  1.00  0.00            
ATOM   1886  OW  SOL   209      17.590  17.470  11.540  1.00  0.00            
ATOM   1887  HW1 SOL   209      18.200  17.770  10.810  1.00  0.00            
ATOM   1888  HW2 SOL   209      17.210  16.580  11.320  1.00  0.00            
ATOM   1889  OW  SOL   210      12.520  17.310  11.280  1.00  0.00            
ATOM   1890  HW1 SOL   210      13.360  17.360  10.740  1.00  0.00            
ATOM   1891  HW2 SOL   210      12.290  16.350  11.460  1.00  0.00            
ATOM   1892  OW  SOL   211       0.830  12.580  10.220  1.00  0.00            
ATOM   1893  HW1 SOL   211       0.780  12.570  11.220  1.00  0.00            
ATOM   1894  HW2 SOL   211       0.000  12.170   9.840  1.00  0.00            
ATOM   1895  OW  SOL   212       6.880  16.620  17.160  1.00  0.00            
ATOM   1896  HW1 SOL   212       6.320  17.430  17.250  1.00  0.00            
ATOM   1897  HW2 SOL   212       7.400  16.660  16.300  1.00  0.00            
ATOM   1898  OW  SOL   213       9.030   0.860   1.330  1.00  0.00            
ATOM   1899  HW1 SOL   213       9.540   0.870   0.470  1.00  0.00            
ATOM   1900  HW2 SOL   213       9.590   0.440   2.040  1.00  0.00            
ATOM   1901  OW  SOL   214      17.260   1.350   5.230  1.00  0.00            
ATOM   1902  HW1 SOL   214      17.990   1.180   4.560  1.00  0.00            
ATOM   1903  HW2 SOL   214      16.950   0.480   5.610  1.00  0.00            
ATOM   1904  OW  SOL   215      13.880  15.730   4.770  1.00  0.00            
ATOM   1905  HW1 SOL   215      14.550  15.850   4.030  1.00  0.00            
ATOM   1906  HW2 SOL   215      13.480  16.620   5.000  1.00  0.00            
ATOM   1907  OW  SOL   216       1.300  17.940  18.510  1.00  0.00            
ATOM   1908  HW1 SOL   216       0.890  17.200  19.040  1.00  0.00            
ATOM   1909  HW2 SOL   216       1.940  18.450  19.090  1.00  0.00            
ATOM   1910  OW  SOL   217      12.800   9.270   6.720  1.00  0.00            
ATOM   1911  HW1 SOL   217      13.400   8.460   6.740  1.00  0.00            
ATOM   1912  HW2 SOL   217      13.200   9.960   6.120  1.00  0.00            
ATOM   1913  OW  SOL   218       8.300  12.730  14.220  1.00  0.00            
ATOM   1914  HW1 SOL   218       8.250  13.060  15.170  1.00  0.00            
ATOM   1915  HW2 SOL   218       7.440  12.920  13.760  1.00  0.00            
ATOM   1916  OW  SOL   219       6.720  16.160   1.540  1.00  0.00            
ATOM   1917  HW1 SOL   219       6.810  16.260   0.550  1.00  0.00            
ATOM   1918  HW2 SOL   219       6.320  15.270   1.750  1.00  0.00            
ATOM   1919  OW  SOL   220      16.500  17.200  13.940  1.00  0.00            
ATOM   1920  HW1 SOL   220      17.030  17.300  13.100  1.00  0.00            
ATOM   1921  HW2 SOL   220      16.230  18.100  14.280  1.00  0.00            
ATOM   1922  OW  SOL   221      18.410   1.750   9.630  1.00  0.00            
ATOM   1923  HW1 SOL   221      18.800   0.900   9.270  1.00  0.00            
ATOM   1924  HW2 SOL   221      17.430   1.770   9.440  1.00  0.00            
ATOM   1925  OW  SOL   222       2.630   3.260   7.200  1.00  0.00            
ATOM   1926  HW1 SOL   222       1.840   3.770   6.860  1.00  0.00            
ATOM   1927  HW2 SOL   222       2.540   3.110   8.180  1.00  0.00            
ATOM   1928  OW  SOL   223      11.940  16.120   0.310  1.00  0.00            
ATOM   1929  HW1 SOL   223      12.000  15.190   0.680  1.00  0.00            
ATOM   1930  HW2 SOL   223      11.350  16.120  -0.490  1.00  0.00            
ATOM   1931  OW  SOL   224       8.220  10.020  13.720  1.00  0.00            
ATOM   1932  HW1 SOL   224       8.620  10.010  12.800  1.00  0.00            
ATOM   1933  HW2 SOL   224       8.320  10.940  14.120  1.00  0.00            
ATOM   1934  OW  SOL   225       9.160   9.100   2.910  1.00  0.00            
ATOM   1935  HW1 SOL   225       9.790   9.480   2.230  1.00  0.00            
ATOM   1936  HW2 SOL   225       9.560   8.270   3.300  1.00  0.00            
ATOM   1937  OW  SOL   226      15.040  16.070   0.440  1.00  0.00            
ATOM   1938  HW1 SOL   226      14.120  16.440   0.510  1.00  0.00            
ATOM   1939  HW2 SOL   226      15.420  16.270  -0.460  1.00  0.00            
ATOM   1940  OW  SOL   227       3.720  12.880  14.900  1.00  0.00            
ATOM   1941  HW1 SOL   227       3.590  13.810  14.560  1.00  0.00            
ATOM   1942  HW2 SOL   227       2.880  12.360  14.770  1.00  0.00            
ATOM   1943  OW  SOL   228      16.140  12.920  12.890  1.00  0.00            
ATOM   1944  HW1 SOL   228      16.740  12.950  13.690  1.00  0.00            
ATOM   1945  HW2 SOL   228      15.390  13.560  13.020  1.00  0.00            
ATOM   1946  OW  SOL   229      10.390  10.980   6.960  1.00  0.00            
ATOM   1947  HW1 SOL   229       9.690  10.510   7.500  1.00  0.00            
ATOM   1948  HW2 SOL   229      10.980  10.300   6.530  1.00  0.00            
ATOM   1949  OW  SOL   230       5.900  14.870   4.910  1.00  0.00            
ATOM   1950  HW1 SOL   230       6.320  14.290   4.210  1.00  0.00            
ATOM   1951  HW2 SOL   230       5.460  15.660   4.470  1.00  0.00            
ATOM   1952  OW  SOL   231      17.090   3.850  13.810  1.00  0.00            
ATOM   1953  HW1 SOL   231      17.820   4.540  13.850  1.00  0.00            
ATOM   1954  HW2 SOL   231      17.370   3.100  13.220  1.00  0.00            
ATOM   1955  OW  SOL   232       2.550  13.480   2.900  1.00  0.00            
ATOM   1956  HW1 SOL   232       1.590  13.490   2.630  1.00  0.00            
ATOM   1957  HW2 SOL   232       2.670  14.010   3.740  1.00  0.00            
ATOM   1958  OW  SOL   233       1.050  10.130  17.260  1.00  0.00            
ATOM   1959  HW1 SOL   233       0.280   9.800  17.800  1.00  0.00            
ATOM   1960  HW2 SOL   233       1.900   9.830  17.680  1.00  0.00            
ATOM   1961  OW  SOL   234       6.720   2.030  14.890  1.00  0.00            
ATOM   1962  HW1 SOL   234       7.620   1.870  14.490  1.00  0.00            
ATOM   1963  HW2 SOL   234       6.800   2.080  15.880  1.00  0.00            
ATOM   1964  OW  SOL   235       0.750   3.450   0.330  1.00  0.00            
ATOM   1965  HW1 SOL   235      -0.170   3.170   0.040  1.00  0.00            
ATOM   1966  HW2 SOL   235       1.060   4.220  -0.230  1.00  0.00            
ATOM   1967  OW  SOL   236      14.400   8.560  13.980  1.00  0.00            
ATOM   1968  HW1 SOL   236      13.830   9.080  13.350  1.00  0.00            
ATOM   1969  HW2 SOL   236      15.360   8.680  13.740  1.00  0.00            
ATOM   1970  OW  SOL   237       0.720   1.660   3.180  1.00  0.00            
ATOM   1971  HW1 SOL   237       0.550   2.490   2.640  1.00  0.00            
ATOM   1972  HW2 SOL   237       1.620   1.290   2.960  1.00  0.00            
ATOM   1973  OW  SOL   238      11.830  13.350   1.190  1.00  0.00            
ATOM   1974  HW1 SOL   238      10.840  13.240   1.210  1.00  0.00            
ATOM   1975  HW2 SOL   238      12.170  13.500   2.120  1.00  0.00            
ATOM   1976  OW  SOL   239       6.130   8.420  14.310  1.00  0.00            
ATOM   1977  HW1 SOL   239       6.690   9.230  14.140  1.00  0.00            
ATOM   1978  HW2 SOL   239       6.720   7.620  14.340  1.00  0.00            
ATOM   1979  OW  SOL   240      14.930  17.670   9.590  1.00  0.00            
ATOM   1980  HW1 SOL   240      15.260  18.310   8.900  1.00  0.00            
ATOM   1981  HW2 SOL   240      15.590  17.610  10.340  1.00  0.00            
ATOM   1982  OW  SOL   241       7.160   5.650  17.080  1.00  0.00            
ATOM   1983  HW1 SOL   241       7.350   6.300  17.820  1.00  0.00            
ATOM   1984  HW2 SOL   241       7.760   4.850  17.170  1.00  0.00            
ATOM   1985  OW  SOL   242      14.500  12.200  16.330  1.00  0.00            
ATOM   1986  HW1 SOL   242      14.410  12.100  17.320  1.00  0.00            
ATOM   1987  HW2 SOL   242      15.460  12.130  16.070  1.00  0.00            
ATOM   1988  OW  SOL   243       3.900  17.410  15.600  1.00  0.00            
ATOM   1989  HW1 SOL   243       2.990  17.820  15.580  1.00  0.00            
ATOM   1990  HW2 SOL   243       3.830  16.470  15.920  1.00  0.00            
ATOM   1991  OW  SOL   244      16.740   8.830  12.540  1.00  0.00            
ATOM   1992  HW1 SOL   244      16.470   7.940  12.170  1.00  0.00            
ATOM   1993  HW2 SOL   244      16.750   9.510  11.810  1.00  0.00            
ATOM   1994  OW  SOL   245      12.250   3.250   4.490  1.00  0.00            
ATOM   1995  HW1 SOL   245      12.900   2.510   4.380  1.00  0.00            
ATOM   1996  HW2 SOL   245      12.450   3.750   5.330  1.00  0.00            
ATOM   1997  OW  SOL   246       5.940   7.450   6.520  1.00  0.00            
ATOM   1998  HW1 SOL   246       6.440   8.300   6.330  1.00  0.00            
ATOM   1999  HW2 SOL   246       5.060   7.470   6.040  1.00  0.00            
ATOM   2000  OW  SOL   247      17.770   3.420  16.420  1.00  0.00            
ATOM   2001  HW1 SOL   247      17.600   3.730  15.480  1.00  0.00            
ATOM   2002  HW2 SOL   247      16.930   3.050  16.800  1.00  0.00            
ATOM   2003  OW  SOL   248      17.300   9.340  15.170  1.00  0.00            
ATOM   2004  HW1 SOL   248      17.680  10.250  15.320  1.00  0.00            
ATOM   2005  HW2 SOL   248      17.220   9.170  14.180  1.00  0.00            
ATOM   2006  OW  SOL   249       8.590  13.740   0.160  1.00  0.00            
ATOM   2007  HW1 SOL   249       8.130  13.890   1.040  1.00  0.00            
ATOM   2008  HW2 SOL   249       9.030  14.590  -0.140  1.00  0.00            
ATOM   2009  OW  SOL   250       6.610  17.900   9.530  1.00  0.00            
ATOM   2010  HW1 SOL   250       6.150  18.780   9.400  1.00  0.00            
ATOM   2011  HW2 SOL   250       7.600  18.020   9.460  1.00  0.00            
ATOM   2012  OW  SOL   251       8.590   9.560   8.610  1.00  0.00            
ATOM   2013  HW1 SOL   251       9.130   8.870   9.090  1.00  0.00            
ATOM   2014  HW2 SOL   251       8.270  10.250   9.270  1.00  0.00            
ATOM   2015  OW  SOL   252      10.830   9.840   0.870  1.00  0.00            
ATOM   2016  HW1 SOL   252      10.600  10.370   0.050  1.00  0.00            
ATOM   2017  HW2 SOL   252      11.640   9.280   0.680  1.00  0.00            
ATOM   2018  OW  SOL   253      18.610  15.690   8.510  1.00  0.00            
ATOM   2019  HW1 SOL   253      17.900  15.570   7.810  1.00  0.00            
ATOM   2020  HW2 SOL   253      18.620  14.900   9.110  1.00  0.00            
ATOM   2021  OW  SOL   254       2.210  13.140  18.440  1.00  0.00            
ATOM   2022  HW1 SOL   254       1.560  12.410  18.230  1.00  0.00            
ATOM   2023  HW2 SOL   254       2.250  13.280  19.420  1.00  0.00            
ATOM   2024  OW  SOL   255       0.790  12.400   6.530  1.00  0.00            
ATOM   2025  HW1 SOL   255       0.780  11.930   7.410  1.00  0.00            
ATOM   2026  HW2 SOL   255       1.610  12.120   6.020  1.00  0.00            
ATOM   2027  OW  SOL   256       6.720  13.910  16.240  1.00  0.00            
ATOM   2028  HW1 SOL   256       5.940  13.410  16.620  1.00  0.00            
ATOM   2029  HW2 SOL   256       6.690  14.860  16.550  1.00  0.00            
ATOM   2030  OW  SOL   257      18.240   1.920  12.270  1.00  0.00            
ATOM   2031  HW1 SOL   257      18.200   1.020  12.710  1.00  0.00            
ATOM   2032  HW2 SOL   257      18.270   1.810  11.280  1.00  0.00            
ATOM   2033  OW  SOL   258       4.280   4.240   5.200  1.00  0.00            
ATOM   2034  HW1 SOL   258       4.580   3.520   4.580  1.00  0.00            
ATOM   2035  HW2 SOL   258       3.890   3.840   6.030  1.00  0.00            
ATOM   2036  OW  SOL   259      17.050  14.870  11.040  1.00  0.00            
ATOM   2037  HW1 SOL   259      16.120  14.620  10.770  1.00  0.00            
ATOM   2038  HW2 SOL   259      17.310  14.370  11.860  1.00  0.00            
ATOM   2039  OW  SOL   260       3.170   5.470  12.800  1.00  0.00            
ATOM   2040  HW1 SOL   260       3.550   4.880  13.520  1.00  0.00            
ATOM   2041  HW2 SOL   260       3.570   5.210  11.920  1.00  0.00            
ATOM   2042  OW  SOL   261       8.120  15.860   6.870  1.00  0.00            
ATOM   2043  HW1 SOL   261       8.440  15.960   5.930  1.00  0.00            
ATOM   2044  HW2 SOL   261       7.330  15.240   6.890  1.00  0.00            
ATOM   2045  OW  SOL   262       7.700  13.300   3.010  1.00  0.00            
ATOM   2046  HW1 SOL   262       7.240  12.430   3.180  1.00  0.00            
ATOM   2047  HW2 SOL   262       8.610  13.270   3.420  1.00  0.00            
ATOM   2048  OW  SOL   263       6.180  15.670  12.840  1.00  0.00            
ATOM   2049  HW1 SOL   263       6.130  16.490  13.410  1.00  0.00            
ATOM   2050  HW2 SOL   263       7.070  15.640  12.390  1.00  0.00            
ATOM   2051  OW  SOL   264      13.520   0.520   1.680  1.00  0.00            
ATOM   2052  HW1 SOL   264      13.870   0.110   0.840  1.00  0.00            
ATOM   2053  HW2 SOL   264      12.620   0.140   1.880  1.00  0.00            
ATOM   2054  OW  SOL   265      13.000   4.530   6.910  1.00  0.00            
ATOM   2055  HW1 SOL   265      12.410   5.330   6.950  1.00  0.00            
ATOM   2056  HW2 SOL   265      13.150   4.180   7.840  1.00  0.00            
ATOM   2057  OW  SOL   266       0.390  10.770   3.000  1.00  0.00            
ATOM   2058  HW1 SOL   266       1.380  10.660   2.910  1.00  0.00            
ATOM   2059  HW2 SOL   266      -0.010   9.910   3.320  1.00  0.00            
ATOM   2060  OW  SOL   267       8.750  16.460   3.370  1.00  0.00            
ATOM   2061  HW1 SOL   267       7.980  16.110   2.830  1.00  0.00            
ATOM   2062  HW2 SOL   267       8.430  17.170   3.990  1.00  0.00            
ATOM   2063  OW  SOL   268       2.300   6.280  19.750  1.00  0.00            
ATOM   2064  HW1 SOL   268       1.370   6.260  20.120  1.00  0.00            
ATOM   2065  HW2 SOL   268       2.310   5.890  18.830  1.00  0.00            
ATOM   2066  OW  SOL   269       2.250   2.750  28.580  1.00  0.00            
ATOM   2067  HW1 SOL   269       2.600   2.580  29.500  1.00  0.00            
ATOM   2068  HW2 SOL   269       1.370   2.300  28.460  1.00  0.00            
ATOM   2069  OW  SOL   270       0.190   3.680  25.090  1.00  0.00            
ATOM   2070  HW1 SOL   270      -0.630   4.110  25.480  1.00  0.00            
ATOM   2071  HW2 SOL   270      -0.090   2.950  24.460  1.00  0.00            
ATOM   2072  OW  SOL   271       5.690  12.750  30.270  1.00  0.00            
ATOM   2073  HW1 SOL   271       4.760  12.680  29.900  1.00  0.00            
ATOM   2074  HW2 SOL   271       5.800  13.640  30.710  1.00  0.00            
ATOM   2075  OW  SOL   272      15.550  15.110  25.650  1.00  0.00            
ATOM   2076  HW1 SOL   272      14.980  14.950  26.460  1.00  0.00            
ATOM   2077  HW2 SOL   272      14.960  15.210  24.850  1.00  0.00            
ATOM   2078  OW  SOL   273      11.350   7.030  25.790  1.00  0.00            
ATOM   2079  HW1 SOL   273      11.920   7.810  25.540  1.00  0.00            
ATOM   2080  HW2 SOL   273      10.750   7.290  26.550  1.00  0.00            
ATOM   2081  OW  SOL   274      17.550   6.070  20.930  1.00  0.00            
ATOM   2082  HW1 SOL   274      17.430   5.940  19.940  1.00  0.00            
ATOM   2083  HW2 SOL   274      17.250   5.260  21.420  1.00  0.00            
ATOM   2084  OW  SOL   275       7.680  11.440  28.850  1.00  0.00            
ATOM   2085  HW1 SOL   275       6.900  11.610  29.450  1.00  0.00            
ATOM   2086  HW2 SOL   275       8.020  12.310  28.490  1.00  0.00            
ATOM   2087  OW  SOL   276       8.500   7.980  36.850  1.00  0.00            
ATOM   2088  HW1 SOL   276       8.460   8.740  37.500  1.00  0.00            
ATOM   2089  HW2 SOL   276       8.720   8.340  35.940  1.00  0.00            
ATOM   2090  OW  SOL   277       6.850  10.120  25.270  1.00  0.00            
ATOM   2091  HW1 SOL   277       7.540   9.960  25.970  1.00  0.00            
ATOM   2092  HW2 SOL   277       6.120  10.690  25.650  1.00  0.00            
ATOM   2093  OW  SOL   278       6.860  11.610  36.650  1.00  0.00            
ATOM   2094  HW1 SOL   278       7.460  12.400  36.790  1.00  0.00            
ATOM   2095  HW2 SOL   278       6.000  11.920  36.240  1.00  0.00            
ATOM   2096  OW  SOL   279       3.350  14.350  29.230  1.00  0.00            
ATOM   2097  HW1 SOL   279       2.570  14.040  28.700  1.00  0.00            
ATOM   2098  HW2 SOL   279       3.930  14.930  28.660  1.00  0.00            
ATOM   2099  OW  SOL   280      14.600  15.050  32.010  1.00  0.00            
ATOM   2100  HW1 SOL   280      14.840  15.990  32.270  1.00  0.00            
ATOM   2101  HW2 SOL   280      14.440  14.510  32.830  1.00  0.00            
ATOM   2102  OW  SOL   281      16.030   4.470  25.990  1.00  0.00            
ATOM   2103  HW1 SOL   281      15.290   4.930  25.490  1.00  0.00            
ATOM   2104  HW2 SOL   281      16.540   5.150  26.520  1.00  0.00            
ATOM   2105  OW  SOL   282       2.310  17.130  23.450  1.00  0.00            
ATOM   2106  HW1 SOL   282       2.650  17.900  23.990  1.00  0.00            
ATOM   2107  HW2 SOL   282       2.750  17.130  22.550  1.00  0.00            
ATOM   2108  OW  SOL   283      11.270  13.410  35.520  1.00  0.00            
ATOM   2109  HW1 SOL   283      11.740  13.410  36.400  1.00  0.00            
ATOM   2110  HW2 SOL   283      10.790  12.540  35.410  1.00  0.00            
ATOM   2111  OW  SOL   284       2.300  14.340  24.000  1.00  0.00            
ATOM   2112  HW1 SOL   284       2.040  15.300  24.000  1.00  0.00            
ATOM   2113  HW2 SOL   284       1.590  13.800  24.450  1.00  0.00            
ATOM   2114  OW  SOL   285       2.400  10.910  27.480  1.00  0.00            
ATOM   2115  HW1 SOL   285       2.540  10.070  28.000  1.00  0.00            
ATOM   2116  HW2 SOL   285       1.850  11.550  28.030  1.00  0.00            
ATOM   2117  OW  SOL   286       6.200  17.860  33.010  1.00  0.00            
ATOM   2118  HW1 SOL   286       5.280  17.690  33.360  1.00  0.00            
ATOM   2119  HW2 SOL   286       6.480  18.780  33.270  1.00  0.00            
ATOM   2120  OW  SOL   287       6.060   9.640  19.850  1.00  0.00            
ATOM   2121  HW1 SOL   287       6.130  10.480  19.310  1.00  0.00            
ATOM   2122  HW2 SOL   287       6.520   9.770  20.730  1.00  0.00            
ATOM   2123  OW  SOL   288      15.940   1.140  33.420  1.00  0.00            
ATOM   2124  HW1 SOL   288      15.760   1.810  32.700  1.00  0.00            
ATOM   2125  HW2 SOL   288      15.910   1.600  34.310  1.00  0.00            
ATOM   2126  OW  SOL   289       1.220   6.430  24.250  1.00  0.00            
ATOM   2127  HW1 SOL   289       0.770   5.550  24.420  1.00  0.00            
ATOM   2128  HW2 SOL   289       1.210   6.970  25.090  1.00  0.00            
ATOM   2129  OW  SOL   290      18.420  17.670  22.210  1.00  0.00            
ATOM   2130  HW1 SOL   290      18.960  17.380  23.010  1.00  0.00            
ATOM   2131  HW2 SOL   290      18.720  18.570  21.920  1.00  0.00            
ATOM   2132  OW  SOL   291       0.270  15.960  19.790  1.00  0.00            
ATOM   2133  HW1 SOL   291       0.080  15.000  20.000  1.00  0.00            
ATOM   2134  HW2 SOL   291      -0.060  16.540  20.540  1.00  0.00            
ATOM   2135  OW  SOL   292      16.890   9.220  24.740  1.00  0.00            
ATOM   2136  HW1 SOL   292      17.840   8.930  24.820  1.00  0.00            
ATOM   2137  HW2 SOL   292      16.810   9.870  23.990  1.00  0.00            
ATOM   2138  OW  SOL   293      16.410  11.080  22.940  1.00  0.00            
ATOM   2139  HW1 SOL   293      17.270  11.100  22.420  1.00  0.00            
ATOM   2140  HW2 SOL   293      16.550  11.550  23.820  1.00  0.00            
ATOM   2141  OW  SOL   294       1.130   7.370  34.590  1.00  0.00            
ATOM   2142  HW1 SOL   294       2.010   7.240  35.040  1.00  0.00            
ATOM   2143  HW2 SOL   294       1.000   8.340  34.370  1.00  0.00            
ATOM   2144  OW  SOL   295       6.130  13.650  25.880  1.00  0.00            
ATOM   2145  HW1 SOL   295       5.640  12.780  25.970  1.00  0.00            
ATOM   2146  HW2 SOL   295       5.900  14.080  25.010  1.00  0.00            
ATOM   2147  OW  SOL   296      12.930  12.280  32.850  1.00  0.00            
ATOM   2148  HW1 SOL   296      13.300  11.550  32.270  1.00  0.00            
ATOM   2149  HW2 SOL   296      13.450  12.330  33.700  1.00  0.00            
ATOM   2150  OW  SOL   297       8.090   0.040  23.640  1.00  0.00            
ATOM   2151  HW1 SOL   297       8.490   0.950  23.550  1.00  0.00            
ATOM   2152  HW2 SOL   297       7.090   0.120  23.700  1.00  0.00            
ATOM   2153  OW  SOL   298       1.970   9.760  31.260  1.00  0.00            
ATOM   2154  HW1 SOL   298       2.860   9.310  31.120  1.00  0.00            
ATOM   2155  HW2 SOL   298       1.240   9.110  31.070  1.00  0.00            
ATOM   2156  OW  SOL   299      15.250   9.990  20.520  1.00  0.00            
ATOM   2157  HW1 SOL   299      14.620   9.230  20.650  1.00  0.00            
ATOM   2158  HW2 SOL   299      15.730  10.170  21.380  1.00  0.00            
ATOM   2159  OW  SOL   300      11.870  17.920  34.780  1.00  0.00            
ATOM   2160  HW1 SOL   300      12.110  18.520  34.020  1.00  0.00            
ATOM   2161  HW2 SOL   300      11.940  16.970  34.480  1.00  0.00            
ATOM   2162  OW  SOL   301       3.170   2.510  36.630  1.00  0.00            
ATOM   2163  HW1 SOL   301       3.880   3.220  36.690  1.00  0.00            
ATOM   2164  HW2 SOL   301       2.290   2.900  36.910  1.00  0.00            
ATOM   2165  OW  SOL   302      14.660  14.170  28.150  1.00  0.00            
ATOM   2166  HW1 SOL   302      14.070  14.230  28.950  1.00  0.00            
ATOM   2167  HW2 SOL   302      14.510  13.290  27.690  1.00  0.00            
ATOM   2168  OW  SOL   303      16.670  17.140  24.340  1.00  0.00            
ATOM   2169  HW1 SOL   303      16.260  16.910  23.460  1.00  0.00            
ATOM   2170  HW2 SOL   303      16.490  16.400  24.990  1.00  0.00            
ATOM   2171  OW  SOL   304       5.980   7.290  21.320  1.00  0.00            
ATOM   2172  HW1 SOL   304       6.220   7.980  20.640  1.00  0.00            
ATOM   2173  HW2 SOL   304       5.200   7.620  21.860  1.00  0.00            
ATOM   2174  OW  SOL   305      12.810   3.450  28.060  1.00  0.00            
ATOM   2175  HW1 SOL   305      11.950   2.950  27.930  1.00  0.00            
ATOM   2176  HW2 SOL   305      13.430   2.910  28.620  1.00  0.00            
ATOM   2177  OW  SOL   306      15.760  16.620  21.690  1.00  0.00            
ATOM   2178  HW1 SOL   306      16.650  17.080  21.720  1.00  0.00            
ATOM   2179  HW2 SOL   306      15.550  16.380  20.740  1.00  0.00            
ATOM   2180  OW  SOL   307       8.070   6.050  33.270  1.00  0.00            
ATOM   2181  HW1 SOL   307       7.600   6.020  34.160  1.00  0.00            
ATOM   2182  HW2 SOL   307       7.560   5.500  32.610  1.00  0.00            
ATOM   2183  OW  SOL   308      13.940   4.690  35.360  1.00  0.00            
ATOM   2184  HW1 SOL   308      13.740   5.120  36.240  1.00  0.00            
ATOM   2185  HW2 SOL   308      14.720   4.070  35.450  1.00  0.00            
ATOM   2186  OW  SOL   309       9.730   8.900  34.340  1.00  0.00            
ATOM   2187  HW1 SOL   309      10.190   8.060  34.050  1.00  0.00            
ATOM   2188  HW2 SOL   309       9.170   9.240  33.590  1.00  0.00            
ATOM   2189  OW  SOL   310       9.910   4.100  31.040  1.00  0.00            
ATOM   2190  HW1 SOL   310       9.140   4.440  31.580  1.00  0.00            
ATOM   2191  HW2 SOL   310       9.570   3.590  30.250  1.00  0.00            
ATOM   2192  OW  SOL   311      10.410   7.010  22.910  1.00  0.00            
ATOM   2193  HW1 SOL   311      10.670   6.970  23.870  1.00  0.00            
ATOM   2194  HW2 SOL   311       9.560   6.500  22.770  1.00  0.00            
ATOM   2195  OW  SOL   312       0.760   8.110  26.510  1.00  0.00            
ATOM   2196  HW1 SOL   312       1.750   7.990  26.600  1.00  0.00            
ATOM   2197  HW2 SOL   312       0.520   9.060  26.720  1.00  0.00            
ATOM   2198  OW  SOL   313       1.300  18.210  34.330  1.00  0.00            
ATOM   2199  HW1 SOL   313       1.200  18.060  35.320  1.00  0.00            
ATOM   2200  HW2 SOL   313       0.440  18.570  33.970  1.00  0.00            
ATOM   2201  OW  SOL   314       8.650   3.480  20.570  1.00  0.00            
ATOM   2202  HW1 SOL   314       9.240   4.110  20.080  1.00  0.00            
ATOM   2203  HW2 SOL   314       8.840   2.540  20.280  1.00  0.00            
ATOM   2204  OW  SOL   315      17.190   5.850  36.930  1.00  0.00            
ATOM   2205  HW1 SOL   315      16.930   6.740  36.570  1.00  0.00            
ATOM   2206  HW2 SOL   315      17.170   5.170  36.200  1.00  0.00            
ATOM   2207  OW  SOL   316      13.620  11.440  24.070  1.00  0.00            
ATOM   2208  HW1 SOL   316      14.450  11.150  23.590  1.00  0.00            
ATOM   2209  HW2 SOL   316      13.130  12.110  23.510  1.00  0.00            
ATOM   2210  OW  SOL   317       5.500   1.960  27.470  1.00  0.00            
ATOM   2211  HW1 SOL   317       5.450   1.910  28.470  1.00  0.00            
ATOM   2212  HW2 SOL   317       5.520   2.920  27.180  1.00  0.00            
ATOM   2213  OW  SOL   318      10.080  14.560  23.390  1.00  0.00            
ATOM   2214  HW1 SOL   318       9.620  15.280  22.870  1.00  0.00            
ATOM   2215  HW2 SOL   318      10.040  14.760  24.370  1.00  0.00            
ATOM   2216  OW  SOL   319       3.510  18.010  27.150  1.00  0.00            
ATOM   2217  HW1 SOL   319       4.010  17.150  27.210  1.00  0.00            
ATOM   2218  HW2 SOL   319       4.160  18.780  27.120  1.00  0.00            
ATOM   2219  OW  SOL   320      17.950  10.660  27.350  1.00  0.00            
ATOM   2220  HW1 SOL   320      17.330  10.510  26.590  1.00  0.00            
ATOM   2221  HW2 SOL   320      17.430  10.770  28.200  1.00  0.00            
ATOM   2222  OW  SOL   321       3.210   9.430  21.040  1.00  0.00            
ATOM   2223  HW1 SOL   321       4.030   9.820  20.620  1.00  0.00            
ATOM   2224  HW2 SOL   321       2.940   8.610  20.550  1.00  0.00            
ATOM   2225  OW  SOL   322      14.580   7.350  25.900  1.00  0.00            
ATOM   2226  HW1 SOL   322      14.530   6.700  26.650  1.00  0.00            
ATOM   2227  HW2 SOL   322      15.380   7.940  26.030  1.00  0.00            
ATOM   2228  OW  SOL   323       4.610  12.660  35.890  1.00  0.00            
ATOM   2229  HW1 SOL   323       4.110  12.670  35.030  1.00  0.00            
ATOM   2230  HW2 SOL   323       3.980  12.480  36.650  1.00  0.00            
ATOM   2231  OW  SOL   324      11.110  17.760  20.990  1.00  0.00            
ATOM   2232  HW1 SOL   324      10.510  17.140  21.490  1.00  0.00            
ATOM   2233  HW2 SOL   324      11.420  17.320  20.140  1.00  0.00            
ATOM   2234  OW  SOL   325       2.020   2.850  33.600  1.00  0.00            
ATOM   2235  HW1 SOL   325       1.220   3.450  33.470  1.00  0.00            
ATOM   2236  HW2 SOL   325       1.920   2.360  34.460  1.00  0.00            
ATOM   2237  OW  SOL   326      16.320  13.770  19.430  1.00  0.00            
ATOM   2238  HW1 SOL   326      16.000  14.710  19.330  1.00  0.00            
ATOM   2239  HW2 SOL   326      15.560  13.140  19.310  1.00  0.00            
ATOM   2240  OW  SOL   327       4.640  17.430  21.850  1.00  0.00            
ATOM   2241  HW1 SOL   327       4.970  17.820  22.710  1.00  0.00            
ATOM   2242  HW2 SOL   327       5.400  17.360  21.200  1.00  0.00            
ATOM   2243  OW  SOL   328      14.000   1.070  22.880  1.00  0.00            
ATOM   2244  HW1 SOL   328      13.760   0.700  21.980  1.00  0.00            
ATOM   2245  HW2 SOL   328      14.990   1.230  22.920  1.00  0.00            
ATOM   2246  OW  SOL   329       2.490  17.850  31.030  1.00  0.00            
ATOM   2247  HW1 SOL   329       3.060  17.200  31.530  1.00  0.00            
ATOM   2248  HW2 SOL   329       2.330  17.520  30.100  1.00  0.00            
ATOM   2249  OW  SOL   330       9.400  16.980  27.660  1.00  0.00            
ATOM   2250  HW1 SOL   330      10.200  16.410  27.870  1.00  0.00            
ATOM   2251  HW2 SOL   330       8.910  16.580  26.890  1.00  0.00            
ATOM   2252  OW  SOL   331       3.820   7.000  23.420  1.00  0.00            
ATOM   2253  HW1 SOL   331       4.270   6.100  23.390  1.00  0.00            
ATOM   2254  HW2 SOL   331       2.880   6.890  23.750  1.00  0.00            
ATOM   2255  OW  SOL   332      15.470   2.220  35.910  1.00  0.00            
ATOM   2256  HW1 SOL   332      15.420   2.590  36.830  1.00  0.00            
ATOM   2257  HW2 SOL   332      14.750   1.530  35.790  1.00  0.00            
ATOM   2258  OW  SOL   333       7.810   2.640  36.110  1.00  0.00            
ATOM   2259  HW1 SOL   333       8.480   2.030  36.540  1.00  0.00            
ATOM   2260  HW2 SOL   333       7.080   2.830  36.760  1.00  0.00            
ATOM   2261  OW  SOL   334       8.880  15.140  30.570  1.00  0.00            
ATOM   2262  HW1 SOL   334       8.650  14.890  29.630  1.00  0.00            
ATOM   2263  HW2 SOL   334       9.490  14.450  30.960  1.00  0.00            
ATOM   2264  OW  SOL   335      13.510   5.900  32.950  1.00  0.00            
ATOM   2265  HW1 SOL   335      13.790   5.470  33.800  1.00  0.00            
ATOM   2266  HW2 SOL   335      13.760   6.860  32.960  1.00  0.00            
ATOM   2267  OW  SOL   336       8.030  14.020  27.860  1.00  0.00            
ATOM   2268  HW1 SOL   336       8.930  14.160  27.440  1.00  0.00            
ATOM   2269  HW2 SOL   336       7.320  14.040  27.150  1.00  0.00            
ATOM   2270  OW  SOL   337       9.220   5.030  27.610  1.00  0.00            
ATOM   2271  HW1 SOL   337       8.970   4.940  26.650  1.00  0.00            
ATOM   2272  HW2 SOL   337       9.700   4.210  27.920  1.00  0.00            
ATOM   2273  OW  SOL   338       5.390   0.640  23.740  1.00  0.00            
ATOM   2274  HW1 SOL   338       4.580   0.650  24.320  1.00  0.00            
ATOM   2275  HW2 SOL   338       5.420   1.470  23.190  1.00  0.00            
ATOM   2276  OW  SOL   339      14.340  11.880  19.030  1.00  0.00            
ATOM   2277  HW1 SOL   339      14.660  11.120  19.600  1.00  0.00            
ATOM   2278  HW2 SOL   339      13.420  12.150  19.330  1.00  0.00            
ATOM   2279  OW  SOL   340       2.970   0.350  20.330  1.00  0.00            
ATOM   2280  HW1 SOL   340       3.460   1.190  20.120  1.00  0.00            
ATOM   2281  HW2 SOL   340       3.590  -0.300  20.780  1.00  0.00            
ATOM   2282  OW  SOL   341       9.350   2.360  23.420  1.00  0.00            
ATOM   2283  HW1 SOL   341       8.870   2.770  22.640  1.00  0.00            
ATOM   2284  HW2 SOL   341      10.340   2.340  23.230  1.00  0.00            
ATOM   2285  OW  SOL   342      10.760   6.830  33.260  1.00  0.00            
ATOM   2286  HW1 SOL   342       9.960   6.220  33.290  1.00  0.00            
ATOM   2287  HW2 SOL   342      11.570   6.300  33.020  1.00  0.00            
ATOM   2288  OW  SOL   343      12.270  15.700  26.550  1.00  0.00            
ATOM   2289  HW1 SOL   343      12.480  16.440  25.900  1.00  0.00            
ATOM   2290  HW2 SOL   343      12.950  15.700  27.280  1.00  0.00            
ATOM   2291  OW  SOL   344       4.590  11.520  26.030  1.00  0.00            
ATOM   2292  HW1 SOL   344       3.880  11.250  26.680  1.00  0.00            
ATOM   2293  HW2 SOL   344       4.330  11.240  25.100  1.00  0.00            
ATOM   2294  OW  SOL   345      12.710  17.970  24.530  1.00  0.00            
ATOM   2295  HW1 SOL   345      13.150  18.610  23.890  1.00  0.00            
ATOM   2296  HW2 SOL   345      12.210  18.490  25.230  1.00  0.00            
ATOM   2297  OW  SOL   346      10.320   5.490  18.780  1.00  0.00            
ATOM   2298  HW1 SOL   346       9.910   6.310  18.390  1.00  0.00            
ATOM   2299  HW2 SOL   346      10.960   5.750  19.510  1.00  0.00            
ATOM   2300  OW  SOL   347       0.780   5.560  32.480  1.00  0.00            
ATOM   2301  HW1 SOL   347       1.700   5.550  32.070  1.00  0.00            
ATOM   2302  HW2 SOL   347       0.720   6.300  33.150  1.00  0.00            
ATOM   2303  OW  SOL   348       5.610   2.220  30.090  1.00  0.00            
ATOM   2304  HW1 SOL   348       5.990   1.380  30.460  1.00  0.00            
ATOM   2305  HW2 SOL   348       4.730   2.410  30.530  1.00  0.00            
ATOM   2306  OW  SOL   349       8.660   4.540  25.040  1.00  0.00            
ATOM   2307  HW1 SOL   349       8.340   5.260  24.420  1.00  0.00            
ATOM   2308  HW2 SOL   349       8.900   3.730  24.510  1.00  0.00            
ATOM   2309  OW  SOL   350      10.170   0.390  26.150  1.00  0.00            
ATOM   2310  HW1 SOL   350       9.450   0.440  25.460  1.00  0.00            
ATOM   2311  HW2 SOL   350       9.930  -0.300  26.840  1.00  0.00            
ATOM   2312  OW  SOL   351      14.290  11.730  27.290  1.00  0.00            
ATOM   2313  HW1 SOL   351      13.740  10.890  27.220  1.00  0.00            
ATOM   2314  HW2 SOL   351      14.550  12.020  26.370  1.00  0.00            
ATOM   2315  OW  SOL   352      14.660   5.900  28.540  1.00  0.00            
ATOM   2316  HW1 SOL   352      14.360   4.950  28.610  1.00  0.00            
ATOM   2317  HW2 SOL   352      15.390   6.060  29.200  1.00  0.00            
ATOM   2318  OW  SOL   353      18.570   8.330  22.390  1.00  0.00            
ATOM   2319  HW1 SOL   353      18.990   7.690  23.030  1.00  0.00            
ATOM   2320  HW2 SOL   353      18.190   7.820  21.610  1.00  0.00            
ATOM   2321  OW  SOL   354       4.880  13.850  20.360  1.00  0.00            
ATOM   2322  HW1 SOL   354       4.010  13.700  20.830  1.00  0.00            
ATOM   2323  HW2 SOL   354       4.710  14.110  19.410  1.00  0.00            
ATOM   2324  OW  SOL   355      16.640  12.800  25.190  1.00  0.00            
ATOM   2325  HW1 SOL   355      17.630  12.880  25.330  1.00  0.00            
ATOM   2326  HW2 SOL   355      16.190  13.640  25.500  1.00  0.00            
ATOM   2327  OW  SOL   356      13.900   5.750  19.400  1.00  0.00            
ATOM   2328  HW1 SOL   356      13.360   5.540  20.210  1.00  0.00            
ATOM   2329  HW2 SOL   356      14.810   5.340  19.490  1.00  0.00            
ATOM   2330  OW  SOL   357       5.270   2.560  21.900  1.00  0.00            
ATOM   2331  HW1 SOL   357       5.540   1.970  21.150  1.00  0.00            
ATOM   2332  HW2 SOL   357       5.270   3.510  21.590  1.00  0.00            
ATOM   2333  OW  SOL   358      17.540  12.230  34.500  1.00  0.00            
ATOM   2334  HW1 SOL   358      18.450  11.840  34.370  1.00  0.00            
ATOM   2335  HW2 SOL   358      17.620  13.190  34.740  1.00  0.00            
ATOM   2336  OW  SOL   359      10.640  13.470  32.020  1.00  0.00            
ATOM   2337  HW1 SOL   359       9.840  13.240  32.570  1.00  0.00            
ATOM   2338  HW2 SOL   359      11.470  13.210  32.510  1.00  0.00            
ATOM   2339  OW  SOL   360      15.920  16.290  34.870  1.00  0.00            
ATOM   2340  HW1 SOL   360      16.190  16.630  33.970  1.00  0.00            
ATOM   2341  HW2 SOL   360      16.710  15.910  35.330  1.00  0.00            
ATOM   2342  OW  SOL   361      11.110  11.950  29.620  1.00  0.00            
ATOM   2343  HW1 SOL   361      10.710  12.390  30.430  1.00  0.00            
ATOM   2344  HW2 SOL   361      10.700  12.320  28.790  1.00  0.00            
ATOM   2345  OW  SOL   362      16.380  10.990  29.410  1.00  0.00            
ATOM   2346  HW1 SOL   362      16.430  11.800  30.000  1.00  0.00            
ATOM   2347  HW2 SOL   362      15.520  11.010  28.900  1.00  0.00            
ATOM   2348  OW  SOL   363       9.150   0.890  32.640  1.00  0.00            
ATOM   2349  HW1 SOL   363       9.400   0.690  31.690  1.00  0.00            
ATOM   2350  HW2 SOL   363       9.870   1.450  33.060  1.00  0.00            
ATOM   2351  OW  SOL   364       9.800  11.160  35.810  1.00  0.00            
ATOM   2352  HW1 SOL   364       8.810  11.220  35.910  1.00  0.00            
ATOM   2353  HW2 SOL   364      10.030  10.360  35.250  1.00  0.00            
ATOM   2354  OW  SOL   365       7.050  10.500  22.300  1.00  0.00            
ATOM   2355  HW1 SOL   365       6.910  10.570  23.290  1.00  0.00            
ATOM   2356  HW2 SOL   365       7.890   9.990  22.120  1.00  0.00            
ATOM   2357  OW  SOL   366       4.100   8.130  31.130  1.00  0.00            
ATOM   2358  HW1 SOL   366       4.960   8.250  31.630  1.00  0.00            
ATOM   2359  HW2 SOL   366       3.680   7.260  31.400  1.00  0.00            
ATOM   2360  OW  SOL   367      12.740   3.860  31.240  1.00  0.00            
ATOM   2361  HW1 SOL   367      12.950   4.600  31.880  1.00  0.00            
ATOM   2362  HW2 SOL   367      11.850   4.030  30.810  1.00  0.00            
ATOM   2363  OW  SOL   368       0.640  15.640  31.930  1.00  0.00            
ATOM   2364  HW1 SOL   368       0.180  16.460  31.590  1.00  0.00            
ATOM   2365  HW2 SOL   368       1.620  15.830  32.020  1.00  0.00            
ATOM   2366  OW  SOL   369       3.670  11.000  23.630  1.00  0.00            
ATOM   2367  HW1 SOL   369       3.600  11.830  23.070  1.00  0.00            
ATOM   2368  HW2 SOL   369       3.710  10.200  23.030  1.00  0.00            
ATOM   2369  OW  SOL   370       5.660   5.370  27.270  1.00  0.00            
ATOM   2370  HW1 SOL   370       5.780   6.030  26.530  1.00  0.00            
ATOM   2371  HW2 SOL   370       6.120   5.710  28.100  1.00  0.00            
ATOM   2372  OW  SOL   371      12.520  13.480  22.500  1.00  0.00            
ATOM   2373  HW1 SOL   371      13.020  14.250  22.900  1.00  0.00            
ATOM   2374  HW2 SOL   371      11.570  13.500  22.820  1.00  0.00            
ATOM   2375  OW  SOL   372      12.720  14.450  30.040  1.00  0.00            
ATOM   2376  HW1 SOL   372      13.190  14.580  30.910  1.00  0.00            
ATOM   2377  HW2 SOL   372      12.060  13.710  30.130  1.00  0.00            
ATOM   2378  OW  SOL   373      15.820   6.390  23.340  1.00  0.00            
ATOM   2379  HW1 SOL   373      15.510   7.000  24.070  1.00  0.00            
ATOM   2380  HW2 SOL   373      16.320   6.910  22.650  1.00  0.00            
ATOM   2381  OW  SOL   374       3.540  15.100  31.910  1.00  0.00            
ATOM   2382  HW1 SOL   374       3.330  14.660  31.040  1.00  0.00            
ATOM   2383  HW2 SOL   374       4.510  15.360  31.940  1.00  0.00            
ATOM   2384  OW  SOL   375       4.020   7.510  34.600  1.00  0.00            
ATOM   2385  HW1 SOL   375       4.700   8.060  34.130  1.00  0.00            
ATOM   2386  HW2 SOL   375       4.420   6.630  34.870  1.00  0.00            
ATOM   2387  OW  SOL   376      15.870   7.790  35.320  1.00  0.00            
ATOM   2388  HW1 SOL   376      14.950   8.170  35.270  1.00  0.00            
ATOM   2389  HW2 SOL   376      16.470   8.260  34.670  1.00  0.00            
ATOM   2390  OW  SOL   377      10.130   1.050  36.320  1.00  0.00            
ATOM   2391  HW1 SOL   377      10.190   1.900  35.800  1.00  0.00            
ATOM   2392  HW2 SOL   377      10.450   0.290  35.750  1.00  0.00            
ATOM   2393  OW  SOL   378       5.040   0.500  36.020  1.00  0.00            
ATOM   2394  HW1 SOL   378       4.620  -0.070  35.320  1.00  0.00            
ATOM   2395  HW2 SOL   378       4.380   1.190  36.340  1.00  0.00            
ATOM   2396  OW  SOL   379       5.730   8.700  28.910  1.00  0.00            
ATOM   2397  HW1 SOL   379       6.170   9.590  28.820  1.00  0.00            
ATOM   2398  HW2 SOL   379       5.100   8.700  29.680  1.00  0.00            
ATOM   2399  OW  SOL   380      13.600   8.620  29.070  1.00  0.00            
ATOM   2400  HW1 SOL   380      12.850   8.620  28.410  1.00  0.00            
ATOM   2401  HW2 SOL   380      13.970   7.700  29.160  1.00  0.00            
ATOM   2402  OW  SOL   381      12.090   5.250  21.370  1.00  0.00            
ATOM   2403  HW1 SOL   381      12.220   4.410  21.910  1.00  0.00            
ATOM   2404  HW2 SOL   381      11.800   5.990  21.970  1.00  0.00            
ATOM   2405  OW  SOL   382       3.070   2.130  30.930  1.00  0.00            
ATOM   2406  HW1 SOL   382       2.840   2.500  31.830  1.00  0.00            
ATOM   2407  HW2 SOL   382       2.770   1.180  30.870  1.00  0.00            
ATOM   2408  OW  SOL   383       0.370  13.100  31.440  1.00  0.00            
ATOM   2409  HW1 SOL   383       0.900  12.610  32.120  1.00  0.00            
ATOM   2410  HW2 SOL   383       0.590  14.080  31.490  1.00  0.00            
ATOM   2411  OW  SOL   384       7.320   6.340  29.260  1.00  0.00            
ATOM   2412  HW1 SOL   384       7.910   6.080  28.500  1.00  0.00            
ATOM   2413  HW2 SOL   384       7.040   7.300  29.150  1.00  0.00            
ATOM   2414  OW  SOL   385      17.280   9.350  37.160  1.00  0.00            
ATOM   2415  HW1 SOL   385      16.820   9.280  36.270  1.00  0.00            
ATOM   2416  HW2 SOL   385      16.660   9.790  37.820  1.00  0.00            
ATOM   2417  OW  SOL   386       3.070   0.630  24.800  1.00  0.00            
ATOM   2418  HW1 SOL   386       2.960   1.570  25.130  1.00  0.00            
ATOM   2419  HW2 SOL   386       3.020   0.000  25.570  1.00  0.00            
ATOM   2420  OW  SOL   387      16.220   3.670  22.360  1.00  0.00            
ATOM   2421  HW1 SOL   387      16.240   2.910  23.000  1.00  0.00            
ATOM   2422  HW2 SOL   387      15.740   4.440  22.760  1.00  0.00            
ATOM   2423  OW  SOL   388      10.230   7.660  28.280  1.00  0.00            
ATOM   2424  HW1 SOL   388      10.380   7.870  29.240  1.00  0.00            
ATOM   2425  HW2 SOL   388       9.930   6.710  28.190  1.00  0.00            
ATOM   2426  OW  SOL   389       9.800  15.730  35.620  1.00  0.00            
ATOM   2427  HW1 SOL   389       9.600  16.170  34.740  1.00  0.00            
ATOM   2428  HW2 SOL   389      10.190  14.820  35.460  1.00  0.00            
ATOM   2429  OW  SOL   390      18.590  15.180  34.670  1.00  0.00            
ATOM   2430  HW1 SOL   390      18.730  15.450  33.720  1.00  0.00            
ATOM   2431  HW2 SOL   390      19.420  15.400  35.200  1.00  0.00            
ATOM   2432  OW  SOL   391       3.500   8.980  36.660  1.00  0.00            
ATOM   2433  HW1 SOL   391       4.260   9.420  37.140  1.00  0.00            
ATOM   2434  HW2 SOL   391       3.850   8.510  35.840  1.00  0.00            
ATOM   2435  OW  SOL   392      15.400   2.740  19.870  1.00  0.00            
ATOM   2436  HW1 SOL   392      14.790   1.990  20.100  1.00  0.00            
ATOM   2437  HW2 SOL   392      15.620   3.260  20.700  1.00  0.00            
ATOM   2438  OW  SOL   393      13.030   8.380  19.040  1.00  0.00            
ATOM   2439  HW1 SOL   393      13.370   7.450  19.190  1.00  0.00            
ATOM   2440  HW2 SOL   393      13.210   8.650  18.090  1.00  0.00            
ATOM   2441  OW  SOL   394      10.680  13.330  27.110  1.00  0.00            
ATOM   2442  HW1 SOL   394      10.750  12.490  26.560  1.00  0.00            
ATOM   2443  HW2 SOL   394      11.300  14.020  26.750  1.00  0.00            
ATOM   2444  OW  SOL   395       3.190   8.100  28.110  1.00  0.00            
ATOM   2445  HW1 SOL   395       4.120   8.460  28.160  1.00  0.00            
ATOM   2446  HW2 SOL   395       3.130   7.250  28.630  1.00  0.00            
ATOM   2447  OW  SOL   396       3.390   5.090  28.680  1.00  0.00            
ATOM   2448  HW1 SOL   396       2.870   4.260  28.510  1.00  0.00            
ATOM   2449  HW2 SOL   396       4.160   5.140  28.040  1.00  0.00            
ATOM   2450  OW  SOL   397      11.380   3.800  35.400  1.00  0.00            
ATOM   2451  HW1 SOL   397      10.930   4.430  36.040  1.00  0.00            
ATOM   2452  HW2 SOL   397      12.310   4.110  35.230  1.00  0.00            
ATOM   2453  OW  SOL   398      11.600   2.070  33.390  1.00  0.00            
ATOM   2454  HW1 SOL   398      11.600   2.710  34.160  1.00  0.00            
ATOM   2455  HW2 SOL   398      11.880   2.550  32.560  1.00  0.00            
ATOM   2456  OW  SOL   399       0.080  13.260  20.620  1.00  0.00            
ATOM   2457  HW1 SOL   399      -0.850  13.470  20.310  1.00  0.00            
ATOM   2458  HW2 SOL   399       0.180  12.270  20.750  1.00  0.00            
ATOM   2459  OW  SOL   400       0.880  18.010  27.890  1.00  0.00            
ATOM   2460  HW1 SOL   400       0.460  17.150  27.620  1.00  0.00            
ATOM   2461  HW2 SOL   400       1.820  18.040  27.550  1.00  0.00            
ATOM   2462  OW  SOL   401       5.040  15.680  27.720  1.00  0.00            
ATOM   2463  HW1 SOL   401       5.700  16.420  27.810  1.00  0.00            
ATOM   2464  HW2 SOL   401       5.480  14.890  27.300  1.00  0.00            
ATOM   2465  OW  SOL   402      10.020   7.960  31.000  1.00  0.00            
ATOM   2466  HW1 SOL   402      10.430   7.640  31.860  1.00  0.00            
ATOM   2467  HW2 SOL   402       9.060   7.690  30.970  1.00  0.00            
ATOM   2468  OW  SOL   403       0.400   5.440  29.760  1.00  0.00            
ATOM   2469  HW1 SOL   403       1.250   5.110  29.350  1.00  0.00            
ATOM   2470  HW2 SOL   403       0.530   5.590  30.740  1.00  0.00            
ATOM   2471  OW  SOL   404       1.890   5.200  35.840  1.00  0.00            
ATOM   2472  HW1 SOL   404       2.480   4.800  35.140  1.00  0.00            
ATOM   2473  HW2 SOL   404       1.310   5.910  35.430  1.00  0.00            
ATOM   2474  OW  SOL   405      13.690   9.500  35.220  1.00  0.00            
ATOM   2475  HW1 SOL   405      14.080  10.390  35.420  1.00  0.00            
ATOM   2476  HW2 SOL   405      13.790   9.300  34.250  1.00  0.00            
ATOM   2477  OW  SOL   406       8.150   5.720  21.870  1.00  0.00            
ATOM   2478  HW1 SOL   406       8.220   4.830  21.410  1.00  0.00            
ATOM   2479  HW2 SOL   406       7.210   6.060  21.790  1.00  0.00            
ATOM   2480  OW  SOL   407       2.520  15.640  36.060  1.00  0.00            
ATOM   2481  HW1 SOL   407       2.220  16.210  36.820  1.00  0.00            
ATOM   2482  HW2 SOL   407       2.450  14.670  36.320  1.00  0.00            
ATOM   2483  OW  SOL   408       6.710   4.640  31.310  1.00  0.00            
ATOM   2484  HW1 SOL   408       6.370   3.750  31.010  1.00  0.00            
ATOM   2485  HW2 SOL   408       6.970   5.180  30.510  1.00  0.00            
ATOM   2486  OW  SOL   409       9.300  16.780  33.270  1.00  0.00            
ATOM   2487  HW1 SOL   409       9.060  16.600  32.320  1.00  0.00            
ATOM   2488  HW2 SOL   409       9.600  17.720  33.370  1.00  0.00            
ATOM   2489  OW  SOL   410       4.730   5.000  20.530  1.00  0.00            
ATOM   2490  HW1 SOL   410       5.340   5.800  20.570  1.00  0.00            
ATOM   2491  HW2 SOL   410       3.780   5.310  20.600  1.00  0.00            
ATOM   2492  OW  SOL   411       1.590  11.370  33.280  1.00  0.00            
ATOM   2493  HW1 SOL   411       1.810  10.760  34.040  1.00  0.00            
ATOM   2494  HW2 SOL   411       1.690  10.880  32.420  1.00  0.00            
ATOM   2495  OW  SOL   412      13.470  10.590  30.960  1.00  0.00            
ATOM   2496  HW1 SOL   412      13.710   9.960  30.220  1.00  0.00            
ATOM   2497  HW2 SOL   412      12.570  10.990  30.780  1.00  0.00            
ATOM   2498  OW  SOL   413      13.020   8.550  21.710  1.00  0.00            
ATOM   2499  HW1 SOL   413      12.160   8.240  22.130  1.00  0.00            
ATOM   2500  HW2 SOL   413      12.980   8.410  20.720  1.00  0.00            
ATOM   2501  OW  SOL   414      17.590  17.470  30.160  1.00  0.00            
ATOM   2502  HW1 SOL   414      18.200  17.770  29.430  1.00  0.00            
ATOM   2503  HW2 SOL   414      17.210  16.580  29.940  1.00  0.00            
ATOM   2504  OW  SOL   415      12.520  17.310  29.900  1.00  0.00            
ATOM   2505  HW1 SOL   415      13.360  17.360  29.360  1.00  0.00            
ATOM   2506  HW2 SOL   415      12.290  16.350  30.080  1.00  0.00            
ATOM   2507  OW  SOL   416       0.830  12.580  28.840  1.00  0.00            
ATOM   2508  HW1 SOL   416       0.780  12.570  29.840  1.00  0.00            
ATOM   2509  HW2 SOL   416       0.000  12.170  28.460  1.00  0.00            
ATOM   2510  OW  SOL   417       6.880  16.620  35.780  1.00  0.00            
ATOM   2511  HW1 SOL   417       6.320  17.430  35.870  1.00  0.00            
ATOM   2512  HW2 SOL   417       7.400  16.660  34.920  1.00  0.00            
ATOM   2513  OW  SOL   418      17.260   1.350  23.850  1.00  0.00            
ATOM   2514  HW1 SOL   418      17.990   1.180  23.180  1.00  0.00            
ATOM   2515  HW2 SOL   418      16.950   0.480  24.230  1.00  0.00            
ATOM   2516  OW  SOL   419      13.880  15.730  23.390  1.00  0.00            
ATOM   2517  HW1 SOL   419      14.550  15.850  22.650  1.00  0.00            
ATOM   2518  HW2 SOL   419      13.480  16.620  23.620  1.00  0.00            
ATOM   2519  OW  SOL   420       1.300  17.940  37.130  1.00  0.00            
ATOM   2520  HW1 SOL   420       0.890  17.200  37.660  1.00  0.00            
ATOM   2521  HW2 SOL   420       1.940  18.450  37.710  1.00  0.00            
ATOM   2522  OW  SOL   421      12.800   9.270  25.340  1.00  0.00            
ATOM   2523  HW1 SOL   421      13.400   8.460  25.360  1.00  0.00            
ATOM   2524  HW2 SOL   421      13.200   9.960  24.740  1.00  0.00            
ATOM   2525  OW  SOL   422       8.300  12.730  32.840  1.00  0.00            
ATOM   2526  HW1 SOL   422       8.250  13.060  33.790  1.00  0.00            
ATOM   2527  HW2 SOL   422       7.440  12.920  32.380  1.00  0.00            
ATOM   2528  OW  SOL   423       6.720  16.160  20.160  1.00  0.00            
ATOM   2529  HW1 SOL   423       6.810  16.260  19.170  1.00  0.00            
ATOM   2530  HW2 SOL   423       6.320  15.270  20.370  1.00  0.00            
ATOM   2531  OW  SOL   424      16.500  17.200  32.560  1.00  0.00            
ATOM   2532  HW1 SOL   424      17.030  17.300  31.720  1.00  0.00            
ATOM   2533  HW2 SOL   424      16.230  18.100  32.900  1.00  0.00            
ATOM   2534  OW  SOL   425      18.410   1.750  28.250  1.00  0.00            
ATOM   2535  HW1 SOL   425      18.800   0.900  27.890  1.00  0.00            
ATOM   2536  HW2 SOL   425      17.430   1.770  28.060  1.00  0.00            
ATOM   2537  OW  SOL   426       2.630   3.260  25.820  1.00  0.00            
ATOM   2538  HW1 SOL   426       1.840   3.770  25.480  1.00  0.00            
ATOM   2539  HW2 SOL   426       2.540   3.110  26.800  1.00  0.00            
ATOM   2540  OW  SOL   427      11.940  16.120  18.930  1.00  0.00            
ATOM   2541  HW1 SOL   427      12.000  15.190  19.300  1.00  0.00            
ATOM   2542  HW2 SOL   427      11.350  16.120  18.130  1.00  0.00            
ATOM   2543  OW  SOL   428       8.220  10.020  32.340  1.00  0.00            
ATOM   2544  HW1 SOL   428       8.620  10.010  31.420  1.00  0.00            
ATOM   2545  HW2 SOL   428       8.320  10.940  32.740  1.00  0.00            
ATOM   2546  OW  SOL   429       9.160   9.100  21.530  1.00  0.00            
ATOM   2547  HW1 SOL   429       9.790   9.480  20.850  1.00  0.00            
ATOM   2548  HW2 SOL   429       9.560   8.270  21.920  1.00  0.00            
ATOM   2549  OW  SOL   430      15.040  16.070  19.060  1.00  0.00            
ATOM   2550  HW1 SOL   430      14.120  16.440  19.130  1.00  0.00            
ATOM   2551  HW2 SOL   430      15.420  16.270  18.160  1.00  0.00            
ATOM   2552  OW  SOL   431       3.720  12.880  33.520  1.00  0.00            
ATOM   2553  HW1 SOL   431       3.590  13.810  33.180  1.00  0.00            
ATOM   2554  HW2 SOL   431       2.880  12.360  33.390  1.00  0.00            
ATOM   2555  OW  SOL   432      16.140  12.920  31.510  1.00  0.00            
ATOM   2556  HW1 SOL   432      16.740  12.950  32.310  1.00  0.00            
ATOM   2557  HW2 SOL   432      15.390  13.560  31.640  1.00  0.00            
ATOM   2558  OW  SOL   433      10.140   2.360  28.330  1.00  0.00            
ATOM   2559  HW1 SOL   433      10.060   2.000  27.400  1.00  0.00            
ATOM   2560  HW2 SOL   433      10.120   1.600  28.980  1.00  0.00            
ATOM   2561  OW  SOL   434       5.900  14.870  23.530  1.00  0.00            
ATOM   2562  HW1 SOL   434       6.320  14.290  22.830  1.00  0.00            
ATOM   2563  HW2 SOL   434       5.460  15.660  23.090  1.00  0.00            
ATOM   2564  OW  SOL   435       2.550  13.480  21.520  1.00  0.00            
ATOM   2565  HW1 SOL   435       1.590  13.490  21.250  1.00  0.00            
ATOM   2566  HW2 SOL   435       2.670  14.010  22.360  1.00  0.00            
ATOM   2567  OW  SOL   436       1.050  10.130  35.880  1.00  0.00            
ATOM   2568  HW1 SOL   436       0.280   9.800  36.420  1.00  0.00            
ATOM   2569  HW2 SOL   436       1.900   9.830  36.300  1.00  0.00            
ATOM   2570  OW  SOL   437       6.720   2.030  33.510  1.00  0.00            
ATOM   2571  HW1 SOL   437       7.620   1.870  33.110  1.00  0.00            
ATOM   2572  HW2 SOL   437       6.800   2.080  34.500  1.00  0.00            
ATOM   2573  OW  SOL   438       0.750   3.450  18.950  1.00  0.00            
ATOM   2574  HW1 SOL   438      -0.170   3.170  18.660  1.00  0.00            
ATOM   2575  HW2 SOL   438       1.060   4.220  18.390  1.00  0.00            
ATOM   2576  OW  SOL   439      14.400   8.560  32.600  1.00  0.00            
ATOM   2577  HW1 SOL   439      13.830   9.080  31.970  1.00  0.00            
ATOM   2578  HW2 SOL   439      15.360   8.680  32.360  1.00  0.00            
ATOM   2579  OW  SOL   440       0.720   1.660  21.800  1.00  0.00            
ATOM   2580  HW1 SOL   440       0.550   2.490  21.260  1.00  0.00            
ATOM   2581  HW2 SOL   440       1.620   1.290  21.580  1.00  0.00            
ATOM   2582  OW  SOL   441      11.830  13.350  19.810  1.00  0.00            
ATOM   2583  HW1 SOL   441      10.840  13.240  19.830  1.00  0.00            
ATOM   2584  HW2 SOL   441      12.170  13.500  20.740  1.00  0.00            
ATOM   2585  OW  SOL   442       6.130   8.420  32.930  1.00  0.00            
ATOM   2586  HW1 SOL   442       6.690   9.230  32.760  1.00  0.00            
ATOM   2587  HW2 SOL   442       6.720   7.620  32.960  1.00  0.00            
ATOM   2588  OW  SOL   443      14.930  17.670  28.210  1.00  0.00            
ATOM   2589  HW1 SOL   443      15.260  18.310  27.520  1.00  0.00            
ATOM   2590  HW2 SOL   443      15.590  17.610  28.960  1.00  0.00            
ATOM   2591  OW  SOL   444       7.160   5.650  35.700  1.00  0.00            
ATOM   2592  HW1 SOL   444       7.350   6.300  36.440  1.00  0.00            
ATOM   2593  HW2 SOL   444       7.760   4.850  35.790  1.00  0.00            
ATOM   2594  OW  SOL   445      14.500  12.200  34.950  1.00  0.00            
ATOM   2595  HW1 SOL   445      14.410  12.100  35.940  1.00  0.00            
ATOM   2596  HW2 SOL   445      15.460  12.130  34.690  1.00  0.00            
ATOM   2597  OW  SOL   446       3.900  17.410  34.220  1.00  0.00            
ATOM   2598  HW1 SOL   446       2.990  17.820  34.200  1.00  0.00            
ATOM   2599  HW2 SOL   446       3.830  16.470  34.540  1.00  0.00            
ATOM   2600  OW  SOL   447      16.740   8.830  31.160  1.00  0.00            
ATOM   2601  HW1 SOL   447      16.470   7.940  30.790  1.00  0.00            
ATOM   2602  HW2 SOL   447      16.750   9.510  30.430  1.00  0.00            
ATOM   2603  OW  SOL   448      12.250   3.250  23.110  1.00  0.00            
ATOM   2604  HW1 SOL   448      12.900   2.510  23.000  1.00  0.00            
ATOM   2605  HW2 SOL   448      12.450   3.750  23.950  1.00  0.00            
ATOM   2606  OW  SOL   449       5.940   7.450  25.140  1.00  0.00            
ATOM   2607  HW1 SOL   449       6.440   8.300  24.950  1.00  0.00            
ATOM   2608  HW2 SOL   449       5.060   7.470  24.660  1.00  0.00            
ATOM   2609  OW  SOL   450      17.770   3.420  35.040  1.00  0.00            
ATOM   2610  HW1 SOL   450      17.600   3.730  34.100  1.00  0.00            
ATOM   2611  HW2 SOL   450      16.930   3.050  35.420  1.00  0.00            
ATOM   2612  OW  SOL   451      17.300   9.340  33.790  1.00  0.00            
ATOM   2613  HW1 SOL   451      17.680  10.250  33.940  1.00  0.00            
ATOM   2614  HW2 SOL   451      17.220   9.170  32.800  1.00  0.00            
ATOM   2615  OW  SOL   452       8.590  13.740  18.780  1.00  0.00            
ATOM   2616  HW1 SOL   452       8.130  13.890  19.660  1.00  0.00            
ATOM   2617  HW2 SOL   452       9.030  14.590  18.480  1.00  0.00            
ATOM   2618  OW  SOL   453       6.610  17.900  28.150  1.00  0.00            
ATOM   2619  HW1 SOL   453       6.150  18.780  28.020  1.00  0.00            
ATOM   2620  HW2 SOL   453       7.600  18.020  28.080  1.00  0.00            
ATOM   2621  OW  SOL   454       8.590   9.560  27.230  1.00  0.00            
ATOM   2622  HW1 SOL   454       9.130   8.870  27.710  1.00  0.00            
ATOM   2623  HW2 SOL   454       8.270  10.250  27.890  1.00  0.00            
ATOM   2624  OW  SOL   455      18.610  15.690  27.130  1.00  0.00            
ATOM   2625  HW1 SOL   455      17.900  15.570  26.430  1.00  0.00            
ATOM   2626  HW2 SOL   455      18.620  14.900  27.730  1.00  0.00            
ATOM   2627  OW  SOL   456       2.210  13.140  37.060  1.00  0.00            
ATOM   2628  HW1 SOL   456       1.560  12.410  36.850  1.00  0.00            
ATOM   2629  HW2 SOL   456       2.250  13.280  38.040  1.00  0.00            
ATOM   2630  OW  SOL   457       0.790  12.400  25.150  1.00  0.00            
ATOM   2631  HW1 SOL   457       0.780  11.930  26.030  1.00  0.00            
ATOM   2632  HW2 SOL   457       1.610  12.120  24.640  1.00  0.00            
ATOM   2633  OW  SOL   458       6.720  13.910  34.860  1.00  0.00            
ATOM   2634  HW1 SOL   458       5.940  13.410  35.240  1.00  0.00            
ATOM   2635  HW2 SOL   458       6.690  14.860  35.170  1.00  0.00            
ATOM   2636  OW  SOL   459      18.240   1.920  30.890  1.00  0.00            
ATOM   2637  HW1 SOL   459      18.200   1.020  31.330  1.00  0.00            
ATOM   2638  HW2 SOL   459      18.270   1.810  29.900  1.00  0.00            
ATOM   2639  OW  SOL   460       4.280   4.240  23.820  1.00  0.00            
ATOM   2640  HW1 SOL   460       4.580   3.520  23.200  1.00  0.00            
ATOM   2641  HW2 SOL   460       3.890   3.840  24.650  1.00  0.00            
ATOM   2642  OW  SOL   461      17.050  14.870  29.660  1.00  0.00            
ATOM   2643  HW1 SOL   461      16.120  14.620  29.390  1.00  0.00            
ATOM   2644  HW2 SOL   461      17.310  14.370  30.480  1.00  0.00            
ATOM   2645  OW  SOL   462       3.170   5.470  31.420  1.00  0.00            
ATOM   2646  HW1 SOL   462       3.550   4.880  32.140  1.00  0.00            
ATOM   2647  HW2 SOL   462       3.570   5.210  30.540  1.00  0.00            
ATOM   2648  OW  SOL   463       8.120  15.860  25.490  1.00  0.00            
ATOM   2649  HW1 SOL   463       8.440  15.960  24.550  1.00  0.00            
ATOM   2650  HW2 SOL   463       7.330  15.240  25.510  1.00  0.00            
ATOM   2651  OW  SOL   464      14.240   2.140  29.740  1.00  0.00            
ATOM   2652  HW1 SOL   464      14.760   1.490  30.290  1.00  0.00            
ATOM   2653  HW2 SOL   464      13.750   2.770  30.350  1.00  0.00            
ATOM   2654  OW  SOL   465      10.010   0.340  30.160  1.00  0.00            
ATOM   2655  HW1 SOL   465       9.380  -0.380  29.850  1.00  0.00            
ATOM   2656  HW2 SOL   465      10.940  -0.020  30.160  1.00  0.00            
ATOM   2657  OW  SOL   466       7.700  13.300  21.630  1.00  0.00            
ATOM   2658  HW1 SOL   466       7.240  12.430  21.800  1.00  0.00            
ATOM   2659  HW2 SOL   466       8.610  13.270  22.040  1.00  0.00            
ATOM   2660  OW  SOL   467       6.180  15.670  31.460  1.00  0.00            
ATOM   2661  HW1 SOL   467       6.130  16.490  32.030  1.00  0.00            
ATOM   2662  HW2 SOL   467       7.070  15.640  31.010  1.00  0.00            
ATOM   2663  OW  SOL   468      13.520   0.520  20.300  1.00  0.00            
ATOM   2664  HW1 SOL   468      13.870   0.110  19.460  1.00  0.00            
ATOM   2665  HW2 SOL   468      12.620   0.140  20.500  1.00  0.00            
ATOM   2666  OW  SOL   469      13.000   4.530  25.530  1.00  0.00            
ATOM   2667  HW1 SOL   469      12.410   5.330  25.570  1.00  0.00            
ATOM   2668  HW2 SOL   469      13.150   4.180  26.460  1.00  0.00            
ATOM   2669  OW  SOL   470      15.930   2.210  27.440  1.00  0.00            
ATOM   2670  HW1 SOL   470      15.090   2.200  27.980  1.00  0.00            
ATOM   2671  HW2 SOL   470      15.950   3.040  26.880  1.00  0.00            
ATOM   2672  OW  SOL   471       0.390  10.770  21.620  1.00  0.00            
ATOM   2673  HW1 SOL   471       1.380  10.660  21.530  1.00  0.00            
ATOM   2674  HW2 SOL   471      -0.010   9.910  21.940  1.00  0.00            
ATOM   2675  OW  SOL   472       8.750  16.460  21.990  1.00  0.00            
ATOM   2676  HW1 SOL   472       7.980  16.110  21.450  1.00  0.00            
ATOM   2677  HW2 SOL   472       8.430  17.170  22.610  1.00  0.00            
ATOM   2678  OW  SOL   473       2.300   6.280  38.370  1.00  0.00            
ATOM   2679  HW1 SOL   473       1.370   6.260  38.740  1.00  0.00            
ATOM   2680  HW2 SOL   473       2.310   5.890  37.450  1.00  0.00            
ATOM   2681  OW  SOL   474       2.250   2.750  47.200  1.00  0.00            
ATOM   2682  HW1 SOL   474       2.600   2.580  48.120  1.00  0.00            
ATOM   2683  HW2 SOL   474       1.370   2.300  47.080  1.00  0.00            
ATOM   2684  OW  SOL   475       0.190   3.680  43.710  1.00  0.00            
ATOM   2685  HW1 SOL   475      -0.630   4.110  44.100  1.00  0.00            
ATOM   2686  HW2 SOL   475      -0.090   2.950  43.080  1.00  0.00            
ATOM   2687  OW  SOL   476       5.690  12.750  48.890  1.00  0.00            
ATOM   2688  HW1 SOL   476       4.760  12.680  48.520  1.00  0.00            
ATOM   2689  HW2 SOL   476       5.800  13.640  49.330  1.00  0.00            
ATOM   2690  OW  SOL   477      15.550  15.110  44.270  1.00  0.00            
ATOM   2691  HW1 SOL   477      14.980  14.950  45.080  1.00  0.00            
ATOM   2692  HW2 SOL   477      14.960  15.210  43.470  1.00  0.00            
ATOM   2693  OW  SOL   478      11.350   7.030  44.410  1.00  0.00            
ATOM   2694  HW1 SOL   478      11.920   7.810  44.160  1.00  0.00            
ATOM   2695  HW2 SOL   478      10.750   7.290  45.170  1.00  0.00            
ATOM   2696  OW  SOL   479      17.550   6.070  39.550  1.00  0.00            
ATOM   2697  HW1 SOL   479      17.430   5.940  38.560  1.00  0.00            
ATOM   2698  HW2 SOL   479      17.250   5.260  40.040  1.00  0.00            
ATOM   2699  OW  SOL   480       7.680  11.440  47.470  1.00  0.00            
ATOM   2700  HW1 SOL   480       6.900  11.610  48.070  1.00  0.00            
ATOM   2701  HW2 SOL   480       8.020  12.310  47.110  1.00  0.00            
ATOM   2702  OW  SOL   481       8.500   7.980  55.470  1.00  0.00            
ATOM   2703  HW1 SOL   481       8.460   8.740  56.120  1.00  0.00            
ATOM   2704  HW2 SOL   481       8.720   8.340  54.560  1.00  0.00            
ATOM   2705  OW  SOL   482       6.850  10.120  43.890  1.00  0.00            
ATOM   2706  HW1 SOL   482       7.540   9.960  44.590  1.00  0.00            
ATOM   2707  HW2 SOL   482       6.120  10.690  44.270  1.00  0.00            
ATOM   2708  OW  SOL   483       6.860  11.610  55.270  1.00  0.00            
ATOM   2709  HW1 SOL   483       7.460  12.400  55.410  1.00  0.00            
ATOM   2710  HW2 SOL   483       6.000  11.920  54.860  1.00  0.00            
ATOM   2711  OW  SOL   484       3.350  14.350  47.850  1.00  0.00            
ATOM   2712  HW1 SOL   484       2.570  14.040  47.320  1.00  0.00            
ATOM   2713  HW2 SOL   484       3.930  14.930  47.280  1.00  0.00            
ATOM   2714  OW  SOL   485      14.600  15.050  50.630  1.00  0.00            
ATOM   2715  HW1 SOL   485      14.840  15.990  50.890  1.00  0.00            
ATOM   2716  HW2 SOL   485      14.440  14.510  51.450  1.00  0.00            
ATOM   2717  OW  SOL   486       4.380   3.920  52.230  1.00  0.00            
ATOM   2718  HW1 SOL   486       5.200   3.360  52.320  1.00  0.00            
ATOM   2719  HW2 SOL   486       3.570   3.340  52.270  1.00  0.00            
ATOM   2720  OW  SOL   487      16.030   4.470  44.610  1.00  0.00            
ATOM   2721  HW1 SOL   487      15.290   4.930  44.110  1.00  0.00            
ATOM   2722  HW2 SOL   487      16.540   5.150  45.140  1.00  0.00            
ATOM   2723  OW  SOL   488       2.310  17.130  42.070  1.00  0.00            
ATOM   2724  HW1 SOL   488       2.650  17.900  42.610  1.00  0.00            
ATOM   2725  HW2 SOL   488       2.750  17.130  41.170  1.00  0.00            
ATOM   2726  OW  SOL   489      11.270  13.410  54.140  1.00  0.00            
ATOM   2727  HW1 SOL   489      11.740  13.410  55.020  1.00  0.00            
ATOM   2728  HW2 SOL   489      10.790  12.540  54.030  1.00  0.00            
ATOM   2729  OW  SOL   490       2.300  14.340  42.620  1.00  0.00            
ATOM   2730  HW1 SOL   490       2.040  15.300  42.620  1.00  0.00            
ATOM   2731  HW2 SOL   490       1.590  13.800  43.070  1.00  0.00            
ATOM   2732  OW  SOL   491       2.400  10.910  46.100  1.00  0.00            
ATOM   2733  HW1 SOL   491       2.540  10.070  46.620  1.00  0.00            
ATOM   2734  HW2 SOL   491       1.850  11.550  46.650  1.00  0.00            
ATOM   2735  OW  SOL   492       6.200  17.860  51.630  1.00  0.00            
ATOM   2736  HW1 SOL   492       5.280  17.690  51.980  1.00  0.00            
ATOM   2737  HW2 SOL   492       6.480  18.780  51.890  1.00  0.00            
ATOM   2738  OW  SOL   493       6.060   9.640  38.470  1.00  0.00            
ATOM   2739  HW1 SOL   493       6.130  10.480  37.930  1.00  0.00            
ATOM   2740  HW2 SOL   493       6.520   9.770  39.350  1.00  0.00            
ATOM   2741  OW  SOL   494      15.940   1.140  52.040  1.00  0.00            
ATOM   2742  HW1 SOL   494      15.760   1.810  51.320  1.00  0.00            
ATOM   2743  HW2 SOL   494      15.910   1.600  52.930  1.00  0.00            
ATOM   2744  OW  SOL   495       1.220   6.430  42.870  1.00  0.00            
ATOM   2745  HW1 SOL   495       0.770   5.550  43.040  1.00  0.00            
ATOM   2746  HW2 SOL   495       1.210   6.970  43.710  1.00  0.00            
ATOM   2747  OW  SOL   496      18.420  17.670  40.830  1.00  0.00            
ATOM   2748  HW1 SOL   496      18.960  17.380  41.630  1.00  0.00            
ATOM   2749  HW2 SOL   496      18.720  18.570  40.540  1.00  0.00            
ATOM   2750  OW  SOL   497       0.270  15.960  38.410  1.00  0.00            
ATOM   2751  HW1 SOL   497       0.080  15.000  38.620  1.00  0.00            
ATOM   2752  HW2 SOL   497      -0.060  16.540  39.160  1.00  0.00            
ATOM   2753  OW  SOL   498      16.890   9.220  43.360  1.00  0.00            
ATOM   2754  HW1 SOL   498      17.840   8.930  43.440  1.00  0.00            
ATOM   2755  HW2 SOL   498      16.810   9.870  42.610  1.00  0.00            
ATOM   2756  OW  SOL   499      16.410  11.080  41.560  1.00  0.00            
ATOM   2757  HW1 SOL   499      17.270  11.100  41.040  1.00  0.00            
ATOM   2758  HW2 SOL   499      16.550  11.550  42.440  1.00  0.00            
ATOM   2759  OW  SOL   500       1.130   7.370  53.210  1.00  0.00            
ATOM   2760  HW1 SOL   500       2.010   7.240  53.660  1.00  0.00            
ATOM   2761  HW2 SOL   500       1.000   8.340  52.990  1.00  0.00            
ATOM   2762  OW  SOL   501       6.130  13.650  44.500  1.00  0.00            
ATOM   2763  HW1 SOL   501       5.640  12.780  44.590  1.00  0.00            
ATOM   2764  HW2 SOL   501       5.900  14.080  43.630  1.00  0.00            
ATOM   2765  OW  SOL   502      12.930  12.280  51.470  1.00  0.00            
ATOM   2766  HW1 SOL   502      13.300  11.550  50.890  1.00  0.00            
ATOM   2767  HW2 SOL   502      13.450  12.330  52.320  1.00  0.00            
ATOM   2768  OW  SOL   503       8.090   0.040  42.260  1.00  0.00            
ATOM   2769  HW1 SOL   503       8.490   0.950  42.170  1.00  0.00            
ATOM   2770  HW2 SOL   503       7.090   0.120  42.320  1.00  0.00            
ATOM   2771  OW  SOL   504       1.970   9.760  49.880  1.00  0.00            
ATOM   2772  HW1 SOL   504       2.860   9.310  49.740  1.00  0.00            
ATOM   2773  HW2 SOL   504       1.240   9.110  49.690  1.00  0.00            
ATOM   2774  OW  SOL   505      15.250   9.990  39.140  1.00  0.00            
ATOM   2775  HW1 SOL   505      14.620   9.230  39.270  1.00  0.00            
ATOM   2776  HW2 SOL   505      15.730  10.170  40.000  1.00  0.00            
ATOM   2777  OW  SOL   506      11.870  17.920  53.400  1.00  0.00            
ATOM   2778  HW1 SOL   506      12.110  18.520  52.640  1.00  0.00            
ATOM   2779  HW2 SOL   506      11.940  16.970  53.100  1.00  0.00            
ATOM   2780  OW  SOL   507      16.670  17.140  42.960  1.00  0.00            
ATOM   2781  HW1 SOL   507      16.260  16.910  42.080  1.00  0.00            
ATOM   2782  HW2 SOL   507      16.490  16.400  43.610  1.00  0.00            
ATOM   2783  OW  SOL   508       5.980   7.290  39.940  1.00  0.00            
ATOM   2784  HW1 SOL   508       6.220   7.980  39.260  1.00  0.00            
ATOM   2785  HW2 SOL   508       5.200   7.620  40.480  1.00  0.00            
ATOM   2786  OW  SOL   509      12.810   3.450  46.680  1.00  0.00            
ATOM   2787  HW1 SOL   509      11.950   2.950  46.550  1.00  0.00            
ATOM   2788  HW2 SOL   509      13.430   2.910  47.240  1.00  0.00            
ATOM   2789  OW  SOL   510      15.760  16.620  40.310  1.00  0.00            
ATOM   2790  HW1 SOL   510      16.650  17.080  40.340  1.00  0.00            
ATOM   2791  HW2 SOL   510      15.550  16.380  39.360  1.00  0.00            
ATOM   2792  OW  SOL   511       8.070   6.050  51.890  1.00  0.00            
ATOM   2793  HW1 SOL   511       7.600   6.020  52.780  1.00  0.00            
ATOM   2794  HW2 SOL   511       7.560   5.500  51.230  1.00  0.00            
ATOM   2795  OW  SOL   512      13.940   4.690  53.980  1.00  0.00            
ATOM   2796  HW1 SOL   512      13.740   5.120  54.860  1.00  0.00            
ATOM   2797  HW2 SOL   512      14.720   4.070  54.070  1.00  0.00            
ATOM   2798  OW  SOL   513       9.730   8.900  52.960  1.00  0.00            
ATOM   2799  HW1 SOL   513      10.190   8.060  52.670  1.00  0.00            
ATOM   2800  HW2 SOL   513       9.170   9.240  52.210  1.00  0.00            
ATOM   2801  OW  SOL   514       9.910   4.100  49.660  1.00  0.00            
ATOM   2802  HW1 SOL   514       9.140   4.440  50.200  1.00  0.00            
ATOM   2803  HW2 SOL   514       9.570   3.590  48.870  1.00  0.00            
ATOM   2804  OW  SOL   515      10.410   7.010  41.530  1.00  0.00            
ATOM   2805  HW1 SOL   515      10.670   6.970  42.490  1.00  0.00            
ATOM   2806  HW2 SOL   515       9.560   6.500  41.390  1.00  0.00            
ATOM   2807  OW  SOL   516       0.760   8.110  45.130  1.00  0.00            
ATOM   2808  HW1 SOL   516       1.750   7.990  45.220  1.00  0.00            
ATOM   2809  HW2 SOL   516       0.520   9.060  45.340  1.00  0.00            
ATOM   2810  OW  SOL   517       1.300  18.210  52.950  1.00  0.00            
ATOM   2811  HW1 SOL   517       1.200  18.060  53.940  1.00  0.00            
ATOM   2812  HW2 SOL   517       0.440  18.570  52.590  1.00  0.00            
ATOM   2813  OW  SOL   518       8.650   3.480  39.190  1.00  0.00            
ATOM   2814  HW1 SOL   518       9.240   4.110  38.700  1.00  0.00            
ATOM   2815  HW2 SOL   518       8.840   2.540  38.900  1.00  0.00            
ATOM   2816  OW  SOL   519      17.190   5.850  55.550  1.00  0.00            
ATOM   2817  HW1 SOL   519      16.930   6.740  55.190  1.00  0.00            
ATOM   2818  HW2 SOL   519      17.170   5.170  54.820  1.00  0.00            
ATOM   2819  OW  SOL   520      13.620  11.440  42.690  1.00  0.00            
ATOM   2820  HW1 SOL   520      14.450  11.150  42.210  1.00  0.00            
ATOM   2821  HW2 SOL   520      13.130  12.110  42.130  1.00  0.00            
ATOM   2822  OW  SOL   521       5.500   1.960  46.090  1.00  0.00            
ATOM   2823  HW1 SOL   521       5.450   1.910  47.090  1.00  0.00            
ATOM   2824  HW2 SOL   521       5.520   2.920  45.800  1.00  0.00            
ATOM   2825  OW  SOL   522      10.080  14.560  42.010  1.00  0.00            
ATOM   2826  HW1 SOL   522       9.620  15.280  41.490  1.00  0.00            
ATOM   2827  HW2 SOL   522      10.040  14.760  42.990  1.00  0.00            
ATOM   2828  OW  SOL   523       3.510  18.010  45.770  1.00  0.00            
ATOM   2829  HW1 SOL   523       4.010  17.150  45.830  1.00  0.00            
ATOM   2830  HW2 SOL   523       4.160  18.780  45.740  1.00  0.00            
ATOM   2831  OW  SOL   524      17.950  10.660  45.970  1.00  0.00            
ATOM   2832  HW1 SOL   524      17.330  10.510  45.210  1.00  0.00            
ATOM   2833  HW2 SOL   524      17.430  10.770  46.820  1.00  0.00            
ATOM   2834  OW  SOL   525      12.270  15.500  52.300  1.00  0.00            
ATOM   2835  HW1 SOL   525      12.330  14.730  52.940  1.00  0.00            
ATOM   2836  HW2 SOL   525      11.750  15.240  51.500  1.00  0.00            
ATOM   2837  OW  SOL   526       3.210   9.430  39.660  1.00  0.00            
ATOM   2838  HW1 SOL   526       4.030   9.820  39.240  1.00  0.00            
ATOM   2839  HW2 SOL   526       2.940   8.610  39.170  1.00  0.00            
ATOM   2840  OW  SOL   527      14.580   7.350  44.520  1.00  0.00            
ATOM   2841  HW1 SOL   527      14.530   6.700  45.270  1.00  0.00            
ATOM   2842  HW2 SOL   527      15.380   7.940  44.650  1.00  0.00            
ATOM   2843  OW  SOL   528       4.610  12.660  54.510  1.00  0.00            
ATOM   2844  HW1 SOL   528       4.110  12.670  53.650  1.00  0.00            
ATOM   2845  HW2 SOL   528       3.980  12.480  55.270  1.00  0.00            
ATOM   2846  OW  SOL   529      11.110  17.760  39.610  1.00  0.00            
ATOM   2847  HW1 SOL   529      10.510  17.140  40.110  1.00  0.00            
ATOM   2848  HW2 SOL   529      11.420  17.320  38.760  1.00  0.00            
ATOM   2849  OW  SOL   530       2.020   2.850  52.220  1.00  0.00            
ATOM   2850  HW1 SOL   530       1.220   3.450  52.090  1.00  0.00            
ATOM   2851  HW2 SOL   530       1.920   2.360  53.080  1.00  0.00            
ATOM   2852  OW  SOL   531      16.320  13.770  38.050  1.00  0.00            
ATOM   2853  HW1 SOL   531      16.000  14.710  37.950  1.00  0.00            
ATOM   2854  HW2 SOL   531      15.560  13.140  37.930  1.00  0.00            
ATOM   2855  OW  SOL   532       4.640  17.430  40.470  1.00  0.00            
ATOM   2856  HW1 SOL   532       4.970  17.820  41.330  1.00  0.00            
ATOM   2857  HW2 SOL   532       5.400  17.360  39.820  1.00  0.00            
ATOM   2858  OW  SOL   533      14.000   1.070  41.500  1.00  0.00            
ATOM   2859  HW1 SOL   533      13.760   0.700  40.600  1.00  0.00            
ATOM   2860  HW2 SOL   533      14.990   1.230  41.540  1.00  0.00            
ATOM   2861  OW  SOL   534       2.490  17.850  49.650  1.00  0.00            
ATOM   2862  HW1 SOL   534       3.060  17.200  50.150  1.00  0.00            
ATOM   2863  HW2 SOL   534       2.330  17.520  48.720  1.00  0.00            
ATOM   2864  OW  SOL   535       9.400  16.980  46.280  1.00  0.00            
ATOM   2865  HW1 SOL   535      10.200  16.410  46.490  1.00  0.00            
ATOM   2866  HW2 SOL   535       8.910  16.580  45.510  1.00  0.00            
ATOM   2867  OW  SOL   536       3.820   7.000  42.040  1.00  0.00            
ATOM   2868  HW1 SOL   536       4.270   6.100  42.010  1.00  0.00            
ATOM   2869  HW2 SOL   536       2.880   6.890  42.370  1.00  0.00            
ATOM   2870  OW  SOL   537      15.470   2.220  54.530  1.00  0.00            
ATOM   2871  HW1 SOL   537      15.420   2.590  55.450  1.00  0.00            
ATOM   2872  HW2 SOL   537      14.750   1.530  54.410  1.00  0.00            
ATOM   2873  OW  SOL   538       6.140   1.220  38.410  1.00  0.00            
ATOM   2874  HW1 SOL   538       7.120   1.000  38.480  1.00  0.00            
ATOM   2875  HW2 SOL   538       5.830   1.050  37.480  1.00  0.00            
ATOM   2876  OW  SOL   539       7.810   2.640  54.730  1.00  0.00            
ATOM   2877  HW1 SOL   539       8.480   2.030  55.160  1.00  0.00            
ATOM   2878  HW2 SOL   539       7.080   2.830  55.380  1.00  0.00            
ATOM   2879  OW  SOL   540       8.880  15.140  49.190  1.00  0.00            
ATOM   2880  HW1 SOL   540       8.650  14.890  48.250  1.00  0.00            
ATOM   2881  HW2 SOL   540       9.490  14.450  49.580  1.00  0.00            
ATOM   2882  OW  SOL   541      13.510   5.900  51.570  1.00  0.00            
ATOM   2883  HW1 SOL   541      13.790   5.470  52.420  1.00  0.00            
ATOM   2884  HW2 SOL   541      13.760   6.860  51.580  1.00  0.00            
ATOM   2885  OW  SOL   542       8.030  14.020  46.480  1.00  0.00            
ATOM   2886  HW1 SOL   542       8.930  14.160  46.060  1.00  0.00            
ATOM   2887  HW2 SOL   542       7.320  14.040  45.770  1.00  0.00            
ATOM   2888  OW  SOL   543       9.220   5.030  46.230  1.00  0.00            
ATOM   2889  HW1 SOL   543       8.970   4.940  45.270  1.00  0.00            
ATOM   2890  HW2 SOL   543       9.700   4.210  46.540  1.00  0.00            
ATOM   2891  OW  SOL   544       5.390   0.640  42.360  1.00  0.00            
ATOM   2892  HW1 SOL   544       4.580   0.650  42.940  1.00  0.00            
ATOM   2893  HW2 SOL   544       5.420   1.470  41.810  1.00  0.00            
ATOM   2894  OW  SOL   545      14.340  11.880  37.650  1.00  0.00            
ATOM   2895  HW1 SOL   545      14.660  11.120  38.220  1.00  0.00            
ATOM   2896  HW2 SOL   545      13.420  12.150  37.950  1.00  0.00            
ATOM   2897  OW  SOL   546       2.970   0.350  38.950  1.00  0.00            
ATOM   2898  HW1 SOL   546       3.460   1.190  38.740  1.00  0.00            
ATOM   2899  HW2 SOL   546       3.590  -0.300  39.400  1.00  0.00            
ATOM   2900  OW  SOL   547       9.350   2.360  42.040  1.00  0.00            
ATOM   2901  HW1 SOL   547       8.870   2.770  41.260  1.00  0.00            
ATOM   2902  HW2 SOL   547      10.340   2.340  41.850  1.00  0.00            
ATOM   2903  OW  SOL   548      10.760   6.830  51.880  1.00  0.00            
ATOM   2904  HW1 SOL   548       9.960   6.220  51.910  1.00  0.00            
ATOM   2905  HW2 SOL   548      11.570   6.300  51.640  1.00  0.00            
ATOM   2906  OW  SOL   549      12.270  15.700  45.170  1.00  0.00            
ATOM   2907  HW1 SOL   549      12.480  16.440  44.520  1.00  0.00            
ATOM   2908  HW2 SOL   549      12.950  15.700  45.900  1.00  0.00            
ATOM   2909  OW  SOL   550       4.590  11.520  44.650  1.00  0.00            
ATOM   2910  HW1 SOL   550       3.880  11.250  45.300  1.00  0.00            
ATOM   2911  HW2 SOL   550       4.330  11.240  43.720  1.00  0.00            
ATOM   2912  OW  SOL   551      12.710  17.970  43.150  1.00  0.00            
ATOM   2913  HW1 SOL   551      13.150  18.610  42.510  1.00  0.00            
ATOM   2914  HW2 SOL   551      12.210  18.490  43.850  1.00  0.00            
ATOM   2915  OW  SOL   552      10.320   5.490  37.400  1.00  0.00            
ATOM   2916  HW1 SOL   552       9.910   6.310  37.010  1.00  0.00            
ATOM   2917  HW2 SOL   552      10.960   5.750  38.130  1.00  0.00            
ATOM   2918  OW  SOL   553       0.780   5.560  51.100  1.00  0.00            
ATOM   2919  HW1 SOL   553       1.700   5.550  50.690  1.00  0.00            
ATOM   2920  HW2 SOL   553       0.720   6.300  51.770  1.00  0.00            
ATOM   2921  OW  SOL   554       5.610   2.220  48.710  1.00  0.00            
ATOM   2922  HW1 SOL   554       5.990   1.380  49.080  1.00  0.00            
ATOM   2923  HW2 SOL   554       4.730   2.410  49.150  1.00  0.00            
ATOM   2924  OW  SOL   555       8.660   4.540  43.660  1.00  0.00            
ATOM   2925  HW1 SOL   555       8.340   5.260  43.040  1.00  0.00            
ATOM   2926  HW2 SOL   555       8.900   3.730  43.130  1.00  0.00            
ATOM   2927  OW  SOL   556      10.170   0.390  44.770  1.00  0.00            
ATOM   2928  HW1 SOL   556       9.450   0.440  44.080  1.00  0.00            
ATOM   2929  HW2 SOL   556       9.930  -0.300  45.460  1.00  0.00            
ATOM   2930  OW  SOL   557      14.290  11.730  45.910  1.00  0.00            
ATOM   2931  HW1 SOL   557      13.740  10.890  45.840  1.00  0.00            
ATOM   2932  HW2 SOL   557      14.550  12.020  44.990  1.00  0.00            
ATOM   2933  OW  SOL   558      14.660   5.900  47.160  1.00  0.00            
ATOM   2934  HW1 SOL   558      14.360   4.950  47.230  1.00  0.00            
ATOM   2935  HW2 SOL   558      15.390   6.060  47.820  1.00  0.00            
ATOM   2936  OW  SOL   559      18.570   8.330  41.010  1.00  0.00            
ATOM   2937  HW1 SOL   559      18.990   7.690  41.650  1.00  0.00            
ATOM   2938  HW2 SOL   559      18.190   7.820  40.230  1.00  0.00            
ATOM   2939  OW  SOL   560       4.880  13.850  38.980  1.00  0.00            
ATOM   2940  HW1 SOL   560       4.010  13.700  39.450  1.00  0.00            
ATOM   2941  HW2 SOL   560       4.710  14.110  38.030  1.00  0.00            
ATOM   2942  OW  SOL   561      16.640  12.800  43.810  1.00  0.00            
ATOM   2943  HW1 SOL   561      17.630  12.880  43.950  1.00  0.00            
ATOM   2944  HW2 SOL   561      16.190  13.640  44.120  1.00  0.00            
ATOM   2945  OW  SOL   562      13.900   5.750  38.020  1.00  0.00            
ATOM   2946  HW1 SOL   562      13.360   5.540  38.830  1.00  0.00            
ATOM   2947  HW2 SOL   562      14.810   5.340  38.110  1.00  0.00            
ATOM   2948  OW  SOL   563       5.270   2.560  40.520  1.00  0.00            
ATOM   2949  HW1 SOL   563       5.540   1.970  39.770  1.00  0.00            
ATOM   2950  HW2 SOL   563       5.270   3.510  40.210  1.00  0.00            
ATOM   2951  OW  SOL   564      17.540  12.230  53.120  1.00  0.00            
ATOM   2952  HW1 SOL   564      18.450  11.840  52.990  1.00  0.00            
ATOM   2953  HW2 SOL   564      17.620  13.190  53.360  1.00  0.00            
ATOM   2954  OW  SOL   565      10.640  13.470  50.640  1.00  0.00            
ATOM   2955  HW1 SOL   565       9.840  13.240  51.190  1.00  0.00            
ATOM   2956  HW2 SOL   565      11.470  13.210  51.130  1.00  0.00            
ATOM   2957  OW  SOL   566      15.920  16.290  53.490  1.00  0.00            
ATOM   2958  HW1 SOL   566      16.190  16.630  52.590  1.00  0.00            
ATOM   2959  HW2 SOL   566      16.710  15.910  53.950  1.00  0.00            
ATOM   2960  OW  SOL   567      11.110  11.950  48.240  1.00  0.00            
ATOM   2961  HW1 SOL   567      10.710  12.390  49.050  1.00  0.00            
ATOM   2962  HW2 SOL   567      10.700  12.320  47.410  1.00  0.00            
ATOM   2963  OW  SOL   568      16.380  10.990  48.030  1.00  0.00            
ATOM   2964  HW1 SOL   568      16.430  11.800  48.620  1.00  0.00            
ATOM   2965  HW2 SOL   568      15.520  11.010  47.520  1.00  0.00            
ATOM   2966  OW  SOL   569       9.800  11.160  54.430  1.00  0.00            
ATOM   2967  HW1 SOL   569       8.810  11.220  54.530  1.00  0.00            
ATOM   2968  HW2 SOL   569      10.030  10.360  53.870  1.00  0.00            
ATOM   2969  OW  SOL   570       7.050  10.500  40.920  1.00  0.00            
ATOM   2970  HW1 SOL   570       6.910  10.570  41.910  1.00  0.00            
ATOM   2971  HW2 SOL   570       7.890   9.990  40.740  1.00  0.00            
ATOM   2972  OW  SOL   571       4.100   8.130  49.750  1.00  0.00            
ATOM   2973  HW1 SOL   571       4.960   8.250  50.250  1.00  0.00            
ATOM   2974  HW2 SOL   571       3.680   7.260  50.020  1.00  0.00            
ATOM   2975  OW  SOL   572      12.740   3.860  49.860  1.00  0.00            
ATOM   2976  HW1 SOL   572      12.950   4.600  50.500  1.00  0.00            
ATOM   2977  HW2 SOL   572      11.850   4.030  49.430  1.00  0.00            
ATOM   2978  OW  SOL   573       0.640  15.640  50.550  1.00  0.00            
ATOM   2979  HW1 SOL   573       0.180  16.460  50.210  1.00  0.00            
ATOM   2980  HW2 SOL   573       1.620  15.830  50.640  1.00  0.00            
ATOM   2981  OW  SOL   574       3.670  11.000  42.250  1.00  0.00            
ATOM   2982  HW1 SOL   574       3.600  11.830  41.690  1.00  0.00            
ATOM   2983  HW2 SOL   574       3.710  10.200  41.650  1.00  0.00            
ATOM   2984  OW  SOL   575       5.660   5.370  45.890  1.00  0.00            
ATOM   2985  HW1 SOL   575       5.780   6.030  45.150  1.00  0.00            
ATOM   2986  HW2 SOL   575       6.120   5.710  46.720  1.00  0.00            
ATOM   2987  OW  SOL   576      12.520  13.480  41.120  1.00  0.00            
ATOM   2988  HW1 SOL   576      13.020  14.250  41.520  1.00  0.00            
ATOM   2989  HW2 SOL   576      11.570  13.500  41.440  1.00  0.00            
ATOM   2990  OW  SOL   577      12.720  14.450  48.660  1.00  0.00            
ATOM   2991  HW1 SOL   577      13.190  14.580  49.530  1.00  0.00            
ATOM   2992  HW2 SOL   577      12.060  13.710  48.750  1.00  0.00            
ATOM   2993  OW  SOL   578      15.820   6.390  41.960  1.00  0.00            
ATOM   2994  HW1 SOL   578      15.510   7.000  42.690  1.00  0.00            
ATOM   2995  HW2 SOL   578      16.320   6.910  41.270  1.00  0.00            
ATOM   2996  OW  SOL   579       3.540  15.100  50.530  1.00  0.00            
ATOM   2997  HW1 SOL   579       3.330  14.660  49.660  1.00  0.00            
ATOM   2998  HW2 SOL   579       4.510  15.360  50.560  1.00  0.00            
ATOM   2999  OW  SOL   580       4.020   7.510  53.220  1.00  0.00            
ATOM   3000  HW1 SOL   580       4.700   8.060  52.750  1.00  0.00            
ATOM   3001  HW2 SOL   580       4.420   6.630  53.490  1.00  0.00            
ATOM   3002  OW  SOL   581      15.870   7.790  53.940  1.00  0.00            
ATOM   3003  HW1 SOL   581      14.950   8.170  53.890  1.00  0.00            
ATOM   3004  HW2 SOL   581      16.470   8.260  53.290  1.00  0.00            
ATOM   3005  OW  SOL   582      10.130   1.050  54.940  1.00  0.00            
ATOM   3006  HW1 SOL   582      10.190   1.900  54.420  1.00  0.00            
ATOM   3007  HW2 SOL   582      10.450   0.290  54.370  1.00  0.00            
ATOM   3008  OW  SOL   583       5.040   0.500  54.640  1.00  0.00            
ATOM   3009  HW1 SOL   583       4.620  -0.070  53.940  1.00  0.00            
ATOM   3010  HW2 SOL   583       4.380   1.190  54.960  1.00  0.00            
ATOM   3011  OW  SOL   584       5.730   8.700  47.530  1.00  0.00            
ATOM   3012  HW1 SOL   584       6.170   9.590  47.440  1.00  0.00            
ATOM   3013  HW2 SOL   584       5.100   8.700  48.300  1.00  0.00            
ATOM   3014  OW  SOL   585      13.600   8.620  47.690  1.00  0.00            
ATOM   3015  HW1 SOL   585      12.850   8.620  47.030  1.00  0.00            
ATOM   3016  HW2 SOL   585      13.970   7.700  47.780  1.00  0.00            
ATOM   3017  OW  SOL   586      12.090   5.250  39.990  1.00  0.00            
ATOM   3018  HW1 SOL   586      12.220   4.410  40.530  1.00  0.00            
ATOM   3019  HW2 SOL   586      11.800   5.990  40.590  1.00  0.00            
ATOM   3020  OW  SOL   587       3.070   2.130  49.550  1.00  0.00            
ATOM   3021  HW1 SOL   587       2.840   2.500  50.450  1.00  0.00            
ATOM   3022  HW2 SOL   587       2.770   1.180  49.490  1.00  0.00            
ATOM   3023  OW  SOL   588       0.370  13.100  50.060  1.00  0.00            
ATOM   3024  HW1 SOL   588       0.900  12.610  50.740  1.00  0.00            
ATOM   3025  HW2 SOL   588       0.590  14.080  50.110  1.00  0.00            
ATOM   3026  OW  SOL   589       7.320   6.340  47.880  1.00  0.00            
ATOM   3027  HW1 SOL   589       7.910   6.080  47.120  1.00  0.00            
ATOM   3028  HW2 SOL   589       7.040   7.300  47.770  1.00  0.00            
ATOM   3029  OW  SOL   590      17.280   9.350  55.780  1.00  0.00            
ATOM   3030  HW1 SOL   590      16.820   9.280  54.890  1.00  0.00            
ATOM   3031  HW2 SOL   590      16.660   9.790  56.440  1.00  0.00            
ATOM   3032  OW  SOL   591       3.070   0.630  43.420  1.00  0.00            
ATOM   3033  HW1 SOL   591       2.960   1.570  43.750  1.00  0.00            
ATOM   3034  HW2 SOL   591       3.020   0.000  44.190  1.00  0.00            
ATOM   3035  OW  SOL   592      16.220   3.670  40.980  1.00  0.00            
ATOM   3036  HW1 SOL   592      16.240   2.910  41.620  1.00  0.00            
ATOM   3037  HW2 SOL   592      15.740   4.440  41.380  1.00  0.00            
ATOM   3038  OW  SOL   593      10.230   7.660  46.900  1.00  0.00            
ATOM   3039  HW1 SOL   593      10.380   7.870  47.860  1.00  0.00            
ATOM   3040  HW2 SOL   593       9.930   6.710  46.810  1.00  0.00            
ATOM   3041  OW  SOL   594       9.800  15.730  54.240  1.00  0.00            
ATOM   3042  HW1 SOL   594       9.600  16.170  53.360  1.00  0.00            
ATOM   3043  HW2 SOL   594      10.190  14.820  54.080  1.00  0.00            
ATOM   3044  OW  SOL   595      18.590  15.180  53.290  1.00  0.00            
ATOM   3045  HW1 SOL   595      18.730  15.450  52.340  1.00  0.00            
ATOM   3046  HW2 SOL   595      19.420  15.400  53.820  1.00  0.00            
ATOM   3047  OW  SOL   596       3.500   8.980  55.280  1.00  0.00            
ATOM   3048  HW1 SOL   596       4.260   9.420  55.760  1.00  0.00            
ATOM   3049  HW2 SOL   596       3.850   8.510  54.460  1.00  0.00            
ATOM   3050  OW  SOL   597      15.400   2.740  38.490  1.00  0.00            
ATOM   3051  HW1 SOL   597      14.790   1.990  38.720  1.00  0.00            
ATOM   3052  HW2 SOL   597      15.620   3.260  39.320  1.00  0.00            
ATOM   3053  OW  SOL   598      13.030   8.380  37.660  1.00  0.00            
ATOM   3054  HW1 SOL   598      13.370   7.450  37.810  1.00  0.00            
ATOM   3055  HW2 SOL   598      13.210   8.650  36.710  1.00  0.00            
ATOM   3056  OW  SOL   599      10.680  13.330  45.730  1.00  0.00            
ATOM   3057  HW1 SOL   599      10.750  12.490  45.180  1.00  0.00            
ATOM   3058  HW2 SOL   599      11.300  14.020  45.370  1.00  0.00            
ATOM   3059  OW  SOL   600       3.190   8.100  46.730  1.00  0.00            
ATOM   3060  HW1 SOL   600       4.120   8.460  46.780  1.00  0.00            
ATOM   3061  HW2 SOL   600       3.130   7.250  47.250  1.00  0.00            
ATOM   3062  OW  SOL   601       3.390   5.090  47.300  1.00  0.00            
ATOM   3063  HW1 SOL   601       2.870   4.260  47.130  1.00  0.00            
ATOM   3064  HW2 SOL   601       4.160   5.140  46.660  1.00  0.00            
ATOM   3065  OW  SOL   602       5.110   4.150  55.320  1.00  0.00            
ATOM   3066  HW1 SOL   602       4.930   4.600  56.200  1.00  0.00            
ATOM   3067  HW2 SOL   602       5.530   4.800  54.690  1.00  0.00            
ATOM   3068  OW  SOL   603      11.380   3.800  54.020  1.00  0.00            
ATOM   3069  HW1 SOL   603      10.930   4.430  54.660  1.00  0.00            
ATOM   3070  HW2 SOL   603      12.310   4.110  53.850  1.00  0.00            
ATOM   3071  OW  SOL   604      11.600   2.070  52.010  1.00  0.00            
ATOM   3072  HW1 SOL   604      11.600   2.710  52.780  1.00  0.00            
ATOM   3073  HW2 SOL   604      11.880   2.550  51.180  1.00  0.00            
ATOM   3074  OW  SOL   605       0.080  13.260  39.240  1.00  0.00            
ATOM   3075  HW1 SOL   605      -0.850  13.470  38.930  1.00  0.00            
ATOM   3076  HW2 SOL   605       0.180  12.270  39.370  1.00  0.00            
ATOM   3077  OW  SOL   606       0.880  18.010  46.510  1.00  0.00            
ATOM   3078  HW1 SOL   606       0.460  17.150  46.240  1.00  0.00            
ATOM   3079  HW2 SOL   606       1.820  18.040  46.170  1.00  0.00            
ATOM   3080  OW  SOL   607       5.040  15.680  46.340  1.00  0.00            
ATOM   3081  HW1 SOL   607       5.700  16.420  46.430  1.00  0.00            
ATOM   3082  HW2 SOL   607       5.480  14.890  45.920  1.00  0.00            
ATOM   3083  OW  SOL   608      10.020   7.960  49.620  1.00  0.00            
ATOM   3084  HW1 SOL   608      10.430   7.640  50.480  1.00  0.00            
ATOM   3085  HW2 SOL   608       9.060   7.690  49.590  1.00  0.00            
ATOM   3086  OW  SOL   609       0.400   5.440  48.380  1.00  0.00            
ATOM   3087  HW1 SOL   609       1.250   5.110  47.970  1.00  0.00            
ATOM   3088  HW2 SOL   609       0.530   5.590  49.360  1.00  0.00            
ATOM   3089  OW  SOL   610       1.890   5.200  54.460  1.00  0.00            
ATOM   3090  HW1 SOL   610       2.480   4.800  53.760  1.00  0.00            
ATOM   3091  HW2 SOL   610       1.310   5.910  54.050  1.00  0.00            
ATOM   3092  OW  SOL   611      13.690   9.500  53.840  1.00  0.00            
ATOM   3093  HW1 SOL   611      14.080  10.390  54.040  1.00  0.00            
ATOM   3094  HW2 SOL   611      13.790   9.300  52.870  1.00  0.00            
ATOM   3095  OW  SOL   612       8.150   5.720  40.490  1.00  0.00            
ATOM   3096  HW1 SOL   612       8.220   4.830  40.030  1.00  0.00            
ATOM   3097  HW2 SOL   612       7.210   6.060  40.410  1.00  0.00            
ATOM   3098  OW  SOL   613      16.570   6.040  49.300  1.00  0.00            
ATOM   3099  HW1 SOL   613      16.190   5.350  49.920  1.00  0.00            
ATOM   3100  HW2 SOL   613      17.390   5.680  48.860  1.00  0.00            
ATOM   3101  OW  SOL   614       2.520  15.640  54.680  1.00  0.00            
ATOM   3102  HW1 SOL   614       2.220  16.210  55.440  1.00  0.00            
ATOM   3103  HW2 SOL   614       2.450  14.670  54.940  1.00  0.00            
ATOM   3104  OW  SOL   615       6.710   4.640  49.930  1.00  0.00            
ATOM   3105  HW1 SOL   615       6.370   3.750  49.630  1.00  0.00            
ATOM   3106  HW2 SOL   615       6.970   5.180  49.130  1.00  0.00            
ATOM   3107  OW  SOL   616       9.300  16.780  51.890  1.00  0.00            
ATOM   3108  HW1 SOL   616       9.060  16.600  50.940  1.00  0.00            
ATOM   3109  HW2 SOL   616       9.600  17.720  51.990  1.00  0.00            
ATOM   3110  OW  SOL   617       4.730   5.000  39.150  1.00  0.00            
ATOM   3111  HW1 SOL   617       5.340   5.800  39.190  1.00  0.00            
ATOM   3112  HW2 SOL   617       3.780   5.310  39.220  1.00  0.00            
ATOM   3113  OW  SOL   618       1.590  11.370  51.900  1.00  0.00            
ATOM   3114  HW1 SOL   618       1.810  10.760  52.660  1.00  0.00            
ATOM   3115  HW2 SOL   618       1.690  10.880  51.040  1.00  0.00            
ATOM   3116  OW  SOL   619      13.470  10.590  49.580  1.00  0.00            
ATOM   3117  HW1 SOL   619      13.710   9.960  48.840  1.00  0.00            
ATOM   3118  HW2 SOL   619      12.570  10.990  49.400  1.00  0.00            
ATOM   3119  OW  SOL   620      13.020   8.550  40.330  1.00  0.00            
ATOM   3120  HW1 SOL   620      12.160   8.240  40.750  1.00  0.00            
ATOM   3121  HW2 SOL   620      12.980   8.410  39.340  1.00  0.00            
ATOM   3122  OW  SOL   621      17.590  17.470  48.780  1.00  0.00            
ATOM   3123  HW1 SOL   621      18.200  17.770  48.050  1.00  0.00            
ATOM   3124  HW2 SOL   621      17.210  16.580  48.560  1.00  0.00            
ATOM   3125  OW  SOL   622      12.520  17.310  48.520  1.00  0.00            
ATOM   3126  HW1 SOL   622      13.360  17.360  47.980  1.00  0.00            
ATOM   3127  HW2 SOL   622      12.290  16.350  48.700  1.00  0.00            
ATOM   3128  OW  SOL   623       0.830  12.580  47.460  1.00  0.00            
ATOM   3129  HW1 SOL   623       0.780  12.570  48.460  1.00  0.00            
ATOM   3130  HW2 SOL   623       0.000  12.170  47.080  1.00  0.00            
ATOM   3131  OW  SOL   624       6.880  16.620  54.400  1.00  0.00            
ATOM   3132  HW1 SOL   624       6.320  17.430  54.490  1.00  0.00            
ATOM   3133  HW2 SOL   624       7.400  16.660  53.540  1.00  0.00            
ATOM   3134  OW  SOL   625      17.260   1.350  42.470  1.00  0.00            
ATOM   3135  HW1 SOL   625      17.990   1.180  41.800  1.00  0.00            
ATOM   3136  HW2 SOL   625      16.950   0.480  42.850  1.00  0.00            
ATOM   3137  OW  SOL   626      13.880  15.730  42.010  1.00  0.00            
ATOM   3138  HW1 SOL   626      14.550  15.850  41.270  1.00  0.00            
ATOM   3139  HW2 SOL   626      13.480  16.620  42.240  1.00  0.00            
ATOM   3140  OW  SOL   627      12.800   9.270  43.960  1.00  0.00            
ATOM   3141  HW1 SOL   627      13.400   8.460  43.980  1.00  0.00            
ATOM   3142  HW2 SOL   627      13.200   9.960  43.360  1.00  0.00            
ATOM   3143  OW  SOL   628       8.300  12.730  51.460  1.00  0.00            
ATOM   3144  HW1 SOL   628       8.250  13.060  52.410  1.00  0.00            
ATOM   3145  HW2 SOL   628       7.440  12.920  51.000  1.00  0.00            
ATOM   3146  OW  SOL   629       6.720  16.160  38.780  1.00  0.00            
ATOM   3147  HW1 SOL   629       6.810  16.260  37.790  1.00  0.00            
ATOM   3148  HW2 SOL   629       6.320  15.270  38.990  1.00  0.00            
ATOM   3149  OW  SOL   630      16.500  17.200  51.180  1.00  0.00            
ATOM   3150  HW1 SOL   630      17.030  17.300  50.340  1.00  0.00            
ATOM   3151  HW2 SOL   630      16.230  18.100  51.520  1.00  0.00            
ATOM   3152  OW  SOL   631      18.410   1.750  46.870  1.00  0.00            
ATOM   3153  HW1 SOL   631      18.800   0.900  46.510  1.00  0.00            
ATOM   3154  HW2 SOL   631      17.430   1.770  46.680  1.00  0.00            
ATOM   3155  OW  SOL   632       2.630   3.260  44.440  1.00  0.00            
ATOM   3156  HW1 SOL   632       1.840   3.770  44.100  1.00  0.00            
ATOM   3157  HW2 SOL   632       2.540   3.110  45.420  1.00  0.00            
ATOM   3158  OW  SOL   633      11.940  16.120  37.550  1.00  0.00            
ATOM   3159  HW1 SOL   633      12.000  15.190  37.920  1.00  0.00            
ATOM   3160  HW2 SOL   633      11.350  16.120  36.750  1.00  0.00            
ATOM   3161  OW  SOL   634       8.220  10.020  50.960  1.00  0.00            
ATOM   3162  HW1 SOL   634       8.620  10.010  50.040  1.00  0.00            
ATOM   3163  HW2 SOL   634       8.320  10.940  51.360  1.00  0.00            
ATOM   3164  OW  SOL   635       9.160   9.100  40.150  1.00  0.00            
ATOM   3165  HW1 SOL   635       9.790   9.480  39.470  1.00  0.00            
ATOM   3166  HW2 SOL   635       9.560   8.270  40.540  1.00  0.00            
ATOM   3167  OW  SOL   636      15.040  16.070  37.680  1.00  0.00            
ATOM   3168  HW1 SOL   636      14.120  16.440  37.750  1.00  0.00            
ATOM   3169  HW2 SOL   636      15.420  16.270  36.780  1.00  0.00            
ATOM   3170  OW  SOL   637       3.720  12.880  52.140  1.00  0.00            
ATOM   3171  HW1 SOL   637       3.590  13.810  51.800  1.00  0.00            
ATOM   3172  HW2 SOL   637       2.880  12.360  52.010  1.00  0.00            
ATOM   3173  OW  SOL   638      16.140  12.920  50.130  1.00  0.00            
ATOM   3174  HW1 SOL   638      16.740  12.950  50.930  1.00  0.00            
ATOM   3175  HW2 SOL   638      15.390  13.560  50.260  1.00  0.00            
ATOM   3176  OW  SOL   639      10.390  10.980  44.200  1.00  0.00            
ATOM   3177  HW1 SOL   639       9.690  10.510  44.740  1.00  0.00            
ATOM   3178  HW2 SOL   639      10.980  10.300  43.770  1.00  0.00            
ATOM   3179  OW  SOL   640      10.140   2.360  46.950  1.00  0.00            
ATOM   3180  HW1 SOL   640      10.060   2.000  46.020  1.00  0.00            
ATOM   3181  HW2 SOL   640      10.120   1.600  47.600  1.00  0.00            
ATOM   3182  OW  SOL   641       5.900  14.870  42.150  1.00  0.00            
ATOM   3183  HW1 SOL   641       6.320  14.290  41.450  1.00  0.00            
ATOM   3184  HW2 SOL   641       5.460  15.660  41.710  1.00  0.00            
ATOM   3185  OW  SOL   642      17.090   3.850  51.050  1.00  0.00            
ATOM   3186  HW1 SOL   642      17.820   4.540  51.090  1.00  0.00            
ATOM   3187  HW2 SOL   642      17.370   3.100  50.460  1.00  0.00            
ATOM   3188  OW  SOL   643       2.550  13.480  40.140  1.00  0.00            
ATOM   3189  HW1 SOL   643       1.590  13.490  39.870  1.00  0.00            
ATOM   3190  HW2 SOL   643       2.670  14.010  40.980  1.00  0.00            
ATOM   3191  OW  SOL   644       1.050  10.130  54.500  1.00  0.00            
ATOM   3192  HW1 SOL   644       0.280   9.800  55.040  1.00  0.00            
ATOM   3193  HW2 SOL   644       1.900   9.830  54.920  1.00  0.00            
ATOM   3194  OW  SOL   645       6.720   2.030  52.130  1.00  0.00            
ATOM   3195  HW1 SOL   645       7.620   1.870  51.730  1.00  0.00            
ATOM   3196  HW2 SOL   645       6.800   2.080  53.120  1.00  0.00            
ATOM   3197  OW  SOL   646       0.750   3.450  37.570  1.00  0.00            
ATOM   3198  HW1 SOL   646      -0.170   3.170  37.280  1.00  0.00            
ATOM   3199  HW2 SOL   646       1.060   4.220  37.010  1.00  0.00            
ATOM   3200  OW  SOL   647      14.400   8.560  51.220  1.00  0.00            
ATOM   3201  HW1 SOL   647      13.830   9.080  50.590  1.00  0.00            
ATOM   3202  HW2 SOL   647      15.360   8.680  50.980  1.00  0.00            
ATOM   3203  OW  SOL   648       0.720   1.660  40.420  1.00  0.00            
ATOM   3204  HW1 SOL   648       0.550   2.490  39.880  1.00  0.00            
ATOM   3205  HW2 SOL   648       1.620   1.290  40.200  1.00  0.00            
ATOM   3206  OW  SOL   649      11.830  13.350  38.430  1.00  0.00            
ATOM   3207  HW1 SOL   649      10.840  13.240  38.450  1.00  0.00            
ATOM   3208  HW2 SOL   649      12.170  13.500  39.360  1.00  0.00            
ATOM   3209  OW  SOL   650       6.130   8.420  51.550  1.00  0.00            
ATOM   3210  HW1 SOL   650       6.690   9.230  51.380  1.00  0.00            
ATOM   3211  HW2 SOL   650       6.720   7.620  51.580  1.00  0.00            
ATOM   3212  OW  SOL   651      14.930  17.670  46.830  1.00  0.00            
ATOM   3213  HW1 SOL   651      15.260  18.310  46.140  1.00  0.00            
ATOM   3214  HW2 SOL   651      15.590  17.610  47.580  1.00  0.00            
ATOM   3215  OW  SOL   652       7.160   5.650  54.320  1.00  0.00            
ATOM   3216  HW1 SOL   652       7.350   6.300  55.060  1.00  0.00            
ATOM   3217  HW2 SOL   652       7.760   4.850  54.410  1.00  0.00            
ATOM   3218  OW  SOL   653      14.500  12.200  53.570  1.00  0.00            
ATOM   3219  HW1 SOL   653      14.410  12.100  54.560  1.00  0.00            
ATOM   3220  HW2 SOL   653      15.460  12.130  53.310  1.00  0.00            
ATOM   3221  OW  SOL   654       3.900  17.410  52.840  1.00  0.00            
ATOM   3222  HW1 SOL   654       2.990  17.820  52.820  1.00  0.00            
ATOM   3223  HW2 SOL   654       3.830  16.470  53.160  1.00  0.00            
ATOM   3224  OW  SOL   655      16.740   8.830  49.780  1.00  0.00            
ATOM   3225  HW1 SOL   655      16.470   7.940  49.410  1.00  0.00            
ATOM   3226  HW2 SOL   655      16.750   9.510  49.050  1.00  0.00            
ATOM   3227  OW  SOL   656      12.250   3.250  41.730  1.00  0.00            
ATOM   3228  HW1 SOL   656      12.900   2.510  41.620  1.00  0.00            
ATOM   3229  HW2 SOL   656      12.450   3.750  42.570  1.00  0.00            
ATOM   3230  OW  SOL   657       5.940   7.450  43.760  1.00  0.00            
ATOM   3231  HW1 SOL   657       6.440   8.300  43.570  1.00  0.00            
ATOM   3232  HW2 SOL   657       5.060   7.470  43.280  1.00  0.00            
ATOM   3233  OW  SOL   658      17.770   3.420  53.660  1.00  0.00            
ATOM   3234  HW1 SOL   658      17.600   3.730  52.720  1.00  0.00            
ATOM   3235  HW2 SOL   658      16.930   3.050  54.040  1.00  0.00            
ATOM   3236  OW  SOL   659      17.300   9.340  52.410  1.00  0.00            
ATOM   3237  HW1 SOL   659      17.680  10.250  52.560  1.00  0.00            
ATOM   3238  HW2 SOL   659      17.220   9.170  51.420  1.00  0.00            
ATOM   3239  OW  SOL   660       8.590  13.740  37.400  1.00  0.00            
ATOM   3240  HW1 SOL   660       8.130  13.890  38.280  1.00  0.00            
ATOM   3241  HW2 SOL   660       9.030  14.590  37.100  1.00  0.00            
ATOM   3242  OW  SOL   661       6.610  17.900  46.770  1.00  0.00            
ATOM   3243  HW1 SOL   661       6.150  18.780  46.640  1.00  0.00            
ATOM   3244  HW2 SOL   661       7.600  18.020  46.700  1.00  0.00            
ATOM   3245  OW  SOL   662       8.590   9.560  45.850  1.00  0.00            
ATOM   3246  HW1 SOL   662       9.130   8.870  46.330  1.00  0.00            
ATOM   3247  HW2 SOL   662       8.270  10.250  46.510  1.00  0.00            
ATOM   3248  OW  SOL   663      10.830   9.840  38.110  1.00  0.00            
ATOM   3249  HW1 SOL   663      10.600  10.370  37.290  1.00  0.00            
ATOM   3250  HW2 SOL   663      11.640   9.280  37.920  1.00  0.00            
ATOM   3251  OW  SOL   664      18.610  15.690  45.750  1.00  0.00            
ATOM   3252  HW1 SOL   664      17.900  15.570  45.050  1.00  0.00            
ATOM   3253  HW2 SOL   664      18.620  14.900  46.350  1.00  0.00            
ATOM   3254  OW  SOL   665       0.790  12.400  43.770  1.00  0.00            
ATOM   3255  HW1 SOL   665       0.780  11.930  44.650  1.00  0.00            
ATOM   3256  HW2 SOL   665       1.610  12.120  43.260  1.00  0.00            
ATOM   3257  OW  SOL   666      18.240   1.920  49.510  1.00  0.00            
ATOM   3258  HW1 SOL   666      18.200   1.020  49.950  1.00  0.00            
ATOM   3259  HW2 SOL   666      18.270   1.810  48.520  1.00  0.00            
ATOM   3260  OW  SOL   667       4.280   4.240  42.440  1.00  0.00            
ATOM   3261  HW1 SOL   667       4.580   3.520  41.820  1.00  0.00            
ATOM   3262  HW2 SOL   667       3.890   3.840  43.270  1.00  0.00            
ATOM   3263  OW  SOL   668      17.050  14.870  48.280  1.00  0.00            
ATOM   3264  HW1 SOL   668      16.120  14.620  48.010  1.00  0.00            
ATOM   3265  HW2 SOL   668      17.310  14.370  49.100  1.00  0.00            
ATOM   3266  OW  SOL   669       3.170   5.470  50.040  1.00  0.00            
ATOM   3267  HW1 SOL   669       3.550   4.880  50.760  1.00  0.00            
ATOM   3268  HW2 SOL   669       3.570   5.210  49.160  1.00  0.00            
ATOM   3269  OW  SOL   670       8.120  15.860  44.110  1.00  0.00            
ATOM   3270  HW1 SOL   670       8.440  15.960  43.170  1.00  0.00            
ATOM   3271  HW2 SOL   670       7.330  15.240  44.130  1.00  0.00            
ATOM   3272  OW  SOL   671      14.240   2.140  48.360  1.00  0.00            
ATOM   3273  HW1 SOL   671      14.760   1.490  48.910  1.00  0.00            
ATOM   3274  HW2 SOL   671      13.750   2.770  48.970  1.00  0.00            
ATOM   3275  OW  SOL   672      10.010   0.340  48.780  1.00  0.00            
ATOM   3276  HW1 SOL   672       9.380  -0.380  48.470  1.00  0.00            
ATOM   3277  HW2 SOL   672      10.940  -0.020  48.780  1.00  0.00            
ATOM   3278  OW  SOL   673       7.700  13.300  40.250  1.00  0.00            
ATOM   3279  HW1 SOL   673       7.240  12.430  40.420  1.00  0.00            
ATOM   3280  HW2 SOL   673       8.610  13.270  40.660  1.00  0.00            
ATOM   3281  OW  SOL   674       6.180  15.670  50.080  1.00  0.00            
ATOM   3282  HW1 SOL   674       6.130  16.490  50.650  1.00  0.00            
ATOM   3283  HW2 SOL   674       7.070  15.640  49.630  1.00  0.00            
ATOM   3284  OW  SOL   675      13.520   0.520  38.920  1.00  0.00            
ATOM   3285  HW1 SOL   675      13.870   0.110  38.080  1.00  0.00            
ATOM   3286  HW2 SOL   675      12.620   0.140  39.120  1.00  0.00            
ATOM   3287  OW  SOL   676      13.000   4.530  44.150  1.00  0.00            
ATOM   3288  HW1 SOL   676      12.410   5.330  44.190  1.00  0.00            
ATOM   3289  HW2 SOL   676      13.150   4.180  45.080  1.00  0.00            
ATOM   3290  OW  SOL   677      15.930   2.210  46.060  1.00  0.00            
ATOM   3291  HW1 SOL   677      15.090   2.200  46.600  1.00  0.00            
ATOM   3292  HW2 SOL   677      15.950   3.040  45.500  1.00  0.00            
ATOM   3293  OW  SOL   678       0.390  10.770  40.240  1.00  0.00            
ATOM   3294  HW1 SOL   678       1.380  10.660  40.150  1.00  0.00            
ATOM   3295  HW2 SOL   678      -0.010   9.910  40.560  1.00  0.00            
ATOM   3296  OW  SOL   679       8.750  16.460  40.610  1.00  0.00            
ATOM   3297  HW1 SOL   679       7.980  16.110  40.070  1.00  0.00            
ATOM   3298  HW2 SOL   679       8.430  17.170  41.230  1.00  0.00            
ATOM   3299  OW  SOL   680       2.300  24.900   1.130  1.00  0.00            
ATOM   3300  HW1 SOL   680       1.370  24.880   1.500  1.00  0.00            
ATOM   3301  HW2 SOL   680       2.310  24.510   0.210  1.00  0.00            
ATOM   3302  OW  SOL   681       2.250  21.370   9.960  1.00  0.00            
ATOM   3303  HW1 SOL   681       2.600  21.200  10.880  1.00  0.00            
ATOM   3304  HW2 SOL   681       1.370  20.920   9.840  1.00  0.00            
ATOM   3305  OW  SOL   682       0.190  22.300   6.470  1.00  0.00            
ATOM   3306  HW1 SOL   682      -0.630  22.730   6.860  1.00  0.00            
ATOM   3307  HW2 SOL   682      -0.090  21.570   5.840  1.00  0.00            
ATOM   3308  OW  SOL   683       5.690  31.370  11.650  1.00  0.00            
ATOM   3309  HW1 SOL   683       4.760  31.300  11.280  1.00  0.00            
ATOM   3310  HW2 SOL   683       5.800  32.260  12.090  1.00  0.00            
ATOM   3311  OW  SOL   684      15.550  33.730   7.030  1.00  0.00            
ATOM   3312  HW1 SOL   684      14.980  33.570   7.840  1.00  0.00            
ATOM   3313  HW2 SOL   684      14.960  33.830   6.230  1.00  0.00            
ATOM   3314  OW  SOL   685      11.350  25.650   7.170  1.00  0.00            
ATOM   3315  HW1 SOL   685      11.920  26.430   6.920  1.00  0.00            
ATOM   3316  HW2 SOL   685      10.750  25.910   7.930  1.00  0.00            
ATOM   3317  OW  SOL   686      17.550  24.690   2.310  1.00  0.00            
ATOM   3318  HW1 SOL   686      17.430  24.560   1.320  1.00  0.00            
ATOM   3319  HW2 SOL   686      17.250  23.880   2.800  1.00  0.00            
ATOM   3320  OW  SOL   687       7.680  30.060  10.230  1.00  0.00            
ATOM   3321  HW1 SOL   687       6.900  30.230  10.830  1.00  0.00            
ATOM   3322  HW2 SOL   687       8.020  30.930   9.870  1.00  0.00            
ATOM   3323  OW  SOL   688       8.500  26.600  18.230  1.00  0.00            
ATOM   3324  HW1 SOL   688       8.460  27.360  18.880  1.00  0.00            
ATOM   3325  HW2 SOL   688       8.720  26.960  17.320  1.00  0.00            
ATOM   3326  OW  SOL   689       6.850  28.740   6.650  1.00  0.00            
ATOM   3327  HW1 SOL   689       7.540  28.580   7.350  1.00  0.00            
ATOM   3328  HW2 SOL   689       6.120  29.310   7.030  1.00  0.00            
ATOM   3329  OW  SOL   690       6.860  30.230  18.030  1.00  0.00            
ATOM   3330  HW1 SOL   690       7.460  31.020  18.170  1.00  0.00            
ATOM   3331  HW2 SOL   690       6.000  30.540  17.620  1.00  0.00            
ATOM   3332  OW  SOL   691       3.350  32.970  10.610  1.00  0.00            
ATOM   3333  HW1 SOL   691       2.570  32.660  10.080  1.00  0.00            
ATOM   3334  HW2 SOL   691       3.930  33.550  10.040  1.00  0.00            
ATOM   3335  OW  SOL   692      14.600  33.670  13.390  1.00  0.00            
ATOM   3336  HW1 SOL   692      14.840  34.610  13.650  1.00  0.00            
ATOM   3337  HW2 SOL   692      14.440  33.130  14.210  1.00  0.00            
ATOM   3338  OW  SOL   693       4.380  22.540  14.990  1.00  0.00            
ATOM   3339  HW1 SOL   693       5.200  21.980  15.080  1.00  0.00            
ATOM   3340  HW2 SOL   693       3.570  21.960  15.030  1.00  0.00            
ATOM   3341  OW  SOL   694      16.030  23.090   7.370  1.00  0.00            
ATOM   3342  HW1 SOL   694      15.290  23.550   6.870  1.00  0.00            
ATOM   3343  HW2 SOL   694      16.540  23.770   7.900  1.00  0.00            
ATOM   3344  OW  SOL   695       2.310  35.750   4.830  1.00  0.00            
ATOM   3345  HW1 SOL   695       2.650  36.520   5.370  1.00  0.00            
ATOM   3346  HW2 SOL   695       2.750  35.750   3.930  1.00  0.00            
ATOM   3347  OW  SOL   696      11.270  32.030  16.900  1.00  0.00            
ATOM   3348  HW1 SOL   696      11.740  32.030  17.780  1.00  0.00            
ATOM   3349  HW2 SOL   696      10.790  31.160  16.790  1.00  0.00            
ATOM   3350  OW  SOL   697       2.300  32.960   5.380  1.00  0.00            
ATOM   3351  HW1 SOL   697       2.040  33.920   5.380  1.00  0.00            
ATOM   3352  HW2 SOL   697       1.590  32.420   5.830  1.00  0.00            
ATOM   3353  OW  SOL   698       2.400  29.530   8.860  1.00  0.00            
ATOM   3354  HW1 SOL   698       2.540  28.690   9.380  1.00  0.00            
ATOM   3355  HW2 SOL   698       1.850  30.170   9.410  1.00  0.00            
ATOM   3356  OW  SOL   699       6.200  36.480  14.390  1.00  0.00            
ATOM   3357  HW1 SOL   699       5.280  36.310  14.740  1.00  0.00            
ATOM   3358  HW2 SOL   699       6.480  37.400  14.650  1.00  0.00            
ATOM   3359  OW  SOL   700       6.060  28.260   1.230  1.00  0.00            
ATOM   3360  HW1 SOL   700       6.130  29.100   0.690  1.00  0.00            
ATOM   3361  HW2 SOL   700       6.520  28.390   2.110  1.00  0.00            
ATOM   3362  OW  SOL   701      15.940  19.760  14.800  1.00  0.00            
ATOM   3363  HW1 SOL   701      15.760  20.430  14.080  1.00  0.00            
ATOM   3364  HW2 SOL   701      15.910  20.220  15.690  1.00  0.00            
ATOM   3365  OW  SOL   702       1.220  25.050   5.630  1.00  0.00            
ATOM   3366  HW1 SOL   702       0.770  24.170   5.800  1.00  0.00            
ATOM   3367  HW2 SOL   702       1.210  25.590   6.470  1.00  0.00            
ATOM   3368  OW  SOL   703      18.420  36.290   3.590  1.00  0.00            
ATOM   3369  HW1 SOL   703      18.960  36.000   4.390  1.00  0.00            
ATOM   3370  HW2 SOL   703      18.720  37.190   3.300  1.00  0.00            
ATOM   3371  OW  SOL   704       0.270  34.580   1.170  1.00  0.00            
ATOM   3372  HW1 SOL   704       0.080  33.620   1.380  1.00  0.00            
ATOM   3373  HW2 SOL   704      -0.060  35.160   1.920  1.00  0.00            
ATOM   3374  OW  SOL   705      16.890  27.840   6.120  1.00  0.00            
ATOM   3375  HW1 SOL   705      17.840  27.550   6.200  1.00  0.00            
ATOM   3376  HW2 SOL   705      16.810  28.490   5.370  1.00  0.00            
ATOM   3377  OW  SOL   706      16.410  29.700   4.320  1.00  0.00            
ATOM   3378  HW1 SOL   706      17.270  29.720   3.800  1.00  0.00            
ATOM   3379  HW2 SOL   706      16.550  30.170   5.200  1.00  0.00            
ATOM   3380  OW  SOL   707       1.130  25.990  15.970  1.00  0.00            
ATOM   3381  HW1 SOL   707       2.010  25.860  16.420  1.00  0.00            
ATOM   3382  HW2 SOL   707       1.000  26.960  15.750  1.00  0.00            
ATOM   3383  OW  SOL   708       6.130  32.270   7.260  1.00  0.00            
ATOM   3384  HW1 SOL   708       5.640  31.400   7.350  1.00  0.00            
ATOM   3385  HW2 SOL   708       5.900  32.700   6.390  1.00  0.00            
ATOM   3386  OW  SOL   709      12.930  30.900  14.230  1.00  0.00            
ATOM   3387  HW1 SOL   709      13.300  30.170  13.650  1.00  0.00            
ATOM   3388  HW2 SOL   709      13.450  30.950  15.080  1.00  0.00            
ATOM   3389  OW  SOL   710       8.090  18.660   5.020  1.00  0.00            
ATOM   3390  HW1 SOL   710       8.490  19.570   4.930  1.00  0.00            
ATOM   3391  HW2 SOL   710       7.090  18.740   5.080  1.00  0.00            
ATOM   3392  OW  SOL   711       1.970  28.380  12.640  1.00  0.00            
ATOM   3393  HW1 SOL   711       2.860  27.930  12.500  1.00  0.00            
ATOM   3394  HW2 SOL   711       1.240  27.730  12.450  1.00  0.00            
ATOM   3395  OW  SOL   712      15.250  28.610   1.900  1.00  0.00            
ATOM   3396  HW1 SOL   712      14.620  27.850   2.030  1.00  0.00            
ATOM   3397  HW2 SOL   712      15.730  28.790   2.760  1.00  0.00            
ATOM   3398  OW  SOL   713      11.870  36.540  16.160  1.00  0.00            
ATOM   3399  HW1 SOL   713      12.110  37.140  15.400  1.00  0.00            
ATOM   3400  HW2 SOL   713      11.940  35.590  15.860  1.00  0.00            
ATOM   3401  OW  SOL   714       3.170  21.130  18.010  1.00  0.00            
ATOM   3402  HW1 SOL   714       3.880  21.840  18.070  1.00  0.00            
ATOM   3403  HW2 SOL   714       2.290  21.520  18.290  1.00  0.00            
ATOM   3404  OW  SOL   715      14.660  32.790   9.530  1.00  0.00            
ATOM   3405  HW1 SOL   715      14.070  32.850  10.330  1.00  0.00            
ATOM   3406  HW2 SOL   715      14.510  31.910   9.070  1.00  0.00            
ATOM   3407  OW  SOL   716      16.670  35.760   5.720  1.00  0.00            
ATOM   3408  HW1 SOL   716      16.260  35.530   4.840  1.00  0.00            
ATOM   3409  HW2 SOL   716      16.490  35.020   6.370  1.00  0.00            
ATOM   3410  OW  SOL   717       5.980  25.910   2.700  1.00  0.00            
ATOM   3411  HW1 SOL   717       6.220  26.600   2.020  1.00  0.00            
ATOM   3412  HW2 SOL   717       5.200  26.240   3.240  1.00  0.00            
ATOM   3413  OW  SOL   718      12.810  22.070   9.440  1.00  0.00            
ATOM   3414  HW1 SOL   718      11.950  21.570   9.310  1.00  0.00            
ATOM   3415  HW2 SOL   718      13.430  21.530  10.000  1.00  0.00            
ATOM   3416  OW  SOL   719      15.760  35.240   3.070  1.00  0.00            
ATOM   3417  HW1 SOL   719      16.650  35.700   3.100  1.00  0.00            
ATOM   3418  HW2 SOL   719      15.550  35.000   2.120  1.00  0.00            
ATOM   3419  OW  SOL   720       8.070  24.670  14.650  1.00  0.00            
ATOM   3420  HW1 SOL   720       7.600  24.640  15.540  1.00  0.00            
ATOM   3421  HW2 SOL   720       7.560  24.120  13.990  1.00  0.00            
ATOM   3422  OW  SOL   721      13.940  23.310  16.740  1.00  0.00            
ATOM   3423  HW1 SOL   721      13.740  23.740  17.620  1.00  0.00            
ATOM   3424  HW2 SOL   721      14.720  22.690  16.830  1.00  0.00            
ATOM   3425  OW  SOL   722       9.730  27.520  15.720  1.00  0.00            
ATOM   3426  HW1 SOL   722      10.190  26.680  15.430  1.00  0.00            
ATOM   3427  HW2 SOL   722       9.170  27.860  14.970  1.00  0.00            
ATOM   3428  OW  SOL   723       9.910  22.720  12.420  1.00  0.00            
ATOM   3429  HW1 SOL   723       9.140  23.060  12.960  1.00  0.00            
ATOM   3430  HW2 SOL   723       9.570  22.210  11.630  1.00  0.00            
ATOM   3431  OW  SOL   724      10.410  25.630   4.290  1.00  0.00            
ATOM   3432  HW1 SOL   724      10.670  25.590   5.250  1.00  0.00            
ATOM   3433  HW2 SOL   724       9.560  25.120   4.150  1.00  0.00            
ATOM   3434  OW  SOL   725       0.760  26.730   7.890  1.00  0.00            
ATOM   3435  HW1 SOL   725       1.750  26.610   7.980  1.00  0.00            
ATOM   3436  HW2 SOL   725       0.520  27.680   8.100  1.00  0.00            
ATOM   3437  OW  SOL   726       1.300  36.830  15.710  1.00  0.00            
ATOM   3438  HW1 SOL   726       1.200  36.680  16.700  1.00  0.00            
ATOM   3439  HW2 SOL   726       0.440  37.190  15.350  1.00  0.00            
ATOM   3440  OW  SOL   727       8.650  22.100   1.950  1.00  0.00            
ATOM   3441  HW1 SOL   727       9.240  22.730   1.460  1.00  0.00            
ATOM   3442  HW2 SOL   727       8.840  21.160   1.660  1.00  0.00            
ATOM   3443  OW  SOL   728      17.190  24.470  18.310  1.00  0.00            
ATOM   3444  HW1 SOL   728      16.930  25.360  17.950  1.00  0.00            
ATOM   3445  HW2 SOL   728      17.170  23.790  17.580  1.00  0.00            
ATOM   3446  OW  SOL   729      13.620  30.060   5.450  1.00  0.00            
ATOM   3447  HW1 SOL   729      14.450  29.770   4.970  1.00  0.00            
ATOM   3448  HW2 SOL   729      13.130  30.730   4.890  1.00  0.00            
ATOM   3449  OW  SOL   730       5.500  20.580   8.850  1.00  0.00            
ATOM   3450  HW1 SOL   730       5.450  20.530   9.850  1.00  0.00            
ATOM   3451  HW2 SOL   730       5.520  21.540   8.560  1.00  0.00            
ATOM   3452  OW  SOL   731      10.080  33.180   4.770  1.00  0.00            
ATOM   3453  HW1 SOL   731       9.620  33.900   4.250  1.00  0.00            
ATOM   3454  HW2 SOL   731      10.040  33.380   5.750  1.00  0.00            
ATOM   3455  OW  SOL   732       3.510  36.630   8.530  1.00  0.00            
ATOM   3456  HW1 SOL   732       4.010  35.770   8.590  1.00  0.00            
ATOM   3457  HW2 SOL   732       4.160  37.400   8.500  1.00  0.00            
ATOM   3458  OW  SOL   733      17.950  29.280   8.730  1.00  0.00            
ATOM   3459  HW1 SOL   733      17.330  29.130   7.970  1.00  0.00            
ATOM   3460  HW2 SOL   733      17.430  29.390   9.580  1.00  0.00            
ATOM   3461  OW  SOL   734      12.270  34.120  15.060  1.00  0.00            
ATOM   3462  HW1 SOL   734      12.330  33.350  15.700  1.00  0.00            
ATOM   3463  HW2 SOL   734      11.750  33.860  14.260  1.00  0.00            
ATOM   3464  OW  SOL   735       3.210  28.050   2.420  1.00  0.00            
ATOM   3465  HW1 SOL   735       4.030  28.440   2.000  1.00  0.00            
ATOM   3466  HW2 SOL   735       2.940  27.230   1.930  1.00  0.00            
ATOM   3467  OW  SOL   736      14.580  25.970   7.280  1.00  0.00            
ATOM   3468  HW1 SOL   736      14.530  25.320   8.030  1.00  0.00            
ATOM   3469  HW2 SOL   736      15.380  26.560   7.410  1.00  0.00            
ATOM   3470  OW  SOL   737       4.610  31.280  17.270  1.00  0.00            
ATOM   3471  HW1 SOL   737       4.110  31.290  16.410  1.00  0.00            
ATOM   3472  HW2 SOL   737       3.980  31.100  18.030  1.00  0.00            
ATOM   3473  OW  SOL   738      11.110  36.380   2.370  1.00  0.00            
ATOM   3474  HW1 SOL   738      10.510  35.760   2.870  1.00  0.00            
ATOM   3475  HW2 SOL   738      11.420  35.940   1.520  1.00  0.00            
ATOM   3476  OW  SOL   739       2.020  21.470  14.980  1.00  0.00            
ATOM   3477  HW1 SOL   739       1.220  22.070  14.850  1.00  0.00            
ATOM   3478  HW2 SOL   739       1.920  20.980  15.840  1.00  0.00            
ATOM   3479  OW  SOL   740      16.320  32.390   0.810  1.00  0.00            
ATOM   3480  HW1 SOL   740      16.000  33.330   0.710  1.00  0.00            
ATOM   3481  HW2 SOL   740      15.560  31.760   0.690  1.00  0.00            
ATOM   3482  OW  SOL   741       4.640  36.050   3.230  1.00  0.00            
ATOM   3483  HW1 SOL   741       4.970  36.440   4.090  1.00  0.00            
ATOM   3484  HW2 SOL   741       5.400  35.980   2.580  1.00  0.00            
ATOM   3485  OW  SOL   742      14.000  19.690   4.260  1.00  0.00            
ATOM   3486  HW1 SOL   742      13.760  19.320   3.360  1.00  0.00            
ATOM   3487  HW2 SOL   742      14.990  19.850   4.300  1.00  0.00            
ATOM   3488  OW  SOL   743       2.490  36.470  12.410  1.00  0.00            
ATOM   3489  HW1 SOL   743       3.060  35.820  12.910  1.00  0.00            
ATOM   3490  HW2 SOL   743       2.330  36.140  11.480  1.00  0.00            
ATOM   3491  OW  SOL   744       9.400  35.600   9.040  1.00  0.00            
ATOM   3492  HW1 SOL   744      10.200  35.030   9.250  1.00  0.00            
ATOM   3493  HW2 SOL   744       8.910  35.200   8.270  1.00  0.00            
ATOM   3494  OW  SOL   745       3.820  25.620   4.800  1.00  0.00            
ATOM   3495  HW1 SOL   745       4.270  24.720   4.770  1.00  0.00            
ATOM   3496  HW2 SOL   745       2.880  25.510   5.130  1.00  0.00            
ATOM   3497  OW  SOL   746      15.470  20.840  17.290  1.00  0.00            
ATOM   3498  HW1 SOL   746      15.420  21.210  18.210  1.00  0.00            
ATOM   3499  HW2 SOL   746      14.750  20.150  17.170  1.00  0.00            
ATOM   3500  OW  SOL   747       6.140  19.840   1.170  1.00  0.00            
ATOM   3501  HW1 SOL   747       7.120  19.620   1.240  1.00  0.00            
ATOM   3502  HW2 SOL   747       5.830  19.670   0.240  1.00  0.00            
ATOM   3503  OW  SOL   748       7.810  21.260  17.490  1.00  0.00            
ATOM   3504  HW1 SOL   748       8.480  20.650  17.920  1.00  0.00            
ATOM   3505  HW2 SOL   748       7.080  21.450  18.140  1.00  0.00            
ATOM   3506  OW  SOL   749       8.880  33.760  11.950  1.00  0.00            
ATOM   3507  HW1 SOL   749       8.650  33.510  11.010  1.00  0.00            
ATOM   3508  HW2 SOL   749       9.490  33.070  12.340  1.00  0.00            
ATOM   3509  OW  SOL   750      13.510  24.520  14.330  1.00  0.00            
ATOM   3510  HW1 SOL   750      13.790  24.090  15.180  1.00  0.00            
ATOM   3511  HW2 SOL   750      13.760  25.480  14.340  1.00  0.00            
ATOM   3512  OW  SOL   751       8.030  32.640   9.240  1.00  0.00            
ATOM   3513  HW1 SOL   751       8.930  32.780   8.820  1.00  0.00            
ATOM   3514  HW2 SOL   751       7.320  32.660   8.530  1.00  0.00            
ATOM   3515  OW  SOL   752       9.220  23.650   8.990  1.00  0.00            
ATOM   3516  HW1 SOL   752       8.970  23.560   8.030  1.00  0.00            
ATOM   3517  HW2 SOL   752       9.700  22.830   9.300  1.00  0.00            
ATOM   3518  OW  SOL   753       5.390  19.260   5.120  1.00  0.00            
ATOM   3519  HW1 SOL   753       4.580  19.270   5.700  1.00  0.00            
ATOM   3520  HW2 SOL   753       5.420  20.090   4.570  1.00  0.00            
ATOM   3521  OW  SOL   754      14.340  30.500   0.410  1.00  0.00            
ATOM   3522  HW1 SOL   754      14.660  29.740   0.980  1.00  0.00            
ATOM   3523  HW2 SOL   754      13.420  30.770   0.710  1.00  0.00            
ATOM   3524  OW  SOL   755       2.970  18.970   1.710  1.00  0.00            
ATOM   3525  HW1 SOL   755       3.460  19.810   1.500  1.00  0.00            
ATOM   3526  HW2 SOL   755       3.590  18.320   2.160  1.00  0.00            
ATOM   3527  OW  SOL   756       9.350  20.980   4.800  1.00  0.00            
ATOM   3528  HW1 SOL   756       8.870  21.390   4.020  1.00  0.00            
ATOM   3529  HW2 SOL   756      10.340  20.960   4.610  1.00  0.00            
ATOM   3530  OW  SOL   757      10.760  25.450  14.640  1.00  0.00            
ATOM   3531  HW1 SOL   757       9.960  24.840  14.670  1.00  0.00            
ATOM   3532  HW2 SOL   757      11.570  24.920  14.400  1.00  0.00            
ATOM   3533  OW  SOL   758      12.270  34.320   7.930  1.00  0.00            
ATOM   3534  HW1 SOL   758      12.480  35.060   7.280  1.00  0.00            
ATOM   3535  HW2 SOL   758      12.950  34.320   8.660  1.00  0.00            
ATOM   3536  OW  SOL   759       4.590  30.140   7.410  1.00  0.00            
ATOM   3537  HW1 SOL   759       3.880  29.870   8.060  1.00  0.00            
ATOM   3538  HW2 SOL   759       4.330  29.860   6.480  1.00  0.00            
ATOM   3539  OW  SOL   760      12.710  36.590   5.910  1.00  0.00            
ATOM   3540  HW1 SOL   760      13.150  37.230   5.270  1.00  0.00            
ATOM   3541  HW2 SOL   760      12.210  37.110   6.610  1.00  0.00            
ATOM   3542  OW  SOL   761      10.320  24.110   0.160  1.00  0.00            
ATOM   3543  HW1 SOL   761       9.910  24.930  -0.230  1.00  0.00            
ATOM   3544  HW2 SOL   761      10.960  24.370   0.890  1.00  0.00            
ATOM   3545  OW  SOL   762       0.780  24.180  13.860  1.00  0.00            
ATOM   3546  HW1 SOL   762       1.700  24.170  13.450  1.00  0.00            
ATOM   3547  HW2 SOL   762       0.720  24.920  14.530  1.00  0.00            
ATOM   3548  OW  SOL   763       5.610  20.840  11.470  1.00  0.00            
ATOM   3549  HW1 SOL   763       5.990  20.000  11.840  1.00  0.00            
ATOM   3550  HW2 SOL   763       4.730  21.030  11.910  1.00  0.00            
ATOM   3551  OW  SOL   764       8.660  23.160   6.420  1.00  0.00            
ATOM   3552  HW1 SOL   764       8.340  23.880   5.800  1.00  0.00            
ATOM   3553  HW2 SOL   764       8.900  22.350   5.890  1.00  0.00            
ATOM   3554  OW  SOL   765      10.170  19.010   7.530  1.00  0.00            
ATOM   3555  HW1 SOL   765       9.450  19.060   6.840  1.00  0.00            
ATOM   3556  HW2 SOL   765       9.930  18.320   8.220  1.00  0.00            
ATOM   3557  OW  SOL   766      14.290  30.350   8.670  1.00  0.00            
ATOM   3558  HW1 SOL   766      13.740  29.510   8.600  1.00  0.00            
ATOM   3559  HW2 SOL   766      14.550  30.640   7.750  1.00  0.00            
ATOM   3560  OW  SOL   767      14.660  24.520   9.920  1.00  0.00            
ATOM   3561  HW1 SOL   767      14.360  23.570   9.990  1.00  0.00            
ATOM   3562  HW2 SOL   767      15.390  24.680  10.580  1.00  0.00            
ATOM   3563  OW  SOL   768      18.570  26.950   3.770  1.00  0.00            
ATOM   3564  HW1 SOL   768      18.990  26.310   4.410  1.00  0.00            
ATOM   3565  HW2 SOL   768      18.190  26.440   2.990  1.00  0.00            
ATOM   3566  OW  SOL   769       4.880  32.470   1.740  1.00  0.00            
ATOM   3567  HW1 SOL   769       4.010  32.320   2.210  1.00  0.00            
ATOM   3568  HW2 SOL   769       4.710  32.730   0.790  1.00  0.00            
ATOM   3569  OW  SOL   770      16.640  31.420   6.570  1.00  0.00            
ATOM   3570  HW1 SOL   770      17.630  31.500   6.710  1.00  0.00            
ATOM   3571  HW2 SOL   770      16.190  32.260   6.880  1.00  0.00            
ATOM   3572  OW  SOL   771      13.900  24.370   0.780  1.00  0.00            
ATOM   3573  HW1 SOL   771      13.360  24.160   1.590  1.00  0.00            
ATOM   3574  HW2 SOL   771      14.810  23.960   0.870  1.00  0.00            
ATOM   3575  OW  SOL   772       5.270  21.180   3.280  1.00  0.00            
ATOM   3576  HW1 SOL   772       5.540  20.590   2.530  1.00  0.00            
ATOM   3577  HW2 SOL   772       5.270  22.130   2.970  1.00  0.00            
ATOM   3578  OW  SOL   773      17.540  30.850  15.880  1.00  0.00            
ATOM   3579  HW1 SOL   773      18.450  30.460  15.750  1.00  0.00            
ATOM   3580  HW2 SOL   773      17.620  31.810  16.120  1.00  0.00            
ATOM   3581  OW  SOL   774      10.640  32.090  13.400  1.00  0.00            
ATOM   3582  HW1 SOL   774       9.840  31.860  13.950  1.00  0.00            
ATOM   3583  HW2 SOL   774      11.470  31.830  13.890  1.00  0.00            
ATOM   3584  OW  SOL   775      11.110  30.570  11.000  1.00  0.00            
ATOM   3585  HW1 SOL   775      10.710  31.010  11.810  1.00  0.00            
ATOM   3586  HW2 SOL   775      10.700  30.940  10.170  1.00  0.00            
ATOM   3587  OW  SOL   776      16.380  29.610  10.790  1.00  0.00            
ATOM   3588  HW1 SOL   776      16.430  30.420  11.380  1.00  0.00            
ATOM   3589  HW2 SOL   776      15.520  29.630  10.280  1.00  0.00            
ATOM   3590  OW  SOL   777       9.150  19.510  14.020  1.00  0.00            
ATOM   3591  HW1 SOL   777       9.400  19.310  13.070  1.00  0.00            
ATOM   3592  HW2 SOL   777       9.870  20.070  14.440  1.00  0.00            
ATOM   3593  OW  SOL   778       9.800  29.780  17.190  1.00  0.00            
ATOM   3594  HW1 SOL   778       8.810  29.840  17.290  1.00  0.00            
ATOM   3595  HW2 SOL   778      10.030  28.980  16.630  1.00  0.00            
ATOM   3596  OW  SOL   779       7.050  29.120   3.680  1.00  0.00            
ATOM   3597  HW1 SOL   779       6.910  29.190   4.670  1.00  0.00            
ATOM   3598  HW2 SOL   779       7.890  28.610   3.500  1.00  0.00            
ATOM   3599  OW  SOL   780       4.100  26.750  12.510  1.00  0.00            
ATOM   3600  HW1 SOL   780       4.960  26.870  13.010  1.00  0.00            
ATOM   3601  HW2 SOL   780       3.680  25.880  12.780  1.00  0.00            
ATOM   3602  OW  SOL   781      12.740  22.480  12.620  1.00  0.00            
ATOM   3603  HW1 SOL   781      12.950  23.220  13.260  1.00  0.00            
ATOM   3604  HW2 SOL   781      11.850  22.650  12.190  1.00  0.00            
ATOM   3605  OW  SOL   782       0.640  34.260  13.310  1.00  0.00            
ATOM   3606  HW1 SOL   782       0.180  35.080  12.970  1.00  0.00            
ATOM   3607  HW2 SOL   782       1.620  34.450  13.400  1.00  0.00            
ATOM   3608  OW  SOL   783       3.670  29.620   5.010  1.00  0.00            
ATOM   3609  HW1 SOL   783       3.600  30.450   4.450  1.00  0.00            
ATOM   3610  HW2 SOL   783       3.710  28.820   4.410  1.00  0.00            
ATOM   3611  OW  SOL   784       5.660  23.990   8.650  1.00  0.00            
ATOM   3612  HW1 SOL   784       5.780  24.650   7.910  1.00  0.00            
ATOM   3613  HW2 SOL   784       6.120  24.330   9.480  1.00  0.00            
ATOM   3614  OW  SOL   785      12.520  32.100   3.880  1.00  0.00            
ATOM   3615  HW1 SOL   785      13.020  32.870   4.280  1.00  0.00            
ATOM   3616  HW2 SOL   785      11.570  32.120   4.200  1.00  0.00            
ATOM   3617  OW  SOL   786      12.720  33.070  11.420  1.00  0.00            
ATOM   3618  HW1 SOL   786      13.190  33.200  12.290  1.00  0.00            
ATOM   3619  HW2 SOL   786      12.060  32.330  11.510  1.00  0.00            
ATOM   3620  OW  SOL   787      15.820  25.010   4.720  1.00  0.00            
ATOM   3621  HW1 SOL   787      15.510  25.620   5.450  1.00  0.00            
ATOM   3622  HW2 SOL   787      16.320  25.530   4.030  1.00  0.00            
ATOM   3623  OW  SOL   788       3.540  33.720  13.290  1.00  0.00            
ATOM   3624  HW1 SOL   788       3.330  33.280  12.420  1.00  0.00            
ATOM   3625  HW2 SOL   788       4.510  33.980  13.320  1.00  0.00            
ATOM   3626  OW  SOL   789       4.020  26.130  15.980  1.00  0.00            
ATOM   3627  HW1 SOL   789       4.700  26.680  15.510  1.00  0.00            
ATOM   3628  HW2 SOL   789       4.420  25.250  16.250  1.00  0.00            
ATOM   3629  OW  SOL   790      15.870  26.410  16.700  1.00  0.00            
ATOM   3630  HW1 SOL   790      14.950  26.790  16.650  1.00  0.00            
ATOM   3631  HW2 SOL   790      16.470  26.880  16.050  1.00  0.00            
ATOM   3632  OW  SOL   791      10.130  19.670  17.700  1.00  0.00            
ATOM   3633  HW1 SOL   791      10.190  20.520  17.180  1.00  0.00            
ATOM   3634  HW2 SOL   791      10.450  18.910  17.130  1.00  0.00            
ATOM   3635  OW  SOL   792       5.040  19.120  17.400  1.00  0.00            
ATOM   3636  HW1 SOL   792       4.620  18.550  16.700  1.00  0.00            
ATOM   3637  HW2 SOL   792       4.380  19.810  17.720  1.00  0.00            
ATOM   3638  OW  SOL   793       5.730  27.320  10.290  1.00  0.00            
ATOM   3639  HW1 SOL   793       6.170  28.210  10.200  1.00  0.00            
ATOM   3640  HW2 SOL   793       5.100  27.320  11.060  1.00  0.00            
ATOM   3641  OW  SOL   794      13.600  27.240  10.450  1.00  0.00            
ATOM   3642  HW1 SOL   794      12.850  27.240   9.790  1.00  0.00            
ATOM   3643  HW2 SOL   794      13.970  26.320  10.540  1.00  0.00            
ATOM   3644  OW  SOL   795      12.090  23.870   2.750  1.00  0.00            
ATOM   3645  HW1 SOL   795      12.220  23.030   3.290  1.00  0.00            
ATOM   3646  HW2 SOL   795      11.800  24.610   3.350  1.00  0.00            
ATOM   3647  OW  SOL   796       3.070  20.750  12.310  1.00  0.00            
ATOM   3648  HW1 SOL   796       2.840  21.120  13.210  1.00  0.00            
ATOM   3649  HW2 SOL   796       2.770  19.800  12.250  1.00  0.00            
ATOM   3650  OW  SOL   797       0.370  31.720  12.820  1.00  0.00            
ATOM   3651  HW1 SOL   797       0.900  31.230  13.500  1.00  0.00            
ATOM   3652  HW2 SOL   797       0.590  32.700  12.870  1.00  0.00            
ATOM   3653  OW  SOL   798       7.320  24.960  10.640  1.00  0.00            
ATOM   3654  HW1 SOL   798       7.910  24.700   9.880  1.00  0.00            
ATOM   3655  HW2 SOL   798       7.040  25.920  10.530  1.00  0.00            
ATOM   3656  OW  SOL   799      17.280  27.970  18.540  1.00  0.00            
ATOM   3657  HW1 SOL   799      16.820  27.900  17.650  1.00  0.00            
ATOM   3658  HW2 SOL   799      16.660  28.410  19.200  1.00  0.00            
ATOM   3659  OW  SOL   800       3.070  19.250   6.180  1.00  0.00            
ATOM   3660  HW1 SOL   800       2.960  20.190   6.510  1.00  0.00            
ATOM   3661  HW2 SOL   800       3.020  18.620   6.950  1.00  0.00            
ATOM   3662  OW  SOL   801      16.220  22.290   3.740  1.00  0.00            
ATOM   3663  HW1 SOL   801      16.240  21.530   4.380  1.00  0.00            
ATOM   3664  HW2 SOL   801      15.740  23.060   4.140  1.00  0.00            
ATOM   3665  OW  SOL   802      10.230  26.280   9.660  1.00  0.00            
ATOM   3666  HW1 SOL   802      10.380  26.490  10.620  1.00  0.00            
ATOM   3667  HW2 SOL   802       9.930  25.330   9.570  1.00  0.00            
ATOM   3668  OW  SOL   803       9.800  34.350  17.000  1.00  0.00            
ATOM   3669  HW1 SOL   803       9.600  34.790  16.120  1.00  0.00            
ATOM   3670  HW2 SOL   803      10.190  33.440  16.840  1.00  0.00            
ATOM   3671  OW  SOL   804       3.500  27.600  18.040  1.00  0.00            
ATOM   3672  HW1 SOL   804       4.260  28.040  18.520  1.00  0.00            
ATOM   3673  HW2 SOL   804       3.850  27.130  17.220  1.00  0.00            
ATOM   3674  OW  SOL   805      15.400  21.360   1.250  1.00  0.00            
ATOM   3675  HW1 SOL   805      14.790  20.610   1.480  1.00  0.00            
ATOM   3676  HW2 SOL   805      15.620  21.880   2.080  1.00  0.00            
ATOM   3677  OW  SOL   806      13.030  27.000   0.420  1.00  0.00            
ATOM   3678  HW1 SOL   806      13.370  26.070   0.570  1.00  0.00            
ATOM   3679  HW2 SOL   806      13.210  27.270  -0.530  1.00  0.00            
ATOM   3680  OW  SOL   807      10.680  31.950   8.490  1.00  0.00            
ATOM   3681  HW1 SOL   807      10.750  31.110   7.940  1.00  0.00            
ATOM   3682  HW2 SOL   807      11.300  32.640   8.130  1.00  0.00            
ATOM   3683  OW  SOL   808       3.190  26.720   9.490  1.00  0.00            
ATOM   3684  HW1 SOL   808       4.120  27.080   9.540  1.00  0.00            
ATOM   3685  HW2 SOL   808       3.130  25.870  10.010  1.00  0.00            
ATOM   3686  OW  SOL   809       3.390  23.710  10.060  1.00  0.00            
ATOM   3687  HW1 SOL   809       2.870  22.880   9.890  1.00  0.00            
ATOM   3688  HW2 SOL   809       4.160  23.760   9.420  1.00  0.00            
ATOM   3689  OW  SOL   810      11.380  22.420  16.780  1.00  0.00            
ATOM   3690  HW1 SOL   810      10.930  23.050  17.420  1.00  0.00            
ATOM   3691  HW2 SOL   810      12.310  22.730  16.610  1.00  0.00            
ATOM   3692  OW  SOL   811      11.600  20.690  14.770  1.00  0.00            
ATOM   3693  HW1 SOL   811      11.600  21.330  15.540  1.00  0.00            
ATOM   3694  HW2 SOL   811      11.880  21.170  13.940  1.00  0.00            
ATOM   3695  OW  SOL   812       0.080  31.880   2.000  1.00  0.00            
ATOM   3696  HW1 SOL   812      -0.850  32.090   1.690  1.00  0.00            
ATOM   3697  HW2 SOL   812       0.180  30.890   2.130  1.00  0.00            
ATOM   3698  OW  SOL   813       0.880  36.630   9.270  1.00  0.00            
ATOM   3699  HW1 SOL   813       0.460  35.770   9.000  1.00  0.00            
ATOM   3700  HW2 SOL   813       1.820  36.660   8.930  1.00  0.00            
ATOM   3701  OW  SOL   814       5.040  34.300   9.100  1.00  0.00            
ATOM   3702  HW1 SOL   814       5.700  35.040   9.190  1.00  0.00            
ATOM   3703  HW2 SOL   814       5.480  33.510   8.680  1.00  0.00            
ATOM   3704  OW  SOL   815      10.020  26.580  12.380  1.00  0.00            
ATOM   3705  HW1 SOL   815      10.430  26.260  13.240  1.00  0.00            
ATOM   3706  HW2 SOL   815       9.060  26.310  12.350  1.00  0.00            
ATOM   3707  OW  SOL   816       1.890  23.820  17.220  1.00  0.00            
ATOM   3708  HW1 SOL   816       2.480  23.420  16.520  1.00  0.00            
ATOM   3709  HW2 SOL   816       1.310  24.530  16.810  1.00  0.00            
ATOM   3710  OW  SOL   817      13.690  28.120  16.600  1.00  0.00            
ATOM   3711  HW1 SOL   817      14.080  29.010  16.800  1.00  0.00            
ATOM   3712  HW2 SOL   817      13.790  27.920  15.630  1.00  0.00            
ATOM   3713  OW  SOL   818       8.150  24.340   3.250  1.00  0.00            
ATOM   3714  HW1 SOL   818       8.220  23.450   2.790  1.00  0.00            
ATOM   3715  HW2 SOL   818       7.210  24.680   3.170  1.00  0.00            
ATOM   3716  OW  SOL   819      16.570  24.660  12.060  1.00  0.00            
ATOM   3717  HW1 SOL   819      16.190  23.970  12.680  1.00  0.00            
ATOM   3718  HW2 SOL   819      17.390  24.300  11.620  1.00  0.00            
ATOM   3719  OW  SOL   820       2.520  34.260  17.440  1.00  0.00            
ATOM   3720  HW1 SOL   820       2.220  34.830  18.200  1.00  0.00            
ATOM   3721  HW2 SOL   820       2.450  33.290  17.700  1.00  0.00            
ATOM   3722  OW  SOL   821       6.710  23.260  12.690  1.00  0.00            
ATOM   3723  HW1 SOL   821       6.370  22.370  12.390  1.00  0.00            
ATOM   3724  HW2 SOL   821       6.970  23.800  11.890  1.00  0.00            
ATOM   3725  OW  SOL   822       9.300  35.400  14.650  1.00  0.00            
ATOM   3726  HW1 SOL   822       9.060  35.220  13.700  1.00  0.00            
ATOM   3727  HW2 SOL   822       9.600  36.340  14.750  1.00  0.00            
ATOM   3728  OW  SOL   823       4.730  23.620   1.910  1.00  0.00            
ATOM   3729  HW1 SOL   823       5.340  24.420   1.950  1.00  0.00            
ATOM   3730  HW2 SOL   823       3.780  23.930   1.980  1.00  0.00            
ATOM   3731  OW  SOL   824       1.590  29.990  14.660  1.00  0.00            
ATOM   3732  HW1 SOL   824       1.810  29.380  15.420  1.00  0.00            
ATOM   3733  HW2 SOL   824       1.690  29.500  13.800  1.00  0.00            
ATOM   3734  OW  SOL   825      13.470  29.210  12.340  1.00  0.00            
ATOM   3735  HW1 SOL   825      13.710  28.580  11.600  1.00  0.00            
ATOM   3736  HW2 SOL   825      12.570  29.610  12.160  1.00  0.00            
ATOM   3737  OW  SOL   826      13.020  27.170   3.090  1.00  0.00            
ATOM   3738  HW1 SOL   826      12.160  26.860   3.510  1.00  0.00            
ATOM   3739  HW2 SOL   826      12.980  27.030   2.100  1.00  0.00            
ATOM   3740  OW  SOL   827      17.590  36.090  11.540  1.00  0.00            
ATOM   3741  HW1 SOL   827      18.200  36.390  10.810  1.00  0.00            
ATOM   3742  HW2 SOL   827      17.210  35.200  11.320  1.00  0.00            
ATOM   3743  OW  SOL   828      12.520  35.930  11.280  1.00  0.00            
ATOM   3744  HW1 SOL   828      13.360  35.980  10.740  1.00  0.00            
ATOM   3745  HW2 SOL   828      12.290  34.970  11.460  1.00  0.00            
ATOM   3746  OW  SOL   829       0.830  31.200  10.220  1.00  0.00            
ATOM   3747  HW1 SOL   829       0.780  31.190  11.220  1.00  0.00            
ATOM   3748  HW2 SOL   829       0.000  30.790   9.840  1.00  0.00            
ATOM   3749  OW  SOL   830       6.880  35.240  17.160  1.00  0.00            
ATOM   3750  HW1 SOL   830       6.320  36.050  17.250  1.00  0.00            
ATOM   3751  HW2 SOL   830       7.400  35.280  16.300  1.00  0.00            
ATOM   3752  OW  SOL   831       9.030  19.480   1.330  1.00  0.00            
ATOM   3753  HW1 SOL   831       9.540  19.490   0.470  1.00  0.00            
ATOM   3754  HW2 SOL   831       9.590  19.060   2.040  1.00  0.00            
ATOM   3755  OW  SOL   832      17.260  19.970   5.230  1.00  0.00            
ATOM   3756  HW1 SOL   832      17.990  19.800   4.560  1.00  0.00            
ATOM   3757  HW2 SOL   832      16.950  19.100   5.610  1.00  0.00            
ATOM   3758  OW  SOL   833      13.880  34.350   4.770  1.00  0.00            
ATOM   3759  HW1 SOL   833      14.550  34.470   4.030  1.00  0.00            
ATOM   3760  HW2 SOL   833      13.480  35.240   5.000  1.00  0.00            
ATOM   3761  OW  SOL   834       1.300  36.560  18.510  1.00  0.00            
ATOM   3762  HW1 SOL   834       0.890  35.820  19.040  1.00  0.00            
ATOM   3763  HW2 SOL   834       1.940  37.070  19.090  1.00  0.00            
ATOM   3764  OW  SOL   835      12.800  27.890   6.720  1.00  0.00            
ATOM   3765  HW1 SOL   835      13.400  27.080   6.740  1.00  0.00            
ATOM   3766  HW2 SOL   835      13.200  28.580   6.120  1.00  0.00            
ATOM   3767  OW  SOL   836       8.300  31.350  14.220  1.00  0.00            
ATOM   3768  HW1 SOL   836       8.250  31.680  15.170  1.00  0.00            
ATOM   3769  HW2 SOL   836       7.440  31.540  13.760  1.00  0.00            
ATOM   3770  OW  SOL   837       6.720  34.780   1.540  1.00  0.00            
ATOM   3771  HW1 SOL   837       6.810  34.880   0.550  1.00  0.00            
ATOM   3772  HW2 SOL   837       6.320  33.890   1.750  1.00  0.00            
ATOM   3773  OW  SOL   838      16.500  35.820  13.940  1.00  0.00            
ATOM   3774  HW1 SOL   838      17.030  35.920  13.100  1.00  0.00            
ATOM   3775  HW2 SOL   838      16.230  36.720  14.280  1.00  0.00            
ATOM   3776  OW  SOL   839      18.410  20.370   9.630  1.00  0.00            
ATOM   3777  HW1 SOL   839      18.800  19.520   9.270  1.00  0.00            
ATOM   3778  HW2 SOL   839      17.430  20.390   9.440  1.00  0.00            
ATOM   3779  OW  SOL   840       2.630  21.880   7.200  1.00  0.00            
ATOM   3780  HW1 SOL   840       1.840  22.390   6.860  1.00  0.00            
ATOM   3781  HW2 SOL   840       2.540  21.730   8.180  1.00  0.00            
ATOM   3782  OW  SOL   841      11.940  34.740   0.310  1.00  0.00            
ATOM   3783  HW1 SOL   841      12.000  33.810   0.680  1.00  0.00            
ATOM   3784  HW2 SOL   841      11.350  34.740  -0.490  1.00  0.00            
ATOM   3785  OW  SOL   842       8.220  28.640  13.720  1.00  0.00            
ATOM   3786  HW1 SOL   842       8.620  28.630  12.800  1.00  0.00            
ATOM   3787  HW2 SOL   842       8.320  29.560  14.120  1.00  0.00            
ATOM   3788  OW  SOL   843       9.160  27.720   2.910  1.00  0.00            
ATOM   3789  HW1 SOL   843       9.790  28.100   2.230  1.00  0.00            
ATOM   3790  HW2 SOL   843       9.560  26.890   3.300  1.00  0.00            
ATOM   3791  OW  SOL   844      15.040  34.690   0.440  1.00  0.00            
ATOM   3792  HW1 SOL   844      14.120  35.060   0.510  1.00  0.00            
ATOM   3793  HW2 SOL   844      15.420  34.890  -0.460  1.00  0.00            
ATOM   3794  OW  SOL   845       3.720  31.500  14.900  1.00  0.00            
ATOM   3795  HW1 SOL   845       3.590  32.430  14.560  1.00  0.00            
ATOM   3796  HW2 SOL   845       2.880  30.980  14.770  1.00  0.00            
ATOM   3797  OW  SOL   846      16.140  31.540  12.890  1.00  0.00            
ATOM   3798  HW1 SOL   846      16.740  31.570  13.690  1.00  0.00            
ATOM   3799  HW2 SOL   846      15.390  32.180  13.020  1.00  0.00            
ATOM   3800  OW  SOL   847      10.390  29.600   6.960  1.00  0.00            
ATOM   3801  HW1 SOL   847       9.690  29.130   7.500  1.00  0.00            
ATOM   3802  HW2 SOL   847      10.980  28.920   6.530  1.00  0.00            
ATOM   3803  OW  SOL   848      10.140  20.980   9.710  1.00  0.00            
ATOM   3804  HW1 SOL   848      10.060  20.620   8.780  1.00  0.00            
ATOM   3805  HW2 SOL   848      10.120  20.220  10.360  1.00  0.00            
ATOM   3806  OW  SOL   849       5.900  33.490   4.910  1.00  0.00            
ATOM   3807  HW1 SOL   849       6.320  32.910   4.210  1.00  0.00            
ATOM   3808  HW2 SOL   849       5.460  34.280   4.470  1.00  0.00            
ATOM   3809  OW  SOL   850      17.090  22.470  13.810  1.00  0.00            
ATOM   3810  HW1 SOL   850      17.820  23.160  13.850  1.00  0.00            
ATOM   3811  HW2 SOL   850      17.370  21.720  13.220  1.00  0.00            
ATOM   3812  OW  SOL   851       2.550  32.100   2.900  1.00  0.00            
ATOM   3813  HW1 SOL   851       1.590  32.110   2.630  1.00  0.00            
ATOM   3814  HW2 SOL   851       2.670  32.630   3.740  1.00  0.00            
ATOM   3815  OW  SOL   852       1.050  28.750  17.260  1.00  0.00            
ATOM   3816  HW1 SOL   852       0.280  28.420  17.800  1.00  0.00            
ATOM   3817  HW2 SOL   852       1.900  28.450  17.680  1.00  0.00            
ATOM   3818  OW  SOL   853       6.720  20.650  14.890  1.00  0.00            
ATOM   3819  HW1 SOL   853       7.620  20.490  14.490  1.00  0.00            
ATOM   3820  HW2 SOL   853       6.800  20.700  15.880  1.00  0.00            
ATOM   3821  OW  SOL   854       0.750  22.070   0.330  1.00  0.00            
ATOM   3822  HW1 SOL   854      -0.170  21.790   0.040  1.00  0.00            
ATOM   3823  HW2 SOL   854       1.060  22.840  -0.230  1.00  0.00            
ATOM   3824  OW  SOL   855      14.400  27.180  13.980  1.00  0.00            
ATOM   3825  HW1 SOL   855      13.830  27.700  13.350  1.00  0.00            
ATOM   3826  HW2 SOL   855      15.360  27.300  13.740  1.00  0.00            
ATOM   3827  OW  SOL   856       0.720  20.280   3.180  1.00  0.00            
ATOM   3828  HW1 SOL   856       0.550  21.110   2.640  1.00  0.00            
ATOM   3829  HW2 SOL   856       1.620  19.910   2.960  1.00  0.00            
ATOM   3830  OW  SOL   857      11.830  31.970   1.190  1.00  0.00            
ATOM   3831  HW1 SOL   857      10.840  31.860   1.210  1.00  0.00            
ATOM   3832  HW2 SOL   857      12.170  32.120   2.120  1.00  0.00            
ATOM   3833  OW  SOL   858       6.130  27.040  14.310  1.00  0.00            
ATOM   3834  HW1 SOL   858       6.690  27.850  14.140  1.00  0.00            
ATOM   3835  HW2 SOL   858       6.720  26.240  14.340  1.00  0.00            
ATOM   3836  OW  SOL   859      14.930  36.290   9.590  1.00  0.00            
ATOM   3837  HW1 SOL   859      15.260  36.930   8.900  1.00  0.00            
ATOM   3838  HW2 SOL   859      15.590  36.230  10.340  1.00  0.00            
ATOM   3839  OW  SOL   860       7.160  24.270  17.080  1.00  0.00            
ATOM   3840  HW1 SOL   860       7.350  24.920  17.820  1.00  0.00            
ATOM   3841  HW2 SOL   860       7.760  23.470  17.170  1.00  0.00            
ATOM   3842  OW  SOL   861      14.500  30.820  16.330  1.00  0.00            
ATOM   3843  HW1 SOL   861      14.410  30.720  17.320  1.00  0.00            
ATOM   3844  HW2 SOL   861      15.460  30.750  16.070  1.00  0.00            
ATOM   3845  OW  SOL   862       3.900  36.030  15.600  1.00  0.00            
ATOM   3846  HW1 SOL   862       2.990  36.440  15.580  1.00  0.00            
ATOM   3847  HW2 SOL   862       3.830  35.090  15.920  1.00  0.00            
ATOM   3848  OW  SOL   863      16.740  27.450  12.540  1.00  0.00            
ATOM   3849  HW1 SOL   863      16.470  26.560  12.170  1.00  0.00            
ATOM   3850  HW2 SOL   863      16.750  28.130  11.810  1.00  0.00            
ATOM   3851  OW  SOL   864      12.250  21.870   4.490  1.00  0.00            
ATOM   3852  HW1 SOL   864      12.900  21.130   4.380  1.00  0.00            
ATOM   3853  HW2 SOL   864      12.450  22.370   5.330  1.00  0.00            
ATOM   3854  OW  SOL   865       5.940  26.070   6.520  1.00  0.00            
ATOM   3855  HW1 SOL   865       6.440  26.920   6.330  1.00  0.00            
ATOM   3856  HW2 SOL   865       5.060  26.090   6.040  1.00  0.00            
ATOM   3857  OW  SOL   866      17.770  22.040  16.420  1.00  0.00            
ATOM   3858  HW1 SOL   866      17.600  22.350  15.480  1.00  0.00            
ATOM   3859  HW2 SOL   866      16.930  21.670  16.800  1.00  0.00            
ATOM   3860  OW  SOL   867      17.300  27.960  15.170  1.00  0.00            
ATOM   3861  HW1 SOL   867      17.680  28.870  15.320  1.00  0.00            
ATOM   3862  HW2 SOL   867      17.220  27.790  14.180  1.00  0.00            
ATOM   3863  OW  SOL   868       8.590  32.360   0.160  1.00  0.00            
ATOM   3864  HW1 SOL   868       8.130  32.510   1.040  1.00  0.00            
ATOM   3865  HW2 SOL   868       9.030  33.210  -0.140  1.00  0.00            
ATOM   3866  OW  SOL   869       6.610  36.520   9.530  1.00  0.00            
ATOM   3867  HW1 SOL   869       6.150  37.400   9.400  1.00  0.00            
ATOM   3868  HW2 SOL   869       7.600  36.640   9.460  1.00  0.00            
ATOM   3869  OW  SOL   870       8.590  28.180   8.610  1.00  0.00            
ATOM   3870  HW1 SOL   870       9.130  27.490   9.090  1.00  0.00            
ATOM   3871  HW2 SOL   870       8.270  28.870   9.270  1.00  0.00            
ATOM   3872  OW  SOL   871      10.830  28.460   0.870  1.00  0.00            
ATOM   3873  HW1 SOL   871      10.600  28.990   0.050  1.00  0.00            
ATOM   3874  HW2 SOL   871      11.640  27.900   0.680  1.00  0.00            
ATOM   3875  OW  SOL   872      18.610  34.310   8.510  1.00  0.00            
ATOM   3876  HW1 SOL   872      17.900  34.190   7.810  1.00  0.00            
ATOM   3877  HW2 SOL   872      18.620  33.520   9.110  1.00  0.00            
ATOM   3878  OW  SOL   873       2.210  31.760  18.440  1.00  0.00            
ATOM   3879  HW1 SOL   873       1.560  31.030  18.230  1.00  0.00            
ATOM   3880  HW2 SOL   873       2.250  31.900  19.420  1.00  0.00            
ATOM   3881  OW  SOL   874       0.790  31.020   6.530  1.00  0.00            
ATOM   3882  HW1 SOL   874       0.780  30.550   7.410  1.00  0.00            
ATOM   3883  HW2 SOL   874       1.610  30.740   6.020  1.00  0.00            
ATOM   3884  OW  SOL   875       6.720  32.530  16.240  1.00  0.00            
ATOM   3885  HW1 SOL   875       5.940  32.030  16.620  1.00  0.00            
ATOM   3886  HW2 SOL   875       6.690  33.480  16.550  1.00  0.00            
ATOM   3887  OW  SOL   876      18.240  20.540  12.270  1.00  0.00            
ATOM   3888  HW1 SOL   876      18.200  19.640  12.710  1.00  0.00            
ATOM   3889  HW2 SOL   876      18.270  20.430  11.280  1.00  0.00            
ATOM   3890  OW  SOL   877       4.280  22.860   5.200  1.00  0.00            
ATOM   3891  HW1 SOL   877       4.580  22.140   4.580  1.00  0.00            
ATOM   3892  HW2 SOL   877       3.890  22.460   6.030  1.00  0.00            
ATOM   3893  OW  SOL   878      17.050  33.490  11.040  1.00  0.00            
ATOM   3894  HW1 SOL   878      16.120  33.240  10.770  1.00  0.00            
ATOM   3895  HW2 SOL   878      17.310  32.990  11.860  1.00  0.00            
ATOM   3896  OW  SOL   879       3.170  24.090  12.800  1.00  0.00            
ATOM   3897  HW1 SOL   879       3.550  23.500  13.520  1.00  0.00            
ATOM   3898  HW2 SOL   879       3.570  23.830  11.920  1.00  0.00            
ATOM   3899  OW  SOL   880       8.120  34.480   6.870  1.00  0.00            
ATOM   3900  HW1 SOL   880       8.440  34.580   5.930  1.00  0.00            
ATOM   3901  HW2 SOL   880       7.330  33.860   6.890  1.00  0.00            
ATOM   3902  OW  SOL   881      14.240  20.760  11.120  1.00  0.00            
ATOM   3903  HW1 SOL   881      14.760  20.110  11.670  1.00  0.00            
ATOM   3904  HW2 SOL   881      13.750  21.390  11.730  1.00  0.00            
ATOM   3905  OW  SOL   882      10.010  18.960  11.540  1.00  0.00            
ATOM   3906  HW1 SOL   882       9.380  18.240  11.230  1.00  0.00            
ATOM   3907  HW2 SOL   882      10.940  18.600  11.540  1.00  0.00            
ATOM   3908  OW  SOL   883       7.700  31.920   3.010  1.00  0.00            
ATOM   3909  HW1 SOL   883       7.240  31.050   3.180  1.00  0.00            
ATOM   3910  HW2 SOL   883       8.610  31.890   3.420  1.00  0.00            
ATOM   3911  OW  SOL   884       6.180  34.290  12.840  1.00  0.00            
ATOM   3912  HW1 SOL   884       6.130  35.110  13.410  1.00  0.00            
ATOM   3913  HW2 SOL   884       7.070  34.260  12.390  1.00  0.00            
ATOM   3914  OW  SOL   885      13.520  19.140   1.680  1.00  0.00            
ATOM   3915  HW1 SOL   885      13.870  18.730   0.840  1.00  0.00            
ATOM   3916  HW2 SOL   885      12.620  18.760   1.880  1.00  0.00            
ATOM   3917  OW  SOL   886      13.000  23.150   6.910  1.00  0.00            
ATOM   3918  HW1 SOL   886      12.410  23.950   6.950  1.00  0.00            
ATOM   3919  HW2 SOL   886      13.150  22.800   7.840  1.00  0.00            
ATOM   3920  OW  SOL   887      15.930  20.830   8.820  1.00  0.00            
ATOM   3921  HW1 SOL   887      15.090  20.820   9.360  1.00  0.00            
ATOM   3922  HW2 SOL   887      15.950  21.660   8.260  1.00  0.00            
ATOM   3923  OW  SOL   888       0.390  29.390   3.000  1.00  0.00            
ATOM   3924  HW1 SOL   888       1.380  29.280   2.910  1.00  0.00            
ATOM   3925  HW2 SOL   888      -0.010  28.530   3.320  1.00  0.00            
ATOM   3926  OW  SOL   889       8.750  35.080   3.370  1.00  0.00            
ATOM   3927  HW1 SOL   889       7.980  34.730   2.830  1.00  0.00            
ATOM   3928  HW2 SOL   889       8.430  35.790   3.990  1.00  0.00            
ATOM   3929  OW  SOL   890       2.300  24.900  19.750  1.00  0.00            
ATOM   3930  HW1 SOL   890       1.370  24.880  20.120  1.00  0.00            
ATOM   3931  HW2 SOL   890       2.310  24.510  18.830  1.00  0.00            
ATOM   3932  OW  SOL   891       2.250  21.370  28.580  1.00  0.00            
ATOM   3933  HW1 SOL   891       2.600  21.200  29.500  1.00  0.00            
ATOM   3934  HW2 SOL   891       1.370  20.920  28.460  1.00  0.00            
ATOM   3935  OW  SOL   892       0.190  22.300  25.090  1.00  0.00            
ATOM   3936  HW1 SOL   892      -0.630  22.730  25.480  1.00  0.00            
ATOM   3937  HW2 SOL   892      -0.090  21.570  24.460  1.00  0.00            
ATOM   3938  OW  SOL   893       5.690  31.370  30.270  1.00  0.00            
ATOM   3939  HW1 SOL   893       4.760  31.300  29.900  1.00  0.00            
ATOM   3940  HW2 SOL   893       5.800  32.260  30.710  1.00  0.00            
ATOM   3941  OW  SOL   894      15.550  33.730  25.650  1.00  0.00            
ATOM   3942  HW1 SOL   894      14.980  33.570  26.460  1.00  0.00            
ATOM   3943  HW2 SOL   894      14.960  33.830  24.850  1.00  0.00            
ATOM   3944  OW  SOL   895      11.350  25.650  25.790  1.00  0.00            
ATOM   3945  HW1 SOL   895      11.920  26.430  25.540  1.00  0.00            
ATOM   3946  HW2 SOL   895      10.750  25.910  26.550  1.00  0.00            
ATOM   3947  OW  SOL   896      17.550  24.690  20.930  1.00  0.00            
ATOM   3948  HW1 SOL   896      17.430  24.560  19.940  1.00  0.00            
ATOM   3949  HW2 SOL   896      17.250  23.880  21.420  1.00  0.00            
ATOM   3950  OW  SOL   897       7.680  30.060  28.850  1.00  0.00            
ATOM   3951  HW1 SOL   897       6.900  30.230  29.450  1.00  0.00            
ATOM   3952  HW2 SOL   897       8.020  30.930  28.490  1.00  0.00            
ATOM   3953  OW  SOL   898       8.500  26.600  36.850  1.00  0.00            
ATOM   3954  HW1 SOL   898       8.460  27.360  37.500  1.00  0.00            
ATOM   3955  HW2 SOL   898       8.720  26.960  35.940  1.00  0.00            
ATOM   3956  OW  SOL   899       6.850  28.740  25.270  1.00  0.00            
ATOM   3957  HW1 SOL   899       7.540  28.580  25.970  1.00  0.00            
ATOM   3958  HW2 SOL   899       6.120  29.310  25.650  1.00  0.00            
ATOM   3959  OW  SOL   900       6.860  30.230  36.650  1.00  0.00            
ATOM   3960  HW1 SOL   900       7.460  31.020  36.790  1.00  0.00            
ATOM   3961  HW2 SOL   900       6.000  30.540  36.240  1.00  0.00            
ATOM   3962  OW  SOL   901       3.350  32.970  29.230  1.00  0.00            
ATOM   3963  HW1 SOL   901       2.570  32.660  28.700  1.00  0.00            
ATOM   3964  HW2 SOL   901       3.930  33.550  28.660  1.00  0.00            
ATOM   3965  OW  SOL   902      14.600  33.670  32.010  1.00  0.00            
ATOM   3966  HW1 SOL   902      14.840  34.610  32.270  1.00  0.00            
ATOM   3967  HW2 SOL   902      14.440  33.130  32.830  1.00  0.00            
ATOM   3968  OW  SOL   903       4.380  22.540  33.610  1.00  0.00            
ATOM   3969  HW1 SOL   903       5.200  21.980  33.700  1.00  0.00            
ATOM   3970  HW2 SOL   903       3.570  21.960  33.650  1.00  0.00            
ATOM   3971  OW  SOL   904      16.030  23.090  25.990  1.00  0.00            
ATOM   3972  HW1 SOL   904      15.290  23.550  25.490  1.00  0.00            
ATOM   3973  HW2 SOL   904      16.540  23.770  26.520  1.00  0.00            
ATOM   3974  OW  SOL   905       2.310  35.750  23.450  1.00  0.00            
ATOM   3975  HW1 SOL   905       2.650  36.520  23.990  1.00  0.00            
ATOM   3976  HW2 SOL   905       2.750  35.750  22.550  1.00  0.00            
ATOM   3977  OW  SOL   906      11.270  32.030  35.520  1.00  0.00            
ATOM   3978  HW1 SOL   906      11.740  32.030  36.400  1.00  0.00            
ATOM   3979  HW2 SOL   906      10.790  31.160  35.410  1.00  0.00            
ATOM   3980  OW  SOL   907       2.300  32.960  24.000  1.00  0.00            
ATOM   3981  HW1 SOL   907       2.040  33.920  24.000  1.00  0.00            
ATOM   3982  HW2 SOL   907       1.590  32.420  24.450  1.00  0.00            
ATOM   3983  OW  SOL   908       2.400  29.530  27.480  1.00  0.00            
ATOM   3984  HW1 SOL   908       2.540  28.690  28.000  1.00  0.00            
ATOM   3985  HW2 SOL   908       1.850  30.170  28.030  1.00  0.00            
ATOM   3986  OW  SOL   909       6.200  36.480  33.010  1.00  0.00            
ATOM   3987  HW1 SOL   909       5.280  36.310  33.360  1.00  0.00            
ATOM   3988  HW2 SOL   909       6.480  37.400  33.270  1.00  0.00            
ATOM   3989  OW  SOL   910       6.060  28.260  19.850  1.00  0.00            
ATOM   3990  HW1 SOL   910       6.130  29.100  19.310  1.00  0.00            
ATOM   3991  HW2 SOL   910       6.520  28.390  20.730  1.00  0.00            
ATOM   3992  OW  SOL   911      15.940  19.760  33.420  1.00  0.00            
ATOM   3993  HW1 SOL   911      15.760  20.430  32.700  1.00  0.00            
ATOM   3994  HW2 SOL   911      15.910  20.220  34.310  1.00  0.00            
ATOM   3995  OW  SOL   912       1.220  25.050  24.250  1.00  0.00            
ATOM   3996  HW1 SOL   912       0.770  24.170  24.420  1.00  0.00            
ATOM   3997  HW2 SOL   912       1.210  25.590  25.090  1.00  0.00            
ATOM   3998  OW  SOL   913      18.420  36.290  22.210  1.00  0.00            
ATOM   3999  HW1 SOL   913      18.960  36.000  23.010  1.00  0.00            
ATOM   4000  HW2 SOL   913      18.720  37.190  21.920  1.00  0.00            
ATOM   4001  OW  SOL   914       0.270  34.580  19.790  1.00  0.00            
ATOM   4002  HW1 SOL   914       0.080  33.620  20.000  1.00  0.00            
ATOM   4003  HW2 SOL   914      -0.060  35.160  20.540  1.00  0.00            
ATOM   4004  OW  SOL   915      16.890  27.840  24.740  1.00  0.00            
ATOM   4005  HW1 SOL   915      17.840  27.550  24.820  1.00  0.00            
ATOM   4006  HW2 SOL   915      16.810  28.490  23.990  1.00  0.00            
ATOM   4007  OW  SOL   916      16.410  29.700  22.940  1.00  0.00            
ATOM   4008  HW1 SOL   916      17.270  29.720  22.420  1.00  0.00            
ATOM   4009  HW2 SOL   916      16.550  30.170  23.820  1.00  0.00            
ATOM   4010  OW  SOL   917       1.130  25.990  34.590  1.00  0.00            
ATOM   4011  HW1 SOL   917       2.010  25.860  35.040  1.00  0.00            
ATOM   4012  HW2 SOL   917       1.000  26.960  34.370  1.00  0.00            
ATOM   4013  OW  SOL   918       6.130  32.270  25.880  1.00  0.00            
ATOM   4014  HW1 SOL   918       5.640  31.400  25.970  1.00  0.00            
ATOM   4015  HW2 SOL   918       5.900  32.700  25.010  1.00  0.00            
ATOM   4016  OW  SOL   919      12.930  30.900  32.850  1.00  0.00            
ATOM   4017  HW1 SOL   919      13.300  30.170  32.270  1.00  0.00            
ATOM   4018  HW2 SOL   919      13.450  30.950  33.700  1.00  0.00            
ATOM   4019  OW  SOL   920       8.090  18.660  23.640  1.00  0.00            
ATOM   4020  HW1 SOL   920       8.490  19.570  23.550  1.00  0.00            
ATOM   4021  HW2 SOL   920       7.090  18.740  23.700  1.00  0.00            
ATOM   4022  OW  SOL   921       1.970  28.380  31.260  1.00  0.00            
ATOM   4023  HW1 SOL   921       2.860  27.930  31.120  1.00  0.00            
ATOM   4024  HW2 SOL   921       1.240  27.730  31.070  1.00  0.00            
ATOM   4025  OW  SOL   922      15.250  28.610  20.520  1.00  0.00            
ATOM   4026  HW1 SOL   922      14.620  27.850  20.650  1.00  0.00            
ATOM   4027  HW2 SOL   922      15.730  28.790  21.380  1.00  0.00            
ATOM   4028  OW  SOL   923      11.870  36.540  34.780  1.00  0.00            
ATOM   4029  HW1 SOL   923      12.110  37.140  34.020  1.00  0.00            
ATOM   4030  HW2 SOL   923      11.940  35.590  34.480  1.00  0.00            
ATOM   4031  OW  SOL   924       3.170  21.130  36.630  1.00  0.00            
ATOM   4032  HW1 SOL   924       3.880  21.840  36.690  1.00  0.00            
ATOM   4033  HW2 SOL   924       2.290  21.520  36.910  1.00  0.00            
ATOM   4034  OW  SOL   925      14.660  32.790  28.150  1.00  0.00            
ATOM   4035  HW1 SOL   925      14.070  32.850  28.950  1.00  0.00            
ATOM   4036  HW2 SOL   925      14.510  31.910  27.690  1.00  0.00            
ATOM   4037  OW  SOL   926      16.670  35.760  24.340  1.00  0.00            
ATOM   4038  HW1 SOL   926      16.260  35.530  23.460  1.00  0.00            
ATOM   4039  HW2 SOL   926      16.490  35.020  24.990  1.00  0.00            
ATOM   4040  OW  SOL   927       5.980  25.910  21.320  1.00  0.00            
ATOM   4041  HW1 SOL   927       6.220  26.600  20.640  1.00  0.00            
ATOM   4042  HW2 SOL   927       5.200  26.240  21.860  1.00  0.00            
ATOM   4043  OW  SOL   928      12.810  22.070  28.060  1.00  0.00            
ATOM   4044  HW1 SOL   928      11.950  21.570  27.930  1.00  0.00            
ATOM   4045  HW2 SOL   928      13.430  21.530  28.620  1.00  0.00            
ATOM   4046  OW  SOL   929      15.760  35.240  21.690  1.00  0.00            
ATOM   4047  HW1 SOL   929      16.650  35.700  21.720  1.00  0.00            
ATOM   4048  HW2 SOL   929      15.550  35.000  20.740  1.00  0.00            
ATOM   4049  OW  SOL   930       8.070  24.670  33.270  1.00  0.00            
ATOM   4050  HW1 SOL   930       7.600  24.640  34.160  1.00  0.00            
ATOM   4051  HW2 SOL   930       7.560  24.120  32.610  1.00  0.00            
ATOM   4052  OW  SOL   931      13.940  23.310  35.360  1.00  0.00            
ATOM   4053  HW1 SOL   931      13.740  23.740  36.240  1.00  0.00            
ATOM   4054  HW2 SOL   931      14.720  22.690  35.450  1.00  0.00            
ATOM   4055  OW  SOL   932       9.730  27.520  34.340  1.00  0.00            
ATOM   4056  HW1 SOL   932      10.190  26.680  34.050  1.00  0.00            
ATOM   4057  HW2 SOL   932       9.170  27.860  33.590  1.00  0.00            
ATOM   4058  OW  SOL   933       9.910  22.720  31.040  1.00  0.00            
ATOM   4059  HW1 SOL   933       9.140  23.060  31.580  1.00  0.00            
ATOM   4060  HW2 SOL   933       9.570  22.210  30.250  1.00  0.00            
ATOM   4061  OW  SOL   934      10.410  25.630  22.910  1.00  0.00            
ATOM   4062  HW1 SOL   934      10.670  25.590  23.870  1.00  0.00            
ATOM   4063  HW2 SOL   934       9.560  25.120  22.770  1.00  0.00            
ATOM   4064  OW  SOL   935       0.760  26.730  26.510  1.00  0.00            
ATOM   4065  HW1 SOL   935       1.750  26.610  26.600  1.00  0.00            
ATOM   4066  HW2 SOL   935       0.520  27.680  26.720  1.00  0.00            
ATOM   4067  OW  SOL   936       1.300  36.830  34.330  1.00  0.00            
ATOM   4068  HW1 SOL   936       1.200  36.680  35.320  1.00  0.00            
ATOM   4069  HW2 SOL   936       0.440  37.190  33.970  1.00  0.00            
ATOM   4070  OW  SOL   937       8.650  22.100  20.570  1.00  0.00            
ATOM   4071  HW1 SOL   937       9.240  22.730  20.080  1.00  0.00            
ATOM   4072  HW2 SOL   937       8.840  21.160  20.280  1.00  0.00            
ATOM   4073  OW  SOL   938      17.190  24.470  36.930  1.00  0.00            
ATOM   4074  HW1 SOL   938      16.930  25.360  36.570  1.00  0.00            
ATOM   4075  HW2 SOL   938      17.170  23.790  36.200  1.00  0.00            
ATOM   4076  OW  SOL   939      13.620  30.060  24.070  1.00  0.00            
ATOM   4077  HW1 SOL   939      14.450  29.770  23.590  1.00  0.00            
ATOM   4078  HW2 SOL   939      13.130  30.730  23.510  1.00  0.00            
ATOM   4079  OW  SOL   940       5.500  20.580  27.470  1.00  0.00            
ATOM   4080  HW1 SOL   940       5.450  20.530  28.470  1.00  0.00            
ATOM   4081  HW2 SOL   940       5.520  21.540  27.180  1.00  0.00            
ATOM   4082  OW  SOL   941      10.080  33.180  23.390  1.00  0.00            
ATOM   4083  HW1 SOL   941       9.620  33.900  22.870  1.00  0.00            
ATOM   4084  HW2 SOL   941      10.040  33.380  24.370  1.00  0.00            
ATOM   4085  OW  SOL   942       3.510  36.630  27.150  1.00  0.00            
ATOM   4086  HW1 SOL   942       4.010  35.770  27.210  1.00  0.00            
ATOM   4087  HW2 SOL   942       4.160  37.400  27.120  1.00  0.00            
ATOM   4088  OW  SOL   943      17.950  29.280  27.350  1.00  0.00            
ATOM   4089  HW1 SOL   943      17.330  29.130  26.590  1.00  0.00            
ATOM   4090  HW2 SOL   943      17.430  29.390  28.200  1.00  0.00            
ATOM   4091  OW  SOL   944      12.270  34.120  33.680  1.00  0.00            
ATOM   4092  HW1 SOL   944      12.330  33.350  34.320  1.00  0.00            
ATOM   4093  HW2 SOL   944      11.750  33.860  32.880  1.00  0.00            
ATOM   4094  OW  SOL   945       3.210  28.050  21.040  1.00  0.00            
ATOM   4095  HW1 SOL   945       4.030  28.440  20.620  1.00  0.00            
ATOM   4096  HW2 SOL   945       2.940  27.230  20.550  1.00  0.00            
ATOM   4097  OW  SOL   946      14.580  25.970  25.900  1.00  0.00            
ATOM   4098  HW1 SOL   946      14.530  25.320  26.650  1.00  0.00            
ATOM   4099  HW2 SOL   946      15.380  26.560  26.030  1.00  0.00            
ATOM   4100  OW  SOL   947       4.610  31.280  35.890  1.00  0.00            
ATOM   4101  HW1 SOL   947       4.110  31.290  35.030  1.00  0.00            
ATOM   4102  HW2 SOL   947       3.980  31.100  36.650  1.00  0.00            
ATOM   4103  OW  SOL   948      11.110  36.380  20.990  1.00  0.00            
ATOM   4104  HW1 SOL   948      10.510  35.760  21.490  1.00  0.00            
ATOM   4105  HW2 SOL   948      11.420  35.940  20.140  1.00  0.00            
ATOM   4106  OW  SOL   949       2.020  21.470  33.600  1.00  0.00            
ATOM   4107  HW1 SOL   949       1.220  22.070  33.470  1.00  0.00            
ATOM   4108  HW2 SOL   949       1.920  20.980  34.460  1.00  0.00            
ATOM   4109  OW  SOL   950      16.320  32.390  19.430  1.00  0.00            
ATOM   4110  HW1 SOL   950      16.000  33.330  19.330  1.00  0.00            
ATOM   4111  HW2 SOL   950      15.560  31.760  19.310  1.00  0.00            
ATOM   4112  OW  SOL   951       4.640  36.050  21.850  1.00  0.00            
ATOM   4113  HW1 SOL   951       4.970  36.440  22.710  1.00  0.00            
ATOM   4114  HW2 SOL   951       5.400  35.980  21.200  1.00  0.00            
ATOM   4115  OW  SOL   952      14.000  19.690  22.880  1.00  0.00            
ATOM   4116  HW1 SOL   952      13.760  19.320  21.980  1.00  0.00            
ATOM   4117  HW2 SOL   952      14.990  19.850  22.920  1.00  0.00            
ATOM   4118  OW  SOL   953       2.490  36.470  31.030  1.00  0.00            
ATOM   4119  HW1 SOL   953       3.060  35.820  31.530  1.00  0.00            
ATOM   4120  HW2 SOL   953       2.330  36.140  30.100  1.00  0.00            
ATOM   4121  OW  SOL   954       9.400  35.600  27.660  1.00  0.00            
ATOM   4122  HW1 SOL   954      10.200  35.030  27.870  1.00  0.00            
ATOM   4123  HW2 SOL   954       8.910  35.200  26.890  1.00  0.00            
ATOM   4124  OW  SOL   955       3.820  25.620  23.420  1.00  0.00            
ATOM   4125  HW1 SOL   955       4.270  24.720  23.390  1.00  0.00            
ATOM   4126  HW2 SOL   955       2.880  25.510  23.750  1.00  0.00            
ATOM   4127  OW  SOL   956      15.470  20.840  35.910  1.00  0.00            
ATOM   4128  HW1 SOL   956      15.420  21.210  36.830  1.00  0.00            
ATOM   4129  HW2 SOL   956      14.750  20.150  35.790  1.00  0.00            
ATOM   4130  OW  SOL   957       6.140  19.840  19.790  1.00  0.00            
ATOM   4131  HW1 SOL   957       7.120  19.620  19.860  1.00  0.00            
ATOM   4132  HW2 SOL   957       5.830  19.670  18.860  1.00  0.00            
ATOM   4133  OW  SOL   958       7.810  21.260  36.110  1.00  0.00            
ATOM   4134  HW1 SOL   958       8.480  20.650  36.540  1.00  0.00            
ATOM   4135  HW2 SOL   958       7.080  21.450  36.760  1.00  0.00            
ATOM   4136  OW  SOL   959       8.880  33.760  30.570  1.00  0.00            
ATOM   4137  HW1 SOL   959       8.650  33.510  29.630  1.00  0.00            
ATOM   4138  HW2 SOL   959       9.490  33.070  30.960  1.00  0.00            
ATOM   4139  OW  SOL   960      13.510  24.520  32.950  1.00  0.00            
ATOM   4140  HW1 SOL   960      13.790  24.090  33.800  1.00  0.00            
ATOM   4141  HW2 SOL   960      13.760  25.480  32.960  1.00  0.00            
ATOM   4142  OW  SOL   961       8.030  32.640  27.860  1.00  0.00            
ATOM   4143  HW1 SOL   961       8.930  32.780  27.440  1.00  0.00            
ATOM   4144  HW2 SOL   961       7.320  32.660  27.150  1.00  0.00            
ATOM   4145  OW  SOL   962       9.220  23.650  27.610  1.00  0.00            
ATOM   4146  HW1 SOL   962       8.970  23.560  26.650  1.00  0.00            
ATOM   4147  HW2 SOL   962       9.700  22.830  27.920  1.00  0.00            
ATOM   4148  OW  SOL   963       5.390  19.260  23.740  1.00  0.00            
ATOM   4149  HW1 SOL   963       4.580  19.270  24.320  1.00  0.00            
ATOM   4150  HW2 SOL   963       5.420  20.090  23.190  1.00  0.00            
ATOM   4151  OW  SOL   964      14.340  30.500  19.030  1.00  0.00            
ATOM   4152  HW1 SOL   964      14.660  29.740  19.600  1.00  0.00            
ATOM   4153  HW2 SOL   964      13.420  30.770  19.330  1.00  0.00            
ATOM   4154  OW  SOL   965       2.970  18.970  20.330  1.00  0.00            
ATOM   4155  HW1 SOL   965       3.460  19.810  20.120  1.00  0.00            
ATOM   4156  HW2 SOL   965       3.590  18.320  20.780  1.00  0.00            
ATOM   4157  OW  SOL   966       9.350  20.980  23.420  1.00  0.00            
ATOM   4158  HW1 SOL   966       8.870  21.390  22.640  1.00  0.00            
ATOM   4159  HW2 SOL   966      10.340  20.960  23.230  1.00  0.00            
ATOM   4160  OW  SOL   967      10.760  25.450  33.260  1.00  0.00            
ATOM   4161  HW1 SOL   967       9.960  24.840  33.290  1.00  0.00            
ATOM   4162  HW2 SOL   967      11.570  24.920  33.020  1.00  0.00            
ATOM   4163  OW  SOL   968      12.270  34.320  26.550  1.00  0.00            
ATOM   4164  HW1 SOL   968      12.480  35.060  25.900  1.00  0.00            
ATOM   4165  HW2 SOL   968      12.950  34.320  27.280  1.00  0.00            
ATOM   4166  OW  SOL   969       4.590  30.140  26.030  1.00  0.00            
ATOM   4167  HW1 SOL   969       3.880  29.870  26.680  1.00  0.00            
ATOM   4168  HW2 SOL   969       4.330  29.860  25.100  1.00  0.00            
ATOM   4169  OW  SOL   970      12.710  36.590  24.530  1.00  0.00            
ATOM   4170  HW1 SOL   970      13.150  37.230  23.890  1.00  0.00            
ATOM   4171  HW2 SOL   970      12.210  37.110  25.230  1.00  0.00            
ATOM   4172  OW  SOL   971      10.320  24.110  18.780  1.00  0.00            
ATOM   4173  HW1 SOL   971       9.910  24.930  18.390  1.00  0.00            
ATOM   4174  HW2 SOL   971      10.960  24.370  19.510  1.00  0.00            
ATOM   4175  OW  SOL   972       0.780  24.180  32.480  1.00  0.00            
ATOM   4176  HW1 SOL   972       1.700  24.170  32.070  1.00  0.00            
ATOM   4177  HW2 SOL   972       0.720  24.920  33.150  1.00  0.00            
ATOM   4178  OW  SOL   973       5.610  20.840  30.090  1.00  0.00            
ATOM   4179  HW1 SOL   973       5.990  20.000  30.460  1.00  0.00            
ATOM   4180  HW2 SOL   973       4.730  21.030  30.530  1.00  0.00            
ATOM   4181  OW  SOL   974       8.660  23.160  25.040  1.00  0.00            
ATOM   4182  HW1 SOL   974       8.340  23.880  24.420  1.00  0.00            
ATOM   4183  HW2 SOL   974       8.900  22.350  24.510  1.00  0.00            
ATOM   4184  OW  SOL   975      10.170  19.010  26.150  1.00  0.00            
ATOM   4185  HW1 SOL   975       9.450  19.060  25.460  1.00  0.00            
ATOM   4186  HW2 SOL   975       9.930  18.320  26.840  1.00  0.00            
ATOM   4187  OW  SOL   976      14.290  30.350  27.290  1.00  0.00            
ATOM   4188  HW1 SOL   976      13.740  29.510  27.220  1.00  0.00            
ATOM   4189  HW2 SOL   976      14.550  30.640  26.370  1.00  0.00            
ATOM   4190  OW  SOL   977      14.660  24.520  28.540  1.00  0.00            
ATOM   4191  HW1 SOL   977      14.360  23.570  28.610  1.00  0.00            
ATOM   4192  HW2 SOL   977      15.390  24.680  29.200  1.00  0.00            
ATOM   4193  OW  SOL   978      18.570  26.950  22.390  1.00  0.00            
ATOM   4194  HW1 SOL   978      18.990  26.310  23.030  1.00  0.00            
ATOM   4195  HW2 SOL   978      18.190  26.440  21.610  1.00  0.00            
ATOM   4196  OW  SOL   979       4.880  32.470  20.360  1.00  0.00            
ATOM   4197  HW1 SOL   979       4.010  32.320  20.830  1.00  0.00            
ATOM   4198  HW2 SOL   979       4.710  32.730  19.410  1.00  0.00            
ATOM   4199  OW  SOL   980      16.640  31.420  25.190  1.00  0.00            
ATOM   4200  HW1 SOL   980      17.630  31.500  25.330  1.00  0.00            
ATOM   4201  HW2 SOL   980      16.190  32.260  25.500  1.00  0.00            
ATOM   4202  OW  SOL   981      13.900  24.370  19.400  1.00  0.00            
ATOM   4203  HW1 SOL   981      13.360  24.160  20.210  1.00  0.00            
ATOM   4204  HW2 SOL   981      14.810  23.960  19.490  1.00  0.00            
ATOM   4205  OW  SOL   982       5.270  21.180  21.900  1.00  0.00            
ATOM   4206  HW1 SOL   982       5.540  20.590  21.150  1.00  0.00            
ATOM   4207  HW2 SOL   982       5.270  22.130  21.590  1.00  0.00            
ATOM   4208  OW  SOL   983      17.540  30.850  34.500  1.00  0.00            
ATOM   4209  HW1 SOL   983      18.450  30.460  34.370  1.00  0.00            
ATOM   4210  HW2 SOL   983      17.620  31.810  34.740  1.00  0.00            
ATOM   4211  OW  SOL   984      10.640  32.090  32.020  1.00  0.00            
ATOM   4212  HW1 SOL   984       9.840  31.860  32.570  1.00  0.00            
ATOM   4213  HW2 SOL   984      11.470  31.830  32.510  1.00  0.00            
ATOM   4214  OW  SOL   985      15.920  34.910  34.870  1.00  0.00            
ATOM   4215  HW1 SOL   985      16.190  35.250  33.970  1.00  0.00            
ATOM   4216  HW2 SOL   985      16.710  34.530  35.330  1.00  0.00            
ATOM   4217  OW  SOL   986      11.110  30.570  29.620  1.00  0.00            
ATOM   4218  HW1 SOL   986      10.710  31.010  30.430  1.00  0.00            
ATOM   4219  HW2 SOL   986      10.700  30.940  28.790  1.00  0.00            
ATOM   4220  OW  SOL   987      16.380  29.610  29.410  1.00  0.00            
ATOM   4221  HW1 SOL   987      16.430  30.420  30.000  1.00  0.00            
ATOM   4222  HW2 SOL   987      15.520  29.630  28.900  1.00  0.00            
ATOM   4223  OW  SOL   988       9.150  19.510  32.640  1.00  0.00            
ATOM   4224  HW1 SOL   988       9.400  19.310  31.690  1.00  0.00            
ATOM   4225  HW2 SOL   988       9.870  20.070  33.060  1.00  0.00            
ATOM   4226  OW  SOL   989       9.800  29.780  35.810  1.00  0.00            
ATOM   4227  HW1 SOL   989       8.810  29.840  35.910  1.00  0.00            
ATOM   4228  HW2 SOL   989      10.030  28.980  35.250  1.00  0.00            
ATOM   4229  OW  SOL   990       7.050  29.120  22.300  1.00  0.00            
ATOM   4230  HW1 SOL   990       6.910  29.190  23.290  1.00  0.00            
ATOM   4231  HW2 SOL   990       7.890  28.610  22.120  1.00  0.00            
ATOM   4232  OW  SOL   991       4.100  26.750  31.130  1.00  0.00            
ATOM   4233  HW1 SOL   991       4.960  26.870  31.630  1.00  0.00            
ATOM   4234  HW2 SOL   991       3.680  25.880  31.400  1.00  0.00            
ATOM   4235  OW  SOL   992      12.740  22.480  31.240  1.00  0.00            
ATOM   4236  HW1 SOL   992      12.950  23.220  31.880  1.00  0.00            
ATOM   4237  HW2 SOL   992      11.850  22.650  30.810  1.00  0.00            
ATOM   4238  OW  SOL   993       0.640  34.260  31.930  1.00  0.00            
ATOM   4239  HW1 SOL   993       0.180  35.080  31.590  1.00  0.00            
ATOM   4240  HW2 SOL   993       1.620  34.450  32.020  1.00  0.00            
ATOM   4241  OW  SOL   994       3.670  29.620  23.630  1.00  0.00            
ATOM   4242  HW1 SOL   994       3.600  30.450  23.070  1.00  0.00            
ATOM   4243  HW2 SOL   994       3.710  28.820  23.030  1.00  0.00            
ATOM   4244  OW  SOL   995       5.660  23.990  27.270  1.00  0.00            
ATOM   4245  HW1 SOL   995       5.780  24.650  26.530  1.00  0.00            
ATOM   4246  HW2 SOL   995       6.120  24.330  28.100  1.00  0.00            
ATOM   4247  OW  SOL   996      12.520  32.100  22.500  1.00  0.00            
ATOM   4248  HW1 SOL   996      13.020  32.870  22.900  1.00  0.00            
ATOM   4249  HW2 SOL   996      11.570  32.120  22.820  1.00  0.00            
ATOM   4250  OW  SOL   997      12.720  33.070  30.040  1.00  0.00            
ATOM   4251  HW1 SOL   997      13.190  33.200  30.910  1.00  0.00            
ATOM   4252  HW2 SOL   997      12.060  32.330  30.130  1.00  0.00            
ATOM   4253  OW  SOL   998      15.820  25.010  23.340  1.00  0.00            
ATOM   4254  HW1 SOL   998      15.510  25.620  24.070  1.00  0.00            
ATOM   4255  HW2 SOL   998      16.320  25.530  22.650  1.00  0.00            
ATOM   4256  OW  SOL   999       3.540  33.720  31.910  1.00  0.00            
ATOM   4257  HW1 SOL   999       3.330  33.280  31.040  1.00  0.00            
ATOM   4258  HW2 SOL   999       4.510  33.980  31.940  1.00  0.00            
ATOM   4259  OW  SOL  1000       4.020  26.130  34.600  1.00  0.00            
ATOM   4260  HW1 SOL  1000       4.700  26.680  34.130  1.00  0.00            
ATOM   4261  HW2 SOL  1000       4.420  25.250  34.870  1.00  0.00            
ATOM   4262  OW  SOL  1001      15.870  26.410  35.320  1.00  0.00            
ATOM   4263  HW1 SOL  1001      14.950  26.790  35.270  1.00  0.00            
ATOM   4264  HW2 SOL  1001      16.470  26.880  34.670  1.00  0.00            
ATOM   4265  OW  SOL  1002      10.130  19.670  36.320  1.00  0.00            
ATOM   4266  HW1 SOL  1002      10.190  20.520  35.800  1.00  0.00            
ATOM   4267  HW2 SOL  1002      10.450  18.910  35.750  1.00  0.00            
ATOM   4268  OW  SOL  1003       5.040  19.120  36.020  1.00  0.00            
ATOM   4269  HW1 SOL  1003       4.620  18.550  35.320  1.00  0.00            
ATOM   4270  HW2 SOL  1003       4.380  19.810  36.340  1.00  0.00            
ATOM   4271  OW  SOL  1004       5.730  27.320  28.910  1.00  0.00            
ATOM   4272  HW1 SOL  1004       6.170  28.210  28.820  1.00  0.00            
ATOM   4273  HW2 SOL  1004       5.100  27.320  29.680  1.00  0.00            
ATOM   4274  OW  SOL  1005      13.600  27.240  29.070  1.00  0.00            
ATOM   4275  HW1 SOL  1005      12.850  27.240  28.410  1.00  0.00            
ATOM   4276  HW2 SOL  1005      13.970  26.320  29.160  1.00  0.00            
ATOM   4277  OW  SOL  1006      12.090  23.870  21.370  1.00  0.00            
ATOM   4278  HW1 SOL  1006      12.220  23.030  21.910  1.00  0.00            
ATOM   4279  HW2 SOL  1006      11.800  24.610  21.970  1.00  0.00            
ATOM   4280  OW  SOL  1007       3.070  20.750  30.930  1.00  0.00            
ATOM   4281  HW1 SOL  1007       2.840  21.120  31.830  1.00  0.00            
ATOM   4282  HW2 SOL  1007       2.770  19.800  30.870  1.00  0.00            
ATOM   4283  OW  SOL  1008       0.370  31.720  31.440  1.00  0.00            
ATOM   4284  HW1 SOL  1008       0.900  31.230  32.120  1.00  0.00            
ATOM   4285  HW2 SOL  1008       0.590  32.700  31.490  1.00  0.00            
ATOM   4286  OW  SOL  1009       7.320  24.960  29.260  1.00  0.00            
ATOM   4287  HW1 SOL  1009       7.910  24.700  28.500  1.00  0.00            
ATOM   4288  HW2 SOL  1009       7.040  25.920  29.150  1.00  0.00            
ATOM   4289  OW  SOL  1010      17.280  27.970  37.160  1.00  0.00            
ATOM   4290  HW1 SOL  1010      16.820  27.900  36.270  1.00  0.00            
ATOM   4291  HW2 SOL  1010      16.660  28.410  37.820  1.00  0.00            
ATOM   4292  OW  SOL  1011       3.070  19.250  24.800  1.00  0.00            
ATOM   4293  HW1 SOL  1011       2.960  20.190  25.130  1.00  0.00            
ATOM   4294  HW2 SOL  1011       3.020  18.620  25.570  1.00  0.00            
ATOM   4295  OW  SOL  1012      16.220  22.290  22.360  1.00  0.00            
ATOM   4296  HW1 SOL  1012      16.240  21.530  23.000  1.00  0.00            
ATOM   4297  HW2 SOL  1012      15.740  23.060  22.760  1.00  0.00            
ATOM   4298  OW  SOL  1013      10.230  26.280  28.280  1.00  0.00            
ATOM   4299  HW1 SOL  1013      10.380  26.490  29.240  1.00  0.00            
ATOM   4300  HW2 SOL  1013       9.930  25.330  28.190  1.00  0.00            
ATOM   4301  OW  SOL  1014       9.800  34.350  35.620  1.00  0.00            
ATOM   4302  HW1 SOL  1014       9.600  34.790  34.740  1.00  0.00            
ATOM   4303  HW2 SOL  1014      10.190  33.440  35.460  1.00  0.00            
ATOM   4304  OW  SOL  1015      18.590  33.800  34.670  1.00  0.00            
ATOM   4305  HW1 SOL  1015      18.730  34.070  33.720  1.00  0.00            
ATOM   4306  HW2 SOL  1015      19.420  34.020  35.200  1.00  0.00            
ATOM   4307  OW  SOL  1016       3.500  27.600  36.660  1.00  0.00            
ATOM   4308  HW1 SOL  1016       4.260  28.040  37.140  1.00  0.00            
ATOM   4309  HW2 SOL  1016       3.850  27.130  35.840  1.00  0.00            
ATOM   4310  OW  SOL  1017      15.400  21.360  19.870  1.00  0.00            
ATOM   4311  HW1 SOL  1017      14.790  20.610  20.100  1.00  0.00            
ATOM   4312  HW2 SOL  1017      15.620  21.880  20.700  1.00  0.00            
ATOM   4313  OW  SOL  1018      13.030  27.000  19.040  1.00  0.00            
ATOM   4314  HW1 SOL  1018      13.370  26.070  19.190  1.00  0.00            
ATOM   4315  HW2 SOL  1018      13.210  27.270  18.090  1.00  0.00            
ATOM   4316  OW  SOL  1019      10.680  31.950  27.110  1.00  0.00            
ATOM   4317  HW1 SOL  1019      10.750  31.110  26.560  1.00  0.00            
ATOM   4318  HW2 SOL  1019      11.300  32.640  26.750  1.00  0.00            
ATOM   4319  OW  SOL  1020       3.190  26.720  28.110  1.00  0.00            
ATOM   4320  HW1 SOL  1020       4.120  27.080  28.160  1.00  0.00            
ATOM   4321  HW2 SOL  1020       3.130  25.870  28.630  1.00  0.00            
ATOM   4322  OW  SOL  1021       3.390  23.710  28.680  1.00  0.00            
ATOM   4323  HW1 SOL  1021       2.870  22.880  28.510  1.00  0.00            
ATOM   4324  HW2 SOL  1021       4.160  23.760  28.040  1.00  0.00            
ATOM   4325  OW  SOL  1022      11.380  22.420  35.400  1.00  0.00            
ATOM   4326  HW1 SOL  1022      10.930  23.050  36.040  1.00  0.00            
ATOM   4327  HW2 SOL  1022      12.310  22.730  35.230  1.00  0.00            
ATOM   4328  OW  SOL  1023      11.600  20.690  33.390  1.00  0.00            
ATOM   4329  HW1 SOL  1023      11.600  21.330  34.160  1.00  0.00            
ATOM   4330  HW2 SOL  1023      11.880  21.170  32.560  1.00  0.00            
ATOM   4331  OW  SOL  1024       0.080  31.880  20.620  1.00  0.00            
ATOM   4332  HW1 SOL  1024      -0.850  32.090  20.310  1.00  0.00            
ATOM   4333  HW2 SOL  1024       0.180  30.890  20.750  1.00  0.00            
ATOM   4334  OW  SOL  1025       0.880  36.630  27.890  1.00  0.00            
ATOM   4335  HW1 SOL  1025       0.460  35.770  27.620  1.00  0.00            
ATOM   4336  HW2 SOL  1025       1.820  36.660  27.550  1.00  0.00            
ATOM   4337  OW  SOL  1026       5.040  34.300  27.720  1.00  0.00            
ATOM   4338  HW1 SOL  1026       5.700  35.040  27.810  1.00  0.00            
ATOM   4339  HW2 SOL  1026       5.480  33.510  27.300  1.00  0.00            
ATOM   4340  OW  SOL  1027      10.020  26.580  31.000  1.00  0.00            
ATOM   4341  HW1 SOL  1027      10.430  26.260  31.860  1.00  0.00            
ATOM   4342  HW2 SOL  1027       9.060  26.310  30.970  1.00  0.00            
ATOM   4343  OW  SOL  1028       0.400  24.060  29.760  1.00  0.00            
ATOM   4344  HW1 SOL  1028       1.250  23.730  29.350  1.00  0.00            
ATOM   4345  HW2 SOL  1028       0.530  24.210  30.740  1.00  0.00            
ATOM   4346  OW  SOL  1029       1.890  23.820  35.840  1.00  0.00            
ATOM   4347  HW1 SOL  1029       2.480  23.420  35.140  1.00  0.00            
ATOM   4348  HW2 SOL  1029       1.310  24.530  35.430  1.00  0.00            
ATOM   4349  OW  SOL  1030      13.690  28.120  35.220  1.00  0.00            
ATOM   4350  HW1 SOL  1030      14.080  29.010  35.420  1.00  0.00            
ATOM   4351  HW2 SOL  1030      13.790  27.920  34.250  1.00  0.00            
ATOM   4352  OW  SOL  1031       8.150  24.340  21.870  1.00  0.00            
ATOM   4353  HW1 SOL  1031       8.220  23.450  21.410  1.00  0.00            
ATOM   4354  HW2 SOL  1031       7.210  24.680  21.790  1.00  0.00            
ATOM   4355  OW  SOL  1032      16.570  24.660  30.680  1.00  0.00            
ATOM   4356  HW1 SOL  1032      16.190  23.970  31.300  1.00  0.00            
ATOM   4357  HW2 SOL  1032      17.390  24.300  30.240  1.00  0.00            
ATOM   4358  OW  SOL  1033       2.520  34.260  36.060  1.00  0.00            
ATOM   4359  HW1 SOL  1033       2.220  34.830  36.820  1.00  0.00            
ATOM   4360  HW2 SOL  1033       2.450  33.290  36.320  1.00  0.00            
ATOM   4361  OW  SOL  1034       6.710  23.260  31.310  1.00  0.00            
ATOM   4362  HW1 SOL  1034       6.370  22.370  31.010  1.00  0.00            
ATOM   4363  HW2 SOL  1034       6.970  23.800  30.510  1.00  0.00            
ATOM   4364  OW  SOL  1035       9.300  35.400  33.270  1.00  0.00            
ATOM   4365  HW1 SOL  1035       9.060  35.220  32.320  1.00  0.00            
ATOM   4366  HW2 SOL  1035       9.600  36.340  33.370  1.00  0.00            
ATOM   4367  OW  SOL  1036       4.730  23.620  20.530  1.00  0.00            
ATOM   4368  HW1 SOL  1036       5.340  24.420  20.570  1.00  0.00            
ATOM   4369  HW2 SOL  1036       3.780  23.930  20.600  1.00  0.00            
ATOM   4370  OW  SOL  1037       1.590  29.990  33.280  1.00  0.00            
ATOM   4371  HW1 SOL  1037       1.810  29.380  34.040  1.00  0.00            
ATOM   4372  HW2 SOL  1037       1.690  29.500  32.420  1.00  0.00            
ATOM   4373  OW  SOL  1038      13.470  29.210  30.960  1.00  0.00            
ATOM   4374  HW1 SOL  1038      13.710  28.580  30.220  1.00  0.00            
ATOM   4375  HW2 SOL  1038      12.570  29.610  30.780  1.00  0.00            
ATOM   4376  OW  SOL  1039      13.020  27.170  21.710  1.00  0.00            
ATOM   4377  HW1 SOL  1039      12.160  26.860  22.130  1.00  0.00            
ATOM   4378  HW2 SOL  1039      12.980  27.030  20.720  1.00  0.00            
ATOM   4379  OW  SOL  1040      17.590  36.090  30.160  1.00  0.00            
ATOM   4380  HW1 SOL  1040      18.200  36.390  29.430  1.00  0.00            
ATOM   4381  HW2 SOL  1040      17.210  35.200  29.940  1.00  0.00            
ATOM   4382  OW  SOL  1041      12.520  35.930  29.900  1.00  0.00            
ATOM   4383  HW1 SOL  1041      13.360  35.980  29.360  1.00  0.00            
ATOM   4384  HW2 SOL  1041      12.290  34.970  30.080  1.00  0.00            
ATOM   4385  OW  SOL  1042       0.830  31.200  28.840  1.00  0.00            
ATOM   4386  HW1 SOL  1042       0.780  31.190  29.840  1.00  0.00            
ATOM   4387  HW2 SOL  1042       0.000  30.790  28.460  1.00  0.00            
ATOM   4388  OW  SOL  1043       6.880  35.240  35.780  1.00  0.00            
ATOM   4389  HW1 SOL  1043       6.320  36.050  35.870  1.00  0.00            
ATOM   4390  HW2 SOL  1043       7.400  35.280  34.920  1.00  0.00            
ATOM   4391  OW  SOL  1044      17.260  19.970  23.850  1.00  0.00            
ATOM   4392  HW1 SOL  1044      17.990  19.800  23.180  1.00  0.00            
ATOM   4393  HW2 SOL  1044      16.950  19.100  24.230  1.00  0.00            
ATOM   4394  OW  SOL  1045      13.880  34.350  23.390  1.00  0.00            
ATOM   4395  HW1 SOL  1045      14.550  34.470  22.650  1.00  0.00            
ATOM   4396  HW2 SOL  1045      13.480  35.240  23.620  1.00  0.00            
ATOM   4397  OW  SOL  1046       1.300  36.560  37.130  1.00  0.00            
ATOM   4398  HW1 SOL  1046       0.890  35.820  37.660  1.00  0.00            
ATOM   4399  HW2 SOL  1046       1.940  37.070  37.710  1.00  0.00            
ATOM   4400  OW  SOL  1047      12.800  27.890  25.340  1.00  0.00            
ATOM   4401  HW1 SOL  1047      13.400  27.080  25.360  1.00  0.00            
ATOM   4402  HW2 SOL  1047      13.200  28.580  24.740  1.00  0.00            
ATOM   4403  OW  SOL  1048       8.300  31.350  32.840  1.00  0.00            
ATOM   4404  HW1 SOL  1048       8.250  31.680  33.790  1.00  0.00            
ATOM   4405  HW2 SOL  1048       7.440  31.540  32.380  1.00  0.00            
ATOM   4406  OW  SOL  1049       6.720  34.780  20.160  1.00  0.00            
ATOM   4407  HW1 SOL  1049       6.810  34.880  19.170  1.00  0.00            
ATOM   4408  HW2 SOL  1049       6.320  33.890  20.370  1.00  0.00            
ATOM   4409  OW  SOL  1050      16.500  35.820  32.560  1.00  0.00            
ATOM   4410  HW1 SOL  1050      17.030  35.920  31.720  1.00  0.00            
ATOM   4411  HW2 SOL  1050      16.230  36.720  32.900  1.00  0.00            
ATOM   4412  OW  SOL  1051      18.410  20.370  28.250  1.00  0.00            
ATOM   4413  HW1 SOL  1051      18.800  19.520  27.890  1.00  0.00            
ATOM   4414  HW2 SOL  1051      17.430  20.390  28.060  1.00  0.00            
ATOM   4415  OW  SOL  1052       2.630  21.880  25.820  1.00  0.00            
ATOM   4416  HW1 SOL  1052       1.840  22.390  25.480  1.00  0.00            
ATOM   4417  HW2 SOL  1052       2.540  21.730  26.800  1.00  0.00            
ATOM   4418  OW  SOL  1053      11.940  34.740  18.930  1.00  0.00            
ATOM   4419  HW1 SOL  1053      12.000  33.810  19.300  1.00  0.00            
ATOM   4420  HW2 SOL  1053      11.350  34.740  18.130  1.00  0.00            
ATOM   4421  OW  SOL  1054       8.220  28.640  32.340  1.00  0.00            
ATOM   4422  HW1 SOL  1054       8.620  28.630  31.420  1.00  0.00            
ATOM   4423  HW2 SOL  1054       8.320  29.560  32.740  1.00  0.00            
ATOM   4424  OW  SOL  1055       9.160  27.720  21.530  1.00  0.00            
ATOM   4425  HW1 SOL  1055       9.790  28.100  20.850  1.00  0.00            
ATOM   4426  HW2 SOL  1055       9.560  26.890  21.920  1.00  0.00            
ATOM   4427  OW  SOL  1056      15.040  34.690  19.060  1.00  0.00            
ATOM   4428  HW1 SOL  1056      14.120  35.060  19.130  1.00  0.00            
ATOM   4429  HW2 SOL  1056      15.420  34.890  18.160  1.00  0.00            
ATOM   4430  OW  SOL  1057       3.720  31.500  33.520  1.00  0.00            
ATOM   4431  HW1 SOL  1057       3.590  32.430  33.180  1.00  0.00            
ATOM   4432  HW2 SOL  1057       2.880  30.980  33.390  1.00  0.00            
ATOM   4433  OW  SOL  1058      16.140  31.540  31.510  1.00  0.00            
ATOM   4434  HW1 SOL  1058      16.740  31.570  32.310  1.00  0.00            
ATOM   4435  HW2 SOL  1058      15.390  32.180  31.640  1.00  0.00            
ATOM   4436  OW  SOL  1059      10.390  29.600  25.580  1.00  0.00            
ATOM   4437  HW1 SOL  1059       9.690  29.130  26.120  1.00  0.00            
ATOM   4438  HW2 SOL  1059      10.980  28.920  25.150  1.00  0.00            
ATOM   4439  OW  SOL  1060      10.140  20.980  28.330  1.00  0.00            
ATOM   4440  HW1 SOL  1060      10.060  20.620  27.400  1.00  0.00            
ATOM   4441  HW2 SOL  1060      10.120  20.220  28.980  1.00  0.00            
ATOM   4442  OW  SOL  1061       5.900  33.490  23.530  1.00  0.00            
ATOM   4443  HW1 SOL  1061       6.320  32.910  22.830  1.00  0.00            
ATOM   4444  HW2 SOL  1061       5.460  34.280  23.090  1.00  0.00            
ATOM   4445  OW  SOL  1062      17.090  22.470  32.430  1.00  0.00            
ATOM   4446  HW1 SOL  1062      17.820  23.160  32.470  1.00  0.00            
ATOM   4447  HW2 SOL  1062      17.370  21.720  31.840  1.00  0.00            
ATOM   4448  OW  SOL  1063       2.550  32.100  21.520  1.00  0.00            
ATOM   4449  HW1 SOL  1063       1.590  32.110  21.250  1.00  0.00            
ATOM   4450  HW2 SOL  1063       2.670  32.630  22.360  1.00  0.00            
ATOM   4451  OW  SOL  1064       1.050  28.750  35.880  1.00  0.00            
ATOM   4452  HW1 SOL  1064       0.280  28.420  36.420  1.00  0.00            
ATOM   4453  HW2 SOL  1064       1.900  28.450  36.300  1.00  0.00            
ATOM   4454  OW  SOL  1065       6.720  20.650  33.510  1.00  0.00            
ATOM   4455  HW1 SOL  1065       7.620  20.490  33.110  1.00  0.00            
ATOM   4456  HW2 SOL  1065       6.800  20.700  34.500  1.00  0.00            
ATOM   4457  OW  SOL  1066       0.750  22.070  18.950  1.00  0.00            
ATOM   4458  HW1 SOL  1066      -0.170  21.790  18.660  1.00  0.00            
ATOM   4459  HW2 SOL  1066       1.060  22.840  18.390  1.00  0.00            
ATOM   4460  OW  SOL  1067      14.400  27.180  32.600  1.00  0.00            
ATOM   4461  HW1 SOL  1067      13.830  27.700  31.970  1.00  0.00            
ATOM   4462  HW2 SOL  1067      15.360  27.300  32.360  1.00  0.00            
ATOM   4463  OW  SOL  1068       0.720  20.280  21.800  1.00  0.00            
ATOM   4464  HW1 SOL  1068       0.550  21.110  21.260  1.00  0.00            
ATOM   4465  HW2 SOL  1068       1.620  19.910  21.580  1.00  0.00            
ATOM   4466  OW  SOL  1069      11.830  31.970  19.810  1.00  0.00            
ATOM   4467  HW1 SOL  1069      10.840  31.860  19.830  1.00  0.00            
ATOM   4468  HW2 SOL  1069      12.170  32.120  20.740  1.00  0.00            
ATOM   4469  OW  SOL  1070       6.130  27.040  32.930  1.00  0.00            
ATOM   4470  HW1 SOL  1070       6.690  27.850  32.760  1.00  0.00            
ATOM   4471  HW2 SOL  1070       6.720  26.240  32.960  1.00  0.00            
ATOM   4472  OW  SOL  1071      14.930  36.290  28.210  1.00  0.00            
ATOM   4473  HW1 SOL  1071      15.260  36.930  27.520  1.00  0.00            
ATOM   4474  HW2 SOL  1071      15.590  36.230  28.960  1.00  0.00            
ATOM   4475  OW  SOL  1072       7.160  24.270  35.700  1.00  0.00            
ATOM   4476  HW1 SOL  1072       7.350  24.920  36.440  1.00  0.00            
ATOM   4477  HW2 SOL  1072       7.760  23.470  35.790  1.00  0.00            
ATOM   4478  OW  SOL  1073      14.500  30.820  34.950  1.00  0.00            
ATOM   4479  HW1 SOL  1073      14.410  30.720  35.940  1.00  0.00            
ATOM   4480  HW2 SOL  1073      15.460  30.750  34.690  1.00  0.00            
ATOM   4481  OW  SOL  1074       3.900  36.030  34.220  1.00  0.00            
ATOM   4482  HW1 SOL  1074       2.990  36.440  34.200  1.00  0.00            
ATOM   4483  HW2 SOL  1074       3.830  35.090  34.540  1.00  0.00            
ATOM   4484  OW  SOL  1075      16.740  27.450  31.160  1.00  0.00            
ATOM   4485  HW1 SOL  1075      16.470  26.560  30.790  1.00  0.00            
ATOM   4486  HW2 SOL  1075      16.750  28.130  30.430  1.00  0.00            
ATOM   4487  OW  SOL  1076      12.250  21.870  23.110  1.00  0.00            
ATOM   4488  HW1 SOL  1076      12.900  21.130  23.000  1.00  0.00            
ATOM   4489  HW2 SOL  1076      12.450  22.370  23.950  1.00  0.00            
ATOM   4490  OW  SOL  1077       5.940  26.070  25.140  1.00  0.00            
ATOM   4491  HW1 SOL  1077       6.440  26.920  24.950  1.00  0.00            
ATOM   4492  HW2 SOL  1077       5.060  26.090  24.660  1.00  0.00            
ATOM   4493  OW  SOL  1078      17.770  22.040  35.040  1.00  0.00            
ATOM   4494  HW1 SOL  1078      17.600  22.350  34.100  1.00  0.00            
ATOM   4495  HW2 SOL  1078      16.930  21.670  35.420  1.00  0.00            
ATOM   4496  OW  SOL  1079      17.300  27.960  33.790  1.00  0.00            
ATOM   4497  HW1 SOL  1079      17.680  28.870  33.940  1.00  0.00            
ATOM   4498  HW2 SOL  1079      17.220  27.790  32.800  1.00  0.00            
ATOM   4499  OW  SOL  1080       8.590  32.360  18.780  1.00  0.00            
ATOM   4500  HW1 SOL  1080       8.130  32.510  19.660  1.00  0.00            
ATOM   4501  HW2 SOL  1080       9.030  33.210  18.480  1.00  0.00            
ATOM   4502  OW  SOL  1081       6.610  36.520  28.150  1.00  0.00            
ATOM   4503  HW1 SOL  1081       6.150  37.400  28.020  1.00  0.00            
ATOM   4504  HW2 SOL  1081       7.600  36.640  28.080  1.00  0.00            
ATOM   4505  OW  SOL  1082       8.590  28.180  27.230  1.00  0.00            
ATOM   4506  HW1 SOL  1082       9.130  27.490  27.710  1.00  0.00            
ATOM   4507  HW2 SOL  1082       8.270  28.870  27.890  1.00  0.00            
ATOM   4508  OW  SOL  1083      10.830  28.460  19.490  1.00  0.00            
ATOM   4509  HW1 SOL  1083      10.600  28.990  18.670  1.00  0.00            
ATOM   4510  HW2 SOL  1083      11.640  27.900  19.300  1.00  0.00            
ATOM   4511  OW  SOL  1084      18.610  34.310  27.130  1.00  0.00            
ATOM   4512  HW1 SOL  1084      17.900  34.190  26.430  1.00  0.00            
ATOM   4513  HW2 SOL  1084      18.620  33.520  27.730  1.00  0.00            
ATOM   4514  OW  SOL  1085       2.210  31.760  37.060  1.00  0.00            
ATOM   4515  HW1 SOL  1085       1.560  31.030  36.850  1.00  0.00            
ATOM   4516  HW2 SOL  1085       2.250  31.900  38.040  1.00  0.00            
ATOM   4517  OW  SOL  1086       0.790  31.020  25.150  1.00  0.00            
ATOM   4518  HW1 SOL  1086       0.780  30.550  26.030  1.00  0.00            
ATOM   4519  HW2 SOL  1086       1.610  30.740  24.640  1.00  0.00            
ATOM   4520  OW  SOL  1087       6.720  32.530  34.860  1.00  0.00            
ATOM   4521  HW1 SOL  1087       5.940  32.030  35.240  1.00  0.00            
ATOM   4522  HW2 SOL  1087       6.690  33.480  35.170  1.00  0.00            
ATOM   4523  OW  SOL  1088      18.240  20.540  30.890  1.00  0.00            
ATOM   4524  HW1 SOL  1088      18.200  19.640  31.330  1.00  0.00            
ATOM   4525  HW2 SOL  1088      18.270  20.430  29.900  1.00  0.00            
ATOM   4526  OW  SOL  1089       4.280  22.860  23.820  1.00  0.00            
ATOM   4527  HW1 SOL  1089       4.580  22.140  23.200  1.00  0.00            
ATOM   4528  HW2 SOL  1089       3.890  22.460  24.650  1.00  0.00            
ATOM   4529  OW  SOL  1090      17.050  33.490  29.660  1.00  0.00            
ATOM   4530  HW1 SOL  1090      16.120  33.240  29.390  1.00  0.00            
ATOM   4531  HW2 SOL  1090      17.310  32.990  30.480  1.00  0.00            
ATOM   4532  OW  SOL  1091       3.170  24.090  31.420  1.00  0.00            
ATOM   4533  HW1 SOL  1091       3.550  23.500  32.140  1.00  0.00            
ATOM   4534  HW2 SOL  1091       3.570  23.830  30.540  1.00  0.00            
ATOM   4535  OW  SOL  1092       8.120  34.480  25.490  1.00  0.00            
ATOM   4536  HW1 SOL  1092       8.440  34.580  24.550  1.00  0.00            
ATOM   4537  HW2 SOL  1092       7.330  33.860  25.510  1.00  0.00            
ATOM   4538  OW  SOL  1093      14.240  20.760  29.740  1.00  0.00            
ATOM   4539  HW1 SOL  1093      14.760  20.110  30.290  1.00  0.00            
ATOM   4540  HW2 SOL  1093      13.750  21.390  30.350  1.00  0.00            
ATOM   4541  OW  SOL  1094      10.010  18.960  30.160  1.00  0.00            
ATOM   4542  HW1 SOL  1094       9.380  18.240  29.850  1.00  0.00            
ATOM   4543  HW2 SOL  1094      10.940  18.600  30.160  1.00  0.00            
ATOM   4544  OW  SOL  1095       7.700  31.920  21.630  1.00  0.00            
ATOM   4545  HW1 SOL  1095       7.240  31.050  21.800  1.00  0.00            
ATOM   4546  HW2 SOL  1095       8.610  31.890  22.040  1.00  0.00            
ATOM   4547  OW  SOL  1096       6.180  34.290  31.460  1.00  0.00            
ATOM   4548  HW1 SOL  1096       6.130  35.110  32.030  1.00  0.00            
ATOM   4549  HW2 SOL  1096       7.070  34.260  31.010  1.00  0.00            
ATOM   4550  OW  SOL  1097      13.520  19.140  20.300  1.00  0.00            
ATOM   4551  HW1 SOL  1097      13.870  18.730  19.460  1.00  0.00            
ATOM   4552  HW2 SOL  1097      12.620  18.760  20.500  1.00  0.00            
ATOM   4553  OW  SOL  1098      15.930  20.830  27.440  1.00  0.00            
ATOM   4554  HW1 SOL  1098      15.090  20.820  27.980  1.00  0.00            
ATOM   4555  HW2 SOL  1098      15.950  21.660  26.880  1.00  0.00            
ATOM   4556  OW  SOL  1099       0.390  29.390  21.620  1.00  0.00            
ATOM   4557  HW1 SOL  1099       1.380  29.280  21.530  1.00  0.00            
ATOM   4558  HW2 SOL  1099      -0.010  28.530  21.940  1.00  0.00            
ATOM   4559  OW  SOL  1100       8.750  35.080  21.990  1.00  0.00            
ATOM   4560  HW1 SOL  1100       7.980  34.730  21.450  1.00  0.00            
ATOM   4561  HW2 SOL  1100       8.430  35.790  22.610  1.00  0.00            
ATOM   4562  OW  SOL  1101       2.300  24.900  38.370  1.00  0.00            
ATOM   4563  HW1 SOL  1101       1.370  24.880  38.740  1.00  0.00            
ATOM   4564  HW2 SOL  1101       2.310  24.510  37.450  1.00  0.00            
ATOM   4565  OW  SOL  1102       2.250  21.370  47.200  1.00  0.00            
ATOM   4566  HW1 SOL  1102       2.600  21.200  48.120  1.00  0.00            
ATOM   4567  HW2 SOL  1102       1.370  20.920  47.080  1.00  0.00            
ATOM   4568  OW  SOL  1103       0.190  22.300  43.710  1.00  0.00            
ATOM   4569  HW1 SOL  1103      -0.630  22.730  44.100  1.00  0.00            
ATOM   4570  HW2 SOL  1103      -0.090  21.570  43.080  1.00  0.00            
ATOM   4571  OW  SOL  1104       5.690  31.370  48.890  1.00  0.00            
ATOM   4572  HW1 SOL  1104       4.760  31.300  48.520  1.00  0.00            
ATOM   4573  HW2 SOL  1104       5.800  32.260  49.330  1.00  0.00            
ATOM   4574  OW  SOL  1105      15.550  33.730  44.270  1.00  0.00            
ATOM   4575  HW1 SOL  1105      14.980  33.570  45.080  1.00  0.00            
ATOM   4576  HW2 SOL  1105      14.960  33.830  43.470  1.00  0.00            
ATOM   4577  OW  SOL  1106      11.350  25.650  44.410  1.00  0.00            
ATOM   4578  HW1 SOL  1106      11.920  26.430  44.160  1.00  0.00            
ATOM   4579  HW2 SOL  1106      10.750  25.910  45.170  1.00  0.00            
ATOM   4580  OW  SOL  1107      17.550  24.690  39.550  1.00  0.00            
ATOM   4581  HW1 SOL  1107      17.430  24.560  38.560  1.00  0.00            
ATOM   4582  HW2 SOL  1107      17.250  23.880  40.040  1.00  0.00            
ATOM   4583  OW  SOL  1108       7.680  30.060  47.470  1.00  0.00            
ATOM   4584  HW1 SOL  1108       6.900  30.230  48.070  1.00  0.00            
ATOM   4585  HW2 SOL  1108       8.020  30.930  47.110  1.00  0.00            
ATOM   4586  OW  SOL  1109       8.500  26.600  55.470  1.00  0.00            
ATOM   4587  HW1 SOL  1109       8.460  27.360  56.120  1.00  0.00            
ATOM   4588  HW2 SOL  1109       8.720  26.960  54.560  1.00  0.00            
ATOM   4589  OW  SOL  1110       6.850  28.740  43.890  1.00  0.00            
ATOM   4590  HW1 SOL  1110       7.540  28.580  44.590  1.00  0.00            
ATOM   4591  HW2 SOL  1110       6.120  29.310  44.270  1.00  0.00            
ATOM   4592  OW  SOL  1111       6.860  30.230  55.270  1.00  0.00            
ATOM   4593  HW1 SOL  1111       7.460  31.020  55.410  1.00  0.00            
ATOM   4594  HW2 SOL  1111       6.000  30.540  54.860  1.00  0.00            
ATOM   4595  OW  SOL  1112       3.350  32.970  47.850  1.00  0.00            
ATOM   4596  HW1 SOL  1112       2.570  32.660  47.320  1.00  0.00            
ATOM   4597  HW2 SOL  1112       3.930  33.550  47.280  1.00  0.00            
ATOM   4598  OW  SOL  1113      14.600  33.670  50.630  1.00  0.00            
ATOM   4599  HW1 SOL  1113      14.840  34.610  50.890  1.00  0.00            
ATOM   4600  HW2 SOL  1113      14.440  33.130  51.450  1.00  0.00            
ATOM   4601  OW  SOL  1114       4.380  22.540  52.230  1.00  0.00            
ATOM   4602  HW1 SOL  1114       5.200  21.980  52.320  1.00  0.00            
ATOM   4603  HW2 SOL  1114       3.570  21.960  52.270  1.00  0.00            
ATOM   4604  OW  SOL  1115      16.030  23.090  44.610  1.00  0.00            
ATOM   4605  HW1 SOL  1115      15.290  23.550  44.110  1.00  0.00            
ATOM   4606  HW2 SOL  1115      16.540  23.770  45.140  1.00  0.00            
ATOM   4607  OW  SOL  1116       2.310  35.750  42.070  1.00  0.00            
ATOM   4608  HW1 SOL  1116       2.650  36.520  42.610  1.00  0.00            
ATOM   4609  HW2 SOL  1116       2.750  35.750  41.170  1.00  0.00            
ATOM   4610  OW  SOL  1117      11.270  32.030  54.140  1.00  0.00            
ATOM   4611  HW1 SOL  1117      11.740  32.030  55.020  1.00  0.00            
ATOM   4612  HW2 SOL  1117      10.790  31.160  54.030  1.00  0.00            
ATOM   4613  OW  SOL  1118       2.300  32.960  42.620  1.00  0.00            
ATOM   4614  HW1 SOL  1118       2.040  33.920  42.620  1.00  0.00            
ATOM   4615  HW2 SOL  1118       1.590  32.420  43.070  1.00  0.00            
ATOM   4616  OW  SOL  1119       2.400  29.530  46.100  1.00  0.00            
ATOM   4617  HW1 SOL  1119       2.540  28.690  46.620  1.00  0.00            
ATOM   4618  HW2 SOL  1119       1.850  30.170  46.650  1.00  0.00            
ATOM   4619  OW  SOL  1120       6.200  36.480  51.630  1.00  0.00            
ATOM   4620  HW1 SOL  1120       5.280  36.310  51.980  1.00  0.00            
ATOM   4621  HW2 SOL  1120       6.480  37.400  51.890  1.00  0.00            
ATOM   4622  OW  SOL  1121       6.060  28.260  38.470  1.00  0.00            
ATOM   4623  HW1 SOL  1121       6.130  29.100  37.930  1.00  0.00            
ATOM   4624  HW2 SOL  1121       6.520  28.390  39.350  1.00  0.00            
ATOM   4625  OW  SOL  1122      15.940  19.760  52.040  1.00  0.00            
ATOM   4626  HW1 SOL  1122      15.760  20.430  51.320  1.00  0.00            
ATOM   4627  HW2 SOL  1122      15.910  20.220  52.930  1.00  0.00            
ATOM   4628  OW  SOL  1123       1.220  25.050  42.870  1.00  0.00            
ATOM   4629  HW1 SOL  1123       0.770  24.170  43.040  1.00  0.00            
ATOM   4630  HW2 SOL  1123       1.210  25.590  43.710  1.00  0.00            
ATOM   4631  OW  SOL  1124      18.420  36.290  40.830  1.00  0.00            
ATOM   4632  HW1 SOL  1124      18.960  36.000  41.630  1.00  0.00            
ATOM   4633  HW2 SOL  1124      18.720  37.190  40.540  1.00  0.00            
ATOM   4634  OW  SOL  1125       0.270  34.580  38.410  1.00  0.00            
ATOM   4635  HW1 SOL  1125       0.080  33.620  38.620  1.00  0.00            
ATOM   4636  HW2 SOL  1125      -0.060  35.160  39.160  1.00  0.00            
ATOM   4637  OW  SOL  1126      16.890  27.840  43.360  1.00  0.00            
ATOM   4638  HW1 SOL  1126      17.840  27.550  43.440  1.00  0.00            
ATOM   4639  HW2 SOL  1126      16.810  28.490  42.610  1.00  0.00            
ATOM   4640  OW  SOL  1127      16.410  29.700  41.560  1.00  0.00            
ATOM   4641  HW1 SOL  1127      17.270  29.720  41.040  1.00  0.00            
ATOM   4642  HW2 SOL  1127      16.550  30.170  42.440  1.00  0.00            
ATOM   4643  OW  SOL  1128       1.130  25.990  53.210  1.00  0.00            
ATOM   4644  HW1 SOL  1128       2.010  25.860  53.660  1.00  0.00            
ATOM   4645  HW2 SOL  1128       1.000  26.960  52.990  1.00  0.00            
ATOM   4646  OW  SOL  1129       6.130  32.270  44.500  1.00  0.00            
ATOM   4647  HW1 SOL  1129       5.640  31.400  44.590  1.00  0.00            
ATOM   4648  HW2 SOL  1129       5.900  32.700  43.630  1.00  0.00            
ATOM   4649  OW  SOL  1130      12.930  30.900  51.470  1.00  0.00            
ATOM   4650  HW1 SOL  1130      13.300  30.170  50.890  1.00  0.00            
ATOM   4651  HW2 SOL  1130      13.450  30.950  52.320  1.00  0.00            
ATOM   4652  OW  SOL  1131       8.090  18.660  42.260  1.00  0.00            
ATOM   4653  HW1 SOL  1131       8.490  19.570  42.170  1.00  0.00            
ATOM   4654  HW2 SOL  1131       7.090  18.740  42.320  1.00  0.00            
ATOM   4655  OW  SOL  1132       1.970  28.380  49.880  1.00  0.00            
ATOM   4656  HW1 SOL  1132       2.860  27.930  49.740  1.00  0.00            
ATOM   4657  HW2 SOL  1132       1.240  27.730  49.690  1.00  0.00            
ATOM   4658  OW  SOL  1133      15.250  28.610  39.140  1.00  0.00            
ATOM   4659  HW1 SOL  1133      14.620  27.850  39.270  1.00  0.00            
ATOM   4660  HW2 SOL  1133      15.730  28.790  40.000  1.00  0.00            
ATOM   4661  OW  SOL  1134      11.870  36.540  53.400  1.00  0.00            
ATOM   4662  HW1 SOL  1134      12.110  37.140  52.640  1.00  0.00            
ATOM   4663  HW2 SOL  1134      11.940  35.590  53.100  1.00  0.00            
ATOM   4664  OW  SOL  1135      14.660  32.790  46.770  1.00  0.00            
ATOM   4665  HW1 SOL  1135      14.070  32.850  47.570  1.00  0.00            
ATOM   4666  HW2 SOL  1135      14.510  31.910  46.310  1.00  0.00            
ATOM   4667  OW  SOL  1136      16.670  35.760  42.960  1.00  0.00            
ATOM   4668  HW1 SOL  1136      16.260  35.530  42.080  1.00  0.00            
ATOM   4669  HW2 SOL  1136      16.490  35.020  43.610  1.00  0.00            
ATOM   4670  OW  SOL  1137       5.980  25.910  39.940  1.00  0.00            
ATOM   4671  HW1 SOL  1137       6.220  26.600  39.260  1.00  0.00            
ATOM   4672  HW2 SOL  1137       5.200  26.240  40.480  1.00  0.00            
ATOM   4673  OW  SOL  1138      12.810  22.070  46.680  1.00  0.00            
ATOM   4674  HW1 SOL  1138      11.950  21.570  46.550  1.00  0.00            
ATOM   4675  HW2 SOL  1138      13.430  21.530  47.240  1.00  0.00            
ATOM   4676  OW  SOL  1139      15.760  35.240  40.310  1.00  0.00            
ATOM   4677  HW1 SOL  1139      16.650  35.700  40.340  1.00  0.00            
ATOM   4678  HW2 SOL  1139      15.550  35.000  39.360  1.00  0.00            
ATOM   4679  OW  SOL  1140       8.070  24.670  51.890  1.00  0.00            
ATOM   4680  HW1 SOL  1140       7.600  24.640  52.780  1.00  0.00            
ATOM   4681  HW2 SOL  1140       7.560  24.120  51.230  1.00  0.00            
ATOM   4682  OW  SOL  1141      13.940  23.310  53.980  1.00  0.00            
ATOM   4683  HW1 SOL  1141      13.740  23.740  54.860  1.00  0.00            
ATOM   4684  HW2 SOL  1141      14.720  22.690  54.070  1.00  0.00            
ATOM   4685  OW  SOL  1142       9.730  27.520  52.960  1.00  0.00            
ATOM   4686  HW1 SOL  1142      10.190  26.680  52.670  1.00  0.00            
ATOM   4687  HW2 SOL  1142       9.170  27.860  52.210  1.00  0.00            
ATOM   4688  OW  SOL  1143       9.910  22.720  49.660  1.00  0.00            
ATOM   4689  HW1 SOL  1143       9.140  23.060  50.200  1.00  0.00            
ATOM   4690  HW2 SOL  1143       9.570  22.210  48.870  1.00  0.00            
ATOM   4691  OW  SOL  1144      10.410  25.630  41.530  1.00  0.00            
ATOM   4692  HW1 SOL  1144      10.670  25.590  42.490  1.00  0.00            
ATOM   4693  HW2 SOL  1144       9.560  25.120  41.390  1.00  0.00            
ATOM   4694  OW  SOL  1145       0.760  26.730  45.130  1.00  0.00            
ATOM   4695  HW1 SOL  1145       1.750  26.610  45.220  1.00  0.00            
ATOM   4696  HW2 SOL  1145       0.520  27.680  45.340  1.00  0.00            
ATOM   4697  OW  SOL  1146       1.300  36.830  52.950  1.00  0.00            
ATOM   4698  HW1 SOL  1146       1.200  36.680  53.940  1.00  0.00            
ATOM   4699  HW2 SOL  1146       0.440  37.190  52.590  1.00  0.00            
ATOM   4700  OW  SOL  1147       8.650  22.100  39.190  1.00  0.00            
ATOM   4701  HW1 SOL  1147       9.240  22.730  38.700  1.00  0.00            
ATOM   4702  HW2 SOL  1147       8.840  21.160  38.900  1.00  0.00            
ATOM   4703  OW  SOL  1148      17.190  24.470  55.550  1.00  0.00            
ATOM   4704  HW1 SOL  1148      16.930  25.360  55.190  1.00  0.00            
ATOM   4705  HW2 SOL  1148      17.170  23.790  54.820  1.00  0.00            
ATOM   4706  OW  SOL  1149      13.620  30.060  42.690  1.00  0.00            
ATOM   4707  HW1 SOL  1149      14.450  29.770  42.210  1.00  0.00            
ATOM   4708  HW2 SOL  1149      13.130  30.730  42.130  1.00  0.00            
ATOM   4709  OW  SOL  1150       5.500  20.580  46.090  1.00  0.00            
ATOM   4710  HW1 SOL  1150       5.450  20.530  47.090  1.00  0.00            
ATOM   4711  HW2 SOL  1150       5.520  21.540  45.800  1.00  0.00            
ATOM   4712  OW  SOL  1151      10.080  33.180  42.010  1.00  0.00            
ATOM   4713  HW1 SOL  1151       9.620  33.900  41.490  1.00  0.00            
ATOM   4714  HW2 SOL  1151      10.040  33.380  42.990  1.00  0.00            
ATOM   4715  OW  SOL  1152       3.510  36.630  45.770  1.00  0.00            
ATOM   4716  HW1 SOL  1152       4.010  35.770  45.830  1.00  0.00            
ATOM   4717  HW2 SOL  1152       4.160  37.400  45.740  1.00  0.00            
ATOM   4718  OW  SOL  1153      17.950  29.280  45.970  1.00  0.00            
ATOM   4719  HW1 SOL  1153      17.330  29.130  45.210  1.00  0.00            
ATOM   4720  HW2 SOL  1153      17.430  29.390  46.820  1.00  0.00            
ATOM   4721  OW  SOL  1154      12.270  34.120  52.300  1.00  0.00            
ATOM   4722  HW1 SOL  1154      12.330  33.350  52.940  1.00  0.00            
ATOM   4723  HW2 SOL  1154      11.750  33.860  51.500  1.00  0.00            
ATOM   4724  OW  SOL  1155       3.210  28.050  39.660  1.00  0.00            
ATOM   4725  HW1 SOL  1155       4.030  28.440  39.240  1.00  0.00            
ATOM   4726  HW2 SOL  1155       2.940  27.230  39.170  1.00  0.00            
ATOM   4727  OW  SOL  1156      14.580  25.970  44.520  1.00  0.00            
ATOM   4728  HW1 SOL  1156      14.530  25.320  45.270  1.00  0.00            
ATOM   4729  HW2 SOL  1156      15.380  26.560  44.650  1.00  0.00            
ATOM   4730  OW  SOL  1157       4.610  31.280  54.510  1.00  0.00            
ATOM   4731  HW1 SOL  1157       4.110  31.290  53.650  1.00  0.00            
ATOM   4732  HW2 SOL  1157       3.980  31.100  55.270  1.00  0.00            
ATOM   4733  OW  SOL  1158      11.110  36.380  39.610  1.00  0.00            
ATOM   4734  HW1 SOL  1158      10.510  35.760  40.110  1.00  0.00            
ATOM   4735  HW2 SOL  1158      11.420  35.940  38.760  1.00  0.00            
ATOM   4736  OW  SOL  1159       2.020  21.470  52.220  1.00  0.00            
ATOM   4737  HW1 SOL  1159       1.220  22.070  52.090  1.00  0.00            
ATOM   4738  HW2 SOL  1159       1.920  20.980  53.080  1.00  0.00            
ATOM   4739  OW  SOL  1160      16.320  32.390  38.050  1.00  0.00            
ATOM   4740  HW1 SOL  1160      16.000  33.330  37.950  1.00  0.00            
ATOM   4741  HW2 SOL  1160      15.560  31.760  37.930  1.00  0.00            
ATOM   4742  OW  SOL  1161       4.640  36.050  40.470  1.00  0.00            
ATOM   4743  HW1 SOL  1161       4.970  36.440  41.330  1.00  0.00            
ATOM   4744  HW2 SOL  1161       5.400  35.980  39.820  1.00  0.00            
ATOM   4745  OW  SOL  1162      14.000  19.690  41.500  1.00  0.00            
ATOM   4746  HW1 SOL  1162      13.760  19.320  40.600  1.00  0.00            
ATOM   4747  HW2 SOL  1162      14.990  19.850  41.540  1.00  0.00            
ATOM   4748  OW  SOL  1163       2.490  36.470  49.650  1.00  0.00            
ATOM   4749  HW1 SOL  1163       3.060  35.820  50.150  1.00  0.00            
ATOM   4750  HW2 SOL  1163       2.330  36.140  48.720  1.00  0.00            
ATOM   4751  OW  SOL  1164       9.400  35.600  46.280  1.00  0.00            
ATOM   4752  HW1 SOL  1164      10.200  35.030  46.490  1.00  0.00            
ATOM   4753  HW2 SOL  1164       8.910  35.200  45.510  1.00  0.00            
ATOM   4754  OW  SOL  1165       3.820  25.620  42.040  1.00  0.00            
ATOM   4755  HW1 SOL  1165       4.270  24.720  42.010  1.00  0.00            
ATOM   4756  HW2 SOL  1165       2.880  25.510  42.370  1.00  0.00            
ATOM   4757  OW  SOL  1166      15.470  20.840  54.530  1.00  0.00            
ATOM   4758  HW1 SOL  1166      15.420  21.210  55.450  1.00  0.00            
ATOM   4759  HW2 SOL  1166      14.750  20.150  54.410  1.00  0.00            
ATOM   4760  OW  SOL  1167       6.140  19.840  38.410  1.00  0.00            
ATOM   4761  HW1 SOL  1167       7.120  19.620  38.480  1.00  0.00            
ATOM   4762  HW2 SOL  1167       5.830  19.670  37.480  1.00  0.00            
ATOM   4763  OW  SOL  1168       7.810  21.260  54.730  1.00  0.00            
ATOM   4764  HW1 SOL  1168       8.480  20.650  55.160  1.00  0.00            
ATOM   4765  HW2 SOL  1168       7.080  21.450  55.380  1.00  0.00            
ATOM   4766  OW  SOL  1169       8.880  33.760  49.190  1.00  0.00            
ATOM   4767  HW1 SOL  1169       8.650  33.510  48.250  1.00  0.00            
ATOM   4768  HW2 SOL  1169       9.490  33.070  49.580  1.00  0.00            
ATOM   4769  OW  SOL  1170      13.510  24.520  51.570  1.00  0.00            
ATOM   4770  HW1 SOL  1170      13.790  24.090  52.420  1.00  0.00            
ATOM   4771  HW2 SOL  1170      13.760  25.480  51.580  1.00  0.00            
ATOM   4772  OW  SOL  1171       8.030  32.640  46.480  1.00  0.00            
ATOM   4773  HW1 SOL  1171       8.930  32.780  46.060  1.00  0.00            
ATOM   4774  HW2 SOL  1171       7.320  32.660  45.770  1.00  0.00            
ATOM   4775  OW  SOL  1172       9.220  23.650  46.230  1.00  0.00            
ATOM   4776  HW1 SOL  1172       8.970  23.560  45.270  1.00  0.00            
ATOM   4777  HW2 SOL  1172       9.700  22.830  46.540  1.00  0.00            
ATOM   4778  OW  SOL  1173       5.390  19.260  42.360  1.00  0.00            
ATOM   4779  HW1 SOL  1173       4.580  19.270  42.940  1.00  0.00            
ATOM   4780  HW2 SOL  1173       5.420  20.090  41.810  1.00  0.00            
ATOM   4781  OW  SOL  1174      14.340  30.500  37.650  1.00  0.00            
ATOM   4782  HW1 SOL  1174      14.660  29.740  38.220  1.00  0.00            
ATOM   4783  HW2 SOL  1174      13.420  30.770  37.950  1.00  0.00            
ATOM   4784  OW  SOL  1175       2.970  18.970  38.950  1.00  0.00            
ATOM   4785  HW1 SOL  1175       3.460  19.810  38.740  1.00  0.00            
ATOM   4786  HW2 SOL  1175       3.590  18.320  39.400  1.00  0.00            
ATOM   4787  OW  SOL  1176       9.350  20.980  42.040  1.00  0.00            
ATOM   4788  HW1 SOL  1176       8.870  21.390  41.260  1.00  0.00            
ATOM   4789  HW2 SOL  1176      10.340  20.960  41.850  1.00  0.00            
ATOM   4790  OW  SOL  1177      10.760  25.450  51.880  1.00  0.00            
ATOM   4791  HW1 SOL  1177       9.960  24.840  51.910  1.00  0.00            
ATOM   4792  HW2 SOL  1177      11.570  24.920  51.640  1.00  0.00            
ATOM   4793  OW  SOL  1178      12.270  34.320  45.170  1.00  0.00            
ATOM   4794  HW1 SOL  1178      12.480  35.060  44.520  1.00  0.00            
ATOM   4795  HW2 SOL  1178      12.950  34.320  45.900  1.00  0.00            
ATOM   4796  OW  SOL  1179       4.590  30.140  44.650  1.00  0.00            
ATOM   4797  HW1 SOL  1179       3.880  29.870  45.300  1.00  0.00            
ATOM   4798  HW2 SOL  1179       4.330  29.860  43.720  1.00  0.00            
ATOM   4799  OW  SOL  1180      12.710  36.590  43.150  1.00  0.00            
ATOM   4800  HW1 SOL  1180      13.150  37.230  42.510  1.00  0.00            
ATOM   4801  HW2 SOL  1180      12.210  37.110  43.850  1.00  0.00            
ATOM   4802  OW  SOL  1181      10.320  24.110  37.400  1.00  0.00            
ATOM   4803  HW1 SOL  1181       9.910  24.930  37.010  1.00  0.00            
ATOM   4804  HW2 SOL  1181      10.960  24.370  38.130  1.00  0.00            
ATOM   4805  OW  SOL  1182       0.780  24.180  51.100  1.00  0.00            
ATOM   4806  HW1 SOL  1182       1.700  24.170  50.690  1.00  0.00            
ATOM   4807  HW2 SOL  1182       0.720  24.920  51.770  1.00  0.00            
ATOM   4808  OW  SOL  1183       5.610  20.840  48.710  1.00  0.00            
ATOM   4809  HW1 SOL  1183       5.990  20.000  49.080  1.00  0.00            
ATOM   4810  HW2 SOL  1183       4.730  21.030  49.150  1.00  0.00            
ATOM   4811  OW  SOL  1184       8.660  23.160  43.660  1.00  0.00            
ATOM   4812  HW1 SOL  1184       8.340  23.880  43.040  1.00  0.00            
ATOM   4813  HW2 SOL  1184       8.900  22.350  43.130  1.00  0.00            
ATOM   4814  OW  SOL  1185      10.170  19.010  44.770  1.00  0.00            
ATOM   4815  HW1 SOL  1185       9.450  19.060  44.080  1.00  0.00            
ATOM   4816  HW2 SOL  1185       9.930  18.320  45.460  1.00  0.00            
ATOM   4817  OW  SOL  1186      14.290  30.350  45.910  1.00  0.00            
ATOM   4818  HW1 SOL  1186      13.740  29.510  45.840  1.00  0.00            
ATOM   4819  HW2 SOL  1186      14.550  30.640  44.990  1.00  0.00            
ATOM   4820  OW  SOL  1187      14.660  24.520  47.160  1.00  0.00            
ATOM   4821  HW1 SOL  1187      14.360  23.570  47.230  1.00  0.00            
ATOM   4822  HW2 SOL  1187      15.390  24.680  47.820  1.00  0.00            
ATOM   4823  OW  SOL  1188      18.570  26.950  41.010  1.00  0.00            
ATOM   4824  HW1 SOL  1188      18.990  26.310  41.650  1.00  0.00            
ATOM   4825  HW2 SOL  1188      18.190  26.440  40.230  1.00  0.00            
ATOM   4826  OW  SOL  1189       4.880  32.470  38.980  1.00  0.00            
ATOM   4827  HW1 SOL  1189       4.010  32.320  39.450  1.00  0.00            
ATOM   4828  HW2 SOL  1189       4.710  32.730  38.030  1.00  0.00            
ATOM   4829  OW  SOL  1190      16.640  31.420  43.810  1.00  0.00            
ATOM   4830  HW1 SOL  1190      17.630  31.500  43.950  1.00  0.00            
ATOM   4831  HW2 SOL  1190      16.190  32.260  44.120  1.00  0.00            
ATOM   4832  OW  SOL  1191      13.900  24.370  38.020  1.00  0.00            
ATOM   4833  HW1 SOL  1191      13.360  24.160  38.830  1.00  0.00            
ATOM   4834  HW2 SOL  1191      14.810  23.960  38.110  1.00  0.00            
ATOM   4835  OW  SOL  1192       5.270  21.180  40.520  1.00  0.00            
ATOM   4836  HW1 SOL  1192       5.540  20.590  39.770  1.00  0.00            
ATOM   4837  HW2 SOL  1192       5.270  22.130  40.210  1.00  0.00            
ATOM   4838  OW  SOL  1193      17.540  30.850  53.120  1.00  0.00            
ATOM   4839  HW1 SOL  1193      18.450  30.460  52.990  1.00  0.00            
ATOM   4840  HW2 SOL  1193      17.620  31.810  53.360  1.00  0.00            
ATOM   4841  OW  SOL  1194      10.640  32.090  50.640  1.00  0.00            
ATOM   4842  HW1 SOL  1194       9.840  31.860  51.190  1.00  0.00            
ATOM   4843  HW2 SOL  1194      11.470  31.830  51.130  1.00  0.00            
ATOM   4844  OW  SOL  1195      15.920  34.910  53.490  1.00  0.00            
ATOM   4845  HW1 SOL  1195      16.190  35.250  52.590  1.00  0.00            
ATOM   4846  HW2 SOL  1195      16.710  34.530  53.950  1.00  0.00            
ATOM   4847  OW  SOL  1196      11.110  30.570  48.240  1.00  0.00            
ATOM   4848  HW1 SOL  1196      10.710  31.010  49.050  1.00  0.00            
ATOM   4849  HW2 SOL  1196      10.700  30.940  47.410  1.00  0.00            
ATOM   4850  OW  SOL  1197      16.380  29.610  48.030  1.00  0.00            
ATOM   4851  HW1 SOL  1197      16.430  30.420  48.620  1.00  0.00            
ATOM   4852  HW2 SOL  1197      15.520  29.630  47.520  1.00  0.00            
ATOM   4853  OW  SOL  1198       9.150  19.510  51.260  1.00  0.00            
ATOM   4854  HW1 SOL  1198       9.400  19.310  50.310  1.00  0.00            
ATOM   4855  HW2 SOL  1198       9.870  20.070  51.680  1.00  0.00            
ATOM   4856  OW  SOL  1199       9.800  29.780  54.430  1.00  0.00            
ATOM   4857  HW1 SOL  1199       8.810  29.840  54.530  1.00  0.00            
ATOM   4858  HW2 SOL  1199      10.030  28.980  53.870  1.00  0.00            
ATOM   4859  OW  SOL  1200       7.050  29.120  40.920  1.00  0.00            
ATOM   4860  HW1 SOL  1200       6.910  29.190  41.910  1.00  0.00            
ATOM   4861  HW2 SOL  1200       7.890  28.610  40.740  1.00  0.00            
ATOM   4862  OW  SOL  1201       4.100  26.750  49.750  1.00  0.00            
ATOM   4863  HW1 SOL  1201       4.960  26.870  50.250  1.00  0.00            
ATOM   4864  HW2 SOL  1201       3.680  25.880  50.020  1.00  0.00            
ATOM   4865  OW  SOL  1202      12.740  22.480  49.860  1.00  0.00            
ATOM   4866  HW1 SOL  1202      12.950  23.220  50.500  1.00  0.00            
ATOM   4867  HW2 SOL  1202      11.850  22.650  49.430  1.00  0.00            
ATOM   4868  OW  SOL  1203       0.640  34.260  50.550  1.00  0.00            
ATOM   4869  HW1 SOL  1203       0.180  35.080  50.210  1.00  0.00            
ATOM   4870  HW2 SOL  1203       1.620  34.450  50.640  1.00  0.00            
ATOM   4871  OW  SOL  1204       3.670  29.620  42.250  1.00  0.00            
ATOM   4872  HW1 SOL  1204       3.600  30.450  41.690  1.00  0.00            
ATOM   4873  HW2 SOL  1204       3.710  28.820  41.650  1.00  0.00            
ATOM   4874  OW  SOL  1205       5.660  23.990  45.890  1.00  0.00            
ATOM   4875  HW1 SOL  1205       5.780  24.650  45.150  1.00  0.00            
ATOM   4876  HW2 SOL  1205       6.120  24.330  46.720  1.00  0.00            
ATOM   4877  OW  SOL  1206      12.720  33.070  48.660  1.00  0.00            
ATOM   4878  HW1 SOL  1206      13.190  33.200  49.530  1.00  0.00            
ATOM   4879  HW2 SOL  1206      12.060  32.330  48.750  1.00  0.00            
ATOM   4880  OW  SOL  1207      15.820  25.010  41.960  1.00  0.00            
ATOM   4881  HW1 SOL  1207      15.510  25.620  42.690  1.00  0.00            
ATOM   4882  HW2 SOL  1207      16.320  25.530  41.270  1.00  0.00            
ATOM   4883  OW  SOL  1208       3.540  33.720  50.530  1.00  0.00            
ATOM   4884  HW1 SOL  1208       3.330  33.280  49.660  1.00  0.00            
ATOM   4885  HW2 SOL  1208       4.510  33.980  50.560  1.00  0.00            
ATOM   4886  OW  SOL  1209       4.020  26.130  53.220  1.00  0.00            
ATOM   4887  HW1 SOL  1209       4.700  26.680  52.750  1.00  0.00            
ATOM   4888  HW2 SOL  1209       4.420  25.250  53.490  1.00  0.00            
ATOM   4889  OW  SOL  1210      15.870  26.410  53.940  1.00  0.00            
ATOM   4890  HW1 SOL  1210      14.950  26.790  53.890  1.00  0.00            
ATOM   4891  HW2 SOL  1210      16.470  26.880  53.290  1.00  0.00            
ATOM   4892  OW  SOL  1211      10.130  19.670  54.940  1.00  0.00            
ATOM   4893  HW1 SOL  1211      10.190  20.520  54.420  1.00  0.00            
ATOM   4894  HW2 SOL  1211      10.450  18.910  54.370  1.00  0.00            
ATOM   4895  OW  SOL  1212       5.040  19.120  54.640  1.00  0.00            
ATOM   4896  HW1 SOL  1212       4.620  18.550  53.940  1.00  0.00            
ATOM   4897  HW2 SOL  1212       4.380  19.810  54.960  1.00  0.00            
ATOM   4898  OW  SOL  1213       5.730  27.320  47.530  1.00  0.00            
ATOM   4899  HW1 SOL  1213       6.170  28.210  47.440  1.00  0.00            
ATOM   4900  HW2 SOL  1213       5.100  27.320  48.300  1.00  0.00            
ATOM   4901  OW  SOL  1214      13.600  27.240  47.690  1.00  0.00            
ATOM   4902  HW1 SOL  1214      12.850  27.240  47.030  1.00  0.00            
ATOM   4903  HW2 SOL  1214      13.970  26.320  47.780  1.00  0.00            
ATOM   4904  OW  SOL  1215      12.090  23.870  39.990  1.00  0.00            
ATOM   4905  HW1 SOL  1215      12.220  23.030  40.530  1.00  0.00            
ATOM   4906  HW2 SOL  1215      11.800  24.610  40.590  1.00  0.00            
ATOM   4907  OW  SOL  1216       3.070  20.750  49.550  1.00  0.00            
ATOM   4908  HW1 SOL  1216       2.840  21.120  50.450  1.00  0.00            
ATOM   4909  HW2 SOL  1216       2.770  19.800  49.490  1.00  0.00            
ATOM   4910  OW  SOL  1217       0.370  31.720  50.060  1.00  0.00            
ATOM   4911  HW1 SOL  1217       0.900  31.230  50.740  1.00  0.00            
ATOM   4912  HW2 SOL  1217       0.590  32.700  50.110  1.00  0.00            
ATOM   4913  OW  SOL  1218       7.320  24.960  47.880  1.00  0.00            
ATOM   4914  HW1 SOL  1218       7.910  24.700  47.120  1.00  0.00            
ATOM   4915  HW2 SOL  1218       7.040  25.920  47.770  1.00  0.00            
ATOM   4916  OW  SOL  1219      17.280  27.970  55.780  1.00  0.00            
ATOM   4917  HW1 SOL  1219      16.820  27.900  54.890  1.00  0.00            
ATOM   4918  HW2 SOL  1219      16.660  28.410  56.440  1.00  0.00            
ATOM   4919  OW  SOL  1220       3.070  19.250  43.420  1.00  0.00            
ATOM   4920  HW1 SOL  1220       2.960  20.190  43.750  1.00  0.00            
ATOM   4921  HW2 SOL  1220       3.020  18.620  44.190  1.00  0.00            
ATOM   4922  OW  SOL  1221      16.220  22.290  40.980  1.00  0.00            
ATOM   4923  HW1 SOL  1221      16.240  21.530  41.620  1.00  0.00            
ATOM   4924  HW2 SOL  1221      15.740  23.060  41.380  1.00  0.00            
ATOM   4925  OW  SOL  1222      10.230  26.280  46.900  1.00  0.00            
ATOM   4926  HW1 SOL  1222      10.380  26.490  47.860  1.00  0.00            
ATOM   4927  HW2 SOL  1222       9.930  25.330  46.810  1.00  0.00            
ATOM   4928  OW  SOL  1223       9.800  34.350  54.240  1.00  0.00            
ATOM   4929  HW1 SOL  1223       9.600  34.790  53.360  1.00  0.00            
ATOM   4930  HW2 SOL  1223      10.190  33.440  54.080  1.00  0.00            
ATOM   4931  OW  SOL  1224      18.590  33.800  53.290  1.00  0.00            
ATOM   4932  HW1 SOL  1224      18.730  34.070  52.340  1.00  0.00            
ATOM   4933  HW2 SOL  1224      19.420  34.020  53.820  1.00  0.00            
ATOM   4934  OW  SOL  1225       3.500  27.600  55.280  1.00  0.00            
ATOM   4935  HW1 SOL  1225       4.260  28.040  55.760  1.00  0.00            
ATOM   4936  HW2 SOL  1225       3.850  27.130  54.460  1.00  0.00            
ATOM   4937  OW  SOL  1226      15.400  21.360  38.490  1.00  0.00            
ATOM   4938  HW1 SOL  1226      14.790  20.610  38.720  1.00  0.00            
ATOM   4939  HW2 SOL  1226      15.620  21.880  39.320  1.00  0.00            
ATOM   4940  OW  SOL  1227      13.030  27.000  37.660  1.00  0.00            
ATOM   4941  HW1 SOL  1227      13.370  26.070  37.810  1.00  0.00            
ATOM   4942  HW2 SOL  1227      13.210  27.270  36.710  1.00  0.00            
ATOM   4943  OW  SOL  1228      10.680  31.950  45.730  1.00  0.00            
ATOM   4944  HW1 SOL  1228      10.750  31.110  45.180  1.00  0.00            
ATOM   4945  HW2 SOL  1228      11.300  32.640  45.370  1.00  0.00            
ATOM   4946  OW  SOL  1229       3.190  26.720  46.730  1.00  0.00            
ATOM   4947  HW1 SOL  1229       4.120  27.080  46.780  1.00  0.00            
ATOM   4948  HW2 SOL  1229       3.130  25.870  47.250  1.00  0.00            
ATOM   4949  OW  SOL  1230       3.390  23.710  47.300  1.00  0.00            
ATOM   4950  HW1 SOL  1230       2.870  22.880  47.130  1.00  0.00            
ATOM   4951  HW2 SOL  1230       4.160  23.760  46.660  1.00  0.00            
ATOM   4952  OW  SOL  1231       5.110  22.770  55.320  1.00  0.00            
ATOM   4953  HW1 SOL  1231       4.930  23.220  56.200  1.00  0.00            
ATOM   4954  HW2 SOL  1231       5.530  23.420  54.690  1.00  0.00            
ATOM   4955  OW  SOL  1232      11.380  22.420  54.020  1.00  0.00            
ATOM   4956  HW1 SOL  1232      10.930  23.050  54.660  1.00  0.00            
ATOM   4957  HW2 SOL  1232      12.310  22.730  53.850  1.00  0.00            
ATOM   4958  OW  SOL  1233      11.600  20.690  52.010  1.00  0.00            
ATOM   4959  HW1 SOL  1233      11.600  21.330  52.780  1.00  0.00            
ATOM   4960  HW2 SOL  1233      11.880  21.170  51.180  1.00  0.00            
ATOM   4961  OW  SOL  1234       0.080  31.880  39.240  1.00  0.00            
ATOM   4962  HW1 SOL  1234      -0.850  32.090  38.930  1.00  0.00            
ATOM   4963  HW2 SOL  1234       0.180  30.890  39.370  1.00  0.00            
ATOM   4964  OW  SOL  1235       0.880  36.630  46.510  1.00  0.00            
ATOM   4965  HW1 SOL  1235       0.460  35.770  46.240  1.00  0.00            
ATOM   4966  HW2 SOL  1235       1.820  36.660  46.170  1.00  0.00            
ATOM   4967  OW  SOL  1236       5.040  34.300  46.340  1.00  0.00            
ATOM   4968  HW1 SOL  1236       5.700  35.040  46.430  1.00  0.00            
ATOM   4969  HW2 SOL  1236       5.480  33.510  45.920  1.00  0.00            
ATOM   4970  OW  SOL  1237      10.020  26.580  49.620  1.00  0.00            
ATOM   4971  HW1 SOL  1237      10.430  26.260  50.480  1.00  0.00            
ATOM   4972  HW2 SOL  1237       9.060  26.310  49.590  1.00  0.00            
ATOM   4973  OW  SOL  1238       0.400  24.060  48.380  1.00  0.00            
ATOM   4974  HW1 SOL  1238       1.250  23.730  47.970  1.00  0.00            
ATOM   4975  HW2 SOL  1238       0.530  24.210  49.360  1.00  0.00            
ATOM   4976  OW  SOL  1239       1.890  23.820  54.460  1.00  0.00            
ATOM   4977  HW1 SOL  1239       2.480  23.420  53.760  1.00  0.00            
ATOM   4978  HW2 SOL  1239       1.310  24.530  54.050  1.00  0.00            
ATOM   4979  OW  SOL  1240      13.690  28.120  53.840  1.00  0.00            
ATOM   4980  HW1 SOL  1240      14.080  29.010  54.040  1.00  0.00            
ATOM   4981  HW2 SOL  1240      13.790  27.920  52.870  1.00  0.00            
ATOM   4982  OW  SOL  1241       8.150  24.340  40.490  1.00  0.00            
ATOM   4983  HW1 SOL  1241       8.220  23.450  40.030  1.00  0.00            
ATOM   4984  HW2 SOL  1241       7.210  24.680  40.410  1.00  0.00            
ATOM   4985  OW  SOL  1242      16.570  24.660  49.300  1.00  0.00            
ATOM   4986  HW1 SOL  1242      16.190  23.970  49.920  1.00  0.00            
ATOM   4987  HW2 SOL  1242      17.390  24.300  48.860  1.00  0.00            
ATOM   4988  OW  SOL  1243       2.520  34.260  54.680  1.00  0.00            
ATOM   4989  HW1 SOL  1243       2.220  34.830  55.440  1.00  0.00            
ATOM   4990  HW2 SOL  1243       2.450  33.290  54.940  1.00  0.00            
ATOM   4991  OW  SOL  1244       6.710  23.260  49.930  1.00  0.00            
ATOM   4992  HW1 SOL  1244       6.370  22.370  49.630  1.00  0.00            
ATOM   4993  HW2 SOL  1244       6.970  23.800  49.130  1.00  0.00            
ATOM   4994  OW  SOL  1245       9.300  35.400  51.890  1.00  0.00            
ATOM   4995  HW1 SOL  1245       9.060  35.220  50.940  1.00  0.00            
ATOM   4996  HW2 SOL  1245       9.600  36.340  51.990  1.00  0.00            
ATOM   4997  OW  SOL  1246       4.730  23.620  39.150  1.00  0.00            
ATOM   4998  HW1 SOL  1246       5.340  24.420  39.190  1.00  0.00            
ATOM   4999  HW2 SOL  1246       3.780  23.930  39.220  1.00  0.00            
ATOM   5000  OW  SOL  1247       1.590  29.990  51.900  1.00  0.00            
ATOM   5001  HW1 SOL  1247       1.810  29.380  52.660  1.00  0.00            
ATOM   5002  HW2 SOL  1247       1.690  29.500  51.040  1.00  0.00            
ATOM   5003  OW  SOL  1248      13.470  29.210  49.580  1.00  0.00            
ATOM   5004  HW1 SOL  1248      13.710  28.580  48.840  1.00  0.00            
ATOM   5005  HW2 SOL  1248      12.570  29.610  49.400  1.00  0.00            
ATOM   5006  OW  SOL  1249      13.020  27.170  40.330  1.00  0.00            
ATOM   5007  HW1 SOL  1249      12.160  26.860  40.750  1.00  0.00            
ATOM   5008  HW2 SOL  1249      12.980  27.030  39.340  1.00  0.00            
ATOM   5009  OW  SOL  1250      17.590  36.090  48.780  1.00  0.00            
ATOM   5010  HW1 SOL  1250      18.200  36.390  48.050  1.00  0.00            
ATOM   5011  HW2 SOL  1250      17.210  35.200  48.560  1.00  0.00            
ATOM   5012  OW  SOL  1251      12.520  35.930  48.520  1.00  0.00            
ATOM   5013  HW1 SOL  1251      13.360  35.980  47.980  1.00  0.00            
ATOM   5014  HW2 SOL  1251      12.290  34.970  48.700  1.00  0.00            
ATOM   5015  OW  SOL  1252       0.830  31.200  47.460  1.00  0.00            
ATOM   5016  HW1 SOL  1252       0.780  31.190  48.460  1.00  0.00            
ATOM   5017  HW2 SOL  1252       0.000  30.790  47.080  1.00  0.00            
ATOM   5018  OW  SOL  1253       6.880  35.240  54.400  1.00  0.00            
ATOM   5019  HW1 SOL  1253       6.320  36.050  54.490  1.00  0.00            
ATOM   5020  HW2 SOL  1253       7.400  35.280  53.540  1.00  0.00            
ATOM   5021  OW  SOL  1254      17.260  19.970  42.470  1.00  0.00            
ATOM   5022  HW1 SOL  1254      17.990  19.800  41.800  1.00  0.00            
ATOM   5023  HW2 SOL  1254      16.950  19.100  42.850  1.00  0.00            
ATOM   5024  OW  SOL  1255      13.880  34.350  42.010  1.00  0.00            
ATOM   5025  HW1 SOL  1255      14.550  34.470  41.270  1.00  0.00            
ATOM   5026  HW2 SOL  1255      13.480  35.240  42.240  1.00  0.00            
ATOM   5027  OW  SOL  1256      12.800  27.890  43.960  1.00  0.00            
ATOM   5028  HW1 SOL  1256      13.400  27.080  43.980  1.00  0.00            
ATOM   5029  HW2 SOL  1256      13.200  28.580  43.360  1.00  0.00            
ATOM   5030  OW  SOL  1257       8.300  31.350  51.460  1.00  0.00            
ATOM   5031  HW1 SOL  1257       8.250  31.680  52.410  1.00  0.00            
ATOM   5032  HW2 SOL  1257       7.440  31.540  51.000  1.00  0.00            
ATOM   5033  OW  SOL  1258       6.720  34.780  38.780  1.00  0.00            
ATOM   5034  HW1 SOL  1258       6.810  34.880  37.790  1.00  0.00            
ATOM   5035  HW2 SOL  1258       6.320  33.890  38.990  1.00  0.00            
ATOM   5036  OW  SOL  1259      16.500  35.820  51.180  1.00  0.00            
ATOM   5037  HW1 SOL  1259      17.030  35.920  50.340  1.00  0.00            
ATOM   5038  HW2 SOL  1259      16.230  36.720  51.520  1.00  0.00            
ATOM   5039  OW  SOL  1260      18.410  20.370  46.870  1.00  0.00            
ATOM   5040  HW1 SOL  1260      18.800  19.520  46.510  1.00  0.00            
ATOM   5041  HW2 SOL  1260      17.430  20.390  46.680  1.00  0.00            
ATOM   5042  OW  SOL  1261       2.630  21.880  44.440  1.00  0.00            
ATOM   5043  HW1 SOL  1261       1.840  22.390  44.100  1.00  0.00            
ATOM   5044  HW2 SOL  1261       2.540  21.730  45.420  1.00  0.00            
ATOM   5045  OW  SOL  1262      11.940  34.740  37.550  1.00  0.00            
ATOM   5046  HW1 SOL  1262      12.000  33.810  37.920  1.00  0.00            
ATOM   5047  HW2 SOL  1262      11.350  34.740  36.750  1.00  0.00            
ATOM   5048  OW  SOL  1263       8.220  28.640  50.960  1.00  0.00            
ATOM   5049  HW1 SOL  1263       8.620  28.630  50.040  1.00  0.00            
ATOM   5050  HW2 SOL  1263       8.320  29.560  51.360  1.00  0.00            
ATOM   5051  OW  SOL  1264       9.160  27.720  40.150  1.00  0.00            
ATOM   5052  HW1 SOL  1264       9.790  28.100  39.470  1.00  0.00            
ATOM   5053  HW2 SOL  1264       9.560  26.890  40.540  1.00  0.00            
ATOM   5054  OW  SOL  1265      15.040  34.690  37.680  1.00  0.00            
ATOM   5055  HW1 SOL  1265      14.120  35.060  37.750  1.00  0.00            
ATOM   5056  HW2 SOL  1265      15.420  34.890  36.780  1.00  0.00            
ATOM   5057  OW  SOL  1266       3.720  31.500  52.140  1.00  0.00            
ATOM   5058  HW1 SOL  1266       3.590  32.430  51.800  1.00  0.00            
ATOM   5059  HW2 SOL  1266       2.880  30.980  52.010  1.00  0.00            
ATOM   5060  OW  SOL  1267      16.140  31.540  50.130  1.00  0.00            
ATOM   5061  HW1 SOL  1267      16.740  31.570  50.930  1.00  0.00
[truncated: 1,838,105 more chars]
