# Supplementary material for: Noncovalent Interactions with PAMAM and PPI Dendrimers Promote the Cellular Uptake and Photodynamic Activity of Rose Bengal: The Role of the Dendrimer Structure
Source: J Med Chem. 2021 Sep 21;64(21):15758–71. doi: 10.1021/acs.jmedchem.1c01080 (PMC8591609; doi:10.1021/acs.jmedchem.1c01080)
Supplement: Supplementary file 9 — jm1c01080_si_009.zip [file jm1c01080_si_009.zip › 09-PDB-Submission/02-With10RB/02-pam4/system.pdb]

TITLE     PAMAM Gen. 4 with 10:1 RB in water
REMARK    THIS IS A SIMULATION BOX
CRYST1   96.753   96.753   96.753  60.00  60.00  90.00 P 1           1
MODEL        1
ATOM      1  C1  aaa     1      71.130  71.590  38.050  1.00  0.00            
ATOM      2  H1  aaa     1      71.660  72.330  38.660  1.00  0.00            
ATOM      3  H2  aaa     1      70.670  70.900  38.770  1.00  0.00            
ATOM      4  C2  aaa     1      72.080  70.820  37.080  1.00  0.00            
ATOM      5  H3  aaa     1      71.590  69.920  36.690  1.00  0.00            
ATOM      6  H4  aaa     1      72.200  71.440  36.190  1.00  0.00            
ATOM      7  N1  aaa     1      73.360  70.360  37.670  1.00  0.00            
ATOM      8  N2  aaa     1      69.960  72.240  37.350  1.00  0.00            
ATOM      9  C3  aaa     1      68.710  72.440  38.110  1.00  0.00            
ATOM     10  H5  aaa     1      67.980  72.770  37.350  1.00  0.00            
ATOM     11  H6  aaa     1      68.920  73.180  38.900  1.00  0.00            
ATOM     12  C4  aaa     1      70.410  73.410  36.720  1.00  0.00            
ATOM     13  H7  aaa     1      71.440  73.200  36.390  1.00  0.00            
ATOM     14  H8  aaa     1      69.760  73.600  35.860  1.00  0.00            
ATOM     15  C5  aaa     1      74.210  71.490  38.170  1.00  0.00            
ATOM     16  H9  aaa     1      73.840  71.910  39.110  1.00  0.00            
ATOM     17  H10 aaa     1      75.250  71.130  38.230  1.00  0.00            
ATOM     18  C6  aaa     1      73.220  69.420  38.790  1.00  0.00            
ATOM     19  H11 aaa     1      72.660  69.890  39.610  1.00  0.00            
ATOM     20  H12 aaa     1      74.200  69.100  39.160  1.00  0.00            
ATOM     21  C7  aaa     1      74.470  72.550  37.070  1.00  0.00            
ATOM     22  H13 aaa     1      74.550  71.950  36.160  1.00  0.00            
ATOM     23  H14 aaa     1      73.680  73.280  36.840  1.00  0.00            
ATOM     24  C8  aaa     1      72.580  68.110  38.310  1.00  0.00            
ATOM     25  H15 aaa     1      71.520  68.280  38.060  1.00  0.00            
ATOM     26  H16 aaa     1      73.000  67.740  37.370  1.00  0.00            
ATOM     27  C9  aaa     1      70.520  74.660  37.580  1.00  0.00            
ATOM     28  H17 aaa     1      69.560  74.990  37.990  1.00  0.00            
ATOM     29  H18 aaa     1      71.230  74.430  38.380  1.00  0.00            
ATOM     30  C10 aaa     1      68.220  71.080  38.740  1.00  0.00            
ATOM     31  H19 aaa     1      68.580  70.170  38.250  1.00  0.00            
ATOM     32  H20 aaa     1      68.510  71.100  39.800  1.00  0.00            
ATOM     33  C11 aaa     1      70.890  75.810  36.640  1.00  0.00            
ATOM     34  C12 aaa     1      66.720  71.080  38.890  1.00  0.00            
ATOM     35  C13 aaa     1      75.770  73.340  37.330  1.00  0.00            
ATOM     36  C14 aaa     1      72.680  66.950  39.320  1.00  0.00            
ATOM     37  O1  aaa     1      70.150  76.100  35.740  1.00  0.00            
ATOM     38  O2  aaa     1      75.970  74.100  38.280  1.00  0.00            
ATOM     39  O3  aaa     1      72.600  67.140  40.550  1.00  0.00            
ATOM     40  O4  aaa     1      66.070  71.720  39.680  1.00  0.00            
ATOM     41  C1  bbb     2      74.160  77.880  36.380  1.00  0.00            
ATOM     42  H1  bbb     2      74.820  77.090  36.010  1.00  0.00            
ATOM     43  H2  bbb     2      74.300  77.860  37.470  1.00  0.00            
ATOM     44  C2  bbb     2      72.750  77.500  35.940  1.00  0.00            
ATOM     45  H3  bbb     2      72.200  78.440  36.020  1.00  0.00            
ATOM     46  H4  bbb     2      72.820  77.180  34.890  1.00  0.00            
ATOM     47  N1  bbb     2      74.530  79.250  35.860  1.00  0.00            
ATOM     48  C3  bbb     2      74.340  79.390  34.430  1.00  0.00            
ATOM     49  H5  bbb     2      73.420  78.880  34.120  1.00  0.00            
ATOM     50  H6  bbb     2      75.130  78.880  33.860  1.00  0.00            
ATOM     51  C4  bbb     2      75.820  79.730  36.400  1.00  0.00            
ATOM     52  H7  bbb     2      76.620  79.020  36.150  1.00  0.00            
ATOM     53  H8  bbb     2      76.030  80.770  36.120  1.00  0.00            
ATOM     54  C5  bbb     2      75.870  79.840  37.950  1.00  0.00            
ATOM     55  H9  bbb     2      74.980  80.380  38.290  1.00  0.00            
ATOM     56  H10 bbb     2      75.920  78.830  38.380  1.00  0.00            
ATOM     57  C6  bbb     2      74.270  80.810  33.980  1.00  0.00            
ATOM     58  H11 bbb     2      73.770  81.520  34.660  1.00  0.00            
ATOM     59  H12 bbb     2      75.310  81.150  34.000  1.00  0.00            
ATOM     60  C7  bbb     2      77.030  80.630  38.470  1.00  0.00            
ATOM     61  C8  bbb     2      73.670  80.930  32.600  1.00  0.00            
ATOM     62  O1  bbb     2      78.120  80.690  37.930  1.00  0.00            
ATOM     63  O2  bbb     2      74.320  80.810  31.620  1.00  0.00            
ATOM     64  N4  bbb     2      72.120  76.350  36.760  1.00  0.00            
ATOM     65  H21 bbb     2      72.670  75.990  37.530  1.00  0.00            
ATOM     66  C1  bbb     3      64.240  68.550  37.380  1.00  0.00            
ATOM     67  H1  bbb     3      63.200  68.530  37.020  1.00  0.00            
ATOM     68  H2  bbb     3      64.250  67.820  38.200  1.00  0.00            
ATOM     69  C2  bbb     3      64.460  69.960  38.030  1.00  0.00            
ATOM     70  H3  bbb     3      63.850  70.640  37.430  1.00  0.00            
ATOM     71  H4  bbb     3      64.120  69.870  39.070  1.00  0.00            
ATOM     72  N1  bbb     3      65.170  68.080  36.350  1.00  0.00            
ATOM     73  C3  bbb     3      64.850  68.750  35.080  1.00  0.00            
ATOM     74  H5  bbb     3      64.580  69.780  35.340  1.00  0.00            
ATOM     75  H6  bbb     3      64.060  68.210  34.550  1.00  0.00            
ATOM     76  C4  bbb     3      65.220  66.690  36.090  1.00  0.00            
ATOM     77  H7  bbb     3      64.240  66.200  35.970  1.00  0.00            
ATOM     78  H8  bbb     3      65.670  66.390  35.140  1.00  0.00            
ATOM     79  C5  bbb     3      65.820  65.920  37.280  1.00  0.00            
ATOM     80  H9  bbb     3      66.490  66.520  37.890  1.00  0.00            
ATOM     81  H10 bbb     3      65.020  65.600  37.960  1.00  0.00            
ATOM     82  C6  bbb     3      66.050  68.930  34.130  1.00  0.00            
ATOM     83  H11 bbb     3      66.730  69.700  34.520  1.00  0.00            
ATOM     84  H12 bbb     3      66.590  67.980  33.970  1.00  0.00            
ATOM     85  C7  bbb     3      66.580  64.690  36.850  1.00  0.00            
ATOM     86  C8  bbb     3      65.510  69.370  32.820  1.00  0.00            
ATOM     87  O1  bbb     3      67.380  64.720  35.970  1.00  0.00            
ATOM     88  O2  bbb     3      64.650  68.730  32.240  1.00  0.00            
ATOM     89  N4  bbb     3      65.980  70.240  38.000  1.00  0.00            
ATOM     90  H21 bbb     3      66.620  69.690  37.430  1.00  0.00            
ATOM     91  C1  bbb     4      78.380  73.820  34.780  1.00  0.00            
ATOM     92  H1  bbb     4      77.480  73.880  34.160  1.00  0.00            
ATOM     93  H2  bbb     4      78.810  72.820  34.660  1.00  0.00            
ATOM     94  C2  bbb     4      77.980  73.870  36.240  1.00  0.00            
ATOM     95  H3  bbb     4      78.760  73.430  36.880  1.00  0.00            
ATOM     96  H4  bbb     4      77.770  74.900  36.550  1.00  0.00            
ATOM     97  N1  bbb     4      79.260  74.930  34.450  1.00  0.00            
ATOM     98  C3  bbb     4      80.640  74.450  34.380  1.00  0.00            
ATOM     99  H5  bbb     4      81.230  75.350  34.140  1.00  0.00            
ATOM    100  H6  bbb     4      80.720  73.800  33.500  1.00  0.00            
ATOM    101  C4  bbb     4      78.820  75.570  33.180  1.00  0.00            
ATOM    102  H7  bbb     4      79.670  76.160  32.810  1.00  0.00            
ATOM    103  H8  bbb     4      78.450  74.840  32.440  1.00  0.00            
ATOM    104  C5  bbb     4      77.710  76.570  33.650  1.00  0.00            
ATOM    105  H9  bbb     4      77.040  76.230  34.450  1.00  0.00            
ATOM    106  H10 bbb     4      78.270  77.380  34.130  1.00  0.00            
ATOM    107  C6  bbb     4      81.060  73.820  35.680  1.00  0.00            
ATOM    108  H11 bbb     4      80.930  74.470  36.560  1.00  0.00            
ATOM    109  H12 bbb     4      80.600  72.850  35.890  1.00  0.00            
ATOM    110  C7  bbb     4      76.840  77.110  32.540  1.00  0.00            
ATOM    111  C8  bbb     4      82.550  73.560  35.600  1.00  0.00            
ATOM    112  O1  bbb     4      77.240  78.080  31.880  1.00  0.00            
ATOM    113  O2  bbb     4      83.080  72.950  34.690  1.00  0.00            
ATOM    114  N4  bbb     4      76.800  73.100  36.410  1.00  0.00            
ATOM    115  H21 bbb     4      76.620  72.320  35.800  1.00  0.00            
ATOM    116  C1  bbb     5      74.490  63.820  39.030  1.00  0.00            
ATOM    117  H1  bbb     5      74.010  63.240  38.240  1.00  0.00            
ATOM    118  H2  bbb     5      75.010  63.160  39.730  1.00  0.00            
ATOM    119  C2  bbb     5      73.270  64.560  39.590  1.00  0.00            
ATOM    120  H3  bbb     5      72.460  63.820  39.540  1.00  0.00            
ATOM    121  H4  bbb     5      73.470  64.820  40.640  1.00  0.00            
ATOM    122  N1  bbb     5      75.580  64.670  38.460  1.00  0.00            
ATOM    123  C3  bbb     5      76.180  65.570  39.520  1.00  0.00            
ATOM    124  H5  bbb     5      76.750  65.010  40.270  1.00  0.00            
ATOM    125  H6  bbb     5      75.350  66.070  40.020  1.00  0.00            
ATOM    126  C4  bbb     5      76.610  63.920  37.800  1.00  0.00            
ATOM    127  H7  bbb     5      77.340  64.600  37.350  1.00  0.00            
ATOM    128  H8  bbb     5      77.110  63.370  38.600  1.00  0.00            
ATOM    129  C5  bbb     5      76.030  63.010  36.750  1.00  0.00            
ATOM    130  H9  bbb     5      75.530  62.140  37.210  1.00  0.00            
ATOM    131  H10 bbb     5      75.260  63.540  36.180  1.00  0.00            
ATOM    132  C6  bbb     5      77.160  66.650  38.970  1.00  0.00            
ATOM    133  H11 bbb     5      78.160  66.190  38.970  1.00  0.00            
ATOM    134  H12 bbb     5      77.100  67.010  37.940  1.00  0.00            
ATOM    135  C7  bbb     5      77.160  62.390  35.890  1.00  0.00            
ATOM    136  C8  bbb     5      77.140  67.900  39.810  1.00  0.00            
ATOM    137  O1  bbb     5      77.810  63.200  35.280  1.00  0.00            
ATOM    138  O2  bbb     5      76.250  68.380  40.460  1.00  0.00            
ATOM    139  N4  bbb     5      72.830  65.730  38.800  1.00  0.00            
ATOM    140  H21 bbb     5      72.820  65.620  37.790  1.00  0.00            
ATOM    141  C1  bbb     6      76.840  82.910  41.470  1.00  0.00            
ATOM    142  H1  bbb     6      75.820  83.160  41.160  1.00  0.00            
ATOM    143  H2  bbb     6      77.350  83.800  41.860  1.00  0.00            
ATOM    144  C2  bbb     6      77.420  82.400  40.160  1.00  0.00            
ATOM    145  H3  bbb     6      77.500  83.180  39.390  1.00  0.00            
ATOM    146  H4  bbb     6      78.470  82.060  40.170  1.00  0.00            
ATOM    147  N1  bbb     6      76.740  81.960  42.550  1.00  0.00            
ATOM    148  C3  bbb     6      78.020  81.580  43.110  1.00  0.00            
ATOM    149  H5  bbb     6      78.320  82.410  43.770  1.00  0.00            
ATOM    150  H6  bbb     6      78.790  81.400  42.350  1.00  0.00            
ATOM    151  C4  bbb     6      75.830  82.300  43.570  1.00  0.00            
ATOM    152  H7  bbb     6      76.360  82.240  44.530  1.00  0.00            
ATOM    153  H8  bbb     6      75.380  83.290  43.420  1.00  0.00            
ATOM    154  C5  bbb     6      74.750  81.270  43.600  1.00  0.00            
ATOM    155  H9  bbb     6      74.100  81.340  42.710  1.00  0.00            
ATOM    156  H10 bbb     6      75.100  80.230  43.640  1.00  0.00            
ATOM    157  C6  bbb     6      78.040  80.380  44.090  1.00  0.00            
ATOM    158  H11 bbb     6      77.370  80.510  44.940  1.00  0.00            
ATOM    159  H12 bbb     6      77.570  79.560  43.530  1.00  0.00            
ATOM    160  C7  bbb     6      73.870  81.570  44.800  1.00  0.00            
ATOM    161  C8  bbb     6      79.380  80.120  44.680  1.00  0.00            
ATOM    162  O1  bbb     6      73.000  82.420  44.750  1.00  0.00            
ATOM    163  O2  bbb     6      80.020  81.070  45.180  1.00  0.00            
ATOM    164  N4  bbb     6      76.650  81.360  39.540  1.00  0.00            
ATOM    165  H21 bbb     6      75.670  81.310  39.800  1.00  0.00            
ATOM    166  C1  bbb     7      70.050  81.580  31.670  1.00  0.00            
ATOM    167  H1  bbb     7      69.960  82.650  31.890  1.00  0.00            
ATOM    168  H2  bbb     7      69.750  80.980  32.530  1.00  0.00            
ATOM    169  C2  bbb     7      71.540  81.290  31.430  1.00  0.00            
ATOM    170  H3  bbb     7      71.740  80.360  30.880  1.00  0.00            
ATOM    171  H4  bbb     7      71.930  81.940  30.640  1.00  0.00            
ATOM    172  N1  bbb     7      69.220  81.260  30.540  1.00  0.00            
ATOM    173  C3  bbb     7      67.880  81.730  30.890  1.00  0.00            
ATOM    174  H5  bbb     7      67.950  82.810  31.080  1.00  0.00            
ATOM    175  H6  bbb     7      67.460  81.180  31.740  1.00  0.00            
ATOM    176  C4  bbb     7      69.390  80.000  29.820  1.00  0.00            
ATOM    177  H7  bbb     7      68.860  79.970  28.860  1.00  0.00            
ATOM    178  H8  bbb     7      70.420  80.000  29.440  1.00  0.00            
ATOM    179  C5  bbb     7      69.130  78.840  30.770  1.00  0.00            
ATOM    180  H9  bbb     7      69.940  78.800  31.500  1.00  0.00            
ATOM    181  H10 bbb     7      68.160  78.820  31.290  1.00  0.00            
ATOM    182  C6  bbb     7      66.900  81.450  29.750  1.00  0.00            
ATOM    183  H11 bbb     7      67.360  81.830  28.830  1.00  0.00            
ATOM    184  H12 bbb     7      66.640  80.380  29.730  1.00  0.00            
ATOM    185  C7  bbb     7      69.170  77.550  30.040  1.00  0.00            
ATOM    186  C8  bbb     7      65.650  82.200  30.160  1.00  0.00            
ATOM    187  O1  bbb     7      68.370  77.190  29.170  1.00  0.00            
ATOM    188  O2  bbb     7      65.280  82.230  31.320  1.00  0.00            
ATOM    189  N4  bbb     7      72.320  81.210  32.670  1.00  0.00            
ATOM    190  H21 bbb     7      72.050  81.360  33.640  1.00  0.00            
ATOM    191  C1  bbb     8      65.900  61.970  35.280  1.00  0.00            
ATOM    192  H1  bbb     8      66.000  60.970  34.830  1.00  0.00            
ATOM    193  H2  bbb     8      66.490  62.650  34.650  1.00  0.00            
ATOM    194  C2  bbb     8      66.450  62.150  36.710  1.00  0.00            
ATOM    195  H3  bbb     8      65.970  61.470  37.430  1.00  0.00            
ATOM    196  H4  bbb     8      67.550  62.060  36.680  1.00  0.00            
ATOM    197  N1  bbb     8      64.520  62.400  35.220  1.00  0.00            
ATOM    198  C3  bbb     8      63.590  61.450  36.000  1.00  0.00            
ATOM    199  H5  bbb     8      64.130  61.060  36.880  1.00  0.00            
ATOM    200  H6  bbb     8      63.250  60.590  35.410  1.00  0.00            
ATOM    201  C4  bbb     8      64.020  62.690  33.850  1.00  0.00            
ATOM    202  H7  bbb     8      64.460  61.920  33.200  1.00  0.00            
ATOM    203  H8  bbb     8      62.930  62.530  33.850  1.00  0.00            
ATOM    204  C5  bbb     8      64.280  64.100  33.530  1.00  0.00            
ATOM    205  H9  bbb     8      63.670  64.810  34.120  1.00  0.00            
ATOM    206  H10 bbb     8      65.340  64.390  33.500  1.00  0.00            
ATOM    207  C6  bbb     8      62.410  62.270  36.500  1.00  0.00            
ATOM    208  H11 bbb     8      62.700  63.300  36.720  1.00  0.00            
ATOM    209  H12 bbb     8      61.710  62.460  35.670  1.00  0.00            
ATOM    210  C7  bbb     8      64.140  64.210  32.090  1.00  0.00            
ATOM    211  C8  bbb     8      61.750  61.600  37.650  1.00  0.00            
ATOM    212  O1  bbb     8      65.020  63.740  31.350  1.00  0.00            
ATOM    213  O2  bbb     8      62.030  60.430  38.000  1.00  0.00            
ATOM    214  N4  bbb     8      66.170  63.470  37.380  1.00  0.00            
ATOM    215  H21 bbb     8      65.370  63.490  38.000  1.00  0.00            
ATOM    216  C1  bbb     9      65.830  72.740  31.140  1.00  0.00            
ATOM    217  H1  bbb     9      66.930  72.770  31.190  1.00  0.00            
ATOM    218  H2  bbb     9      65.520  73.250  32.060  1.00  0.00            
ATOM    219  C2  bbb     9      65.330  71.250  31.180  1.00  0.00            
ATOM    220  H3  bbb     9      64.240  71.250  31.210  1.00  0.00            
ATOM    221  H4  bbb     9      65.690  70.650  30.340  1.00  0.00            
ATOM    222  N1  bbb     9      65.320  73.440  29.910  1.00  0.00            
ATOM    223  C3  bbb     9      65.480  74.910  29.970  1.00  0.00            
ATOM    224  H5  bbb     9      65.110  75.420  29.080  1.00  0.00            
ATOM    225  H6  bbb     9      66.550  75.150  29.950  1.00  0.00            
ATOM    226  C4  bbb     9      65.950  72.930  28.670  1.00  0.00            
ATOM    227  H7  bbb     9      66.920  73.410  28.500  1.00  0.00            
ATOM    228  H8  bbb     9      66.070  71.850  28.780  1.00  0.00            
ATOM    229  C5  bbb     9      65.140  73.250  27.400  1.00  0.00            
ATOM    230  H9  bbb     9      64.200  72.700  27.430  1.00  0.00            
ATOM    231  H10 bbb     9      64.890  74.310  27.290  1.00  0.00            
ATOM    232  C6  bbb     9      64.730  75.520  31.210  1.00  0.00            
ATOM    233  H11 bbb     9      63.840  74.870  31.250  1.00  0.00            
ATOM    234  H12 bbb     9      65.300  75.330  32.130  1.00  0.00            
ATOM    235  C7  bbb     9      65.890  72.930  26.150  1.00  0.00            
ATOM    236  C8  bbb     9      64.400  76.990  31.130  1.00  0.00            
ATOM    237  O1  bbb     9      65.910  71.870  25.640  1.00  0.00            
ATOM    238  O2  bbb     9      65.270  77.860  31.240  1.00  0.00            
ATOM    239  N4  bbb     9      65.870  70.620  32.400  1.00  0.00            
ATOM    240  H21 bbb     9      66.480  71.100  33.050  1.00  0.00            
ATOM    241  C1  bbb    10      75.330  76.750  29.800  1.00  0.00            
ATOM    242  H1  bbb    10      75.450  75.660  29.760  1.00  0.00            
ATOM    243  H2  bbb    10      76.350  77.070  29.560  1.00  0.00            
ATOM    244  C2  bbb    10      74.750  77.040  31.200  1.00  0.00            
ATOM    245  H3  bbb    10      74.490  78.100  31.340  1.00  0.00            
ATOM    246  H4  bbb    10      73.760  76.580  31.210  1.00  0.00            
ATOM    247  N1  bbb    10      74.460  77.140  28.650  1.00  0.00            
ATOM    248  C3  bbb    10      75.050  76.600  27.370  1.00  0.00            
ATOM    249  H5  bbb    10      75.770  75.790  27.550  1.00  0.00            
ATOM    250  H6  bbb    10      75.520  77.410  26.790  1.00  0.00            
ATOM    251  C4  bbb    10      74.050  78.540  28.650  1.00  0.00            
ATOM    252  H7  bbb    10      73.640  78.750  29.640  1.00  0.00            
ATOM    253  H8  bbb    10      74.970  79.120  28.480  1.00  0.00            
ATOM    254  C5  bbb    10      72.990  79.030  27.590  1.00  0.00            
ATOM    255  H9  bbb    10      73.300  78.650  26.610  1.00  0.00            
ATOM    256  H10 bbb    10      72.000  78.560  27.710  1.00  0.00            
ATOM    257  C6  bbb    10      74.030  75.790  26.640  1.00  0.00            
ATOM    258  H11 bbb    10      73.660  74.960  27.260  1.00  0.00            
ATOM    259  H12 bbb    10      73.130  76.320  26.320  1.00  0.00            
ATOM    260  C7  bbb    10      72.730  80.510  27.520  1.00  0.00            
ATOM    261  C8  bbb    10      74.570  75.230  25.390  1.00  0.00            
ATOM    262  O1  bbb    10      73.390  81.260  28.210  1.00  0.00            
ATOM    263  O2  bbb    10      75.250  75.870  24.620  1.00  0.00            
ATOM    264  N4  bbb    10      75.630  76.540  32.320  1.00  0.00            
ATOM    265  H21 bbb    10      75.360  75.780  32.940  1.00  0.00            
ATOM    266  C1  bbb    11      85.210  75.730  36.950  1.00  0.00            
ATOM    267  H1  bbb    11      86.300  75.750  36.990  1.00  0.00            
ATOM    268  H2  bbb    11      84.890  75.780  37.990  1.00  0.00            
ATOM    269  C2  bbb    11      84.760  74.360  36.410  1.00  0.00            
ATOM    270  H3  bbb    11      85.110  74.230  35.380  1.00  0.00            
ATOM    271  H4  bbb    11      85.310  73.630  37.010  1.00  0.00            
ATOM    272  N1  bbb    11      84.670  76.710  36.080  1.00  0.00            
ATOM    273  C3  bbb    11      85.420  76.800  34.830  1.00  0.00            
ATOM    274  H5  bbb    11      86.000  75.880  34.650  1.00  0.00            
ATOM    275  H6  bbb    11      86.090  77.650  34.950  1.00  0.00            
ATOM    276  C4  bbb    11      84.580  78.010  36.700  1.00  0.00            
ATOM    277  H7  bbb    11      85.510  78.330  37.200  1.00  0.00            
ATOM    278  H8  bbb    11      84.450  78.680  35.840  1.00  0.00            
ATOM    279  C5  bbb    11      83.430  78.040  37.680  1.00  0.00            
ATOM    280  H9  bbb    11      83.400  77.110  38.270  1.00  0.00            
ATOM    281  H10 bbb    11      83.600  78.780  38.470  1.00  0.00            
ATOM    282  C6  bbb    11      84.500  77.010  33.680  1.00  0.00            
ATOM    283  H11 bbb    11      83.870  76.140  33.450  1.00  0.00            
ATOM    284  H12 bbb    11      83.830  77.810  34.000  1.00  0.00            
ATOM    285  C7  bbb    11      82.080  78.170  37.090  1.00  0.00            
ATOM    286  C8  bbb    11      85.300  77.440  32.480  1.00  0.00            
ATOM    287  O1  bbb    11      81.770  79.100  36.350  1.00  0.00            
ATOM    288  O2  bbb    11      85.490  78.630  32.280  1.00  0.00            
ATOM    289  N4  bbb    11      83.300  74.130  36.590  1.00  0.00            
ATOM    290  H21 bbb    11      82.800  74.750  37.210  1.00  0.00            
ATOM    291  C1  bbb    12      77.560  58.850  34.740  1.00  0.00            
ATOM    292  H1  bbb    12      78.340  58.190  34.360  1.00  0.00            
ATOM    293  H2  bbb    12      76.890  58.970  33.880  1.00  0.00            
ATOM    294  C2  bbb    12      78.190  60.240  34.920  1.00  0.00            
ATOM    295  H3  bbb    12      79.230  60.190  35.270  1.00  0.00            
ATOM    296  H4  bbb    12      78.270  60.680  33.920  1.00  0.00            
ATOM    297  N1  bbb    12      76.960  58.090  35.850  1.00  0.00            
ATOM    298  C3  bbb    12      76.040  57.060  35.490  1.00  0.00            
ATOM    299  H5  bbb    12      75.770  56.420  36.340  1.00  0.00            
ATOM    300  H6  bbb    12      76.400  56.370  34.710  1.00  0.00            
ATOM    301  C4  bbb    12      77.900  57.740  36.830  1.00  0.00            
ATOM    302  H7  bbb    12      78.580  58.590  36.990  1.00  0.00            
ATOM    303  H8  bbb    12      77.320  57.490  37.730  1.00  0.00            
ATOM    304  C5  bbb    12      78.900  56.520  36.490  1.00  0.00            
ATOM    305  H9  bbb    12      78.290  55.610  36.410  1.00  0.00            
ATOM    306  H10 bbb    12      79.360  56.740  35.520  1.00  0.00            
ATOM    307  C6  bbb    12      74.660  57.600  35.120  1.00  0.00            
ATOM    308  H11 bbb    12      74.210  57.940  36.060  1.00  0.00            
ATOM    309  H12 bbb    12      74.640  58.430  34.400  1.00  0.00            
ATOM    310  C7  bbb    12      79.880  56.510  37.630  1.00  0.00            
ATOM    311  C8  bbb    12      73.820  56.570  34.470  1.00  0.00            
ATOM    312  O1  bbb    12      80.330  57.570  37.890  1.00  0.00            
ATOM    313  O2  bbb    12      74.240  55.470  34.110  1.00  0.00            
ATOM    314  N4  bbb    12      77.340  61.030  35.860  1.00  0.00            
ATOM    315  H21 bbb    12      76.710  60.530  36.470  1.00  0.00            
ATOM    316  C1  bbb    13      78.360  70.940  39.670  1.00  0.00            
ATOM    317  H1  bbb    13      77.280  70.910  39.480  1.00  0.00            
ATOM    318  H2  bbb    13      78.820  70.880  38.680  1.00  0.00            
ATOM    319  C2  bbb    13      78.680  69.720  40.500  1.00  0.00            
ATOM    320  H3  bbb    13      79.730  69.860  40.790  1.00  0.00            
ATOM    321  H4  bbb    13      78.050  69.760  41.390  1.00  0.00            
ATOM    322  N1  bbb    13      78.750  72.240  40.240  1.00  0.00            
ATOM    323  C3  bbb    13      78.140  72.500  41.510  1.00  0.00            
ATOM    324  H5  bbb    13      78.530  73.400  42.000  1.00  0.00            
ATOM    325  H6  bbb    13      78.290  71.760  42.300  1.00  0.00            
ATOM    326  C4  bbb    13      80.150  72.440  40.210  1.00  0.00            
ATOM    327  H7  bbb    13      80.660  71.680  40.810  1.00  0.00            
ATOM    328  H8  bbb    13      80.430  72.250  39.160  1.00  0.00            
ATOM    329  C5  bbb    13      80.590  73.840  40.620  1.00  0.00            
ATOM    330  H9  bbb    13      79.810  74.600  40.470  1.00  0.00            
ATOM    331  H10 bbb    13      80.690  73.630  41.690  1.00  0.00            
ATOM    332  C6  bbb    13      76.660  72.760  41.400  1.00  0.00            
ATOM    333  H11 bbb    13      76.670  73.680  40.800  1.00  0.00            
ATOM    334  H12 bbb    13      75.980  72.090  40.860  1.00  0.00            
ATOM    335  C7  bbb    13      81.860  74.270  39.940  1.00  0.00            
ATOM    336  C8  bbb    13      76.050  73.100  42.740  1.00  0.00            
ATOM    337  O1  bbb    13      81.890  75.020  39.010  1.00  0.00            
ATOM    338  O2  bbb    13      76.490  74.000  43.360  1.00  0.00            
ATOM    339  N4  bbb    13      78.350  68.500  39.730  1.00  0.00            
ATOM    340  H21 bbb    13      79.040  68.160  39.060  1.00  0.00            
ATOM    341  C1  bbb    14      74.820  81.850  48.220  1.00  0.00            
ATOM    342  H1  bbb    14      75.520  81.050  48.510  1.00  0.00            
ATOM    343  H2  bbb    14      74.370  82.230  49.140  1.00  0.00            
ATOM    344  C2  bbb    14      73.750  81.220  47.310  1.00  0.00            
ATOM    345  H3  bbb    14      73.370  80.320  47.810  1.00  0.00            
ATOM    346  H4  bbb    14      72.860  81.830  47.140  1.00  0.00            
ATOM    347  N1  bbb    14      75.640  82.880  47.550  1.00  0.00            
ATOM    348  C3  bbb    14      74.880  84.140  47.460  1.00  0.00            
ATOM    349  H5  bbb    14      74.980  84.780  48.350  1.00  0.00            
ATOM    350  H6  bbb    14      73.850  83.830  47.230  1.00  0.00            
ATOM    351  C4  bbb    14      76.930  83.100  48.200  1.00  0.00            
ATOM    352  H7  bbb    14      77.220  84.160  48.250  1.00  0.00            
ATOM    353  H8  bbb    14      76.660  82.920  49.250  1.00  0.00            
ATOM    354  C5  bbb    14      78.020  82.120  47.750  1.00  0.00            
ATOM    355  H9  bbb    14      77.690  81.070  47.810  1.00  0.00            
ATOM    356  H10 bbb    14      78.280  82.310  46.710  1.00  0.00            
ATOM    357  C6  bbb    14      75.410  84.990  46.310  1.00  0.00            
ATOM    358  H11 bbb    14      76.480  85.200  46.420  1.00  0.00            
ATOM    359  H12 bbb    14      75.200  84.450  45.370  1.00  0.00            
ATOM    360  C7  bbb    14      79.280  82.160  48.580  1.00  0.00            
ATOM    361  C8  bbb    14      74.590  86.180  46.440  1.00  0.00            
ATOM    362  O1  bbb    14      79.300  82.800  49.590  1.00  0.00            
ATOM    363  O2  bbb    14      73.410  86.170  46.230  1.00  0.00            
ATOM    364  N4  bbb    14      74.270  80.880  45.920  1.00  0.00            
ATOM    365  H21 bbb    14      75.210  80.520  45.860  1.00  0.00            
ATOM    366  C1  bbb    15      81.050  76.800  45.850  1.00  0.00            
ATOM    367  H1  bbb    15      80.110  76.360  46.200  1.00  0.00            
ATOM    368  H2  bbb    15      81.810  76.770  46.640  1.00  0.00            
ATOM    369  C2  bbb    15      80.970  78.300  45.560  1.00  0.00            
ATOM    370  H3  bbb    15      81.150  78.850  46.500  1.00  0.00            
ATOM    371  H4  bbb    15      81.800  78.680  44.940  1.00  0.00            
ATOM    372  N1  bbb    15      81.640  75.990  44.720  1.00  0.00            
ATOM    373  C3  bbb    15      81.470  74.550  44.890  1.00  0.00            
ATOM    374  H5  bbb    15      81.920  74.150  45.810  1.00  0.00            
ATOM    375  H6  bbb    15      81.930  74.020  44.050  1.00  0.00            
ATOM    376  C4  bbb    15      83.020  76.320  44.480  1.00  0.00            
ATOM    377  H7  bbb    15      83.230  77.350  44.810  1.00  0.00            
ATOM    378  H8  bbb    15      83.690  75.770  45.150  1.00  0.00            
ATOM    379  C5  bbb    15      83.400  76.220  43.040  1.00  0.00            
ATOM    380  H9  bbb    15      83.470  75.190  42.670  1.00  0.00            
ATOM    381  H10 bbb    15      82.610  76.750  42.490  1.00  0.00            
ATOM    382  C6  bbb    15      79.990  74.200  44.930  1.00  0.00            
ATOM    383  H11 bbb    15      79.550  74.390  45.910  1.00  0.00            
ATOM    384  H12 bbb    15      79.390  74.670  44.140  1.00  0.00            
ATOM    385  C7  bbb    15      84.780  76.800  42.800  1.00  0.00            
ATOM    386  C8  bbb    15      79.880  72.720  44.630  1.00  0.00            
ATOM    387  O1  bbb    15      85.770  76.460  43.460  1.00  0.00            
ATOM    388  O2  bbb    15      80.690  72.180  43.860  1.00  0.00            
ATOM    389  N4  bbb    15      79.680  78.750  44.920  1.00  0.00            
ATOM    390  H21 bbb    15      79.030  78.020  44.650  1.00  0.00            
ATOM    391  C1  bbb    16      69.730  74.400  30.570  1.00  0.00            
ATOM    392  H1  bbb    16      69.710  73.480  29.980  1.00  0.00            
ATOM    393  H2  bbb    16      68.720  74.820  30.680  1.00  0.00            
ATOM    394  C2  bbb    16      70.510  75.430  29.730  1.00  0.00            
ATOM    395  H3  bbb    16      71.600  75.270  29.700  1.00  0.00            
ATOM    396  H4  bbb    16      70.080  75.390  28.730  1.00  0.00            
ATOM    397  N1  bbb    16      70.350  74.160  31.930  1.00  0.00            
ATOM    398  C3  bbb    16      71.660  73.570  31.950  1.00  0.00            
ATOM    399  H5  bbb    16      72.270  74.280  31.370  1.00  0.00            
ATOM    400  H6  bbb    16      71.780  72.610  31.420  1.00  0.00            
ATOM    401  C4  bbb    16      69.400  73.250  32.710  1.00  0.00            
ATOM    402  H7  bbb    16      68.870  72.610  32.000  1.00  0.00            
ATOM    403  H8  bbb    16      69.960  72.670  33.460  1.00  0.00            
ATOM    404  C5  bbb    16      68.450  74.190  33.450  1.00  0.00            
ATOM    405  H9  bbb    16      69.000  75.010  33.920  1.00  0.00            
ATOM    406  H10 bbb    16      67.780  74.710  32.750  1.00  0.00            
ATOM    407  C6  bbb    16      72.330  73.460  33.330  1.00  0.00            
ATOM    408  H11 bbb    16      72.280  74.440  33.810  1.00  0.00            
ATOM    409  H12 bbb    16      71.950  72.590  33.880  1.00  0.00            
ATOM    410  C7  bbb    16      67.560  73.360  34.370  1.00  0.00            
ATOM    411  C8  bbb    16      73.800  73.240  33.170  1.00  0.00            
ATOM    412  O1  bbb    16      67.380  72.200  34.270  1.00  0.00            
ATOM    413  O2  bbb    16      74.630  74.110  33.360  1.00  0.00            
ATOM    414  N4  bbb    16      70.230  76.750  30.440  1.00  0.00            
ATOM    415  H21 bbb    16      70.690  77.120  31.260  1.00  0.00            
ATOM    416  C1  bbb    17      63.940  84.980  28.020  1.00  0.00            
ATOM    417  H1  bbb    17      63.230  84.500  27.340  1.00  0.00            
ATOM    418  H2  bbb    17      64.910  84.960  27.510  1.00  0.00            
ATOM    419  C2  bbb    17      64.190  84.120  29.250  1.00  0.00            
ATOM    420  H3  bbb    17      64.470  84.850  30.010  1.00  0.00            
ATOM    421  H4  bbb    17      63.180  83.760  29.500  1.00  0.00            
ATOM    422  N1  bbb    17      63.530  86.400  28.300  1.00  0.00            
ATOM    423  C3  bbb    17      64.590  87.350  28.090  1.00  0.00            
ATOM    424  H5  bbb    17      64.250  88.390  28.070  1.00  0.00            
ATOM    425  H6  bbb    17      65.180  87.150  27.180  1.00  0.00            
ATOM    426  C4  bbb    17      62.240  86.880  27.650  1.00  0.00            
ATOM    427  H7  bbb    17      62.040  87.950  27.830  1.00  0.00            
ATOM    428  H8  bbb    17      62.340  86.710  26.570  1.00  0.00            
ATOM    429  C5  bbb    17      60.990  86.140  28.180  1.00  0.00            
ATOM    430  H9  bbb    17      60.840  85.090  27.900  1.00  0.00            
ATOM    431  H10 bbb    17      60.950  86.270  29.270  1.00  0.00            
ATOM    432  C6  bbb    17      65.660  87.090  29.200  1.00  0.00            
ATOM    433  H11 bbb    17      65.200  86.790  30.140  1.00  0.00            
ATOM    434  H12 bbb    17      66.390  86.350  28.840  1.00  0.00            
ATOM    435  C7  bbb    17      59.700  86.800  27.630  1.00  0.00            
ATOM    436  C8  bbb    17      66.510  88.320  29.340  1.00  0.00            
ATOM    437  O1  bbb    17      59.780  87.670  26.790  1.00  0.00            
ATOM    438  O2  bbb    17      66.500  89.240  28.480  1.00  0.00            
ATOM    439  N4  bbb    17      65.060  82.900  29.170  1.00  0.00            
ATOM    440  H21 bbb    17      65.400  82.740  28.230  1.00  0.00            
ATOM    441  C1  bbb    18      61.350  64.760  29.660  1.00  0.00            
ATOM    442  H1  bbb    18      61.350  65.180  28.640  1.00  0.00            
ATOM    443  H2  bbb    18      60.540  65.320  30.140  1.00  0.00            
ATOM    444  C2  bbb    18      62.710  65.060  30.250  1.00  0.00            
ATOM    445  H3  bbb    18      63.450  64.590  29.580  1.00  0.00            
ATOM    446  H4  bbb    18      62.780  66.140  30.090  1.00  0.00            
ATOM    447  N1  bbb    18      61.050  63.340  29.680  1.00  0.00            
ATOM    448  C3  bbb    18      60.010  62.880  28.790  1.00  0.00            
ATOM    449  H5  bbb    18      59.020  63.340  28.920  1.00  0.00            
ATOM    450  H6  bbb    18      59.810  61.810  28.870  1.00  0.00            
ATOM    451  C4  bbb    18      60.600  62.980  31.120  1.00  0.00            
ATOM    452  H7  bbb    18      60.750  63.760  31.870  1.00  0.00            
ATOM    453  H8  bbb    18      59.520  62.810  31.110  1.00  0.00            
ATOM    454  C5  bbb    18      61.330  61.660  31.440  1.00  0.00            
ATOM    455  H9  bbb    18      61.190  60.860  30.700  1.00  0.00            
ATOM    456  H10 bbb    18      62.400  61.690  31.700  1.00  0.00            
ATOM    457  C6  bbb    18      60.510  62.950  27.360  1.00  0.00            
ATOM    458  H11 bbb    18      60.280  63.930  26.920  1.00  0.00            
ATOM    459  H12 bbb    18      61.600  62.890  27.270  1.00  0.00            
ATOM    460  C7  bbb    18      60.720  61.240  32.750  1.00  0.00            
ATOM    461  C8  bbb    18      60.060  61.840  26.370  1.00  0.00            
ATOM    462  O1  bbb    18      59.910  61.850  33.410  1.00  0.00            
ATOM    463  O2  bbb    18      60.870  61.280  25.610  1.00  0.00            
ATOM    464  N4  bbb    18      62.940  64.740  31.670  1.00  0.00            
ATOM    465  H21 bbb    18      62.240  64.860  32.400  1.00  0.00            
ATOM    466  C1  bbb    19      58.710  61.630  38.860  1.00  0.00            
ATOM    467  H1  bbb    19      57.970  61.130  39.500  1.00  0.00            
ATOM    468  H2  bbb    19      59.000  60.900  38.090  1.00  0.00            
ATOM    469  C2  bbb    19      60.070  61.910  39.500  1.00  0.00            
ATOM    470  H3  bbb    19      60.090  62.660  40.300  1.00  0.00            
ATOM    471  H4  bbb    19      60.590  61.030  39.910  1.00  0.00            
ATOM    472  N1  bbb    19      58.080  62.720  38.130  1.00  0.00            
ATOM    473  C3  bbb    19      56.940  62.240  37.300  1.00  0.00            
ATOM    474  H5  bbb    19      56.340  63.120  37.050  1.00  0.00            
ATOM    475  H6  bbb    19      56.370  61.500  37.880  1.00  0.00            
ATOM    476  C4  bbb    19      57.510  63.700  39.060  1.00  0.00            
ATOM    477  H7  bbb    19      56.520  64.110  38.820  1.00  0.00            
ATOM    478  H8  bbb    19      57.520  63.350  40.100  1.00  0.00            
ATOM    479  C5  bbb    19      58.450  64.800  39.020  1.00  0.00            
ATOM    480  H9  bbb    19      59.380  64.310  39.340  1.00  0.00            
ATOM    481  H10 bbb    19      58.470  65.250  38.020  1.00  0.00            
ATOM    482  C6  bbb    19      57.470  61.370  36.060  1.00  0.00            
ATOM    483  H11 bbb    19      58.380  61.830  35.660  1.00  0.00            
ATOM    484  H12 bbb    19      57.860  60.390  36.340  1.00  0.00            
ATOM    485  C7  bbb    19      58.110  65.900  39.910  1.00  0.00            
ATOM    486  C8  bbb    19      56.490  61.210  34.910  1.00  0.00            
ATOM    487  O1  bbb    19      57.840  65.750  41.140  1.00  0.00            
ATOM    488  O2  bbb    19      55.320  61.190  35.170  1.00  0.00            
ATOM    489  N4  bbb    19      60.960  62.420  38.420  1.00  0.00            
ATOM    490  H21 bbb    19      60.790  63.350  38.040  1.00  0.00            
ATOM    491  C1  bbb    20      68.790  73.480  24.520  1.00  0.00            
ATOM    492  H1  bbb    20      69.150  73.510  23.490  1.00  0.00            
ATOM    493  H2  bbb    20      68.790  72.450  24.890  1.00  0.00            
ATOM    494  C2  bbb    20      67.280  73.920  24.330  1.00  0.00            
ATOM    495  H3  bbb    20      67.230  74.890  23.830  1.00  0.00            
ATOM    496  H4  bbb    20      66.840  73.150  23.680  1.00  0.00            
ATOM    497  N1  bbb    20      69.450  74.360  25.500  1.00  0.00            
ATOM    498  C3  bbb    20      70.740  73.810  25.940  1.00  0.00            
ATOM    499  H5  bbb    20      71.320  74.510  26.550  1.00  0.00            
ATOM    500  H6  bbb    20      71.290  73.510  25.030  1.00  0.00            
ATOM    501  C4  bbb    20      69.690  75.700  24.920  1.00  0.00            
ATOM    502  H7  bbb    20      70.620  75.690  24.350  1.00  0.00            
ATOM    503  H8  bbb    20      68.880  76.020  24.250  1.00  0.00            
ATOM    504  C5  bbb    20      69.740  76.610  26.150  1.00  0.00            
ATOM    505  H9  bbb    20      69.000  76.270  26.890  1.00  0.00            
ATOM    506  H10 bbb    20      70.760  76.670  26.550  1.00  0.00            
ATOM    507  C6  bbb    20      70.480  72.660  26.900  1.00  0.00            
ATOM    508  H11 bbb    20      69.710  72.940  27.640  1.00  0.00            
ATOM    509  H12 bbb    20      69.980  71.830  26.400  1.00  0.00            
ATOM    510  C7  bbb    20      69.550  78.040  25.710  1.00  0.00            
ATOM    511  C8  bbb    20      71.710  72.110  27.540  1.00  0.00            
ATOM    512  O1  bbb    20      70.420  78.500  25.020  1.00  0.00            
ATOM    513  O2  bbb    20      72.840  72.520  27.250  1.00  0.00            
ATOM    514  N4  bbb    20      66.580  73.980  25.610  1.00  0.00            
ATOM    515  H21 bbb    20      66.600  74.900  26.040  1.00  0.00            
ATOM    516  C1  bbb    21      61.680  79.280  30.690  1.00  0.00            
ATOM    517  H1  bbb    21      62.290  79.380  31.590  1.00  0.00            
ATOM    518  H2  bbb    21      60.690  78.860  30.900  1.00  0.00            
ATOM    519  C2  bbb    21      62.580  78.240  29.910  1.00  0.00            
ATOM    520  H3  bbb    21      61.980  77.860  29.070  1.00  0.00            
ATOM    521  H4  bbb    21      63.480  78.780  29.600  1.00  0.00            
ATOM    522  N1  bbb    21      61.600  80.630  30.140  1.00  0.00            
ATOM    523  C3  bbb    21      61.010  80.480  28.780  1.00  0.00            
ATOM    524  H5  bbb    21      59.910  80.490  28.770  1.00  0.00            
ATOM    525  H6  bbb    21      61.270  79.550  28.260  1.00  0.00            
ATOM    526  C4  bbb    21      60.850  81.620  30.940  1.00  0.00            
ATOM    527  H7  bbb    21      60.830  82.620  30.490  1.00  0.00            
ATOM    528  H8  bbb    21      59.840  81.190  31.040  1.00  0.00            
ATOM    529  C5  bbb    21      61.500  81.880  32.330  1.00  0.00            
ATOM    530  H9  bbb    21      61.390  81.060  33.050  1.00  0.00            
ATOM    531  H10 bbb    21      62.560  82.010  32.100  1.00  0.00            
ATOM    532  C6  bbb    21      61.530  81.630  27.990  1.00  0.00            
ATOM    533  H11 bbb    21      61.310  82.580  28.490  1.00  0.00            
ATOM    534  H12 bbb    21      62.630  81.600  28.020  1.00  0.00            
ATOM    535  C7  bbb    21      60.930  83.180  32.890  1.00  0.00            
ATOM    536  C8  bbb    21      61.060  81.690  26.620  1.00  0.00            
ATOM    537  O1  bbb    21      59.790  83.230  33.340  1.00  0.00            
ATOM    538  O2  bbb    21      59.850  81.700  26.440  1.00  0.00            
ATOM    539  N4  bbb    21      63.090  77.140  30.700  1.00  0.00            
ATOM    540  H21 bbb    21      62.630  76.240  30.610  1.00  0.00            
ATOM    541  C1  bbb    22      70.330  82.750  27.420  1.00  0.00            
ATOM    542  H1  bbb    22      70.900  82.880  28.360  1.00  0.00            
ATOM    543  H2  bbb    22      69.630  81.950  27.660  1.00  0.00            
ATOM    544  C2  bbb    22      71.390  82.350  26.400  1.00  0.00            
ATOM    545  H3  bbb    22      71.080  82.540  25.360  1.00  0.00            
ATOM    546  H4  bbb    22      72.230  83.030  26.570  1.00  0.00            
ATOM    547  N1  bbb    22      69.560  83.910  27.130  1.00  0.00            
ATOM    548  C3  bbb    22      68.880  84.370  28.350  1.00  0.00            
ATOM    549  H5  bbb    22      68.290  83.580  28.820  1.00  0.00            
ATOM    550  H6  bbb    22      68.260  85.220  28.050  1.00  0.00            
ATOM    551  C4  bbb    22      68.560  83.620  26.130  1.00  0.00            
ATOM    552  H7  bbb    22      68.800  82.790  25.460  1.00  0.00            
ATOM    553  H8  bbb    22      67.600  83.330  26.570  1.00  0.00            
ATOM    554  C5  bbb    22      68.250  84.780  25.230  1.00  0.00            
ATOM    555  H9  bbb    22      68.310  85.750  25.760  1.00  0.00            
ATOM    556  H10 bbb    22      68.980  84.820  24.420  1.00  0.00            
ATOM    557  C6  bbb    22      69.850  84.930  29.350  1.00  0.00            
ATOM    558  H11 bbb    22      70.590  84.230  29.760  1.00  0.00            
ATOM    559  H12 bbb    22      70.320  85.820  28.910  1.00  0.00            
ATOM    560  C7  bbb    22      66.850  84.640  24.610  1.00  0.00            
ATOM    561  C8  bbb    22      69.160  85.570  30.570  1.00  0.00            
ATOM    562  O1  bbb    22      66.450  83.550  24.270  1.00  0.00            
ATOM    563  O2  bbb    22      68.050  85.400  30.890  1.00  0.00            
ATOM    564  N4  bbb    22      71.810  80.920  26.650  1.00  0.00            
ATOM    565  H21 bbb    22      71.260  80.120  26.350  1.00  0.00            
ATOM    566  C1  bbb    23      73.560  71.970  23.620  1.00  0.00            
ATOM    567  H1  bbb    23      73.350  71.530  24.610  1.00  0.00            
ATOM    568  H2  bbb    23      74.100  71.300  22.940  1.00  0.00            
ATOM    569  C2  bbb    23      74.450  73.220  23.930  1.00  0.00            
ATOM    570  H3  bbb    23      75.500  72.920  24.030  1.00  0.00            
ATOM    571  H4  bbb    23      74.510  73.910  23.080  1.00  0.00            
ATOM    572  N1  bbb    23      72.260  72.320  22.980  1.00  0.00            
ATOM    573  C3  bbb    23      71.260  71.340  23.240  1.00  0.00            
ATOM    574  H5  bbb    23      70.310  71.710  22.820  1.00  0.00            
ATOM    575  H6  bbb    23      71.100  71.230  24.320  1.00  0.00            
ATOM    576  C4  bbb    23      72.440  72.510  21.560  1.00  0.00            
ATOM    577  H7  bbb    23      73.250  73.220  21.350  1.00  0.00            
ATOM    578  H8  bbb    23      72.710  71.550  21.100  1.00  0.00            
ATOM    579  C5  bbb    23      71.230  73.200  20.940  1.00  0.00            
ATOM    580  H9  bbb    23      70.390  72.510  20.780  1.00  0.00            
ATOM    581  H10 bbb    23      70.890  73.960  21.640  1.00  0.00            
ATOM    582  C6  bbb    23      71.560  69.980  22.710  1.00  0.00            
ATOM    583  H11 bbb    23      71.440  69.870  21.620  1.00  0.00            
ATOM    584  H12 bbb    23      72.560  69.690  23.030  1.00  0.00            
ATOM    585  C7  bbb    23      71.650  73.800  19.590  1.00  0.00            
ATOM    586  C8  bbb    23      70.610  68.980  23.290  1.00  0.00            
ATOM    587  O1  bbb    23      72.310  74.790  19.540  1.00  0.00            
ATOM    588  O2  bbb    23      69.510  69.280  23.710  1.00  0.00            
ATOM    589  N4  bbb    23      74.100  74.000  25.090  1.00  0.00            
ATOM    590  H21 bbb    23      73.630  73.460  25.800  1.00  0.00            
ATOM    591  C1  bbb    24      78.790  76.590  38.200  1.00  0.00            
ATOM    592  H1  bbb    24      79.130  75.550  38.340  1.00  0.00            
ATOM    593  H2  bbb    24      77.820  76.700  37.700  1.00  0.00            
ATOM    594  C2  bbb    24      79.750  77.360  37.210  1.00  0.00            
ATOM    595  H3  bbb    24      79.510  77.020  36.190  1.00  0.00            
ATOM    596  H4  bbb    24      79.430  78.400  37.290  1.00  0.00            
ATOM    597  N1  bbb    24      78.640  77.340  39.470  1.00  0.00            
ATOM    598  C3  bbb    24      77.530  76.810  40.210  1.00  0.00            
ATOM    599  H5  bbb    24      77.740  75.920  40.800  1.00  0.00            
ATOM    600  H6  bbb    24      76.730  76.650  39.470  1.00  0.00            
ATOM    601  C4  bbb    24      79.860  77.530  40.280  1.00  0.00            
ATOM    602  H7  bbb    24      79.830  77.150  41.310  1.00  0.00            
ATOM    603  H8  bbb    24      80.700  77.030  39.790  1.00  0.00            
ATOM    604  C5  bbb    24      80.080  79.020  40.300  1.00  0.00            
ATOM    605  H9  bbb    24      80.020  79.520  39.320  1.00  0.00            
ATOM    606  H10 bbb    24      79.420  79.650  40.910  1.00  0.00            
ATOM    607  C6  bbb    24      77.010  77.770  41.240  1.00  0.00            
ATOM    608  H11 bbb    24      77.540  77.590  42.180  1.00  0.00            
ATOM    609  H12 bbb    24      77.170  78.830  41.010  1.00  0.00            
ATOM    610  C7  bbb    24      81.470  79.330  40.850  1.00  0.00            
ATOM    611  C8  bbb    24      75.540  77.650  41.490  1.00  0.00            
ATOM    612  O1  bbb    24      82.380  78.520  40.980  1.00  0.00            
ATOM    613  O2  bbb    24      74.670  77.850  40.630  1.00  0.00            
ATOM    614  N4  bbb    24      81.210  77.220  37.390  1.00  0.00            
ATOM    615  H21 bbb    24      81.430  76.670  38.210  1.00  0.00            
ATOM    616  C1  bbb    25      87.460  75.710  30.120  1.00  0.00            
ATOM    617  H1  bbb    25      87.560  74.770  30.680  1.00  0.00            
ATOM    618  H2  bbb    25      88.250  76.370  30.500  1.00  0.00            
ATOM    619  C2  bbb    25      86.310  76.600  30.390  1.00  0.00            
ATOM    620  H3  bbb    25      86.460  77.670  30.170  1.00  0.00            
ATOM    621  H4  bbb    25      85.470  76.210  29.820  1.00  0.00            
ATOM    622  N1  bbb    25      87.550  75.420  28.700  1.00  0.00            
ATOM    623  C3  bbb    25      88.180  76.560  27.970  1.00  0.00            
ATOM    624  H5  bbb    25      89.250  76.600  28.250  1.00  0.00            
ATOM    625  H6  bbb    25      87.770  77.570  28.100  1.00  0.00            
ATOM    626  C4  bbb    25      88.110  74.130  28.420  1.00  0.00            
ATOM    627  H7  bbb    25      88.460  74.080  27.380  1.00  0.00            
ATOM    628  H8  bbb    25      88.940  73.890  29.110  1.00  0.00            
ATOM    629  C5  bbb    25      87.000  73.100  28.470  1.00  0.00            
ATOM    630  H9  bbb    25      86.690  72.970  29.510  1.00  0.00            
ATOM    631  H10 bbb    25      86.160  73.470  27.860  1.00  0.00            
ATOM    632  C6  bbb    25      88.010  76.320  26.410  1.00  0.00            
ATOM    633  H11 bbb    25      88.740  75.600  26.010  1.00  0.00            
ATOM    634  H12 bbb    25      87.050  75.850  26.170  1.00  0.00            
ATOM    635  C7  bbb    25      87.420  71.780  27.960  1.00  0.00            
ATOM    636  C8  bbb    25      88.210  77.630  25.600  1.00  0.00            
ATOM    637  O1  bbb    25      87.870  70.930  28.700  1.00  0.00            
ATOM    638  O2  bbb    25      87.350  78.110  24.960  1.00  0.00            
ATOM    639  N4  bbb    25      85.820  76.440  31.750  1.00  0.00            
ATOM    640  H21 bbb    25      85.560  75.520  32.060  1.00  0.00            
ATOM    641  C1  bbb    26      82.140  53.660  38.310  1.00  0.00            
ATOM    642  H1  bbb    26      82.310  53.640  37.230  1.00  0.00            
ATOM    643  H2  bbb    26      81.410  52.850  38.460  1.00  0.00            
ATOM    644  C2  bbb    26      81.480  54.930  38.790  1.00  0.00            
ATOM    645  H3  bbb    26      81.160  54.750  39.820  1.00  0.00            
ATOM    646  H4  bbb    26      82.210  55.750  38.780  1.00  0.00            
ATOM    647  N1  bbb    26      83.340  53.280  39.040  1.00  0.00            
ATOM    648  C3  bbb    26      84.490  54.090  38.780  1.00  0.00            
ATOM    649  H5  bbb    26      84.220  55.070  38.380  1.00  0.00            
ATOM    650  H6  bbb    26      84.910  53.560  37.910  1.00  0.00            
ATOM    651  C4  bbb    26      83.710  51.830  39.020  1.00  0.00            
ATOM    652  H7  bbb    26      83.500  51.460  38.000  1.00  0.00            
ATOM    653  H8  bbb    26      84.760  51.670  39.270  1.00  0.00            
ATOM    654  C5  bbb    26      82.790  51.050  39.960  1.00  0.00            
ATOM    655  H9  bbb    26      82.830  51.480  40.970  1.00  0.00            
ATOM    656  H10 bbb    26      81.760  51.000  39.590  1.00  0.00            
ATOM    657  C6  bbb    26      85.260  54.220  40.040  1.00  0.00            
ATOM    658  H11 bbb    26      85.470  53.260  40.530  1.00  0.00            
ATOM    659  H12 bbb    26      86.150  54.800  39.760  1.00  0.00            
ATOM    660  C7  bbb    26      83.540  49.730  40.060  1.00  0.00            
ATOM    661  C8  bbb    26      84.630  55.170  41.020  1.00  0.00            
ATOM    662  O1  bbb    26      84.430  49.540  40.870  1.00  0.00            
ATOM    663  O2  bbb    26      84.220  56.270  40.670  1.00  0.00            
ATOM    664  N4  bbb    26      80.220  55.280  38.140  1.00  0.00            
ATOM    665  H21 bbb    26      79.610  54.580  37.730  1.00  0.00            
ATOM    666  C1  bbb    27      70.890  54.890  34.510  1.00  0.00            
ATOM    667  H1  bbb    27      71.760  54.350  34.890  1.00  0.00            
ATOM    668  H2  bbb    27      70.450  54.190  33.790  1.00  0.00            
ATOM    669  C2  bbb    27      71.420  56.100  33.720  1.00  0.00            
ATOM    670  H3  bbb    27      71.770  55.760  32.740  1.00  0.00            
ATOM    671  H4  bbb    27      70.580  56.770  33.550  1.00  0.00            
ATOM    672  N1  bbb    27      69.980  55.130  35.610  1.00  0.00            
ATOM    673  C3  bbb    27      68.640  55.660  35.250  1.00  0.00            
ATOM    674  H5  bbb    27      68.760  56.610  34.730  1.00  0.00            
ATOM    675  H6  bbb    27      67.970  55.720  36.120  1.00  0.00            
ATOM    676  C4  bbb    27      70.540  55.870  36.730  1.00  0.00            
ATOM    677  H7  bbb    27      71.590  55.560  36.790  1.00  0.00            
ATOM    678  H8  bbb    27      70.420  56.950  36.600  1.00  0.00            
ATOM    679  C5  bbb    27      69.900  55.430  38.040  1.00  0.00            
ATOM    680  H9  bbb    27      68.850  55.730  38.140  1.00  0.00            
ATOM    681  H10 bbb    27      70.040  54.350  38.190  1.00  0.00            
ATOM    682  C6  bbb    27      67.990  54.830  34.220  1.00  0.00            
ATOM    683  H11 bbb    27      68.400  54.950  33.210  1.00  0.00            
ATOM    684  H12 bbb    27      68.080  53.750  34.400  1.00  0.00            
ATOM    685  C7  bbb    27      70.580  56.310  39.030  1.00  0.00            
ATOM    686  C8  bbb    27      66.540  55.240  34.150  1.00  0.00            
ATOM    687  O1  bbb    27      71.060  57.430  38.850  1.00  0.00            
ATOM    688  O2  bbb    27      66.100  56.370  34.070  1.00  0.00            
ATOM    689  N4  bbb    27      72.500  56.930  34.290  1.00  0.00            
ATOM    690  H21 bbb    27      72.330  57.820  34.750  1.00  0.00            
ATOM    691  C1  bbb    28      85.450  73.390  40.930  1.00  0.00            
ATOM    692  H1  bbb    28      85.110  72.350  40.990  1.00  0.00            
ATOM    693  H2  bbb    28      85.440  73.960  41.870  1.00  0.00            
ATOM    694  C2  bbb    28      84.340  74.000  39.960  1.00  0.00            
ATOM    695  H3  bbb    28      84.420  75.090  39.950  1.00  0.00            
ATOM    696  H4  bbb    28      84.560  73.550  38.990  1.00  0.00            
ATOM    697  N1  bbb    28      86.820  73.280  40.370  1.00  0.00            
ATOM    698  C3  bbb    28      87.510  74.540  40.240  1.00  0.00            
ATOM    699  H5  bbb    28      87.880  74.900  41.210  1.00  0.00            
ATOM    700  H6  bbb    28      86.850  75.230  39.710  1.00  0.00            
ATOM    701  C4  bbb    28      87.570  72.160  41.130  1.00  0.00            
ATOM    702  H7  bbb    28      88.670  72.180  41.090  1.00  0.00            
ATOM    703  H8  bbb    28      87.180  72.050  42.150  1.00  0.00            
ATOM    704  C5  bbb    28      87.230  70.850  40.490  1.00  0.00            
ATOM    705  H9  bbb    28      86.190  70.570  40.680  1.00  0.00            
ATOM    706  H10 bbb    28      87.250  70.990  39.400  1.00  0.00            
ATOM    707  C6  bbb    28      88.580  74.330  39.220  1.00  0.00            
ATOM    708  H11 bbb    28      89.310  73.670  39.700  1.00  0.00            
ATOM    709  H12 bbb    28      88.230  73.870  38.290  1.00  0.00            
ATOM    710  C7  bbb    28      87.960  69.630  40.860  1.00  0.00            
ATOM    711  C8  bbb    28      89.330  75.580  38.800  1.00  0.00            
ATOM    712  O1  bbb    28      88.190  69.430  42.120  1.00  0.00            
ATOM    713  O2  bbb    28      89.800  76.330  39.620  1.00  0.00            
ATOM    714  N4  bbb    28      82.970  73.750  40.480  1.00  0.00            
ATOM    715  H21 bbb    28      82.890  73.160  41.310  1.00  0.00            
ATOM    716  C1  bbb    29      72.750  72.320  44.420  1.00  0.00            
ATOM    717  H1  bbb    29      72.080  72.940  45.020  1.00  0.00            
ATOM    718  H2  bbb    29      72.800  71.320  44.850  1.00  0.00            
ATOM    719  C2  bbb    29      74.180  72.900  44.330  1.00  0.00            
ATOM    720  H3  bbb    29      74.170  74.000  44.270  1.00  0.00            
ATOM    721  H4  bbb    29      74.730  72.560  45.210  1.00  0.00            
ATOM    722  N1  bbb    29      72.080  72.420  43.090  1.00  0.00            
ATOM    723  C3  bbb    29      70.840  71.560  43.090  1.00  0.00            
ATOM    724  H5  bbb    29      70.000  71.990  42.520  1.00  0.00            
ATOM    725  H6  bbb    29      70.570  71.390  44.140  1.00  0.00            
ATOM    726  C4  bbb    29      71.820  73.740  42.640  1.00  0.00            
ATOM    727  H7  bbb    29      70.920  74.150  43.120  1.00  0.00            
ATOM    728  H8  bbb    29      72.600  74.460  42.900  1.00  0.00            
ATOM    729  C5  bbb    29      71.740  73.980  41.160  1.00  0.00            
ATOM    730  H9  bbb    29      72.760  74.210  40.860  1.00  0.00            
ATOM    731  H10 bbb    29      71.310  73.110  40.640  1.00  0.00            
ATOM    732  C6  bbb    29      71.130  70.220  42.400  1.00  0.00            
ATOM    733  H11 bbb    29      71.600  70.280  41.410  1.00  0.00            
ATOM    734  H12 bbb    29      71.790  69.660  43.060  1.00  0.00            
ATOM    735  C7  bbb    29      70.840  75.220  40.980  1.00  0.00            
ATOM    736  C8  bbb    29      69.880  69.400  42.270  1.00  0.00            
ATOM    737  O1  bbb    29      69.740  75.240  41.400  1.00  0.00            
ATOM    738  O2  bbb    29      68.860  69.770  42.810  1.00  0.00            
ATOM    739  N4  bbb    29      74.880  72.470  43.100  1.00  0.00            
ATOM    740  H21 bbb    29      74.560  71.710  42.520  1.00  0.00            
ATOM    741  C1  bbb    30      82.320  82.780  47.600  1.00  0.00            
ATOM    742  H1  bbb    30      82.490  82.370  46.600  1.00  0.00            
ATOM    743  H2  bbb    30      83.340  82.930  47.960  1.00  0.00            
ATOM    744  C2  bbb    30      81.690  81.640  48.490  1.00  0.00            
ATOM    745  H3  bbb    30      82.350  80.780  48.350  1.00  0.00            
ATOM    746  H4  bbb    30      81.770  81.930  49.540  1.00  0.00            
ATOM    747  N1  bbb    30      81.560  84.070  47.540  1.00  0.00            
ATOM    748  C3  bbb    30      81.810  84.740  48.730  1.00  0.00            
ATOM    749  H5  bbb    30      82.770  85.260  48.570  1.00  0.00            
ATOM    750  H6  bbb    30      81.750  84.140  49.640  1.00  0.00            
ATOM    751  C4  bbb    30      82.040  84.820  46.320  1.00  0.00            
ATOM    752  H7  bbb    30      82.040  85.900  46.500  1.00  0.00            
ATOM    753  H8  bbb    30      83.050  84.510  46.030  1.00  0.00            
ATOM    754  C5  bbb    30      81.050  84.460  45.180  1.00  0.00            
ATOM    755  H9  bbb    30      81.090  83.380  44.990  1.00  0.00            
ATOM    756  H10 bbb    30      80.090  84.870  45.500  1.00  0.00            
ATOM    757  C6  bbb    30      80.800  85.820  49.000  1.00  0.00            
ATOM    758  H11 bbb    30      80.880  86.660  48.300  1.00  0.00            
ATOM    759  H12 bbb    30      79.840  85.300  48.870  1.00  0.00            
ATOM    760  C7  bbb    30      81.390  85.220  43.880  1.00  0.00            
ATOM    761  C8  bbb    30      80.940  86.330  50.420  1.00  0.00            
ATOM    762  O1  bbb    30      81.800  84.650  42.890  1.00  0.00            
ATOM    763  O2  bbb    30      80.030  86.190  51.200  1.00  0.00            
ATOM    764  N4  bbb    30      80.300  81.400  48.070  1.00  0.00            
ATOM    765  H21 bbb    30      80.100  80.880  47.230  1.00  0.00            
ATOM    766  C1  bbb    31      75.290  89.130  48.410  1.00  0.00            
ATOM    767  H1  bbb    31      74.600  88.610  49.090  1.00  0.00            
ATOM    768  H2  bbb    31      75.090  90.210  48.460  1.00  0.00            
ATOM    769  C2  bbb    31      74.850  88.650  47.030  1.00  0.00            
ATOM    770  H3  bbb    31      73.780  88.780  46.850  1.00  0.00            
ATOM    771  H4  bbb    31      75.380  89.230  46.260  1.00  0.00            
ATOM    772  N1  bbb    31      76.690  88.860  48.740  1.00  0.00            
ATOM    773  C3  bbb    31      77.650  89.600  47.950  1.00  0.00            
ATOM    774  H5  bbb    31      77.750  90.650  48.240  1.00  0.00            
ATOM    775  H6  bbb    31      77.330  89.620  46.900  1.00  0.00            
ATOM    776  C4  bbb    31      76.860  89.000  50.120  1.00  0.00            
ATOM    777  H7  bbb    31      77.850  89.380  50.390  1.00  0.00            
ATOM    778  H8  bbb    31      76.090  89.640  50.570  1.00  0.00            
ATOM    779  C5  bbb    31      76.610  87.650  50.760  1.00  0.00            
ATOM    780  H9  bbb    31      75.560  87.430  50.520  1.00  0.00            
ATOM    781  H10 bbb    31      77.230  86.830  50.380  1.00  0.00            
ATOM    782  C6  bbb    31      78.960  88.890  48.090  1.00  0.00            
ATOM    783  H11 bbb    31      79.450  89.040  49.060  1.00  0.00            
ATOM    784  H12 bbb    31      78.800  87.800  48.060  1.00  0.00            
ATOM    785  C7  bbb    31      76.860  87.660  52.240  1.00  0.00            
ATOM    786  C8  bbb    31      79.860  89.260  47.070  1.00  0.00            
ATOM    787  O1  bbb    31      76.770  88.730  52.830  1.00  0.00            
ATOM    788  O2  bbb    31      79.990  88.530  46.120  1.00  0.00            
ATOM    789  N4  bbb    31      75.320  87.310  46.780  1.00  0.00            
ATOM    790  H21 bbb    31      76.210  87.070  47.200  1.00  0.00            
ATOM    791  C1  bbb    32      86.260  79.180  40.190  1.00  0.00            
ATOM    792  H1  bbb    32      85.260  79.580  39.950  1.00  0.00            
ATOM    793  H2  bbb    32      86.440  78.540  39.320  1.00  0.00            
ATOM    794  C2  bbb    32      86.170  78.340  41.440  1.00  0.00            
ATOM    795  H3  bbb    32      87.020  77.640  41.420  1.00  0.00            
ATOM    796  H4  bbb    32      86.310  79.030  42.280  1.00  0.00            
ATOM    797  N1  bbb    32      87.320  80.200  40.210  1.00  0.00            
ATOM    798  C3  bbb    32      87.100  81.090  39.030  1.00  0.00            
ATOM    799  H5  bbb    32      86.030  81.340  38.940  1.00  0.00            
ATOM    800  H6  bbb    32      87.430  80.600  38.110  1.00  0.00            
ATOM    801  C4  bbb    32      88.680  79.620  40.270  1.00  0.00            
ATOM    802  H7  bbb    32      88.620  78.550  40.500  1.00  0.00            
ATOM    803  H8  bbb    32      89.310  79.720  39.380  1.00  0.00            
ATOM    804  C5  bbb    32      89.480  80.100  41.480  1.00  0.00            
ATOM    805  H9  bbb    32      89.580  81.190  41.580  1.00  0.00            
ATOM    806  H10 bbb    32      89.020  79.640  42.370  1.00  0.00            
ATOM    807  C6  bbb    32      87.860  82.380  39.180  1.00  0.00            
ATOM    808  H11 bbb    32      87.550  82.770  40.160  1.00  0.00            
ATOM    809  H12 bbb    32      88.930  82.140  39.180  1.00  0.00            
ATOM    810  C7  bbb    32      90.850  79.520  41.480  1.00  0.00            
ATOM    811  C8  bbb    32      87.480  83.320  38.080  1.00  0.00            
ATOM    812  O1  bbb    32      91.710  80.030  40.820  1.00  0.00            
ATOM    813  O2  bbb    32      86.330  83.790  37.830  1.00  0.00            
ATOM    814  N4  bbb    32      84.920  77.610  41.720  1.00  0.00            
ATOM    815  H21 bbb    32      84.130  77.710  41.090  1.00  0.00            
ATOM    816  C1  bbb    33      77.940  69.930  44.500  1.00  0.00            
ATOM    817  H1  bbb    33      78.220  70.260  43.490  1.00  0.00            
ATOM    818  H2  bbb    33      77.020  70.460  44.760  1.00  0.00            
ATOM    819  C2  bbb    33      78.990  70.510  45.390  1.00  0.00            
ATOM    820  H3  bbb    33      78.730  70.340  46.440  1.00  0.00            
ATOM    821  H4  bbb    33      79.990  70.080  45.220  1.00  0.00            
ATOM    822  N1  bbb    33      77.760  68.440  44.640  1.00  0.00            
ATOM    823  C3  bbb    33      76.320  68.030  44.300  1.00  0.00            
ATOM    824  H5  bbb    33      76.270  67.060  43.790  1.00  0.00            
ATOM    825  H6  bbb    33      75.860  68.760  43.630  1.00  0.00            
ATOM    826  C4  bbb    33      78.750  67.640  43.910  1.00  0.00            
ATOM    827  H7  bbb    33      78.450  67.640  42.860  1.00  0.00            
ATOM    828  H8  bbb    33      79.760  68.040  44.020  1.00  0.00            
ATOM    829  C5  bbb    33      78.710  66.210  44.320  1.00  0.00            
ATOM    830  H9  bbb    33      78.700  66.050  45.400  1.00  0.00            
ATOM    831  H10 bbb    33      77.810  65.650  44.060  1.00  0.00            
ATOM    832  C6  bbb    33      75.540  68.120  45.560  1.00  0.00            
ATOM    833  H11 bbb    33      75.870  67.430  46.350  1.00  0.00            
ATOM    834  H12 bbb    33      75.550  69.140  45.960  1.00  0.00            
ATOM    835  C7  bbb    33      79.910  65.430  43.800  1.00  0.00            
ATOM    836  C8  bbb    33      74.100  68.000  45.280  1.00  0.00            
ATOM    837  O1  bbb    33      79.800  64.690  42.890  1.00  0.00            
ATOM    838  O2  bbb    33      73.580  68.360  44.230  1.00  0.00            
ATOM    839  N4  bbb    33      79.000  72.000  45.420  1.00  0.00            
ATOM    840  H21 bbb    33      78.400  72.540  46.030  1.00  0.00            
ATOM    841  C1  bbb    34      64.320  74.190  35.300  1.00  0.00            
ATOM    842  H1  bbb    34      64.440  74.020  34.230  1.00  0.00            
ATOM    843  H2  bbb    34      64.310  75.270  35.520  1.00  0.00            
ATOM    844  C2  bbb    34      65.590  73.650  35.990  1.00  0.00            
ATOM    845  H3  bbb    34      65.670  74.000  37.030  1.00  0.00            
ATOM    846  H4  bbb    34      65.560  72.560  35.960  1.00  0.00            
ATOM    847  N1  bbb    34      63.110  73.560  35.830  1.00  0.00            
ATOM    848  C3  bbb    34      62.740  74.100  37.140  1.00  0.00            
ATOM    849  H5  bbb    34      63.570  74.050  37.850  1.00  0.00            
ATOM    850  H6  bbb    34      61.940  73.410  37.430  1.00  0.00            
ATOM    851  C4  bbb    34      62.030  73.560  34.910  1.00  0.00            
ATOM    852  H7  bbb    34      61.040  73.440  35.360  1.00  0.00            
ATOM    853  H8  bbb    34      62.180  74.430  34.260  1.00  0.00            
ATOM    854  C5  bbb    34      62.210  72.330  34.080  1.00  0.00            
ATOM    855  H9  bbb    34      63.210  72.250  33.640  1.00  0.00            
ATOM    856  H10 bbb    34      62.070  71.360  34.560  1.00  0.00            
ATOM    857  C6  bbb    34      62.120  75.480  37.050  1.00  0.00            
ATOM    858  H11 bbb    34      62.920  76.230  37.070  1.00  0.00            
ATOM    859  H12 bbb    34      61.690  75.670  36.060  1.00  0.00            
ATOM    860  C7  bbb    34      61.410  72.480  32.840  1.00  0.00            
ATOM    861  C8  bbb    34      61.450  75.750  38.410  1.00  0.00            
ATOM    862  O1  bbb    34      61.920  72.970  31.870  1.00  0.00            
ATOM    863  O2  bbb    34      61.870  75.400  39.490  1.00  0.00            
ATOM    864  N4  bbb    34      66.770  74.090  35.210  1.00  0.00            
ATOM    865  H21 bbb    34      66.950  75.070  35.040  1.00  0.00            
ATOM    866  C1  bbb    35      76.160  71.650  31.530  1.00  0.00            
ATOM    867  H1  bbb    35      77.210  71.400  31.730  1.00  0.00            
ATOM    868  H2  bbb    35      76.090  72.700  31.200  1.00  0.00            
ATOM    869  C2  bbb    35      75.460  71.420  32.880  1.00  0.00            
ATOM    870  H3  bbb    35      75.490  70.360  33.180  1.00  0.00            
ATOM    871  H4  bbb    35      76.100  71.870  33.640  1.00  0.00            
ATOM    872  N1  bbb    35      75.590  70.900  30.410  1.00  0.00            
ATOM    873  C3  bbb    35      76.330  71.190  29.190  1.00  0.00            
ATOM    874  H5  bbb    35      75.900  70.500  28.450  1.00  0.00            
ATOM    875  H6  bbb    35      77.410  71.070  29.330  1.00  0.00            
ATOM    876  C4  bbb    35      75.380  69.430  30.570  1.00  0.00            
ATOM    877  H7  bbb    35      74.730  69.320  31.450  1.00  0.00            
ATOM    878  H8  bbb    35      74.750  69.300  29.680  1.00  0.00            
ATOM    879  C5  bbb    35      76.680  68.680  30.680  1.00  0.00            
ATOM    880  H9  bbb    35      77.340  68.750  29.800  1.00  0.00            
ATOM    881  H10 bbb    35      77.310  69.090  31.470  1.00  0.00            
ATOM    882  C6  bbb    35      76.040  72.560  28.560  1.00  0.00            
ATOM    883  H11 bbb    35      74.970  72.750  28.460  1.00  0.00            
ATOM    884  H12 bbb    35      76.390  73.350  29.240  1.00  0.00            
ATOM    885  C7  bbb    35      76.470  67.230  30.880  1.00  0.00            
ATOM    886  C8  bbb    35      76.730  72.520  27.250  1.00  0.00            
ATOM    887  O1  bbb    35      75.420  66.700  31.320  1.00  0.00            
ATOM    888  O2  bbb    35      76.320  71.820  26.350  1.00  0.00            
ATOM    889  N4  bbb    35      74.070  71.920  32.930  1.00  0.00            
ATOM    890  H21 bbb    35      73.350  71.210  32.950  1.00  0.00            
ATOM    891  C1  bbb    36      56.070  85.990  28.280  1.00  0.00            
ATOM    892  H1  bbb    36      56.170  86.110  29.370  1.00  0.00            
ATOM    893  H2  bbb    36      56.220  84.910  28.170  1.00  0.00            
ATOM    894  C2  bbb    36      57.230  86.640  27.560  1.00  0.00            
ATOM    895  H3  bbb    36      57.240  86.190  26.570  1.00  0.00            
ATOM    896  H4  bbb    36      57.110  87.730  27.610  1.00  0.00            
ATOM    897  N1  bbb    36      54.900  86.650  27.670  1.00  0.00            
ATOM    898  C3  bbb    36      53.690  85.870  27.490  1.00  0.00            
ATOM    899  H5  bbb    36      53.060  86.410  26.780  1.00  0.00            
ATOM    900  H6  bbb    36      53.210  85.830  28.480  1.00  0.00            
ATOM    901  C4  bbb    36      54.690  87.920  28.460  1.00  0.00            
ATOM    902  H7  bbb    36      54.030  87.680  29.310  1.00  0.00            
ATOM    903  H8  bbb    36      55.610  88.320  28.900  1.00  0.00            
ATOM    904  C5  bbb    36      54.070  89.030  27.600  1.00  0.00            
ATOM    905  H9  bbb    36      54.630  89.010  26.650  1.00  0.00            
ATOM    906  H10 bbb    36      53.010  88.810  27.460  1.00  0.00            
ATOM    907  C6  bbb    36      53.840  84.420  26.960  1.00  0.00            
ATOM    908  H11 bbb    36      54.630  84.360  26.200  1.00  0.00            
ATOM    909  H12 bbb    36      54.100  83.760  27.800  1.00  0.00            
ATOM    910  C7  bbb    36      54.270  90.440  28.170  1.00  0.00            
ATOM    911  C8  bbb    36      52.460  83.930  26.460  1.00  0.00            
ATOM    912  O1  bbb    36      55.240  91.110  27.870  1.00  0.00            
ATOM    913  O2  bbb    36      51.450  84.560  26.450  1.00  0.00            
ATOM    914  N4  bbb    36      58.540  86.320  28.140  1.00  0.00            
ATOM    915  H21 bbb    36      58.650  85.710  28.940  1.00  0.00            
ATOM    916  C1  bbb    37      69.370  89.860  30.200  1.00  0.00            
ATOM    917  H1  bbb    37      69.110  90.540  29.380  1.00  0.00            
ATOM    918  H2  bbb    37      69.800  88.980  29.700  1.00  0.00            
ATOM    919  C2  bbb    37      68.080  89.420  31.000  1.00  0.00            
ATOM    920  H3  bbb    37      68.340  89.260  32.050  1.00  0.00            
ATOM    921  H4  bbb    37      67.400  90.280  31.020  1.00  0.00            
ATOM    922  N1  bbb    37      70.320  90.290  31.220  1.00  0.00            
ATOM    923  C3  bbb    37      69.830  91.520  31.890  1.00  0.00            
ATOM    924  H5  bbb    37      68.810  91.750  31.530  1.00  0.00            
ATOM    925  H6  bbb    37      70.500  92.340  31.590  1.00  0.00            
ATOM    926  C4  bbb    37      71.670  90.580  30.750  1.00  0.00            
ATOM    927  H7  bbb    37      71.660  91.260  29.890  1.00  0.00            
ATOM    928  H8  bbb    37      72.240  91.110  31.520  1.00  0.00            
ATOM    929  C5  bbb    37      72.480  89.260  30.330  1.00  0.00            
ATOM    930  H9  bbb    37      72.360  88.390  30.970  1.00  0.00            
ATOM    931  H10 bbb    37      72.170  88.960  29.320  1.00  0.00            
ATOM    932  C6  bbb    37      69.930  91.290  33.390  1.00  0.00            
ATOM    933  H11 bbb    37      69.070  90.720  33.750  1.00  0.00            
ATOM    934  H12 bbb    37      70.830  90.680  33.540  1.00  0.00            
ATOM    935  C7  bbb    37      73.950  89.520  30.380  1.00  0.00            
ATOM    936  C8  bbb    37      69.960  92.650  34.080  1.00  0.00            
ATOM    937  O1  bbb    37      74.670  89.020  31.210  1.00  0.00            
ATOM    938  O2  bbb    37      69.120  93.480  33.840  1.00  0.00            
ATOM    939  N4  bbb    37      67.360  88.270  30.420  1.00  0.00            
ATOM    940  H21 bbb    37      67.410  87.400  30.950  1.00  0.00            
ATOM    941  C1  bbb    38      59.780  58.390  34.230  1.00  0.00            
ATOM    942  H1  bbb    38      60.240  57.570  33.660  1.00  0.00            
ATOM    943  H2  bbb    38      58.970  58.900  33.690  1.00  0.00            
ATOM    944  C2  bbb    38      60.850  59.480  34.440  1.00  0.00            
ATOM    945  H3  bbb    38      60.510  60.180  35.210  1.00  0.00            
ATOM    946  H4  bbb    38      61.680  58.940  34.900  1.00  0.00            
ATOM    947  N1  bbb    38      59.180  57.910  35.520  1.00  0.00            
ATOM    948  C3  bbb    38      60.160  57.400  36.520  1.00  0.00            
ATOM    949  H5  bbb    38      61.140  57.880  36.530  1.00  0.00            
ATOM    950  H6  bbb    38      60.380  56.340  36.390  1.00  0.00            
ATOM    951  C4  bbb    38      58.070  56.930  35.310  1.00  0.00            
ATOM    952  H7  bbb    38      58.330  56.290  34.460  1.00  0.00            
ATOM    953  H8  bbb    38      57.930  56.280  36.180  1.00  0.00            
ATOM    954  C5  bbb    38      56.790  57.670  35.100  1.00  0.00            
ATOM    955  H9  bbb    38      56.480  58.240  35.990  1.00  0.00            
ATOM    956  H10 bbb    38      56.830  58.370  34.260  1.00  0.00            
ATOM    957  C6  bbb    38      59.620  57.480  37.950  1.00  0.00            
ATOM    958  H11 bbb    38      59.630  58.550  38.180  1.00  0.00            
ATOM    959  H12 bbb    38      58.590  57.110  37.850  1.00  0.00            
ATOM    960  C7  bbb    38      55.730  56.700  34.800  1.00  0.00            
ATOM    961  C8  bbb    38      60.380  56.790  38.990  1.00  0.00            
ATOM    962  O1  bbb    38      55.920  55.880  33.890  1.00  0.00            
ATOM    963  O2  bbb    38      61.580  56.720  38.930  1.00  0.00            
ATOM    964  N4  bbb    38      61.290  60.080  33.200  1.00  0.00            
ATOM    965  H21 bbb    38      61.940  59.590  32.590  1.00  0.00            
ATOM    966  C1  bbb    39      56.680  60.290  25.760  1.00  0.00            
ATOM    967  H1  bbb    39      56.120  61.070  25.220  1.00  0.00            
ATOM    968  H2  bbb    39      56.440  60.290  26.820  1.00  0.00            
ATOM    969  C2  bbb    39      58.190  60.550  25.510  1.00  0.00            
ATOM    970  H3  bbb    39      58.620  59.560  25.680  1.00  0.00            
ATOM    971  H4  bbb    39      58.380  60.840  24.470  1.00  0.00            
ATOM    972  N1  bbb    39      56.190  58.990  25.270  1.00  0.00            
ATOM    973  C3  bbb    39      56.450  58.810  23.830  1.00  0.00            
ATOM    974  H5  bbb    39      56.200  59.700  23.250  1.00  0.00            
ATOM    975  H6  bbb    39      55.640  58.140  23.500  1.00  0.00            
ATOM    976  C4  bbb    39      54.770  58.820  25.510  1.00  0.00            
ATOM    977  H7  bbb    39      54.430  59.360  26.410  1.00  0.00            
ATOM    978  H8  bbb    39      54.130  59.210  24.710  1.00  0.00            
ATOM    979  C5  bbb    39      54.400  57.380  25.750  1.00  0.00            
ATOM    980  H9  bbb    39      54.420  56.710  24.880  1.00  0.00            
ATOM    981  H10 bbb    39      54.920  56.970  26.620  1.00  0.00            
ATOM    982  C6  bbb    39      57.860  58.210  23.490  1.00  0.00            
ATOM    983  H11 bbb    39      58.560  59.050  23.490  1.00  0.00            
ATOM    984  H12 bbb    39      58.180  57.420  24.180  1.00  0.00            
ATOM    985  C7  bbb    39      52.970  57.380  26.160  1.00  0.00            
ATOM    986  C8  bbb    39      57.960  57.540  22.120  1.00  0.00            
ATOM    987  O1  bbb    39      52.700  57.330  27.350  1.00  0.00            
ATOM    988  O2  bbb    39      57.720  56.360  22.010  1.00  0.00            
ATOM    989  N4  bbb    39      58.740  61.520  26.500  1.00  0.00            
ATOM    990  H21 bbb    39      58.220  61.950  27.250  1.00  0.00            
ATOM    991  C1  bbb    40      55.760  68.110  39.160  1.00  0.00            
ATOM    992  H1  bbb    40      55.900  68.350  38.100  1.00  0.00            
ATOM    993  H2  bbb    40      55.070  68.860  39.550  1.00  0.00            
ATOM    994  C2  bbb    40      57.140  68.230  39.870  1.00  0.00            
ATOM    995  H3  bbb    40      57.450  69.210  39.470  1.00  0.00            
ATOM    996  H4  bbb    40      57.100  68.220  40.960  1.00  0.00            
ATOM    997  N1  bbb    40      55.050  66.750  39.210  1.00  0.00            
ATOM    998  C3  bbb    40      54.100  66.480  38.140  1.00  0.00            
ATOM    999  H5  bbb    40      53.520  67.370  37.860  1.00  0.00            
ATOM   1000  H6  bbb    40      53.330  65.820  38.550  1.00  0.00            
ATOM   1001  C4  bbb    40      54.580  66.580  40.570  1.00  0.00            
ATOM   1002  H7  bbb    40      55.270  66.900  41.360  1.00  0.00            
ATOM   1003  H8  bbb    40      53.710  67.240  40.640  1.00  0.00            
ATOM   1004  C5  bbb    40      54.120  65.150  40.920  1.00  0.00            
ATOM   1005  H9  bbb    40      53.130  64.990  40.470  1.00  0.00            
ATOM   1006  H10 bbb    40      54.760  64.290  40.700  1.00  0.00            
ATOM   1007  C6  bbb    40      54.740  65.930  36.860  1.00  0.00            
ATOM   1008  H11 bbb    40      55.240  66.740  36.300  1.00  0.00            
ATOM   1009  H12 bbb    40      55.440  65.120  37.070  1.00  0.00            
ATOM   1010  C7  bbb    40      53.890  65.070  42.410  1.00  0.00            
ATOM   1011  C8  bbb    40      53.700  65.310  35.930  1.00  0.00            
ATOM   1012  O1  bbb    40      52.780  65.320  42.850  1.00  0.00            
ATOM   1013  O2  bbb    40      53.440  65.840  34.880  1.00  0.00            
ATOM   1014  N4  bbb    40      57.890  67.140  39.300  1.00  0.00            
ATOM   1015  H21 bbb    40      58.040  67.130  38.300  1.00  0.00            
ATOM   1016  C1  bbb    41      57.070  60.680  31.150  1.00  0.00            
ATOM   1017  H1  bbb    41      57.950  61.320  31.100  1.00  0.00            
ATOM   1018  H2  bbb    41      56.430  60.800  30.260  1.00  0.00            
ATOM   1019  C2  bbb    41      56.320  61.160  32.430  1.00  0.00            
ATOM   1020  H3  bbb    41      56.130  62.230  32.310  1.00  0.00            
ATOM   1021  H4  bbb    41      55.340  60.680  32.520  1.00  0.00            
ATOM   1022  N1  bbb    41      57.490  59.260  31.340  1.00  0.00            
ATOM   1023  C3  bbb    41      58.520  58.980  30.400  1.00  0.00            
ATOM   1024  H5  bbb    41      59.310  59.740  30.440  1.00  0.00            
ATOM   1025  H6  bbb    41      58.200  58.960  29.350  1.00  0.00            
ATOM   1026  C4  bbb    41      56.450  58.280  31.520  1.00  0.00            
ATOM   1027  H7  bbb    41      56.830  57.340  31.920  1.00  0.00            
ATOM   1028  H8  bbb    41      55.660  58.590  32.220  1.00  0.00            
ATOM   1029  C5  bbb    41      55.780  57.910  30.180  1.00  0.00            
ATOM   1030  H9  bbb    41      55.280  58.750  29.690  1.00  0.00            
ATOM   1031  H10 bbb    41      56.510  57.450  29.510  1.00  0.00            
ATOM   1032  C6  bbb    41      59.140  57.650  30.640  1.00  0.00            
ATOM   1033  H11 bbb    41      59.560  57.650  31.660  1.00  0.00            
ATOM   1034  H12 bbb    41      58.430  56.830  30.490  1.00  0.00            
ATOM   1035  C7  bbb    41      54.740  56.830  30.580  1.00  0.00            
ATOM   1036  C8  bbb    41      60.320  57.540  29.820  1.00  0.00            
ATOM   1037  O1  bbb    41      53.860  57.240  31.360  1.00  0.00            
ATOM   1038  O2  bbb    41      61.430  57.880  30.260  1.00  0.00            
ATOM   1039  N4  bbb    41      57.050  60.980  33.660  1.00  0.00            
ATOM   1040  H21 bbb    41      58.060  60.880  33.620  1.00  0.00            
ATOM   1041  C1  bbb    42      67.070  79.840  24.210  1.00  0.00            
ATOM   1042  H1  bbb    42      66.570  80.810  24.070  1.00  0.00            
ATOM   1043  H2  bbb    42      66.210  79.200  24.400  1.00  0.00            
ATOM   1044  C2  bbb    42      67.960  79.920  25.450  1.00  0.00            
ATOM   1045  H3  bbb    42      68.860  80.520  25.270  1.00  0.00            
ATOM   1046  H4  bbb    42      67.440  80.440  26.260  1.00  0.00            
ATOM   1047  N1  bbb    42      67.740  79.450  22.940  1.00  0.00            
ATOM   1048  C3  bbb    42      66.840  78.810  21.960  1.00  0.00            
ATOM   1049  H5  bbb    42      67.000  78.980  20.890  1.00  0.00            
ATOM   1050  H6  bbb    42      65.790  79.110  22.080  1.00  0.00            
ATOM   1051  C4  bbb    42      68.520  80.490  22.260  1.00  0.00            
ATOM   1052  H7  bbb    42      67.820  81.140  21.720  1.00  0.00            
ATOM   1053  H8  bbb    42      69.050  81.090  23.010  1.00  0.00            
ATOM   1054  C5  bbb    42      69.620  79.860  21.340  1.00  0.00            
ATOM   1055  H9  bbb    42      70.120  79.030  21.860  1.00  0.00            
ATOM   1056  H10 bbb    42      69.080  79.350  20.530  1.00  0.00            
ATOM   1057  C6  bbb    42      66.820  77.350  22.230  1.00  0.00            
ATOM   1058  H11 bbb    42      67.870  77.040  22.250  1.00  0.00            
ATOM   1059  H12 bbb    42      66.250  77.050  23.110  1.00  0.00            
ATOM   1060  C7  bbb    42      70.660  80.820  20.800  1.00  0.00            
ATOM   1061  C8  bbb    42      66.110  76.700  21.110  1.00  0.00            
ATOM   1062  O1  bbb    42      70.680  81.970  21.280  1.00  0.00            
ATOM   1063  O2  bbb    42      66.660  75.900  20.420  1.00  0.00            
ATOM   1064  N4  bbb    42      68.350  78.620  25.990  1.00  0.00            
ATOM   1065  H21 bbb    42      67.750  78.100  26.630  1.00  0.00            
ATOM   1066  C1  bbb    43      71.920  69.690  30.430  1.00  0.00            
ATOM   1067  H1  bbb    43      71.310  70.260  31.130  1.00  0.00            
ATOM   1068  H2  bbb    43      72.700  69.180  31.020  1.00  0.00            
ATOM   1069  C2  bbb    43      72.540  70.710  29.460  1.00  0.00            
ATOM   1070  H3  bbb    43      72.930  71.430  30.210  1.00  0.00            
ATOM   1071  H4  bbb    43      73.330  70.250  28.860  1.00  0.00            
ATOM   1072  N1  bbb    43      71.000  68.820  29.680  1.00  0.00            
ATOM   1073  C3  bbb    43      70.030  68.270  30.610  1.00  0.00            
ATOM   1074  H5  bbb    43      70.400  68.040  31.620  1.00  0.00            
ATOM   1075  H6  bbb    43      69.470  67.410  30.240  1.00  0.00            
ATOM   1076  C4  bbb    43      71.750  67.750  29.160  1.00  0.00            
ATOM   1077  H7  bbb    43      72.680  68.020  28.650  1.00  0.00            
ATOM   1078  H8  bbb    43      72.040  67.050  29.960  1.00  0.00            
ATOM   1079  C5  bbb    43      70.980  67.170  28.010  1.00  0.00            
ATOM   1080  H9  bbb    43      69.970  66.900  28.330  1.00  0.00            
ATOM   1081  H10 bbb    43      70.810  67.990  27.310  1.00  0.00            
ATOM   1082  C6  bbb    43      68.850  69.310  30.800  1.00  0.00            
ATOM   1083  H11 bbb    43      67.970  68.760  31.140  1.00  0.00            
ATOM   1084  H12 bbb    43      69.090  70.060  31.560  1.00  0.00            
ATOM   1085  C7  bbb    43      71.690  66.070  27.260  1.00  0.00            
ATOM   1086  C8  bbb    43      68.540  70.020  29.510  1.00  0.00            
ATOM   1087  O1  bbb    43      72.650  66.280  26.540  1.00  0.00            
ATOM   1088  O2  bbb    43      68.730  71.230  29.370  1.00  0.00            
ATOM   1089  N4  bbb    43      71.450  71.320  28.630  1.00  0.00            
ATOM   1090  H21 bbb    43      70.510  71.040  28.860  1.00  0.00            
ATOM   1091  C1  bbb    44      62.240  86.940  33.010  1.00  0.00            
ATOM   1092  H1  bbb    44      63.110  86.740  32.370  1.00  0.00            
ATOM   1093  H2  bbb    44      62.620  86.890  34.040  1.00  0.00            
ATOM   1094  C2  bbb    44      61.190  85.820  32.600  1.00  0.00            
ATOM   1095  H3  bbb    44      60.360  85.840  33.310  1.00  0.00            
ATOM   1096  H4  bbb    44      60.680  86.130  31.680  1.00  0.00            
ATOM   1097  N1  bbb    44      61.720  88.210  32.640  1.00  0.00            
ATOM   1098  C3  bbb    44      62.710  89.260  32.630  1.00  0.00            
ATOM   1099  H5  bbb    44      63.440  89.100  33.430  1.00  0.00            
ATOM   1100  H6  bbb    44      62.260  90.250  32.710  1.00  0.00            
ATOM   1101  C4  bbb    44      60.480  88.640  33.350  1.00  0.00            
ATOM   1102  H7  bbb    44      60.050  89.510  32.840  1.00  0.00            
ATOM   1103  H8  bbb    44      59.750  87.840  33.140  1.00  0.00            
ATOM   1104  C5  bbb    44      60.640  88.900  34.850  1.00  0.00            
ATOM   1105  H9  bbb    44      60.480  88.000  35.470  1.00  0.00            
ATOM   1106  H10 bbb    44      61.630  89.290  35.090  1.00  0.00            
ATOM   1107  C6  bbb    44      63.500  89.140  31.320  1.00  0.00            
ATOM   1108  H11 bbb    44      64.350  88.440  31.440  1.00  0.00            
ATOM   1109  H12 bbb    44      62.760  88.800  30.590  1.00  0.00            
ATOM   1110  C7  bbb    44      59.480  89.870  35.220  1.00  0.00            
ATOM   1111  C8  bbb    44      64.150  90.460  30.970  1.00  0.00            
ATOM   1112  O1  bbb    44      58.490  90.090  34.570  1.00  0.00            
ATOM   1113  O2  bbb    44      65.040  90.870  31.700  1.00  0.00            
ATOM   1114  N4  bbb    44      61.640  84.380  32.670  1.00  0.00            
ATOM   1115  H21 bbb    44      62.530  84.110  32.260  1.00  0.00            
ATOM   1116  C1  bbb    45      61.300  83.820  24.170  1.00  0.00            
ATOM   1117  H1  bbb    45      62.240  84.380  24.160  1.00  0.00            
ATOM   1118  H2  bbb    45      60.750  84.200  25.040  1.00  0.00            
ATOM   1119  C2  bbb    45      61.590  82.310  24.300  1.00  0.00            
ATOM   1120  H3  bbb    45      60.680  81.730  24.070  1.00  0.00            
ATOM   1121  H4  bbb    45      62.330  81.970  23.570  1.00  0.00            
ATOM   1122  N1  bbb    45      60.460  84.070  23.020  1.00  0.00            
ATOM   1123  C3  bbb    45      61.060  83.920  21.710  1.00  0.00            
ATOM   1124  H5  bbb    45      61.940  83.260  21.720  1.00  0.00            
ATOM   1125  H6  bbb    45      61.350  84.830  21.170  1.00  0.00            
ATOM   1126  C4  bbb    45      59.730  85.370  22.990  1.00  0.00            
ATOM   1127  H7  bbb    45      60.510  86.120  23.190  1.00  0.00            
ATOM   1128  H8  bbb    45      59.340  85.570  21.980  1.00  0.00            
ATOM   1129  C5  bbb    45      58.680  85.530  24.130  1.00  0.00            
ATOM   1130  H9  bbb    45      58.840  84.810  24.940  1.00  0.00            
ATOM   1131  H10 bbb    45      58.820  86.540  24.540  1.00  0.00            
ATOM   1132  C6  bbb    45      60.080  83.260  20.770  1.00  0.00            
ATOM   1133  H11 bbb    45      59.870  82.310  21.260  1.00  0.00            
ATOM   1134  H12 bbb    45      59.100  83.760  20.660  1.00  0.00            
ATOM   1135  C7  bbb    45      57.280  85.490  23.540  1.00  0.00            
ATOM   1136  C8  bbb    45      60.770  82.980  19.460  1.00  0.00            
ATOM   1137  O1  bbb    45      56.810  84.420  23.270  1.00  0.00            
ATOM   1138  O2  bbb    45      61.890  83.400  19.160  1.00  0.00            
ATOM   1139  N4  bbb    45      61.960  81.950  25.630  1.00  0.00            
ATOM   1140  H21 bbb    45      62.930  82.020  25.950  1.00  0.00            
ATOM   1141  C1  bbb    46      63.940  86.870  23.890  1.00  0.00            
ATOM   1142  H1  bbb    46      63.390  86.420  24.720  1.00  0.00            
ATOM   1143  H2  bbb    46      63.160  86.910  23.110  1.00  0.00            
ATOM   1144  C2  bbb    46      65.090  85.920  23.370  1.00  0.00            
ATOM   1145  H3  bbb    46      64.610  84.960  23.160  1.00  0.00            
ATOM   1146  H4  bbb    46      65.570  86.180  22.410  1.00  0.00            
ATOM   1147  N1  bbb    46      64.260  88.270  24.180  1.00  0.00            
ATOM   1148  C3  bbb    46      63.120  89.090  24.720  1.00  0.00            
ATOM   1149  H5  bbb    46      62.650  88.700  25.640  1.00  0.00            
ATOM   1150  H6  bbb    46      62.400  89.310  23.920  1.00  0.00            
ATOM   1151  C4  bbb    46      65.070  88.950  23.170  1.00  0.00            
ATOM   1152  H7  bbb    46      65.500  89.880  23.550  1.00  0.00            
ATOM   1153  H8  bbb    46      65.960  88.380  22.890  1.00  0.00            
ATOM   1154  C5  bbb    46      64.370  89.170  21.820  1.00  0.00            
ATOM   1155  H9  bbb    46      64.290  88.210  21.290  1.00  0.00            
ATOM   1156  H10 bbb    46      63.430  89.670  22.060  1.00  0.00            
ATOM   1157  C6  bbb    46      63.590  90.480  25.200  1.00  0.00            
ATOM   1158  H11 bbb    46      64.450  90.310  25.860  1.00  0.00            
ATOM   1159  H12 bbb    46      63.860  91.180  24.400  1.00  0.00            
ATOM   1160  C7  bbb    46      65.220  90.240  21.180  1.00  0.00            
ATOM   1161  C8  bbb    46      62.550  91.090  26.120  1.00  0.00            
ATOM   1162  O1  bbb    46      64.810  91.370  21.140  1.00  0.00            
ATOM   1163  O2  bbb    46      62.450  90.750  27.210  1.00  0.00            
ATOM   1164  N4  bbb    46      66.230  85.800  24.280  1.00  0.00            
ATOM   1165  H21 bbb    46      66.510  86.690  24.680  1.00  0.00            
ATOM   1166  C1  bbb    47      71.050  86.590  33.380  1.00  0.00            
ATOM   1167  H1  bbb    47      71.000  86.990  34.400  1.00  0.00            
ATOM   1168  H2  bbb    47      71.900  86.970  32.800  1.00  0.00            
ATOM   1169  C2  bbb    47      69.760  86.990  32.570  1.00  0.00            
ATOM   1170  H3  bbb    47      68.900  86.660  33.160  1.00  0.00            
ATOM   1171  H4  bbb    47      69.870  88.080  32.650  1.00  0.00            
ATOM   1172  N1  bbb    47      71.130  85.130  33.370  1.00  0.00            
ATOM   1173  C3  bbb    47      72.350  84.610  33.940  1.00  0.00            
ATOM   1174  H5  bbb    47      72.260  83.520  34.070  1.00  0.00            
ATOM   1175  H6  bbb    47      72.530  85.150  34.870  1.00  0.00            
ATOM   1176  C4  bbb    47      69.960  84.470  34.000  1.00  0.00            
ATOM   1177  H7  bbb    47      69.040  84.670  33.430  1.00  0.00            
ATOM   1178  H8  bbb    47      70.200  83.410  33.930  1.00  0.00            
ATOM   1179  C5  bbb    47      69.730  84.710  35.490  1.00  0.00            
ATOM   1180  H9  bbb    47      70.600  84.510  36.130  1.00  0.00            
ATOM   1181  H10 bbb    47      69.420  85.750  35.610  1.00  0.00            
ATOM   1182  C6  bbb    47      73.560  84.840  33.040  1.00  0.00            
ATOM   1183  H11 bbb    47      73.410  84.400  32.050  1.00  0.00            
ATOM   1184  H12 bbb    47      73.800  85.900  32.920  1.00  0.00            
ATOM   1185  C7  bbb    47      68.570  83.790  35.930  1.00  0.00            
ATOM   1186  C8  bbb    47      74.760  84.260  33.770  1.00  0.00            
ATOM   1187  O1  bbb    47      68.300  82.800  35.420  1.00  0.00            
ATOM   1188  O2  bbb    47      74.860  84.140  35.000  1.00  0.00            
ATOM   1189  N4  bbb    47      69.900  86.590  31.140  1.00  0.00            
ATOM   1190  H21 bbb    47      70.760  86.680  30.620  1.00  0.00            
ATOM   1191  C1  bbb    48      70.090  73.630  16.230  1.00  0.00            
ATOM   1192  H1  bbb    48      70.320  73.940  15.210  1.00  0.00            
ATOM   1193  H2  bbb    48      69.240  74.240  16.570  1.00  0.00            
ATOM   1194  C2  bbb    48      71.290  73.720  17.140  1.00  0.00            
ATOM   1195  H3  bbb    48      72.170  73.200  16.730  1.00  0.00            
ATOM   1196  H4  bbb    48      71.530  74.790  17.140  1.00  0.00            
ATOM   1197  N1  bbb    48      69.570  72.240  16.120  1.00  0.00            
ATOM   1198  C3  bbb    48      68.090  72.250  15.670  1.00  0.00            
ATOM   1199  H5  bbb    48      67.580  73.090  16.170  1.00  0.00            
ATOM   1200  H6  bbb    48      67.630  71.290  15.930  1.00  0.00            
ATOM   1201  C4  bbb    48      70.460  71.390  15.380  1.00  0.00            
ATOM   1202  H7  bbb    48      70.500  71.700  14.330  1.00  0.00            
ATOM   1203  H8  bbb    48      71.490  71.530  15.730  1.00  0.00            
ATOM   1204  C5  bbb    48      69.980  69.990  15.540  1.00  0.00            
ATOM   1205  H9  bbb    48      69.780  69.780  16.600  1.00  0.00            
ATOM   1206  H10 bbb    48      69.110  69.760  14.910  1.00  0.00            
ATOM   1207  C6  bbb    48      67.960  72.550  14.220  1.00  0.00            
ATOM   1208  H11 bbb    48      68.270  73.590  14.080  1.00  0.00            
ATOM   1209  H12 bbb    48      68.490  71.880  13.530  1.00  0.00            
ATOM   1210  C7  bbb    48      71.080  69.050  15.120  1.00  0.00            
ATOM   1211  C8  bbb    48      66.500  72.480  13.770  1.00  0.00            
ATOM   1212  O1  bbb    48      71.080  68.420  14.090  1.00  0.00            
ATOM   1213  O2  bbb    48      65.540  72.660  14.490  1.00  0.00            
ATOM   1214  N4  bbb    48      71.020  73.320  18.550  1.00  0.00            
ATOM   1215  H21 bbb    48      70.500  72.470  18.720  1.00  0.00            
ATOM   1216  C1  bbb    49      71.200  65.170  23.460  1.00  0.00            
ATOM   1217  H1  bbb    49      70.890  64.340  24.090  1.00  0.00            
ATOM   1218  H2  bbb    49      72.170  65.470  23.880  1.00  0.00            
ATOM   1219  C2  bbb    49      70.350  66.410  23.720  1.00  0.00            
ATOM   1220  H3  bbb    49      69.450  66.300  23.100  1.00  0.00            
ATOM   1221  H4  bbb    49      70.070  66.550  24.770  1.00  0.00            
ATOM   1222  N1  bbb    49      71.450  64.720  22.090  1.00  0.00            
ATOM   1223  C3  bbb    49      70.180  64.050  21.720  1.00  0.00            
ATOM   1224  H5  bbb    49      69.360  64.400  22.370  1.00  0.00            
ATOM   1225  H6  bbb    49      70.260  62.980  21.960  1.00  0.00            
ATOM   1226  C4  bbb    49      72.650  63.890  21.940  1.00  0.00            
ATOM   1227  H7  bbb    49      72.500  63.030  22.590  1.00  0.00            
ATOM   1228  H8  bbb    49      72.830  63.520  20.930  1.00  0.00            
ATOM   1229  C5  bbb    49      73.930  64.550  22.390  1.00  0.00            
ATOM   1230  H9  bbb    49      73.990  65.540  21.920  1.00  0.00            
ATOM   1231  H10 bbb    49      74.010  64.650  23.480  1.00  0.00            
ATOM   1232  C6  bbb    49      69.930  64.310  20.310  1.00  0.00            
ATOM   1233  H11 bbb    49      69.780  65.370  20.060  1.00  0.00            
ATOM   1234  H12 bbb    49      70.790  63.990  19.700  1.00  0.00            
ATOM   1235  C7  bbb    49      75.170  63.780  22.030  1.00  0.00            
ATOM   1236  C8  bbb    49      68.750  63.680  19.770  1.00  0.00            
ATOM   1237  O1  bbb    49      75.110  62.610  21.810  1.00  0.00            
ATOM   1238  O2  bbb    49      67.800  63.400  20.530  1.00  0.00            
ATOM   1239  N4  bbb    49      71.080  67.660  23.240  1.00  0.00            
ATOM   1240  H21 bbb    49      72.000  67.530  22.840  1.00  0.00            
ATOM   1241  C1  bbb    50      83.280  80.350  43.270  1.00  0.00            
ATOM   1242  H1  bbb    50      83.460  79.300  43.040  1.00  0.00            
ATOM   1243  H2  bbb    50      82.530  80.480  44.060  1.00  0.00            
ATOM   1244  C2  bbb    50      82.900  81.030  41.930  1.00  0.00            
ATOM   1245  H3  bbb    50      82.800  82.110  42.030  1.00  0.00            
ATOM   1246  H4  bbb    50      83.710  80.910  41.200  1.00  0.00            
ATOM   1247  N1  bbb    50      84.530  80.910  43.720  1.00  0.00            
ATOM   1248  C3  bbb    50      84.530  82.350  44.040  1.00  0.00            
ATOM   1249  H5  bbb    50      84.800  82.570  45.090  1.00  0.00            
ATOM   1250  H6  bbb    50      83.540  82.810  43.890  1.00  0.00            
ATOM   1251  C4  bbb    50      85.270  80.110  44.610  1.00  0.00            
ATOM   1252  H7  bbb    50      85.360  79.060  44.280  1.00  0.00            
ATOM   1253  H8  bbb    50      86.280  80.510  44.710  1.00  0.00            
ATOM   1254  C5  bbb    50      84.640  80.220  46.000  1.00  0.00            
ATOM   1255  H9  bbb    50      85.010  81.070  46.580  1.00  0.00            
ATOM   1256  H10 bbb    50      83.550  80.330  46.110  1.00  0.00            
ATOM   1257  C6  bbb    50      85.460  83.020  43.100  1.00  0.00            
ATOM   1258  H11 bbb    50      86.480  82.720  43.350  1.00  0.00            
ATOM   1259  H12 bbb    50      85.280  82.610  42.100  1.00  0.00            
ATOM   1260  C7  bbb    50      84.970  79.030  46.900  1.00  0.00            
ATOM   1261  C8  bbb    50      85.220  84.500  43.040  1.00  0.00            
ATOM   1262  O1  bbb    50      84.910  77.890  46.520  1.00  0.00            
ATOM   1263  O2  bbb    50      85.370  85.260  43.990  1.00  0.00            
ATOM   1264  N4  bbb    50      81.630  80.610  41.330  1.00  0.00            
ATOM   1265  H21 bbb    50      80.920  81.320  41.270  1.00  0.00            
ATOM   1266  C1  bbb    51      73.710  77.280  44.770  1.00  0.00            
ATOM   1267  H1  bbb    51      73.910  78.320  45.060  1.00  0.00            
ATOM   1268  H2  bbb    51      74.580  76.810  45.270  1.00  0.00            
ATOM   1269  C2  bbb    51      73.860  77.160  43.280  1.00  0.00            
ATOM   1270  H3  bbb    51      73.840  76.110  42.990  1.00  0.00            
ATOM   1271  H4  bbb    51      73.060  77.710  42.770  1.00  0.00            
ATOM   1272  N1  bbb    51      72.430  76.880  45.360  1.00  0.00            
ATOM   1273  C3  bbb    51      72.600  76.610  46.760  1.00  0.00            
ATOM   1274  H5  bbb    51      71.640  76.530  47.290  1.00  0.00            
ATOM   1275  H6  bbb    51      73.110  77.460  47.220  1.00  0.00            
ATOM   1276  C4  bbb    51      71.480  77.970  45.200  1.00  0.00            
ATOM   1277  H7  bbb    51      71.080  78.190  46.200  1.00  0.00            
ATOM   1278  H8  bbb    51      72.060  78.810  44.790  1.00  0.00            
ATOM   1279  C5  bbb    51      70.230  77.630  44.330  1.00  0.00            
ATOM   1280  H9  bbb    51      70.400  77.330  43.290  1.00  0.00            
ATOM   1281  H10 bbb    51      69.660  76.900  44.930  1.00  0.00            
ATOM   1282  C6  bbb    51      73.420  75.370  47.210  1.00  0.00            
ATOM   1283  H11 bbb    51      73.080  74.440  46.740  1.00  0.00            
ATOM   1284  H12 bbb    51      74.500  75.530  47.170  1.00  0.00            
ATOM   1285  C7  bbb    51      69.320  78.820  44.320  1.00  0.00            
ATOM   1286  C8  bbb    51      73.260  75.370  48.680  1.00  0.00            
ATOM   1287  O1  bbb    51      69.820  79.910  44.260  1.00  0.00            
ATOM   1288  O2  bbb    51      73.720  76.250  49.340  1.00  0.00            
ATOM   1289  N4  bbb    51      75.220  77.610  42.830  1.00  0.00            
ATOM   1290  H21 bbb    51      76.000  77.410  43.440  1.00  0.00            
ATOM   1291  C1  bbb    52      88.810  70.630  24.610  1.00  0.00            
ATOM   1292  H1  bbb    52      89.190  69.620  24.410  1.00  0.00            
ATOM   1293  H2  bbb    52      89.590  71.140  25.190  1.00  0.00            
ATOM   1294  C2  bbb    52      87.610  70.550  25.610  1.00  0.00            
ATOM   1295  H3  bbb    52      86.700  70.440  25.000  1.00  0.00            
ATOM   1296  H4  bbb    52      87.690  69.600  26.150  1.00  0.00            
ATOM   1297  N1  bbb    52      88.460  71.460  23.520  1.00  0.00            
ATOM   1298  C3  bbb    52      88.980  71.040  22.240  1.00  0.00            
ATOM   1299  H5  bbb    52      90.070  71.040  22.390  1.00  0.00            
ATOM   1300  H6  bbb    52      88.720  71.710  21.410  1.00  0.00            
ATOM   1301  C4  bbb    52      88.740  72.880  23.840  1.00  0.00            
ATOM   1302  H7  bbb    52      88.620  73.130  24.900  1.00  0.00            
ATOM   1303  H8  bbb    52      89.790  73.090  23.600  1.00  0.00            
ATOM   1304  C5  bbb    52      87.810  73.780  23.070  1.00  0.00            
ATOM   1305  H9  bbb    52      88.090  74.840  23.170  1.00  0.00            
ATOM   1306  H10 bbb    52      87.870  73.500  22.020  1.00  0.00            
ATOM   1307  C6  bbb    52      88.620  69.610  21.780  1.00  0.00            
ATOM   1308  H11 bbb    52      89.160  68.870  22.370  1.00  0.00            
ATOM   1309  H12 bbb    52      87.530  69.470  21.790  1.00  0.00            
ATOM   1310  C7  bbb    52      86.410  73.570  23.530  1.00  0.00            
ATOM   1311  C8  bbb    52      89.190  69.500  20.390  1.00  0.00            
ATOM   1312  O1  bbb    52      86.030  73.920  24.630  1.00  0.00            
ATOM   1313  O2  bbb    52      90.200  70.010  20.060  1.00  0.00            
ATOM   1314  N4  bbb    52      87.340  71.690  26.590  1.00  0.00            
ATOM   1315  H21 bbb    52      87.170  72.540  26.070  1.00  0.00            
ATOM   1316  C1  bbb    53      90.840  78.460  23.430  1.00  0.00            
ATOM   1317  H1  bbb    53      91.350  79.260  22.870  1.00  0.00            
ATOM   1318  H2  bbb    53      90.110  78.030  22.740  1.00  0.00            
ATOM   1319  C2  bbb    53      89.990  79.070  24.560  1.00  0.00            
ATOM   1320  H3  bbb    53      90.620  79.790  25.100  1.00  0.00            
ATOM   1321  H4  bbb    53      89.110  79.590  24.160  1.00  0.00            
ATOM   1322  N1  bbb    53      91.730  77.440  23.940  1.00  0.00            
ATOM   1323  C3  bbb    53      92.740  78.080  24.810  1.00  0.00            
ATOM   1324  H5  bbb    53      92.240  78.540  25.670  1.00  0.00            
ATOM   1325  H6  bbb    53      93.440  78.740  24.270  1.00  0.00            
ATOM   1326  C4  bbb    53      92.230  76.610  22.800  1.00  0.00            
ATOM   1327  H7  bbb    53      92.290  77.120  21.830  1.00  0.00            
ATOM   1328  H8  bbb    53      93.200  76.150  22.990  1.00  0.00            
ATOM   1329  C5  bbb    53      91.280  75.460  22.530  1.00  0.00            
ATOM   1330  H9  bbb    53      91.170  74.930  23.490  1.00  0.00            
ATOM   1331  H10 bbb    53      90.260  75.670  22.200  1.00  0.00            
ATOM   1332  C6  bbb    53      93.520  76.970  25.390  1.00  0.00            
ATOM   1333  H11 bbb    53      92.810  76.170  25.610  1.00  0.00            
ATOM   1334  H12 bbb    53      94.280  76.560  24.710  1.00  0.00            
ATOM   1335  C7  bbb    53      91.970  74.320  21.700  1.00  0.00            
ATOM   1336  C8  bbb    53      94.100  77.280  26.770  1.00  0.00            
ATOM   1337  O1  bbb    53      92.610  73.420  22.330  1.00  0.00            
ATOM   1338  O2  bbb    53      93.860  78.270  27.390  1.00  0.00            
ATOM   1339  N4  bbb    53      89.500  78.050  25.520  1.00  0.00            
ATOM   1340  H21 bbb    53      90.160  77.460  26.000  1.00  0.00            
ATOM   1341  C1  bbb    54      84.110  47.090  37.740  1.00  0.00            
ATOM   1342  H1  bbb    54      83.380  47.340  36.960  1.00  0.00            
ATOM   1343  H2  bbb    54      84.370  46.030  37.570  1.00  0.00            
ATOM   1344  C2  bbb    54      83.590  47.320  39.110  1.00  0.00            
ATOM   1345  H3  bbb    54      82.840  46.520  39.160  1.00  0.00            
ATOM   1346  H4  bbb    54      84.360  47.210  39.880  1.00  0.00            
ATOM   1347  N1  bbb    54      85.420  47.700  37.310  1.00  0.00            
ATOM   1348  C3  bbb    54      85.340  49.170  37.110  1.00  0.00            
ATOM   1349  H5  bbb    54      85.550  49.790  37.990  1.00  0.00            
ATOM   1350  H6  bbb    54      84.320  49.500  36.860  1.00  0.00            
ATOM   1351  C4  bbb    54      86.610  47.420  38.120  1.00  0.00            
ATOM   1352  H7  bbb    54      87.460  47.970  37.690  1.00  0.00            
ATOM   1353  H8  bbb    54      86.510  47.660  39.190  1.00  0.00            
ATOM   1354  C5  bbb    54      86.880  45.850  38.130  1.00  0.00            
ATOM   1355  H9  bbb    54      86.210  45.290  38.780  1.00  0.00            
ATOM   1356  H10 bbb    54      86.670  45.420  37.140  1.00  0.00            
ATOM   1357  C6  bbb    54      86.070  49.470  35.820  1.00  0.00            
ATOM   1358  H11 bbb    54      87.090  49.100  35.990  1.00  0.00            
ATOM   1359  H12 bbb    54      85.670  48.970  34.930  1.00  0.00            
ATOM   1360  C7  bbb    54      88.320  45.380  38.340  1.00  0.00            
ATOM   1361  C8  bbb    54      86.260  51.010  35.530  1.00  0.00            
ATOM   1362  O1  bbb    54      89.260  46.150  38.540  1.00  0.00            
ATOM   1363  O2  bbb    54      86.270  51.920  36.420  1.00  0.00            
ATOM   1364  N4  bbb    54      83.050  48.720  39.200  1.00  0.00            
ATOM   1365  H21 bbb    54      82.110  48.920  38.880  1.00  0.00            
ATOM   1366  C1  bbb    55      83.930  54.990  44.720  1.00  0.00            
ATOM   1367  H1  bbb    55      83.630  53.940  44.830  1.00  0.00            
ATOM   1368  H2  bbb    55      83.330  55.510  45.470  1.00  0.00            
ATOM   1369  C2  bbb    55      83.610  55.380  43.290  1.00  0.00            
ATOM   1370  H3  bbb    55      82.560  55.080  43.130  1.00  0.00            
ATOM   1371  H4  bbb    55      83.630  56.470  43.270  1.00  0.00            
ATOM   1372  N1  bbb    55      85.400  55.150  45.000  1.00  0.00            
ATOM   1373  C3  bbb    55      85.950  56.540  44.780  1.00  0.00            
ATOM   1374  H5  bbb    55      85.800  57.240  45.610  1.00  0.00            
ATOM   1375  H6  bbb    55      85.380  56.830  43.900  1.00  0.00            
ATOM   1376  C4  bbb    55      85.770  54.670  46.330  1.00  0.00            
ATOM   1377  H7  bbb    55      86.820  54.850  46.590  1.00  0.00            
ATOM   1378  H8  bbb    55      85.070  55.140  47.020  1.00  0.00            
ATOM   1379  C5  bbb    55      85.670  53.190  46.400  1.00  0.00            
ATOM   1380  H9  bbb    55      85.370  52.930  47.420  1.00  0.00            
ATOM   1381  H10 bbb    55      85.000  52.760  45.640  1.00  0.00            
ATOM   1382  C6  bbb    55      87.440  56.550  44.560  1.00  0.00            
ATOM   1383  H11 bbb    55      87.800  57.550  44.820  1.00  0.00            
ATOM   1384  H12 bbb    55      87.920  55.910  45.310  1.00  0.00            
ATOM   1385  C7  bbb    55      86.980  52.500  45.990  1.00  0.00            
ATOM   1386  C8  bbb    55      87.730  56.100  43.190  1.00  0.00            
ATOM   1387  O1  bbb    55      87.520  52.770  44.930  1.00  0.00            
ATOM   1388  O2  bbb    55      87.640  56.730  42.180  1.00  0.00            
ATOM   1389  N4  bbb    55      84.420  54.660  42.260  1.00  0.00            
ATOM   1390  H21 bbb    55      84.730  53.710  42.420  1.00  0.00            
ATOM   1391  C1  bbb    56      71.010  55.760  42.820  1.00  0.00            
ATOM   1392  H1  bbb    56      69.950  56.000  42.930  1.00  0.00            
ATOM   1393  H2  bbb    56      71.560  56.230  43.650  1.00  0.00            
ATOM   1394  C2  bbb    56      71.400  56.320  41.500  1.00  0.00            
ATOM   1395  H3  bbb    56      71.090  57.370  41.500  1.00  0.00            
ATOM   1396  H4  bbb    56      72.480  56.200  41.340  1.00  0.00            
ATOM   1397  N1  bbb    56      71.150  54.280  42.850  1.00  0.00            
ATOM   1398  C3  bbb    56      72.540  53.780  42.510  1.00  0.00            
ATOM   1399  H5  bbb    56      72.820  53.920  41.460  1.00  0.00            
ATOM   1400  H6  bbb    56      72.630  52.700  42.680  1.00  0.00            
ATOM   1401  C4  bbb    56      70.730  53.700  44.130  1.00  0.00            
ATOM   1402  H7  bbb    56      70.830  52.620  44.010  1.00  0.00            
ATOM   1403  H8  bbb    56      71.340  54.140  44.930  1.00  0.00            
ATOM   1404  C5  bbb    56      69.280  53.970  44.490  1.00  0.00            
ATOM   1405  H9  bbb    56      69.210  55.060  44.610  1.00  0.00            
ATOM   1406  H10 bbb    56      68.700  53.590  43.640  1.00  0.00            
ATOM   1407  C6  bbb    56      73.610  54.440  43.380  1.00  0.00            
ATOM   1408  H11 bbb    56      73.500  55.530  43.320  1.00  0.00            
ATOM   1409  H12 bbb    56      73.450  54.020  44.380  1.00  0.00            
ATOM   1410  C7  bbb    56      68.870  53.180  45.750  1.00  0.00            
ATOM   1411  C8  bbb    56      74.900  53.940  42.860  1.00  0.00            
ATOM   1412  O1  bbb    56      69.650  52.900  46.630  1.00  0.00            
ATOM   1413  O2  bbb    56      75.530  54.410  41.900  1.00  0.00            
ATOM   1414  N4  bbb    56      70.730  55.730  40.320  1.00  0.00            
ATOM   1415  H21 bbb    56      70.300  54.820  40.440  1.00  0.00            
ATOM   1416  C1  bbb    57      63.490  52.990  33.600  1.00  0.00            
ATOM   1417  H1  bbb    57      62.560  53.100  33.040  1.00  0.00            
ATOM   1418  H2  bbb    57      63.300  52.550  34.590  1.00  0.00            
ATOM   1419  C2  bbb    57      64.210  54.330  33.750  1.00  0.00            
ATOM   1420  H3  bbb    57      64.030  54.940  32.860  1.00  0.00            
ATOM   1421  H4  bbb    57      63.850  54.930  34.600  1.00  0.00            
ATOM   1422  N1  bbb    57      64.300  52.020  32.840  1.00  0.00            
ATOM   1423  C3  bbb    57      63.870  50.650  33.050  1.00  0.00            
ATOM   1424  H5  bbb    57      64.440  50.010  32.360  1.00  0.00            
ATOM   1425  H6  bbb    57      62.790  50.580  32.880  1.00  0.00            
ATOM   1426  C4  bbb    57      64.330  52.300  31.400  1.00  0.00            
ATOM   1427  H7  bbb    57      63.430  51.930  30.890  1.00  0.00            
ATOM   1428  H8  bbb    57      64.190  53.380  31.230  1.00  0.00            
ATOM   1429  C5  bbb    57      65.630  51.800  30.790  1.00  0.00            
ATOM   1430  H9  bbb    57      66.500  51.960  31.430  1.00  0.00            
ATOM   1431  H10 bbb    57      65.530  50.770  30.420  1.00  0.00            
ATOM   1432  C6  bbb    57      64.210  50.190  34.500  1.00  0.00            
ATOM   1433  H11 bbb    57      65.270  50.410  34.620  1.00  0.00            
ATOM   1434  H12 bbb    57      63.660  50.750  35.270  1.00  0.00            
ATOM   1435  C7  bbb    57      65.800  52.580  29.470  1.00  0.00            
ATOM   1436  C8  bbb    57      63.790  48.710  34.550  1.00  0.00            
ATOM   1437  O1  bbb    57      65.960  53.830  29.470  1.00  0.00            
ATOM   1438  O2  bbb    57      62.620  48.440  34.550  1.00  0.00            
ATOM   1439  N4  bbb    57      65.700  54.210  33.900  1.00  0.00            
ATOM   1440  H21 bbb    57      66.100  53.290  33.840  1.00  0.00            
ATOM   1441  C1  bbb    58      90.800  68.540  39.030  1.00  0.00            
ATOM   1442  H1  bbb    58      90.420  68.480  38.000  1.00  0.00            
ATOM   1443  H2  bbb    58      91.610  67.800  39.140  1.00  0.00            
ATOM   1444  C2  bbb    58      89.630  68.040  39.960  1.00  0.00            
ATOM   1445  H3  bbb    58      89.250  67.030  39.770  1.00  0.00            
ATOM   1446  H4  bbb    58      89.980  68.050  41.000  1.00  0.00            
ATOM   1447  N1  bbb    58      91.190  69.860  39.430  1.00  0.00            
ATOM   1448  C3  bbb    58      92.020  69.930  40.650  1.00  0.00            
ATOM   1449  H5  bbb    58      93.080  69.960  40.380  1.00  0.00            
ATOM   1450  H6  bbb    58      91.730  69.160  41.380  1.00  0.00            
ATOM   1451  C4  bbb    58      91.730  70.560  38.280  1.00  0.00            
ATOM   1452  H7  bbb    58      92.270  71.490  38.500  1.00  0.00            
ATOM   1453  H8  bbb    58      92.370  69.920  37.670  1.00  0.00            
ATOM   1454  C5  bbb    58      90.600  71.080  37.420  1.00  0.00            
ATOM   1455  H9  bbb    58      90.050  70.250  36.960  1.00  0.00            
ATOM   1456  H10 bbb    58      89.860  71.650  38.000  1.00  0.00            
ATOM   1457  C6  bbb    58      91.720  71.270  41.300  1.00  0.00            
ATOM   1458  H11 bbb    58      91.620  72.050  40.540  1.00  0.00            
ATOM   1459  H12 bbb    58      90.730  71.250  41.790  1.00  0.00            
ATOM   1460  C7  bbb    58      91.120  72.010  36.370  1.00  0.00            
ATOM   1461  C8  bbb    58      92.730  71.750  42.330  1.00  0.00            
ATOM   1462  O1  bbb    58      91.150  73.220  36.380  1.00  0.00            
ATOM   1463  O2  bbb    58      93.400  72.750  41.970  1.00  0.00            
ATOM   1464  N4  bbb    58      88.500  68.940  39.800  1.00  0.00            
ATOM   1465  H21 bbb    58      88.090  69.120  38.890  1.00  0.00            
ATOM   1466  C1  bbb    59      89.740  77.510  35.520  1.00  0.00            
ATOM   1467  H1  bbb    59      89.090  76.840  34.930  1.00  0.00            
ATOM   1468  H2  bbb    59      90.780  77.250  35.250  1.00  0.00            
ATOM   1469  C2  bbb    59      89.500  77.350  37.060  1.00  0.00            
ATOM   1470  H3  bbb    59      90.320  77.830  37.610  1.00  0.00            
ATOM   1471  H4  bbb    59      88.630  77.930  37.380  1.00  0.00            
ATOM   1472  N1  bbb    59      89.470  78.840  34.990  1.00  0.00            
ATOM   1473  C3  bbb    59      88.030  79.240  34.990  1.00  0.00            
ATOM   1474  H5  bbb    59      87.440  78.840  35.820  1.00  0.00            
ATOM   1475  H6  bbb    59      87.500  78.820  34.130  1.00  0.00            
ATOM   1476  C4  bbb    59      89.890  79.040  33.600  1.00  0.00            
ATOM   1477  H7  bbb    59      89.460  78.320  32.910  1.00  0.00            
ATOM   1478  H8  bbb    59      89.630  80.060  33.270  1.00  0.00            
ATOM   1479  C5  bbb    59      91.390  78.940  33.520  1.00  0.00            
ATOM   1480  H9  bbb    59      91.850  79.290  34.440  1.00  0.00            
ATOM   1481  H10 bbb    59      91.650  77.880  33.350  1.00  0.00            
ATOM   1482  C6  bbb    59      87.960  80.750  35.080  1.00  0.00            
ATOM   1483  H11 bbb    59      88.400  80.860  36.080  1.00  0.00            
ATOM   1484  H12 bbb    59      88.580  81.390  34.430  1.00  0.00            
ATOM   1485  C7  bbb    59      91.880  79.660  32.270  1.00  0.00            
ATOM   1486  C8  bbb    59      86.500  81.270  35.130  1.00  0.00            
ATOM   1487  O1  bbb    59      92.030  79.170  31.190  1.00  0.00            
ATOM   1488  O2  bbb    59      85.890  81.220  36.200  1.00  0.00            
ATOM   1489  N4  bbb    59      89.320  75.910  37.530  1.00  0.00            
ATOM   1490  H21 bbb    59      89.050  75.190  36.880  1.00  0.00            
ATOM   1491  C1  bbb    60      71.770  78.750  39.800  1.00  0.00            
ATOM   1492  H1  bbb    60      72.470  78.310  39.090  1.00  0.00            
ATOM   1493  H2  bbb    60      72.270  79.040  40.730  1.00  0.00            
ATOM   1494  C2  bbb    60      70.780  77.630  40.120  1.00  0.00            
ATOM   1495  H3  bbb    60      70.220  77.970  40.990  1.00  0.00            
ATOM   1496  H4  bbb    60      70.060  77.510  39.300  1.00  0.00            
ATOM   1497  N1  bbb    60      71.020  79.910  39.170  1.00  0.00            
ATOM   1498  C3  bbb    60      70.120  80.700  39.980  1.00  0.00            
ATOM   1499  H5  bbb    60      69.390  80.020  40.420  1.00  0.00            
ATOM   1500  H6  bbb    60      69.600  81.400  39.320  1.00  0.00            
ATOM   1501  C4  bbb    60      72.030  80.640  38.360  1.00  0.00            
ATOM   1502  H7  bbb    60      72.790  81.160  38.950  1.00  0.00            
ATOM   1503  H8  bbb    60      72.510  79.860  37.760  1.00  0.00            
ATOM   1504  C5  bbb    60      71.370  81.630  37.400  1.00  0.00            
ATOM   1505  H9  bbb    60      70.750  82.320  37.980  1.00  0.00            
ATOM   1506  H10 bbb    60      72.190  82.220  36.970  1.00  0.00            
ATOM   1507  C6  bbb    60      70.890  81.390  41.070  1.00  0.00            
ATOM   1508  H11 bbb    60      71.290  80.590  41.710  1.00  0.00            
ATOM   1509  H12 bbb    60      71.710  81.990  40.650  1.00  0.00            
ATOM   1510  C7  bbb    60      70.650  80.970  36.260  1.00  0.00            
ATOM   1511  C8  bbb    60      70.060  82.380  41.800  1.00  0.00            
ATOM   1512  O1  bbb    60      71.100  81.180  35.120  1.00  0.00            
ATOM   1513  O2  bbb    60      68.870  82.440  41.670  1.00  0.00            
ATOM   1514  N4  bbb    60      71.400  76.310  40.370  1.00  0.00            
ATOM   1515  H21 bbb    60      72.320  76.160  39.970  1.00  0.00            
ATOM   1516  C1  bbb    61      67.700  67.170  40.980  1.00  0.00            
ATOM   1517  H1  bbb    61      67.890  67.190  39.900  1.00  0.00            
ATOM   1518  H2  bbb    61      67.220  68.140  41.180  1.00  0.00            
ATOM   1519  C2  bbb    61      69.050  67.060  41.800  1.00  0.00            
ATOM   1520  H3  bbb    61      68.750  67.090  42.850  1.00  0.00            
ATOM   1521  H4  bbb    61      69.620  66.130  41.720  1.00  0.00            
ATOM   1522  N1  bbb    61      66.740  66.120  41.320  1.00  0.00            
ATOM   1523  C3  bbb    61      65.350  66.510  40.890  1.00  0.00            
ATOM   1524  H5  bbb    61      64.740  65.590  40.860  1.00  0.00            
ATOM   1525  H6  bbb    61      65.520  66.930  39.890  1.00  0.00            
ATOM   1526  C4  bbb    61      67.060  64.770  40.890  1.00  0.00            
ATOM   1527  H7  bbb    61      66.800  64.670  39.830  1.00  0.00            
ATOM   1528  H8  bbb    61      68.150  64.630  40.860  1.00  0.00            
ATOM   1529  C5  bbb    61      66.340  63.740  41.670  1.00  0.00            
ATOM   1530  H9  bbb    61      66.910  63.430  42.550  1.00  0.00            
ATOM   1531  H10 bbb    61      65.300  63.950  41.910  1.00  0.00            
ATOM   1532  C6  bbb    61      64.830  67.630  41.820  1.00  0.00            
ATOM   1533  H11 bbb    61      64.940  67.290  42.850  1.00  0.00            
ATOM   1534  H12 bbb    61      65.330  68.570  41.600  1.00  0.00            
ATOM   1535  C7  bbb    61      66.360  62.480  40.890  1.00  0.00            
ATOM   1536  C8  bbb    61      63.270  67.790  41.680  1.00  0.00            
ATOM   1537  O1  bbb    61      67.250  62.150  40.090  1.00  0.00            
ATOM   1538  O2  bbb    61      62.690  67.820  40.600  1.00  0.00            
ATOM   1539  N4  bbb    61      69.950  68.260  41.590  1.00  0.00            
ATOM   1540  H21 bbb    61      70.900  68.000  41.320  1.00  0.00            
ATOM   1541  N1  ccc    62      80.970  86.580  43.880  1.00  0.00            
ATOM   1542  H4  ccc    62      80.660  86.920  44.780  1.00  0.00            
ATOM   1543  C3  ccc    62      81.330  87.510  42.790  1.00  0.00            
ATOM   1544  C4  ccc    62      80.180  88.380  42.350  1.00  0.00            
ATOM   1545  H5  ccc    62      81.610  86.940  41.890  1.00  0.00            
ATOM   1546  H6  ccc    62      82.100  88.190  43.180  1.00  0.00            
ATOM   1547  H7  ccc    62      79.450  87.760  41.830  1.00  0.00            
ATOM   1548  H8  ccc    62      79.710  88.880  43.200  1.00  0.00            
ATOM   1549  N2  ccc    62      80.640  89.590  41.570  1.00  0.00            
ATOM   1550  H9  ccc    62      81.400  89.400  40.910  1.00  0.00            
ATOM   1551  H10 ccc    62      79.860  90.040  41.070  1.00  0.00            
ATOM   1552  H11 ccc    62      80.910  90.400  42.150  1.00  0.00            
ATOM   1553  N1  ccc    63      82.060  87.050  50.620  1.00  0.00            
ATOM   1554  H4  ccc    63      82.620  87.260  49.800  1.00  0.00            
ATOM   1555  C3  ccc    63      82.160  87.980  51.800  1.00  0.00            
ATOM   1556  C4  ccc    63      83.380  88.910  51.760  1.00  0.00            
ATOM   1557  H5  ccc    63      82.160  87.390  52.720  1.00  0.00            
ATOM   1558  H6  ccc    63      81.240  88.560  51.930  1.00  0.00            
ATOM   1559  H7  ccc    63      84.330  88.390  51.850  1.00  0.00            
ATOM   1560  H8  ccc    63      83.450  89.370  50.780  1.00  0.00            
ATOM   1561  N2  ccc    63      83.410  90.090  52.710  1.00  0.00            
ATOM   1562  H9  ccc    63      83.470  89.820  53.700  1.00  0.00            
ATOM   1563  H10 ccc    63      84.260  90.640  52.490  1.00  0.00            
ATOM   1564  H11 ccc    63      82.610  90.730  52.620  1.00  0.00            
ATOM   1565  N1  ccc    64      77.260  86.530  52.820  1.00  0.00            
ATOM   1566  H4  ccc    64      77.180  85.760  52.160  1.00  0.00            
ATOM   1567  C3  ccc    64      77.750  86.280  54.210  1.00  0.00            
ATOM   1568  C4  ccc    64      79.220  85.740  54.190  1.00  0.00            
ATOM   1569  H5  ccc    64      77.130  85.470  54.610  1.00  0.00            
ATOM   1570  H6  ccc    64      77.640  87.200  54.800  1.00  0.00            
ATOM   1571  H7  ccc    64      79.850  86.490  53.720  1.00  0.00            
ATOM   1572  H8  ccc    64      79.650  85.700  55.190  1.00  0.00            
ATOM   1573  N2  ccc    64      79.480  84.380  53.470  1.00  0.00            
ATOM   1574  H9  ccc    64      80.490  84.210  53.460  1.00  0.00            
ATOM   1575  H10 ccc    64      78.840  83.600  53.650  1.00  0.00            
ATOM   1576  H11 ccc    64      79.260  84.450  52.460  1.00  0.00            
ATOM   1577  N1  ccc    65      80.500  90.430  47.200  1.00  0.00            
ATOM   1578  H4  ccc    65      80.270  90.890  48.060  1.00  0.00            
ATOM   1579  C3  ccc    65      81.620  90.820  46.320  1.00  0.00            
ATOM   1580  C4  ccc    65      81.740  92.340  46.120  1.00  0.00            
ATOM   1581  H5  ccc    65      81.710  90.280  45.370  1.00  0.00            
ATOM   1582  H6  ccc    65      82.460  90.380  46.880  1.00  0.00            
ATOM   1583  H7  ccc    65      82.660  92.660  45.630  1.00  0.00            
ATOM   1584  H8  ccc    65      80.960  92.690  45.440  1.00  0.00            
ATOM   1585  N2  ccc    65      81.600  93.240  47.330  1.00  0.00            
ATOM   1586  H9  ccc    65      80.650  93.320  47.730  1.00  0.00            
ATOM   1587  H10 ccc    65      82.360  93.200  48.010  1.00  0.00            
ATOM   1588  H11 ccc    65      81.680  94.190  46.950  1.00  0.00            
ATOM   1589  N1  ccc    66      91.170  78.440  42.260  1.00  0.00            
ATOM   1590  H4  ccc    66      90.430  77.930  42.730  1.00  0.00            
ATOM   1591  C3  ccc    66      92.530  77.930  42.360  1.00  0.00            
ATOM   1592  C4  ccc    66      92.930  76.680  41.600  1.00  0.00            
ATOM   1593  H5  ccc    66      92.780  77.820  43.430  1.00  0.00            
ATOM   1594  H6  ccc    66      93.230  78.760  42.180  1.00  0.00            
ATOM   1595  H7  ccc    66      93.150  77.060  40.600  1.00  0.00            
ATOM   1596  H8  ccc    66      93.840  76.240  42.020  1.00  0.00            
ATOM   1597  N2  ccc    66      92.010  75.550  41.620  1.00  0.00            
ATOM   1598  H9  ccc    66      91.210  75.790  41.010  1.00  0.00            
ATOM   1599  H10 ccc    66      92.430  74.630  41.410  1.00  0.00            
ATOM   1600  H11 ccc    66      91.530  75.350  42.510  1.00  0.00            
ATOM   1601  N1  ccc    67      88.570  83.730  37.380  1.00  0.00            
ATOM   1602  H4  ccc    67      89.420  83.260  37.660  1.00  0.00            
ATOM   1603  C3  ccc    67      88.620  84.770  36.420  1.00  0.00            
ATOM   1604  C4  ccc    67      89.280  86.120  36.790  1.00  0.00            
ATOM   1605  H5  ccc    67      87.600  85.010  36.100  1.00  0.00            
ATOM   1606  H6  ccc    67      89.120  84.350  35.540  1.00  0.00            
ATOM   1607  H7  ccc    67      89.490  86.700  35.890  1.00  0.00            
ATOM   1608  H8  ccc    67      88.600  86.680  37.430  1.00  0.00            
ATOM   1609  N2  ccc    67      90.520  85.950  37.680  1.00  0.00            
ATOM   1610  H9  ccc    67      91.180  85.390  37.120  1.00  0.00            
ATOM   1611  H10 ccc    67      90.880  86.860  38.020  1.00  0.00            
ATOM   1612  H11 ccc    67      90.320  85.470  38.570  1.00  0.00            
ATOM   1613  N1  ccc    68      81.080  65.520  44.510  1.00  0.00            
ATOM   1614  H4  ccc    68      81.070  65.940  45.430  1.00  0.00            
ATOM   1615  C3  ccc    68      82.280  64.700  44.260  1.00  0.00            
ATOM   1616  C4  ccc    68      83.350  65.170  43.260  1.00  0.00            
ATOM   1617  H5  ccc    68      81.910  63.690  44.030  1.00  0.00            
ATOM   1618  H6  ccc    68      82.730  64.570  45.260  1.00  0.00            
ATOM   1619  H7  ccc    68      83.800  66.090  43.630  1.00  0.00            
ATOM   1620  H8  ccc    68      84.240  64.540  43.150  1.00  0.00            
ATOM   1621  N2  ccc    68      82.910  65.370  41.790  1.00  0.00            
ATOM   1622  H9  ccc    68      82.310  64.610  41.450  1.00  0.00            
ATOM   1623  H10 ccc    68      82.400  66.260  41.700  1.00  0.00            
ATOM   1624  H11 ccc    68      83.730  65.470  41.170  1.00  0.00            
ATOM   1625  N1  ccc    69      73.230  67.610  46.250  1.00  0.00            
ATOM   1626  H4  ccc    69      73.670  67.570  47.160  1.00  0.00            
ATOM   1627  C3  ccc    69      71.760  67.560  46.100  1.00  0.00            
ATOM   1628  C4  ccc    69      70.880  67.260  47.380  1.00  0.00            
ATOM   1629  H5  ccc    69      71.530  66.770  45.370  1.00  0.00            
ATOM   1630  H6  ccc    69      71.350  68.530  45.770  1.00  0.00            
ATOM   1631  H7  ccc    69      71.160  66.250  47.690  1.00  0.00            
ATOM   1632  H8  ccc    69      71.080  68.040  48.130  1.00  0.00            
ATOM   1633  N2  ccc    69      69.450  67.230  47.100  1.00  0.00            
ATOM   1634  H9  ccc    69      68.890  66.840  47.880  1.00  0.00            
ATOM   1635  H10 ccc    69      69.140  68.190  46.880  1.00  0.00            
ATOM   1636  H11 ccc    69      69.260  66.620  46.280  1.00  0.00            
ATOM   1637  N1  ccc    70      60.100  72.160  33.000  1.00  0.00            
ATOM   1638  H4  ccc    70      59.770  71.910  33.930  1.00  0.00            
ATOM   1639  C3  ccc    70      59.100  71.980  31.930  1.00  0.00            
ATOM   1640  C4  ccc    70      58.450  73.360  31.550  1.00  0.00            
ATOM   1641  H5  ccc    70      58.330  71.240  32.200  1.00  0.00            
ATOM   1642  H6  ccc    70      59.540  71.680  30.970  1.00  0.00            
ATOM   1643  H7  ccc    70      57.620  73.490  32.260  1.00  0.00            
ATOM   1644  H8  ccc    70      59.170  74.180  31.620  1.00  0.00            
ATOM   1645  N2  ccc    70      57.890  73.240  30.080  1.00  0.00            
ATOM   1646  H9  ccc    70      57.560  74.140  29.690  1.00  0.00            
ATOM   1647  H10 ccc    70      58.630  72.890  29.460  1.00  0.00            
ATOM   1648  H11 ccc    70      57.030  72.680  30.140  1.00  0.00            
ATOM   1649  N1  ccc    71      60.220  76.410  38.370  1.00  0.00            
ATOM   1650  H4  ccc    71      59.970  76.790  37.470  1.00  0.00            
ATOM   1651  C3  ccc    71      59.260  76.610  39.550  1.00  0.00            
ATOM   1652  C4  ccc    71      59.950  77.320  40.750  1.00  0.00            
ATOM   1653  H5  ccc    71      58.830  75.640  39.820  1.00  0.00            
ATOM   1654  H6  ccc    71      58.380  77.180  39.240  1.00  0.00            
ATOM   1655  H7  ccc    71      60.930  76.920  41.030  1.00  0.00            
ATOM   1656  H8  ccc    71      60.260  78.330  40.490  1.00  0.00            
ATOM   1657  N2  ccc    71      59.010  77.340  41.960  1.00  0.00            
ATOM   1658  H9  ccc    71      58.360  76.560  42.110  1.00  0.00            
ATOM   1659  H10 ccc    71      59.490  77.410  42.870  1.00  0.00            
ATOM   1660  H11 ccc    71      58.330  78.100  41.790  1.00  0.00            
ATOM   1661  N1  ccc    72      77.570  66.420  30.660  1.00  0.00            
ATOM   1662  H4  ccc    72      78.380  67.010  30.660  1.00  0.00            
ATOM   1663  C3  ccc    72      77.590  65.000  30.990  1.00  0.00            
ATOM   1664  C4  ccc    72      78.000  64.710  32.460  1.00  0.00            
ATOM   1665  H5  ccc    72      78.280  64.520  30.280  1.00  0.00            
ATOM   1666  H6  ccc    72      76.620  64.530  30.770  1.00  0.00            
ATOM   1667  H7  ccc    72      78.820  65.350  32.770  1.00  0.00            
ATOM   1668  H8  ccc    72      77.130  64.970  33.080  1.00  0.00            
ATOM   1669  N2  ccc    72      78.520  63.320  32.670  1.00  0.00            
ATOM   1670  H9  ccc    72      78.720  63.070  33.650  1.00  0.00            
ATOM   1671  H10 ccc    72      77.800  62.620  32.460  1.00  0.00            
ATOM   1672  H11 ccc    72      79.340  63.070  32.100  1.00  0.00            
ATOM   1673  N1  ccc    73      77.690  73.500  27.140  1.00  0.00            
ATOM   1674  H4  ccc    73      77.920  74.100  27.930  1.00  0.00            
ATOM   1675  C3  ccc    73      78.290  73.900  25.820  1.00  0.00            
ATOM   1676  C4  ccc    73      79.200  75.130  25.760  1.00  0.00            
ATOM   1677  H5  ccc    73      77.550  74.060  25.030  1.00  0.00            
ATOM   1678  H6  ccc    73      78.830  73.050  25.380  1.00  0.00            
ATOM   1679  H7  ccc    73      79.160  75.430  24.710  1.00  0.00            
ATOM   1680  H8  ccc    73      78.760  75.940  26.350  1.00  0.00            
ATOM   1681  N2  ccc    73      80.650  74.970  26.010  1.00  0.00            
ATOM   1682  H9  ccc    73      80.780  74.470  26.900  1.00  0.00            
ATOM   1683  H10 ccc    73      81.150  74.360  25.350  1.00  0.00            
ATOM   1684  H11 ccc    73      81.180  75.840  26.170  1.00  0.00            
ATOM   1685  N1  ccc    74      53.330  90.830  29.060  1.00  0.00            
ATOM   1686  H4  ccc    74      52.580  90.200  29.290  1.00  0.00            
ATOM   1687  C3  ccc    74      53.340  92.110  29.750  1.00  0.00            
ATOM   1688  C4  ccc    74      52.690  93.350  29.020  1.00  0.00            
ATOM   1689  H5  ccc    74      54.380  92.390  29.970  1.00  0.00            
ATOM   1690  H6  ccc    74      52.790  92.090  30.690  1.00  0.00            
ATOM   1691  H7  ccc    74      52.730  94.240  29.640  1.00  0.00            
ATOM   1692  H8  ccc    74      53.210  93.680  28.120  1.00  0.00            
ATOM   1693  N2  ccc    74      51.210  93.120  28.680  1.00  0.00            
ATOM   1694  H9  ccc    74      51.050  92.370  28.000  1.00  0.00            
ATOM   1695  H10 ccc    74      50.680  92.980  29.550  1.00  0.00            
ATOM   1696  H11 ccc    74      50.940  94.030  28.290  1.00  0.00            
ATOM   1697  N1  ccc    75      52.530  82.630  26.010  1.00  0.00            
ATOM   1698  H4  ccc    75      53.420  82.170  26.110  1.00  0.00            
ATOM   1699  C3  ccc    75      51.460  81.950  25.200  1.00  0.00            
ATOM   1700  C4  ccc    75      50.690  80.840  25.980  1.00  0.00            
ATOM   1701  H5  ccc    75      51.860  81.590  24.240  1.00  0.00            
ATOM   1702  H6  ccc    75      50.730  82.730  24.950  1.00  0.00            
ATOM   1703  H7  ccc    75      49.810  80.580  25.380  1.00  0.00            
ATOM   1704  H8  ccc    75      51.270  79.930  26.110  1.00  0.00            
ATOM   1705  N2  ccc    75      50.170  81.160  27.310  1.00  0.00            
ATOM   1706  H9  ccc    75      49.460  81.900  27.310  1.00  0.00            
ATOM   1707  H10 ccc    75      49.580  80.390  27.670  1.00  0.00            
ATOM   1708  H11 ccc    75      50.880  81.300  28.050  1.00  0.00            
ATOM   1709  N1  ccc    76      74.430  90.300  29.390  1.00  0.00            
ATOM   1710  H4  ccc    76      73.690  90.810  28.920  1.00  0.00            
ATOM   1711  C3  ccc    76      75.830  90.400  28.970  1.00  0.00            
ATOM   1712  C4  ccc    76      76.200  91.730  28.320  1.00  0.00            
ATOM   1713  H5  ccc    76      76.040  89.550  28.310  1.00  0.00            
ATOM   1714  H6  ccc    76      76.520  90.380  29.820  1.00  0.00            
ATOM   1715  H7  ccc    76      75.530  91.910  27.480  1.00  0.00            
ATOM   1716  H8  ccc    76      76.120  92.590  28.990  1.00  0.00            
ATOM   1717  N2  ccc    76      77.640  91.670  27.890  1.00  0.00            
ATOM   1718  H9  ccc    76      77.710  90.960  27.150  1.00  0.00            
ATOM   1719  H10 ccc    76      77.950  92.540  27.450  1.00  0.00            
ATOM   1720  H11 ccc    76      78.420  91.370  28.490  1.00  0.00            
ATOM   1721  N1  ccc    77      70.950  92.830  35.030  1.00  0.00            
ATOM   1722  H4  ccc    77      71.510  92.020  35.250  1.00  0.00            
ATOM   1723  C3  ccc    77      71.230  94.150  35.720  1.00  0.00            
ATOM   1724  C4  ccc    77      72.670  94.310  36.310  1.00  0.00            
ATOM   1725  H5  ccc    77      70.620  94.200  36.630  1.00  0.00            
ATOM   1726  H6  ccc    77      71.000  95.010  35.090  1.00  0.00            
ATOM   1727  H7  ccc    77      72.750  95.320  36.730  1.00  0.00            
ATOM   1728  H8  ccc    77      72.780  93.500  37.030  1.00  0.00            
ATOM   1729  N2  ccc    77      73.740  94.080  35.290  1.00  0.00            
ATOM   1730  H9  ccc    77      74.710  94.110  35.610  1.00  0.00            
ATOM   1731  H10 ccc    77      73.510  93.190  34.830  1.00  0.00            
ATOM   1732  H11 ccc    77      73.850  94.860  34.630  1.00  0.00            
ATOM   1733  N1  ccc    78      54.530  56.740  35.500  1.00  0.00            
ATOM   1734  H4  ccc    78      54.570  57.430  36.240  1.00  0.00            
ATOM   1735  C3  ccc    78      53.540  55.640  35.400  1.00  0.00            
ATOM   1736  C4  ccc    78      52.610  55.660  34.100  1.00  0.00            
ATOM   1737  H5  ccc    78      52.820  55.660  36.230  1.00  0.00            
ATOM   1738  H6  ccc    78      54.150  54.740  35.560  1.00  0.00            
ATOM   1739  H7  ccc    78      53.300  55.690  33.260  1.00  0.00            
ATOM   1740  H8  ccc    78      51.990  54.760  34.060  1.00  0.00            
ATOM   1741  N2  ccc    78      51.720  56.930  33.940  1.00  0.00            
ATOM   1742  H9  ccc    78      52.240  57.810  34.050  1.00  0.00            
ATOM   1743  H10 ccc    78      51.370  57.000  32.980  1.00  0.00            
ATOM   1744  H11 ccc    78      51.020  57.070  34.680  1.00  0.00            
ATOM   1745  N1  ccc    79      59.650  56.160  39.970  1.00  0.00            
ATOM   1746  H4  ccc    79      58.650  56.330  39.950  1.00  0.00            
ATOM   1747  C3  ccc    79      60.260  55.450  41.080  1.00  0.00            
ATOM   1748  C4  ccc    79      59.570  54.090  41.250  1.00  0.00            
ATOM   1749  H5  ccc    79      60.270  56.040  42.000  1.00  0.00            
ATOM   1750  H6  ccc    79      61.340  55.290  40.990  1.00  0.00            
ATOM   1751  H7  ccc    79      59.570  53.490  40.330  1.00  0.00            
ATOM   1752  H8  ccc    79      60.180  53.490  41.930  1.00  0.00            
ATOM   1753  N2  ccc    79      58.080  54.050  41.740  1.00  0.00            
ATOM   1754  H9  ccc    79      57.460  54.570  41.100  1.00  0.00            
ATOM   1755  H10 ccc    79      57.770  53.070  41.850  1.00  0.00            
ATOM   1756  H11 ccc    79      58.050  54.560  42.630  1.00  0.00            
ATOM   1757  N1  ccc    80      51.980  57.380  25.210  1.00  0.00            
ATOM   1758  H4  ccc    80      52.440  57.180  24.330  1.00  0.00            
ATOM   1759  C3  ccc    80      50.630  56.930  25.410  1.00  0.00            
ATOM   1760  C4  ccc    80      49.790  57.250  24.110  1.00  0.00            
ATOM   1761  H5  ccc    80      50.270  57.390  26.340  1.00  0.00            
ATOM   1762  H6  ccc    80      50.660  55.850  25.570  1.00  0.00            
ATOM   1763  H7  ccc    80      48.780  57.320  24.510  1.00  0.00            
ATOM   1764  H8  ccc    80      50.030  58.280  23.820  1.00  0.00            
ATOM   1765  N2  ccc    80      49.830  56.310  22.930  1.00  0.00            
ATOM   1766  H9  ccc    80      49.590  55.350  23.210  1.00  0.00            
ATOM   1767  H10 ccc    80      49.220  56.630  22.170  1.00  0.00            
ATOM   1768  H11 ccc    80      50.790  56.210  22.540  1.00  0.00            
ATOM   1769  N1  ccc    81      58.330  58.280  21.060  1.00  0.00            
ATOM   1770  H4  ccc    81      58.200  59.260  21.270  1.00  0.00            
ATOM   1771  C3  ccc    81      58.610  57.920  19.720  1.00  0.00            
ATOM   1772  C4  ccc    81      58.900  59.120  18.880  1.00  0.00            
ATOM   1773  H5  ccc    81      57.750  57.390  19.290  1.00  0.00            
ATOM   1774  H6  ccc    81      59.480  57.270  19.790  1.00  0.00            
ATOM   1775  H7  ccc    81      57.980  59.690  18.760  1.00  0.00            
ATOM   1776  H8  ccc    81      59.580  59.820  19.370  1.00  0.00            
ATOM   1777  N2  ccc    81      59.260  58.900  17.400  1.00  0.00            
ATOM   1778  H9  ccc    81      60.130  58.360  17.280  1.00  0.00            
ATOM   1779  H10 ccc    81      58.450  58.590  16.840  1.00  0.00            
ATOM   1780  H11 ccc    81      59.430  59.760  16.850  1.00  0.00            
ATOM   1781  N1  ccc    82      54.890  64.600  43.250  1.00  0.00            
ATOM   1782  H4  ccc    82      55.800  64.870  42.920  1.00  0.00            
ATOM   1783  C3  ccc    82      54.630  63.860  44.490  1.00  0.00            
ATOM   1784  C4  ccc    82      55.990  63.580  45.200  1.00  0.00            
ATOM   1785  H5  ccc    82      54.140  62.890  44.340  1.00  0.00            
ATOM   1786  H6  ccc    82      53.920  64.510  45.000  1.00  0.00            
ATOM   1787  H7  ccc    82      55.780  63.120  46.170  1.00  0.00            
ATOM   1788  H8  ccc    82      56.530  62.850  44.590  1.00  0.00            
ATOM   1789  N2  ccc    82      56.910  64.760  45.370  1.00  0.00            
ATOM   1790  H9  ccc    82      56.700  65.300  46.230  1.00  0.00            
ATOM   1791  H10 ccc    82      57.810  64.280  45.470  1.00  0.00            
ATOM   1792  H11 ccc    82      56.960  65.470  44.630  1.00  0.00            
ATOM   1793  N1  ccc    83      53.150  64.120  36.330  1.00  0.00            
ATOM   1794  H4  ccc    83      53.480  63.790  37.230  1.00  0.00            
ATOM   1795  C3  ccc    83      52.060  63.540  35.600  1.00  0.00            
ATOM   1796  C4  ccc    83      52.570  62.730  34.430  1.00  0.00            
ATOM   1797  H5  ccc    83      51.430  64.310  35.150  1.00  0.00            
ATOM   1798  H6  ccc    83      51.500  62.890  36.290  1.00  0.00            
ATOM   1799  H7  ccc    83      52.650  63.470  33.640  1.00  0.00            
ATOM   1800  H8  ccc    83      53.550  62.280  34.620  1.00  0.00            
ATOM   1801  N2  ccc    83      51.690  61.620  33.840  1.00  0.00            
ATOM   1802  H9  ccc    83      52.260  61.040  33.210  1.00  0.00            
ATOM   1803  H10 ccc    83      51.290  60.990  34.550  1.00  0.00            
ATOM   1804  H11 ccc    83      50.910  62.090  33.360  1.00  0.00            
ATOM   1805  N1  ccc    84      54.800  55.540  30.050  1.00  0.00            
ATOM   1806  H4  ccc    84      55.620  55.420  29.460  1.00  0.00            
ATOM   1807  C3  ccc    84      54.160  54.400  30.660  1.00  0.00            
ATOM   1808  C4  ccc    84      54.800  53.090  30.210  1.00  0.00            
ATOM   1809  H5  ccc    84      53.070  54.410  30.520  1.00  0.00            
ATOM   1810  H6  ccc    84      54.390  54.430  31.730  1.00  0.00            
ATOM   1811  H7  ccc    84      54.070  52.300  30.070  1.00  0.00            
ATOM   1812  H8  ccc    84      55.170  53.240  29.200  1.00  0.00            
ATOM   1813  N2  ccc    84      56.030  52.610  30.890  1.00  0.00            
ATOM   1814  H9  ccc    84      56.500  51.840  30.380  1.00  0.00            
ATOM   1815  H10 ccc    84      56.760  53.340  30.910  1.00  0.00            
ATOM   1816  H11 ccc    84      55.890  52.310  31.860  1.00  0.00            
ATOM   1817  N1  ccc    85      60.110  57.000  28.630  1.00  0.00            
ATOM   1818  H4  ccc    85      59.160  56.750  28.390  1.00  0.00            
ATOM   1819  C3  ccc    85      61.100  56.900  27.580  1.00  0.00            
ATOM   1820  C4  ccc    85      60.630  55.960  26.390  1.00  0.00            
ATOM   1821  H5  ccc    85      61.960  56.400  28.050  1.00  0.00            
ATOM   1822  H6  ccc    85      61.430  57.930  27.400  1.00  0.00            
ATOM   1823  H7  ccc    85      60.580  54.950  26.780  1.00  0.00            
ATOM   1824  H8  ccc    85      59.690  56.230  25.910  1.00  0.00            
ATOM   1825  N2  ccc    85      61.660  56.000  25.210  1.00  0.00            
ATOM   1826  H9  ccc    85      62.530  55.560  25.530  1.00  0.00            
ATOM   1827  H10 ccc    85      61.370  55.570  24.310  1.00  0.00            
ATOM   1828  H11 ccc    85      61.930  56.980  25.030  1.00  0.00            
ATOM   1829  N1  ccc    86      71.420  80.310  19.830  1.00  0.00            
ATOM   1830  H4  ccc    86      71.340  79.340  19.570  1.00  0.00            
ATOM   1831  C3  ccc    86      72.640  81.030  19.310  1.00  0.00            
ATOM   1832  C4  ccc    86      73.760  80.710  20.300  1.00  0.00            
ATOM   1833  H5  ccc    86      72.410  82.080  19.140  1.00  0.00            
ATOM   1834  H6  ccc    86      72.910  80.680  18.310  1.00  0.00            
ATOM   1835  H7  ccc    86      73.940  79.640  20.200  1.00  0.00            
ATOM   1836  H8  ccc    86      74.580  81.380  20.020  1.00  0.00            
ATOM   1837  N2  ccc    86      73.520  81.150  21.720  1.00  0.00            
ATOM   1838  H9  ccc    86      72.930  80.530  22.300  1.00  0.00            
ATOM   1839  H10 ccc    86      74.420  81.110  22.220  1.00  0.00            
ATOM   1840  H11 ccc    86      73.110  82.090  21.830  1.00  0.00            
ATOM   1841  N1  ccc    87      64.760  76.760  21.150  1.00  0.00            
ATOM   1842  H4  ccc    87      64.370  77.390  21.840  1.00  0.00            
ATOM   1843  C3  ccc    87      63.810  75.910  20.410  1.00  0.00            
ATOM   1844  C4  ccc    87      63.640  76.310  18.910  1.00  0.00            
ATOM   1845  H5  ccc    87      62.840  75.950  20.940  1.00  0.00            
ATOM   1846  H6  ccc    87      64.140  74.870  20.420  1.00  0.00            
ATOM   1847  H7  ccc    87      63.500  77.380  18.730  1.00  0.00            
ATOM   1848  H8  ccc    87      64.460  76.050  18.240  1.00  0.00            
ATOM   1849  N2  ccc    87      62.360  75.630  18.290  1.00  0.00            
ATOM   1850  H9  ccc    87      61.520  76.110  18.620  1.00  0.00            
ATOM   1851  H10 ccc    87      62.310  75.630  17.260  1.00  0.00            
ATOM   1852  H11 ccc    87      62.230  74.630  18.520  1.00  0.00            
ATOM   1853  N1  ccc    88      71.220  64.790  27.530  1.00  0.00            
ATOM   1854  H4  ccc    88      70.510  64.710  28.250  1.00  0.00            
ATOM   1855  C3  ccc    88      71.790  63.530  26.930  1.00  0.00            
ATOM   1856  C4  ccc    88      70.870  62.330  27.080  1.00  0.00            
ATOM   1857  H5  ccc    88      72.670  63.300  27.540  1.00  0.00            
ATOM   1858  H6  ccc    88      72.210  63.690  25.940  1.00  0.00            
ATOM   1859  H7  ccc    88      69.840  62.530  26.770  1.00  0.00            
ATOM   1860  H8  ccc    88      71.270  61.600  26.370  1.00  0.00            
ATOM   1861  N2  ccc    88      70.640  61.730  28.480  1.00  0.00            
ATOM   1862  H9  ccc    88      70.230  62.380  29.160  1.00  0.00            
ATOM   1863  H10 ccc    88      69.940  60.980  28.570  1.00  0.00            
ATOM   1864  H11 ccc    88      71.490  61.310  28.880  1.00  0.00            
ATOM   1865  N1  ccc    89      67.870  69.290  28.610  1.00  0.00            
ATOM   1866  H4  ccc    89      67.620  68.340  28.830  1.00  0.00            
ATOM   1867  C3  ccc    89      67.870  69.690  27.140  1.00  0.00            
ATOM   1868  C4  ccc    89      67.130  68.680  26.250  1.00  0.00            
ATOM   1869  H5  ccc    89      68.890  69.860  26.760  1.00  0.00            
ATOM   1870  H6  ccc    89      67.460  70.700  27.060  1.00  0.00            
ATOM   1871  H7  ccc    89      67.620  67.700  26.240  1.00  0.00            
ATOM   1872  H8  ccc    89      66.170  68.430  26.710  1.00  0.00            
ATOM   1873  N2  ccc    89      66.750  69.000  24.840  1.00  0.00            
ATOM   1874  H9  ccc    89      67.500  68.970  24.140  1.00  0.00            
ATOM   1875  H10 ccc    89      65.990  68.360  24.570  1.00  0.00            
ATOM   1876  H11 ccc    89      66.350  69.950  24.780  1.00  0.00            
ATOM   1877  N1  ccc    90      59.700  90.430  36.490  1.00  0.00            
ATOM   1878  H4  ccc    90      60.520  90.130  37.010  1.00  0.00            
ATOM   1879  C3  ccc    90      58.910  91.580  36.990  1.00  0.00            
ATOM   1880  C4  ccc    90      59.600  92.960  36.770  1.00  0.00            
ATOM   1881  H5  ccc    90      58.770  91.400  38.060  1.00  0.00            
ATOM   1882  H6  ccc    90      57.910  91.590  36.540  1.00  0.00            
ATOM   1883  H7  ccc    90      59.790  93.130  35.710  1.00  0.00            
ATOM   1884  H8  ccc    90      59.010  93.760  37.220  1.00  0.00            
ATOM   1885  N2  ccc    90      61.050  93.050  37.300  1.00  0.00            
ATOM   1886  H9  ccc    90      61.700  92.460  36.750  1.00  0.00            
ATOM   1887  H10 ccc    90      61.380  94.020  37.200  1.00  0.00            
ATOM   1888  H11 ccc    90      61.170  92.760  38.280  1.00  0.00            
ATOM   1889  N1  ccc    91      63.770  91.110  29.800  1.00  0.00            
ATOM   1890  H4  ccc    91      63.110  90.610  29.220  1.00  0.00            
ATOM   1891  C3  ccc    91      64.260  92.450  29.350  1.00  0.00            
ATOM   1892  C4  ccc    91      63.820  93.690  30.250  1.00  0.00            
ATOM   1893  H5  ccc    91      63.910  92.630  28.320  1.00  0.00            
ATOM   1894  H6  ccc    91      65.350  92.350  29.340  1.00  0.00            
ATOM   1895  H7  ccc    91      64.110  94.580  29.680  1.00  0.00            
ATOM   1896  H8  ccc    91      62.740  93.650  30.380  1.00  0.00            
ATOM   1897  N2  ccc    91      64.540  93.750  31.570  1.00  0.00            
ATOM   1898  H9  ccc    91      64.550  92.850  32.060  1.00  0.00            
ATOM   1899  H10 ccc    91      65.540  93.990  31.470  1.00  0.00            
ATOM   1900  H11 ccc    91      64.040  94.470  32.110  1.00  0.00            
ATOM   1901  N1  ccc    92      56.630  86.690  23.360  1.00  0.00            
ATOM   1902  H4  ccc    92      57.140  87.550  23.490  1.00  0.00            
ATOM   1903  C3  ccc    92      55.130  86.660  23.430  1.00  0.00            
ATOM   1904  C4  ccc    92      54.480  86.880  22.080  1.00  0.00            
ATOM   1905  H5  ccc    92      54.810  87.460  24.110  1.00  0.00            
ATOM   1906  H6  ccc    92      54.770  85.740  23.910  1.00  0.00            
ATOM   1907  H7  ccc    92      54.780  87.890  21.780  1.00  0.00            
ATOM   1908  H8  ccc    92      54.870  86.120  21.410  1.00  0.00            
ATOM   1909  N2  ccc    92      52.960  86.710  22.130  1.00  0.00            
ATOM   1910  H9  ccc    92      52.690  85.820  22.590  1.00  0.00            
ATOM   1911  H10 ccc    92      52.500  87.500  22.600  1.00  0.00            
ATOM   1912  H11 ccc    92      52.590  86.610  21.180  1.00  0.00            
ATOM   1913  N1  ccc    93      59.980  82.380  18.510  1.00  0.00            
ATOM   1914  H4  ccc    93      59.000  82.260  18.760  1.00  0.00            
ATOM   1915  C3  ccc    93      60.300  82.430  17.070  1.00  0.00            
ATOM   1916  C4  ccc    93      59.920  83.820  16.380  1.00  0.00            
ATOM   1917  H5  ccc    93      59.690  81.630  16.630  1.00  0.00            
ATOM   1918  H6  ccc    93      61.320  82.080  16.840  1.00  0.00            
ATOM   1919  H7  ccc    93      60.560  84.630  16.740  1.00  0.00            
ATOM   1920  H8  ccc    93      60.020  83.760  15.290  1.00  0.00            
ATOM   1921  N2  ccc    93      58.520  84.220  16.670  1.00  0.00            
ATOM   1922  H9  ccc    93      58.300  85.130  16.240  1.00  0.00            
ATOM   1923  H10 ccc    93      57.870  83.450  16.450  1.00  0.00            
ATOM   1924  H11 ccc    93      58.270  84.250  17.670  1.00  0.00            
ATOM   1925  N1  ccc    94      66.370  89.820  20.520  1.00  0.00            
ATOM   1926  H4  ccc    94      66.560  88.830  20.380  1.00  0.00            
ATOM   1927  C3  ccc    94      67.350  90.780  20.090  1.00  0.00            
ATOM   1928  C4  ccc    94      68.690  90.200  19.440  1.00  0.00            
ATOM   1929  H5  ccc    94      67.480  91.510  20.900  1.00  0.00            
ATOM   1930  H6  ccc    94      66.750  91.400  19.410  1.00  0.00            
ATOM   1931  H7  ccc    94      68.490  89.560  18.580  1.00  0.00            
ATOM   1932  H8  ccc    94      69.190  91.110  19.110  1.00  0.00            
ATOM   1933  N2  ccc    94      69.560  89.410  20.510  1.00  0.00            
ATOM   1934  H9  ccc    94      70.470  89.190  20.070  1.00  0.00            
ATOM   1935  H10 ccc    94      69.760  90.160  21.190  1.00  0.00            
ATOM   1936  H11 ccc    94      69.070  88.610  20.920  1.00  0.00            
ATOM   1937  N1  ccc    95      61.760  92.030  25.460  1.00  0.00            
ATOM   1938  H4  ccc    95      61.910  92.100  24.460  1.00  0.00            
ATOM   1939  C3  ccc    95      61.100  93.180  26.090  1.00  0.00            
ATOM   1940  C4  ccc    95      59.610  92.830  26.310  1.00  0.00            
ATOM   1941  H5  ccc    95      61.140  94.090  25.480  1.00  0.00            
ATOM   1942  H6  ccc    95      61.500  93.330  27.100  1.00  0.00            
ATOM   1943  H7  ccc    95      59.590  92.170  27.180  1.00  0.00            
ATOM   1944  H8  ccc    95      59.020  93.680  26.660  1.00  0.00            
ATOM   1945  N2  ccc    95      58.720  92.390  25.090  1.00  0.00            
ATOM   1946  H9  ccc    95      58.610  91.370  24.950  1.00  0.00            
ATOM   1947  H10 ccc    95      57.770  92.750  25.230  1.00  0.00            
ATOM   1948  H11 ccc    95      59.120  92.740  24.210  1.00  0.00            
ATOM   1949  N1  ccc    96      67.830  84.310  37.000  1.00  0.00            
ATOM   1950  H4  ccc    96      68.230  85.190  37.310  1.00  0.00            
ATOM   1951  C3  ccc    96      66.880  83.580  37.810  1.00  0.00            
ATOM   1952  C4  ccc    96      66.430  84.460  39.010  1.00  0.00            
ATOM   1953  H5  ccc    96      67.370  82.690  38.220  1.00  0.00            
ATOM   1954  H6  ccc    96      66.020  83.350  37.170  1.00  0.00            
ATOM   1955  H7  ccc    96      65.990  85.410  38.700  1.00  0.00            
ATOM   1956  H8  ccc    96      65.640  83.950  39.560  1.00  0.00            
ATOM   1957  N2  ccc    96      67.490  84.610  40.100  1.00  0.00            
ATOM   1958  H9  ccc    96      68.200  85.260  39.750  1.00  0.00            
ATOM   1959  H10 ccc    96      67.020  84.990  40.940  1.00  0.00            
ATOM   1960  H11 ccc    96      68.040  83.790  40.380  1.00  0.00            
ATOM   1961  N1  ccc    97      75.750  83.760  32.910  1.00  0.00            
ATOM   1962  H4  ccc    97      75.380  83.770  31.970  1.00  0.00            
ATOM   1963  C3  ccc    97      77.150  83.350  33.300  1.00  0.00            
ATOM   1964  C4  ccc    97      78.040  84.570  33.670  1.00  0.00            
ATOM   1965  H5  ccc    97      77.560  82.730  32.490  1.00  0.00            
ATOM   1966  H6  ccc    97      77.260  82.750  34.210  1.00  0.00            
ATOM   1967  H7  ccc    97      77.530  85.260  34.340  1.00  0.00            
ATOM   1968  H8  ccc    97      78.970  84.230  34.140  1.00  0.00            
ATOM   1969  N2  ccc    97      78.600  85.380  32.490  1.00  0.00            
ATOM   1970  H9  ccc    97      77.860  85.660  31.830  1.00  0.00            
ATOM   1971  H10 ccc    97      78.970  86.290  32.820  1.00  0.00            
ATOM   1972  H11 ccc    97      79.310  84.870  31.940  1.00  0.00            
ATOM   1973  N1  ccc    98      72.080  69.060  15.990  1.00  0.00            
ATOM   1974  H4  ccc    98      72.120  69.760  16.710  1.00  0.00            
ATOM   1975  C3  ccc    98      72.980  67.940  16.100  1.00  0.00            
ATOM   1976  C4  ccc    98      74.280  68.190  15.280  1.00  0.00            
ATOM   1977  H5  ccc    98      72.420  67.080  15.700  1.00  0.00            
ATOM   1978  H6  ccc    98      73.180  67.700  17.150  1.00  0.00            
ATOM   1979  H7  ccc    98      74.820  69.070  15.620  1.00  0.00            
ATOM   1980  H8  ccc    98      74.910  67.300  15.320  1.00  0.00            
ATOM   1981  N2  ccc    98      74.030  68.380  13.780  1.00  0.00            
ATOM   1982  H9  ccc    98      73.800  69.380  13.750  1.00  0.00            
ATOM   1983  H10 ccc    98      74.910  68.150  13.300  1.00  0.00            
ATOM   1984  H11 ccc    98      73.210  67.880  13.410  1.00  0.00            
ATOM   1985  N1  ccc    99      66.390  72.050  12.440  1.00  0.00            
ATOM   1986  H4  ccc    99      67.240  71.820  11.940  1.00  0.00            
ATOM   1987  C3  ccc    99      65.050  71.780  11.800  1.00  0.00            
ATOM   1988  C4  ccc    99      65.230  70.970  10.460  1.00  0.00            
ATOM   1989  H5  ccc    99      64.590  72.760  11.660  1.00  0.00            
ATOM   1990  H6  ccc    99      64.450  71.230  12.520  1.00  0.00            
ATOM   1991  H7  ccc    99      65.780  70.050  10.630  1.00  0.00            
ATOM   1992  H8  ccc    99      64.220  70.740  10.110  1.00  0.00            
ATOM   1993  N2  ccc    99      65.870  71.720   9.370  1.00  0.00            
ATOM   1994  H9  ccc    99      65.690  71.330   8.430  1.00  0.00            
ATOM   1995  H10 ccc    99      65.570  72.710   9.350  1.00  0.00            
ATOM   1996  H11 ccc    99      66.890  71.620   9.410  1.00  0.00            
ATOM   1997  N1  ccc   100      76.350  64.480  22.060  1.00  0.00            
ATOM   1998  H4  ccc   100      76.340  65.390  22.520  1.00  0.00            
ATOM   1999  C3  ccc   100      77.610  63.790  21.680  1.00  0.00            
ATOM   2000  C4  ccc   100      78.850  64.560  22.090  1.00  0.00            
ATOM   2001  H5  ccc   100      77.620  63.610  20.600  1.00  0.00            
ATOM   2002  H6  ccc   100      77.680  62.850  22.260  1.00  0.00            
ATOM   2003  H7  ccc   100      79.720  64.170  21.550  1.00  0.00            
ATOM   2004  H8  ccc   100      78.730  65.600  21.800  1.00  0.00            
ATOM   2005  N2  ccc   100      79.160  64.440  23.570  1.00  0.00            
ATOM   2006  H9  ccc   100      78.400  64.950  24.040  1.00  0.00            
ATOM   2007  H10 ccc   100      79.150  63.480  23.950  1.00  0.00            
ATOM   2008  H11 ccc   100      80.100  64.760  23.840  1.00  0.00            
ATOM   2009  N1  ccc   101      68.620  63.730  18.390  1.00  0.00            
ATOM   2010  H4  ccc   101      69.400  64.140  17.890  1.00  0.00            
ATOM   2011  C3  ccc   101      67.610  63.080  17.630  1.00  0.00            
ATOM   2012  C4  ccc   101      68.240  62.020  16.790  1.00  0.00            
ATOM   2013  H5  ccc   101      66.990  63.750  17.010  1.00  0.00            
ATOM   2014  H6  ccc   101      66.940  62.560  18.320  1.00  0.00            
ATOM   2015  H7  ccc   101      68.900  62.470  16.050  1.00  0.00            
ATOM   2016  H8  ccc   101      68.900  61.460  17.450  1.00  0.00            
ATOM   2017  N2  ccc   101      67.220  61.140  16.100  1.00  0.00            
ATOM   2018  H9  ccc   101      66.400  60.770  16.610  1.00  0.00            
ATOM   2019  H10 ccc   101      66.780  61.680  15.340  1.00  0.00            
ATOM   2020  H11 ccc   101      67.710  60.350  15.660  1.00  0.00            
ATOM   2021  N1  ccc   102      85.260  79.310  48.180  1.00  0.00            
ATOM   2022  H4  ccc   102      85.110  80.270  48.470  1.00  0.00            
ATOM   2023  C3  ccc   102      86.220  78.480  49.060  1.00  0.00            
ATOM   2024  C4  ccc   102      87.630  79.050  49.160  1.00  0.00            
ATOM   2025  H5  ccc   102      86.310  77.510  48.550  1.00  0.00            
ATOM   2026  H6  ccc   102      85.710  78.340  50.020  1.00  0.00            
ATOM   2027  H7  ccc   102      88.160  78.440  49.890  1.00  0.00            
ATOM   2028  H8  ccc   102      88.010  78.840  48.150  1.00  0.00            
ATOM   2029  N2  ccc   102      87.800  80.510  49.520  1.00  0.00            
ATOM   2030  H9  ccc   102      87.700  80.530  50.550  1.00  0.00            
ATOM   2031  H10 ccc   102      88.730  80.900  49.280  1.00  0.00            
ATOM   2032  H11 ccc   102      87.140  81.200  49.140  1.00  0.00            
ATOM   2033  N1  ccc   103      84.890  84.970  41.770  1.00  0.00            
ATOM   2034  H4  ccc   103      84.740  84.190  41.140  1.00  0.00            
ATOM   2035  C3  ccc   103      84.990  86.350  41.290  1.00  0.00            
ATOM   2036  C4  ccc   103      84.220  86.550  39.940  1.00  0.00            
ATOM   2037  H5  ccc   103      86.040  86.650  41.280  1.00  0.00            
ATOM   2038  H6  ccc   103      84.490  86.980  42.020  1.00  0.00            
ATOM   2039  H7  ccc   103      83.310  85.940  39.990  1.00  0.00            
ATOM   2040  H8  ccc   103      83.910  87.590  39.870  1.00  0.00            
ATOM   2041  N2  ccc   103      84.960  86.330  38.610  1.00  0.00            
ATOM   2042  H9  ccc   103      84.320  86.270  37.800  1.00  0.00            
ATOM   2043  H10 ccc   103      85.720  87.010  38.460  1.00  0.00            
ATOM   2044  H11 ccc   103      85.430  85.420  38.680  1.00  0.00            
ATOM   2045  N1  ccc   104      68.000  78.580  44.460  1.00  0.00            
ATOM   2046  H4  ccc   104      67.720  77.610  44.610  1.00  0.00            
ATOM   2047  C3  ccc   104      66.980  79.600  44.410  1.00  0.00            
ATOM   2048  C4  ccc   104      66.800  80.020  42.930  1.00  0.00            
ATOM   2049  H5  ccc   104      67.310  80.540  44.880  1.00  0.00            
ATOM   2050  H6  ccc   104      66.020  79.240  44.780  1.00  0.00            
ATOM   2051  H7  ccc   104      67.760  80.480  42.690  1.00  0.00            
ATOM   2052  H8  ccc   104      66.560  79.150  42.320  1.00  0.00            
ATOM   2053  N2  ccc   104      65.920  81.220  42.680  1.00  0.00            
ATOM   2054  H9  ccc   104      65.740  81.510  41.710  1.00  0.00            
ATOM   2055  H10 ccc   104      64.980  81.060  43.080  1.00  0.00            
ATOM   2056  H11 ccc   104      66.250  82.010  43.250  1.00  0.00            
ATOM   2057  N1  ccc   105      72.570  74.330  49.250  1.00  0.00            
ATOM   2058  H4  ccc   105      72.260  73.650  48.570  1.00  0.00            
ATOM   2059  C3  ccc   105      72.190  74.090  50.650  1.00  0.00            
ATOM   2060  C4  ccc   105      70.660  74.330  50.790  1.00  0.00            
ATOM   2061  H5  ccc   105      72.770  74.660  51.390  1.00  0.00            
ATOM   2062  H6  ccc   105      72.350  73.040  50.920  1.00  0.00            
ATOM   2063  H7  ccc   105      70.400  74.280  51.850  1.00  0.00            
ATOM   2064  H8  ccc   105      70.290  75.310  50.470  1.00  0.00            
ATOM   2065  N2  ccc   105      69.890  73.210  50.180  1.00  0.00            
ATOM   2066  H9  ccc   105      70.000  73.220  49.160  1.00  0.00            
ATOM   2067  H10 ccc   105      70.250  72.310  50.550  1.00  0.00            
ATOM   2068  H11 ccc   105      68.940  73.540  50.380  1.00  0.00            
ATOM   2069  N1  ccc   106      85.650  73.070  22.580  1.00  0.00            
ATOM   2070  H4  ccc   106      86.090  72.980  21.670  1.00  0.00            
ATOM   2071  C3  ccc   106      84.360  72.330  22.820  1.00  0.00            
ATOM   2072  C4  ccc   106      83.580  72.030  21.540  1.00  0.00            
ATOM   2073  H5  ccc   106      83.730  72.880  23.520  1.00  0.00            
ATOM   2074  H6  ccc   106      84.740  71.420  23.290  1.00  0.00            
ATOM   2075  H7  ccc   106      82.730  72.720  21.550  1.00  0.00            
ATOM   2076  H8  ccc   106      84.110  72.230  20.610  1.00  0.00            
ATOM   2077  N2  ccc   106      82.930  70.660  21.500  1.00  0.00            
ATOM   2078  H9  ccc   106      83.590  69.880  21.630  1.00  0.00            
ATOM   2079  H10 ccc   106      82.250  70.570  22.270  1.00  0.00            
ATOM   2080  H11 ccc   106      82.520  70.470  20.570  1.00  0.00            
ATOM   2081  N1  ccc   107      88.370  68.960  19.400  1.00  0.00            
ATOM   2082  H4  ccc   107      87.460  68.600  19.660  1.00  0.00            
ATOM   2083  C3  ccc   107      88.850  68.620  18.060  1.00  0.00            
ATOM   2084  C4  ccc   107      89.080  67.070  18.160  1.00  0.00            
ATOM   2085  H5  ccc   107      89.800  69.080  17.770  1.00  0.00            
ATOM   2086  H6  ccc   107      88.120  68.770  17.250  1.00  0.00            
ATOM   2087  H7  ccc   107      89.510  66.910  19.150  1.00  0.00            
ATOM   2088  H8  ccc   107      88.110  66.580  18.200  1.00  0.00            
ATOM   2089  N2  ccc   107      90.000  66.530  17.060  1.00  0.00            
ATOM   2090  H9  ccc   107      90.290  65.560  17.240  1.00  0.00            
ATOM   2091  H10 ccc   107      89.620  66.680  16.120  1.00  0.00            
ATOM   2092  H11 ccc   107      90.960  66.920  17.110  1.00  0.00            
ATOM   2093  N1  ccc   108      92.010  74.430  20.350  1.00  0.00            
ATOM   2094  H4  ccc   108      91.490  75.240  20.020  1.00  0.00            
ATOM   2095  C3  ccc   108      92.740  73.640  19.390  1.00  0.00            
ATOM   2096  C4  ccc   108      92.180  72.200  19.280  1.00  0.00            
ATOM   2097  H5  ccc   108      93.820  73.590  19.570  1.00  0.00            
ATOM   2098  H6  ccc   108      92.610  74.120  18.410  1.00  0.00            
ATOM   2099  H7  ccc   108      92.860  71.660  18.620  1.00  0.00            
ATOM   2100  H8  ccc   108      92.090  71.830  20.300  1.00  0.00            
ATOM   2101  N2  ccc   108      90.820  72.280  18.720  1.00  0.00            
ATOM   2102  H9  ccc   108      90.230  72.950  19.240  1.00  0.00            
ATOM   2103  H10 ccc   108      90.950  72.600  17.750  1.00  0.00            
ATOM   2104  H11 ccc   108      90.390  71.340  18.630  1.00  0.00            
ATOM   2105  N1  ccc   109      95.220  76.540  27.090  1.00  0.00            
ATOM   2106  H4  ccc   109      95.410  75.710  26.550  1.00  0.00            
ATOM   2107  C3  ccc   109      96.170  76.950  28.140  1.00  0.00            
ATOM   2108  C4  ccc   109      95.890  76.470  29.640  1.00  0.00            
ATOM   2109  H5  ccc   109      96.250  78.050  28.130  1.00  0.00            
ATOM   2110  H6  ccc   109      97.130  76.540  27.810  1.00  0.00            
ATOM   2111  H7  ccc   109      94.960  76.890  30.020  1.00  0.00            
ATOM   2112  H8  ccc   109      95.950  75.400  29.840  1.00  0.00            
ATOM   2113  N2  ccc   109      96.960  77.070  30.470  1.00  0.00            
ATOM   2114  H9  ccc   109      96.650  76.960  31.450  1.00  0.00            
ATOM   2115  H10 ccc   109      97.780  76.450  30.470  1.00  0.00            
ATOM   2116  H11 ccc   109      97.270  78.020  30.220  1.00  0.00            
ATOM   2117  N1  ccc   110      88.500  44.020  38.220  1.00  0.00            
ATOM   2118  H4  ccc   110      87.620  43.520  38.110  1.00  0.00            
ATOM   2119  C3  ccc   110      89.740  43.250  38.350  1.00  0.00            
ATOM   2120  C4  ccc   110      89.520  41.700  38.540  1.00  0.00            
ATOM   2121  H5  ccc   110      90.370  43.600  39.170  1.00  0.00            
ATOM   2122  H6  ccc   110      90.280  43.460  37.420  1.00  0.00            
ATOM   2123  H7  ccc   110      90.510  41.250  38.510  1.00  0.00            
ATOM   2124  H8  ccc   110      89.110  41.530  39.540  1.00  0.00            
ATOM   2125  N2  ccc   110      88.670  41.110  37.430  1.00  0.00            
ATOM   2126  H9  ccc   110      89.200  41.250  36.550  1.00  0.00            
ATOM   2127  H10 ccc   110      88.430  40.120  37.590  1.00  0.00            
ATOM   2128  H11 ccc   110      87.740  41.550  37.350  1.00  0.00            
ATOM   2129  N1  ccc   111      86.840  51.230  34.310  1.00  0.00            
ATOM   2130  H4  ccc   111      86.740  50.440  33.690  1.00  0.00            
ATOM   2131  C3  ccc   111      87.980  52.080  34.050  1.00  0.00            
ATOM   2132  C4  ccc   111      87.780  53.410  33.280  1.00  0.00            
ATOM   2133  H5  ccc   111      88.720  51.490  33.510  1.00  0.00            
ATOM   2134  H6  ccc   111      88.400  52.350  35.020  1.00  0.00            
ATOM   2135  H7  ccc   111      88.600  54.110  33.440  1.00  0.00            
ATOM   2136  H8  ccc   111      87.620  53.180  32.220  1.00  0.00            
ATOM   2137  N2  ccc   111      86.520  54.140  33.690  1.00  0.00            
ATOM   2138  H9  ccc   111      86.800  54.940  34.270  1.00  0.00            
ATOM   2139  H10 ccc   111      86.030  54.550  32.880  1.00  0.00            
ATOM   2140  H11 ccc   111      85.750  53.640  34.160  1.00  0.00            
ATOM   2141  N1  ccc   112      87.400  51.530  46.890  1.00  0.00            
ATOM   2142  H4  ccc   112      86.830  51.360  47.710  1.00  0.00            
ATOM   2143  C3  ccc   112      88.700  50.910  46.850  1.00  0.00            
ATOM   2144  C4  ccc   112      88.850  50.070  48.120  1.00  0.00            
ATOM   2145  H5  ccc   112      89.600  51.540  46.850  1.00  0.00            
ATOM   2146  H6  ccc   112      88.750  50.270  45.960  1.00  0.00            
ATOM   2147  H7  ccc   112      88.000  49.450  48.420  1.00  0.00            
ATOM   2148  H8  ccc   112      89.800  49.530  48.070  1.00  0.00            
ATOM   2149  N2  ccc   112      89.100  50.950  49.300  1.00  0.00            
ATOM   2150  H9  ccc   112      89.920  51.540  49.130  1.00  0.00            
ATOM   2151  H10 ccc   112      88.300  51.570  49.480  1.00  0.00            
ATOM   2152  H11 ccc   112      89.370  50.340  50.090  1.00  0.00            
ATOM   2153  N1  ccc   113      88.270  54.800  43.150  1.00  0.00            
ATOM   2154  H4  ccc   113      88.330  54.290  44.030  1.00  0.00            
ATOM   2155  C3  ccc   113      88.450  53.990  41.960  1.00  0.00            
ATOM   2156  C4  ccc   113      89.120  52.630  42.380  1.00  0.00            
ATOM   2157  H5  ccc   113      89.100  54.510  41.250  1.00  0.00            
ATOM   2158  H6  ccc   113      87.510  53.920  41.400  1.00  0.00            
ATOM   2159  H7  ccc   113      88.310  52.040  42.810  1.00  0.00            
ATOM   2160  H8  ccc   113      89.540  52.090  41.520  1.00  0.00            
ATOM   2161  N2  ccc   113      90.240  52.700  43.320  1.00  0.00            
ATOM   2162  H9  ccc   113      90.810  51.840  43.330  1.00  0.00            
ATOM   2163  H10 ccc   113      91.030  53.330  43.140  1.00  0.00            
ATOM   2164  H11 ccc   113      89.890  52.890  44.270  1.00  0.00            
ATOM   2165  N1  ccc   114      67.580  52.850  45.910  1.00  0.00            
ATOM   2166  H4  ccc   114      67.000  52.930  45.080  1.00  0.00            
ATOM   2167  C3  ccc   114      67.120  52.090  47.040  1.00  0.00            
ATOM   2168  C4  ccc   114      67.420  50.570  46.960  1.00  0.00            
ATOM   2169  H5  ccc   114      66.060  52.280  47.280  1.00  0.00            
ATOM   2170  H6  ccc   114      67.620  52.280  48.000  1.00  0.00            
ATOM   2171  H7  ccc   114      66.880  50.020  46.180  1.00  0.00            
ATOM   2172  H8  ccc   114      68.450  50.370  46.680  1.00  0.00            
ATOM   2173  N2  ccc   114      67.060  49.910  48.290  1.00  0.00            
ATOM   2174  H9  ccc   114      66.040  49.930  48.440  1.00  0.00            
ATOM   2175  H10 ccc   114      67.320  48.920  48.190  1.00  0.00            
ATOM   2176  H11 ccc   114      67.410  50.370  49.140  1.00  0.00            
ATOM   2177  N1  ccc   115      75.450  52.750  43.420  1.00  0.00            
ATOM   2178  H4  ccc   115      74.990  52.400  44.250  1.00  0.00            
ATOM   2179  C3  ccc   115      76.390  51.830  42.820  1.00  0.00            
ATOM   2180  C4  ccc   115      77.790  52.370  42.400  1.00  0.00            
ATOM   2181  H5  ccc   115      75.920  51.320  41.970  1.00  0.00            
ATOM   2182  H6  ccc   115      76.610  51.050  43.560  1.00  0.00            
ATOM   2183  H7  ccc   115      78.340  51.630  41.810  1.00  0.00            
ATOM   2184  H8  ccc   115      77.650  53.210  41.720  1.00  0.00            
ATOM   2185  N2  ccc   115      78.670  52.820  43.520  1.00  0.00            
ATOM   2186  H9  ccc   115      78.380  53.600  44.130  1.00  0.00            
ATOM   2187  H10 ccc   115      78.840  52.070  44.200  1.00  0.00            
ATOM   2188  H11 ccc   115      79.580  53.080  43.120  1.00  0.00            
ATOM   2189  N1  ccc   116      65.990  51.820  28.360  1.00  0.00            
ATOM   2190  H4  ccc   116      66.140  50.820  28.410  1.00  0.00            
ATOM   2191  C3  ccc   116      66.430  52.440  27.100  1.00  0.00            
ATOM   2192  C4  ccc   116      65.320  52.390  26.080  1.00  0.00            
ATOM   2193  H5  ccc   116      67.370  52.050  26.710  1.00  0.00            
ATOM   2194  H6  ccc   116      66.610  53.510  27.250  1.00  0.00            
ATOM   2195  H7  ccc   116      64.610  53.130  26.440  1.00  0.00            
ATOM   2196  H8  ccc   116      65.570  52.590  25.030  1.00  0.00            
ATOM   2197  N2  ccc   116      64.520  51.150  26.040  1.00  0.00            
ATOM   2198  H9  ccc   116      64.960  50.300  25.640  1.00  0.00            
ATOM   2199  H10 ccc   116      64.230  50.850  26.980  1.00  0.00            
ATOM   2200  H11 ccc   116      63.620  51.290  25.560  1.00  0.00            
ATOM   2201  N1  ccc   117      64.810  47.850  34.670  1.00  0.00            
ATOM   2202  H4  ccc   117      65.690  48.340  34.680  1.00  0.00            
ATOM   2203  C3  ccc   117      64.780  46.380  34.420  1.00  0.00            
ATOM   2204  C4  ccc   117      66.170  45.870  34.070  1.00  0.00            
ATOM   2205  H5  ccc   117      64.050  46.140  33.650  1.00  0.00            
ATOM   2206  H6  ccc   117      64.430  45.980  35.390  1.00  0.00            
ATOM   2207  H7  ccc   117      66.810  46.290  34.840  1.00  0.00            
ATOM   2208  H8  ccc   117      66.120  44.790  34.200  1.00  0.00            
ATOM   2209  N2  ccc   117      66.650  46.130  32.670  1.00  0.00            
ATOM   2210  H9  ccc   117      67.020  47.100  32.610  1.00  0.00            
ATOM   2211  H10 ccc   117      67.470  45.550  32.440  1.00  0.00            
ATOM   2212  H11 ccc   117      65.890  45.980  31.990  1.00  0.00            
ATOM   2213  N1  ccc   118      91.530  71.280  35.300  1.00  0.00            
ATOM   2214  H4  ccc   118      91.390  70.300  35.530  1.00  0.00            
ATOM   2215  C3  ccc   118      91.590  71.780  33.900  1.00  0.00            
ATOM   2216  C4  ccc   118      93.020  71.720  33.390  1.00  0.00            
ATOM   2217  H5  ccc   118      91.180  72.790  33.770  1.00  0.00            
ATOM   2218  H6  ccc   118      90.900  71.200  33.270  1.00  0.00            
ATOM   2219  H7  ccc   118      92.970  72.170  32.400  1.00  0.00            
ATOM   2220  H8  ccc   118      93.560  72.320  34.120  1.00  0.00            
ATOM   2221  N2  ccc   118      93.590  70.380  33.260  1.00  0.00            
ATOM   2222  H9  ccc   118      93.130  69.990  32.420  1.00  0.00            
ATOM   2223  H10 ccc   118      94.580  70.540  33.020  1.00  0.00            
ATOM   2224  H11 ccc   118      93.430  69.730  34.040  1.00  0.00            
ATOM   2225  N1  ccc   119      92.710  71.160  43.560  1.00  0.00            
ATOM   2226  H4  ccc   119      92.010  70.430  43.650  1.00  0.00            
ATOM   2227  C3  ccc   119      93.530  71.620  44.710  1.00  0.00            
ATOM   2228  C4  ccc   119      92.930  71.050  46.020  1.00  0.00            
ATOM   2229  H5  ccc   119      93.540  72.720  44.740  1.00  0.00            
ATOM   2230  H6  ccc   119      94.600  71.420  44.680  1.00  0.00            
ATOM   2231  H7  ccc   119      93.340  71.620  46.850  1.00  0.00            
ATOM   2232  H8  ccc   119      91.850  71.170  46.030  1.00  0.00            
ATOM   2233  N2  ccc   119      93.190  69.560  46.320  1.00  0.00            
ATOM   2234  H9  ccc   119      92.430  69.290  46.960  1.00  0.00            
ATOM   2235  H10 ccc   119      93.170  68.950  45.490  1.00  0.00            
ATOM   2236  H11 ccc   119      94.150  69.440  46.670  1.00  0.00            
ATOM   2237  N1  ccc   120      91.960  81.050  32.340  1.00  0.00            
ATOM   2238  H4  ccc   120      91.860  81.450  33.260  1.00  0.00            
ATOM   2239  C3  ccc   120      92.380  81.960  31.240  1.00  0.00            
ATOM   2240  C4  ccc   120      91.250  82.220  30.200  1.00  0.00            
ATOM   2241  H5  ccc   120      93.210  81.470  30.710  1.00  0.00            
ATOM   2242  H6  ccc   120      92.770  82.870  31.720  1.00  0.00            
ATOM   2243  H7  ccc   120      91.000  81.170  30.020  1.00  0.00            
ATOM   2244  H8  ccc   120      90.440  82.730  30.710  1.00  0.00            
ATOM   2245  N2  ccc   120      91.600  82.960  28.900  1.00  0.00            
ATOM   2246  H9  ccc   120      91.880  83.930  29.110  1.00  0.00            
ATOM   2247  H10 ccc   120      92.400  82.560  28.390  1.00  0.00            
ATOM   2248  H11 ccc   120      90.800  83.050  28.260  1.00  0.00            
ATOM   2249  N1  ccc   121      85.950  81.460  33.920  1.00  0.00            
ATOM   2250  H4  ccc   121      86.580  81.550  33.140  1.00  0.00            
ATOM   2251  C3  ccc   121      84.480  81.310  33.660  1.00  0.00            
ATOM   2252  C4  ccc   121      83.900  82.250  32.650  1.00  0.00            
ATOM   2253  H5  ccc   121      83.920  81.450  34.590  1.00  0.00            
ATOM   2254  H6  ccc   121      84.290  80.320  33.210  1.00  0.00            
ATOM   2255  H7  ccc   121      84.260  82.000  31.650  1.00  0.00            
ATOM   2256  H8  ccc   121      82.830  82.070  32.550  1.00  0.00            
ATOM   2257  N2  ccc   121      84.010  83.690  33.040  1.00  0.00            
ATOM   2258  H9  ccc   121      85.000  83.960  33.120  1.00  0.00            
ATOM   2259  H10 ccc   121      83.630  84.360  32.360  1.00  0.00            
ATOM   2260  H11 ccc   121      83.530  83.800  33.940  1.00  0.00            
ATOM   2261  N1  ccc   122      69.530  80.210  36.480  1.00  0.00            
ATOM   2262  H4  ccc   122      69.100  80.250  37.390  1.00  0.00            
ATOM   2263  C3  ccc   122      69.200  79.120  35.530  1.00  0.00            
ATOM   2264  C4  ccc   122      68.180  79.510  34.470  1.00  0.00            
ATOM   2265  H5  ccc   122      68.830  78.330  36.200  1.00  0.00            
ATOM   2266  H6  ccc   122      70.020  78.610  35.000  1.00  0.00            
ATOM   2267  H7  ccc   122      68.660  80.020  33.630  1.00  0.00            
ATOM   2268  H8  ccc   122      67.740  78.600  34.040  1.00  0.00            
ATOM   2269  N2  ccc   122      67.070  80.320  35.020  1.00  0.00            
ATOM   2270  H9  ccc   122      67.300  81.320  35.070  1.00  0.00            
ATOM   2271  H10 ccc   122      66.200  80.250  34.460  1.00  0.00            
ATOM   2272  H11 ccc   122      66.750  80.030  35.960  1.00  0.00            
ATOM   2273  N1  ccc   123      70.750  83.090  42.750  1.00  0.00            
ATOM   2274  H4  ccc   123      71.750  82.920  42.830  1.00  0.00            
ATOM   2275  C3  ccc   123      70.120  84.070  43.620  1.00  0.00            
ATOM   2276  C4  ccc   123      71.170  84.740  44.520  1.00  0.00            
ATOM   2277  H5  ccc   123      69.330  83.580  44.200  1.00  0.00            
ATOM   2278  H6  ccc   123      69.670  84.900  43.060  1.00  0.00            
ATOM   2279  H7  ccc   123      70.720  85.490  45.170  1.00  0.00            
ATOM   2280  H8  ccc   123      71.690  84.120  45.240  1.00  0.00            
ATOM   2281  N2  ccc   123      72.240  85.470  43.750  1.00  0.00            
ATOM   2282  H9  ccc   123      72.770  86.090  44.380  1.00  0.00            
ATOM   2283  H10 ccc   123      72.850  84.840  43.220  1.00  0.00            
ATOM   2284  H11 ccc   123      71.640  86.030  43.120  1.00  0.00            
ATOM   2285  N1  ccc   124      65.250  61.690  41.040  1.00  0.00            
ATOM   2286  H4  ccc   124      64.570  62.030  41.710  1.00  0.00            
ATOM   2287  C3  ccc   124      64.930  60.580  40.100  1.00  0.00            
ATOM   2288  C4  ccc   124      64.050  59.400  40.690  1.00  0.00            
ATOM   2289  H5  ccc   124      65.830  60.070  39.770  1.00  0.00            
ATOM   2290  H6  ccc   124      64.510  61.000  39.180  1.00  0.00            
ATOM   2291  H7  ccc   124      64.730  58.750  41.240  1.00  0.00            
ATOM   2292  H8  ccc   124      63.200  59.730  41.290  1.00  0.00            
ATOM   2293  N2  ccc   124      63.540  58.460  39.650  1.00  0.00            
ATOM   2294  H9  ccc   124      63.100  57.650  40.100  1.00  0.00            
ATOM   2295  H10 ccc   124      62.780  58.950  39.150  1.00  0.00            
ATOM   2296  H11 ccc   124      64.270  58.120  39.020  1.00  0.00            
ATOM   2297  N1  ccc   125      62.530  68.020  42.850  1.00  0.00            
ATOM   2298  H4  ccc   125      63.050  68.020  43.710  1.00  0.00            
ATOM   2299  C3  ccc   125      61.040  68.070  42.880  1.00  0.00            
ATOM   2300  C4  ccc   125      60.480  68.620  44.190  1.00  0.00            
ATOM   2301  H5  ccc   125      60.830  66.990  42.850  1.00  0.00            
ATOM   2302  H6  ccc   125      60.650  68.680  42.050  1.00  0.00            
ATOM   2303  H7  ccc   125      59.440  68.910  44.010  1.00  0.00            
ATOM   2304  H8  ccc   125      60.480  67.790  44.900  1.00  0.00            
ATOM   2305  N2  ccc   125      61.230  69.840  44.780  1.00  0.00            
ATOM   2306  H9  ccc   125      61.340  70.540  44.040  1.00  0.00            
ATOM   2307  H10 ccc   125      60.760  70.280  45.590  1.00  0.00            
ATOM   2308  H11 ccc   125      62.150  69.510  45.110  1.00  0.00            
ATOM   2309  I   LIG   126      45.580  16.420   8.290  1.00  0.00            
ATOM   2310  I1  LIG   126      46.210  12.100   9.910  1.00  0.00            
ATOM   2311  I2  LIG   126      41.850  17.520   3.620  1.00  0.00            
ATOM   2312  I3  LIG   126      43.320   7.330   7.420  1.00  0.00            
ATOM   2313  CL  LIG   126      39.830  12.300   6.510  1.00  0.00            
ATOM   2314  CL1 LIG   126      42.100  10.430   0.970  1.00  0.00            
ATOM   2315  CL2 LIG   126      37.880  11.080   4.360  1.00  0.00            
ATOM   2316  CL3 LIG   126      39.020  10.140   1.570  1.00  0.00            
ATOM   2317  O   LIG   126      44.520  13.550   7.610  1.00  0.00            
ATOM   2318  O1  LIG   126      43.950  17.980   6.030  1.00  0.00            
ATOM   2319  O2  LIG   126      45.190   9.150   9.280  1.00  0.00            
ATOM   2320  O3  LIG   126      44.040  12.810   2.610  1.00  0.00            
ATOM   2321  O4  LIG   126      44.580  10.750   3.410  1.00  0.00            
ATOM   2322  C   LIG   126      42.730  12.450   5.680  1.00  0.00            
ATOM   2323  C1  LIG   126      43.020  13.910   5.750  1.00  0.00            
ATOM   2324  C2  LIG   126      43.340  11.640   6.580  1.00  0.00            
ATOM   2325  C3  LIG   126      41.800  11.900   4.690  1.00  0.00            
ATOM   2326  C4  LIG   126      43.910  14.370   6.710  1.00  0.00            
ATOM   2327  C5  LIG   126      44.270  12.180   7.580  1.00  0.00            
ATOM   2328  C6  LIG   126      42.450  14.840   4.870  1.00  0.00            
ATOM   2329  H   LIG   126      41.750  14.500   4.110  1.00  0.00            
ATOM   2330  C7  LIG   126      42.310  11.480   3.460  1.00  0.00            
ATOM   2331  C8  LIG   126      43.100  10.180   6.580  1.00  0.00            
ATOM   2332  C9  LIG   126      44.220  15.740   6.810  1.00  0.00            
ATOM   2333  C10 LIG   126      40.440  11.770   4.970  1.00  0.00            
ATOM   2334  C11 LIG   126      44.890  11.370   8.480  1.00  0.00            
ATOM   2335  C12 LIG   126      42.750  16.200   4.970  1.00  0.00            
ATOM   2336  C13 LIG   126      43.640  16.650   5.940  1.00  0.00            
ATOM   2337  C14 LIG   126      43.690   9.360   7.450  1.00  0.00            
ATOM   2338  C15 LIG   126      41.440  10.940   2.500  1.00  0.00            
ATOM   2339  C16 LIG   126      44.640   9.890   8.480  1.00  0.00            
ATOM   2340  C17 LIG   126      39.580  11.240   4.010  1.00  0.00            
ATOM   2341  C18 LIG   126      40.080  10.820   2.770  1.00  0.00            
ATOM   2342  C19 LIG   126      43.740  11.610   3.170  1.00  0.00            
ATOM   2343  H1  LIG   126      42.420   9.760   5.850  1.00  0.00            
ATOM   2344  I   LIG   127      51.370  46.180  14.580  1.00  0.00            
ATOM   2345  I1  LIG   127      52.730  47.700  10.400  1.00  0.00            
ATOM   2346  I2  LIG   127      52.690  40.550  16.470  1.00  0.00            
ATOM   2347  I3  LIG   127      55.930  44.130   6.610  1.00  0.00            
ATOM   2348  CL  LIG   127      57.130  42.300  12.350  1.00  0.00            
ATOM   2349  CL1 LIG   127      53.790  37.820   9.500  1.00  0.00            
ATOM   2350  CL2 LIG   127      58.490  39.540  11.660  1.00  0.00            
ATOM   2351  CL3 LIG   127      56.820  37.290  10.230  1.00  0.00            
ATOM   2352  O   LIG   127      52.970  45.030  12.140  1.00  0.00            
ATOM   2353  O1  LIG   127      51.530  43.570  16.420  1.00  0.00            
ATOM   2354  O2  LIG   127      54.350  46.620   7.880  1.00  0.00            
ATOM   2355  O3  LIG   127      51.890  40.150  11.260  1.00  0.00            
ATOM   2356  O4  LIG   127      52.340  40.990   9.190  1.00  0.00            
ATOM   2357  C   LIG   127      54.230  42.550  11.540  1.00  0.00            
ATOM   2358  C1  LIG   127      53.530  42.780  12.830  1.00  0.00            
ATOM   2359  C2  LIG   127      54.260  43.560  10.630  1.00  0.00            
ATOM   2360  C3  LIG   127      54.890  41.270  11.230  1.00  0.00            
ATOM   2361  C4  LIG   127      52.940  44.020  13.060  1.00  0.00            
ATOM   2362  C5  LIG   127      53.610  44.850  10.920  1.00  0.00            
ATOM   2363  C6  LIG   127      53.440  41.810  13.830  1.00  0.00            
ATOM   2364  H   LIG   127      53.900  40.840  13.680  1.00  0.00            
ATOM   2365  C7  LIG   127      54.140  40.270  10.600  1.00  0.00            
ATOM   2366  C8  LIG   127      54.930  43.410   9.330  1.00  0.00            
ATOM   2367  C9  LIG   127      52.270  44.290  14.260  1.00  0.00            
ATOM   2368  C10 LIG   127      56.220  41.040  11.560  1.00  0.00            
ATOM   2369  C11 LIG   127      53.640  45.870  10.030  1.00  0.00            
ATOM   2370  C12 LIG   127      52.780  42.070  15.030  1.00  0.00            
ATOM   2371  C13 LIG   127      52.190  43.320  15.240  1.00  0.00            
ATOM   2372  C14 LIG   127      54.970  44.390   8.420  1.00  0.00            
ATOM   2373  C15 LIG   127      54.740  39.050  10.290  1.00  0.00            
ATOM   2374  C16 LIG   127      54.320  45.710   8.700  1.00  0.00            
ATOM   2375  C17 LIG   127      56.810  39.820  11.250  1.00  0.00            
ATOM   2376  C18 LIG   127      56.080  38.820  10.620  1.00  0.00            
ATOM   2377  C19 LIG   127      52.740  40.510  10.250  1.00  0.00            
ATOM   2378  H1  LIG   127      55.410  42.470   9.090  1.00  0.00            
ATOM   2379  I   LIG   128      99.120  42.960  47.300  1.00  0.00            
ATOM   2380  I1  LIG   128      94.730  41.470  47.720  1.00  0.00            
ATOM   2381  I2  LIG   128     100.400  48.890  46.840  1.00  0.00            
ATOM   2382  I3  LIG   128      90.050  45.380  47.820  1.00  0.00            
ATOM   2383  CL  LIG   128      94.980  48.320  50.000  1.00  0.00            
ATOM   2384  CL1 LIG   128      93.480  50.810  44.440  1.00  0.00            
ATOM   2385  CL2 LIG   128      93.840  51.260  49.860  1.00  0.00            
ATOM   2386  CL3 LIG   128      93.090  52.510  47.070  1.00  0.00            
ATOM   2387  O   LIG   128      96.270  44.250  47.430  1.00  0.00            
ATOM   2388  O1  LIG   128     100.770  45.680  47.010  1.00  0.00            
ATOM   2389  O2  LIG   128      91.800  42.700  47.860  1.00  0.00            
ATOM   2390  O3  LIG   128      95.810  48.220  44.300  1.00  0.00            
ATOM   2391  O4  LIG   128      93.720  47.320  44.340  1.00  0.00            
ATOM   2392  C   LIG   128      95.250  46.920  47.340  1.00  0.00            
ATOM   2393  C1  LIG   128      96.700  46.630  47.250  1.00  0.00            
ATOM   2394  C2  LIG   128      94.390  45.870  47.470  1.00  0.00            
ATOM   2395  C3  LIG   128      94.730  48.290  47.300  1.00  0.00            
ATOM   2396  C4  LIG   128      97.130  45.310  47.310  1.00  0.00            
ATOM   2397  C5  LIG   128      94.900  44.480  47.520  1.00  0.00            
ATOM   2398  C6  LIG   128      97.670  47.630  47.120  1.00  0.00            
ATOM   2399  H   LIG   128      97.360  48.670  47.080  1.00  0.00            
ATOM   2400  C7  LIG   128      94.390  48.840  46.060  1.00  0.00            
ATOM   2401  C8  LIG   128      92.940  46.060  47.570  1.00  0.00            
ATOM   2402  C9  LIG   128      98.500  44.980  47.230  1.00  0.00            
ATOM   2403  C10 LIG   128      94.550  49.030  48.470  1.00  0.00            
ATOM   2404  C11 LIG   128      94.060  43.430  47.650  1.00  0.00            
ATOM   2405  C12 LIG   128      99.030  47.320  47.050  1.00  0.00            
ATOM   2406  C13 LIG   128      99.440  45.990  47.100  1.00  0.00            
ATOM   2407  C14 LIG   128      92.080  45.050  47.690  1.00  0.00            
ATOM   2408  C15 LIG   128      93.890  50.140  46.000  1.00  0.00            
ATOM   2409  C16 LIG   128      92.580  43.640  47.750  1.00  0.00            
ATOM   2410  C17 LIG   128      94.060  50.330  48.400  1.00  0.00            
ATOM   2411  C18 LIG   128      93.720  50.890  47.160  1.00  0.00            
ATOM   2412  C19 LIG   128      94.570  48.060  44.840  1.00  0.00            
ATOM   2413  H1  LIG   128      92.540  47.080  47.530  1.00  0.00            
ATOM   2414  I   LIG   129      35.790   5.160  12.400  1.00  0.00            
ATOM   2415  I1  LIG   129      39.910   7.320  12.360  1.00  0.00            
ATOM   2416  I2  LIG   129      34.420   1.070  16.680  1.00  0.00            
ATOM   2417  I3  LIG   129      44.140   6.170  16.610  1.00  0.00            
ATOM   2418  CL  LIG   129      38.630   5.070  19.110  1.00  0.00            
ATOM   2419  CL1 LIG   129      41.630  -0.390  18.450  1.00  0.00            
ATOM   2420  CL2 LIG   129      39.610   3.510  21.670  1.00  0.00            
ATOM   2421  CL3 LIG   129      41.120   0.760  21.340  1.00  0.00            
ATOM   2422  O   LIG   129      38.400   5.140  14.140  1.00  0.00            
ATOM   2423  O1  LIG   129      34.170   2.980  14.090  1.00  0.00            
ATOM   2424  O2  LIG   129      42.590   7.370  14.070  1.00  0.00            
ATOM   2425  O3  LIG   129      39.600   0.480  15.770  1.00  0.00            
ATOM   2426  O4  LIG   129      41.610   1.500  15.510  1.00  0.00            
ATOM   2427  C   LIG   129      39.260   3.750  16.470  1.00  0.00            
ATOM   2428  C1  LIG   129      37.920   3.520  15.870  1.00  0.00            
ATOM   2429  C2  LIG   129      40.090   4.650  15.870  1.00  0.00            
ATOM   2430  C3  LIG   129      39.700   3.030  17.680  1.00  0.00            
ATOM   2431  C4  LIG   129      37.560   4.240  14.730  1.00  0.00            
ATOM   2432  C5  LIG   129      39.660   5.380  14.670  1.00  0.00            
ATOM   2433  C6  LIG   129      36.990   2.620  16.410  1.00  0.00            
ATOM   2434  H   LIG   129      37.240   2.060  17.300  1.00  0.00            
ATOM   2435  C7  LIG   129      40.370   1.820  17.530  1.00  0.00            
ATOM   2436  C8  LIG   129      41.430   4.930  16.400  1.00  0.00            
ATOM   2437  C9  LIG   129      36.310   4.060  14.130  1.00  0.00            
ATOM   2438  C10 LIG   129      39.470   3.560  18.950  1.00  0.00            
ATOM   2439  C11 LIG   129      40.470   6.280  14.060  1.00  0.00            
ATOM   2440  C12 LIG   129      35.740   2.440  15.820  1.00  0.00            
ATOM   2441  C13 LIG   129      35.400   3.170  14.670  1.00  0.00            
ATOM   2442  C14 LIG   129      42.260   5.810  15.830  1.00  0.00            
ATOM   2443  C15 LIG   129      40.810   1.120  18.660  1.00  0.00            
ATOM   2444  C16 LIG   129      41.840   6.560  14.610  1.00  0.00            
ATOM   2445  C17 LIG   129      39.900   2.850  20.070  1.00  0.00            
ATOM   2446  C18 LIG   129      40.570   1.640  19.940  1.00  0.00            
ATOM   2447  C19 LIG   129      40.610   1.270  16.190  1.00  0.00            
ATOM   2448  H1  LIG   129      41.770   4.400  17.290  1.00  0.00            
ATOM   2449  I   LIG   130      87.120  55.710   6.000  1.00  0.00            
ATOM   2450  I1  LIG   130      89.520  52.740   8.660  1.00  0.00            
ATOM   2451  I2  LIG   130      83.230  59.680   8.460  1.00  0.00            
ATOM   2452  I3  LIG   130      88.890  52.670  14.730  1.00  0.00            
ATOM   2453  CL  LIG   130      87.620  58.360  12.780  1.00  0.00            
ATOM   2454  CL1 LIG   130      82.310  55.740  14.860  1.00  0.00            
ATOM   2455  CL2 LIG   130      86.270  59.440  15.420  1.00  0.00            
ATOM   2456  CL3 LIG   130      83.610  58.130  16.470  1.00  0.00            
ATOM   2457  O   LIG   130      87.370  55.060   9.060  1.00  0.00            
ATOM   2458  O1  LIG   130      84.960  58.050   6.270  1.00  0.00            
ATOM   2459  O2  LIG   130      89.840  52.010  11.740  1.00  0.00            
ATOM   2460  O3  LIG   130      82.900  55.330  11.450  1.00  0.00            
ATOM   2461  O4  LIG   130      84.020  53.710  12.580  1.00  0.00            
ATOM   2462  C   LIG   130      86.180  56.070  11.450  1.00  0.00            
ATOM   2463  C1  LIG   130      85.830  56.610  10.110  1.00  0.00            
ATOM   2464  C2  LIG   130      87.080  55.060  11.520  1.00  0.00            
ATOM   2465  C3  LIG   130      85.560  56.590  12.680  1.00  0.00            
ATOM   2466  C4  LIG   130      86.460  56.070   8.980  1.00  0.00            
ATOM   2467  C5  LIG   130      87.720  54.520  10.300  1.00  0.00            
ATOM   2468  C6  LIG   130      84.910  57.650   9.920  1.00  0.00            
ATOM   2469  H   LIG   130      84.420  58.090  10.780  1.00  0.00            
ATOM   2470  C7  LIG   130      84.380  56.010  13.140  1.00  0.00            
ATOM   2471  C8  LIG   130      87.480  54.460  12.800  1.00  0.00            
ATOM   2472  C9  LIG   130      86.170  56.550   7.700  1.00  0.00            
ATOM   2473  C10 LIG   130      86.150  57.650  13.380  1.00  0.00            
ATOM   2474  C11 LIG   130      88.620  53.520  10.350  1.00  0.00            
ATOM   2475  C12 LIG   130      84.620  58.140   8.640  1.00  0.00            
ATOM   2476  C13 LIG   130      85.260  57.580   7.530  1.00  0.00            
ATOM   2477  C14 LIG   130      88.370  53.470  12.900  1.00  0.00            
ATOM   2478  C15 LIG   130      83.780  56.480  14.310  1.00  0.00            
ATOM   2479  C16 LIG   130      89.020  52.920  11.670  1.00  0.00            
ATOM   2480  C17 LIG   130      85.540  58.120  14.540  1.00  0.00            
ATOM   2481  C18 LIG   130      84.360  57.540  15.010  1.00  0.00            
ATOM   2482  C19 LIG   130      83.770  54.900  12.390  1.00  0.00            
ATOM   2483  H1  LIG   130      87.030  54.840  13.720  1.00  0.00            
ATOM   2484  I   LIG   131      30.990  23.480  15.360  1.00  0.00            
ATOM   2485  I1  LIG   131      30.140  19.710  12.770  1.00  0.00            
ATOM   2486  I2  LIG   131      34.850  27.780  13.490  1.00  0.00            
ATOM   2487  I3  LIG   131      32.850  18.900   7.360  1.00  0.00            
ATOM   2488  CL  LIG   131      32.500  24.940   8.380  1.00  0.00            
ATOM   2489  CL1 LIG   131      38.530  23.230   8.680  1.00  0.00            
ATOM   2490  CL2 LIG   131      34.510  25.890   6.140  1.00  0.00            
ATOM   2491  CL3 LIG   131      37.530  25.030   6.290  1.00  0.00            
ATOM   2492  O   LIG   131      31.920  22.350  12.590  1.00  0.00            
ATOM   2493  O1  LIG   131      32.730  26.150  15.310  1.00  0.00            
ATOM   2494  O2  LIG   131      31.030  18.490   9.970  1.00  0.00            
ATOM   2495  O3  LIG   131      36.860  23.210  11.730  1.00  0.00            
ATOM   2496  O4  LIG   131      36.450  21.240  10.670  1.00  0.00            
ATOM   2497  C   LIG   131      33.710  23.230  10.550  1.00  0.00            
ATOM   2498  C1  LIG   131      33.480  24.020  11.790  1.00  0.00            
ATOM   2499  C2  LIG   131      33.050  22.050  10.410  1.00  0.00            
ATOM   2500  C3  LIG   131      34.630  23.690   9.500  1.00  0.00            
ATOM   2501  C4  LIG   131      32.590  23.530  12.740  1.00  0.00            
ATOM   2502  C5  LIG   131      32.120  21.580  11.450  1.00  0.00            
ATOM   2503  C6  LIG   131      34.110  25.250  12.030  1.00  0.00            
ATOM   2504  H   LIG   131      34.800  25.650  11.300  1.00  0.00            
ATOM   2505  C7  LIG   131      35.970  23.300   9.570  1.00  0.00            
ATOM   2506  C8  LIG   131      33.220  21.210   9.220  1.00  0.00            
ATOM   2507  C9  LIG   131      32.340  24.250  13.920  1.00  0.00            
ATOM   2508  C10 LIG   131      34.180  24.480   8.440  1.00  0.00            
ATOM   2509  C11 LIG   131      31.450  20.410  11.320  1.00  0.00            
ATOM   2510  C12 LIG   131      33.860  25.960  13.210  1.00  0.00            
ATOM   2511  C13 LIG   131      32.970  25.460  14.150  1.00  0.00            
ATOM   2512  C14 LIG   131      32.570  20.040   9.060  1.00  0.00            
ATOM   2513  C15 LIG   131      36.860  23.720   8.570  1.00  0.00            
ATOM   2514  C16 LIG   131      31.630  19.550  10.100  1.00  0.00            
ATOM   2515  C17 LIG   131      35.070  24.890   7.460  1.00  0.00            
ATOM   2516  C18 LIG   131      36.410  24.520   7.520  1.00  0.00            
ATOM   2517  C19 LIG   131      36.440  22.470  10.670  1.00  0.00            
ATOM   2518  H1  LIG   131      33.900  21.530   8.430  1.00  0.00            
ATOM   2519  I   LIG   132      76.760  22.520   8.900  1.00  0.00            
ATOM   2520  I1  LIG   132      72.170  23.020   9.480  1.00  0.00            
ATOM   2521  I2  LIG   132      79.330  23.200   3.440  1.00  0.00            
ATOM   2522  I3  LIG   132      68.510  24.400   4.790  1.00  0.00            
ATOM   2523  CL  LIG   132      74.080  26.670   3.530  1.00  0.00            
ATOM   2524  CL1 LIG   132      72.940  21.920  -0.410  1.00  0.00            
ATOM   2525  CL2 LIG   132      73.640  27.260   0.470  1.00  0.00            
ATOM   2526  CL3 LIG   132      73.060  24.870  -1.510  1.00  0.00            
ATOM   2527  O   LIG   132      74.280  23.190   7.100  1.00  0.00            
ATOM   2528  O1  LIG   132      78.970  22.650   6.600  1.00  0.00            
ATOM   2529  O2  LIG   132      69.600  23.700   7.720  1.00  0.00            
ATOM   2530  O3  LIG   132      74.600  21.020   2.510  1.00  0.00            
ATOM   2531  O4  LIG   132      72.370  21.070   2.940  1.00  0.00            
ATOM   2532  C   LIG   132      73.900  23.760   4.330  1.00  0.00            
ATOM   2533  C1  LIG   132      75.240  23.470   4.890  1.00  0.00            
ATOM   2534  C2  LIG   132      72.830  23.740   5.170  1.00  0.00            
ATOM   2535  C3  LIG   132      73.700  24.060   2.900  1.00  0.00            
ATOM   2536  C4  LIG   132      75.360  23.200   6.250  1.00  0.00            
ATOM   2537  C5  LIG   132      73.010  23.450   6.600  1.00  0.00            
ATOM   2538  C6  LIG   132      76.410  23.470   4.110  1.00  0.00            
ATOM   2539  H   LIG   132      76.340  23.670   3.050  1.00  0.00            
ATOM   2540  C7  LIG   132      73.450  23.000   2.020  1.00  0.00            
ATOM   2541  C8  LIG   132      71.470  24.020   4.690  1.00  0.00            
ATOM   2542  C9  LIG   132      76.610  22.930   6.830  1.00  0.00            
ATOM   2543  C10 LIG   132      73.760  25.370   2.420  1.00  0.00            
ATOM   2544  C11 LIG   132      71.960  23.440   7.450  1.00  0.00            
ATOM   2545  C12 LIG   132      77.650  23.190   4.680  1.00  0.00            
ATOM   2546  C13 LIG   132      77.750  22.920   6.050  1.00  0.00            
ATOM   2547  C14 LIG   132      70.400  24.010   5.510  1.00  0.00            
ATOM   2548  C15 LIG   132      73.250  23.260   0.660  1.00  0.00            
ATOM   2549  C16 LIG   132      70.570  23.710   6.970  1.00  0.00            
ATOM   2550  C17 LIG   132      73.570  25.610   1.070  1.00  0.00            
ATOM   2551  C18 LIG   132      73.310  24.570   0.180  1.00  0.00            
ATOM   2552  C19 LIG   132      73.390  21.630   2.530  1.00  0.00            
ATOM   2553  H1  LIG   132      71.310  24.240   3.640  1.00  0.00            
ATOM   2554  I   LIG   133       6.960  91.290  53.140  1.00  0.00            
ATOM   2555  I1  LIG   133      10.470  90.690  56.140  1.00  0.00            
ATOM   2556  I2  LIG   133       1.260  89.790  54.640  1.00  0.00            
ATOM   2557  I3  LIG   133       9.540  88.370  61.710  1.00  0.00            
ATOM   2558  CL  LIG   133       4.350  91.160  59.950  1.00  0.00            
ATOM   2559  CL1 LIG   133       3.320  84.980  60.110  1.00  0.00            
ATOM   2560  CL2 LIG   133       2.440  89.960  62.150  1.00  0.00            
ATOM   2561  CL3 LIG   133       1.920  86.850  62.230  1.00  0.00            
ATOM   2562  O   LIG   133       7.320  90.210  56.060  1.00  0.00            
ATOM   2563  O1  LIG   133       3.800  90.850  52.950  1.00  0.00            
ATOM   2564  O2  LIG   133      10.930  89.610  59.100  1.00  0.00            
ATOM   2565  O3  LIG   133       4.340  86.200  57.020  1.00  0.00            
ATOM   2566  O4  LIG   133       6.190  85.830  58.290  1.00  0.00            
ATOM   2567  C   LIG   133       5.570  89.150  58.060  1.00  0.00            
ATOM   2568  C1  LIG   133       5.070  89.590  56.730  1.00  0.00            
ATOM   2569  C2  LIG   133       6.900  89.270  58.310  1.00  0.00            
ATOM   2570  C3  LIG   133       4.670  88.610  59.090  1.00  0.00            
ATOM   2571  C4  LIG   133       5.980  90.100  55.800  1.00  0.00            
ATOM   2572  C5  LIG   133       7.820  89.810  57.300  1.00  0.00            
ATOM   2573  C6  LIG   133       3.720  89.520  56.360  1.00  0.00            
ATOM   2574  H   LIG   133       3.000  89.130  57.060  1.00  0.00            
ATOM   2575  C7  LIG   133       4.440  87.240  59.120  1.00  0.00            
ATOM   2576  C8  LIG   133       7.480  88.860  59.600  1.00  0.00            
ATOM   2577  C9  LIG   133       5.560  90.530  54.530  1.00  0.00            
ATOM   2578  C10 LIG   133       4.060  89.450  60.020  1.00  0.00            
ATOM   2579  C11 LIG   133       9.150  89.930  57.540  1.00  0.00            
ATOM   2580  C12 LIG   133       3.290  89.940  55.100  1.00  0.00            
ATOM   2581  C13 LIG   133       4.220  90.450  54.190  1.00  0.00            
ATOM   2582  C14 LIG   133       8.780  88.960  59.880  1.00  0.00            
ATOM   2583  C15 LIG   133       3.590  86.700  60.090  1.00  0.00            
ATOM   2584  C16 LIG   133       9.730  89.510  58.860  1.00  0.00            
ATOM   2585  C17 LIG   133       3.210  88.910  60.980  1.00  0.00            
ATOM   2586  C18 LIG   133       2.970  87.540  61.020  1.00  0.00            
ATOM   2587  C19 LIG   133       5.090  86.360  58.140  1.00  0.00            
ATOM   2588  H1  LIG   133       6.820  88.460  60.370  1.00  0.00            
ATOM   2589  I   LIG   134      18.570   3.370  68.990  1.00  0.00            
ATOM   2590  I1  LIG   134      21.530   6.340  71.010  1.00  0.00            
ATOM   2591  I2  LIG   134      18.320   2.810  62.940  1.00  0.00            
ATOM   2592  I3  LIG   134      25.310   9.810  67.700  1.00  0.00            
ATOM   2593  CL  LIG   134      24.130   4.730  64.460  1.00  0.00            
ATOM   2594  CL1 LIG   134      21.410   9.590  61.580  1.00  0.00            
ATOM   2595  CL2 LIG   134      25.230   5.710  61.670  1.00  0.00            
ATOM   2596  CL3 LIG   134      23.870   8.150  60.230  1.00  0.00            
ATOM   2597  O   LIG   134      20.750   5.430  68.050  1.00  0.00            
ATOM   2598  O1  LIG   134      17.700   2.380  66.080  1.00  0.00            
ATOM   2599  O2  LIG   134      23.760   8.440  70.150  1.00  0.00            
ATOM   2600  O3  LIG   134      19.370   7.920  63.850  1.00  0.00            
ATOM   2601  O4  LIG   134      20.630   9.430  64.980  1.00  0.00            
ATOM   2602  C   LIG   134      21.770   6.280  65.530  1.00  0.00            
ATOM   2603  C1  LIG   134      20.700   5.250  65.640  1.00  0.00            
ATOM   2604  C2  LIG   134      22.260   6.820  66.680  1.00  0.00            
ATOM   2605  C3  LIG   134      22.300   6.720  64.230  1.00  0.00            
ATOM   2606  C4  LIG   134      20.250   4.880  66.900  1.00  0.00            
ATOM   2607  C5  LIG   134      21.750   6.390  67.990  1.00  0.00            
ATOM   2608  C6  LIG   134      20.130   4.640  64.520  1.00  0.00            
ATOM   2609  H   LIG   134      20.460   4.910  63.530  1.00  0.00            
ATOM   2610  C7  LIG   134      21.690   7.800  63.590  1.00  0.00            
ATOM   2611  C8  LIG   134      23.320   7.840  66.660  1.00  0.00            
ATOM   2612  C9  LIG   134      19.250   3.920  67.050  1.00  0.00            
ATOM   2613  C10 LIG   134      23.390   6.080  63.640  1.00  0.00            
ATOM   2614  C11 LIG   134      22.240   6.920  69.140  1.00  0.00            
ATOM   2615  C12 LIG   134      19.130   3.670  64.660  1.00  0.00            
ATOM   2616  C13 LIG   134      18.690   3.310  65.940  1.00  0.00            
ATOM   2617  C14 LIG   134      23.820   8.380  67.780  1.00  0.00            
ATOM   2618  C15 LIG   134      22.190   8.240  62.350  1.00  0.00            
ATOM   2619  C16 LIG   134      23.310   7.950  69.120  1.00  0.00            
ATOM   2620  C17 LIG   134      23.870   6.510  62.410  1.00  0.00            
ATOM   2621  C18 LIG   134      23.270   7.590  61.760  1.00  0.00            
ATOM   2622  C19 LIG   134      20.550   8.470  64.210  1.00  0.00            
ATOM   2623  H1  LIG   134      23.720   8.170  65.700  1.00  0.00            
ATOM   2624  I   LIG   135      55.080   1.320  36.680  1.00  0.00            
ATOM   2625  I1  LIG   135      58.230  -1.390  38.770  1.00  0.00            
ATOM   2626  I2  LIG   135      55.200   7.360  37.340  1.00  0.00            
ATOM   2627  I3  LIG   135      62.630   0.970  42.280  1.00  0.00            
ATOM   2628  CL  LIG   135      61.080   5.220  38.120  1.00  0.00            
ATOM   2629  CL1 LIG   135      59.190   7.180  43.780  1.00  0.00            
ATOM   2630  CL2 LIG   135      62.490   7.700  39.470  1.00  0.00            
ATOM   2631  CL3 LIG   135      61.550   8.680  42.310  1.00  0.00            
ATOM   2632  O   LIG   135      57.560   1.720  38.560  1.00  0.00            
ATOM   2633  O1  LIG   135      54.310   4.410  36.390  1.00  0.00            
ATOM   2634  O2  LIG   135      60.760  -1.080  40.690  1.00  0.00            
ATOM   2635  O3  LIG   135      56.800   5.400  41.990  1.00  0.00            
ATOM   2636  O4  LIG   135      58.150   3.920  43.060  1.00  0.00            
ATOM   2637  C   LIG   135      58.860   3.970  39.750  1.00  0.00            
ATOM   2638  C1  LIG   135      57.670   4.120  38.870  1.00  0.00            
ATOM   2639  C2  LIG   135      59.330   2.710  39.980  1.00  0.00            
ATOM   2640  C3  LIG   135      59.530   5.130  40.350  1.00  0.00            
ATOM   2641  C4  LIG   135      57.080   2.980  38.330  1.00  0.00            
ATOM   2642  C5  LIG   135      58.670   1.540  39.380  1.00  0.00            
ATOM   2643  C6  LIG   135      57.100   5.370  38.560  1.00  0.00            
ATOM   2644  H   LIG   135      57.540   6.270  38.970  1.00  0.00            
ATOM   2645  C7  LIG   135      59.110   5.560  41.610  1.00  0.00            
ATOM   2646  C8  LIG   135      60.500   2.470  40.830  1.00  0.00            
ATOM   2647  C9  LIG   135      55.960   3.070  37.490  1.00  0.00            
ATOM   2648  C10 LIG   135      60.570   5.780  39.690  1.00  0.00            
ATOM   2649  C11 LIG   135      59.130   0.290  39.600  1.00  0.00            
ATOM   2650  C12 LIG   135      55.980   5.460  37.730  1.00  0.00            
ATOM   2651  C13 LIG   135      55.410   4.310  37.200  1.00  0.00            
ATOM   2652  C14 LIG   135      60.980   1.250  41.070  1.00  0.00            
ATOM   2653  C15 LIG   135      59.740   6.660  42.210  1.00  0.00            
ATOM   2654  C16 LIG   135      60.330   0.050  40.470  1.00  0.00            
ATOM   2655  C17 LIG   135      61.190   6.880  40.290  1.00  0.00            
ATOM   2656  C18 LIG   135      60.770   7.320  41.550  1.00  0.00            
ATOM   2657  C19 LIG   135      58.010   4.870  42.300  1.00  0.00            
ATOM   2658  H1  LIG   135      61.000   3.330  41.290  1.00  0.00            
ATOM   2659  OW  SOL   136       2.300   6.280   1.130  1.00  0.00            
ATOM   2660  HW1 SOL   136       1.370   6.260   1.500  1.00  0.00            
ATOM   2661  HW2 SOL   136       2.310   5.890   0.210  1.00  0.00            
ATOM   2662  OW  SOL   137       2.250   2.750   9.960  1.00  0.00            
ATOM   2663  HW1 SOL   137       2.600   2.580  10.880  1.00  0.00            
ATOM   2664  HW2 SOL   137       1.370   2.300   9.840  1.00  0.00            
ATOM   2665  OW  SOL   138       0.190   3.680   6.470  1.00  0.00            
ATOM   2666  HW1 SOL   138      -0.630   4.110   6.860  1.00  0.00            
ATOM   2667  HW2 SOL   138      -0.090   2.950   5.840  1.00  0.00            
ATOM   2668  OW  SOL   139       5.690  12.750  11.650  1.00  0.00            
ATOM   2669  HW1 SOL   139       4.760  12.680  11.280  1.00  0.00            
ATOM   2670  HW2 SOL   139       5.800  13.640  12.090  1.00  0.00            
ATOM   2671  OW  SOL   140      15.550  15.110   7.030  1.00  0.00            
ATOM   2672  HW1 SOL   140      14.980  14.950   7.840  1.00  0.00            
ATOM   2673  HW2 SOL   140      14.960  15.210   6.230  1.00  0.00            
ATOM   2674  OW  SOL   141      11.350   7.030   7.170  1.00  0.00            
ATOM   2675  HW1 SOL   141      11.920   7.810   6.920  1.00  0.00            
ATOM   2676  HW2 SOL   141      10.750   7.290   7.930  1.00  0.00            
ATOM   2677  OW  SOL   142      17.550   6.070   2.310  1.00  0.00            
ATOM   2678  HW1 SOL   142      17.430   5.940   1.320  1.00  0.00            
ATOM   2679  HW2 SOL   142      17.250   5.260   2.800  1.00  0.00            
ATOM   2680  OW  SOL   143       7.680  11.440  10.230  1.00  0.00            
ATOM   2681  HW1 SOL   143       6.900  11.610  10.830  1.00  0.00            
ATOM   2682  HW2 SOL   143       8.020  12.310   9.870  1.00  0.00            
ATOM   2683  OW  SOL   144       8.500   7.980  18.230  1.00  0.00            
ATOM   2684  HW1 SOL   144       8.460   8.740  18.880  1.00  0.00            
ATOM   2685  HW2 SOL   144       8.720   8.340  17.320  1.00  0.00            
ATOM   2686  OW  SOL   145       6.850  10.120   6.650  1.00  0.00            
ATOM   2687  HW1 SOL   145       7.540   9.960   7.350  1.00  0.00            
ATOM   2688  HW2 SOL   145       6.120  10.690   7.030  1.00  0.00            
ATOM   2689  OW  SOL   146       6.860  11.610  18.030  1.00  0.00            
ATOM   2690  HW1 SOL   146       7.460  12.400  18.170  1.00  0.00            
ATOM   2691  HW2 SOL   146       6.000  11.920  17.620  1.00  0.00            
ATOM   2692  OW  SOL   147       3.350  14.350  10.610  1.00  0.00            
ATOM   2693  HW1 SOL   147       2.570  14.040  10.080  1.00  0.00            
ATOM   2694  HW2 SOL   147       3.930  14.930  10.040  1.00  0.00            
ATOM   2695  OW  SOL   148      14.600  15.050  13.390  1.00  0.00            
ATOM   2696  HW1 SOL   148      14.840  15.990  13.650  1.00  0.00            
ATOM   2697  HW2 SOL   148      14.440  14.510  14.210  1.00  0.00            
ATOM   2698  OW  SOL   149       4.380   3.920  14.990  1.00  0.00            
ATOM   2699  HW1 SOL   149       5.200   3.360  15.080  1.00  0.00            
ATOM   2700  HW2 SOL   149       3.570   3.340  15.030  1.00  0.00            
ATOM   2701  OW  SOL   150      16.030   4.470   7.370  1.00  0.00            
ATOM   2702  HW1 SOL   150      15.290   4.930   6.870  1.00  0.00            
ATOM   2703  HW2 SOL   150      16.540   5.150   7.900  1.00  0.00            
ATOM   2704  OW  SOL   151       2.310  17.130   4.830  1.00  0.00            
ATOM   2705  HW1 SOL   151       2.650  17.900   5.370  1.00  0.00            
ATOM   2706  HW2 SOL   151       2.750  17.130   3.930  1.00  0.00            
ATOM   2707  OW  SOL   152      11.270  13.410  16.900  1.00  0.00            
ATOM   2708  HW1 SOL   152      11.740  13.410  17.780  1.00  0.00            
ATOM   2709  HW2 SOL   152      10.790  12.540  16.790  1.00  0.00            
ATOM   2710  OW  SOL   153       2.300  14.340   5.380  1.00  0.00            
ATOM   2711  HW1 SOL   153       2.040  15.300   5.380  1.00  0.00            
ATOM   2712  HW2 SOL   153       1.590  13.800   5.830  1.00  0.00            
ATOM   2713  OW  SOL   154       2.400  10.910   8.860  1.00  0.00            
ATOM   2714  HW1 SOL   154       2.540  10.070   9.380  1.00  0.00            
ATOM   2715  HW2 SOL   154       1.850  11.550   9.410  1.00  0.00            
ATOM   2716  OW  SOL   155       6.200  17.860  14.390  1.00  0.00            
ATOM   2717  HW1 SOL   155       5.280  17.690  14.740  1.00  0.00            
ATOM   2718  HW2 SOL   155       6.480  18.780  14.650  1.00  0.00            
ATOM   2719  OW  SOL   156       6.060   9.640   1.230  1.00  0.00            
ATOM   2720  HW1 SOL   156       6.130  10.480   0.690  1.00  0.00            
ATOM   2721  HW2 SOL   156       6.520   9.770   2.110  1.00  0.00            
ATOM   2722  OW  SOL   157      15.940   1.140  14.800  1.00  0.00            
ATOM   2723  HW1 SOL   157      15.760   1.810  14.080  1.00  0.00            
ATOM   2724  HW2 SOL   157      15.910   1.600  15.690  1.00  0.00            
ATOM   2725  OW  SOL   158       1.220   6.430   5.630  1.00  0.00            
ATOM   2726  HW1 SOL   158       0.770   5.550   5.800  1.00  0.00            
ATOM   2727  HW2 SOL   158       1.210   6.970   6.470  1.00  0.00            
ATOM   2728  OW  SOL   159      18.420  17.670   3.590  1.00  0.00            
ATOM   2729  HW1 SOL   159      18.960  17.380   4.390  1.00  0.00            
ATOM   2730  HW2 SOL   159      18.720  18.570   3.300  1.00  0.00            
ATOM   2731  OW  SOL   160      16.890   9.220   6.120  1.00  0.00            
ATOM   2732  HW1 SOL   160      17.840   8.930   6.200  1.00  0.00            
ATOM   2733  HW2 SOL   160      16.810   9.870   5.370  1.00  0.00            
ATOM   2734  OW  SOL   161      16.410  11.080   4.320  1.00  0.00            
ATOM   2735  HW1 SOL   161      17.270  11.100   3.800  1.00  0.00            
ATOM   2736  HW2 SOL   161      16.550  11.550   5.200  1.00  0.00            
ATOM   2737  OW  SOL   162       1.130   7.370  15.970  1.00  0.00            
ATOM   2738  HW1 SOL   162       2.010   7.240  16.420  1.00  0.00            
ATOM   2739  HW2 SOL   162       1.000   8.340  15.750  1.00  0.00            
ATOM   2740  OW  SOL   163       6.130  13.650   7.260  1.00  0.00            
ATOM   2741  HW1 SOL   163       5.640  12.780   7.350  1.00  0.00            
ATOM   2742  HW2 SOL   163       5.900  14.080   6.390  1.00  0.00            
ATOM   2743  OW  SOL   164      12.930  12.280  14.230  1.00  0.00            
ATOM   2744  HW1 SOL   164      13.300  11.550  13.650  1.00  0.00            
ATOM   2745  HW2 SOL   164      13.450  12.330  15.080  1.00  0.00            
ATOM   2746  OW  SOL   165       8.090   0.040   5.020  1.00  0.00            
ATOM   2747  HW1 SOL   165       8.490   0.950   4.930  1.00  0.00            
ATOM   2748  HW2 SOL   165       7.090   0.120   5.080  1.00  0.00            
ATOM   2749  OW  SOL   166       1.970   9.760  12.640  1.00  0.00            
ATOM   2750  HW1 SOL   166       2.860   9.310  12.500  1.00  0.00            
ATOM   2751  HW2 SOL   166       1.240   9.110  12.450  1.00  0.00            
ATOM   2752  OW  SOL   167      15.250   9.990   1.900  1.00  0.00            
ATOM   2753  HW1 SOL   167      14.620   9.230   2.030  1.00  0.00            
ATOM   2754  HW2 SOL   167      15.730  10.170   2.760  1.00  0.00            
ATOM   2755  OW  SOL   168      11.870  17.920  16.160  1.00  0.00            
ATOM   2756  HW1 SOL   168      12.110  18.520  15.400  1.00  0.00            
ATOM   2757  HW2 SOL   168      11.940  16.970  15.860  1.00  0.00            
ATOM   2758  OW  SOL   169       3.170   2.510  18.010  1.00  0.00            
ATOM   2759  HW1 SOL   169       3.880   3.220  18.070  1.00  0.00            
ATOM   2760  HW2 SOL   169       2.290   2.900  18.290  1.00  0.00            
ATOM   2761  OW  SOL   170      14.660  14.170   9.530  1.00  0.00            
ATOM   2762  HW1 SOL   170      14.070  14.230  10.330  1.00  0.00            
ATOM   2763  HW2 SOL   170      14.510  13.290   9.070  1.00  0.00            
ATOM   2764  OW  SOL   171      16.670  17.140   5.720  1.00  0.00            
ATOM   2765  HW1 SOL   171      16.260  16.910   4.840  1.00  0.00            
ATOM   2766  HW2 SOL   171      16.490  16.400   6.370  1.00  0.00            
ATOM   2767  OW  SOL   172       5.980   7.290   2.700  1.00  0.00            
ATOM   2768  HW1 SOL   172       6.220   7.980   2.020  1.00  0.00            
ATOM   2769  HW2 SOL   172       5.200   7.620   3.240  1.00  0.00            
ATOM   2770  OW  SOL   173      12.810   3.450   9.440  1.00  0.00            
ATOM   2771  HW1 SOL   173      11.950   2.950   9.310  1.00  0.00            
ATOM   2772  HW2 SOL   173      13.430   2.910  10.000  1.00  0.00            
ATOM   2773  OW  SOL   174      15.760  16.620   3.070  1.00  0.00            
ATOM   2774  HW1 SOL   174      16.650  17.080   3.100  1.00  0.00            
ATOM   2775  HW2 SOL   174      15.550  16.380   2.120  1.00  0.00            
ATOM   2776  OW  SOL   175       8.070   6.050  14.650  1.00  0.00            
ATOM   2777  HW1 SOL   175       7.600   6.020  15.540  1.00  0.00            
ATOM   2778  HW2 SOL   175       7.560   5.500  13.990  1.00  0.00            
ATOM   2779  OW  SOL   176      13.940   4.690  16.740  1.00  0.00            
ATOM   2780  HW1 SOL   176      13.740   5.120  17.620  1.00  0.00            
ATOM   2781  HW2 SOL   176      14.720   4.070  16.830  1.00  0.00            
ATOM   2782  OW  SOL   177       9.730   8.900  15.720  1.00  0.00            
ATOM   2783  HW1 SOL   177      10.190   8.060  15.430  1.00  0.00            
ATOM   2784  HW2 SOL   177       9.170   9.240  14.970  1.00  0.00            
ATOM   2785  OW  SOL   178       9.910   4.100  12.420  1.00  0.00            
ATOM   2786  HW1 SOL   178       9.140   4.440  12.960  1.00  0.00            
ATOM   2787  HW2 SOL   178       9.570   3.590  11.630  1.00  0.00            
ATOM   2788  OW  SOL   179      10.410   7.010   4.290  1.00  0.00            
ATOM   2789  HW1 SOL   179      10.670   6.970   5.250  1.00  0.00            
ATOM   2790  HW2 SOL   179       9.560   6.500   4.150  1.00  0.00            
ATOM   2791  OW  SOL   180       0.760   8.110   7.890  1.00  0.00            
ATOM   2792  HW1 SOL   180       1.750   7.990   7.980  1.00  0.00            
ATOM   2793  HW2 SOL   180       0.520   9.060   8.100  1.00  0.00            
ATOM   2794  OW  SOL   181       1.300  18.210  15.710  1.00  0.00            
ATOM   2795  HW1 SOL   181       1.200  18.060  16.700  1.00  0.00            
ATOM   2796  HW2 SOL   181       0.440  18.570  15.350  1.00  0.00            
ATOM   2797  OW  SOL   182       8.650   3.480   1.950  1.00  0.00            
ATOM   2798  HW1 SOL   182       9.240   4.110   1.460  1.00  0.00            
ATOM   2799  HW2 SOL   182       8.840   2.540   1.660  1.00  0.00            
ATOM   2800  OW  SOL   183      17.190   5.850  18.310  1.00  0.00            
ATOM   2801  HW1 SOL   183      16.930   6.740  17.950  1.00  0.00            
ATOM   2802  HW2 SOL   183      17.170   5.170  17.580  1.00  0.00            
ATOM   2803  OW  SOL   184      13.620  11.440   5.450  1.00  0.00            
ATOM   2804  HW1 SOL   184      14.450  11.150   4.970  1.00  0.00            
ATOM   2805  HW2 SOL   184      13.130  12.110   4.890  1.00  0.00            
ATOM   2806  OW  SOL   185       5.500   1.960   8.850  1.00  0.00            
ATOM   2807  HW1 SOL   185       5.450   1.910   9.850  1.00  0.00            
ATOM   2808  HW2 SOL   185       5.520   2.920   8.560  1.00  0.00            
ATOM   2809  OW  SOL   186      10.080  14.560   4.770  1.00  0.00            
ATOM   2810  HW1 SOL   186       9.620  15.280   4.250  1.00  0.00            
ATOM   2811  HW2 SOL   186      10.040  14.760   5.750  1.00  0.00            
ATOM   2812  OW  SOL   187       3.510  18.010   8.530  1.00  0.00            
ATOM   2813  HW1 SOL   187       4.010  17.150   8.590  1.00  0.00            
ATOM   2814  HW2 SOL   187       4.160  18.780   8.500  1.00  0.00            
ATOM   2815  OW  SOL   188      17.950  10.660   8.730  1.00  0.00            
ATOM   2816  HW1 SOL   188      17.330  10.510   7.970  1.00  0.00            
ATOM   2817  HW2 SOL   188      17.430  10.770   9.580  1.00  0.00            
ATOM   2818  OW  SOL   189      12.270  15.500  15.060  1.00  0.00            
ATOM   2819  HW1 SOL   189      12.330  14.730  15.700  1.00  0.00            
ATOM   2820  HW2 SOL   189      11.750  15.240  14.260  1.00  0.00            
ATOM   2821  OW  SOL   190       3.210   9.430   2.420  1.00  0.00            
ATOM   2822  HW1 SOL   190       4.030   9.820   2.000  1.00  0.00            
ATOM   2823  HW2 SOL   190       2.940   8.610   1.930  1.00  0.00            
ATOM   2824  OW  SOL   191      14.580   7.350   7.280  1.00  0.00            
ATOM   2825  HW1 SOL   191      14.530   6.700   8.030  1.00  0.00            
ATOM   2826  HW2 SOL   191      15.380   7.940   7.410  1.00  0.00            
ATOM   2827  OW  SOL   192       4.610  12.660  17.270  1.00  0.00            
ATOM   2828  HW1 SOL   192       4.110  12.670  16.410  1.00  0.00            
ATOM   2829  HW2 SOL   192       3.980  12.480  18.030  1.00  0.00            
ATOM   2830  OW  SOL   193      11.110  17.760   2.370  1.00  0.00            
ATOM   2831  HW1 SOL   193      10.510  17.140   2.870  1.00  0.00            
ATOM   2832  HW2 SOL   193      11.420  17.320   1.520  1.00  0.00            
ATOM   2833  OW  SOL   194       2.020   2.850  14.980  1.00  0.00            
ATOM   2834  HW1 SOL   194       1.220   3.450  14.850  1.00  0.00            
ATOM   2835  HW2 SOL   194       1.920   2.360  15.840  1.00  0.00            
ATOM   2836  OW  SOL   195      16.320  13.770   0.810  1.00  0.00            
ATOM   2837  HW1 SOL   195      16.000  14.710   0.710  1.00  0.00            
ATOM   2838  HW2 SOL   195      15.560  13.140   0.690  1.00  0.00            
ATOM   2839  OW  SOL   196       4.640  17.430   3.230  1.00  0.00            
ATOM   2840  HW1 SOL   196       4.970  17.820   4.090  1.00  0.00            
ATOM   2841  HW2 SOL   196       5.400  17.360   2.580  1.00  0.00            
ATOM   2842  OW  SOL   197      14.000   1.070   4.260  1.00  0.00            
ATOM   2843  HW1 SOL   197      13.760   0.700   3.360  1.00  0.00            
ATOM   2844  HW2 SOL   197      14.990   1.230   4.300  1.00  0.00            
ATOM   2845  OW  SOL   198       2.490  17.850  12.410  1.00  0.00            
ATOM   2846  HW1 SOL   198       3.060  17.200  12.910  1.00  0.00            
ATOM   2847  HW2 SOL   198       2.330  17.520  11.480  1.00  0.00            
ATOM   2848  OW  SOL   199       9.400  16.980   9.040  1.00  0.00            
ATOM   2849  HW1 SOL   199      10.200  16.410   9.250  1.00  0.00            
ATOM   2850  HW2 SOL   199       8.910  16.580   8.270  1.00  0.00            
ATOM   2851  OW  SOL   200       3.820   7.000   4.800  1.00  0.00            
ATOM   2852  HW1 SOL   200       4.270   6.100   4.770  1.00  0.00            
ATOM   2853  HW2 SOL   200       2.880   6.890   5.130  1.00  0.00            
ATOM   2854  OW  SOL   201      15.470   2.220  17.290  1.00  0.00            
ATOM   2855  HW1 SOL   201      15.420   2.590  18.210  1.00  0.00            
ATOM   2856  HW2 SOL   201      14.750   1.530  17.170  1.00  0.00            
ATOM   2857  OW  SOL   202       6.140   1.220   1.170  1.00  0.00            
ATOM   2858  HW1 SOL   202       7.120   1.000   1.240  1.00  0.00            
ATOM   2859  HW2 SOL   202       5.830   1.050   0.240  1.00  0.00            
ATOM   2860  OW  SOL   203       7.810   2.640  17.490  1.00  0.00            
ATOM   2861  HW1 SOL   203       8.480   2.030  17.920  1.00  0.00            
ATOM   2862  HW2 SOL   203       7.080   2.830  18.140  1.00  0.00            
ATOM   2863  OW  SOL   204       8.880  15.140  11.950  1.00  0.00            
ATOM   2864  HW1 SOL   204       8.650  14.890  11.010  1.00  0.00            
ATOM   2865  HW2 SOL   204       9.490  14.450  12.340  1.00  0.00            
ATOM   2866  OW  SOL   205      13.510   5.900  14.330  1.00  0.00            
ATOM   2867  HW1 SOL   205      13.790   5.470  15.180  1.00  0.00            
ATOM   2868  HW2 SOL   205      13.760   6.860  14.340  1.00  0.00            
ATOM   2869  OW  SOL   206       8.030  14.020   9.240  1.00  0.00            
ATOM   2870  HW1 SOL   206       8.930  14.160   8.820  1.00  0.00            
ATOM   2871  HW2 SOL   206       7.320  14.040   8.530  1.00  0.00            
ATOM   2872  OW  SOL   207       9.220   5.030   8.990  1.00  0.00            
ATOM   2873  HW1 SOL   207       8.970   4.940   8.030  1.00  0.00            
ATOM   2874  HW2 SOL   207       9.700   4.210   9.300  1.00  0.00            
ATOM   2875  OW  SOL   208       5.390   0.640   5.120  1.00  0.00            
ATOM   2876  HW1 SOL   208       4.580   0.650   5.700  1.00  0.00            
ATOM   2877  HW2 SOL   208       5.420   1.470   4.570  1.00  0.00            
ATOM   2878  OW  SOL   209      14.340  11.880   0.410  1.00  0.00            
ATOM   2879  HW1 SOL   209      14.660  11.120   0.980  1.00  0.00            
ATOM   2880  HW2 SOL   209      13.420  12.150   0.710  1.00  0.00            
ATOM   2881  OW  SOL   210       2.970   0.350   1.710  1.00  0.00            
ATOM   2882  HW1 SOL   210       3.460   1.190   1.500  1.00  0.00            
ATOM   2883  HW2 SOL   210       3.590  -0.300   2.160  1.00  0.00            
ATOM   2884  OW  SOL   211       9.350   2.360   4.800  1.00  0.00            
ATOM   2885  HW1 SOL   211       8.870   2.770   4.020  1.00  0.00            
ATOM   2886  HW2 SOL   211      10.340   2.340   4.610  1.00  0.00            
ATOM   2887  OW  SOL   212      10.760   6.830  14.640  1.00  0.00            
ATOM   2888  HW1 SOL   212       9.960   6.220  14.670  1.00  0.00            
ATOM   2889  HW2 SOL   212      11.570   6.300  14.400  1.00  0.00            
ATOM   2890  OW  SOL   213      12.270  15.700   7.930  1.00  0.00            
ATOM   2891  HW1 SOL   213      12.480  16.440   7.280  1.00  0.00            
ATOM   2892  HW2 SOL   213      12.950  15.700   8.660  1.00  0.00            
ATOM   2893  OW  SOL   214       4.590  11.520   7.410  1.00  0.00            
ATOM   2894  HW1 SOL   214       3.880  11.250   8.060  1.00  0.00            
ATOM   2895  HW2 SOL   214       4.330  11.240   6.480  1.00  0.00            
ATOM   2896  OW  SOL   215      12.710  17.970   5.910  1.00  0.00            
ATOM   2897  HW1 SOL   215      13.150  18.610   5.270  1.00  0.00            
ATOM   2898  HW2 SOL   215      12.210  18.490   6.610  1.00  0.00            
ATOM   2899  OW  SOL   216      10.320   5.490   0.160  1.00  0.00            
ATOM   2900  HW1 SOL   216       9.910   6.310  -0.230  1.00  0.00            
ATOM   2901  HW2 SOL   216      10.960   5.750   0.890  1.00  0.00            
ATOM   2902  OW  SOL   217       0.780   5.560  13.860  1.00  0.00            
ATOM   2903  HW1 SOL   217       1.700   5.550  13.450  1.00  0.00            
ATOM   2904  HW2 SOL   217       0.720   6.300  14.530  1.00  0.00            
ATOM   2905  OW  SOL   218       5.610   2.220  11.470  1.00  0.00            
ATOM   2906  HW1 SOL   218       5.990   1.380  11.840  1.00  0.00            
ATOM   2907  HW2 SOL   218       4.730   2.410  11.910  1.00  0.00            
ATOM   2908  OW  SOL   219       8.660   4.540   6.420  1.00  0.00            
ATOM   2909  HW1 SOL   219       8.340   5.260   5.800  1.00  0.00            
ATOM   2910  HW2 SOL   219       8.900   3.730   5.890  1.00  0.00            
ATOM   2911  OW  SOL   220      10.170   0.390   7.530  1.00  0.00            
ATOM   2912  HW1 SOL   220       9.450   0.440   6.840  1.00  0.00            
ATOM   2913  HW2 SOL   220       9.930  -0.300   8.220  1.00  0.00            
ATOM   2914  OW  SOL   221      14.290  11.730   8.670  1.00  0.00            
ATOM   2915  HW1 SOL   221      13.740  10.890   8.600  1.00  0.00            
ATOM   2916  HW2 SOL   221      14.550  12.020   7.750  1.00  0.00            
ATOM   2917  OW  SOL   222      14.660   5.900   9.920  1.00  0.00            
ATOM   2918  HW1 SOL   222      14.360   4.950   9.990  1.00  0.00            
ATOM   2919  HW2 SOL   222      15.390   6.060  10.580  1.00  0.00            
ATOM   2920  OW  SOL   223      18.570   8.330   3.770  1.00  0.00            
ATOM   2921  HW1 SOL   223      18.990   7.690   4.410  1.00  0.00            
ATOM   2922  HW2 SOL   223      18.190   7.820   2.990  1.00  0.00            
ATOM   2923  OW  SOL   224       4.880  13.850   1.740  1.00  0.00            
ATOM   2924  HW1 SOL   224       4.010  13.700   2.210  1.00  0.00            
ATOM   2925  HW2 SOL   224       4.710  14.110   0.790  1.00  0.00            
ATOM   2926  OW  SOL   225      16.640  12.800   6.570  1.00  0.00            
ATOM   2927  HW1 SOL   225      17.630  12.880   6.710  1.00  0.00            
ATOM   2928  HW2 SOL   225      16.190  13.640   6.880  1.00  0.00            
ATOM   2929  OW  SOL   226      13.900   5.750   0.780  1.00  0.00            
ATOM   2930  HW1 SOL   226      13.360   5.540   1.590  1.00  0.00            
ATOM   2931  HW2 SOL   226      14.810   5.340   0.870  1.00  0.00            
ATOM   2932  OW  SOL   227       5.270   2.560   3.280  1.00  0.00            
ATOM   2933  HW1 SOL   227       5.540   1.970   2.530  1.00  0.00            
ATOM   2934  HW2 SOL   227       5.270   3.510   2.970  1.00  0.00            
ATOM   2935  OW  SOL   228      17.540  12.230  15.880  1.00  0.00            
ATOM   2936  HW1 SOL   228      18.450  11.840  15.750  1.00  0.00            
ATOM   2937  HW2 SOL   228      17.620  13.190  16.120  1.00  0.00            
ATOM   2938  OW  SOL   229      10.640  13.470  13.400  1.00  0.00            
ATOM   2939  HW1 SOL   229       9.840  13.240  13.950  1.00  0.00            
ATOM   2940  HW2 SOL   229      11.470  13.210  13.890  1.00  0.00            
ATOM   2941  OW  SOL   230      15.920  16.290  16.250  1.00  0.00            
ATOM   2942  HW1 SOL   230      16.190  16.630  15.350  1.00  0.00            
ATOM   2943  HW2 SOL   230      16.710  15.910  16.710  1.00  0.00            
ATOM   2944  OW  SOL   231      11.110  11.950  11.000  1.00  0.00            
ATOM   2945  HW1 SOL   231      10.710  12.390  11.810  1.00  0.00            
ATOM   2946  HW2 SOL   231      10.700  12.320  10.170  1.00  0.00            
ATOM   2947  OW  SOL   232      16.380  10.990  10.790  1.00  0.00            
ATOM   2948  HW1 SOL   232      16.430  11.800  11.380  1.00  0.00            
ATOM   2949  HW2 SOL   232      15.520  11.010  10.280  1.00  0.00            
ATOM   2950  OW  SOL   233       9.150   0.890  14.020  1.00  0.00            
ATOM   2951  HW1 SOL   233       9.400   0.690  13.070  1.00  0.00            
ATOM   2952  HW2 SOL   233       9.870   1.450  14.440  1.00  0.00            
ATOM   2953  OW  SOL   234       9.800  11.160  17.190  1.00  0.00            
ATOM   2954  HW1 SOL   234       8.810  11.220  17.290  1.00  0.00            
ATOM   2955  HW2 SOL   234      10.030  10.360  16.630  1.00  0.00            
ATOM   2956  OW  SOL   235       7.050  10.500   3.680  1.00  0.00            
ATOM   2957  HW1 SOL   235       6.910  10.570   4.670  1.00  0.00            
ATOM   2958  HW2 SOL   235       7.890   9.990   3.500  1.00  0.00            
ATOM   2959  OW  SOL   236       4.100   8.130  12.510  1.00  0.00            
ATOM   2960  HW1 SOL   236       4.960   8.250  13.010  1.00  0.00            
ATOM   2961  HW2 SOL   236       3.680   7.260  12.780  1.00  0.00            
ATOM   2962  OW  SOL   237      12.740   3.860  12.620  1.00  0.00            
ATOM   2963  HW1 SOL   237      12.950   4.600  13.260  1.00  0.00            
ATOM   2964  HW2 SOL   237      11.850   4.030  12.190  1.00  0.00            
ATOM   2965  OW  SOL   238       0.640  15.640  13.310  1.00  0.00            
ATOM   2966  HW1 SOL   238       0.180  16.460  12.970  1.00  0.00            
ATOM   2967  HW2 SOL   238       1.620  15.830  13.400  1.00  0.00            
ATOM   2968  OW  SOL   239       3.670  11.000   5.010  1.00  0.00            
ATOM   2969  HW1 SOL   239       3.600  11.830   4.450  1.00  0.00            
ATOM   2970  HW2 SOL   239       3.710  10.200   4.410  1.00  0.00            
ATOM   2971  OW  SOL   240       5.660   5.370   8.650  1.00  0.00            
ATOM   2972  HW1 SOL   240       5.780   6.030   7.910  1.00  0.00            
ATOM   2973  HW2 SOL   240       6.120   5.710   9.480  1.00  0.00            
ATOM   2974  OW  SOL   241      12.520  13.480   3.880  1.00  0.00            
ATOM   2975  HW1 SOL   241      13.020  14.250   4.280  1.00  0.00            
ATOM   2976  HW2 SOL   241      11.570  13.500   4.200  1.00  0.00            
ATOM   2977  OW  SOL   242      12.720  14.450  11.420  1.00  0.00            
ATOM   2978  HW1 SOL   242      13.190  14.580  12.290  1.00  0.00            
ATOM   2979  HW2 SOL   242      12.060  13.710  11.510  1.00  0.00            
ATOM   2980  OW  SOL   243      15.820   6.390   4.720  1.00  0.00            
ATOM   2981  HW1 SOL   243      15.510   7.000   5.450  1.00  0.00            
ATOM   2982  HW2 SOL   243      16.320   6.910   4.030  1.00  0.00            
ATOM   2983  OW  SOL   244       3.540  15.100  13.290  1.00  0.00            
ATOM   2984  HW1 SOL   244       3.330  14.660  12.420  1.00  0.00            
ATOM   2985  HW2 SOL   244       4.510  15.360  13.320  1.00  0.00            
ATOM   2986  OW  SOL   245       4.020   7.510  15.980  1.00  0.00            
ATOM   2987  HW1 SOL   245       4.700   8.060  15.510  1.00  0.00            
ATOM   2988  HW2 SOL   245       4.420   6.630  16.250  1.00  0.00            
ATOM   2989  OW  SOL   246      15.870   7.790  16.700  1.00  0.00            
ATOM   2990  HW1 SOL   246      14.950   8.170  16.650  1.00  0.00            
ATOM   2991  HW2 SOL   246      16.470   8.260  16.050  1.00  0.00            
ATOM   2992  OW  SOL   247      10.130   1.050  17.700  1.00  0.00            
ATOM   2993  HW1 SOL   247      10.190   1.900  17.180  1.00  0.00            
ATOM   2994  HW2 SOL   247      10.450   0.290  17.130  1.00  0.00            
ATOM   2995  OW  SOL   248       5.040   0.500  17.400  1.00  0.00            
ATOM   2996  HW1 SOL   248       4.620  -0.070  16.700  1.00  0.00            
ATOM   2997  HW2 SOL   248       4.380   1.190  17.720  1.00  0.00            
ATOM   2998  OW  SOL   249       5.730   8.700  10.290  1.00  0.00            
ATOM   2999  HW1 SOL   249       6.170   9.590  10.200  1.00  0.00            
ATOM   3000  HW2 SOL   249       5.100   8.700  11.060  1.00  0.00            
ATOM   3001  OW  SOL   250      13.600   8.620  10.450  1.00  0.00            
ATOM   3002  HW1 SOL   250      12.850   8.620   9.790  1.00  0.00            
ATOM   3003  HW2 SOL   250      13.970   7.700  10.540  1.00  0.00            
ATOM   3004  OW  SOL   251      12.090   5.250   2.750  1.00  0.00            
ATOM   3005  HW1 SOL   251      12.220   4.410   3.290  1.00  0.00            
ATOM   3006  HW2 SOL   251      11.800   5.990   3.350  1.00  0.00            
ATOM   3007  OW  SOL   252       3.070   2.130  12.310  1.00  0.00            
ATOM   3008  HW1 SOL   252       2.840   2.500  13.210  1.00  0.00            
ATOM   3009  HW2 SOL   252       2.770   1.180  12.250  1.00  0.00            
ATOM   3010  OW  SOL   253       0.370  13.100  12.820  1.00  0.00            
ATOM   3011  HW1 SOL   253       0.900  12.610  13.500  1.00  0.00            
ATOM   3012  HW2 SOL   253       0.590  14.080  12.870  1.00  0.00            
ATOM   3013  OW  SOL   254       7.320   6.340  10.640  1.00  0.00            
ATOM   3014  HW1 SOL   254       7.910   6.080   9.880  1.00  0.00            
ATOM   3015  HW2 SOL   254       7.040   7.300  10.530  1.00  0.00            
ATOM   3016  OW  SOL   255      17.280   9.350  18.540  1.00  0.00            
ATOM   3017  HW1 SOL   255      16.820   9.280  17.650  1.00  0.00            
ATOM   3018  HW2 SOL   255      16.660   9.790  19.200  1.00  0.00            
ATOM   3019  OW  SOL   256       3.070   0.630   6.180  1.00  0.00            
ATOM   3020  HW1 SOL   256       2.960   1.570   6.510  1.00  0.00            
ATOM   3021  HW2 SOL   256       3.020   0.000   6.950  1.00  0.00            
ATOM   3022  OW  SOL   257      16.220   3.670   3.740  1.00  0.00            
ATOM   3023  HW1 SOL   257      16.240   2.910   4.380  1.00  0.00            
ATOM   3024  HW2 SOL   257      15.740   4.440   4.140  1.00  0.00            
ATOM   3025  OW  SOL   258      10.230   7.660   9.660  1.00  0.00            
ATOM   3026  HW1 SOL   258      10.380   7.870  10.620  1.00  0.00            
ATOM   3027  HW2 SOL   258       9.930   6.710   9.570  1.00  0.00            
ATOM   3028  OW  SOL   259       9.800  15.730  17.000  1.00  0.00            
ATOM   3029  HW1 SOL   259       9.600  16.170  16.120  1.00  0.00            
ATOM   3030  HW2 SOL   259      10.190  14.820  16.840  1.00  0.00            
ATOM   3031  OW  SOL   260      18.590  15.180  16.050  1.00  0.00            
ATOM   3032  HW1 SOL   260      18.730  15.450  15.100  1.00  0.00            
ATOM   3033  HW2 SOL   260      19.420  15.400  16.580  1.00  0.00            
ATOM   3034  OW  SOL   261       3.500   8.980  18.040  1.00  0.00            
ATOM   3035  HW1 SOL   261       4.260   9.420  18.520  1.00  0.00            
ATOM   3036  HW2 SOL   261       3.850   8.510  17.220  1.00  0.00            
ATOM   3037  OW  SOL   262      15.400   2.740   1.250  1.00  0.00            
ATOM   3038  HW1 SOL   262      14.790   1.990   1.480  1.00  0.00            
ATOM   3039  HW2 SOL   262      15.620   3.260   2.080  1.00  0.00            
ATOM   3040  OW  SOL   263      13.030   8.380   0.420  1.00  0.00            
ATOM   3041  HW1 SOL   263      13.370   7.450   0.570  1.00  0.00            
ATOM   3042  HW2 SOL   263      13.210   8.650  -0.530  1.00  0.00            
ATOM   3043  OW  SOL   264      10.680  13.330   8.490  1.00  0.00            
ATOM   3044  HW1 SOL   264      10.750  12.490   7.940  1.00  0.00            
ATOM   3045  HW2 SOL   264      11.300  14.020   8.130  1.00  0.00            
ATOM   3046  OW  SOL   265       3.190   8.100   9.490  1.00  0.00            
ATOM   3047  HW1 SOL   265       4.120   8.460   9.540  1.00  0.00            
ATOM   3048  HW2 SOL   265       3.130   7.250  10.010  1.00  0.00            
ATOM   3049  OW  SOL   266       3.390   5.090  10.060  1.00  0.00            
ATOM   3050  HW1 SOL   266       2.870   4.260   9.890  1.00  0.00            
ATOM   3051  HW2 SOL   266       4.160   5.140   9.420  1.00  0.00            
ATOM   3052  OW  SOL   267      11.380   3.800  16.780  1.00  0.00            
ATOM   3053  HW1 SOL   267      10.930   4.430  17.420  1.00  0.00            
ATOM   3054  HW2 SOL   267      12.310   4.110  16.610  1.00  0.00            
ATOM   3055  OW  SOL   268      11.600   2.070  14.770  1.00  0.00            
ATOM   3056  HW1 SOL   268      11.600   2.710  15.540  1.00  0.00            
ATOM   3057  HW2 SOL   268      11.880   2.550  13.940  1.00  0.00            
ATOM   3058  OW  SOL   269       0.080  13.260   2.000  1.00  0.00            
ATOM   3059  HW1 SOL   269      -0.850  13.470   1.690  1.00  0.00            
ATOM   3060  HW2 SOL   269       0.180  12.270   2.130  1.00  0.00            
ATOM   3061  OW  SOL   270       0.880  18.010   9.270  1.00  0.00            
ATOM   3062  HW1 SOL   270       0.460  17.150   9.000  1.00  0.00            
ATOM   3063  HW2 SOL   270       1.820  18.040   8.930  1.00  0.00            
ATOM   3064  OW  SOL   271       5.040  15.680   9.100  1.00  0.00            
ATOM   3065  HW1 SOL   271       5.700  16.420   9.190  1.00  0.00            
ATOM   3066  HW2 SOL   271       5.480  14.890   8.680  1.00  0.00            
ATOM   3067  OW  SOL   272      10.020   7.960  12.380  1.00  0.00            
ATOM   3068  HW1 SOL   272      10.430   7.640  13.240  1.00  0.00            
ATOM   3069  HW2 SOL   272       9.060   7.690  12.350  1.00  0.00            
ATOM   3070  OW  SOL   273       0.400   5.440  11.140  1.00  0.00            
ATOM   3071  HW1 SOL   273       1.250   5.110  10.730  1.00  0.00            
ATOM   3072  HW2 SOL   273       0.530   5.590  12.120  1.00  0.00            
ATOM   3073  OW  SOL   274       1.890   5.200  17.220  1.00  0.00            
ATOM   3074  HW1 SOL   274       2.480   4.800  16.520  1.00  0.00            
ATOM   3075  HW2 SOL   274       1.310   5.910  16.810  1.00  0.00            
ATOM   3076  OW  SOL   275      13.690   9.500  16.600  1.00  0.00            
ATOM   3077  HW1 SOL   275      14.080  10.390  16.800  1.00  0.00            
ATOM   3078  HW2 SOL   275      13.790   9.300  15.630  1.00  0.00            
ATOM   3079  OW  SOL   276       8.150   5.720   3.250  1.00  0.00            
ATOM   3080  HW1 SOL   276       8.220   4.830   2.790  1.00  0.00            
ATOM   3081  HW2 SOL   276       7.210   6.060   3.170  1.00  0.00            
ATOM   3082  OW  SOL   277      16.570   6.040  12.060  1.00  0.00            
ATOM   3083  HW1 SOL   277      16.190   5.350  12.680  1.00  0.00            
ATOM   3084  HW2 SOL   277      17.390   5.680  11.620  1.00  0.00            
ATOM   3085  OW  SOL   278       2.520  15.640  17.440  1.00  0.00            
ATOM   3086  HW1 SOL   278       2.220  16.210  18.200  1.00  0.00            
ATOM   3087  HW2 SOL   278       2.450  14.670  17.700  1.00  0.00            
ATOM   3088  OW  SOL   279       6.710   4.640  12.690  1.00  0.00            
ATOM   3089  HW1 SOL   279       6.370   3.750  12.390  1.00  0.00            
ATOM   3090  HW2 SOL   279       6.970   5.180  11.890  1.00  0.00            
ATOM   3091  OW  SOL   280       9.300  16.780  14.650  1.00  0.00            
ATOM   3092  HW1 SOL   280       9.060  16.600  13.700  1.00  0.00            
ATOM   3093  HW2 SOL   280       9.600  17.720  14.750  1.00  0.00            
ATOM   3094  OW  SOL   281       4.730   5.000   1.910  1.00  0.00            
ATOM   3095  HW1 SOL   281       5.340   5.800   1.950  1.00  0.00            
ATOM   3096  HW2 SOL   281       3.780   5.310   1.980  1.00  0.00            
ATOM   3097  OW  SOL   282       1.590  11.370  14.660  1.00  0.00            
ATOM   3098  HW1 SOL   282       1.810  10.760  15.420  1.00  0.00            
ATOM   3099  HW2 SOL   282       1.690  10.880  13.800  1.00  0.00            
ATOM   3100  OW  SOL   283      13.470  10.590  12.340  1.00  0.00            
ATOM   3101  HW1 SOL   283      13.710   9.960  11.600  1.00  0.00            
ATOM   3102  HW2 SOL   283      12.570  10.990  12.160  1.00  0.00            
ATOM   3103  OW  SOL   284      13.020   8.550   3.090  1.00  0.00            
ATOM   3104  HW1 SOL   284      12.160   8.240   3.510  1.00  0.00            
ATOM   3105  HW2 SOL   284      12.980   8.410   2.100  1.00  0.00            
ATOM   3106  OW  SOL   285      17.590  17.470  11.540  1.00  0.00            
ATOM   3107  HW1 SOL   285      18.200  17.770  10.810  1.00  0.00            
ATOM   3108  HW2 SOL   285      17.210  16.580  11.320  1.00  0.00            
ATOM   3109  OW  SOL   286      12.520  17.310  11.280  1.00  0.00            
ATOM   3110  HW1 SOL   286      13.360  17.360  10.740  1.00  0.00            
ATOM   3111  HW2 SOL   286      12.290  16.350  11.460  1.00  0.00            
ATOM   3112  OW  SOL   287       0.830  12.580  10.220  1.00  0.00            
ATOM   3113  HW1 SOL   287       0.780  12.570  11.220  1.00  0.00            
ATOM   3114  HW2 SOL   287       0.000  12.170   9.840  1.00  0.00            
ATOM   3115  OW  SOL   288       6.880  16.620  17.160  1.00  0.00            
ATOM   3116  HW1 SOL   288       6.320  17.430  17.250  1.00  0.00            
ATOM   3117  HW2 SOL   288       7.400  16.660  16.300  1.00  0.00            
ATOM   3118  OW  SOL   289       9.030   0.860   1.330  1.00  0.00            
ATOM   3119  HW1 SOL   289       9.540   0.870   0.470  1.00  0.00            
ATOM   3120  HW2 SOL   289       9.590   0.440   2.040  1.00  0.00            
ATOM   3121  OW  SOL   290      17.260   1.350   5.230  1.00  0.00            
ATOM   3122  HW1 SOL   290      17.990   1.180   4.560  1.00  0.00            
ATOM   3123  HW2 SOL   290      16.950   0.480   5.610  1.00  0.00            
ATOM   3124  OW  SOL   291      13.880  15.730   4.770  1.00  0.00            
ATOM   3125  HW1 SOL   291      14.550  15.850   4.030  1.00  0.00            
ATOM   3126  HW2 SOL   291      13.480  16.620   5.000  1.00  0.00            
ATOM   3127  OW  SOL   292       1.300  17.940  18.510  1.00  0.00            
ATOM   3128  HW1 SOL   292       0.890  17.200  19.040  1.00  0.00            
ATOM   3129  HW2 SOL   292       1.940  18.450  19.090  1.00  0.00            
ATOM   3130  OW  SOL   293      12.800   9.270   6.720  1.00  0.00            
ATOM   3131  HW1 SOL   293      13.400   8.460   6.740  1.00  0.00            
ATOM   3132  HW2 SOL   293      13.200   9.960   6.120  1.00  0.00            
ATOM   3133  OW  SOL   294       8.300  12.730  14.220  1.00  0.00            
ATOM   3134  HW1 SOL   294       8.250  13.060  15.170  1.00  0.00            
ATOM   3135  HW2 SOL   294       7.440  12.920  13.760  1.00  0.00            
ATOM   3136  OW  SOL   295       6.720  16.160   1.540  1.00  0.00            
ATOM   3137  HW1 SOL   295       6.810  16.260   0.550  1.00  0.00            
ATOM   3138  HW2 SOL   295       6.320  15.270   1.750  1.00  0.00            
ATOM   3139  OW  SOL   296      16.500  17.200  13.940  1.00  0.00            
ATOM   3140  HW1 SOL   296      17.030  17.300  13.100  1.00  0.00            
ATOM   3141  HW2 SOL   296      16.230  18.100  14.280  1.00  0.00            
ATOM   3142  OW  SOL   297      18.410   1.750   9.630  1.00  0.00            
ATOM   3143  HW1 SOL   297      18.800   0.900   9.270  1.00  0.00            
ATOM   3144  HW2 SOL   297      17.430   1.770   9.440  1.00  0.00            
ATOM   3145  OW  SOL   298       2.630   3.260   7.200  1.00  0.00            
ATOM   3146  HW1 SOL   298       1.840   3.770   6.860  1.00  0.00            
ATOM   3147  HW2 SOL   298       2.540   3.110   8.180  1.00  0.00            
ATOM   3148  OW  SOL   299      11.940  16.120   0.310  1.00  0.00            
ATOM   3149  HW1 SOL   299      12.000  15.190   0.680  1.00  0.00            
ATOM   3150  HW2 SOL   299      11.350  16.120  -0.490  1.00  0.00            
ATOM   3151  OW  SOL   300       8.220  10.020  13.720  1.00  0.00            
ATOM   3152  HW1 SOL   300       8.620  10.010  12.800  1.00  0.00            
ATOM   3153  HW2 SOL   300       8.320  10.940  14.120  1.00  0.00            
ATOM   3154  OW  SOL   301       9.160   9.100   2.910  1.00  0.00            
ATOM   3155  HW1 SOL   301       9.790   9.480   2.230  1.00  0.00            
ATOM   3156  HW2 SOL   301       9.560   8.270   3.300  1.00  0.00            
ATOM   3157  OW  SOL   302      15.040  16.070   0.440  1.00  0.00            
ATOM   3158  HW1 SOL   302      14.120  16.440   0.510  1.00  0.00            
ATOM   3159  HW2 SOL   302      15.420  16.270  -0.460  1.00  0.00            
ATOM   3160  OW  SOL   303       3.720  12.880  14.900  1.00  0.00            
ATOM   3161  HW1 SOL   303       3.590  13.810  14.560  1.00  0.00            
ATOM   3162  HW2 SOL   303       2.880  12.360  14.770  1.00  0.00            
ATOM   3163  OW  SOL   304      16.140  12.920  12.890  1.00  0.00            
ATOM   3164  HW1 SOL   304      16.740  12.950  13.690  1.00  0.00            
ATOM   3165  HW2 SOL   304      15.390  13.560  13.020  1.00  0.00            
ATOM   3166  OW  SOL   305      10.390  10.980   6.960  1.00  0.00            
ATOM   3167  HW1 SOL   305       9.690  10.510   7.500  1.00  0.00            
ATOM   3168  HW2 SOL   305      10.980  10.300   6.530  1.00  0.00            
ATOM   3169  OW  SOL   306      10.140   2.360   9.710  1.00  0.00            
ATOM   3170  HW1 SOL   306      10.060   2.000   8.780  1.00  0.00            
ATOM   3171  HW2 SOL   306      10.120   1.600  10.360  1.00  0.00            
ATOM   3172  OW  SOL   307       5.900  14.870   4.910  1.00  0.00            
ATOM   3173  HW1 SOL   307       6.320  14.290   4.210  1.00  0.00            
ATOM   3174  HW2 SOL   307       5.460  15.660   4.470  1.00  0.00            
ATOM   3175  OW  SOL   308      17.090   3.850  13.810  1.00  0.00            
ATOM   3176  HW1 SOL   308      17.820   4.540  13.850  1.00  0.00            
ATOM   3177  HW2 SOL   308      17.370   3.100  13.220  1.00  0.00            
ATOM   3178  OW  SOL   309       2.550  13.480   2.900  1.00  0.00            
ATOM   3179  HW1 SOL   309       1.590  13.490   2.630  1.00  0.00            
ATOM   3180  HW2 SOL   309       2.670  14.010   3.740  1.00  0.00            
ATOM   3181  OW  SOL   310       1.050  10.130  17.260  1.00  0.00            
ATOM   3182  HW1 SOL   310       0.280   9.800  17.800  1.00  0.00            
ATOM   3183  HW2 SOL   310       1.900   9.830  17.680  1.00  0.00            
ATOM   3184  OW  SOL   311       6.720   2.030  14.890  1.00  0.00            
ATOM   3185  HW1 SOL   311       7.620   1.870  14.490  1.00  0.00            
ATOM   3186  HW2 SOL   311       6.800   2.080  15.880  1.00  0.00            
ATOM   3187  OW  SOL   312       0.750   3.450   0.330  1.00  0.00            
ATOM   3188  HW1 SOL   312      -0.170   3.170   0.040  1.00  0.00            
ATOM   3189  HW2 SOL   312       1.060   4.220  -0.230  1.00  0.00            
ATOM   3190  OW  SOL   313      14.400   8.560  13.980  1.00  0.00            
ATOM   3191  HW1 SOL   313      13.830   9.080  13.350  1.00  0.00            
ATOM   3192  HW2 SOL   313      15.360   8.680  13.740  1.00  0.00            
ATOM   3193  OW  SOL   314       0.720   1.660   3.180  1.00  0.00            
ATOM   3194  HW1 SOL   314       0.550   2.490   2.640  1.00  0.00            
ATOM   3195  HW2 SOL   314       1.620   1.290   2.960  1.00  0.00            
ATOM   3196  OW  SOL   315      11.830  13.350   1.190  1.00  0.00            
ATOM   3197  HW1 SOL   315      10.840  13.240   1.210  1.00  0.00            
ATOM   3198  HW2 SOL   315      12.170  13.500   2.120  1.00  0.00            
ATOM   3199  OW  SOL   316       6.130   8.420  14.310  1.00  0.00            
ATOM   3200  HW1 SOL   316       6.690   9.230  14.140  1.00  0.00            
ATOM   3201  HW2 SOL   316       6.720   7.620  14.340  1.00  0.00            
ATOM   3202  OW  SOL   317      14.930  17.670   9.590  1.00  0.00            
ATOM   3203  HW1 SOL   317      15.260  18.310   8.900  1.00  0.00            
ATOM   3204  HW2 SOL   317      15.590  17.610  10.340  1.00  0.00            
ATOM   3205  OW  SOL   318       7.160   5.650  17.080  1.00  0.00            
ATOM   3206  HW1 SOL   318       7.350   6.300  17.820  1.00  0.00            
ATOM   3207  HW2 SOL   318       7.760   4.850  17.170  1.00  0.00            
ATOM   3208  OW  SOL   319      14.500  12.200  16.330  1.00  0.00            
ATOM   3209  HW1 SOL   319      14.410  12.100  17.320  1.00  0.00            
ATOM   3210  HW2 SOL   319      15.460  12.130  16.070  1.00  0.00            
ATOM   3211  OW  SOL   320       3.900  17.410  15.600  1.00  0.00            
ATOM   3212  HW1 SOL   320       2.990  17.820  15.580  1.00  0.00            
ATOM   3213  HW2 SOL   320       3.830  16.470  15.920  1.00  0.00            
ATOM   3214  OW  SOL   321      16.740   8.830  12.540  1.00  0.00            
ATOM   3215  HW1 SOL   321      16.470   7.940  12.170  1.00  0.00            
ATOM   3216  HW2 SOL   321      16.750   9.510  11.810  1.00  0.00            
ATOM   3217  OW  SOL   322      12.250   3.250   4.490  1.00  0.00            
ATOM   3218  HW1 SOL   322      12.900   2.510   4.380  1.00  0.00            
ATOM   3219  HW2 SOL   322      12.450   3.750   5.330  1.00  0.00            
ATOM   3220  OW  SOL   323       5.940   7.450   6.520  1.00  0.00            
ATOM   3221  HW1 SOL   323       6.440   8.300   6.330  1.00  0.00            
ATOM   3222  HW2 SOL   323       5.060   7.470   6.040  1.00  0.00            
ATOM   3223  OW  SOL   324      17.770   3.420  16.420  1.00  0.00            
ATOM   3224  HW1 SOL   324      17.600   3.730  15.480  1.00  0.00            
ATOM   3225  HW2 SOL   324      16.930   3.050  16.800  1.00  0.00            
ATOM   3226  OW  SOL   325      17.300   9.340  15.170  1.00  0.00            
ATOM   3227  HW1 SOL   325      17.680  10.250  15.320  1.00  0.00            
ATOM   3228  HW2 SOL   325      17.220   9.170  14.180  1.00  0.00            
ATOM   3229  OW  SOL   326       8.590  13.740   0.160  1.00  0.00            
ATOM   3230  HW1 SOL   326       8.130  13.890   1.040  1.00  0.00            
ATOM   3231  HW2 SOL   326       9.030  14.590  -0.140  1.00  0.00            
ATOM   3232  OW  SOL   327       6.610  17.900   9.530  1.00  0.00            
ATOM   3233  HW1 SOL   327       6.150  18.780   9.400  1.00  0.00            
ATOM   3234  HW2 SOL   327       7.600  18.020   9.460  1.00  0.00            
ATOM   3235  OW  SOL   328       8.590   9.560   8.610  1.00  0.00            
ATOM   3236  HW1 SOL   328       9.130   8.870   9.090  1.00  0.00            
ATOM   3237  HW2 SOL   328       8.270  10.250   9.270  1.00  0.00            
ATOM   3238  OW  SOL   329      10.830   9.840   0.870  1.00  0.00            
ATOM   3239  HW1 SOL   329      10.600  10.370   0.050  1.00  0.00            
ATOM   3240  HW2 SOL   329      11.640   9.280   0.680  1.00  0.00            
ATOM   3241  OW  SOL   330      18.610  15.690   8.510  1.00  0.00            
ATOM   3242  HW1 SOL   330      17.900  15.570   7.810  1.00  0.00            
ATOM   3243  HW2 SOL   330      18.620  14.900   9.110  1.00  0.00            
ATOM   3244  OW  SOL   331       2.210  13.140  18.440  1.00  0.00            
ATOM   3245  HW1 SOL   331       1.560  12.410  18.230  1.00  0.00            
ATOM   3246  HW2 SOL   331       2.250  13.280  19.420  1.00  0.00            
ATOM   3247  OW  SOL   332       0.790  12.400   6.530  1.00  0.00            
ATOM   3248  HW1 SOL   332       0.780  11.930   7.410  1.00  0.00            
ATOM   3249  HW2 SOL   332       1.610  12.120   6.020  1.00  0.00            
ATOM   3250  OW  SOL   333       6.720  13.910  16.240  1.00  0.00            
ATOM   3251  HW1 SOL   333       5.940  13.410  16.620  1.00  0.00            
ATOM   3252  HW2 SOL   333       6.690  14.860  16.550  1.00  0.00            
ATOM   3253  OW  SOL   334      18.240   1.920  12.270  1.00  0.00            
ATOM   3254  HW1 SOL   334      18.200   1.020  12.710  1.00  0.00            
ATOM   3255  HW2 SOL   334      18.270   1.810  11.280  1.00  0.00            
ATOM   3256  OW  SOL   335       4.280   4.240   5.200  1.00  0.00            
ATOM   3257  HW1 SOL   335       4.580   3.520   4.580  1.00  0.00            
ATOM   3258  HW2 SOL   335       3.890   3.840   6.030  1.00  0.00            
ATOM   3259  OW  SOL   336      17.050  14.870  11.040  1.00  0.00            
ATOM   3260  HW1 SOL   336      16.120  14.620  10.770  1.00  0.00            
ATOM   3261  HW2 SOL   336      17.310  14.370  11.860  1.00  0.00            
ATOM   3262  OW  SOL   337       3.170   5.470  12.800  1.00  0.00            
ATOM   3263  HW1 SOL   337       3.550   4.880  13.520  1.00  0.00            
ATOM   3264  HW2 SOL   337       3.570   5.210  11.920  1.00  0.00            
ATOM   3265  OW  SOL   338       8.120  15.860   6.870  1.00  0.00            
ATOM   3266  HW1 SOL   338       8.440  15.960   5.930  1.00  0.00            
ATOM   3267  HW2 SOL   338       7.330  15.240   6.890  1.00  0.00            
ATOM   3268  OW  SOL   339      14.240   2.140  11.120  1.00  0.00            
ATOM   3269  HW1 SOL   339      14.760   1.490  11.670  1.00  0.00            
ATOM   3270  HW2 SOL   339      13.750   2.770  11.730  1.00  0.00            
ATOM   3271  OW  SOL   340      10.010   0.340  11.540  1.00  0.00            
ATOM   3272  HW1 SOL   340       9.380  -0.380  11.230  1.00  0.00            
ATOM   3273  HW2 SOL   340      10.940  -0.020  11.540  1.00  0.00            
ATOM   3274  OW  SOL   341       7.700  13.300   3.010  1.00  0.00            
ATOM   3275  HW1 SOL   341       7.240  12.430   3.180  1.00  0.00            
ATOM   3276  HW2 SOL   341       8.610  13.270   3.420  1.00  0.00            
ATOM   3277  OW  SOL   342       6.180  15.670  12.840  1.00  0.00            
ATOM   3278  HW1 SOL   342       6.130  16.490  13.410  1.00  0.00            
ATOM   3279  HW2 SOL   342       7.070  15.640  12.390  1.00  0.00            
ATOM   3280  OW  SOL   343      13.520   0.520   1.680  1.00  0.00            
ATOM   3281  HW1 SOL   343      13.870   0.110   0.840  1.00  0.00            
ATOM   3282  HW2 SOL   343      12.620   0.140   1.880  1.00  0.00            
ATOM   3283  OW  SOL   344      13.000   4.530   6.910  1.00  0.00            
ATOM   3284  HW1 SOL   344      12.410   5.330   6.950  1.00  0.00            
ATOM   3285  HW2 SOL   344      13.150   4.180   7.840  1.00  0.00            
ATOM   3286  OW  SOL   345      15.930   2.210   8.820  1.00  0.00            
ATOM   3287  HW1 SOL   345      15.090   2.200   9.360  1.00  0.00            
ATOM   3288  HW2 SOL   345      15.950   3.040   8.260  1.00  0.00            
ATOM   3289  OW  SOL   346       0.390  10.770   3.000  1.00  0.00            
ATOM   3290  HW1 SOL   346       1.380  10.660   2.910  1.00  0.00            
ATOM   3291  HW2 SOL   346      -0.010   9.910   3.320  1.00  0.00            
ATOM   3292  OW  SOL   347       8.750  16.460   3.370  1.00  0.00            
ATOM   3293  HW1 SOL   347       7.980  16.110   2.830  1.00  0.00            
ATOM   3294  HW2 SOL   347       8.430  17.170   3.990  1.00  0.00            
ATOM   3295  OW  SOL   348       2.300   6.280  19.750  1.00  0.00            
ATOM   3296  HW1 SOL   348       1.370   6.260  20.120  1.00  0.00            
ATOM   3297  HW2 SOL   348       2.310   5.890  18.830  1.00  0.00            
ATOM   3298  OW  SOL   349       2.250   2.750  28.580  1.00  0.00            
ATOM   3299  HW1 SOL   349       2.600   2.580  29.500  1.00  0.00            
ATOM   3300  HW2 SOL   349       1.370   2.300  28.460  1.00  0.00            
ATOM   3301  OW  SOL   350       0.190   3.680  25.090  1.00  0.00            
ATOM   3302  HW1 SOL   350      -0.630   4.110  25.480  1.00  0.00            
ATOM   3303  HW2 SOL   350      -0.090   2.950  24.460  1.00  0.00            
ATOM   3304  OW  SOL   351       5.690  12.750  30.270  1.00  0.00            
ATOM   3305  HW1 SOL   351       4.760  12.680  29.900  1.00  0.00            
ATOM   3306  HW2 SOL   351       5.800  13.640  30.710  1.00  0.00            
ATOM   3307  OW  SOL   352      15.550  15.110  25.650  1.00  0.00            
ATOM   3308  HW1 SOL   352      14.980  14.950  26.460  1.00  0.00            
ATOM   3309  HW2 SOL   352      14.960  15.210  24.850  1.00  0.00            
ATOM   3310  OW  SOL   353      11.350   7.030  25.790  1.00  0.00            
ATOM   3311  HW1 SOL   353      11.920   7.810  25.540  1.00  0.00            
ATOM   3312  HW2 SOL   353      10.750   7.290  26.550  1.00  0.00            
ATOM   3313  OW  SOL   354      17.550   6.070  20.930  1.00  0.00            
ATOM   3314  HW1 SOL   354      17.430   5.940  19.940  1.00  0.00            
ATOM   3315  HW2 SOL   354      17.250   5.260  21.420  1.00  0.00            
ATOM   3316  OW  SOL   355       7.680  11.440  28.850  1.00  0.00            
ATOM   3317  HW1 SOL   355       6.900  11.610  29.450  1.00  0.00            
ATOM   3318  HW2 SOL   355       8.020  12.310  28.490  1.00  0.00            
ATOM   3319  OW  SOL   356       8.500   7.980  36.850  1.00  0.00            
ATOM   3320  HW1 SOL   356       8.460   8.740  37.500  1.00  0.00            
ATOM   3321  HW2 SOL   356       8.720   8.340  35.940  1.00  0.00            
ATOM   3322  OW  SOL   357       6.850  10.120  25.270  1.00  0.00            
ATOM   3323  HW1 SOL   357       7.540   9.960  25.970  1.00  0.00            
ATOM   3324  HW2 SOL   357       6.120  10.690  25.650  1.00  0.00            
ATOM   3325  OW  SOL   358       6.860  11.610  36.650  1.00  0.00            
ATOM   3326  HW1 SOL   358       7.460  12.400  36.790  1.00  0.00            
ATOM   3327  HW2 SOL   358       6.000  11.920  36.240  1.00  0.00            
ATOM   3328  OW  SOL   359       3.350  14.350  29.230  1.00  0.00            
ATOM   3329  HW1 SOL   359       2.570  14.040  28.700  1.00  0.00            
ATOM   3330  HW2 SOL   359       3.930  14.930  28.660  1.00  0.00            
ATOM   3331  OW  SOL   360      14.600  15.050  32.010  1.00  0.00            
ATOM   3332  HW1 SOL   360      14.840  15.990  32.270  1.00  0.00            
ATOM   3333  HW2 SOL   360      14.440  14.510  32.830  1.00  0.00            
ATOM   3334  OW  SOL   361       4.380   3.920  33.610  1.00  0.00            
ATOM   3335  HW1 SOL   361       5.200   3.360  33.700  1.00  0.00            
ATOM   3336  HW2 SOL   361       3.570   3.340  33.650  1.00  0.00            
ATOM   3337  OW  SOL   362      16.030   4.470  25.990  1.00  0.00            
ATOM   3338  HW1 SOL   362      15.290   4.930  25.490  1.00  0.00            
ATOM   3339  HW2 SOL   362      16.540   5.150  26.520  1.00  0.00            
ATOM   3340  OW  SOL   363       2.310  17.130  23.450  1.00  0.00            
ATOM   3341  HW1 SOL   363       2.650  17.900  23.990  1.00  0.00            
ATOM   3342  HW2 SOL   363       2.750  17.130  22.550  1.00  0.00            
ATOM   3343  OW  SOL   364      11.270  13.410  35.520  1.00  0.00            
ATOM   3344  HW1 SOL   364      11.740  13.410  36.400  1.00  0.00            
ATOM   3345  HW2 SOL   364      10.790  12.540  35.410  1.00  0.00            
ATOM   3346  OW  SOL   365       2.300  14.340  24.000  1.00  0.00            
ATOM   3347  HW1 SOL   365       2.040  15.300  24.000  1.00  0.00            
ATOM   3348  HW2 SOL   365       1.590  13.800  24.450  1.00  0.00            
ATOM   3349  OW  SOL   366       2.400  10.910  27.480  1.00  0.00            
ATOM   3350  HW1 SOL   366       2.540  10.070  28.000  1.00  0.00            
ATOM   3351  HW2 SOL   366       1.850  11.550  28.030  1.00  0.00            
ATOM   3352  OW  SOL   367       6.200  17.860  33.010  1.00  0.00            
ATOM   3353  HW1 SOL   367       5.280  17.690  33.360  1.00  0.00            
ATOM   3354  HW2 SOL   367       6.480  18.780  33.270  1.00  0.00            
ATOM   3355  OW  SOL   368       6.060   9.640  19.850  1.00  0.00            
ATOM   3356  HW1 SOL   368       6.130  10.480  19.310  1.00  0.00            
ATOM   3357  HW2 SOL   368       6.520   9.770  20.730  1.00  0.00            
ATOM   3358  OW  SOL   369      15.940   1.140  33.420  1.00  0.00            
ATOM   3359  HW1 SOL   369      15.760   1.810  32.700  1.00  0.00            
ATOM   3360  HW2 SOL   369      15.910   1.600  34.310  1.00  0.00            
ATOM   3361  OW  SOL   370       1.220   6.430  24.250  1.00  0.00            
ATOM   3362  HW1 SOL   370       0.770   5.550  24.420  1.00  0.00            
ATOM   3363  HW2 SOL   370       1.210   6.970  25.090  1.00  0.00            
ATOM   3364  OW  SOL   371      18.420  17.670  22.210  1.00  0.00            
ATOM   3365  HW1 SOL   371      18.960  17.380  23.010  1.00  0.00            
ATOM   3366  HW2 SOL   371      18.720  18.570  21.920  1.00  0.00            
ATOM   3367  OW  SOL   372       0.270  15.960  19.790  1.00  0.00            
ATOM   3368  HW1 SOL   372       0.080  15.000  20.000  1.00  0.00            
ATOM   3369  HW2 SOL   372      -0.060  16.540  20.540  1.00  0.00            
ATOM   3370  OW  SOL   373      16.890   9.220  24.740  1.00  0.00            
ATOM   3371  HW1 SOL   373      17.840   8.930  24.820  1.00  0.00            
ATOM   3372  HW2 SOL   373      16.810   9.870  23.990  1.00  0.00            
ATOM   3373  OW  SOL   374      16.410  11.080  22.940  1.00  0.00            
ATOM   3374  HW1 SOL   374      17.270  11.100  22.420  1.00  0.00            
ATOM   3375  HW2 SOL   374      16.550  11.550  23.820  1.00  0.00            
ATOM   3376  OW  SOL   375       1.130   7.370  34.590  1.00  0.00            
ATOM   3377  HW1 SOL   375       2.010   7.240  35.040  1.00  0.00            
ATOM   3378  HW2 SOL   375       1.000   8.340  34.370  1.00  0.00            
ATOM   3379  OW  SOL   376       6.130  13.650  25.880  1.00  0.00            
ATOM   3380  HW1 SOL   376       5.640  12.780  25.970  1.00  0.00            
ATOM   3381  HW2 SOL   376       5.900  14.080  25.010  1.00  0.00            
ATOM   3382  OW  SOL   377      12.930  12.280  32.850  1.00  0.00            
ATOM   3383  HW1 SOL   377      13.300  11.550  32.270  1.00  0.00            
ATOM   3384  HW2 SOL   377      13.450  12.330  33.700  1.00  0.00            
ATOM   3385  OW  SOL   378       8.090   0.040  23.640  1.00  0.00            
ATOM   3386  HW1 SOL   378       8.490   0.950  23.550  1.00  0.00            
ATOM   3387  HW2 SOL   378       7.090   0.120  23.700  1.00  0.00            
ATOM   3388  OW  SOL   379       1.970   9.760  31.260  1.00  0.00            
ATOM   3389  HW1 SOL   379       2.860   9.310  31.120  1.00  0.00            
ATOM   3390  HW2 SOL   379       1.240   9.110  31.070  1.00  0.00            
ATOM   3391  OW  SOL   380      15.250   9.990  20.520  1.00  0.00            
ATOM   3392  HW1 SOL   380      14.620   9.230  20.650  1.00  0.00            
ATOM   3393  HW2 SOL   380      15.730  10.170  21.380  1.00  0.00            
ATOM   3394  OW  SOL   381      11.870  17.920  34.780  1.00  0.00            
ATOM   3395  HW1 SOL   381      12.110  18.520  34.020  1.00  0.00            
ATOM   3396  HW2 SOL   381      11.940  16.970  34.480  1.00  0.00            
ATOM   3397  OW  SOL   382       3.170   2.510  36.630  1.00  0.00            
ATOM   3398  HW1 SOL   382       3.880   3.220  36.690  1.00  0.00            
ATOM   3399  HW2 SOL   382       2.290   2.900  36.910  1.00  0.00            
ATOM   3400  OW  SOL   383      14.660  14.170  28.150  1.00  0.00            
ATOM   3401  HW1 SOL   383      14.070  14.230  28.950  1.00  0.00            
ATOM   3402  HW2 SOL   383      14.510  13.290  27.690  1.00  0.00            
ATOM   3403  OW  SOL   384      16.670  17.140  24.340  1.00  0.00            
ATOM   3404  HW1 SOL   384      16.260  16.910  23.460  1.00  0.00            
ATOM   3405  HW2 SOL   384      16.490  16.400  24.990  1.00  0.00            
ATOM   3406  OW  SOL   385       5.980   7.290  21.320  1.00  0.00            
ATOM   3407  HW1 SOL   385       6.220   7.980  20.640  1.00  0.00            
ATOM   3408  HW2 SOL   385       5.200   7.620  21.860  1.00  0.00            
ATOM   3409  OW  SOL   386      12.810   3.450  28.060  1.00  0.00            
ATOM   3410  HW1 SOL   386      11.950   2.950  27.930  1.00  0.00            
ATOM   3411  HW2 SOL   386      13.430   2.910  28.620  1.00  0.00            
ATOM   3412  OW  SOL   387      15.760  16.620  21.690  1.00  0.00            
ATOM   3413  HW1 SOL   387      16.650  17.080  21.720  1.00  0.00            
ATOM   3414  HW2 SOL   387      15.550  16.380  20.740  1.00  0.00            
ATOM   3415  OW  SOL   388       8.070   6.050  33.270  1.00  0.00            
ATOM   3416  HW1 SOL   388       7.600   6.020  34.160  1.00  0.00            
ATOM   3417  HW2 SOL   388       7.560   5.500  32.610  1.00  0.00            
ATOM   3418  OW  SOL   389      13.940   4.690  35.360  1.00  0.00            
ATOM   3419  HW1 SOL   389      13.740   5.120  36.240  1.00  0.00            
ATOM   3420  HW2 SOL   389      14.720   4.070  35.450  1.00  0.00            
ATOM   3421  OW  SOL   390       9.730   8.900  34.340  1.00  0.00            
ATOM   3422  HW1 SOL   390      10.190   8.060  34.050  1.00  0.00            
ATOM   3423  HW2 SOL   390       9.170   9.240  33.590  1.00  0.00            
ATOM   3424  OW  SOL   391       9.910   4.100  31.040  1.00  0.00            
ATOM   3425  HW1 SOL   391       9.140   4.440  31.580  1.00  0.00            
ATOM   3426  HW2 SOL   391       9.570   3.590  30.250  1.00  0.00            
ATOM   3427  OW  SOL   392      10.410   7.010  22.910  1.00  0.00            
ATOM   3428  HW1 SOL   392      10.670   6.970  23.870  1.00  0.00            
ATOM   3429  HW2 SOL   392       9.560   6.500  22.770  1.00  0.00            
ATOM   3430  OW  SOL   393       0.760   8.110  26.510  1.00  0.00            
ATOM   3431  HW1 SOL   393       1.750   7.990  26.600  1.00  0.00            
ATOM   3432  HW2 SOL   393       0.520   9.060  26.720  1.00  0.00            
ATOM   3433  OW  SOL   394       1.300  18.210  34.330  1.00  0.00            
ATOM   3434  HW1 SOL   394       1.200  18.060  35.320  1.00  0.00            
ATOM   3435  HW2 SOL   394       0.440  18.570  33.970  1.00  0.00            
ATOM   3436  OW  SOL   395       8.650   3.480  20.570  1.00  0.00            
ATOM   3437  HW1 SOL   395       9.240   4.110  20.080  1.00  0.00            
ATOM   3438  HW2 SOL   395       8.840   2.540  20.280  1.00  0.00            
ATOM   3439  OW  SOL   396      17.190   5.850  36.930  1.00  0.00            
ATOM   3440  HW1 SOL   396      16.930   6.740  36.570  1.00  0.00            
ATOM   3441  HW2 SOL   396      17.170   5.170  36.200  1.00  0.00            
ATOM   3442  OW  SOL   397      13.620  11.440  24.070  1.00  0.00            
ATOM   3443  HW1 SOL   397      14.450  11.150  23.590  1.00  0.00            
ATOM   3444  HW2 SOL   397      13.130  12.110  23.510  1.00  0.00            
ATOM   3445  OW  SOL   398       5.500   1.960  27.470  1.00  0.00            
ATOM   3446  HW1 SOL   398       5.450   1.910  28.470  1.00  0.00            
ATOM   3447  HW2 SOL   398       5.520   2.920  27.180  1.00  0.00            
ATOM   3448  OW  SOL   399      10.080  14.560  23.390  1.00  0.00            
ATOM   3449  HW1 SOL   399       9.620  15.280  22.870  1.00  0.00            
ATOM   3450  HW2 SOL   399      10.040  14.760  24.370  1.00  0.00            
ATOM   3451  OW  SOL   400       3.510  18.010  27.150  1.00  0.00            
ATOM   3452  HW1 SOL   400       4.010  17.150  27.210  1.00  0.00            
ATOM   3453  HW2 SOL   400       4.160  18.780  27.120  1.00  0.00            
ATOM   3454  OW  SOL   401      17.950  10.660  27.350  1.00  0.00            
ATOM   3455  HW1 SOL   401      17.330  10.510  26.590  1.00  0.00            
ATOM   3456  HW2 SOL   401      17.430  10.770  28.200  1.00  0.00            
ATOM   3457  OW  SOL   402      12.270  15.500  33.680  1.00  0.00            
ATOM   3458  HW1 SOL   402      12.330  14.730  34.320  1.00  0.00            
ATOM   3459  HW2 SOL   402      11.750  15.240  32.880  1.00  0.00            
ATOM   3460  OW  SOL   403       3.210   9.430  21.040  1.00  0.00            
ATOM   3461  HW1 SOL   403       4.030   9.820  20.620  1.00  0.00            
ATOM   3462  HW2 SOL   403       2.940   8.610  20.550  1.00  0.00            
ATOM   3463  OW  SOL   404      14.580   7.350  25.900  1.00  0.00            
ATOM   3464  HW1 SOL   404      14.530   6.700  26.650  1.00  0.00            
ATOM   3465  HW2 SOL   404      15.380   7.940  26.030  1.00  0.00            
ATOM   3466  OW  SOL   405       4.610  12.660  35.890  1.00  0.00            
ATOM   3467  HW1 SOL   405       4.110  12.670  35.030  1.00  0.00            
ATOM   3468  HW2 SOL   405       3.980  12.480  36.650  1.00  0.00            
ATOM   3469  OW  SOL   406      11.110  17.760  20.990  1.00  0.00            
ATOM   3470  HW1 SOL   406      10.510  17.140  21.490  1.00  0.00            
ATOM   3471  HW2 SOL   406      11.420  17.320  20.140  1.00  0.00            
ATOM   3472  OW  SOL   407       2.020   2.850  33.600  1.00  0.00            
ATOM   3473  HW1 SOL   407       1.220   3.450  33.470  1.00  0.00            
ATOM   3474  HW2 SOL   407       1.920   2.360  34.460  1.00  0.00            
ATOM   3475  OW  SOL   408      16.320  13.770  19.430  1.00  0.00            
ATOM   3476  HW1 SOL   408      16.000  14.710  19.330  1.00  0.00            
ATOM   3477  HW2 SOL   408      15.560  13.140  19.310  1.00  0.00            
ATOM   3478  OW  SOL   409       4.640  17.430  21.850  1.00  0.00            
ATOM   3479  HW1 SOL   409       4.970  17.820  22.710  1.00  0.00            
ATOM   3480  HW2 SOL   409       5.400  17.360  21.200  1.00  0.00            
ATOM   3481  OW  SOL   410      14.000   1.070  22.880  1.00  0.00            
ATOM   3482  HW1 SOL   410      13.760   0.700  21.980  1.00  0.00            
ATOM   3483  HW2 SOL   410      14.990   1.230  22.920  1.00  0.00            
ATOM   3484  OW  SOL   411       2.490  17.850  31.030  1.00  0.00            
ATOM   3485  HW1 SOL   411       3.060  17.200  31.530  1.00  0.00            
ATOM   3486  HW2 SOL   411       2.330  17.520  30.100  1.00  0.00            
ATOM   3487  OW  SOL   412       9.400  16.980  27.660  1.00  0.00            
ATOM   3488  HW1 SOL   412      10.200  16.410  27.870  1.00  0.00            
ATOM   3489  HW2 SOL   412       8.910  16.580  26.890  1.00  0.00            
ATOM   3490  OW  SOL   413       3.820   7.000  23.420  1.00  0.00            
ATOM   3491  HW1 SOL   413       4.270   6.100  23.390  1.00  0.00            
ATOM   3492  HW2 SOL   413       2.880   6.890  23.750  1.00  0.00            
ATOM   3493  OW  SOL   414      15.470   2.220  35.910  1.00  0.00            
ATOM   3494  HW1 SOL   414      15.420   2.590  36.830  1.00  0.00            
ATOM   3495  HW2 SOL   414      14.750   1.530  35.790  1.00  0.00            
ATOM   3496  OW  SOL   415       6.140   1.220  19.790  1.00  0.00            
ATOM   3497  HW1 SOL   415       7.120   1.000  19.860  1.00  0.00            
ATOM   3498  HW2 SOL   415       5.830   1.050  18.860  1.00  0.00            
ATOM   3499  OW  SOL   416       7.810   2.640  36.110  1.00  0.00            
ATOM   3500  HW1 SOL   416       8.480   2.030  36.540  1.00  0.00            
ATOM   3501  HW2 SOL   416       7.080   2.830  36.760  1.00  0.00            
ATOM   3502  OW  SOL   417       8.880  15.140  30.570  1.00  0.00            
ATOM   3503  HW1 SOL   417       8.650  14.890  29.630  1.00  0.00            
ATOM   3504  HW2 SOL   417       9.490  14.450  30.960  1.00  0.00            
ATOM   3505  OW  SOL   418      13.510   5.900  32.950  1.00  0.00            
ATOM   3506  HW1 SOL   418      13.790   5.470  33.800  1.00  0.00            
ATOM   3507  HW2 SOL   418      13.760   6.860  32.960  1.00  0.00            
ATOM   3508  OW  SOL   419       8.030  14.020  27.860  1.00  0.00            
ATOM   3509  HW1 SOL   419       8.930  14.160  27.440  1.00  0.00            
ATOM   3510  HW2 SOL   419       7.320  14.040  27.150  1.00  0.00            
ATOM   3511  OW  SOL   420       9.220   5.030  27.610  1.00  0.00            
ATOM   3512  HW1 SOL   420       8.970   4.940  26.650  1.00  0.00            
ATOM   3513  HW2 SOL   420       9.700   4.210  27.920  1.00  0.00            
ATOM   3514  OW  SOL   421       5.390   0.640  23.740  1.00  0.00            
ATOM   3515  HW1 SOL   421       4.580   0.650  24.320  1.00  0.00            
ATOM   3516  HW2 SOL   421       5.420   1.470  23.190  1.00  0.00            
ATOM   3517  OW  SOL   422      14.340  11.880  19.030  1.00  0.00            
ATOM   3518  HW1 SOL   422      14.660  11.120  19.600  1.00  0.00            
ATOM   3519  HW2 SOL   422      13.420  12.150  19.330  1.00  0.00            
ATOM   3520  OW  SOL   423       2.970   0.350  20.330  1.00  0.00            
ATOM   3521  HW1 SOL   423       3.460   1.190  20.120  1.00  0.00            
ATOM   3522  HW2 SOL   423       3.590  -0.300  20.780  1.00  0.00            
ATOM   3523  OW  SOL   424       9.350   2.360  23.420  1.00  0.00            
ATOM   3524  HW1 SOL   424       8.870   2.770  22.640  1.00  0.00            
ATOM   3525  HW2 SOL   424      10.340   2.340  23.230  1.00  0.00            
ATOM   3526  OW  SOL   425      10.760   6.830  33.260  1.00  0.00            
ATOM   3527  HW1 SOL   425       9.960   6.220  33.290  1.00  0.00            
ATOM   3528  HW2 SOL   425      11.570   6.300  33.020  1.00  0.00            
ATOM   3529  OW  SOL   426      12.270  15.700  26.550  1.00  0.00            
ATOM   3530  HW1 SOL   426      12.480  16.440  25.900  1.00  0.00            
ATOM   3531  HW2 SOL   426      12.950  15.700  27.280  1.00  0.00            
ATOM   3532  OW  SOL   427       4.590  11.520  26.030  1.00  0.00            
ATOM   3533  HW1 SOL   427       3.880  11.250  26.680  1.00  0.00            
ATOM   3534  HW2 SOL   427       4.330  11.240  25.100  1.00  0.00            
ATOM   3535  OW  SOL   428      12.710  17.970  24.530  1.00  0.00            
ATOM   3536  HW1 SOL   428      13.150  18.610  23.890  1.00  0.00            
ATOM   3537  HW2 SOL   428      12.210  18.490  25.230  1.00  0.00            
ATOM   3538  OW  SOL   429       0.780   5.560  32.480  1.00  0.00            
ATOM   3539  HW1 SOL   429       1.700   5.550  32.070  1.00  0.00            
ATOM   3540  HW2 SOL   429       0.720   6.300  33.150  1.00  0.00            
ATOM   3541  OW  SOL   430       5.610   2.220  30.090  1.00  0.00            
ATOM   3542  HW1 SOL   430       5.990   1.380  30.460  1.00  0.00            
ATOM   3543  HW2 SOL   430       4.730   2.410  30.530  1.00  0.00            
ATOM   3544  OW  SOL   431       8.660   4.540  25.040  1.00  0.00            
ATOM   3545  HW1 SOL   431       8.340   5.260  24.420  1.00  0.00            
ATOM   3546  HW2 SOL   431       8.900   3.730  24.510  1.00  0.00            
ATOM   3547  OW  SOL   432      10.170   0.390  26.150  1.00  0.00            
ATOM   3548  HW1 SOL   432       9.450   0.440  25.460  1.00  0.00            
ATOM   3549  HW2 SOL   432       9.930  -0.300  26.840  1.00  0.00            
ATOM   3550  OW  SOL   433      14.290  11.730  27.290  1.00  0.00            
ATOM   3551  HW1 SOL   433      13.740  10.890  27.220  1.00  0.00            
ATOM   3552  HW2 SOL   433      14.550  12.020  26.370  1.00  0.00            
ATOM   3553  OW  SOL   434      14.660   5.900  28.540  1.00  0.00            
ATOM   3554  HW1 SOL   434      14.360   4.950  28.610  1.00  0.00            
ATOM   3555  HW2 SOL   434      15.390   6.060  29.200  1.00  0.00            
ATOM   3556  OW  SOL   435      18.570   8.330  22.390  1.00  0.00            
ATOM   3557  HW1 SOL   435      18.990   7.690  23.030  1.00  0.00            
ATOM   3558  HW2 SOL   435      18.190   7.820  21.610  1.00  0.00            
ATOM   3559  OW  SOL   436       4.880  13.850  20.360  1.00  0.00            
ATOM   3560  HW1 SOL   436       4.010  13.700  20.830  1.00  0.00            
ATOM   3561  HW2 SOL   436       4.710  14.110  19.410  1.00  0.00            
ATOM   3562  OW  SOL   437      16.640  12.800  25.190  1.00  0.00            
ATOM   3563  HW1 SOL   437      17.630  12.880  25.330  1.00  0.00            
ATOM   3564  HW2 SOL   437      16.190  13.640  25.500  1.00  0.00            
ATOM   3565  OW  SOL   438      13.900   5.750  19.400  1.00  0.00            
ATOM   3566  HW1 SOL   438      13.360   5.540  20.210  1.00  0.00            
ATOM   3567  HW2 SOL   438      14.810   5.340  19.490  1.00  0.00            
ATOM   3568  OW  SOL   439       5.270   2.560  21.900  1.00  0.00            
ATOM   3569  HW1 SOL   439       5.540   1.970  21.150  1.00  0.00            
ATOM   3570  HW2 SOL   439       5.270   3.510  21.590  1.00  0.00            
ATOM   3571  OW  SOL   440      17.540  12.230  34.500  1.00  0.00            
ATOM   3572  HW1 SOL   440      18.450  11.840  34.370  1.00  0.00            
ATOM   3573  HW2 SOL   440      17.620  13.190  34.740  1.00  0.00            
ATOM   3574  OW  SOL   441      10.640  13.470  32.020  1.00  0.00            
ATOM   3575  HW1 SOL   441       9.840  13.240  32.570  1.00  0.00            
ATOM   3576  HW2 SOL   441      11.470  13.210  32.510  1.00  0.00            
ATOM   3577  OW  SOL   442      15.920  16.290  34.870  1.00  0.00            
ATOM   3578  HW1 SOL   442      16.190  16.630  33.970  1.00  0.00            
ATOM   3579  HW2 SOL   442      16.710  15.910  35.330  1.00  0.00            
ATOM   3580  OW  SOL   443      11.110  11.950  29.620  1.00  0.00            
ATOM   3581  HW1 SOL   443      10.710  12.390  30.430  1.00  0.00            
ATOM   3582  HW2 SOL   443      10.700  12.320  28.790  1.00  0.00            
ATOM   3583  OW  SOL   444      16.380  10.990  29.410  1.00  0.00            
ATOM   3584  HW1 SOL   444      16.430  11.800  30.000  1.00  0.00            
ATOM   3585  HW2 SOL   444      15.520  11.010  28.900  1.00  0.00            
ATOM   3586  OW  SOL   445       9.150   0.890  32.640  1.00  0.00            
ATOM   3587  HW1 SOL   445       9.400   0.690  31.690  1.00  0.00            
ATOM   3588  HW2 SOL   445       9.870   1.450  33.060  1.00  0.00            
ATOM   3589  OW  SOL   446       9.800  11.160  35.810  1.00  0.00            
ATOM   3590  HW1 SOL   446       8.810  11.220  35.910  1.00  0.00            
ATOM   3591  HW2 SOL   446      10.030  10.360  35.250  1.00  0.00            
ATOM   3592  OW  SOL   447       7.050  10.500  22.300  1.00  0.00            
ATOM   3593  HW1 SOL   447       6.910  10.570  23.290  1.00  0.00            
ATOM   3594  HW2 SOL   447       7.890   9.990  22.120  1.00  0.00            
ATOM   3595  OW  SOL   448       4.100   8.130  31.130  1.00  0.00            
ATOM   3596  HW1 SOL   448       4.960   8.250  31.630  1.00  0.00            
ATOM   3597  HW2 SOL   448       3.680   7.260  31.400  1.00  0.00            
ATOM   3598  OW  SOL   449      12.740   3.860  31.240  1.00  0.00            
ATOM   3599  HW1 SOL   449      12.950   4.600  31.880  1.00  0.00            
ATOM   3600  HW2 SOL   449      11.850   4.030  30.810  1.00  0.00            
ATOM   3601  OW  SOL   450       0.640  15.640  31.930  1.00  0.00            
ATOM   3602  HW1 SOL   450       0.180  16.460  31.590  1.00  0.00            
ATOM   3603  HW2 SOL   450       1.620  15.830  32.020  1.00  0.00            
ATOM   3604  OW  SOL   451       3.670  11.000  23.630  1.00  0.00            
ATOM   3605  HW1 SOL   451       3.600  11.830  23.070  1.00  0.00            
ATOM   3606  HW2 SOL   451       3.710  10.200  23.030  1.00  0.00            
ATOM   3607  OW  SOL   452       5.660   5.370  27.270  1.00  0.00            
ATOM   3608  HW1 SOL   452       5.780   6.030  26.530  1.00  0.00            
ATOM   3609  HW2 SOL   452       6.120   5.710  28.100  1.00  0.00            
ATOM   3610  OW  SOL   453      12.520  13.480  22.500  1.00  0.00            
ATOM   3611  HW1 SOL   453      13.020  14.250  22.900  1.00  0.00            
ATOM   3612  HW2 SOL   453      11.570  13.500  22.820  1.00  0.00            
ATOM   3613  OW  SOL   454      12.720  14.450  30.040  1.00  0.00            
ATOM   3614  HW1 SOL   454      13.190  14.580  30.910  1.00  0.00            
ATOM   3615  HW2 SOL   454      12.060  13.710  30.130  1.00  0.00            
ATOM   3616  OW  SOL   455      15.820   6.390  23.340  1.00  0.00            
ATOM   3617  HW1 SOL   455      15.510   7.000  24.070  1.00  0.00            
ATOM   3618  HW2 SOL   455      16.320   6.910  22.650  1.00  0.00            
ATOM   3619  OW  SOL   456       3.540  15.100  31.910  1.00  0.00            
ATOM   3620  HW1 SOL   456       3.330  14.660  31.040  1.00  0.00            
ATOM   3621  HW2 SOL   456       4.510  15.360  31.940  1.00  0.00            
ATOM   3622  OW  SOL   457       4.020   7.510  34.600  1.00  0.00            
ATOM   3623  HW1 SOL   457       4.700   8.060  34.130  1.00  0.00            
ATOM   3624  HW2 SOL   457       4.420   6.630  34.870  1.00  0.00            
ATOM   3625  OW  SOL   458      15.870   7.790  35.320  1.00  0.00            
ATOM   3626  HW1 SOL   458      14.950   8.170  35.270  1.00  0.00            
ATOM   3627  HW2 SOL   458      16.470   8.260  34.670  1.00  0.00            
ATOM   3628  OW  SOL   459      10.130   1.050  36.320  1.00  0.00            
ATOM   3629  HW1 SOL   459      10.190   1.900  35.800  1.00  0.00            
ATOM   3630  HW2 SOL   459      10.450   0.290  35.750  1.00  0.00            
ATOM   3631  OW  SOL   460       5.040   0.500  36.020  1.00  0.00            
ATOM   3632  HW1 SOL   460       4.620  -0.070  35.320  1.00  0.00            
ATOM   3633  HW2 SOL   460       4.380   1.190  36.340  1.00  0.00            
ATOM   3634  OW  SOL   461       5.730   8.700  28.910  1.00  0.00            
ATOM   3635  HW1 SOL   461       6.170   9.590  28.820  1.00  0.00            
ATOM   3636  HW2 SOL   461       5.100   8.700  29.680  1.00  0.00            
ATOM   3637  OW  SOL   462      13.600   8.620  29.070  1.00  0.00            
ATOM   3638  HW1 SOL   462      12.850   8.620  28.410  1.00  0.00            
ATOM   3639  HW2 SOL   462      13.970   7.700  29.160  1.00  0.00            
ATOM   3640  OW  SOL   463      12.090   5.250  21.370  1.00  0.00            
ATOM   3641  HW1 SOL   463      12.220   4.410  21.910  1.00  0.00            
ATOM   3642  HW2 SOL   463      11.800   5.990  21.970  1.00  0.00            
ATOM   3643  OW  SOL   464       3.070   2.130  30.930  1.00  0.00            
ATOM   3644  HW1 SOL   464       2.840   2.500  31.830  1.00  0.00            
ATOM   3645  HW2 SOL   464       2.770   1.180  30.870  1.00  0.00            
ATOM   3646  OW  SOL   465       0.370  13.100  31.440  1.00  0.00            
ATOM   3647  HW1 SOL   465       0.900  12.610  32.120  1.00  0.00            
ATOM   3648  HW2 SOL   465       0.590  14.080  31.490  1.00  0.00            
ATOM   3649  OW  SOL   466       7.320   6.340  29.260  1.00  0.00            
ATOM   3650  HW1 SOL   466       7.910   6.080  28.500  1.00  0.00            
ATOM   3651  HW2 SOL   466       7.040   7.300  29.150  1.00  0.00            
ATOM   3652  OW  SOL   467      17.280   9.350  37.160  1.00  0.00            
ATOM   3653  HW1 SOL   467      16.820   9.280  36.270  1.00  0.00            
ATOM   3654  HW2 SOL   467      16.660   9.790  37.820  1.00  0.00            
ATOM   3655  OW  SOL   468       3.070   0.630  24.800  1.00  0.00            
ATOM   3656  HW1 SOL   468       2.960   1.570  25.130  1.00  0.00            
ATOM   3657  HW2 SOL   468       3.020   0.000  25.570  1.00  0.00            
ATOM   3658  OW  SOL   469      16.220   3.670  22.360  1.00  0.00            
ATOM   3659  HW1 SOL   469      16.240   2.910  23.000  1.00  0.00            
ATOM   3660  HW2 SOL   469      15.740   4.440  22.760  1.00  0.00            
ATOM   3661  OW  SOL   470      10.230   7.660  28.280  1.00  0.00            
ATOM   3662  HW1 SOL   470      10.380   7.870  29.240  1.00  0.00            
ATOM   3663  HW2 SOL   470       9.930   6.710  28.190  1.00  0.00            
ATOM   3664  OW  SOL   471       9.800  15.730  35.620  1.00  0.00            
ATOM   3665  HW1 SOL   471       9.600  16.170  34.740  1.00  0.00            
ATOM   3666  HW2 SOL   471      10.190  14.820  35.460  1.00  0.00            
ATOM   3667  OW  SOL   472      18.590  15.180  34.670  1.00  0.00            
ATOM   3668  HW1 SOL   472      18.730  15.450  33.720  1.00  0.00            
ATOM   3669  HW2 SOL   472      19.420  15.400  35.200  1.00  0.00            
ATOM   3670  OW  SOL   473       3.500   8.980  36.660  1.00  0.00            
ATOM   3671  HW1 SOL   473       4.260   9.420  37.140  1.00  0.00            
ATOM   3672  HW2 SOL   473       3.850   8.510  35.840  1.00  0.00            
ATOM   3673  OW  SOL   474      15.400   2.740  19.870  1.00  0.00            
ATOM   3674  HW1 SOL   474      14.790   1.990  20.100  1.00  0.00            
ATOM   3675  HW2 SOL   474      15.620   3.260  20.700  1.00  0.00            
ATOM   3676  OW  SOL   475      13.030   8.380  19.040  1.00  0.00            
ATOM   3677  HW1 SOL   475      13.370   7.450  19.190  1.00  0.00            
ATOM   3678  HW2 SOL   475      13.210   8.650  18.090  1.00  0.00            
ATOM   3679  OW  SOL   476      10.680  13.330  27.110  1.00  0.00            
ATOM   3680  HW1 SOL   476      10.750  12.490  26.560  1.00  0.00            
ATOM   3681  HW2 SOL   476      11.300  14.020  26.750  1.00  0.00            
ATOM   3682  OW  SOL   477       3.190   8.100  28.110  1.00  0.00            
ATOM   3683  HW1 SOL   477       4.120   8.460  28.160  1.00  0.00            
ATOM   3684  HW2 SOL   477       3.130   7.250  28.630  1.00  0.00            
ATOM   3685  OW  SOL   478       3.390   5.090  28.680  1.00  0.00            
ATOM   3686  HW1 SOL   478       2.870   4.260  28.510  1.00  0.00            
ATOM   3687  HW2 SOL   478       4.160   5.140  28.040  1.00  0.00            
ATOM   3688  OW  SOL   479      11.380   3.800  35.400  1.00  0.00            
ATOM   3689  HW1 SOL   479      10.930   4.430  36.040  1.00  0.00            
ATOM   3690  HW2 SOL   479      12.310   4.110  35.230  1.00  0.00            
ATOM   3691  OW  SOL   480      11.600   2.070  33.390  1.00  0.00            
ATOM   3692  HW1 SOL   480      11.600   2.710  34.160  1.00  0.00            
ATOM   3693  HW2 SOL   480      11.880   2.550  32.560  1.00  0.00            
ATOM   3694  OW  SOL   481       0.080  13.260  20.620  1.00  0.00            
ATOM   3695  HW1 SOL   481      -0.850  13.470  20.310  1.00  0.00            
ATOM   3696  HW2 SOL   481       0.180  12.270  20.750  1.00  0.00            
ATOM   3697  OW  SOL   482       0.880  18.010  27.890  1.00  0.00            
ATOM   3698  HW1 SOL   482       0.460  17.150  27.620  1.00  0.00            
ATOM   3699  HW2 SOL   482       1.820  18.040  27.550  1.00  0.00            
ATOM   3700  OW  SOL   483       5.040  15.680  27.720  1.00  0.00            
ATOM   3701  HW1 SOL   483       5.700  16.420  27.810  1.00  0.00            
ATOM   3702  HW2 SOL   483       5.480  14.890  27.300  1.00  0.00            
ATOM   3703  OW  SOL   484      10.020   7.960  31.000  1.00  0.00            
ATOM   3704  HW1 SOL   484      10.430   7.640  31.860  1.00  0.00            
ATOM   3705  HW2 SOL   484       9.060   7.690  30.970  1.00  0.00            
ATOM   3706  OW  SOL   485       0.400   5.440  29.760  1.00  0.00            
ATOM   3707  HW1 SOL   485       1.250   5.110  29.350  1.00  0.00            
ATOM   3708  HW2 SOL   485       0.530   5.590  30.740  1.00  0.00            
ATOM   3709  OW  SOL   486       1.890   5.200  35.840  1.00  0.00            
ATOM   3710  HW1 SOL   486       2.480   4.800  35.140  1.00  0.00            
ATOM   3711  HW2 SOL   486       1.310   5.910  35.430  1.00  0.00            
ATOM   3712  OW  SOL   487      13.690   9.500  35.220  1.00  0.00            
ATOM   3713  HW1 SOL   487      14.080  10.390  35.420  1.00  0.00            
ATOM   3714  HW2 SOL   487      13.790   9.300  34.250  1.00  0.00            
ATOM   3715  OW  SOL   488       8.150   5.720  21.870  1.00  0.00            
ATOM   3716  HW1 SOL   488       8.220   4.830  21.410  1.00  0.00            
ATOM   3717  HW2 SOL   488       7.210   6.060  21.790  1.00  0.00            
ATOM   3718  OW  SOL   489      16.570   6.040  30.680  1.00  0.00            
ATOM   3719  HW1 SOL   489      16.190   5.350  31.300  1.00  0.00            
ATOM   3720  HW2 SOL   489      17.390   5.680  30.240  1.00  0.00            
ATOM   3721  OW  SOL   490       2.520  15.640  36.060  1.00  0.00            
ATOM   3722  HW1 SOL   490       2.220  16.210  36.820  1.00  0.00            
ATOM   3723  HW2 SOL   490       2.450  14.670  36.320  1.00  0.00            
ATOM   3724  OW  SOL   491       6.710   4.640  31.310  1.00  0.00            
ATOM   3725  HW1 SOL   491       6.370   3.750  31.010  1.00  0.00            
ATOM   3726  HW2 SOL   491       6.970   5.180  30.510  1.00  0.00            
ATOM   3727  OW  SOL   492       9.300  16.780  33.270  1.00  0.00            
ATOM   3728  HW1 SOL   492       9.060  16.600  32.320  1.00  0.00            
ATOM   3729  HW2 SOL   492       9.600  17.720  33.370  1.00  0.00            
ATOM   3730  OW  SOL   493       4.730   5.000  20.530  1.00  0.00            
ATOM   3731  HW1 SOL   493       5.340   5.800  20.570  1.00  0.00            
ATOM   3732  HW2 SOL   493       3.780   5.310  20.600  1.00  0.00            
ATOM   3733  OW  SOL   494       1.590  11.370  33.280  1.00  0.00            
ATOM   3734  HW1 SOL   494       1.810  10.760  34.040  1.00  0.00            
ATOM   3735  HW2 SOL   494       1.690  10.880  32.420  1.00  0.00            
ATOM   3736  OW  SOL   495      13.470  10.590  30.960  1.00  0.00            
ATOM   3737  HW1 SOL   495      13.710   9.960  30.220  1.00  0.00            
ATOM   3738  HW2 SOL   495      12.570  10.990  30.780  1.00  0.00            
ATOM   3739  OW  SOL   496      13.020   8.550  21.710  1.00  0.00            
ATOM   3740  HW1 SOL   496      12.160   8.240  22.130  1.00  0.00            
ATOM   3741  HW2 SOL   496      12.980   8.410  20.720  1.00  0.00            
ATOM   3742  OW  SOL   497      17.590  17.470  30.160  1.00  0.00            
ATOM   3743  HW1 SOL   497      18.200  17.770  29.430  1.00  0.00            
ATOM   3744  HW2 SOL   497      17.210  16.580  29.940  1.00  0.00            
ATOM   3745  OW  SOL   498      12.520  17.310  29.900  1.00  0.00            
ATOM   3746  HW1 SOL   498      13.360  17.360  29.360  1.00  0.00            
ATOM   3747  HW2 SOL   498      12.290  16.350  30.080  1.00  0.00            
ATOM   3748  OW  SOL   499       0.830  12.580  28.840  1.00  0.00            
ATOM   3749  HW1 SOL   499       0.780  12.570  29.840  1.00  0.00            
ATOM   3750  HW2 SOL   499       0.000  12.170  28.460  1.00  0.00            
ATOM   3751  OW  SOL   500       6.880  16.620  35.780  1.00  0.00            
ATOM   3752  HW1 SOL   500       6.320  17.430  35.870  1.00  0.00            
ATOM   3753  HW2 SOL   500       7.400  16.660  34.920  1.00  0.00            
ATOM   3754  OW  SOL   501      17.260   1.350  23.850  1.00  0.00            
ATOM   3755  HW1 SOL   501      17.990   1.180  23.180  1.00  0.00            
ATOM   3756  HW2 SOL   501      16.950   0.480  24.230  1.00  0.00            
ATOM   3757  OW  SOL   502      13.880  15.730  23.390  1.00  0.00            
ATOM   3758  HW1 SOL   502      14.550  15.850  22.650  1.00  0.00            
ATOM   3759  HW2 SOL   502      13.480  16.620  23.620  1.00  0.00            
ATOM   3760  OW  SOL   503       1.300  17.940  37.130  1.00  0.00            
ATOM   3761  HW1 SOL   503       0.890  17.200  37.660  1.00  0.00            
ATOM   3762  HW2 SOL   503       1.940  18.450  37.710  1.00  0.00            
ATOM   3763  OW  SOL   504      12.800   9.270  25.340  1.00  0.00            
ATOM   3764  HW1 SOL   504      13.400   8.460  25.360  1.00  0.00            
ATOM   3765  HW2 SOL   504      13.200   9.960  24.740  1.00  0.00            
ATOM   3766  OW  SOL   505       8.300  12.730  32.840  1.00  0.00            
ATOM   3767  HW1 SOL   505       8.250  13.060  33.790  1.00  0.00            
ATOM   3768  HW2 SOL   505       7.440  12.920  32.380  1.00  0.00            
ATOM   3769  OW  SOL   506       6.720  16.160  20.160  1.00  0.00            
ATOM   3770  HW1 SOL   506       6.810  16.260  19.170  1.00  0.00            
ATOM   3771  HW2 SOL   506       6.320  15.270  20.370  1.00  0.00            
ATOM   3772  OW  SOL   507      16.500  17.200  32.560  1.00  0.00            
ATOM   3773  HW1 SOL   507      17.030  17.300  31.720  1.00  0.00            
ATOM   3774  HW2 SOL   507      16.230  18.100  32.900  1.00  0.00            
ATOM   3775  OW  SOL   508      18.410   1.750  28.250  1.00  0.00            
ATOM   3776  HW1 SOL   508      18.800   0.900  27.890  1.00  0.00            
ATOM   3777  HW2 SOL   508      17.430   1.770  28.060  1.00  0.00            
ATOM   3778  OW  SOL   509       2.630   3.260  25.820  1.00  0.00            
ATOM   3779  HW1 SOL   509       1.840   3.770  25.480  1.00  0.00            
ATOM   3780  HW2 SOL   509       2.540   3.110  26.800  1.00  0.00            
ATOM   3781  OW  SOL   510      11.940  16.120  18.930  1.00  0.00            
ATOM   3782  HW1 SOL   510      12.000  15.190  19.300  1.00  0.00            
ATOM   3783  HW2 SOL   510      11.350  16.120  18.130  1.00  0.00            
ATOM   3784  OW  SOL   511       8.220  10.020  32.340  1.00  0.00            
ATOM   3785  HW1 SOL   511       8.620  10.010  31.420  1.00  0.00            
ATOM   3786  HW2 SOL   511       8.320  10.940  32.740  1.00  0.00            
ATOM   3787  OW  SOL   512       9.160   9.100  21.530  1.00  0.00            
ATOM   3788  HW1 SOL   512       9.790   9.480  20.850  1.00  0.00            
ATOM   3789  HW2 SOL   512       9.560   8.270  21.920  1.00  0.00            
ATOM   3790  OW  SOL   513      15.040  16.070  19.060  1.00  0.00            
ATOM   3791  HW1 SOL   513      14.120  16.440  19.130  1.00  0.00            
ATOM   3792  HW2 SOL   513      15.420  16.270  18.160  1.00  0.00            
ATOM   3793  OW  SOL   514       3.720  12.880  33.520  1.00  0.00            
ATOM   3794  HW1 SOL   514       3.590  13.810  33.180  1.00  0.00            
ATOM   3795  HW2 SOL   514       2.880  12.360  33.390  1.00  0.00            
ATOM   3796  OW  SOL   515      16.140  12.920  31.510  1.00  0.00            
ATOM   3797  HW1 SOL   515      16.740  12.950  32.310  1.00  0.00            
ATOM   3798  HW2 SOL   515      15.390  13.560  31.640  1.00  0.00            
ATOM   3799  OW  SOL   516      10.390  10.980  25.580  1.00  0.00            
ATOM   3800  HW1 SOL   516       9.690  10.510  26.120  1.00  0.00            
ATOM   3801  HW2 SOL   516      10.980  10.300  25.150  1.00  0.00            
ATOM   3802  OW  SOL   517      10.140   2.360  28.330  1.00  0.00            
ATOM   3803  HW1 SOL   517      10.060   2.000  27.400  1.00  0.00            
ATOM   3804  HW2 SOL   517      10.120   1.600  28.980  1.00  0.00            
ATOM   3805  OW  SOL   518       5.900  14.870  23.530  1.00  0.00            
ATOM   3806  HW1 SOL   518       6.320  14.290  22.830  1.00  0.00            
ATOM   3807  HW2 SOL   518       5.460  15.660  23.090  1.00  0.00            
ATOM   3808  OW  SOL   519      17.090   3.850  32.430  1.00  0.00            
ATOM   3809  HW1 SOL   519      17.820   4.540  32.470  1.00  0.00            
ATOM   3810  HW2 SOL   519      17.370   3.100  31.840  1.00  0.00            
ATOM   3811  OW  SOL   520       2.550  13.480  21.520  1.00  0.00            
ATOM   3812  HW1 SOL   520       1.590  13.490  21.250  1.00  0.00            
ATOM   3813  HW2 SOL   520       2.670  14.010  22.360  1.00  0.00            
ATOM   3814  OW  SOL   521       1.050  10.130  35.880  1.00  0.00            
ATOM   3815  HW1 SOL   521       0.280   9.800  36.420  1.00  0.00            
ATOM   3816  HW2 SOL   521       1.900   9.830  36.300  1.00  0.00            
ATOM   3817  OW  SOL   522       6.720   2.030  33.510  1.00  0.00            
ATOM   3818  HW1 SOL   522       7.620   1.870  33.110  1.00  0.00            
ATOM   3819  HW2 SOL   522       6.800   2.080  34.500  1.00  0.00            
ATOM   3820  OW  SOL   523       0.750   3.450  18.950  1.00  0.00            
ATOM   3821  HW1 SOL   523      -0.170   3.170  18.660  1.00  0.00            
ATOM   3822  HW2 SOL   523       1.060   4.220  18.390  1.00  0.00            
ATOM   3823  OW  SOL   524      14.400   8.560  32.600  1.00  0.00            
ATOM   3824  HW1 SOL   524      13.830   9.080  31.970  1.00  0.00            
ATOM   3825  HW2 SOL   524      15.360   8.680  32.360  1.00  0.00            
ATOM   3826  OW  SOL   525       0.720   1.660  21.800  1.00  0.00            
ATOM   3827  HW1 SOL   525       0.550   2.490  21.260  1.00  0.00            
ATOM   3828  HW2 SOL   525       1.620   1.290  21.580  1.00  0.00            
ATOM   3829  OW  SOL   526      11.830  13.350  19.810  1.00  0.00            
ATOM   3830  HW1 SOL   526      10.840  13.240  19.830  1.00  0.00            
ATOM   3831  HW2 SOL   526      12.170  13.500  20.740  1.00  0.00            
ATOM   3832  OW  SOL   527       6.130   8.420  32.930  1.00  0.00            
ATOM   3833  HW1 SOL   527       6.690   9.230  32.760  1.00  0.00            
ATOM   3834  HW2 SOL   527       6.720   7.620  32.960  1.00  0.00            
ATOM   3835  OW  SOL   528      14.930  17.670  28.210  1.00  0.00            
ATOM   3836  HW1 SOL   528      15.260  18.310  27.520  1.00  0.00            
ATOM   3837  HW2 SOL   528      15.590  17.610  28.960  1.00  0.00            
ATOM   3838  OW  SOL   529       7.160   5.650  35.700  1.00  0.00            
ATOM   3839  HW1 SOL   529       7.350   6.300  36.440  1.00  0.00            
ATOM   3840  HW2 SOL   529       7.760   4.850  35.790  1.00  0.00            
ATOM   3841  OW  SOL   530      14.500  12.200  34.950  1.00  0.00            
ATOM   3842  HW1 SOL   530      14.410  12.100  35.940  1.00  0.00            
ATOM   3843  HW2 SOL   530      15.460  12.130  34.690  1.00  0.00            
ATOM   3844  OW  SOL   531       3.900  17.410  34.220  1.00  0.00            
ATOM   3845  HW1 SOL   531       2.990  17.820  34.200  1.00  0.00            
ATOM   3846  HW2 SOL   531       3.830  16.470  34.540  1.00  0.00            
ATOM   3847  OW  SOL   532      16.740   8.830  31.160  1.00  0.00            
ATOM   3848  HW1 SOL   532      16.470   7.940  30.790  1.00  0.00            
ATOM   3849  HW2 SOL   532      16.750   9.510  30.430  1.00  0.00            
ATOM   3850  OW  SOL   533      12.250   3.250  23.110  1.00  0.00            
ATOM   3851  HW1 SOL   533      12.900   2.510  23.000  1.00  0.00            
ATOM   3852  HW2 SOL   533      12.450   3.750  23.950  1.00  0.00            
ATOM   3853  OW  SOL   534       5.940   7.450  25.140  1.00  0.00            
ATOM   3854  HW1 SOL   534       6.440   8.300  24.950  1.00  0.00            
ATOM   3855  HW2 SOL   534       5.060   7.470  24.660  1.00  0.00            
ATOM   3856  OW  SOL   535      17.770   3.420  35.040  1.00  0.00            
ATOM   3857  HW1 SOL   535      17.600   3.730  34.100  1.00  0.00            
ATOM   3858  HW2 SOL   535      16.930   3.050  35.420  1.00  0.00            
ATOM   3859  OW  SOL   536      17.300   9.340  33.790  1.00  0.00            
ATOM   3860  HW1 SOL   536      17.680  10.250  33.940  1.00  0.00            
ATOM   3861  HW2 SOL   536      17.220   9.170  32.800  1.00  0.00            
ATOM   3862  OW  SOL   537       8.590  13.740  18.780  1.00  0.00            
ATOM   3863  HW1 SOL   537       8.130  13.890  19.660  1.00  0.00            
ATOM   3864  HW2 SOL   537       9.030  14.590  18.480  1.00  0.00            
ATOM   3865  OW  SOL   538       6.610  17.900  28.150  1.00  0.00            
ATOM   3866  HW1 SOL   538       6.150  18.780  28.020  1.00  0.00            
ATOM   3867  HW2 SOL   538       7.600  18.020  28.080  1.00  0.00            
ATOM   3868  OW  SOL   539       8.590   9.560  27.230  1.00  0.00            
ATOM   3869  HW1 SOL   539       9.130   8.870  27.710  1.00  0.00            
ATOM   3870  HW2 SOL   539       8.270  10.250  27.890  1.00  0.00            
ATOM   3871  OW  SOL   540      10.830   9.840  19.490  1.00  0.00            
ATOM   3872  HW1 SOL   540      10.600  10.370  18.670  1.00  0.00            
ATOM   3873  HW2 SOL   540      11.640   9.280  19.300  1.00  0.00            
ATOM   3874  OW  SOL   541      18.610  15.690  27.130  1.00  0.00            
ATOM   3875  HW1 SOL   541      17.900  15.570  26.430  1.00  0.00            
ATOM   3876  HW2 SOL   541      18.620  14.900  27.730  1.00  0.00            
ATOM   3877  OW  SOL   542       2.210  13.140  37.060  1.00  0.00            
ATOM   3878  HW1 SOL   542       1.560  12.410  36.850  1.00  0.00            
ATOM   3879  HW2 SOL   542       2.250  13.280  38.040  1.00  0.00            
ATOM   3880  OW  SOL   543       0.790  12.400  25.150  1.00  0.00            
ATOM   3881  HW1 SOL   543       0.780  11.930  26.030  1.00  0.00            
ATOM   3882  HW2 SOL   543       1.610  12.120  24.640  1.00  0.00            
ATOM   3883  OW  SOL   544       6.720  13.910  34.860  1.00  0.00            
ATOM   3884  HW1 SOL   544       5.940  13.410  35.240  1.00  0.00            
ATOM   3885  HW2 SOL   544       6.690  14.860  35.170  1.00  0.00            
ATOM   3886  OW  SOL   545      18.240   1.920  30.890  1.00  0.00            
ATOM   3887  HW1 SOL   545      18.200   1.020  31.330  1.00  0.00            
ATOM   3888  HW2 SOL   545      18.270   1.810  29.900  1.00  0.00            
ATOM   3889  OW  SOL   546       4.280   4.240  23.820  1.00  0.00            
ATOM   3890  HW1 SOL   546       4.580   3.520  23.200  1.00  0.00            
ATOM   3891  HW2 SOL   546       3.890   3.840  24.650  1.00  0.00            
ATOM   3892  OW  SOL   547       3.170   5.470  31.420  1.00  0.00            
ATOM   3893  HW1 SOL   547       3.550   4.880  32.140  1.00  0.00            
ATOM   3894  HW2 SOL   547       3.570   5.210  30.540  1.00  0.00            
ATOM   3895  OW  SOL   548       8.120  15.860  25.490  1.00  0.00            
ATOM   3896  HW1 SOL   548       8.440  15.960  24.550  1.00  0.00            
ATOM   3897  HW2 SOL   548       7.330  15.240  25.510  1.00  0.00            
ATOM   3898  OW  SOL   549      14.240   2.140  29.740  1.00  0.00            
ATOM   3899  HW1 SOL   549      14.760   1.490  30.290  1.00  0.00            
ATOM   3900  HW2 SOL   549      13.750   2.770  30.350  1.00  0.00            
ATOM   3901  OW  SOL   550      10.010   0.340  30.160  1.00  0.00            
ATOM   3902  HW1 SOL   550       9.380  -0.380  29.850  1.00  0.00            
ATOM   3903  HW2 SOL   550      10.940  -0.020  30.160  1.00  0.00            
ATOM   3904  OW  SOL   551       7.700  13.300  21.630  1.00  0.00            
ATOM   3905  HW1 SOL   551       7.240  12.430  21.800  1.00  0.00            
ATOM   3906  HW2 SOL   551       8.610  13.270  22.040  1.00  0.00            
ATOM   3907  OW  SOL   552       6.180  15.670  31.460  1.00  0.00            
ATOM   3908  HW1 SOL   552       6.130  16.490  32.030  1.00  0.00            
ATOM   3909  HW2 SOL   552       7.070  15.640  31.010  1.00  0.00            
ATOM   3910  OW  SOL   553      13.520   0.520  20.300  1.00  0.00            
ATOM   3911  HW1 SOL   553      13.870   0.110  19.460  1.00  0.00            
ATOM   3912  HW2 SOL   553      12.620   0.140  20.500  1.00  0.00            
ATOM   3913  OW  SOL   554      13.000   4.530  25.530  1.00  0.00            
ATOM   3914  HW1 SOL   554      12.410   5.330  25.570  1.00  0.00            
ATOM   3915  HW2 SOL   554      13.150   4.180  26.460  1.00  0.00            
ATOM   3916  OW  SOL   555      15.930   2.210  27.440  1.00  0.00            
ATOM   3917  HW1 SOL   555      15.090   2.200  27.980  1.00  0.00            
ATOM   3918  HW2 SOL   555      15.950   3.040  26.880  1.00  0.00            
ATOM   3919  OW  SOL   556       8.750  16.460  21.990  1.00  0.00            
ATOM   3920  HW1 SOL   556       7.980  16.110  21.450  1.00  0.00            
ATOM   3921  HW2 SOL   556       8.430  17.170  22.610  1.00  0.00            
ATOM   3922  OW  SOL   557       2.300   6.280  38.370  1.00  0.00            
ATOM   3923  HW1 SOL   557       1.370   6.260  38.740  1.00  0.00            
ATOM   3924  HW2 SOL   557       2.310   5.890  37.450  1.00  0.00            
ATOM   3925  OW  SOL   558       2.250   2.750  47.200  1.00  0.00            
ATOM   3926  HW1 SOL   558       2.600   2.580  48.120  1.00  0.00            
ATOM   3927  HW2 SOL   558       1.370   2.300  47.080  1.00  0.00            
ATOM   3928  OW  SOL   559       0.190   3.680  43.710  1.00  0.00            
ATOM   3929  HW1 SOL   559      -0.630   4.110  44.100  1.00  0.00            
ATOM   3930  HW2 SOL   559      -0.090   2.950  43.080  1.00  0.00            
ATOM   3931  OW  SOL   560       5.690  12.750  48.890  1.00  0.00            
ATOM   3932  HW1 SOL   560       4.760  12.680  48.520  1.00  0.00            
ATOM   3933  HW2 SOL   560       5.800  13.640  49.330  1.00  0.00            
ATOM   3934  OW  SOL   561      15.550  15.110  44.270  1.00  0.00            
ATOM   3935  HW1 SOL   561      14.980  14.950  45.080  1.00  0.00            
ATOM   3936  HW2 SOL   561      14.960  15.210  43.470  1.00  0.00            
ATOM   3937  OW  SOL   562      11.350   7.030  44.410  1.00  0.00            
ATOM   3938  HW1 SOL   562      11.920   7.810  44.160  1.00  0.00            
ATOM   3939  HW2 SOL   562      10.750   7.290  45.170  1.00  0.00            
ATOM   3940  OW  SOL   563      17.550   6.070  39.550  1.00  0.00            
ATOM   3941  HW1 SOL   563      17.430   5.940  38.560  1.00  0.00            
ATOM   3942  HW2 SOL   563      17.250   5.260  40.040  1.00  0.00            
ATOM   3943  OW  SOL   564       7.680  11.440  47.470  1.00  0.00            
ATOM   3944  HW1 SOL   564       6.900  11.610  48.070  1.00  0.00            
ATOM   3945  HW2 SOL   564       8.020  12.310  47.110  1.00  0.00            
ATOM   3946  OW  SOL   565       8.500   7.980  55.470  1.00  0.00            
ATOM   3947  HW1 SOL   565       8.460   8.740  56.120  1.00  0.00            
ATOM   3948  HW2 SOL   565       8.720   8.340  54.560  1.00  0.00            
ATOM   3949  OW  SOL   566       6.850  10.120  43.890  1.00  0.00            
ATOM   3950  HW1 SOL   566       7.540   9.960  44.590  1.00  0.00            
ATOM   3951  HW2 SOL   566       6.120  10.690  44.270  1.00  0.00            
ATOM   3952  OW  SOL   567       6.860  11.610  55.270  1.00  0.00            
ATOM   3953  HW1 SOL   567       7.460  12.400  55.410  1.00  0.00            
ATOM   3954  HW2 SOL   567       6.000  11.920  54.860  1.00  0.00            
ATOM   3955  OW  SOL   568       3.350  14.350  47.850  1.00  0.00            
ATOM   3956  HW1 SOL   568       2.570  14.040  47.320  1.00  0.00            
ATOM   3957  HW2 SOL   568       3.930  14.930  47.280  1.00  0.00            
ATOM   3958  OW  SOL   569      14.600  15.050  50.630  1.00  0.00            
ATOM   3959  HW1 SOL   569      14.840  15.990  50.890  1.00  0.00            
ATOM   3960  HW2 SOL   569      14.440  14.510  51.450  1.00  0.00            
ATOM   3961  OW  SOL   570       4.380   3.920  52.230  1.00  0.00            
ATOM   3962  HW1 SOL   570       5.200   3.360  52.320  1.00  0.00            
ATOM   3963  HW2 SOL   570       3.570   3.340  52.270  1.00  0.00            
ATOM   3964  OW  SOL   571      16.030   4.470  44.610  1.00  0.00            
ATOM   3965  HW1 SOL   571      15.290   4.930  44.110  1.00  0.00            
ATOM   3966  HW2 SOL   571      16.540   5.150  45.140  1.00  0.00            
ATOM   3967  OW  SOL   572       2.310  17.130  42.070  1.00  0.00            
ATOM   3968  HW1 SOL   572       2.650  17.900  42.610  1.00  0.00            
ATOM   3969  HW2 SOL   572       2.750  17.130  41.170  1.00  0.00            
ATOM   3970  OW  SOL   573      11.270  13.410  54.140  1.00  0.00            
ATOM   3971  HW1 SOL   573      11.740  13.410  55.020  1.00  0.00            
ATOM   3972  HW2 SOL   573      10.790  12.540  54.030  1.00  0.00            
ATOM   3973  OW  SOL   574       2.300  14.340  42.620  1.00  0.00            
ATOM   3974  HW1 SOL   574       2.040  15.300  42.620  1.00  0.00            
ATOM   3975  HW2 SOL   574       1.590  13.800  43.070  1.00  0.00            
ATOM   3976  OW  SOL   575       2.400  10.910  46.100  1.00  0.00            
ATOM   3977  HW1 SOL   575       2.540  10.070  46.620  1.00  0.00            
ATOM   3978  HW2 SOL   575       1.850  11.550  46.650  1.00  0.00            
ATOM   3979  OW  SOL   576       6.200  17.860  51.630  1.00  0.00            
ATOM   3980  HW1 SOL   576       5.280  17.690  51.980  1.00  0.00            
ATOM   3981  HW2 SOL   576       6.480  18.780  51.890  1.00  0.00            
ATOM   3982  OW  SOL   577       6.060   9.640  38.470  1.00  0.00            
ATOM   3983  HW1 SOL   577       6.130  10.480  37.930  1.00  0.00            
ATOM   3984  HW2 SOL   577       6.520   9.770  39.350  1.00  0.00            
ATOM   3985  OW  SOL   578      15.940   1.140  52.040  1.00  0.00            
ATOM   3986  HW1 SOL   578      15.760   1.810  51.320  1.00  0.00            
ATOM   3987  HW2 SOL   578      15.910   1.600  52.930  1.00  0.00            
ATOM   3988  OW  SOL   579       1.220   6.430  42.870  1.00  0.00            
ATOM   3989  HW1 SOL   579       0.770   5.550  43.040  1.00  0.00            
ATOM   3990  HW2 SOL   579       1.210   6.970  43.710  1.00  0.00            
ATOM   3991  OW  SOL   580      18.420  17.670  40.830  1.00  0.00            
ATOM   3992  HW1 SOL   580      18.960  17.380  41.630  1.00  0.00            
ATOM   3993  HW2 SOL   580      18.720  18.570  40.540  1.00  0.00            
ATOM   3994  OW  SOL   581       0.270  15.960  38.410  1.00  0.00            
ATOM   3995  HW1 SOL   581       0.080  15.000  38.620  1.00  0.00            
ATOM   3996  HW2 SOL   581      -0.060  16.540  39.160  1.00  0.00            
ATOM   3997  OW  SOL   582      16.890   9.220  43.360  1.00  0.00            
ATOM   3998  HW1 SOL   582      17.840   8.930  43.440  1.00  0.00            
ATOM   3999  HW2 SOL   582      16.810   9.870  42.610  1.00  0.00            
ATOM   4000  OW  SOL   583      16.410  11.080  41.560  1.00  0.00            
ATOM   4001  HW1 SOL   583      17.270  11.100  41.040  1.00  0.00            
ATOM   4002  HW2 SOL   583      16.550  11.550  42.440  1.00  0.00            
ATOM   4003  OW  SOL   584       1.130   7.370  53.210  1.00  0.00            
ATOM   4004  HW1 SOL   584       2.010   7.240  53.660  1.00  0.00            
ATOM   4005  HW2 SOL   584       1.000   8.340  52.990  1.00  0.00            
ATOM   4006  OW  SOL   585       6.130  13.650  44.500  1.00  0.00            
ATOM   4007  HW1 SOL   585       5.640  12.780  44.590  1.00  0.00            
ATOM   4008  HW2 SOL   585       5.900  14.080  43.630  1.00  0.00            
ATOM   4009  OW  SOL   586      12.930  12.280  51.470  1.00  0.00            
ATOM   4010  HW1 SOL   586      13.300  11.550  50.890  1.00  0.00            
ATOM   4011  HW2 SOL   586      13.450  12.330  52.320  1.00  0.00            
ATOM   4012  OW  SOL   587       8.090   0.040  42.260  1.00  0.00            
ATOM   4013  HW1 SOL   587       8.490   0.950  42.170  1.00  0.00            
ATOM   4014  HW2 SOL   587       7.090   0.120  42.320  1.00  0.00            
ATOM   4015  OW  SOL   588       1.970   9.760  49.880  1.00  0.00            
ATOM   4016  HW1 SOL   588       2.860   9.310  49.740  1.00  0.00            
ATOM   4017  HW2 SOL   588       1.240   9.110  49.690  1.00  0.00            
ATOM   4018  OW  SOL   589      15.250   9.990  39.140  1.00  0.00            
ATOM   4019  HW1 SOL   589      14.620   9.230  39.270  1.00  0.00            
ATOM   4020  HW2 SOL   589      15.730  10.170  40.000  1.00  0.00            
ATOM   4021  OW  SOL   590      11.870  17.920  53.400  1.00  0.00            
ATOM   4022  HW1 SOL   590      12.110  18.520  52.640  1.00  0.00            
ATOM   4023  HW2 SOL   590      11.940  16.970  53.100  1.00  0.00            
ATOM   4024  OW  SOL   591       3.170   2.510  55.250  1.00  0.00            
ATOM   4025  HW1 SOL   591       3.880   3.220  55.310  1.00  0.00            
ATOM   4026  HW2 SOL   591       2.290   2.900  55.530  1.00  0.00            
ATOM   4027  OW  SOL   592      14.660  14.170  46.770  1.00  0.00            
ATOM   4028  HW1 SOL   592      14.070  14.230  47.570  1.00  0.00            
ATOM   4029  HW2 SOL   592      14.510  13.290  46.310  1.00  0.00            
ATOM   4030  OW  SOL   593      16.670  17.140  42.960  1.00  0.00            
ATOM   4031  HW1 SOL   593      16.260  16.910  42.080  1.00  0.00            
ATOM   4032  HW2 SOL   593      16.490  16.400  43.610  1.00  0.00            
ATOM   4033  OW  SOL   594       5.980   7.290  39.940  1.00  0.00            
ATOM   4034  HW1 SOL   594       6.220   7.980  39.260  1.00  0.00            
ATOM   4035  HW2 SOL   594       5.200   7.620  40.480  1.00  0.00            
ATOM   4036  OW  SOL   595      12.810   3.450  46.680  1.00  0.00            
ATOM   4037  HW1 SOL   595      11.950   2.950  46.550  1.00  0.00            
ATOM   4038  HW2 SOL   595      13.430   2.910  47.240  1.00  0.00            
ATOM   4039  OW  SOL   596      15.760  16.620  40.310  1.00  0.00            
ATOM   4040  HW1 SOL   596      16.650  17.080  40.340  1.00  0.00            
ATOM   4041  HW2 SOL   596      15.550  16.380  39.360  1.00  0.00            
ATOM   4042  OW  SOL   597       8.070   6.050  51.890  1.00  0.00            
ATOM   4043  HW1 SOL   597       7.600   6.020  52.780  1.00  0.00            
ATOM   4044  HW2 SOL   597       7.560   5.500  51.230  1.00  0.00            
ATOM   4045  OW  SOL   598      13.940   4.690  53.980  1.00  0.00            
ATOM   4046  HW1 SOL   598      13.740   5.120  54.860  1.00  0.00            
ATOM   4047  HW2 SOL   598      14.720   4.070  54.070  1.00  0.00            
ATOM   4048  OW  SOL   599       9.730   8.900  52.960  1.00  0.00            
ATOM   4049  HW1 SOL   599      10.190   8.060  52.670  1.00  0.00            
ATOM   4050  HW2 SOL   599       9.170   9.240  52.210  1.00  0.00            
ATOM   4051  OW  SOL   600       9.910   4.100  49.660  1.00  0.00            
ATOM   4052  HW1 SOL   600       9.140   4.440  50.200  1.00  0.00            
ATOM   4053  HW2 SOL   600       9.570   3.590  48.870  1.00  0.00            
ATOM   4054  OW  SOL   601      10.410   7.010  41.530  1.00  0.00            
ATOM   4055  HW1 SOL   601      10.670   6.970  42.490  1.00  0.00            
ATOM   4056  HW2 SOL   601       9.560   6.500  41.390  1.00  0.00            
ATOM   4057  OW  SOL   602       0.760   8.110  45.130  1.00  0.00            
ATOM   4058  HW1 SOL   602       1.750   7.990  45.220  1.00  0.00            
ATOM   4059  HW2 SOL   602       0.520   9.060  45.340  1.00  0.00            
ATOM   4060  OW  SOL   603       1.300  18.210  52.950  1.00  0.00            
ATOM   4061  HW1 SOL   603       1.200  18.060  53.940  1.00  0.00            
ATOM   4062  HW2 SOL   603       0.440  18.570  52.590  1.00  0.00            
ATOM   4063  OW  SOL   604       8.650   3.480  39.190  1.00  0.00            
ATOM   4064  HW1 SOL   604       9.240   4.110  38.700  1.00  0.00            
ATOM   4065  HW2 SOL   604       8.840   2.540  38.900  1.00  0.00            
ATOM   4066  OW  SOL   605      17.190   5.850  55.550  1.00  0.00            
ATOM   4067  HW1 SOL   605      16.930   6.740  55.190  1.00  0.00            
ATOM   4068  HW2 SOL   605      17.170   5.170  54.820  1.00  0.00            
ATOM   4069  OW  SOL   606      13.620  11.440  42.690  1.00  0.00            
ATOM   4070  HW1 SOL   606      14.450  11.150  42.210  1.00  0.00            
ATOM   4071  HW2 SOL   606      13.130  12.110  42.130  1.00  0.00            
ATOM   4072  OW  SOL   607       5.500   1.960  46.090  1.00  0.00            
ATOM   4073  HW1 SOL   607       5.450   1.910  47.090  1.00  0.00            
ATOM   4074  HW2 SOL   607       5.520   2.920  45.800  1.00  0.00            
ATOM   4075  OW  SOL   608      10.080  14.560  42.010  1.00  0.00            
ATOM   4076  HW1 SOL   608       9.620  15.280  41.490  1.00  0.00            
ATOM   4077  HW2 SOL   608      10.040  14.760  42.990  1.00  0.00            
ATOM   4078  OW  SOL   609       3.510  18.010  45.770  1.00  0.00            
ATOM   4079  HW1 SOL   609       4.010  17.150  45.830  1.00  0.00            
ATOM   4080  HW2 SOL   609       4.160  18.780  45.740  1.00  0.00            
ATOM   4081  OW  SOL   610      17.950  10.660  45.970  1.00  0.00            
ATOM   4082  HW1 SOL   610      17.330  10.510  45.210  1.00  0.00            
ATOM   4083  HW2 SOL   610      17.430  10.770  46.820  1.00  0.00            
ATOM   4084  OW  SOL   611      12.270  15.500  52.300  1.00  0.00            
ATOM   4085  HW1 SOL   611      12.330  14.730  52.940  1.00  0.00            
ATOM   4086  HW2 SOL   611      11.750  15.240  51.500  1.00  0.00            
ATOM   4087  OW  SOL   612       3.210   9.430  39.660  1.00  0.00            
ATOM   4088  HW1 SOL   612       4.030   9.820  39.240  1.00  0.00            
ATOM   4089  HW2 SOL   612       2.940   8.610  39.170  1.00  0.00            
ATOM   4090  OW  SOL   613      14.580   7.350  44.520  1.00  0.00            
ATOM   4091  HW1 SOL   613      14.530   6.700  45.270  1.00  0.00            
ATOM   4092  HW2 SOL   613      15.380   7.940  44.650  1.00  0.00            
ATOM   4093  OW  SOL   614       4.610  12.660  54.510  1.00  0.00            
ATOM   4094  HW1 SOL   614       4.110  12.670  53.650  1.00  0.00            
ATOM   4095  HW2 SOL   614       3.980  12.480  55.270  1.00  0.00            
ATOM   4096  OW  SOL   615      11.110  17.760  39.610  1.00  0.00            
ATOM   4097  HW1 SOL   615      10.510  17.140  40.110  1.00  0.00            
ATOM   4098  HW2 SOL   615      11.420  17.320  38.760  1.00  0.00            
ATOM   4099  OW  SOL   616       2.020   2.850  52.220  1.00  0.00            
ATOM   4100  HW1 SOL   616       1.220   3.450  52.090  1.00  0.00            
ATOM   4101  HW2 SOL   616       1.920   2.360  53.080  1.00  0.00            
ATOM   4102  OW  SOL   617      16.320  13.770  38.050  1.00  0.00            
ATOM   4103  HW1 SOL   617      16.000  14.710  37.950  1.00  0.00            
ATOM   4104  HW2 SOL   617      15.560  13.140  37.930  1.00  0.00            
ATOM   4105  OW  SOL   618       4.640  17.430  40.470  1.00  0.00            
ATOM   4106  HW1 SOL   618       4.970  17.820  41.330  1.00  0.00            
ATOM   4107  HW2 SOL   618       5.400  17.360  39.820  1.00  0.00            
ATOM   4108  OW  SOL   619      14.000   1.070  41.500  1.00  0.00            
ATOM   4109  HW1 SOL   619      13.760   0.700  40.600  1.00  0.00            
ATOM   4110  HW2 SOL   619      14.990   1.230  41.540  1.00  0.00            
ATOM   4111  OW  SOL   620       2.490  17.850  49.650  1.00  0.00            
ATOM   4112  HW1 SOL   620       3.060  17.200  50.150  1.00  0.00            
ATOM   4113  HW2 SOL   620       2.330  17.520  48.720  1.00  0.00            
ATOM   4114  OW  SOL   621       9.400  16.980  46.280  1.00  0.00            
ATOM   4115  HW1 SOL   621      10.200  16.410  46.490  1.00  0.00            
ATOM   4116  HW2 SOL   621       8.910  16.580  45.510  1.00  0.00            
ATOM   4117  OW  SOL   622       3.820   7.000  42.040  1.00  0.00            
ATOM   4118  HW1 SOL   622       4.270   6.100  42.010  1.00  0.00            
ATOM   4119  HW2 SOL   622       2.880   6.890  42.370  1.00  0.00            
ATOM   4120  OW  SOL   623      15.470   2.220  54.530  1.00  0.00            
ATOM   4121  HW1 SOL   623      15.420   2.590  55.450  1.00  0.00            
ATOM   4122  HW2 SOL   623      14.750   1.530  54.410  1.00  0.00            
ATOM   4123  OW  SOL   624       6.140   1.220  38.410  1.00  0.00            
ATOM   4124  HW1 SOL   624       7.120   1.000  38.480  1.00  0.00            
ATOM   4125  HW2 SOL   624       5.830   1.050  37.480  1.00  0.00            
ATOM   4126  OW  SOL   625       7.810   2.640  54.730  1.00  0.00            
ATOM   4127  HW1 SOL   625       8.480   2.030  55.160  1.00  0.00            
ATOM   4128  HW2 SOL   625       7.080   2.830  55.380  1.00  0.00            
ATOM   4129  OW  SOL   626       8.880  15.140  49.190  1.00  0.00            
ATOM   4130  HW1 SOL   626       8.650  14.890  48.250  1.00  0.00            
ATOM   4131  HW2 SOL   626       9.490  14.450  49.580  1.00  0.00            
ATOM   4132  OW  SOL   627      13.510   5.900  51.570  1.00  0.00            
ATOM   4133  HW1 SOL   627      13.790   5.470  52.420  1.00  0.00            
ATOM   4134  HW2 SOL   627      13.760   6.860  51.580  1.00  0.00            
ATOM   4135  OW  SOL   628       8.030  14.020  46.480  1.00  0.00            
ATOM   4136  HW1 SOL   628       8.930  14.160  46.060  1.00  0.00            
ATOM   4137  HW2 SOL   628       7.320  14.040  45.770  1.00  0.00            
ATOM   4138  OW  SOL   629       9.220   5.030  46.230  1.00  0.00            
ATOM   4139  HW1 SOL   629       8.970   4.940  45.270  1.00  0.00            
ATOM   4140  HW2 SOL   629       9.700   4.210  46.540  1.00  0.00            
ATOM   4141  OW  SOL   630       5.390   0.640  42.360  1.00  0.00            
ATOM   4142  HW1 SOL   630       4.580   0.650  42.940  1.00  0.00            
ATOM   4143  HW2 SOL   630       5.420   1.470  41.810  1.00  0.00            
ATOM   4144  OW  SOL   631      14.340  11.880  37.650  1.00  0.00            
ATOM   4145  HW1 SOL   631      14.660  11.120  38.220  1.00  0.00            
ATOM   4146  HW2 SOL   631      13.420  12.150  37.950  1.00  0.00            
ATOM   4147  OW  SOL   632       2.970   0.350  38.950  1.00  0.00            
ATOM   4148  HW1 SOL   632       3.460   1.190  38.740  1.00  0.00            
ATOM   4149  HW2 SOL   632       3.590  -0.300  39.400  1.00  0.00            
ATOM   4150  OW  SOL   633       9.350   2.360  42.040  1.00  0.00            
ATOM   4151  HW1 SOL   633       8.870   2.770  41.260  1.00  0.00            
ATOM   4152  HW2 SOL   633      10.340   2.340  41.850  1.00  0.00            
ATOM   4153  OW  SOL   634      10.760   6.830  51.880  1.00  0.00            
ATOM   4154  HW1 SOL   634       9.960   6.220  51.910  1.00  0.00            
ATOM   4155  HW2 SOL   634      11.570   6.300  51.640  1.00  0.00            
ATOM   4156  OW  SOL   635      12.270  15.700  45.170  1.00  0.00            
ATOM   4157  HW1 SOL   635      12.480  16.440  44.520  1.00  0.00            
ATOM   4158  HW2 SOL   635      12.950  15.700  45.900  1.00  0.00            
ATOM   4159  OW  SOL   636       4.590  11.520  44.650  1.00  0.00            
ATOM   4160  HW1 SOL   636       3.880  11.250  45.300  1.00  0.00            
ATOM   4161  HW2 SOL   636       4.330  11.240  43.720  1.00  0.00            
ATOM   4162  OW  SOL   637      12.710  17.970  43.150  1.00  0.00            
ATOM   4163  HW1 SOL   637      13.150  18.610  42.510  1.00  0.00            
ATOM   4164  HW2 SOL   637      12.210  18.490  43.850  1.00  0.00            
ATOM   4165  OW  SOL   638      10.320   5.490  37.400  1.00  0.00            
ATOM   4166  HW1 SOL   638       9.910   6.310  37.010  1.00  0.00            
ATOM   4167  HW2 SOL   638      10.960   5.750  38.130  1.00  0.00            
ATOM   4168  OW  SOL   639       0.780   5.560  51.100  1.00  0.00            
ATOM   4169  HW1 SOL   639       1.700   5.550  50.690  1.00  0.00            
ATOM   4170  HW2 SOL   639       0.720   6.300  51.770  1.00  0.00            
ATOM   4171  OW  SOL   640       5.610   2.220  48.710  1.00  0.00            
ATOM   4172  HW1 SOL   640       5.990   1.380  49.080  1.00  0.00            
ATOM   4173  HW2 SOL   640       4.730   2.410  49.150  1.00  0.00            
ATOM   4174  OW  SOL   641       8.660   4.540  43.660  1.00  0.00            
ATOM   4175  HW1 SOL   641       8.340   5.260  43.040  1.00  0.00            
ATOM   4176  HW2 SOL   641       8.900   3.730  43.130  1.00  0.00            
ATOM   4177  OW  SOL   642      10.170   0.390  44.770  1.00  0.00            
ATOM   4178  HW1 SOL   642       9.450   0.440  44.080  1.00  0.00            
ATOM   4179  HW2 SOL   642       9.930  -0.300  45.460  1.00  0.00            
ATOM   4180  OW  SOL   643      14.290  11.730  45.910  1.00  0.00            
ATOM   4181  HW1 SOL   643      13.740  10.890  45.840  1.00  0.00            
ATOM   4182  HW2 SOL   643      14.550  12.020  44.990  1.00  0.00            
ATOM   4183  OW  SOL   644      14.660   5.900  47.160  1.00  0.00            
ATOM   4184  HW1 SOL   644      14.360   4.950  47.230  1.00  0.00            
ATOM   4185  HW2 SOL   644      15.390   6.060  47.820  1.00  0.00            
ATOM   4186  OW  SOL   645      18.570   8.330  41.010  1.00  0.00            
ATOM   4187  HW1 SOL   645      18.990   7.690  41.650  1.00  0.00            
ATOM   4188  HW2 SOL   645      18.190   7.820  40.230  1.00  0.00            
ATOM   4189  OW  SOL   646       4.880  13.850  38.980  1.00  0.00            
ATOM   4190  HW1 SOL   646       4.010  13.700  39.450  1.00  0.00            
ATOM   4191  HW2 SOL   646       4.710  14.110  38.030  1.00  0.00            
ATOM   4192  OW  SOL   647      16.640  12.800  43.810  1.00  0.00            
ATOM   4193  HW1 SOL   647      17.630  12.880  43.950  1.00  0.00            
ATOM   4194  HW2 SOL   647      16.190  13.640  44.120  1.00  0.00            
ATOM   4195  OW  SOL   648      13.900   5.750  38.020  1.00  0.00            
ATOM   4196  HW1 SOL   648      13.360   5.540  38.830  1.00  0.00            
ATOM   4197  HW2 SOL   648      14.810   5.340  38.110  1.00  0.00            
ATOM   4198  OW  SOL   649       5.270   2.560  40.520  1.00  0.00            
ATOM   4199  HW1 SOL   649       5.540   1.970  39.770  1.00  0.00            
ATOM   4200  HW2 SOL   649       5.270   3.510  40.210  1.00  0.00            
ATOM   4201  OW  SOL   650      17.540  12.230  53.120  1.00  0.00            
ATOM   4202  HW1 SOL   650      18.450  11.840  52.990  1.00  0.00            
ATOM   4203  HW2 SOL   650      17.620  13.190  53.360  1.00  0.00            
ATOM   4204  OW  SOL   651      10.640  13.470  50.640  1.00  0.00            
ATOM   4205  HW1 SOL   651       9.840  13.240  51.190  1.00  0.00            
ATOM   4206  HW2 SOL   651      11.470  13.210  51.130  1.00  0.00            
ATOM   4207  OW  SOL   652      15.920  16.290  53.490  1.00  0.00            
ATOM   4208  HW1 SOL   652      16.190  16.630  52.590  1.00  0.00            
ATOM   4209  HW2 SOL   652      16.710  15.910  53.950  1.00  0.00            
ATOM   4210  OW  SOL   653      11.110  11.950  48.240  1.00  0.00            
ATOM   4211  HW1 SOL   653      10.710  12.390  49.050  1.00  0.00            
ATOM   4212  HW2 SOL   653      10.700  12.320  47.410  1.00  0.00            
ATOM   4213  OW  SOL   654      16.380  10.990  48.030  1.00  0.00            
ATOM   4214  HW1 SOL   654      16.430  11.800  48.620  1.00  0.00            
ATOM   4215  HW2 SOL   654      15.520  11.010  47.520  1.00  0.00            
ATOM   4216  OW  SOL   655       9.150   0.890  51.260  1.00  0.00            
ATOM   4217  HW1 SOL   655       9.400   0.690  50.310  1.00  0.00            
ATOM   4218  HW2 SOL   655       9.870   1.450  51.680  1.00  0.00            
ATOM   4219  OW  SOL   656       9.800  11.160  54.430  1.00  0.00            
ATOM   4220  HW1 SOL   656       8.810  11.220  54.530  1.00  0.00            
ATOM   4221  HW2 SOL   656      10.030  10.360  53.870  1.00  0.00            
ATOM   4222  OW  SOL   657       7.050  10.500  40.920  1.00  0.00            
ATOM   4223  HW1 SOL   657       6.910  10.570  41.910  1.00  0.00            
ATOM   4224  HW2 SOL   657       7.890   9.990  40.740  1.00  0.00            
ATOM   4225  OW  SOL   658       4.100   8.130  49.750  1.00  0.00            
ATOM   4226  HW1 SOL   658       4.960   8.250  50.250  1.00  0.00            
ATOM   4227  HW2 SOL   658       3.680   7.260  50.020  1.00  0.00            
ATOM   4228  OW  SOL   659      12.740   3.860  49.860  1.00  0.00            
ATOM   4229  HW1 SOL   659      12.950   4.600  50.500  1.00  0.00            
ATOM   4230  HW2 SOL   659      11.850   4.030  49.430  1.00  0.00            
ATOM   4231  OW  SOL   660       0.640  15.640  50.550  1.00  0.00            
ATOM   4232  HW1 SOL   660       0.180  16.460  50.210  1.00  0.00            
ATOM   4233  HW2 SOL   660       1.620  15.830  50.640  1.00  0.00            
ATOM   4234  OW  SOL   661       3.670  11.000  42.250  1.00  0.00            
ATOM   4235  HW1 SOL   661       3.600  11.830  41.690  1.00  0.00            
ATOM   4236  HW2 SOL   661       3.710  10.200  41.650  1.00  0.00            
ATOM   4237  OW  SOL   662       5.660   5.370  45.890  1.00  0.00            
ATOM   4238  HW1 SOL   662       5.780   6.030  45.150  1.00  0.00            
ATOM   4239  HW2 SOL   662       6.120   5.710  46.720  1.00  0.00            
ATOM   4240  OW  SOL   663      12.520  13.480  41.120  1.00  0.00            
ATOM   4241  HW1 SOL   663      13.020  14.250  41.520  1.00  0.00            
ATOM   4242  HW2 SOL   663      11.570  13.500  41.440  1.00  0.00            
ATOM   4243  OW  SOL   664      12.720  14.450  48.660  1.00  0.00            
ATOM   4244  HW1 SOL   664      13.190  14.580  49.530  1.00  0.00            
ATOM   4245  HW2 SOL   664      12.060  13.710  48.750  1.00  0.00            
ATOM   4246  OW  SOL   665      15.820   6.390  41.960  1.00  0.00            
ATOM   4247  HW1 SOL   665      15.510   7.000  42.690  1.00  0.00            
ATOM   4248  HW2 SOL   665      16.320   6.910  41.270  1.00  0.00            
ATOM   4249  OW  SOL   666       3.540  15.100  50.530  1.00  0.00            
ATOM   4250  HW1 SOL   666       3.330  14.660  49.660  1.00  0.00            
ATOM   4251  HW2 SOL   666       4.510  15.360  50.560  1.00  0.00            
ATOM   4252  OW  SOL   667       4.020   7.510  53.220  1.00  0.00            
ATOM   4253  HW1 SOL   667       4.700   8.060  52.750  1.00  0.00            
ATOM   4254  HW2 SOL   667       4.420   6.630  53.490  1.00  0.00            
ATOM   4255  OW  SOL   668      15.870   7.790  53.940  1.00  0.00            
ATOM   4256  HW1 SOL   668      14.950   8.170  53.890  1.00  0.00            
ATOM   4257  HW2 SOL   668      16.470   8.260  53.290  1.00  0.00            
ATOM   4258  OW  SOL   669      10.130   1.050  54.940  1.00  0.00            
ATOM   4259  HW1 SOL   669      10.190   1.900  54.420  1.00  0.00            
ATOM   4260  HW2 SOL   669      10.450   0.290  54.370  1.00  0.00            
ATOM   4261  OW  SOL   670       5.040   0.500  54.640  1.00  0.00            
ATOM   4262  HW1 SOL   670       4.620  -0.070  53.940  1.00  0.00            
ATOM   4263  HW2 SOL   670       4.380   1.190  54.960  1.00  0.00            
ATOM   4264  OW  SOL   671       5.730   8.700  47.530  1.00  0.00            
ATOM   4265  HW1 SOL   671       6.170   9.590  47.440  1.00  0.00            
ATOM   4266  HW2 SOL   671       5.100   8.700  48.300  1.00  0.00            
ATOM   4267  OW  SOL   672      13.600   8.620  47.690  1.00  0.00            
ATOM   4268  HW1 SOL   672      12.850   8.620  47.030  1.00  0.00            
ATOM   4269  HW2 SOL   672      13.970   7.700  47.780  1.00  0.00            
ATOM   4270  OW  SOL   673      12.090   5.250  39.990  1.00  0.00            
ATOM   4271  HW1 SOL   673      12.220   4.410  40.530  1.00  0.00            
ATOM   4272  HW2 SOL   673      11.800   5.990  40.590  1.00  0.00            
ATOM   4273  OW  SOL   674       3.070   2.130  49.550  1.00  0.00            
ATOM   4274  HW1 SOL   674       2.840   2.500  50.450  1.00  0.00            
ATOM   4275  HW2 SOL   674       2.770   1.180  49.490  1.00  0.00            
ATOM   4276  OW  SOL   675       0.370  13.100  50.060  1.00  0.00            
ATOM   4277  HW1 SOL   675       0.900  12.610  50.740  1.00  0.00            
ATOM   4278  HW2 SOL   675       0.590  14.080  50.110  1.00  0.00            
ATOM   4279  OW  SOL   676       7.320   6.340  47.880  1.00  0.00            
ATOM   4280  HW1 SOL   676       7.910   6.080  47.120  1.00  0.00            
ATOM   4281  HW2 SOL   676       7.040   7.300  47.770  1.00  0.00            
ATOM   4282  OW  SOL   677      17.280   9.350  55.780  1.00  0.00            
ATOM   4283  HW1 SOL   677      16.820   9.280  54.890  1.00  0.00            
ATOM   4284  HW2 SOL   677      16.660   9.790  56.440  1.00  0.00            
ATOM   4285  OW  SOL   678       3.070   0.630  43.420  1.00  0.00            
ATOM   4286  HW1 SOL   678       2.960   1.570  43.750  1.00  0.00            
ATOM   4287  HW2 SOL   678       3.020   0.000  44.190  1.00  0.00            
ATOM   4288  OW  SOL   679      16.220   3.670  40.980  1.00  0.00            
ATOM   4289  HW1 SOL   679      16.240   2.910  41.620  1.00  0.00            
ATOM   4290  HW2 SOL   679      15.740   4.440  41.380  1.00  0.00            
ATOM   4291  OW  SOL   680      10.230   7.660  46.900  1.00  0.00            
ATOM   4292  HW1 SOL   680      10.380   7.870  47.860  1.00  0.00            
ATOM   4293  HW2 SOL   680       9.930   6.710  46.810  1.00  0.00            
ATOM   4294  OW  SOL   681       9.800  15.730  54.240  1.00  0.00            
ATOM   4295  HW1 SOL   681       9.600  16.170  53.360  1.00  0.00            
ATOM   4296  HW2 SOL   681      10.190  14.820  54.080  1.00  0.00            
ATOM   4297  OW  SOL   682      18.590  15.180  53.290  1.00  0.00            
ATOM   4298  HW1 SOL   682      18.730  15.450  52.340  1.00  0.00            
ATOM   4299  HW2 SOL   682      19.420  15.400  53.820  1.00  0.00            
ATOM   4300  OW  SOL   683       3.500   8.980  55.280  1.00  0.00            
ATOM   4301  HW1 SOL   683       4.260   9.420  55.760  1.00  0.00            
ATOM   4302  HW2 SOL   683       3.850   8.510  54.460  1.00  0.00            
ATOM   4303  OW  SOL   684      15.400   2.740  38.490  1.00  0.00            
ATOM   4304  HW1 SOL   684      14.790   1.990  38.720  1.00  0.00            
ATOM   4305  HW2 SOL   684      15.620   3.260  39.320  1.00  0.00            
ATOM   4306  OW  SOL   685      13.030   8.380  37.660  1.00  0.00            
ATOM   4307  HW1 SOL   685      13.370   7.450  37.810  1.00  0.00            
ATOM   4308  HW2 SOL   685      13.210   8.650  36.710  1.00  0.00            
ATOM   4309  OW  SOL   686      10.680  13.330  45.730  1.00  0.00            
ATOM   4310  HW1 SOL   686      10.750  12.490  45.180  1.00  0.00            
ATOM   4311  HW2 SOL   686      11.300  14.020  45.370  1.00  0.00            
ATOM   4312  OW  SOL   687       3.190   8.100  46.730  1.00  0.00            
ATOM   4313  HW1 SOL   687       4.120   8.460  46.780  1.00  0.00            
ATOM   4314  HW2 SOL   687       3.130   7.250  47.250  1.00  0.00            
ATOM   4315  OW  SOL   688       3.390   5.090  47.300  1.00  0.00            
ATOM   4316  HW1 SOL   688       2.870   4.260  47.130  1.00  0.00            
ATOM   4317  HW2 SOL   688       4.160   5.140  46.660  1.00  0.00            
ATOM   4318  OW  SOL   689      11.380   3.800  54.020  1.00  0.00            
ATOM   4319  HW1 SOL   689      10.930   4.430  54.660  1.00  0.00            
ATOM   4320  HW2 SOL   689      12.310   4.110  53.850  1.00  0.00            
ATOM   4321  OW  SOL   690      11.600   2.070  52.010  1.00  0.00            
ATOM   4322  HW1 SOL   690      11.600   2.710  52.780  1.00  0.00            
ATOM   4323  HW2 SOL   690      11.880   2.550  51.180  1.00  0.00            
ATOM   4324  OW  SOL   691       0.080  13.260  39.240  1.00  0.00            
ATOM   4325  HW1 SOL   691      -0.850  13.470  38.930  1.00  0.00            
ATOM   4326  HW2 SOL   691       0.180  12.270  39.370  1.00  0.00            
ATOM   4327  OW  SOL   692       0.880  18.010  46.510  1.00  0.00            
ATOM   4328  HW1 SOL   692       0.460  17.150  46.240  1.00  0.00            
ATOM   4329  HW2 SOL   692       1.820  18.040  46.170  1.00  0.00            
ATOM   4330  OW  SOL   693       5.040  15.680  46.340  1.00  0.00            
ATOM   4331  HW1 SOL   693       5.700  16.420  46.430  1.00  0.00            
ATOM   4332  HW2 SOL   693       5.480  14.890  45.920  1.00  0.00            
ATOM   4333  OW  SOL   694      10.020   7.960  49.620  1.00  0.00            
ATOM   4334  HW1 SOL   694      10.430   7.640  50.480  1.00  0.00            
ATOM   4335  HW2 SOL   694       9.060   7.690  49.590  1.00  0.00            
ATOM   4336  OW  SOL   695       0.400   5.440  48.380  1.00  0.00            
ATOM   4337  HW1 SOL   695       1.250   5.110  47.970  1.00  0.00            
ATOM   4338  HW2 SOL   695       0.530   5.590  49.360  1.00  0.00            
ATOM   4339  OW  SOL   696       1.890   5.200  54.460  1.00  0.00            
ATOM   4340  HW1 SOL   696       2.480   4.800  53.760  1.00  0.00            
ATOM   4341  HW2 SOL   696       1.310   5.910  54.050  1.00  0.00            
ATOM   4342  OW  SOL   697      13.690   9.500  53.840  1.00  0.00            
ATOM   4343  HW1 SOL   697      14.080  10.390  54.040  1.00  0.00            
ATOM   4344  HW2 SOL   697      13.790   9.300  52.870  1.00  0.00            
ATOM   4345  OW  SOL   698       8.150   5.720  40.490  1.00  0.00            
ATOM   4346  HW1 SOL   698       8.220   4.830  40.030  1.00  0.00            
ATOM   4347  HW2 SOL   698       7.210   6.060  40.410  1.00  0.00            
ATOM   4348  OW  SOL   699      16.570   6.040  49.300  1.00  0.00            
ATOM   4349  HW1 SOL   699      16.190   5.350  49.920  1.00  0.00            
ATOM   4350  HW2 SOL   699      17.390   5.680  48.860  1.00  0.00            
ATOM   4351  OW  SOL   700       2.520  15.640  54.680  1.00  0.00            
ATOM   4352  HW1 SOL   700       2.220  16.210  55.440  1.00  0.00            
ATOM   4353  HW2 SOL   700       2.450  14.670  54.940  1.00  0.00            
ATOM   4354  OW  SOL   701       6.710   4.640  49.930  1.00  0.00            
ATOM   4355  HW1 SOL   701       6.370   3.750  49.630  1.00  0.00            
ATOM   4356  HW2 SOL   701       6.970   5.180  49.130  1.00  0.00            
ATOM   4357  OW  SOL   702       9.300  16.780  51.890  1.00  0.00            
ATOM   4358  HW1 SOL   702       9.060  16.600  50.940  1.00  0.00            
ATOM   4359  HW2 SOL   702       9.600  17.720  51.990  1.00  0.00            
ATOM   4360  OW  SOL   703       4.730   5.000  39.150  1.00  0.00            
ATOM   4361  HW1 SOL   703       5.340   5.800  39.190  1.00  0.00            
ATOM   4362  HW2 SOL   703       3.780   5.310  39.220  1.00  0.00            
ATOM   4363  OW  SOL   704       1.590  11.370  51.900  1.00  0.00            
ATOM   4364  HW1 SOL   704       1.810  10.760  52.660  1.00  0.00            
ATOM   4365  HW2 SOL   704       1.690  10.880  51.040  1.00  0.00            
ATOM   4366  OW  SOL   705      13.020   8.550  40.330  1.00  0.00            
ATOM   4367  HW1 SOL   705      12.160   8.240  40.750  1.00  0.00            
ATOM   4368  HW2 SOL   705      12.980   8.410  39.340  1.00  0.00            
ATOM   4369  OW  SOL   706      12.520  17.310  48.520  1.00  0.00            
ATOM   4370  HW1 SOL   706      13.360  17.360  47.980  1.00  0.00            
ATOM   4371  HW2 SOL   706      12.290  16.350  48.700  1.00  0.00            
ATOM   4372  OW  SOL   707       0.830  12.580  47.460  1.00  0.00            
ATOM   4373  HW1 SOL   707       0.780  12.570  48.460  1.00  0.00            
ATOM   4374  HW2 SOL   707       0.000  12.170  47.080  1.00  0.00            
ATOM   4375  OW  SOL   708       6.880  16.620  54.400  1.00  0.00            
ATOM   4376  HW1 SOL   708       6.320  17.430  54.490  1.00  0.00            
ATOM   4377  HW2 SOL   708       7.400  16.660  53.540  1.00  0.00            
ATOM   4378  OW  SOL   709      17.260   1.350  42.470  1.00  0.00            
ATOM   4379  HW1 SOL   709      17.990   1.180  41.800  1.00  0.00            
ATOM   4380  HW2 SOL   709      16.950   0.480  42.850  1.00  0.00            
ATOM   4381  OW  SOL   710      13.880  15.730  42.010  1.00  0.00            
ATOM   4382  HW1 SOL   710      14.550  15.850  41.270  1.00  0.00            
ATOM   4383  HW2 SOL   710      13.480  16.620  42.240  1.00  0.00            
ATOM   4384  OW  SOL   711       1.300  17.940  55.750  1.00  0.00            
ATOM   4385  HW1 SOL   711       0.890  17.200  56.280  1.00  0.00            
ATOM   4386  HW2 SOL   711       1.940  18.450  56.330  1.00  0.00            
ATOM   4387  OW  SOL   712      12.800   9.270  43.960  1.00  0.00            
ATOM   4388  HW1 SOL   712      13.400   8.460  43.980  1.00  0.00            
ATOM   4389  HW2 SOL   712      13.200   9.960  43.360  1.00  0.00            
ATOM   4390  OW  SOL   713       8.300  12.730  51.460  1.00  0.00            
ATOM   4391  HW1 SOL   713       8.250  13.060  52.410  1.00  0.00            
ATOM   4392  HW2 SOL   713       7.440  12.920  51.000  1.00  0.00            
ATOM   4393  OW  SOL   714       6.720  16.160  38.780  1.00  0.00            
ATOM   4394  HW1 SOL   714       6.810  16.260  37.790  1.00  0.00            
ATOM   4395  HW2 SOL   714       6.320  15.270  38.990  1.00  0.00            
ATOM   4396  OW  SOL   715      16.500  17.200  51.180  1.00  0.00            
ATOM   4397  HW1 SOL   715      17.030  17.300  50.340  1.00  0.00            
ATOM   4398  HW2 SOL   715      16.230  18.100  51.520  1.00  0.00            
ATOM   4399  OW  SOL   716      18.410   1.750  46.870  1.00  0.00            
ATOM   4400  HW1 SOL   716      18.800   0.900  46.510  1.00  0.00            
ATOM   4401  HW2 SOL   716      17.430   1.770  46.680  1.00  0.00            
ATOM   4402  OW  SOL   717       2.630   3.260  44.440  1.00  0.00            
ATOM   4403  HW1 SOL   717       1.840   3.770  44.100  1.00  0.00            
ATOM   4404  HW2 SOL   717       2.540   3.110  45.420  1.00  0.00            
ATOM   4405  OW  SOL   718       8.220  10.020  50.960  1.00  0.00            
ATOM   4406  HW1 SOL   718       8.620  10.010  50.040  1.00  0.00            
ATOM   4407  HW2 SOL   718       8.320  10.940  51.360  1.00  0.00            
ATOM   4408  OW  SOL   719       9.160   9.100  40.150  1.00  0.00            
ATOM   4409  HW1 SOL   719       9.790   9.480  39.470  1.00  0.00            
ATOM   4410  HW2 SOL   719       9.560   8.270  40.540  1.00  0.00            
ATOM   4411  OW  SOL   720      15.040  16.070  37.680  1.00  0.00            
ATOM   4412  HW1 SOL   720      14.120  16.440  37.750  1.00  0.00            
ATOM   4413  HW2 SOL   720      15.420  16.270  36.780  1.00  0.00            
ATOM   4414  OW  SOL   721       3.720  12.880  52.140  1.00  0.00            
ATOM   4415  HW1 SOL   721       3.590  13.810  51.800  1.00  0.00            
ATOM   4416  HW2 SOL   721       2.880  12.360  52.010  1.00  0.00            
ATOM   4417  OW  SOL   722      16.140  12.920  50.130  1.00  0.00            
ATOM   4418  HW1 SOL   722      16.740  12.950  50.930  1.00  0.00            
ATOM   4419  HW2 SOL   722      15.390  13.560  50.260  1.00  0.00            
ATOM   4420  OW  SOL   723      10.390  10.980  44.200  1.00  0.00            
ATOM   4421  HW1 SOL   723       9.690  10.510  44.740  1.00  0.00            
ATOM   4422  HW2 SOL   723      10.980  10.300  43.770  1.00  0.00            
ATOM   4423  OW  SOL   724      10.140   2.360  46.950  1.00  0.00            
ATOM   4424  HW1 SOL   724      10.060   2.000  46.020  1.00  0.00            
ATOM   4425  HW2 SOL   724      10.120   1.600  47.600  1.00  0.00            
ATOM   4426  OW  SOL   725       5.900  14.870  42.150  1.00  0.00            
ATOM   4427  HW1 SOL   725       6.320  14.290  41.450  1.00  0.00            
ATOM   4428  HW2 SOL   725       5.460  15.660  41.710  1.00  0.00            
ATOM   4429  OW  SOL   726      17.090   3.850  51.050  1.00  0.00            
ATOM   4430  HW1 SOL   726      17.820   4.540  51.090  1.00  0.00            
ATOM   4431  HW2 SOL   726      17.370   3.100  50.460  1.00  0.00            
ATOM   4432  OW  SOL   727       2.550  13.480  40.140  1.00  0.00            
ATOM   4433  HW1 SOL   727       1.590  13.490  39.870  1.00  0.00            
ATOM   4434  HW2 SOL   727       2.670  14.010  40.980  1.00  0.00            
ATOM   4435  OW  SOL   728       1.050  10.130  54.500  1.00  0.00            
ATOM   4436  HW1 SOL   728       0.280   9.800  55.040  1.00  0.00            
ATOM   4437  HW2 SOL   728       1.900   9.830  54.920  1.00  0.00            
ATOM   4438  OW  SOL   729       6.720   2.030  52.130  1.00  0.00            
ATOM   4439  HW1 SOL   729       7.620   1.870  51.730  1.00  0.00            
ATOM   4440  HW2 SOL   729       6.800   2.080  53.120  1.00  0.00            
ATOM   4441  OW  SOL   730       0.750   3.450  37.570  1.00  0.00            
ATOM   4442  HW1 SOL   730      -0.170   3.170  37.280  1.00  0.00            
ATOM   4443  HW2 SOL   730       1.060   4.220  37.010  1.00  0.00            
ATOM   4444  OW  SOL   731      14.400   8.560  51.220  1.00  0.00            
ATOM   4445  HW1 SOL   731      13.830   9.080  50.590  1.00  0.00            
ATOM   4446  HW2 SOL   731      15.360   8.680  50.980  1.00  0.00            
ATOM   4447  OW  SOL   732       0.720   1.660  40.420  1.00  0.00            
ATOM   4448  HW1 SOL   732       0.550   2.490  39.880  1.00  0.00            
ATOM   4449  HW2 SOL   732       1.620   1.290  40.200  1.00  0.00            
ATOM   4450  OW  SOL   733      11.830  13.350  38.430  1.00  0.00            
ATOM   4451  HW1 SOL   733      10.840  13.240  38.450  1.00  0.00            
ATOM   4452  HW2 SOL   733      12.170  13.500  39.360  1.00  0.00            
ATOM   4453  OW  SOL   734       6.130   8.420  51.550  1.00  0.00            
ATOM   4454  HW1 SOL   734       6.690   9.230  51.380  1.00  0.00            
ATOM   4455  HW2 SOL   734       6.720   7.620  51.580  1.00  0.00            
ATOM   4456  OW  SOL   735      14.930  17.670  46.830  1.00  0.00            
ATOM   4457  HW1 SOL   735      15.260  18.310  46.140  1.00  0.00            
ATOM   4458  HW2 SOL   735      15.590  17.610  47.580  1.00  0.00            
ATOM   4459  OW  SOL   736       7.160   5.650  54.320  1.00  0.00            
ATOM   4460  HW1 SOL   736       7.350   6.300  55.060  1.00  0.00            
ATOM   4461  HW2 SOL   736       7.760   4.850  54.410  1.00  0.00            
ATOM   4462  OW  SOL   737      14.500  12.200  53.570  1.00  0.00            
ATOM   4463  HW1 SOL   737      14.410  12.100  54.560  1.00  0.00            
ATOM   4464  HW2 SOL   737      15.460  12.130  53.310  1.00  0.00            
ATOM   4465  OW  SOL   738       3.900  17.410  52.840  1.00  0.00            
ATOM   4466  HW1 SOL   738       2.990  17.820  52.820  1.00  0.00            
ATOM   4467  HW2 SOL   738       3.830  16.470  53.160  1.00  0.00            
ATOM   4468  OW  SOL   739      16.740   8.830  49.780  1.00  0.00            
ATOM   4469  HW1 SOL   739      16.470   7.940  49.410  1.00  0.00            
ATOM   4470  HW2 SOL   739      16.750   9.510  49.050  1.00  0.00            
ATOM   4471  OW  SOL   740      12.250   3.250  41.730  1.00  0.00            
ATOM   4472  HW1 SOL   740      12.900   2.510  41.620  1.00  0.00            
ATOM   4473  HW2 SOL   740      12.450   3.750  42.570  1.00  0.00            
ATOM   4474  OW  SOL   741       5.940   7.450  43.760  1.00  0.00            
ATOM   4475  HW1 SOL   741       6.440   8.300  43.570  1.00  0.00            
ATOM   4476  HW2 SOL   741       5.060   7.470  43.280  1.00  0.00            
ATOM   4477  OW  SOL   742      17.770   3.420  53.660  1.00  0.00            
ATOM   4478  HW1 SOL   742      17.600   3.730  52.720  1.00  0.00            
ATOM   4479  HW2 SOL   742      16.930   3.050  54.040  1.00  0.00            
ATOM   4480  OW  SOL   743      17.300   9.340  52.410  1.00  0.00            
ATOM   4481  HW1 SOL   743      17.680  10.250  52.560  1.00  0.00            
ATOM   4482  HW2 SOL   743      17.220   9.170  51.420  1.00  0.00            
ATOM   4483  OW  SOL   744       8.590  13.740  37.400  1.00  0.00            
ATOM   4484  HW1 SOL   744       8.130  13.890  38.280  1.00  0.00            
ATOM   4485  HW2 SOL   744       9.030  14.590  37.100  1.00  0.00            
ATOM   4486  OW  SOL   745       6.610  17.900  46.770  1.00  0.00            
ATOM   4487  HW1 SOL   745       6.150  18.780  46.640  1.00  0.00            
ATOM   4488  HW2 SOL   745       7.600  18.020  46.700  1.00  0.00            
ATOM   4489  OW  SOL   746       8.590   9.560  45.850  1.00  0.00            
ATOM   4490  HW1 SOL   746       9.130   8.870  46.330  1.00  0.00            
ATOM   4491  HW2 SOL   746       8.270  10.250  46.510  1.00  0.00            
ATOM   4492  OW  SOL   747      10.830   9.840  38.110  1.00  0.00            
ATOM   4493  HW1 SOL   747      10.600  10.370  37.290  1.00  0.00            
ATOM   4494  HW2 SOL   747      11.640   9.280  37.920  1.00  0.00            
ATOM   4495  OW  SOL   748      18.610  15.690  45.750  1.00  0.00            
ATOM   4496  HW1 SOL   748      17.900  15.570  45.050  1.00  0.00            
ATOM   4497  HW2 SOL   748      18.620  14.900  46.350  1.00  0.00            
ATOM   4498  OW  SOL   749       2.210  13.140  55.680  1.00  0.00            
ATOM   4499  HW1 SOL   749       1.560  12.410  55.470  1.00  0.00            
ATOM   4500  HW2 SOL   749       2.250  13.280  56.660  1.00  0.00            
ATOM   4501  OW  SOL   750       0.790  12.400  43.770  1.00  0.00            
ATOM   4502  HW1 SOL   750       0.780  11.930  44.650  1.00  0.00            
ATOM   4503  HW2 SOL   750       1.610  12.120  43.260  1.00  0.00            
ATOM   4504  OW  SOL   751       6.720  13.910  53.480  1.00  0.00            
ATOM   4505  HW1 SOL   751       5.940  13.410  53.860  1.00  0.00            
ATOM   4506  HW2 SOL   751       6.690  14.860  53.790  1.00  0.00            
ATOM   4507  OW  SOL   752      18.240   1.920  49.510  1.00  0.00            
ATOM   4508  HW1 SOL   752      18.200   1.020  49.950  1.00  0.00            
ATOM   4509  HW2 SOL   752      18.270   1.810  48.520  1.00  0.00            
ATOM   4510  OW  SOL   753       4.280   4.240  42.440  1.00  0.00            
ATOM   4511  HW1 SOL   753       4.580   3.520  41.820  1.00  0.00            
ATOM   4512  HW2 SOL   753       3.890   3.840  43.270  1.00  0.00            
ATOM   4513  OW  SOL   754      17.050  14.870  48.280  1.00  0.00            
ATOM   4514  HW1 SOL   754      16.120  14.620  48.010  1.00  0.00            
ATOM   4515  HW2 SOL   754      17.310  14.370  49.100  1.00  0.00            
ATOM   4516  OW  SOL   755       3.170   5.470  50.040  1.00  0.00            
ATOM   4517  HW1 SOL   755       3.550   4.880  50.760  1.00  0.00            
ATOM   4518  HW2 SOL   755       3.570   5.210  49.160  1.00  0.00            
ATOM   4519  OW  SOL   756       8.120  15.860  44.110  1.00  0.00            
ATOM   4520  HW1 SOL   756       8.440  15.960  43.170  1.00  0.00            
ATOM   4521  HW2 SOL   756       7.330  15.240  44.130  1.00  0.00            
ATOM   4522  OW  SOL   757      14.240   2.140  48.360  1.00  0.00            
ATOM   4523  HW1 SOL   757      14.760   1.490  48.910  1.00  0.00            
ATOM   4524  HW2 SOL   757      13.750   2.770  48.970  1.00  0.00            
ATOM   4525  OW  SOL   758      10.010   0.340  48.780  1.00  0.00            
ATOM   4526  HW1 SOL   758       9.380  -0.380  48.470  1.00  0.00            
ATOM   4527  HW2 SOL   758      10.940  -0.020  48.780  1.00  0.00            
ATOM   4528  OW  SOL   759       7.700  13.300  40.250  1.00  0.00            
ATOM   4529  HW1 SOL   759       7.240  12.430  40.420  1.00  0.00            
ATOM   4530  HW2 SOL   759       8.610  13.270  40.660  1.00  0.00            
ATOM   4531  OW  SOL   760       6.180  15.670  50.080  1.00  0.00            
ATOM   4532  HW1 SOL   760       6.130  16.490  50.650  1.00  0.00            
ATOM   4533  HW2 SOL   760       7.070  15.640  49.630  1.00  0.00            
ATOM   4534  OW  SOL   761      13.520   0.520  38.920  1.00  0.00            
ATOM   4535  HW1 SOL   761      13.870   0.110  38.080  1.00  0.00            
ATOM   4536  HW2 SOL   761      12.620   0.140  39.120  1.00  0.00            
ATOM   4537  OW  SOL   762      13.000   4.530  44.150  1.00  0.00            
ATOM   4538  HW1 SOL   762      12.410   5.330  44.190  1.00  0.00            
ATOM   4539  HW2 SOL   762      13.150   4.180  45.080  1.00  0.00            
ATOM   4540  OW  SOL   763      15.930   2.210  46.060  1.00  0.00            
ATOM   4541  HW1 SOL   763      15.090   2.200  46.600  1.00  0.00            
ATOM   4542  HW2 SOL   763      15.950   3.040  45.500  1.00  0.00            
ATOM   4543  OW  SOL   764       0.390  10.770  40.240  1.00  0.00            
ATOM   4544  HW1 SOL   764       1.380  10.660  40.150  1.00  0.00            
ATOM   4545  HW2 SOL   764      -0.010   9.910  40.560  1.00  0.00            
ATOM   4546  OW  SOL   765       8.750  16.460  40.610  1.00  0.00            
ATOM   4547  HW1 SOL   765       7.980  16.110  40.070  1.00  0.00            
ATOM   4548  HW2 SOL   765       8.430  17.170  41.230  1.00  0.00            
ATOM   4549  OW  SOL   766       2.300   6.280  56.990  1.00  0.00            
ATOM   4550  HW1 SOL   766       1.370   6.260  57.360  1.00  0.00            
ATOM   4551  HW2 SOL   766       2.310   5.890  56.070  1.00  0.00            
ATOM   4552  OW  SOL   767       2.250   2.750  65.820  1.00  0.00            
ATOM   4553  HW1 SOL   767       2.600   2.580  66.740  1.00  0.00            
ATOM   4554  HW2 SOL   767       1.370   2.300  65.700  1.00  0.00            
ATOM   4555  OW  SOL   768       0.190   3.680  62.330  1.00  0.00            
ATOM   4556  HW1 SOL   768      -0.630   4.110  62.720  1.00  0.00            
ATOM   4557  HW2 SOL   768      -0.090   2.950  61.700  1.00  0.00            
ATOM   4558  OW  SOL   769       5.690  12.750  67.510  1.00  0.00            
ATOM   4559  HW1 SOL   769       4.760  12.680  67.140  1.00  0.00            
ATOM   4560  HW2 SOL   769       5.800  13.640  67.950  1.00  0.00            
ATOM   4561  OW  SOL   770      15.550  15.110  62.890  1.00  0.00            
ATOM   4562  HW1 SOL   770      14.980  14.950  63.700  1.00  0.00            
ATOM   4563  HW2 SOL   770      14.960  15.210  62.090  1.00  0.00            
ATOM   4564  OW  SOL   771      11.350   7.030  63.030  1.00  0.00            
ATOM   4565  HW1 SOL   771      11.920   7.810  62.780  1.00  0.00            
ATOM   4566  HW2 SOL   771      10.750   7.290  63.790  1.00  0.00            
ATOM   4567  OW  SOL   772      17.550   6.070  58.170  1.00  0.00            
ATOM   4568  HW1 SOL   772      17.430   5.940  57.180  1.00  0.00            
ATOM   4569  HW2 SOL   772      17.250   5.260  58.660  1.00  0.00            
ATOM   4570  OW  SOL   773       7.680  11.440  66.090  1.00  0.00            
ATOM   4571  HW1 SOL   773       6.900  11.610  66.690  1.00  0.00            
ATOM   4572  HW2 SOL   773       8.020  12.310  65.730  1.00  0.00            
ATOM   4573  OW  SOL   774       6.850  10.120  62.510  1.00  0.00            
ATOM   4574  HW1 SOL   774       7.540   9.960  63.210  1.00  0.00            
ATOM   4575  HW2 SOL   774       6.120  10.690  62.890  1.00  0.00            
ATOM   4576  OW  SOL   775       3.350  14.350  66.470  1.00  0.00            
ATOM   4577  HW1 SOL   775       2.570  14.040  65.940  1.00  0.00            
ATOM   4578  HW2 SOL   775       3.930  14.930  65.900  1.00  0.00            
ATOM   4579  OW  SOL   776      14.600  15.050  69.250  1.00  0.00            
ATOM   4580  HW1 SOL   776      14.840  15.990  69.510  1.00  0.00            
ATOM   4581  HW2 SOL   776      14.440  14.510  70.070  1.00  0.00            
ATOM   4582  OW  SOL   777       4.380   3.920  70.850  1.00  0.00            
ATOM   4583  HW1 SOL   777       5.200   3.360  70.940  1.00  0.00            
ATOM   4584  HW2 SOL   777       3.570   3.340  70.890  1.00  0.00            
ATOM   4585  OW  SOL   778      16.030   4.470  63.230  1.00  0.00            
ATOM   4586  HW1 SOL   778      15.290   4.930  62.730  1.00  0.00            
ATOM   4587  HW2 SOL   778      16.540   5.150  63.760  1.00  0.00            
ATOM   4588  OW  SOL   779       2.310  17.130  60.690  1.00  0.00            
ATOM   4589  HW1 SOL   779       2.650  17.900  61.230  1.00  0.00            
ATOM   4590  HW2 SOL   779       2.750  17.130  59.790  1.00  0.00            
ATOM   4591  OW  SOL   780       2.300  14.340  61.240  1.00  0.00            
ATOM   4592  HW1 SOL   780       2.040  15.300  61.240  1.00  0.00            
ATOM   4593  HW2 SOL   780       1.590  13.800  61.690  1.00  0.00            
ATOM   4594  OW  SOL   781       2.400  10.910  64.720  1.00  0.00            
ATOM   4595  HW1 SOL   781       2.540  10.070  65.240  1.00  0.00            
ATOM   4596  HW2 SOL   781       1.850  11.550  65.270  1.00  0.00            
ATOM   4597  OW  SOL   782       6.200  17.860  70.250  1.00  0.00            
ATOM   4598  HW1 SOL   782       5.280  17.690  70.600  1.00  0.00            
ATOM   4599  HW2 SOL   782       6.480  18.780  70.510  1.00  0.00            
ATOM   4600  OW  SOL   783       6.060   9.640  57.090  1.00  0.00            
ATOM   4601  HW1 SOL   783       6.130  10.480  56.550  1.00  0.00            
ATOM   4602  HW2 SOL   783       6.520   9.770  57.970  1.00  0.00            
ATOM   4603  OW  SOL   784      15.940   1.140  70.660  1.00  0.00            
ATOM   4604  HW1 SOL   784      15.760   1.810  69.940  1.00  0.00            
ATOM   4605  HW2 SOL   784      15.910   1.600  71.550  1.00  0.00            
ATOM   4606  OW  SOL   785       1.220   6.430  61.490  1.00  0.00            
ATOM   4607  HW1 SOL   785       0.770   5.550  61.660  1.00  0.00            
ATOM   4608  HW2 SOL   785       1.210   6.970  62.330  1.00  0.00            
ATOM   4609  OW  SOL   786      18.420  17.670  59.450  1.00  0.00            
ATOM   4610  HW1 SOL   786      18.960  17.380  60.250  1.00  0.00            
ATOM   4611  HW2 SOL   786      18.720  18.570  59.160  1.00  0.00            
ATOM   4612  OW  SOL   787       0.270  15.960  57.030  1.00  0.00            
ATOM   4613  HW1 SOL   787       0.080  15.000  57.240  1.00  0.00            
ATOM   4614  HW2 SOL   787      -0.060  16.540  57.780  1.00  0.00            
ATOM   4615  OW  SOL   788      16.890   9.220  61.980  1.00  0.00            
ATOM   4616  HW1 SOL   788      17.840   8.930  62.060  1.00  0.00            
ATOM   4617  HW2 SOL   788      16.810   9.870  61.230  1.00  0.00            
ATOM   4618  OW  SOL   789      16.410  11.080  60.180  1.00  0.00            
ATOM   4619  HW1 SOL   789      17.270  11.100  59.660  1.00  0.00            
ATOM   4620  HW2 SOL   789      16.550  11.550  61.060  1.00  0.00            
ATOM   4621  OW  SOL   790       6.130  13.650  63.120  1.00  0.00            
ATOM   4622  HW1 SOL   790       5.640  12.780  63.210  1.00  0.00            
ATOM   4623  HW2 SOL   790       5.900  14.080  62.250  1.00  0.00            
ATOM   4624  OW  SOL   791      12.930  12.280  70.090  1.00  0.00            
ATOM   4625  HW1 SOL   791      13.300  11.550  69.510  1.00  0.00            
ATOM   4626  HW2 SOL   791      13.450  12.330  70.940  1.00  0.00            
ATOM   4627  OW  SOL   792       8.090   0.040  60.880  1.00  0.00            
ATOM   4628  HW1 SOL   792       8.490   0.950  60.790  1.00  0.00            
ATOM   4629  HW2 SOL   792       7.090   0.120  60.940  1.00  0.00            
ATOM   4630  OW  SOL   793       1.970   9.760  68.500  1.00  0.00            
ATOM   4631  HW1 SOL   793       2.860   9.310  68.360  1.00  0.00            
ATOM   4632  HW2 SOL   793       1.240   9.110  68.310  1.00  0.00            
ATOM   4633  OW  SOL   794      15.250   9.990  57.760  1.00  0.00            
ATOM   4634  HW1 SOL   794      14.620   9.230  57.890  1.00  0.00            
ATOM   4635  HW2 SOL   794      15.730  10.170  58.620  1.00  0.00            
ATOM   4636  OW  SOL   795      14.660  14.170  65.390  1.00  0.00            
ATOM   4637  HW1 SOL   795      14.070  14.230  66.190  1.00  0.00            
ATOM   4638  HW2 SOL   795      14.510  13.290  64.930  1.00  0.00            
ATOM   4639  OW  SOL   796      16.670  17.140  61.580  1.00  0.00            
ATOM   4640  HW1 SOL   796      16.260  16.910  60.700  1.00  0.00            
ATOM   4641  HW2 SOL   796      16.490  16.400  62.230  1.00  0.00            
ATOM   4642  OW  SOL   797       5.980   7.290  58.560  1.00  0.00            
ATOM   4643  HW1 SOL   797       6.220   7.980  57.880  1.00  0.00            
ATOM   4644  HW2 SOL   797       5.200   7.620  59.100  1.00  0.00            
ATOM   4645  OW  SOL   798      12.810   3.450  65.300  1.00  0.00            
ATOM   4646  HW1 SOL   798      11.950   2.950  65.170  1.00  0.00            
ATOM   4647  HW2 SOL   798      13.430   2.910  65.860  1.00  0.00            
ATOM   4648  OW  SOL   799      15.760  16.620  58.930  1.00  0.00            
ATOM   4649  HW1 SOL   799      16.650  17.080  58.960  1.00  0.00            
ATOM   4650  HW2 SOL   799      15.550  16.380  57.980  1.00  0.00            
ATOM   4651  OW  SOL   800       8.070   6.050  70.510  1.00  0.00            
ATOM   4652  HW1 SOL   800       7.600   6.020  71.400  1.00  0.00            
ATOM   4653  HW2 SOL   800       7.560   5.500  69.850  1.00  0.00            
ATOM   4654  OW  SOL   801       9.730   8.900  71.580  1.00  0.00            
ATOM   4655  HW1 SOL   801      10.190   8.060  71.290  1.00  0.00            
ATOM   4656  HW2 SOL   801       9.170   9.240  70.830  1.00  0.00            
ATOM   4657  OW  SOL   802       9.910   4.100  68.280  1.00  0.00            
ATOM   4658  HW1 SOL   802       9.140   4.440  68.820  1.00  0.00            
ATOM   4659  HW2 SOL   802       9.570   3.590  67.490  1.00  0.00            
ATOM   4660  OW  SOL   803      10.410   7.010  60.150  1.00  0.00            
ATOM   4661  HW1 SOL   803      10.670   6.970  61.110  1.00  0.00            
ATOM   4662  HW2 SOL   803       9.560   6.500  60.010  1.00  0.00            
ATOM   4663  OW  SOL   804       0.760   8.110  63.750  1.00  0.00            
ATOM   4664  HW1 SOL   804       1.750   7.990  63.840  1.00  0.00            
ATOM   4665  HW2 SOL   804       0.520   9.060  63.960  1.00  0.00            
ATOM   4666  OW  SOL   805       8.650   3.480  57.810  1.00  0.00            
ATOM   4667  HW1 SOL   805       9.240   4.110  57.320  1.00  0.00            
ATOM   4668  HW2 SOL   805       8.840   2.540  57.520  1.00  0.00            
ATOM   4669  OW  SOL   806      13.620  11.440  61.310  1.00  0.00            
ATOM   4670  HW1 SOL   806      14.450  11.150  60.830  1.00  0.00            
ATOM   4671  HW2 SOL   806      13.130  12.110  60.750  1.00  0.00            
ATOM   4672  OW  SOL   807      10.080  14.560  60.630  1.00  0.00            
ATOM   4673  HW1 SOL   807       9.620  15.280  60.110  1.00  0.00            
ATOM   4674  HW2 SOL   807      10.040  14.760  61.610  1.00  0.00            
ATOM   4675  OW  SOL   808       3.510  18.010  64.390  1.00  0.00            
ATOM   4676  HW1 SOL   808       4.010  17.150  64.450  1.00  0.00            
ATOM   4677  HW2 SOL   808       4.160  18.780  64.360  1.00  0.00            
ATOM   4678  OW  SOL   809      17.950  10.660  64.590  1.00  0.00            
ATOM   4679  HW1 SOL   809      17.330  10.510  63.830  1.00  0.00            
ATOM   4680  HW2 SOL   809      17.430  10.770  65.440  1.00  0.00            
ATOM   4681  OW  SOL   810      12.270  15.500  70.920  1.00  0.00            
ATOM   4682  HW1 SOL   810      12.330  14.730  71.560  1.00  0.00            
ATOM   4683  HW2 SOL   810      11.750  15.240  70.120  1.00  0.00            
ATOM   4684  OW  SOL   811       3.210   9.430  58.280  1.00  0.00            
ATOM   4685  HW1 SOL   811       4.030   9.820  57.860  1.00  0.00            
ATOM   4686  HW2 SOL   811       2.940   8.610  57.790  1.00  0.00            
ATOM   4687  OW  SOL   812      14.580   7.350  63.140  1.00  0.00            
ATOM   4688  HW1 SOL   812      14.530   6.700  63.890  1.00  0.00            
ATOM   4689  HW2 SOL   812      15.380   7.940  63.270  1.00  0.00            
ATOM   4690  OW  SOL   813      11.110  17.760  58.230  1.00  0.00            
ATOM   4691  HW1 SOL   813      10.510  17.140  58.730  1.00  0.00            
ATOM   4692  HW2 SOL   813      11.420  17.320  57.380  1.00  0.00            
ATOM   4693  OW  SOL   814       2.020   2.850  70.840  1.00  0.00            
ATOM   4694  HW1 SOL   814       1.220   3.450  70.710  1.00  0.00            
ATOM   4695  HW2 SOL   814       1.920   2.360  71.700  1.00  0.00            
ATOM   4696  OW  SOL   815      16.320  13.770  56.670  1.00  0.00            
ATOM   4697  HW1 SOL   815      16.000  14.710  56.570  1.00  0.00            
ATOM   4698  HW2 SOL   815      15.560  13.140  56.550  1.00  0.00            
ATOM   4699  OW  SOL   816       4.640  17.430  59.090  1.00  0.00            
ATOM   4700  HW1 SOL   816       4.970  17.820  59.950  1.00  0.00            
ATOM   4701  HW2 SOL   816       5.400  17.360  58.440  1.00  0.00            
ATOM   4702  OW  SOL   817      14.000   1.070  60.120  1.00  0.00            
ATOM   4703  HW1 SOL   817      13.760   0.700  59.220  1.00  0.00            
ATOM   4704  HW2 SOL   817      14.990   1.230  60.160  1.00  0.00            
ATOM   4705  OW  SOL   818       2.490  17.850  68.270  1.00  0.00            
ATOM   4706  HW1 SOL   818       3.060  17.200  68.770  1.00  0.00            
ATOM   4707  HW2 SOL   818       2.330  17.520  67.340  1.00  0.00            
ATOM   4708  OW  SOL   819       9.400  16.980  64.900  1.00  0.00            
ATOM   4709  HW1 SOL   819      10.200  16.410  65.110  1.00  0.00            
ATOM   4710  HW2 SOL   819       8.910  16.580  64.130  1.00  0.00            
ATOM   4711  OW  SOL   820       3.820   7.000  60.660  1.00  0.00            
ATOM   4712  HW1 SOL   820       4.270   6.100  60.630  1.00  0.00            
ATOM   4713  HW2 SOL   820       2.880   6.890  60.990  1.00  0.00            
ATOM   4714  OW  SOL   821       6.140   1.220  57.030  1.00  0.00            
ATOM   4715  HW1 SOL   821       7.120   1.000  57.100  1.00  0.00            
ATOM   4716  HW2 SOL   821       5.830   1.050  56.100  1.00  0.00            
ATOM   4717  OW  SOL   822       8.880  15.140  67.810  1.00  0.00            
ATOM   4718  HW1 SOL   822       8.650  14.890  66.870  1.00  0.00            
ATOM   4719  HW2 SOL   822       9.490  14.450  68.200  1.00  0.00            
ATOM   4720  OW  SOL   823      13.510   5.900  70.190  1.00  0.00            
ATOM   4721  HW1 SOL   823      13.790   5.470  71.040  1.00  0.00            
ATOM   4722  HW2 SOL   823      13.760   6.860  70.200  1.00  0.00            
ATOM   4723  OW  SOL   824       8.030  14.020  65.100  1.00  0.00            
ATOM   4724  HW1 SOL   824       8.930  14.160  64.680  1.00  0.00            
ATOM   4725  HW2 SOL   824       7.320  14.040  64.390  1.00  0.00            
ATOM   4726  OW  SOL   825       9.220   5.030  64.850  1.00  0.00            
ATOM   4727  HW1 SOL   825       8.970   4.940  63.890  1.00  0.00            
ATOM   4728  HW2 SOL   825       9.700   4.210  65.160  1.00  0.00            
ATOM   4729  OW  SOL   826       5.390   0.640  60.980  1.00  0.00            
ATOM   4730  HW1 SOL   826       4.580   0.650  61.560  1.00  0.00            
ATOM   4731  HW2 SOL   826       5.420   1.470  60.430  1.00  0.00            
ATOM   4732  OW  SOL   827      14.340  11.880  56.270  1.00  0.00            
ATOM   4733  HW1 SOL   827      14.660  11.120  56.840  1.00  0.00            
ATOM   4734  HW2 SOL   827      13.420  12.150  56.570  1.00  0.00            
ATOM   4735  OW  SOL   828       2.970   0.350  57.570  1.00  0.00            
ATOM   4736  HW1 SOL   828       3.460   1.190  57.360  1.00  0.00            
ATOM   4737  HW2 SOL   828       3.590  -0.300  58.020  1.00  0.00            
ATOM   4738  OW  SOL   829       9.350   2.360  60.660  1.00  0.00            
ATOM   4739  HW1 SOL   829       8.870   2.770  59.880  1.00  0.00            
ATOM   4740  HW2 SOL   829      10.340   2.340  60.470  1.00  0.00            
ATOM   4741  OW  SOL   830      10.760   6.830  70.500  1.00  0.00            
ATOM   4742  HW1 SOL   830       9.960   6.220  70.530  1.00  0.00            
ATOM   4743  HW2 SOL   830      11.570   6.300  70.260  1.00  0.00            
ATOM   4744  OW  SOL   831      12.270  15.700  63.790  1.00  0.00            
ATOM   4745  HW1 SOL   831      12.480  16.440  63.140  1.00  0.00            
ATOM   4746  HW2 SOL   831      12.950  15.700  64.520  1.00  0.00            
ATOM   4747  OW  SOL   832       4.590  11.520  63.270  1.00  0.00            
ATOM   4748  HW1 SOL   832       3.880  11.250  63.920  1.00  0.00            
ATOM   4749  HW2 SOL   832       4.330  11.240  62.340  1.00  0.00            
ATOM   4750  OW  SOL   833      12.710  17.970  61.770  1.00  0.00            
ATOM   4751  HW1 SOL   833      13.150  18.610  61.130  1.00  0.00            
ATOM   4752  HW2 SOL   833      12.210  18.490  62.470  1.00  0.00            
ATOM   4753  OW  SOL   834      10.320   5.490  56.020  1.00  0.00            
ATOM   4754  HW1 SOL   834       9.910   6.310  55.630  1.00  0.00            
ATOM   4755  HW2 SOL   834      10.960   5.750  56.750  1.00  0.00            
ATOM   4756  OW  SOL   835       0.780   5.560  69.720  1.00  0.00            
ATOM   4757  HW1 SOL   835       1.700   5.550  69.310  1.00  0.00            
ATOM   4758  HW2 SOL   835       0.720   6.300  70.390  1.00  0.00            
ATOM   4759  OW  SOL   836       5.610   2.220  67.330  1.00  0.00            
ATOM   4760  HW1 SOL   836       5.990   1.380  67.700  1.00  0.00            
ATOM   4761  HW2 SOL   836       4.730   2.410  67.770  1.00  0.00            
ATOM   4762  OW  SOL   837       8.660   4.540  62.280  1.00  0.00            
ATOM   4763  HW1 SOL   837       8.340   5.260  61.660  1.00  0.00            
ATOM   4764  HW2 SOL   837       8.900   3.730  61.750  1.00  0.00            
ATOM   4765  OW  SOL   838      10.170   0.390  63.390  1.00  0.00            
ATOM   4766  HW1 SOL   838       9.450   0.440  62.700  1.00  0.00            
ATOM   4767  HW2 SOL   838       9.930  -0.300  64.080  1.00  0.00            
ATOM   4768  OW  SOL   839      14.290  11.730  64.530  1.00  0.00            
ATOM   4769  HW1 SOL   839      13.740  10.890  64.460  1.00  0.00            
ATOM   4770  HW2 SOL   839      14.550  12.020  63.610  1.00  0.00            
ATOM   4771  OW  SOL   840      14.660   5.900  65.780  1.00  0.00            
ATOM   4772  HW1 SOL   840      14.360   4.950  65.850  1.00  0.00            
ATOM   4773  HW2 SOL   840      15.390   6.060  66.440  1.00  0.00            
ATOM   4774  OW  SOL   841      18.570   8.330  59.630  1.00  0.00            
ATOM   4775  HW1 SOL   841      18.990   7.690  60.270  1.00  0.00            
ATOM   4776  HW2 SOL   841      18.190   7.820  58.850  1.00  0.00            
ATOM   4777  OW  SOL   842       4.880  13.850  57.600  1.00  0.00            
ATOM   4778  HW1 SOL   842       4.010  13.700  58.070  1.00  0.00            
ATOM   4779  HW2 SOL   842       4.710  14.110  56.650  1.00  0.00            
ATOM   4780  OW  SOL   843      16.640  12.800  62.430  1.00  0.00            
ATOM   4781  HW1 SOL   843      17.630  12.880  62.570  1.00  0.00            
ATOM   4782  HW2 SOL   843      16.190  13.640  62.740  1.00  0.00            
ATOM   4783  OW  SOL   844      13.900   5.750  56.640  1.00  0.00            
ATOM   4784  HW1 SOL   844      13.360   5.540  57.450  1.00  0.00            
ATOM   4785  HW2 SOL   844      14.810   5.340  56.730  1.00  0.00            
ATOM   4786  OW  SOL   845       5.270   2.560  59.140  1.00  0.00            
ATOM   4787  HW1 SOL   845       5.540   1.970  58.390  1.00  0.00            
ATOM   4788  HW2 SOL   845       5.270   3.510  58.830  1.00  0.00            
ATOM   4789  OW  SOL   846      10.640  13.470  69.260  1.00  0.00            
ATOM   4790  HW1 SOL   846       9.840  13.240  69.810  1.00  0.00            
ATOM   4791  HW2 SOL   846      11.470  13.210  69.750  1.00  0.00            
ATOM   4792  OW  SOL   847      11.110  11.950  66.860  1.00  0.00            
ATOM   4793  HW1 SOL   847      10.710  12.390  67.670  1.00  0.00            
ATOM   4794  HW2 SOL   847      10.700  12.320  66.030  1.00  0.00            
ATOM   4795  OW  SOL   848      16.380  10.990  66.650  1.00  0.00            
ATOM   4796  HW1 SOL   848      16.430  11.800  67.240  1.00  0.00            
ATOM   4797  HW2 SOL   848      15.520  11.010  66.140  1.00  0.00            
ATOM   4798  OW  SOL   849       9.150   0.890  69.880  1.00  0.00            
ATOM   4799  HW1 SOL   849       9.400   0.690  68.930  1.00  0.00            
ATOM   4800  HW2 SOL   849       9.870   1.450  70.300  1.00  0.00            
ATOM   4801  OW  SOL   850       7.050  10.500  59.540  1.00  0.00            
ATOM   4802  HW1 SOL   850       6.910  10.570  60.530  1.00  0.00            
ATOM   4803  HW2 SOL   850       7.890   9.990  59.360  1.00  0.00            
ATOM   4804  OW  SOL   851       4.100   8.130  68.370  1.00  0.00            
ATOM   4805  HW1 SOL   851       4.960   8.250  68.870  1.00  0.00            
ATOM   4806  HW2 SOL   851       3.680   7.260  68.640  1.00  0.00            
ATOM   4807  OW  SOL   852      12.740   3.860  68.480  1.00  0.00            
ATOM   4808  HW1 SOL   852      12.950   4.600  69.120  1.00  0.00            
ATOM   4809  HW2 SOL   852      11.850   4.030  68.050  1.00  0.00            
ATOM   4810  OW  SOL   853       0.640  15.640  69.170  1.00  0.00            
ATOM   4811  HW1 SOL   853       0.180  16.460  68.830  1.00  0.00            
ATOM   4812  HW2 SOL   853       1.620  15.830  69.260  1.00  0.00            
ATOM   4813  OW  SOL   854       3.670  11.000  60.870  1.00  0.00            
ATOM   4814  HW1 SOL   854       3.600  11.830  60.310  1.00  0.00            
ATOM   4815  HW2 SOL   854       3.710  10.200  60.270  1.00  0.00            
ATOM   4816  OW  SOL   855       5.660   5.370  64.510  1.00  0.00            
ATOM   4817  HW1 SOL   855       5.780   6.030  63.770  1.00  0.00            
ATOM   4818  HW2 SOL   855       6.120   5.710  65.340  1.00  0.00            
ATOM   4819  OW  SOL   856      12.520  13.480  59.740  1.00  0.00            
ATOM   4820  HW1 SOL   856      13.020  14.250  60.140  1.00  0.00            
ATOM   4821  HW2 SOL   856      11.570  13.500  60.060  1.00  0.00            
ATOM   4822  OW  SOL   857      12.720  14.450  67.280  1.00  0.00            
ATOM   4823  HW1 SOL   857      13.190  14.580  68.150  1.00  0.00            
ATOM   4824  HW2 SOL   857      12.060  13.710  67.370  1.00  0.00            
ATOM   4825  OW  SOL   858      15.820   6.390  60.580  1.00  0.00            
ATOM   4826  HW1 SOL   858      15.510   7.000  61.310  1.00  0.00            
ATOM   4827  HW2 SOL   858      16.320   6.910  59.890  1.00  0.00            
ATOM   4828  OW  SOL   859       3.540  15.100  69.150  1.00  0.00            
ATOM   4829  HW1 SOL   859       3.330  14.660  68.280  1.00  0.00            
ATOM   4830  HW2 SOL   859       4.510  15.360  69.180  1.00  0.00            
ATOM   4831  OW  SOL   860       5.730   8.700  66.150  1.00  0.00            
ATOM   4832  HW1 SOL   860       6.170   9.590  66.060  1.00  0.00            
ATOM   4833  HW2 SOL   860       5.100   8.700  66.920  1.00  0.00            
ATOM   4834  OW  SOL   861      13.600   8.620  66.310  1.00  0.00            
ATOM   4835  HW1 SOL   861      12.850   8.620  65.650  1.00  0.00            
ATOM   4836  HW2 SOL   861      13.970   7.700  66.400  1.00  0.00            
ATOM   4837  OW  SOL   862      12.090   5.250  58.610  1.00  0.00            
ATOM   4838  HW1 SOL   862      12.220   4.410  59.150  1.00  0.00            
ATOM   4839  HW2 SOL   862      11.800   5.990  59.210  1.00  0.00            
ATOM   4840  OW  SOL   863       3.070   2.130  68.170  1.00  0.00            
ATOM   4841  HW1 SOL   863       2.840   2.500  69.070  1.00  0.00            
ATOM   4842  HW2 SOL   863       2.770   1.180  68.110  1.00  0.00            
ATOM   4843  OW  SOL   864       0.370  13.100  68.680  1.00  0.00            
ATOM   4844  HW1 SOL   864       0.900  12.610  69.360  1.00  0.00            
ATOM   4845  HW2 SOL   864       0.590  14.080  68.730  1.00  0.00            
ATOM   4846  OW  SOL   865       7.320   6.340  66.500  1.00  0.00            
ATOM   4847  HW1 SOL   865       7.910   6.080  65.740  1.00  0.00            
ATOM   4848  HW2 SOL   865       7.040   7.300  66.390  1.00  0.00            
ATOM   4849  OW  SOL   866       3.070   0.630  62.040  1.00  0.00            
ATOM   4850  HW1 SOL   866       2.960   1.570  62.370  1.00  0.00            
ATOM   4851  HW2 SOL   866       3.020   0.000  62.810  1.00  0.00            
ATOM   4852  OW  SOL   867      16.220   3.670  59.600  1.00  0.00            
ATOM   4853  HW1 SOL   867      16.240   2.910  60.240  1.00  0.00            
ATOM   4854  HW2 SOL   867      15.740   4.440  60.000  1.00  0.00            
ATOM   4855  OW  SOL   868      10.230   7.660  65.520  1.00  0.00            
ATOM   4856  HW1 SOL   868      10.380   7.870  66.480  1.00  0.00            
ATOM   4857  HW2 SOL   868       9.930   6.710  65.430  1.00  0.00            
ATOM   4858  OW  SOL   869      18.590  15.180  71.910  1.00  0.00            
ATOM   4859  HW1 SOL   869      18.730  15.450  70.960  1.00  0.00            
ATOM   4860  HW2 SOL   869      19.420  15.400  72.440  1.00  0.00            
ATOM   4861  OW  SOL   870      15.400   2.740  57.110  1.00  0.00            
ATOM   4862  HW1 SOL   870      14.790   1.990  57.340  1.00  0.00            
ATOM   4863  HW2 SOL   870      15.620   3.260  57.940  1.00  0.00            
ATOM   4864  OW  SOL   871      13.030   8.380  56.280  1.00  0.00            
ATOM   4865  HW1 SOL   871      13.370   7.450  56.430  1.00  0.00            
ATOM   4866  HW2 SOL   871      13.210   8.650  55.330  1.00  0.00            
ATOM   4867  OW  SOL   872      10.680  13.330  64.350  1.00  0.00            
ATOM   4868  HW1 SOL   872      10.750  12.490  63.800  1.00  0.00            
ATOM   4869  HW2 SOL   872      11.300  14.020  63.990  1.00  0.00            
ATOM   4870  OW  SOL   873       3.190   8.100  65.350  1.00  0.00            
ATOM   4871  HW1 SOL   873       4.120   8.460  65.400  1.00  0.00            
ATOM   4872  HW2 SOL   873       3.130   7.250  65.870  1.00  0.00            
ATOM   4873  OW  SOL   874       3.390   5.090  65.920  1.00  0.00            
ATOM   4874  HW1 SOL   874       2.870   4.260  65.750  1.00  0.00            
ATOM   4875  HW2 SOL   874       4.160   5.140  65.280  1.00  0.00            
ATOM   4876  OW  SOL   875      11.600   2.070  70.630  1.00  0.00            
ATOM   4877  HW1 SOL   875      11.600   2.710  71.400  1.00  0.00            
ATOM   4878  HW2 SOL   875      11.880   2.550  69.800  1.00  0.00            
ATOM   4879  OW  SOL   876       0.080  13.260  57.860  1.00  0.00            
ATOM   4880  HW1 SOL   876      -0.850  13.470  57.550  1.00  0.00            
ATOM   4881  HW2 SOL   876       0.180  12.270  57.990  1.00  0.00            
ATOM   4882  OW  SOL   877       0.880  18.010  65.130  1.00  0.00            
ATOM   4883  HW1 SOL   877       0.460  17.150  64.860  1.00  0.00            
ATOM   4884  HW2 SOL   877       1.820  18.040  64.790  1.00  0.00            
ATOM   4885  OW  SOL   878       5.040  15.680  64.960  1.00  0.00            
ATOM   4886  HW1 SOL   878       5.700  16.420  65.050  1.00  0.00            
ATOM   4887  HW2 SOL   878       5.480  14.890  64.540  1.00  0.00            
ATOM   4888  OW  SOL   879      10.020   7.960  68.240  1.00  0.00            
ATOM   4889  HW1 SOL   879      10.430   7.640  69.100  1.00  0.00            
ATOM   4890  HW2 SOL   879       9.060   7.690  68.210  1.00  0.00            
ATOM   4891  OW  SOL   880       0.400   5.440  67.000  1.00  0.00            
ATOM   4892  HW1 SOL   880       1.250   5.110  66.590  1.00  0.00            
ATOM   4893  HW2 SOL   880       0.530   5.590  67.980  1.00  0.00            
ATOM   4894  OW  SOL   881       8.150   5.720  59.110  1.00  0.00            
ATOM   4895  HW1 SOL   881       8.220   4.830  58.650  1.00  0.00            
ATOM   4896  HW2 SOL   881       7.210   6.060  59.030  1.00  0.00            
ATOM   4897  OW  SOL   882      16.570   6.040  67.920  1.00  0.00            
ATOM   4898  HW1 SOL   882      16.190   5.350  68.540  1.00  0.00            
ATOM   4899  HW2 SOL   882      17.390   5.680  67.480  1.00  0.00            
ATOM   4900  OW  SOL   883       6.710   4.640  68.550  1.00  0.00            
ATOM   4901  HW1 SOL   883       6.370   3.750  68.250  1.00  0.00            
ATOM   4902  HW2 SOL   883       6.970   5.180  67.750  1.00  0.00            
ATOM   4903  OW  SOL   884       9.300  16.780  70.510  1.00  0.00            
ATOM   4904  HW1 SOL   884       9.060  16.600  69.560  1.00  0.00            
ATOM   4905  HW2 SOL   884       9.600  17.720  70.610  1.00  0.00            
ATOM   4906  OW  SOL   885       4.730   5.000  57.770  1.00  0.00            
ATOM   4907  HW1 SOL   885       5.340   5.800  57.810  1.00  0.00            
ATOM   4908  HW2 SOL   885       3.780   5.310  57.840  1.00  0.00            
ATOM   4909  OW  SOL   886       1.590  11.370  70.520  1.00  0.00            
ATOM   4910  HW1 SOL   886       1.810  10.760  71.280  1.00  0.00            
ATOM   4911  HW2 SOL   886       1.690  10.880  69.660  1.00  0.00            
ATOM   4912  OW  SOL   887      13.470  10.590  68.200  1.00  0.00            
ATOM   4913  HW1 SOL   887      13.710   9.960  67.460  1.00  0.00            
ATOM   4914  HW2 SOL   887      12.570  10.990  68.020  1.00  0.00            
ATOM   4915  OW  SOL   888      13.020   8.550  58.950  1.00  0.00            
ATOM   4916  HW1 SOL   888      12.160   8.240  59.370  1.00  0.00            
ATOM   4917  HW2 SOL   888      12.980   8.410  57.960  1.00  0.00            
ATOM   4918  OW  SOL   889      17.590  17.470  67.400  1.00  0.00            
ATOM   4919  HW1 SOL   889      18.200  17.770  66.670  1.00  0.00            
ATOM   4920  HW2 SOL   889      17.210  16.580  67.180  1.00  0.00            
ATOM   4921  OW  SOL   890      12.520  17.310  67.140  1.00  0.00            
ATOM   4922  HW1 SOL   890      13.360  17.360  66.600  1.00  0.00            
ATOM   4923  HW2 SOL   890      12.290  16.350  67.320  1.00  0.00            
ATOM   4924  OW  SOL   891       0.830  12.580  66.080  1.00  0.00            
ATOM   4925  HW1 SOL   891       0.780  12.570  67.080  1.00  0.00            
ATOM   4926  HW2 SOL   891       0.000  12.170  65.700  1.00  0.00            
ATOM   4927  OW  SOL   892      17.260   1.350  61.090  1.00  0.00            
ATOM   4928  HW1 SOL   892      17.990   1.180  60.420  1.00  0.00            
ATOM   4929  HW2 SOL   892      16.950   0.480  61.470  1.00  0.00            
ATOM   4930  OW  SOL   893      13.880  15.730  60.630  1.00  0.00            
ATOM   4931  HW1 SOL   893      14.550  15.850  59.890  1.00  0.00            
ATOM   4932  HW2 SOL   893      13.480  16.620  60.860  1.00  0.00            
ATOM   4933  OW  SOL   894      12.800   9.270  62.580  1.00  0.00            
ATOM   4934  HW1 SOL   894      13.400   8.460  62.600  1.00  0.00            
ATOM   4935  HW2 SOL   894      13.200   9.960  61.980  1.00  0.00            
ATOM   4936  OW  SOL   895       8.300  12.730  70.080  1.00  0.00            
ATOM   4937  HW1 SOL   895       8.250  13.060  71.030  1.00  0.00            
ATOM   4938  HW2 SOL   895       7.440  12.920  69.620  1.00  0.00            
ATOM   4939  OW  SOL   896       6.720  16.160  57.400  1.00  0.00            
ATOM   4940  HW1 SOL   896       6.810  16.260  56.410  1.00  0.00            
ATOM   4941  HW2 SOL   896       6.320  15.270  57.610  1.00  0.00            
ATOM   4942  OW  SOL   897      16.500  17.200  69.800  1.00  0.00            
ATOM   4943  HW1 SOL   897      17.030  17.300  68.960  1.00  0.00            
ATOM   4944  HW2 SOL   897      16.230  18.100  70.140  1.00  0.00            
ATOM   4945  OW  SOL   898       2.630   3.260  63.060  1.00  0.00            
ATOM   4946  HW1 SOL   898       1.840   3.770  62.720  1.00  0.00            
ATOM   4947  HW2 SOL   898       2.540   3.110  64.040  1.00  0.00            
ATOM   4948  OW  SOL   899      11.940  16.120  56.170  1.00  0.00            
ATOM   4949  HW1 SOL   899      12.000  15.190  56.540  1.00  0.00            
ATOM   4950  HW2 SOL   899      11.350  16.120  55.370  1.00  0.00            
ATOM   4951  OW  SOL   900       8.220  10.020  69.580  1.00  0.00            
ATOM   4952  HW1 SOL   900       8.620  10.010  68.660  1.00  0.00            
ATOM   4953  HW2 SOL   900       8.320  10.940  69.980  1.00  0.00            
ATOM   4954  OW  SOL   901       9.160   9.100  58.770  1.00  0.00            
ATOM   4955  HW1 SOL   901       9.790   9.480  58.090  1.00  0.00            
ATOM   4956  HW2 SOL   901       9.560   8.270  59.160  1.00  0.00            
ATOM   4957  OW  SOL   902      15.040  16.070  56.300  1.00  0.00            
ATOM   4958  HW1 SOL   902      14.120  16.440  56.370  1.00  0.00            
ATOM   4959  HW2 SOL   902      15.420  16.270  55.400  1.00  0.00            
ATOM   4960  OW  SOL   903       3.720  12.880  70.760  1.00  0.00            
ATOM   4961  HW1 SOL   903       3.590  13.810  70.420  1.00  0.00            
ATOM   4962  HW2 SOL   903       2.880  12.360  70.630  1.00  0.00            
ATOM   4963  OW  SOL   904      16.140  12.920  68.750  1.00  0.00            
ATOM   4964  HW1 SOL   904      16.740  12.950  69.550  1.00  0.00            
ATOM   4965  HW2 SOL   904      15.390  13.560  68.880  1.00  0.00            
ATOM   4966  OW  SOL   905      10.390  10.980  62.820  1.00  0.00            
ATOM   4967  HW1 SOL   905       9.690  10.510  63.360  1.00  0.00            
ATOM   4968  HW2 SOL   905      10.980  10.300  62.390  1.00  0.00            
ATOM   4969  OW  SOL   906      10.140   2.360  65.570  1.00  0.00            
ATOM   4970  HW1 SOL   906      10.060   2.000  64.640  1.00  0.00            
ATOM   4971  HW2 SOL   906      10.120   1.600  66.220  1.00  0.00            
ATOM   4972  OW  SOL   907       5.900  14.870  60.770  1.00  0.00            
ATOM   4973  HW1 SOL   907       6.320  14.290  60.070  1.00  0.00            
ATOM   4974  HW2 SOL   907       5.460  15.660  60.330  1.00  0.00            
ATOM   4975  OW  SOL   908       2.550  13.480  58.760  1.00  0.00            
ATOM   4976  HW1 SOL   908       1.590  13.490  58.490  1.00  0.00            
ATOM   4977  HW2 SOL   908       2.670  14.010  59.600  1.00  0.00            
ATOM   4978  OW  SOL   909       6.720   2.030  70.750  1.00  0.00            
ATOM   4979  HW1 SOL   909       7.620   1.870  70.350  1.00  0.00            
ATOM   4980  HW2 SOL   909       6.800   2.080  71.740  1.00  0.00            
ATOM   4981  OW  SOL   910       0.750   3.450  56.190  1.00  0.00            
ATOM   4982  HW1 SOL   910      -0.170   3.170  55.900  1.00  0.00            
ATOM   4983  HW2 SOL   910       1.060   4.220  55.630  1.00  0.00            
ATOM   4984  OW  SOL   911      14.400   8.560  69.840  1.00  0.00            
ATOM   4985  HW1 SOL   911      13.830   9.080  69.210  1.00  0.00            
ATOM   4986  HW2 SOL   911      15.360   8.680  69.600  1.00  0.00            
ATOM   4987  OW  SOL   912       0.720   1.660  59.040  1.00  0.00            
ATOM   4988  HW1 SOL   912       0.550   2.490  58.500  1.00  0.00            
ATOM   4989  HW2 SOL   912       1.620   1.290  58.820  1.00  0.00            
ATOM   4990  OW  SOL   913      11.830  13.350  57.050  1.00  0.00            
ATOM   4991  HW1 SOL   913      10.840  13.240  57.070  1.00  0.00            
ATOM   4992  HW2 SOL   913      12.170  13.500  57.980  1.00  0.00            
ATOM   4993  OW  SOL   914       6.130   8.420  70.170  1.00  0.00            
ATOM   4994  HW1 SOL   914       6.690   9.230  70.000  1.00  0.00            
ATOM   4995  HW2 SOL   914       6.720   7.620  70.200  1.00  0.00            
ATOM   4996  OW  SOL   915      14.930  17.670  65.450  1.00  0.00            
ATOM   4997  HW1 SOL   915      15.260  18.310  64.760  1.00  0.00            
ATOM   4998  HW2 SOL   915      15.590  17.610  66.200  1.00  0.00            
ATOM   4999  OW  SOL   916      16.740   8.830  68.400  1.00  0.00            
ATOM   5000  HW1 SOL   916      16.470   7.940  68.030  1.00  0.00            
ATOM   5001  HW2 SOL   916      16.750   9.510  67.670  1.00  0.00            
ATOM   5002  OW  SOL   917      12.250   3.250  60.350  1.00  0.00            
ATOM   5003  HW1 SOL   917      12.900   2.510  60.240  1.00  0.00            
ATOM   5004  HW2 SOL   917      12.450   3.750  61.190  1.00  0.00            
ATOM   5005  OW  SOL   918       5.940   7.450  62.380  1.00  0.00            
ATOM   5006  HW1 SOL   918       6.440   8.300  62.190  1.00  0.00            
ATOM   5007  HW2 SOL   918       5.060   7.470  61.900  1.00  0.00            
ATOM   5008  OW  SOL   919      17.300   9.340  71.030  1.00  0.00            
ATOM   5009  HW1 SOL   919      17.680  10.250  71.180  1.00  0.00            
ATOM   5010  HW2 SOL   919      17.220   9.170  70.040  1.00  0.00            
ATOM   5011  OW  SOL   920       8.590  13.740  56.020  1.00  0.00            
ATOM   5012  HW1 SOL   920       8.130  13.890  56.900  1.00  0.00            
ATOM   5013  HW2 SOL   920       9.030  14.590  55.720  1.00  0.00            
ATOM   5014  OW  SOL   921       6.610  17.900  65.390  1.00  0.00            
ATOM   5015  HW1 SOL   921       6.150  18.780  65.260  1.00  0.00            
ATOM   5016  HW2 SOL   921       7.600  18.020  65.320  1.00  0.00            
ATOM   5017  OW  SOL   922       8.590   9.560  64.470  1.00  0.00            
ATOM   5018  HW1 SOL   922       9.130   8.870  64.950  1.00  0.00            
ATOM   5019  HW2 SOL   922       8.270  10.250  65.130  1.00  0.00            
ATOM   5020  OW  SOL   923      10.830   9.840  56.730  1.00  0.00            
ATOM   5021  HW1 SOL   923      10.600  10.370  55.910  1.00  0.00            
ATOM   5022  HW2 SOL   923      11.640   9.280  56.540  1.00  0.00            
ATOM   5023  OW  SOL   924      18.610  15.690  64.370  1.00  0.00            
ATOM   5024  HW1 SOL   924      17.900  15.570  63.670  1.00  0.00            
ATOM   5025  HW2 SOL   924      18.620  14.900  64.970  1.00  0.00            
ATOM   5026  OW  SOL   925       0.790  12.400  62.390  1.00  0.00            
ATOM   5027  HW1 SOL   925       0.780  11.930  63.270  1.00  0.00            
ATOM   5028  HW2 SOL   925       1.610  12.120  61.880  1.00  0.00            
ATOM   5029  OW  SOL   926       4.280   4.240  61.060  1.00  0.00            
ATOM   5030  HW1 SOL   926       4.580   3.520  60.440  1.00  0.00            
ATOM   5031  HW2 SOL   926       3.890   3.840  61.890  1.00  0.00            
ATOM   5032  OW  SOL   927      17.050  14.870  66.900  1.00  0.00            
ATOM   5033  HW1 SOL   927      16.120  14.620  66.630  1.00  0.00            
ATOM   5034  HW2 SOL   927      17.310  14.370  67.720  1.00  0.00            
ATOM   5035  OW  SOL   928       3.170   5.470  68.660  1.00  0.00            
ATOM   5036  HW1 SOL   928       3.550   4.880  69.380  1.00  0.00            
ATOM   5037  HW2 SOL   928       3.570   5.210  67.780  1.00  0.00            
ATOM   5038  OW  SOL   929       8.120  15.860  62.730  1.00  0.00            
ATOM   5039  HW1 SOL   929       8.440  15.960  61.790  1.00  0.00            
ATOM   5040  HW2 SOL   929       7.330  15.240  62.750  1.00  0.00            
ATOM   5041  OW  SOL   930      14.240   2.140  66.980  1.00  0.00            
ATOM   5042  HW1 SOL   930      14.760   1.490  67.530  1.00  0.00            
ATOM   5043  HW2 SOL   930      13.750   2.770  67.590  1.00  0.00            
ATOM   5044  OW  SOL   931      10.010   0.340  67.400  1.00  0.00            
ATOM   5045  HW1 SOL   931       9.380  -0.380  67.090  1.00  0.00            
ATOM   5046  HW2 SOL   931      10.940  -0.020  67.400  1.00  0.00            
ATOM   5047  OW  SOL   932       7.700  13.300  58.870  1.00  0.00            
ATOM   5048  HW1 SOL   932       7.240  12.430  59.040  1.00  0.00            
ATOM   5049  HW2 SOL   932       8.610  13.270  59.280  1.00  0.00            
ATOM   5050  OW  SOL   933       6.180  15.670  68.700  1.00  0.00            
ATOM   5051  HW1 SOL   933       6.130  16.490  69.270  1.00  0.00            
ATOM   5052  HW2 SOL   933       7.070  15.640  68.250  1.00  0.00            
ATOM   5053  OW  SOL   934      13.520   0.520  57.540  1.00  0.00            
ATOM   5054  HW1 SOL   934      13.870   0.110  56.700  1.00  0.00            
ATOM   5055  HW2 SOL   934      12.620   0.140  57.740  1.00  0.00            
ATOM   5056  OW  SOL   935      13.000   4.530  62.770  1.00  0.00            
ATOM   5057  HW1 SOL   935      12.410   5.330  62.810  1.00  0.00            
ATOM   5058  HW2 SOL   935      13.150   4.180  63.700  1.00  0.00            
ATOM   5059  OW  SOL   936      15.930   2.210  64.680  1.00  0.00            
ATOM   5060  HW1 SOL   936      15.090   2.200  65.220  1.00  0.00            
ATOM   5061  HW2 SOL   936      15.950   3.040  64.120  1.00  0.00
[truncated: 4,506,646 more chars]
