# Supplementary material for: Noncovalent Interactions with PAMAM and PPI Dendrimers Promote the Cellular Uptake and Photodynamic Activity of Rose Bengal: The Role of the Dendrimer Structure
Source: J Med Chem. 2021 Sep 21;64(21):15758–71. doi: 10.1021/acs.jmedchem.1c01080 (PMC8591609; doi:10.1021/acs.jmedchem.1c01080)
Supplement: Supplementary file 9 — jm1c01080_si_009.zip [file jm1c01080_si_009.zip › 09-PDB-Submission/02-With10RB/03-ppi3/system.pdb]

TITLE     PPI Gen. 3 with 10:1 RB in water
REMARK    THIS IS A SIMULATION BOX
CRYST1   69.923   69.923   69.923  60.00  60.00  90.00 P 1           1
MODEL        1
ATOM      1  N1  eee     1      51.780  50.790  21.730  1.00  0.00            
ATOM      2  C1  eee     1      52.020  50.470  23.210  1.00  0.00            
ATOM      3  C2  eee     1      50.870  50.780  24.220  1.00  0.00            
ATOM      4  C3  eee     1      51.460  51.220  25.580  1.00  0.00            
ATOM      5  C4  eee     1      50.410  51.550  26.620  1.00  0.00            
ATOM      6  N2  eee     1      51.020  52.000  27.950  1.00  0.00            
ATOM      7  C5  eee     1      52.850  50.240  20.730  1.00  0.00            
ATOM      8  C6  eee     1      54.220  50.920  20.830  1.00  0.00            
ATOM      9  C8  eee     1      50.350  50.280  21.300  1.00  0.00            
ATOM     10  C9  eee     1      49.740  50.880  19.980  1.00  0.00            
ATOM     11  C11 eee     1      51.640  53.430  27.780  1.00  0.00            
ATOM     12  C12 eee     1      52.440  53.980  29.090  1.00  0.00            
ATOM     13  C14 eee     1      49.980  51.840  29.090  1.00  0.00            
ATOM     14  C15 eee     1      49.750  50.320  29.420  1.00  0.00            
ATOM     15  H1  eee     1      52.880  51.080  23.500  1.00  0.00            
ATOM     16  H2  eee     1      52.330  49.430  23.250  1.00  0.00            
ATOM     17  H3  eee     1      50.170  49.940  24.300  1.00  0.00            
ATOM     18  H4  eee     1      50.300  51.650  23.890  1.00  0.00            
ATOM     19  H5  eee     1      52.000  52.110  25.240  1.00  0.00            
ATOM     20  H6  eee     1      52.030  50.310  25.810  1.00  0.00            
ATOM     21  H7  eee     1      49.810  50.660  26.820  1.00  0.00            
ATOM     22  H8  eee     1      49.780  52.410  26.380  1.00  0.00            
ATOM     23  H9  eee     1      52.450  50.510  19.750  1.00  0.00            
ATOM     24  H10 eee     1      52.900  49.150  20.790  1.00  0.00            
ATOM     25  H11 eee     1      54.680  50.660  21.790  1.00  0.00            
ATOM     26  H12 eee     1      54.100  52.010  20.820  1.00  0.00            
ATOM     27  H16 eee     1      49.690  50.660  22.070  1.00  0.00            
ATOM     28  H17 eee     1      50.320  49.210  21.110  1.00  0.00            
ATOM     29  H18 eee     1      48.720  50.500  19.900  1.00  0.00            
ATOM     30  H19 eee     1      50.260  50.340  19.170  1.00  0.00            
ATOM     31  H23 eee     1      50.790  54.090  27.610  1.00  0.00            
ATOM     32  H24 eee     1      52.390  53.390  26.990  1.00  0.00            
ATOM     33  H25 eee     1      53.040  53.160  29.490  1.00  0.00            
ATOM     34  H26 eee     1      51.770  54.270  29.920  1.00  0.00            
ATOM     35  H30 eee     1      49.080  52.290  28.670  1.00  0.00            
ATOM     36  H31 eee     1      50.430  52.410  29.900  1.00  0.00            
ATOM     37  H32 eee     1      50.710  49.850  29.680  1.00  0.00            
ATOM     38  H33 eee     1      49.270  49.740  28.630  1.00  0.00            
ATOM     39  H37 eee     1      51.830  51.810  21.620  1.00  0.00            
ATOM     40  H38 eee     1      51.880  51.470  28.170  1.00  0.00            
ATOM     41  N1  ddd     2      56.560  50.710  19.530  1.00  0.00            
ATOM     42  C1  ddd     2      56.740  52.120  19.850  1.00  0.00            
ATOM     43  C2  ddd     2      58.220  52.560  20.020  1.00  0.00            
ATOM     44  H1  ddd     2      56.240  52.380  20.790  1.00  0.00            
ATOM     45  H2  ddd     2      56.220  52.690  19.080  1.00  0.00            
ATOM     46  C4  ddd     2      57.290  50.370  18.280  1.00  0.00            
ATOM     47  C5  ddd     2      56.880  48.930  17.810  1.00  0.00            
ATOM     48  H3  ddd     2      58.290  53.530  20.530  1.00  0.00            
ATOM     49  H4  ddd     2      58.790  52.470  19.090  1.00  0.00            
ATOM     50  C7  ddd     2      55.090  50.340  19.600  1.00  0.00            
ATOM     51  H8  ddd     2      58.320  50.400  18.640  1.00  0.00            
ATOM     52  H9  ddd     2      57.070  51.100  17.500  1.00  0.00            
ATOM     53  H10 ddd     2      55.820  48.870  17.570  1.00  0.00            
ATOM     54  H11 ddd     2      57.070  48.220  18.630  1.00  0.00            
ATOM     55  H15 ddd     2      54.930  49.250  19.580  1.00  0.00            
ATOM     56  H16 ddd     2      54.660  50.730  18.670  1.00  0.00            
ATOM     57  N1  ddd     3      48.650  52.930  18.890  1.00  0.00            
ATOM     58  C1  ddd     3      48.760  52.300  17.580  1.00  0.00            
ATOM     59  C2  ddd     3      47.430  52.460  16.820  1.00  0.00            
ATOM     60  H1  ddd     3      48.990  51.230  17.660  1.00  0.00            
ATOM     61  H2  ddd     3      49.670  52.700  17.120  1.00  0.00            
ATOM     62  C4  ddd     3      48.320  54.420  18.900  1.00  0.00            
ATOM     63  C5  ddd     3      49.410  55.320  18.170  1.00  0.00            
ATOM     64  H3  ddd     3      47.090  53.500  16.770  1.00  0.00            
ATOM     65  H4  ddd     3      46.670  51.930  17.410  1.00  0.00            
ATOM     66  C7  ddd     3      49.610  52.420  19.910  1.00  0.00            
ATOM     67  H8  ddd     3      48.170  54.670  19.960  1.00  0.00            
ATOM     68  H9  ddd     3      47.300  54.660  18.560  1.00  0.00            
ATOM     69  H10 ddd     3      49.350  55.180  17.080  1.00  0.00            
ATOM     70  H11 ddd     3      50.450  55.030  18.390  1.00  0.00            
ATOM     71  H15 ddd     3      49.480  52.900  20.890  1.00  0.00            
ATOM     72  H16 ddd     3      50.540  52.910  19.600  1.00  0.00            
ATOM     73  N1  ddd     4      53.920  55.860  30.030  1.00  0.00            
ATOM     74  C1  ddd     4      54.800  54.960  30.790  1.00  0.00            
ATOM     75  C2  ddd     4      55.630  55.610  31.880  1.00  0.00            
ATOM     76  H1  ddd     4      55.530  54.390  30.190  1.00  0.00            
ATOM     77  H2  ddd     4      54.150  54.210  31.260  1.00  0.00            
ATOM     78  C4  ddd     4      52.910  56.630  30.850  1.00  0.00            
ATOM     79  C5  ddd     4      52.550  58.000  30.130  1.00  0.00            
ATOM     80  H3  ddd     4      55.090  55.310  32.790  1.00  0.00            
ATOM     81  H4  ddd     4      55.640  56.700  31.770  1.00  0.00            
ATOM     82  C7  ddd     4      53.330  55.200  28.790  1.00  0.00            
ATOM     83  H8  ddd     4      53.260  56.910  31.850  1.00  0.00            
ATOM     84  H9  ddd     4      52.010  56.010  30.940  1.00  0.00            
ATOM     85  H10 ddd     4      51.880  57.840  29.280  1.00  0.00            
ATOM     86  H11 ddd     4      53.480  58.430  29.740  1.00  0.00            
ATOM     87  H15 ddd     4      54.140  55.040  28.070  1.00  0.00            
ATOM     88  H16 ddd     4      52.710  55.950  28.290  1.00  0.00            
ATOM     89  N1  ddd     5      48.660  48.810  31.110  1.00  0.00            
ATOM     90  C1  ddd     5      49.600  48.320  32.150  1.00  0.00            
ATOM     91  C2  ddd     5      49.250  48.860  33.550  1.00  0.00            
ATOM     92  H1  ddd     5      50.600  48.630  31.820  1.00  0.00            
ATOM     93  H2  ddd     5      49.600  47.220  32.130  1.00  0.00            
ATOM     94  C4  ddd     5      47.210  48.390  31.140  1.00  0.00            
ATOM     95  C5  ddd     5      46.860  46.960  30.770  1.00  0.00            
ATOM     96  H3  ddd     5      48.400  48.310  33.960  1.00  0.00            
ATOM     97  H4  ddd     5      48.980  49.930  33.510  1.00  0.00            
ATOM     98  C7  ddd     5      48.890  50.180  30.630  1.00  0.00            
ATOM     99  H8  ddd     5      46.700  49.050  30.420  1.00  0.00            
ATOM    100  H9  ddd     5      46.840  48.710  32.120  1.00  0.00            
ATOM    101  H10 ddd     5      45.760  46.900  30.770  1.00  0.00            
ATOM    102  H11 ddd     5      47.160  46.330  31.610  1.00  0.00            
ATOM    103  H15 ddd     5      49.350  50.740  31.440  1.00  0.00            
ATOM    104  H16 ddd     5      47.920  50.620  30.370  1.00  0.00            
ATOM    105  N1  bbb     6      60.390  51.980  21.310  1.00  0.00            
ATOM    106  C1  bbb     6      61.330  51.530  20.200  1.00  0.00            
ATOM    107  C2  bbb     6      62.820  51.930  20.420  1.00  0.00            
ATOM    108  H1  bbb     6      60.930  51.940  19.270  1.00  0.00            
ATOM    109  H2  bbb     6      61.330  50.440  20.300  1.00  0.00            
ATOM    110  C4  bbb     6      60.700  51.290  22.600  1.00  0.00            
ATOM    111  C5  bbb     6      60.310  51.980  23.850  1.00  0.00            
ATOM    112  H3  bbb     6      63.250  51.130  21.030  1.00  0.00            
ATOM    113  H4  bbb     6      62.900  52.750  21.140  1.00  0.00            
ATOM    114  C7  bbb     6      59.000  51.660  21.010  1.00  0.00            
ATOM    115  H8  bbb     6      61.790  51.240  22.670  1.00  0.00            
ATOM    116  H9  bbb     6      60.290  50.280  22.600  1.00  0.00            
ATOM    117  H10 bbb     6      60.550  51.370  24.730  1.00  0.00            
ATOM    118  H11 bbb     6      59.220  52.010  23.950  1.00  0.00            
ATOM    119  H15 bbb     6      58.860  50.630  20.670  1.00  0.00            
ATOM    120  H16 bbb     6      58.410  51.760  21.930  1.00  0.00            
ATOM    121  H20 bbb     6      60.550  53.000  21.380  1.00  0.00            
ATOM    122  N1  bbb     7      56.960  47.430  15.760  1.00  0.00            
ATOM    123  C1  bbb     7      57.240  46.030  16.300  1.00  0.00            
ATOM    124  C2  bbb     7      56.450  44.780  15.640  1.00  0.00            
ATOM    125  H1  bbb     7      56.890  46.080  17.330  1.00  0.00            
ATOM    126  H2  bbb     7      58.310  45.840  16.250  1.00  0.00            
ATOM    127  C4  bbb     7      57.140  47.430  14.300  1.00  0.00            
ATOM    128  C5  bbb     7      58.550  47.250  13.810  1.00  0.00            
ATOM    129  H3  bbb     7      56.440  44.680  14.550  1.00  0.00            
ATOM    130  H4  bbb     7      55.410  44.990  15.910  1.00  0.00            
ATOM    131  C7  bbb     7      57.750  48.480  16.550  1.00  0.00            
ATOM    132  H8  bbb     7      56.860  48.420  13.940  1.00  0.00            
ATOM    133  H9  bbb     7      56.440  46.740  13.840  1.00  0.00            
ATOM    134  H10 bbb     7      59.060  46.400  14.280  1.00  0.00            
ATOM    135  H11 bbb     7      59.080  48.160  14.120  1.00  0.00            
ATOM    136  H15 bbb     7      58.720  48.090  16.850  1.00  0.00            
ATOM    137  H16 bbb     7      57.820  49.400  15.980  1.00  0.00            
ATOM    138  H20 bbb     7      55.960  47.690  15.870  1.00  0.00            
ATOM    139  N1  bbb     8      46.790  52.710  14.360  1.00  0.00            
ATOM    140  C1  bbb     8      45.350  52.610  14.610  1.00  0.00            
ATOM    141  C2  bbb     8      44.670  51.170  14.500  1.00  0.00            
ATOM    142  H1  bbb     8      44.880  53.100  13.760  1.00  0.00            
ATOM    143  H2  bbb     8      45.040  53.050  15.550  1.00  0.00            
ATOM    144  C4  bbb     8      47.100  52.380  12.910  1.00  0.00            
ATOM    145  C5  bbb     8      46.730  53.530  12.020  1.00  0.00            
ATOM    146  H3  bbb     8      45.110  50.640  15.350  1.00  0.00            
ATOM    147  H4  bbb     8      44.850  50.700  13.520  1.00  0.00            
ATOM    148  C7  bbb     8      47.500  51.910  15.370  1.00  0.00            
ATOM    149  H8  bbb     8      46.430  51.550  12.670  1.00  0.00            
ATOM    150  H9  bbb     8      48.140  52.060  12.960  1.00  0.00            
ATOM    151  H10 bbb     8      47.390  54.350  12.320  1.00  0.00            
ATOM    152  H11 bbb     8      45.710  53.860  12.230  1.00  0.00            
ATOM    153  H15 bbb     8      47.020  50.940  15.400  1.00  0.00            
ATOM    154  H16 bbb     8      48.530  51.710  15.050  1.00  0.00            
ATOM    155  H20 bbb     8      47.050  53.700  14.480  1.00  0.00            
ATOM    156  N1  bbb     9      50.060  57.840  17.760  1.00  0.00            
ATOM    157  C1  bbb     9      49.880  59.200  18.420  1.00  0.00            
ATOM    158  C2  bbb     9      48.410  59.720  18.310  1.00  0.00            
ATOM    159  H1  bbb     9      50.580  60.000  18.180  1.00  0.00            
ATOM    160  H2  bbb     9      50.080  59.050  19.480  1.00  0.00            
ATOM    161  C4  bbb     9      49.930  57.900  16.270  1.00  0.00            
ATOM    162  C5  bbb     9      50.900  58.890  15.550  1.00  0.00            
ATOM    163  H3  bbb     9      47.690  58.950  18.630  1.00  0.00            
ATOM    164  H4  bbb     9      48.170  60.060  17.290  1.00  0.00            
ATOM    165  C7  bbb     9      49.070  56.840  18.370  1.00  0.00            
ATOM    166  H8  bbb     9      48.900  58.050  15.940  1.00  0.00            
ATOM    167  H9  bbb     9      50.190  56.900  15.930  1.00  0.00            
ATOM    168  H10 bbb     9      51.900  58.590  15.900  1.00  0.00            
ATOM    169  H11 bbb     9      50.670  59.920  15.850  1.00  0.00            
ATOM    170  H15 bbb     9      49.160  57.210  19.390  1.00  0.00            
ATOM    171  H16 bbb     9      48.090  57.070  17.950  1.00  0.00            
ATOM    172  H20 bbb     9      51.030  57.580  17.970  1.00  0.00            
ATOM    173  N1  bbb    10      57.870  55.210  33.090  1.00  0.00            
ATOM    174  C1  bbb    10      57.250  54.470  34.340  1.00  0.00            
ATOM    175  C2  bbb    10      56.810  52.940  34.070  1.00  0.00            
ATOM    176  H1  bbb    10      56.390  55.040  34.680  1.00  0.00            
ATOM    177  H2  bbb    10      58.000  54.400  35.130  1.00  0.00            
ATOM    178  C4  bbb    10      57.900  56.730  33.450  1.00  0.00            
ATOM    179  C5  bbb    10      58.790  57.220  34.630  1.00  0.00            
ATOM    180  H3  bbb    10      56.020  53.010  33.320  1.00  0.00            
ATOM    181  H4  bbb    10      56.360  52.520  34.980  1.00  0.00            
ATOM    182  C7  bbb    10      57.050  55.020  31.820  1.00  0.00            
ATOM    183  H8  bbb    10      56.850  56.990  33.630  1.00  0.00            
ATOM    184  H9  bbb    10      58.270  57.210  32.550  1.00  0.00            
ATOM    185  H10 bbb    10      59.760  56.780  34.380  1.00  0.00            
ATOM    186  H11 bbb    10      58.610  56.790  35.620  1.00  0.00            
ATOM    187  H15 bbb    10      57.650  55.470  31.030  1.00  0.00            
ATOM    188  H16 bbb    10      56.930  53.950  31.620  1.00  0.00            
ATOM    189  H20 bbb    10      58.770  54.900  32.690  1.00  0.00            
ATOM    190  N1  bbb    11      51.910  60.470  30.890  1.00  0.00            
ATOM    191  C1  bbb    11      53.380  60.990  30.980  1.00  0.00            
ATOM    192  C2  bbb    11      53.470  62.430  30.320  1.00  0.00            
ATOM    193  H1  bbb    11      54.080  60.320  30.470  1.00  0.00            
ATOM    194  H2  bbb    11      53.750  60.940  32.000  1.00  0.00            
ATOM    195  C4  bbb    11      51.000  61.310  31.770  1.00  0.00            
ATOM    196  C5  bbb    11      49.580  60.900  31.880  1.00  0.00            
ATOM    197  H3  bbb    11      52.760  63.190  30.670  1.00  0.00            
ATOM    198  H4  bbb    11      53.280  62.320  29.250  1.00  0.00            
ATOM    199  C7  bbb    11      51.870  58.920  31.170  1.00  0.00            
ATOM    200  H8  bbb    11      51.030  62.330  31.380  1.00  0.00            
ATOM    201  H9  bbb    11      51.340  61.320  32.810  1.00  0.00            
ATOM    202  H10 bbb    11      49.460  59.900  32.310  1.00  0.00            
ATOM    203  H11 bbb    11      49.050  60.800  30.920  1.00  0.00            
ATOM    204  H15 bbb    11      52.320  58.730  32.140  1.00  0.00            
ATOM    205  H16 bbb    11      50.850  58.560  31.260  1.00  0.00            
ATOM    206  H20 bbb    11      51.600  60.570  29.910  1.00  0.00            
ATOM    207  N1  bbb    12      49.770  48.800  36.060  1.00  0.00            
ATOM    208  C1  bbb    12      49.480  50.310  36.330  1.00  0.00            
ATOM    209  C2  bbb    12      48.060  50.640  36.090  1.00  0.00            
ATOM    210  H1  bbb    12      50.160  51.020  35.870  1.00  0.00            
ATOM    211  H2  bbb    12      49.580  50.410  37.410  1.00  0.00            
ATOM    212  C4  bbb    12      50.960  48.520  37.000  1.00  0.00            
ATOM    213  C5  bbb    12      50.920  46.980  37.350  1.00  0.00            
ATOM    214  H3  bbb    12      47.380  49.780  36.150  1.00  0.00            
ATOM    215  H4  bbb    12      47.850  50.970  35.060  1.00  0.00            
ATOM    216  C7  bbb    12      50.290  48.620  34.610  1.00  0.00            
ATOM    217  H8  bbb    12      50.810  49.180  37.850  1.00  0.00            
ATOM    218  H9  bbb    12      51.860  48.740  36.430  1.00  0.00            
ATOM    219  H10 bbb    12      51.890  46.600  37.670  1.00  0.00            
ATOM    220  H11 bbb    12      50.660  46.430  36.430  1.00  0.00            
ATOM    221  H15 bbb    12      51.240  49.150  34.500  1.00  0.00            
ATOM    222  H16 bbb    12      50.470  47.550  34.500  1.00  0.00            
ATOM    223  H20 bbb    12      48.930  48.260  36.320  1.00  0.00            
ATOM    224  N1  bbb    13      47.020  44.990  29.060  1.00  0.00            
ATOM    225  C1  bbb    13      47.950  44.080  29.770  1.00  0.00            
ATOM    226  C2  bbb    13      47.440  42.640  30.000  1.00  0.00            
ATOM    227  H1  bbb    13      48.160  44.530  30.740  1.00  0.00            
ATOM    228  H2  bbb    13      48.810  44.160  29.090  1.00  0.00            
ATOM    229  C4  bbb    13      47.190  44.680  27.560  1.00  0.00            
ATOM    230  C5  bbb    13      46.320  45.470  26.580  1.00  0.00            
ATOM    231  H3  bbb    13      46.920  42.230  29.130  1.00  0.00            
ATOM    232  H4  bbb    13      46.800  42.650  30.900  1.00  0.00            
ATOM    233  C7  bbb    13      47.320  46.410  29.330  1.00  0.00            
ATOM    234  H8  bbb    13      46.970  43.630  27.410  1.00  0.00            
ATOM    235  H9  bbb    13      48.230  44.910  27.320  1.00  0.00            
ATOM    236  H10 bbb    13      46.830  45.370  25.620  1.00  0.00            
ATOM    237  H11 bbb    13      46.240  46.520  26.870  1.00  0.00            
ATOM    238  H15 bbb    13      48.400  46.560  29.260  1.00  0.00            
ATOM    239  H16 bbb    13      46.910  47.160  28.650  1.00  0.00            
ATOM    240  H20 bbb    13      46.030  44.860  29.350  1.00  0.00            
ATOM    241  N1  ddd    14      65.180  52.080  19.470  1.00  0.00            
ATOM    242  C1  ddd    14      65.470  53.400  20.150  1.00  0.00            
ATOM    243  C2  ddd    14      66.910  53.900  20.260  1.00  0.00            
ATOM    244  H1  ddd    14      65.060  53.310  21.160  1.00  0.00            
ATOM    245  H2  ddd    14      64.950  54.180  19.570  1.00  0.00            
ATOM    246  C4  ddd    14      65.910  50.920  20.010  1.00  0.00            
ATOM    247  C5  ddd    14      65.600  49.510  19.310  1.00  0.00            
ATOM    248  H3  ddd    14      67.430  53.280  21.000  1.00  0.00            
ATOM    249  H4  ddd    14      66.920  54.940  20.620  1.00  0.00            
ATOM    250  C7  ddd    14      63.700  51.950  19.160  1.00  0.00            
ATOM    251  H8  ddd    14      65.690  50.790  21.070  1.00  0.00            
ATOM    252  H9  ddd    14      66.980  51.160  19.920  1.00  0.00            
ATOM    253  H10 ddd    14      64.540  49.260  19.480  1.00  0.00            
ATOM    254  H11 ddd    14      66.100  48.670  19.810  1.00  0.00            
ATOM    255  H15 ddd    14      63.530  51.050  18.560  1.00  0.00            
ATOM    256  H16 ddd    14      63.420  52.800  18.530  1.00  0.00            
ATOM    257  N1  ddd    15      60.410  54.440  23.320  1.00  0.00            
ATOM    258  C1  ddd    15      61.150  55.720  23.410  1.00  0.00            
ATOM    259  C2  ddd    15      61.140  56.560  22.050  1.00  0.00            
ATOM    260  H1  ddd    15      62.200  55.570  23.680  1.00  0.00            
ATOM    261  H2  ddd    15      60.840  56.420  24.200  1.00  0.00            
ATOM    262  C4  ddd    15      58.960  54.640  23.590  1.00  0.00            
ATOM    263  C5  ddd    15      58.670  54.760  25.100  1.00  0.00            
ATOM    264  H3  ddd    15      60.240  56.310  21.480  1.00  0.00            
ATOM    265  H4  ddd    15      62.010  56.320  21.430  1.00  0.00            
ATOM    266  C7  ddd    15      60.970  53.330  24.120  1.00  0.00            
ATOM    267  H8  ddd    15      58.370  53.790  23.210  1.00  0.00            
ATOM    268  H9  ddd    15      58.600  55.500  23.010  1.00  0.00            
ATOM    269  H10 ddd    15      59.440  55.350  25.620  1.00  0.00            
ATOM    270  H11 ddd    15      58.740  53.740  25.490  1.00  0.00            
ATOM    271  H15 ddd    15      60.910  53.550  25.190  1.00  0.00            
ATOM    272  H16 ddd    15      61.980  53.190  23.730  1.00  0.00            
ATOM    273  N1  ddd    16      56.770  42.330  15.120  1.00  0.00            
ATOM    274  C1  ddd    16      57.800  41.230  15.200  1.00  0.00            
ATOM    275  C2  ddd    16      57.640  40.300  13.980  1.00  0.00            
ATOM    276  H1  ddd    16      57.600  40.780  16.180  1.00  0.00            
ATOM    277  H2  ddd    16      58.810  41.650  15.140  1.00  0.00            
ATOM    278  C4  ddd    16      55.330  41.970  14.900  1.00  0.00            
ATOM    279  C5  ddd    16      54.860  42.350  13.440  1.00  0.00            
ATOM    280  H3  ddd    16      57.820  40.950  13.110  1.00  0.00            
ATOM    281  H4  ddd    16      56.610  39.930  14.000  1.00  0.00            
ATOM    282  C7  ddd    16      56.900  43.410  16.110  1.00  0.00            
ATOM    283  H8  ddd    16      54.630  42.530  15.520  1.00  0.00            
ATOM    284  H9  ddd    16      55.020  40.920  15.050  1.00  0.00            
ATOM    285  H10 ddd    16      55.120  41.510  12.790  1.00  0.00            
ATOM    286  H11 ddd    16      55.270  43.310  13.110  1.00  0.00            
ATOM    287  H15 ddd    16      57.980  43.520  16.280  1.00  0.00            
ATOM    288  H16 ddd    16      56.510  43.170  17.100  1.00  0.00            
ATOM    289  N1  ddd    17      59.980  46.960  11.660  1.00  0.00            
ATOM    290  C1  ddd    17      60.030  46.880  10.150  1.00  0.00            
ATOM    291  C2  ddd    17      59.760  45.520   9.620  1.00  0.00            
ATOM    292  H1  ddd    17      61.020  47.150   9.780  1.00  0.00            
ATOM    293  H2  ddd    17      59.390  47.650   9.700  1.00  0.00            
ATOM    294  C4  ddd    17      61.030  47.800  12.280  1.00  0.00            
ATOM    295  C5  ddd    17      60.750  49.300  12.100  1.00  0.00            
ATOM    296  H3  ddd    17      59.870  45.520   8.530  1.00  0.00            
ATOM    297  H4  ddd    17      58.690  45.280   9.760  1.00  0.00            
ATOM    298  C7  ddd    17      58.590  47.020  12.280  1.00  0.00            
ATOM    299  H8  ddd    17      62.020  47.630  11.860  1.00  0.00            
ATOM    300  H9  ddd    17      61.120  47.530  13.340  1.00  0.00            
ATOM    301  H10 ddd    17      59.780  49.660  12.450  1.00  0.00            
ATOM    302  H11 ddd    17      60.800  49.570  11.030  1.00  0.00            
ATOM    303  H15 ddd    17      58.100  46.070  12.030  1.00  0.00            
ATOM    304  H16 ddd    17      57.990  47.830  11.850  1.00  0.00            
ATOM    305  N1  ddd    18      42.390  50.220  14.500  1.00  0.00            
ATOM    306  C1  ddd    18      42.050  49.700  13.160  1.00  0.00            
ATOM    307  C2  ddd    18      41.550  50.610  12.060  1.00  0.00            
ATOM    308  H1  ddd    18      41.220  49.000  13.300  1.00  0.00            
ATOM    309  H2  ddd    18      42.840  49.110  12.680  1.00  0.00            
ATOM    310  C4  ddd    18      42.720  49.140  15.460  1.00  0.00            
ATOM    311  C5  ddd    18      42.570  49.600  16.940  1.00  0.00            
ATOM    312  H3  ddd    18      41.430  49.940  11.190  1.00  0.00            
ATOM    313  H4  ddd    18      42.290  51.380  11.800  1.00  0.00            
ATOM    314  C7  ddd    18      43.190  51.380  14.710  1.00  0.00            
ATOM    315  H8  ddd    18      43.770  48.860  15.360  1.00  0.00            
ATOM    316  H9  ddd    18      42.150  48.220  15.290  1.00  0.00            
ATOM    317  H10 ddd    18      43.390  50.310  17.100  1.00  0.00            
ATOM    318  H11 ddd    18      42.780  48.740  17.580  1.00  0.00            
ATOM    319  H15 ddd    18      42.990  51.770  15.710  1.00  0.00            
ATOM    320  H16 ddd    18      42.820  52.090  13.960  1.00  0.00            
ATOM    321  N1  ddd    19      45.650  52.160  10.040  1.00  0.00            
ATOM    322  C1  ddd    19      46.140  51.530   8.790  1.00  0.00            
ATOM    323  C2  ddd    19      45.100  50.490   8.300  1.00  0.00            
ATOM    324  H1  ddd    19      47.050  50.990   9.090  1.00  0.00            
ATOM    325  H2  ddd    19      46.250  52.250   7.970  1.00  0.00            
ATOM    326  C4  ddd    19      44.310  52.790   9.980  1.00  0.00            
ATOM    327  C5  ddd    19      44.040  53.820   8.860  1.00  0.00            
ATOM    328  H3  ddd    19      44.150  51.010   8.120  1.00  0.00            
ATOM    329  H4  ddd    19      44.870  49.730   9.060  1.00  0.00            
ATOM    330  C7  ddd    19      46.720  53.150  10.490  1.00  0.00            
ATOM    331  H8  ddd    19      44.130  53.230  10.970  1.00  0.00            
ATOM    332  H9  ddd    19      43.540  52.000   9.980  1.00  0.00            
ATOM    333  H10 ddd    19      44.330  53.280   7.950  1.00  0.00            
ATOM    334  H11 ddd    19      44.740  54.650   8.960  1.00  0.00            
ATOM    335  H15 ddd    19      46.730  54.090   9.930  1.00  0.00            
ATOM    336  H16 ddd    19      47.680  52.660  10.330  1.00  0.00            
ATOM    337  N1  ddd    20      48.510  60.930  20.440  1.00  0.00            
ATOM    338  C1  ddd    20      47.550  60.190  21.290  1.00  0.00            
ATOM    339  C2  ddd    20      46.040  60.550  21.230  1.00  0.00            
ATOM    340  H1  ddd    20      47.850  60.190  22.350  1.00  0.00            
ATOM    341  H2  ddd    20      47.490  59.150  20.980  1.00  0.00            
ATOM    342  C4  ddd    20      48.870  62.250  21.040  1.00  0.00            
ATOM    343  C5  ddd    20      50.000  62.010  22.080  1.00  0.00            
ATOM    344  H3  ddd    20      45.610  60.380  20.240  1.00  0.00            
ATOM    345  H4  ddd    20      45.830  61.620  21.380  1.00  0.00            
ATOM    346  C7  ddd    20      48.300  61.050  19.040  1.00  0.00            
ATOM    347  H8  ddd    20      48.040  62.760  21.540  1.00  0.00            
ATOM    348  H9  ddd    20      49.210  62.950  20.260  1.00  0.00            
ATOM    349  H10 ddd    20      49.710  61.310  22.880  1.00  0.00            
ATOM    350  H11 ddd    20      50.150  62.930  22.660  1.00  0.00            
ATOM    351  H15 ddd    20      48.950  61.780  18.550  1.00  0.00            
ATOM    352  H16 ddd    20      47.300  61.480  18.920  1.00  0.00            
ATOM    353  N1  ddd    21      51.220  57.460  13.410  1.00  0.00            
ATOM    354  C1  ddd    21      52.340  56.640  14.010  1.00  0.00            
ATOM    355  C2  ddd    21      53.710  57.270  13.690  1.00  0.00            
ATOM    356  H1  ddd    21      52.270  55.610  13.630  1.00  0.00            
ATOM    357  H2  ddd    21      52.120  56.510  15.070  1.00  0.00            
ATOM    358  C4  ddd    21      51.050  57.350  11.930  1.00  0.00            
ATOM    359  C5  ddd    21      49.590  57.090  11.520  1.00  0.00            
ATOM    360  H3  ddd    21      53.820  58.180  14.290  1.00  0.00            
ATOM    361  H4  ddd    21      53.700  57.620  12.650  1.00  0.00            
ATOM    362  C7  ddd    21      50.910  58.790  14.000  1.00  0.00            
ATOM    363  H8  ddd    21      51.760  56.680  11.440  1.00  0.00            
ATOM    364  H9  ddd    21      51.330  58.280  11.430  1.00  0.00            
ATOM    365  H10 ddd    21      48.920  57.880  11.880  1.00  0.00            
ATOM    366  H11 ddd    21      49.270  56.120  11.900  1.00  0.00            
ATOM    367  H15 ddd    21      49.910  59.110  13.680  1.00  0.00            
ATOM    368  H16 ddd    21      51.660  59.490  13.620  1.00  0.00            
ATOM    369  N1  ddd    22      57.710  50.580  33.440  1.00  0.00            
ATOM    370  C1  ddd    22      57.890  49.790  34.710  1.00  0.00            
ATOM    371  C2  ddd    22      59.250  49.920  35.460  1.00  0.00            
ATOM    372  H1  ddd    22      57.880  48.710  34.550  1.00  0.00            
ATOM    373  H2  ddd    22      57.070  49.970  35.420  1.00  0.00            
ATOM    374  C4  ddd    22      56.610  50.200  32.530  1.00  0.00            
ATOM    375  C5  ddd    22      56.600  48.700  32.160  1.00  0.00            
ATOM    376  H3  ddd    22      59.330  49.070  36.140  1.00  0.00            
ATOM    377  H4  ddd    22      59.180  50.870  36.010  1.00  0.00            
ATOM    378  C7  ddd    22      57.970  52.030  33.620  1.00  0.00            
ATOM    379  H8  ddd    22      56.620  50.810  31.620  1.00  0.00            
ATOM    380  H9  ddd    22      55.670  50.420  33.040  1.00  0.00            
ATOM    381  H10 ddd    22      55.780  48.490  31.460  1.00  0.00            
ATOM    382  H11 ddd    22      56.440  48.050  33.040  1.00  0.00            
ATOM    383  H15 ddd    22      58.330  52.350  32.630  1.00  0.00            
ATOM    384  H16 ddd    22      58.860  52.120  34.260  1.00  0.00            
ATOM    385  N1  ddd    23      60.190  59.330  34.510  1.00  0.00            
ATOM    386  C1  ddd    23      60.620  59.320  33.120  1.00  0.00            
ATOM    387  C2  ddd    23      61.950  60.030  32.850  1.00  0.00            
ATOM    388  H1  ddd    23      59.860  59.860  32.540  1.00  0.00            
ATOM    389  H2  ddd    23      60.610  58.310  32.680  1.00  0.00            
ATOM    390  C4  ddd    23      61.200  58.880  35.510  1.00  0.00            
ATOM    391  C5  ddd    23      60.630  58.900  36.970  1.00  0.00            
ATOM    392  H3  ddd    23      62.290  59.680  31.870  1.00  0.00            
ATOM    393  H4  ddd    23      62.790  59.700  33.480  1.00  0.00            
ATOM    394  C7  ddd    23      58.850  58.760  34.710  1.00  0.00            
ATOM    395  H8  ddd    23      62.090  59.530  35.490  1.00  0.00            
ATOM    396  H9  ddd    23      61.630  57.940  35.140  1.00  0.00            
ATOM    397  H10 ddd    23      59.970  58.060  37.190  1.00  0.00            
ATOM    398  H11 ddd    23      60.110  59.850  37.130  1.00  0.00            
ATOM    399  H15 ddd    23      58.030  59.120  34.070  1.00  0.00            
ATOM    400  H16 ddd    23      58.540  58.920  35.750  1.00  0.00            
ATOM    401  N1  ddd    24      55.130  64.330  29.890  1.00  0.00            
ATOM    402  C1  ddd    24      54.240  65.440  30.390  1.00  0.00            
ATOM    403  C2  ddd    24      54.360  66.880  29.720  1.00  0.00            
ATOM    404  H1  ddd    24      54.350  65.640  31.460  1.00  0.00            
ATOM    405  H2  ddd    24      53.180  65.160  30.330  1.00  0.00            
ATOM    406  C4  ddd    24      55.360  64.320  28.410  1.00  0.00            
ATOM    407  C5  ddd    24      56.350  63.200  27.850  1.00  0.00            
ATOM    408  H3  ddd    24      53.500  67.460  30.070  1.00  0.00            
ATOM    409  H4  ddd    24      54.390  66.930  28.620  1.00  0.00            
ATOM    410  C7  ddd    24      54.840  63.050  30.580  1.00  0.00            
ATOM    411  H8  ddd    24      55.800  65.300  28.150  1.00  0.00            
ATOM    412  H9  ddd    24      54.380  64.240  27.940  1.00  0.00            
ATOM    413  H10 ddd    24      56.180  62.220  28.330  1.00  0.00            
ATOM    414  H11 ddd    24      57.380  63.450  28.100  1.00  0.00            
ATOM    415  H15 ddd    24      54.880  63.240  31.660  1.00  0.00            
ATOM    416  H16 ddd    24      55.590  62.290  30.350  1.00  0.00            
ATOM    417  N1  ddd    25      49.130  63.410  32.640  1.00  0.00            
ATOM    418  C1  ddd    25      48.490  64.240  33.740  1.00  0.00            
ATOM    419  C2  ddd    25      49.300  64.050  35.070  1.00  0.00            
ATOM    420  H1  ddd    25      47.410  64.090  33.910  1.00  0.00            
ATOM    421  H2  ddd    25      48.630  65.260  33.340  1.00  0.00            
ATOM    422  C4  ddd    25      48.590  63.740  31.280  1.00  0.00            
ATOM    423  C5  ddd    25      48.710  65.210  30.790  1.00  0.00            
ATOM    424  H3  ddd    25      50.360  63.980  34.790  1.00  0.00            
ATOM    425  H4  ddd    25      48.910  63.110  35.480  1.00  0.00            
ATOM    426  C7  ddd    25      48.960  61.860  32.910  1.00  0.00            
ATOM    427  H8  ddd    25      47.520  63.520  31.380  1.00  0.00            
ATOM    428  H9  ddd    25      49.140  63.120  30.560  1.00  0.00            
ATOM    429  H10 ddd    25      47.980  65.820  31.340  1.00  0.00            
ATOM    430  H11 ddd    25      48.520  65.320  29.720  1.00  0.00            
ATOM    431  H15 ddd    25      47.920  61.530  33.010  1.00  0.00            
ATOM    432  H16 ddd    25      49.520  61.780  33.860  1.00  0.00            
ATOM    433  N1  ddd    26      46.350  52.420  36.690  1.00  0.00            
ATOM    434  C1  ddd    26      45.220  51.500  36.990  1.00  0.00            
ATOM    435  C2  ddd    26      45.310  50.860  38.410  1.00  0.00            
ATOM    436  H1  ddd    26      45.180  50.690  36.260  1.00  0.00            
ATOM    437  H2  ddd    26      44.380  52.200  36.890  1.00  0.00            
ATOM    438  C4  ddd    26      46.180  53.220  35.520  1.00  0.00            
ATOM    439  C5  ddd    26      47.200  54.400  35.400  1.00  0.00            
ATOM    440  H3  ddd    26      46.230  50.270  38.550  1.00  0.00            
ATOM    441  H4  ddd    26      44.460  50.160  38.330  1.00  0.00            
ATOM    442  C7  ddd    26      47.610  51.770  37.020  1.00  0.00            
ATOM    443  H8  ddd    26      45.120  53.450  35.350  1.00  0.00            
ATOM    444  H9  ddd    26      46.430  52.490  34.750  1.00  0.00            
ATOM    445  H10 ddd    26      46.920  55.000  34.530  1.00  0.00            
ATOM    446  H11 ddd    26      48.200  54.010  35.180  1.00  0.00            
ATOM    447  H15 ddd    26      47.660  51.420  38.050  1.00  0.00            
ATOM    448  H16 ddd    26      48.410  52.520  37.110  1.00  0.00            
ATOM    449  N1  ddd    27      49.890  47.520  39.600  1.00  0.00            
ATOM    450  C1  ddd    27      51.150  47.470  40.400  1.00  0.00            
ATOM    451  C2  ddd    27      51.270  48.750  41.310  1.00  0.00            
ATOM    452  H1  ddd    27      52.070  47.220  39.850  1.00  0.00            
ATOM    453  H2  ddd    27      51.030  46.670  41.150  1.00  0.00            
ATOM    454  C4  ddd    27      48.610  47.800  40.260  1.00  0.00            
ATOM    455  C5  ddd    27      48.210  46.870  41.430  1.00  0.00            
ATOM    456  H3  ddd    27      50.320  49.050  41.770  1.00  0.00            
ATOM    457  H4  ddd    27      51.490  49.620  40.690  1.00  0.00            
ATOM    458  C7  ddd    27      49.810  46.660  38.420  1.00  0.00            
ATOM    459  H8  ddd    27      47.840  47.790  39.490  1.00  0.00            
ATOM    460  H9  ddd    27      48.560  48.780  40.770  1.00  0.00            
ATOM    461  H10 ddd    27      47.310  47.310  41.880  1.00  0.00            
ATOM    462  H11 ddd    27      48.980  46.890  42.220  1.00  0.00            
ATOM    463  H15 ddd    27      48.840  46.670  37.910  1.00  0.00            
ATOM    464  H16 ddd    27      50.020  45.610  38.660  1.00  0.00            
ATOM    465  N1  ddd    28      48.210  40.460  31.020  1.00  0.00            
ATOM    466  C1  ddd    28      49.360  39.810  31.700  1.00  0.00            
ATOM    467  C2  ddd    28      50.160  38.980  30.720  1.00  0.00            
ATOM    468  H1  ddd    28      49.030  39.240  32.580  1.00  0.00            
ATOM    469  H2  ddd    28      50.070  40.570  32.050  1.00  0.00            
ATOM    470  C4  ddd    28      47.200  39.690  30.390  1.00  0.00            
ATOM    471  C5  ddd    28      46.680  38.510  31.260  1.00  0.00            
ATOM    472  H3  ddd    28      50.270  39.470  29.740  1.00  0.00            
ATOM    473  H4  ddd    28      49.640  38.040  30.510  1.00  0.00            
ATOM    474  C7  ddd    28      48.530  41.670  30.250  1.00  0.00            
ATOM    475  H8  ddd    28      47.690  39.240  29.520  1.00  0.00            
ATOM    476  H9  ddd    28      46.440  40.390  30.020  1.00  0.00            
ATOM    477  H10 ddd    28      47.430  37.710  31.350  1.00  0.00            
ATOM    478  H11 ddd    28      45.750  38.070  30.860  1.00  0.00            
ATOM    479  H15 ddd    28      48.940  41.460  29.250  1.00  0.00            
ATOM    480  H16 ddd    28      49.410  42.080  30.760  1.00  0.00            
ATOM    481  N1  ddd    29      43.870  45.230  27.720  1.00  0.00            
ATOM    482  C1  ddd    29      42.700  44.370  27.780  1.00  0.00            
ATOM    483  C2  ddd    29      41.790  44.490  28.980  1.00  0.00            
ATOM    484  H1  ddd    29      42.990  43.320  27.710  1.00  0.00            
ATOM    485  H2  ddd    29      42.050  44.620  26.930  1.00  0.00            
ATOM    486  C4  ddd    29      43.690  46.670  28.190  1.00  0.00            
ATOM    487  C5  ddd    29      42.860  47.540  27.230  1.00  0.00            
ATOM    488  H3  ddd    29      41.370  45.500  29.010  1.00  0.00            
ATOM    489  H4  ddd    29      42.360  44.270  29.900  1.00  0.00            
ATOM    490  C7  ddd    29      44.790  44.970  26.540  1.00  0.00            
ATOM    491  H8  ddd    29      44.670  47.160  28.300  1.00  0.00            
ATOM    492  H9  ddd    29      43.220  46.550  29.170  1.00  0.00            
ATOM    493  H10 ddd    29      42.070  46.880  26.860  1.00  0.00            
ATOM    494  H11 ddd    29      43.450  47.840  26.350  1.00  0.00            
ATOM    495  H15 ddd    29      44.260  45.500  25.740  1.00  0.00            
ATOM    496  H16 ddd    29      44.780  43.930  26.220  1.00  0.00            
ATOM    497  C2  ccc    30      67.720  53.780  18.980  1.00  0.00            
ATOM    498  H4  ccc    30      67.280  54.290  18.130  1.00  0.00            
ATOM    499  H5  ccc    30      67.760  52.740  18.680  1.00  0.00            
ATOM    500  N1  ccc    30      69.140  54.330  19.100  1.00  0.00            
ATOM    501  H6  ccc    30      69.600  54.200  18.190  1.00  0.00            
ATOM    502  H7  ccc    30      69.080  55.310  19.440  1.00  0.00            
ATOM    503  H8  ccc    30      69.740  53.720  19.670  1.00  0.00            
ATOM    504  C2  ccc    31      65.850  49.390  17.780  1.00  0.00            
ATOM    505  H4  ccc    31      65.590  50.320  17.280  1.00  0.00            
ATOM    506  H5  ccc    31      65.280  48.550  17.380  1.00  0.00            
ATOM    507  N1  ccc    31      67.260  49.040  17.250  1.00  0.00            
ATOM    508  H6  ccc    31      67.710  48.340  17.850  1.00  0.00            
ATOM    509  H7  ccc    31      67.280  48.590  16.320  1.00  0.00            
ATOM    510  H8  ccc    31      67.820  49.900  17.350  1.00  0.00            
ATOM    511  C2  ccc    32      61.220  58.030  22.390  1.00  0.00            
ATOM    512  H4  ccc    32      61.890  58.110  23.240  1.00  0.00            
ATOM    513  H5  ccc    32      60.310  58.430  22.850  1.00  0.00            
ATOM    514  N1  ccc    32      61.720  58.950  21.270  1.00  0.00            
ATOM    515  H6  ccc    32      61.800  59.910  21.640  1.00  0.00            
ATOM    516  H7  ccc    32      62.650  58.650  20.960  1.00  0.00            
ATOM    517  H8  ccc    32      61.080  58.990  20.460  1.00  0.00            
ATOM    518  C2  ccc    33      57.260  55.380  25.420  1.00  0.00            
ATOM    519  H4  ccc    33      56.430  54.850  24.940  1.00  0.00            
ATOM    520  H5  ccc    33      57.280  56.420  25.090  1.00  0.00            
ATOM    521  N1  ccc    33      57.000  55.470  26.870  1.00  0.00            
ATOM    522  H6  ccc    33      56.220  56.110  27.070  1.00  0.00            
ATOM    523  H7  ccc    33      56.770  54.600  27.360  1.00  0.00            
ATOM    524  H8  ccc    33      57.810  55.910  27.340  1.00  0.00            
ATOM    525  C2  ccc    34      58.670  39.120  13.800  1.00  0.00            
ATOM    526  H4  ccc    34      59.690  39.510  13.800  1.00  0.00            
ATOM    527  H5  ccc    34      58.380  38.550  12.920  1.00  0.00            
ATOM    528  N1  ccc    34      58.630  38.060  14.850  1.00  0.00            
ATOM    529  H6  ccc    34      57.650  37.820  15.010  1.00  0.00            
ATOM    530  H7  ccc    34      59.100  37.220  14.480  1.00  0.00            
ATOM    531  H8  ccc    34      59.060  38.410  15.720  1.00  0.00            
ATOM    532  C2  ccc    35      53.300  42.590  13.410  1.00  0.00            
ATOM    533  H4  ccc    35      52.970  42.740  12.380  1.00  0.00            
ATOM    534  H5  ccc    35      53.160  43.550  13.930  1.00  0.00            
ATOM    535  N1  ccc    35      52.430  41.550  14.010  1.00  0.00            
ATOM    536  H6  ccc    35      52.760  41.230  14.930  1.00  0.00            
ATOM    537  H7  ccc    35      51.490  41.940  14.210  1.00  0.00            
ATOM    538  H8  ccc    35      52.310  40.740  13.390  1.00  0.00            
ATOM    539  C2  ccc    36      60.660  44.370  10.090  1.00  0.00            
ATOM    540  H4  ccc    36      61.730  44.570  10.030  1.00  0.00            
ATOM    541  H5  ccc    36      60.350  43.510   9.480  1.00  0.00            
ATOM    542  N1  ccc    36      60.410  43.990  11.560  1.00  0.00            
ATOM    543  H6  ccc    36      59.430  43.750  11.780  1.00  0.00            
ATOM    544  H7  ccc    36      61.020  43.280  11.970  1.00  0.00            
ATOM    545  H8  ccc    36      60.550  44.820  12.160  1.00  0.00            
ATOM    546  C2  ccc    37      61.920  50.030  12.850  1.00  0.00            
ATOM    547  H4  ccc    37      62.900  49.600  12.660  1.00  0.00            
ATOM    548  H5  ccc    37      61.720  49.860  13.910  1.00  0.00            
ATOM    549  N1  ccc    37      61.880  51.510  12.540  1.00  0.00            
ATOM    550  H6  ccc    37      61.730  51.610  11.520  1.00  0.00            
ATOM    551  H7  ccc    37      61.080  52.050  12.890  1.00  0.00            
ATOM    552  H8  ccc    37      62.720  51.970  12.890  1.00  0.00            
ATOM    553  C2  ccc    38      40.100  51.160  12.180  1.00  0.00            
ATOM    554  H4  ccc    38      39.420  50.360  12.500  1.00  0.00            
ATOM    555  H5  ccc    38      39.870  51.440  11.150  1.00  0.00            
ATOM    556  N1  ccc    38      39.850  52.350  13.090  1.00  0.00            
ATOM    557  H6  ccc    38      38.840  52.530  13.070  1.00  0.00            
ATOM    558  H7  ccc    38      40.120  52.120  14.060  1.00  0.00            
ATOM    559  H8  ccc    38      40.310  53.200  12.720  1.00  0.00            
ATOM    560  C2  ccc    39      41.080  50.220  17.230  1.00  0.00            
ATOM    561  H4  ccc    39      40.880  51.060  16.560  1.00  0.00            
ATOM    562  H5  ccc    39      41.010  50.540  18.270  1.00  0.00            
ATOM    563  N1  ccc    39      40.010  49.270  16.950  1.00  0.00            
ATOM    564  H6  ccc    39      40.250  48.270  16.940  1.00  0.00            
ATOM    565  H7  ccc    39      39.230  49.310  17.630  1.00  0.00            
ATOM    566  H8  ccc    39      39.450  49.440  16.100  1.00  0.00            
ATOM    567  C2  ccc    40      45.650  49.860   6.980  1.00  0.00            
ATOM    568  H4  ccc    40      46.460  49.190   7.280  1.00  0.00            
ATOM    569  H5  ccc    40      46.130  50.670   6.430  1.00  0.00            
ATOM    570  N1  ccc    40      44.770  49.020   6.120  1.00  0.00            
ATOM    571  H6  ccc    40      45.190  48.630   5.260  1.00  0.00            
ATOM    572  H7  ccc    40      44.360  48.250   6.660  1.00  0.00            
ATOM    573  H8  ccc    40      43.970  49.570   5.770  1.00  0.00            
ATOM    574  C2  ccc    41      42.590  54.370   8.780  1.00  0.00            
ATOM    575  H4  ccc    41      42.310  54.740   9.760  1.00  0.00            
ATOM    576  H5  ccc    41      42.030  53.460   8.540  1.00  0.00            
ATOM    577  N1  ccc    41      42.260  55.420   7.750  1.00  0.00            
ATOM    578  H6  ccc    41      42.730  56.330   7.850  1.00  0.00            
ATOM    579  H7  ccc    41      42.620  55.100   6.830  1.00  0.00            
ATOM    580  H8  ccc    41      41.240  55.560   7.750  1.00  0.00            
ATOM    581  C2  ccc    42      45.170  59.780  22.320  1.00  0.00            
ATOM    582  H4  ccc    42      45.200  58.700  22.160  1.00  0.00            
ATOM    583  H5  ccc    42      44.140  60.130  22.260  1.00  0.00            
ATOM    584  N1  ccc    42      45.690  60.100  23.730  1.00  0.00            
ATOM    585  H6  ccc    42      45.470  61.080  23.990  1.00  0.00            
ATOM    586  H7  ccc    42      45.340  59.390  24.390  1.00  0.00            
ATOM    587  H8  ccc    42      46.690  59.920  23.870  1.00  0.00            
ATOM    588  C2  ccc    43      51.350  61.650  21.360  1.00  0.00            
ATOM    589  H4  ccc    43      51.560  62.530  20.750  1.00  0.00            
ATOM    590  H5  ccc    43      51.260  60.760  20.740  1.00  0.00            
ATOM    591  N1  ccc    43      52.500  61.370  22.270  1.00  0.00            
ATOM    592  H6  ccc    43      53.270  61.080  21.650  1.00  0.00            
ATOM    593  H7  ccc    43      52.680  62.270  22.740  1.00  0.00            
ATOM    594  H8  ccc    43      52.340  60.620  22.950  1.00  0.00            
ATOM    595  C2  ccc    44      54.820  56.300  13.930  1.00  0.00            
ATOM    596  H4  ccc    44      55.690  56.840  13.560  1.00  0.00            
ATOM    597  H5  ccc    44      54.850  55.350  13.390  1.00  0.00            
ATOM    598  N1  ccc    44      55.160  56.170  15.450  1.00  0.00            
ATOM    599  H6  ccc    44      55.390  57.070  15.890  1.00  0.00            
ATOM    600  H7  ccc    44      54.370  55.780  15.980  1.00  0.00            
ATOM    601  H8  ccc    44      55.920  55.480  15.580  1.00  0.00            
ATOM    602  C2  ccc    45      49.440  56.940   9.990  1.00  0.00            
ATOM    603  H4  ccc    45      49.820  55.930   9.780  1.00  0.00            
ATOM    604  H5  ccc    45      49.950  57.730   9.430  1.00  0.00            
ATOM    605  N1  ccc    45      48.050  57.030   9.470  1.00  0.00            
ATOM    606  H6  ccc    45      47.780  57.990   9.190  1.00  0.00            
ATOM    607  H7  ccc    45      48.080  56.420   8.640  1.00  0.00            
ATOM    608  H8  ccc    45      47.350  56.600  10.090  1.00  0.00            
ATOM    609  C2  ccc    46      60.470  49.850  34.550  1.00  0.00            
ATOM    610  H4  ccc    46      60.410  50.680  33.840  1.00  0.00            
ATOM    611  H5  ccc    46      60.420  48.900  34.020  1.00  0.00            
ATOM    612  N1  ccc    46      61.850  49.850  35.140  1.00  0.00            
ATOM    613  H6  ccc    46      62.110  48.960  35.580  1.00  0.00            
ATOM    614  H7  ccc    46      62.570  49.980  34.410  1.00  0.00            
ATOM    615  H8  ccc    46      61.950  50.630  35.800  1.00  0.00            
ATOM    616  C2  ccc    47      58.010  48.270  31.640  1.00  0.00            
ATOM    617  H4  ccc    47      58.030  47.210  31.380  1.00  0.00            
ATOM    618  H5  ccc    47      58.720  48.440  32.450  1.00  0.00            
ATOM    619  N1  ccc    47      58.600  49.050  30.430  1.00  0.00            
ATOM    620  H6  ccc    47      59.510  48.620  30.190  1.00  0.00            
ATOM    621  H7  ccc    47      57.990  48.830  29.630  1.00  0.00            
ATOM    622  H8  ccc    47      58.660  50.080  30.460  1.00  0.00            
ATOM    623  C2  ccc    48      61.800  61.550  32.930  1.00  0.00            
ATOM    624  H4  ccc    48      61.510  61.890  33.930  1.00  0.00            
ATOM    625  H5  ccc    48      61.030  61.870  32.240  1.00  0.00            
ATOM    626  N1  ccc    48      63.070  62.250  32.580  1.00  0.00            
ATOM    627  H6  ccc    48      62.940  63.270  32.630  1.00  0.00            
ATOM    628  H7  ccc    48      63.840  62.070  33.240  1.00  0.00            
ATOM    629  H8  ccc    48      63.380  62.010  31.630  1.00  0.00            
ATOM    630  C2  ccc    49      61.680  58.740  38.090  1.00  0.00            
ATOM    631  H4  ccc    49      62.290  59.650  38.040  1.00  0.00            
ATOM    632  H5  ccc    49      62.450  58.000  37.890  1.00  0.00            
ATOM    633  N1  ccc    49      61.090  58.480  39.410  1.00  0.00            
ATOM    634  H6  ccc    49      60.370  59.220  39.460  1.00  0.00            
ATOM    635  H7  ccc    49      60.650  57.560  39.520  1.00  0.00            
ATOM    636  H8  ccc    49      61.750  58.640  40.180  1.00  0.00            
ATOM    637  C2  ccc    50      55.640  67.560  30.130  1.00  0.00            
ATOM    638  H4  ccc    50      56.300  66.700  30.180  1.00  0.00            
ATOM    639  H5  ccc    50      55.490  68.070  31.090  1.00  0.00            
ATOM    640  N1  ccc    50      56.250  68.520  29.120  1.00  0.00            
ATOM    641  H6  ccc    50      57.250  68.280  29.030  1.00  0.00            
ATOM    642  H7  ccc    50      55.820  68.510  28.190  1.00  0.00            
ATOM    643  H8  ccc    50      56.340  69.470  29.510  1.00  0.00            
ATOM    644  C2  ccc    51      56.130  63.090  26.320  1.00  0.00            
ATOM    645  H4  ccc    51      56.360  64.080  25.950  1.00  0.00            
ATOM    646  H5  ccc    51      55.090  62.870  26.060  1.00  0.00            
ATOM    647  N1  ccc    51      56.950  62.110  25.610  1.00  0.00            
ATOM    648  H6  ccc    51      56.810  61.140  25.910  1.00  0.00            
ATOM    649  H7  ccc    51      56.670  62.200  24.620  1.00  0.00            
ATOM    650  H8  ccc    51      57.950  62.360  25.610  1.00  0.00            
ATOM    651  C2  ccc    52      49.120  65.210  36.100  1.00  0.00            
ATOM    652  H4  ccc    52      48.050  65.380  36.060  1.00  0.00            
ATOM    653  H5  ccc    52      49.600  66.090  35.660  1.00  0.00            
ATOM    654  N1  ccc    52      49.640  64.970  37.500  1.00  0.00            
ATOM    655  H6  ccc    52      50.500  64.420  37.400  1.00  0.00            
ATOM    656  H7  ccc    52      49.660  65.880  37.980  1.00  0.00            
ATOM    657  H8  ccc    52      48.960  64.390  38.020  1.00  0.00            
ATOM    658  C2  ccc    53      50.070  65.830  31.120  1.00  0.00            
ATOM    659  H4  ccc    53      50.840  65.450  30.440  1.00  0.00            
ATOM    660  H5  ccc    53      50.340  65.590  32.150  1.00  0.00            
ATOM    661  N1  ccc    53      50.120  67.390  31.130  1.00  0.00            
ATOM    662  H6  ccc    53      50.960  67.750  31.600  1.00  0.00            
ATOM    663  H7  ccc    53      50.020  67.870  30.220  1.00  0.00            
ATOM    664  H8  ccc    53      49.410  67.680  31.820  1.00  0.00            
ATOM    665  C2  ccc    54      45.140  51.900  39.550  1.00  0.00            
ATOM    666  H4  ccc    54      44.270  52.540  39.380  1.00  0.00            
ATOM    667  H5  ccc    54      46.050  52.500  39.630  1.00  0.00            
ATOM    668  N1  ccc    54      45.000  51.300  40.930  1.00  0.00            
ATOM    669  H6  ccc    54      45.910  51.030  41.320  1.00  0.00            
ATOM    670  H7  ccc    54      44.510  51.910  41.600  1.00  0.00            
ATOM    671  H8  ccc    54      44.310  50.540  40.900  1.00  0.00            
ATOM    672  C2  ccc    55      47.230  55.440  36.510  1.00  0.00            
ATOM    673  H4  ccc    55      47.700  54.950  37.360  1.00  0.00            
ATOM    674  H5  ccc    55      46.200  55.740  36.700  1.00  0.00            
ATOM    675  N1  ccc    55      47.970  56.700  36.160  1.00  0.00            
ATOM    676  H6  ccc    55      48.680  56.460  35.450  1.00  0.00            
ATOM    677  H7  ccc    55      47.360  57.300  35.590  1.00  0.00            
ATOM    678  H8  ccc    55      48.420  57.230  36.920  1.00  0.00            
ATOM    679  C2  ccc    56      52.410  48.660  42.380  1.00  0.00            
ATOM    680  H4  ccc    56      52.390  49.560  42.990  1.00  0.00            
ATOM    681  H5  ccc    56      53.320  48.600  41.780  1.00  0.00            
ATOM    682  N1  ccc    56      52.390  47.410  43.260  1.00  0.00            
ATOM    683  H6  ccc    56      52.500  46.620  42.610  1.00  0.00            
ATOM    684  H7  ccc    56      53.190  47.450  43.910  1.00  0.00            
ATOM    685  H8  ccc    56      51.500  47.180  43.730  1.00  0.00            
ATOM    686  C2  ccc    57      47.790  45.420  41.070  1.00  0.00            
ATOM    687  H4  ccc    57      48.740  44.880  41.010  1.00  0.00            
ATOM    688  H5  ccc    57      47.390  45.360  40.050  1.00  0.00            
ATOM    689  N1  ccc    57      46.850  44.770  42.050  1.00  0.00            
ATOM    690  H6  ccc    57      47.140  44.700  43.030  1.00  0.00            
ATOM    691  H7  ccc    57      45.960  45.290  42.100  1.00  0.00            
ATOM    692  H8  ccc    57      46.810  43.770  41.780  1.00  0.00            
ATOM    693  C2  ccc    58      51.610  38.800  31.360  1.00  0.00            
ATOM    694  H4  ccc    58      51.500  37.990  32.080  1.00  0.00            
ATOM    695  H5  ccc    58      51.870  39.780  31.750  1.00  0.00            
ATOM    696  N1  ccc    58      52.700  38.460  30.380  1.00  0.00            
ATOM    697  H6  ccc    58      53.000  39.300  29.860  1.00  0.00            
ATOM    698  H7  ccc    58      53.550  38.070  30.820  1.00  0.00            
ATOM    699  H8  ccc    58      52.330  37.780  29.710  1.00  0.00            
ATOM    700  C2  ccc    59      46.320  38.970  32.720  1.00  0.00            
ATOM    701  H4  ccc    59      45.720  39.880  32.730  1.00  0.00            
ATOM    702  H5  ccc    59      47.280  39.220  33.180  1.00  0.00            
ATOM    703  N1  ccc    59      45.660  37.920  33.600  1.00  0.00            
ATOM    704  H6  ccc    59      44.700  37.910  33.230  1.00  0.00            
ATOM    705  H7  ccc    59      46.120  37.000  33.510  1.00  0.00            
ATOM    706  H8  ccc    59      45.640  38.300  34.560  1.00  0.00            
ATOM    707  C2  ccc    60      40.600  43.520  28.880  1.00  0.00            
ATOM    708  H4  ccc    60      40.920  42.480  28.800  1.00  0.00            
ATOM    709  H5  ccc    60      40.010  43.810  28.010  1.00  0.00            
ATOM    710  N1  ccc    60      39.630  43.500  30.040  1.00  0.00            
ATOM    711  H6  ccc    60      40.090  43.080  30.860  1.00  0.00            
ATOM    712  H7  ccc    60      39.220  44.370  30.390  1.00  0.00            
ATOM    713  H8  ccc    60      38.810  42.990  29.690  1.00  0.00            
ATOM    714  C2  ccc    61      42.290  48.690  27.960  1.00  0.00            
ATOM    715  H4  ccc    61      41.560  48.360  28.710  1.00  0.00            
ATOM    716  H5  ccc    61      41.730  49.300  27.250  1.00  0.00            
ATOM    717  N1  ccc    61      43.310  49.600  28.650  1.00  0.00            
ATOM    718  H6  ccc    61      44.250  49.220  28.460  1.00  0.00            
ATOM    719  H7  ccc    61      43.280  50.530  28.210  1.00  0.00            
ATOM    720  H8  ccc    61      43.270  49.700  29.670  1.00  0.00            
ATOM    721  I   LIG    62      28.090  55.040  47.910  1.00  0.00            
ATOM    722  I1  LIG    62      26.830  50.730  46.660  1.00  0.00            
ATOM    723  I2  LIG    62      29.190  59.320  43.740  1.00  0.00            
ATOM    724  I3  LIG    62      26.210  49.180  40.790  1.00  0.00            
ATOM    725  CL  LIG    62      25.120  55.210  41.250  1.00  0.00            
ATOM    726  CL1 LIG    62      30.500  54.400  38.140  1.00  0.00            
ATOM    727  CL2 LIG    62      25.270  55.920  38.180  1.00  0.00            
ATOM    728  CL3 LIG    62      27.980  55.510  36.620  1.00  0.00            
ATOM    729  O   LIG    62      27.570  53.490  45.230  1.00  0.00            
ATOM    730  O1  LIG    62      28.860  57.850  46.590  1.00  0.00            
ATOM    731  O2  LIG    62      26.280  49.090  43.990  1.00  0.00            
ATOM    732  O3  LIG    62      30.860  54.790  41.580  1.00  0.00            
ATOM    733  O4  LIG    62      30.390  52.610  41.140  1.00  0.00            
ATOM    734  C   LIG    62      27.680  54.150  42.460  1.00  0.00            
ATOM    735  C1  LIG    62      27.990  55.150  43.520  1.00  0.00            
ATOM    736  C2  LIG    62      27.330  52.890  42.840  1.00  0.00            
ATOM    737  C3  LIG    62      27.720  54.500  41.030  1.00  0.00            
ATOM    738  C4  LIG    62      27.920  54.760  44.850  1.00  0.00            
ATOM    739  C5  LIG    62      27.270  52.530  44.270  1.00  0.00            
ATOM    740  C6  LIG    62      28.360  56.470  43.230  1.00  0.00            
ATOM    741  H   LIG    62      28.420  56.800  42.200  1.00  0.00            
ATOM    742  C7  LIG    62      28.930  54.320  40.340  1.00  0.00            
ATOM    743  C8  LIG    62      27.000  51.850  41.860  1.00  0.00            
ATOM    744  C9  LIG    62      28.200  55.660  45.890  1.00  0.00            
ATOM    745  C10 LIG    62      26.600  54.990  40.370  1.00  0.00            
ATOM    746  C11 LIG    62      26.920  51.280  44.660  1.00  0.00            
ATOM    747  C12 LIG    62      28.640  57.370  44.260  1.00  0.00            
ATOM    748  C13 LIG    62      28.570  56.960  45.590  1.00  0.00            
ATOM    749  C14 LIG    62      26.660  50.610  42.210  1.00  0.00            
ATOM    750  C15 LIG    62      28.990  54.630  38.980  1.00  0.00            
ATOM    751  C16 LIG    62      26.590  50.220  43.660  1.00  0.00            
ATOM    752  C17 LIG    62      26.680  55.310  39.010  1.00  0.00            
ATOM    753  C18 LIG    62      27.870  55.130  38.310  1.00  0.00            
ATOM    754  C19 LIG    62      30.100  53.800  41.040  1.00  0.00            
ATOM    755  H1  LIG    62      27.040  52.090  40.800  1.00  0.00            
ATOM    756  I   LIG    63       5.040  10.420  45.470  1.00  0.00            
ATOM    757  I1  LIG    63       9.330  11.130  47.130  1.00  0.00            
ATOM    758  I2  LIG    63       3.860  10.870  39.520  1.00  0.00            
ATOM    759  I3  LIG    63      13.980  12.510  43.430  1.00  0.00            
ATOM    760  CL  LIG    63       9.920   9.260  40.170  1.00  0.00            
ATOM    761  CL1 LIG    63       9.920  15.150  38.030  1.00  0.00            
ATOM    762  CL2 LIG    63      11.060   9.870  37.300  1.00  0.00            
ATOM    763  CL3 LIG    63      11.060  12.830  36.220  1.00  0.00            
ATOM    764  O   LIG    63       7.860  11.140  44.300  1.00  0.00            
ATOM    765  O1  LIG    63       3.450  10.420  42.700  1.00  0.00            
ATOM    766  O2  LIG    63      12.230  11.850  46.030  1.00  0.00            
ATOM    767  O3  LIG    63       7.570  14.510  40.510  1.00  0.00            
ATOM    768  O4  LIG    63       9.560  14.980  41.500  1.00  0.00            
ATOM    769  C   LIG    63       8.890  11.660  41.690  1.00  0.00            
ATOM    770  C1  LIG    63       7.460  11.340  41.920  1.00  0.00            
ATOM    771  C2  LIG    63       9.720  11.710  42.770  1.00  0.00            
ATOM    772  C3  LIG    63       9.430  11.920  40.340  1.00  0.00            
ATOM    773  C4  LIG    63       7.020  11.100  43.220  1.00  0.00            
ATOM    774  C5  LIG    63       9.210  11.440  44.130  1.00  0.00            
ATOM    775  C6  LIG    63       6.520  11.260  40.880  1.00  0.00            
ATOM    776  H   LIG    63       6.840  11.440  39.860  1.00  0.00            
ATOM    777  C7  LIG    63       9.420  13.230  39.870  1.00  0.00            
ATOM    778  C8  LIG    63      11.150  12.020  42.630  1.00  0.00            
ATOM    779  C9  LIG    63       5.680  10.780  43.480  1.00  0.00            
ATOM    780  C10 LIG    63       9.930  10.890  39.560  1.00  0.00            
ATOM    781  C11 LIG    63      10.020  11.490  45.210  1.00  0.00            
ATOM    782  C12 LIG    63       5.190  10.950  41.140  1.00  0.00            
ATOM    783  C13 LIG    63       4.770  10.710  42.450  1.00  0.00            
ATOM    784  C14 LIG    63      11.980  12.070  43.680  1.00  0.00            
ATOM    785  C15 LIG    63       9.930  13.510  38.590  1.00  0.00            
ATOM    786  C16 LIG    63      11.480  11.800  45.060  1.00  0.00            
ATOM    787  C17 LIG    63      10.430  11.170  38.290  1.00  0.00            
ATOM    788  C18 LIG    63      10.430  12.470  37.800  1.00  0.00            
ATOM    789  C19 LIG    63       8.900  14.320  40.700  1.00  0.00            
ATOM    790  H1  LIG    63      11.550  12.220  41.640  1.00  0.00            
ATOM    791  I   LIG    64      16.580  36.940  13.740  1.00  0.00            
ATOM    792  I1  LIG    64      19.470  37.400  17.360  1.00  0.00            
ATOM    793  I2  LIG    64      18.350  34.170   8.630  1.00  0.00            
ATOM    794  I3  LIG    64      25.180  35.240  17.150  1.00  0.00            
ATOM    795  CL  LIG    64      21.750  31.820  13.380  1.00  0.00            
ATOM    796  CL1 LIG    64      25.740  35.200   9.920  1.00  0.00            
ATOM    797  CL2 LIG    64      24.100  30.370  11.840  1.00  0.00            
ATOM    798  CL3 LIG    64      26.100  32.070  10.100  1.00  0.00            
ATOM    799  O   LIG    64      19.540  36.150  14.420  1.00  0.00            
ATOM    800  O1  LIG    64      16.520  35.740  10.780  1.00  0.00            
ATOM    801  O2  LIG    64      22.470  36.640  18.130  1.00  0.00            
ATOM    802  O3  LIG    64      22.640  36.690  10.430  1.00  0.00            
ATOM    803  O4  LIG    64      23.970  37.140  12.220  1.00  0.00            
ATOM    804  C   LIG    64      21.640  34.810  13.040  1.00  0.00            
ATOM    805  C1  LIG    64      20.310  35.040  12.410  1.00  0.00            
ATOM    806  C2  LIG    64      21.850  35.270  14.300  1.00  0.00            
ATOM    807  C3  LIG    64      22.720  34.120  12.320  1.00  0.00            
ATOM    808  C4  LIG    64      19.330  35.700  13.150  1.00  0.00            
ATOM    809  C5  LIG    64      20.770  35.960  15.040  1.00  0.00            
ATOM    810  C6  LIG    64      19.990  34.610  11.120  1.00  0.00            
ATOM    811  H   LIG    64      20.740  34.090  10.530  1.00  0.00            
ATOM    812  C7  LIG    64      23.610  34.870  11.550  1.00  0.00            
ATOM    813  C8  LIG    64      23.130  35.090  14.990  1.00  0.00            
ATOM    814  C9  LIG    64      18.060  35.930  12.610  1.00  0.00            
ATOM    815  C10 LIG    64      22.880  32.730  12.410  1.00  0.00            
ATOM    816  C11 LIG    64      20.960  36.420  16.300  1.00  0.00            
ATOM    817  C12 LIG    64      18.730  34.840  10.570  1.00  0.00            
ATOM    818  C13 LIG    64      17.760  35.500  11.320  1.00  0.00            
ATOM    819  C14 LIG    64      23.350  35.520  16.230  1.00  0.00            
ATOM    820  C15 LIG    64      24.650  34.230  10.870  1.00  0.00            
ATOM    821  C16 LIG    64      22.270  36.230  16.990  1.00  0.00            
ATOM    822  C17 LIG    64      23.910  32.110  11.730  1.00  0.00            
ATOM    823  C18 LIG    64      24.800  32.850  10.950  1.00  0.00            
ATOM    824  C19 LIG    64      23.450  36.330  11.460  1.00  0.00            
ATOM    825  H1  LIG    64      23.940  34.580  14.470  1.00  0.00            
ATOM    826  I   LIG    65      50.440  11.480  21.830  1.00  0.00            
ATOM    827  I1  LIG    65      52.320  15.530  20.490  1.00  0.00            
ATOM    828  I2  LIG    65      52.290   6.220  19.410  1.00  0.00            
ATOM    829  I3  LIG    65      56.720  15.750  16.260  1.00  0.00            
ATOM    830  CL  LIG    65      57.080  10.290  19.050  1.00  0.00            
ATOM    831  CL1 LIG    65      55.130   9.390  13.150  1.00  0.00            
ATOM    832  CL2 LIG    65      58.980   8.860  16.980  1.00  0.00            
ATOM    833  CL3 LIG    65      58.010   8.410  14.020  1.00  0.00            
ATOM    834  O   LIG    65      52.650  12.430  19.810  1.00  0.00            
ATOM    835  O1  LIG    65      50.680   8.350  21.220  1.00  0.00            
ATOM    836  O2  LIG    65      54.540  16.580  18.470  1.00  0.00            
ATOM    837  O3  LIG    65      52.580   9.750  15.490  1.00  0.00            
ATOM    838  O4  LIG    65      53.270  11.820  14.840  1.00  0.00            
ATOM    839  C   LIG    65      54.390  11.130  17.960  1.00  0.00            
ATOM    840  C1  LIG    65      53.430  10.370  18.800  1.00  0.00            
ATOM    841  C2  LIG    65      54.430  12.480  18.090  1.00  0.00            
ATOM    842  C3  LIG    65      55.300  10.450  17.010  1.00  0.00            
ATOM    843  C4  LIG    65      52.610  11.070  19.680  1.00  0.00            
ATOM    844  C5  LIG    65      53.540  13.170  19.040  1.00  0.00            
ATOM    845  C6  LIG    65      53.310   8.970  18.750  1.00  0.00            
ATOM    846  H   LIG    65      53.940   8.410  18.080  1.00  0.00            
ATOM    847  C7  LIG    65      54.860  10.250  15.700  1.00  0.00            
ATOM    848  C8  LIG    65      55.350  13.310  17.290  1.00  0.00            
ATOM    849  C9  LIG    65      51.690  10.400  20.500  1.00  0.00            
ATOM    850  C10 LIG    65      56.560  10.030  17.410  1.00  0.00            
ATOM    851  C11 LIG    65      53.560  14.520  19.170  1.00  0.00            
ATOM    852  C12 LIG    65      52.400   8.300  19.560  1.00  0.00            
ATOM    853  C13 LIG    65      51.580   9.010  20.440  1.00  0.00            
ATOM    854  C14 LIG    65      55.400  14.640  17.400  1.00  0.00            
ATOM    855  C15 LIG    65      55.700   9.620  14.780  1.00  0.00            
ATOM    856  C16 LIG    65      54.510  15.360  18.360  1.00  0.00            
ATOM    857  C17 LIG    65      57.390   9.390  16.490  1.00  0.00            
ATOM    858  C18 LIG    65      56.970   9.190  15.170  1.00  0.00            
ATOM    859  C19 LIG    65      53.530  10.710  15.300  1.00  0.00            
ATOM    860  H1  LIG    65      56.020  12.820  16.590  1.00  0.00            
ATOM    861  I   LIG    66      45.170  41.520  19.830  1.00  0.00            
ATOM    862  I1  LIG    66      42.180  40.730  16.340  1.00  0.00            
ATOM    863  I2  LIG    66      51.160  40.910  19.040  1.00  0.00            
ATOM    864  I3  LIG    66      44.140  39.060  10.810  1.00  0.00            
ATOM    865  CL  LIG    66      48.610  42.340  13.460  1.00  0.00            
ATOM    866  CL1 LIG    66      50.510  36.380  13.010  1.00  0.00            
ATOM    867  CL2 LIG    66      50.950  41.590  11.470  1.00  0.00            
ATOM    868  CL3 LIG    66      51.900  38.590  11.240  1.00  0.00            
ATOM    869  O   LIG    66      45.340  40.670  16.820  1.00  0.00            
ATOM    870  O1  LIG    66      48.300  41.480  20.430  1.00  0.00            
ATOM    871  O2  LIG    66      42.270  39.870  13.280  1.00  0.00            
ATOM    872  O3  LIG    66      48.950  37.180  16.010  1.00  0.00            
ATOM    873  O4  LIG    66      47.350  36.680  14.470  1.00  0.00            
ATOM    874  C   LIG    66      47.460  40.020  15.020  1.00  0.00            
ATOM    875  C1  LIG    66      47.720  40.400  16.430  1.00  0.00            
ATOM    876  C2  LIG    66      46.170  39.990  14.590  1.00  0.00            
ATOM    877  C3  LIG    66      48.550  39.700  14.090  1.00  0.00            
ATOM    878  C4  LIG    66      46.640  40.700  17.250  1.00  0.00            
ATOM    879  C5  LIG    66      45.060  40.320  15.500  1.00  0.00            
ATOM    880  C6  LIG    66      49.010  40.480  16.980  1.00  0.00            
ATOM    881  H   LIG    66      49.860  40.250  16.360  1.00  0.00            
ATOM    882  C7  LIG    66      48.980  38.370  13.990  1.00  0.00            
ATOM    883  C8  LIG    66      45.830  39.620  13.200  1.00  0.00            
ATOM    884  C9  LIG    66      46.830  41.070  18.600  1.00  0.00            
ATOM    885  C10 LIG    66      49.160  40.690  13.310  1.00  0.00            
ATOM    886  C11 LIG    66      43.770  40.280  15.080  1.00  0.00            
ATOM    887  C12 LIG    66      49.200  40.840  18.310  1.00  0.00            
ATOM    888  C13 LIG    66      48.110  41.140  19.120  1.00  0.00            
ATOM    889  C14 LIG    66      44.570  39.580  12.760  1.00  0.00            
ATOM    890  C15 LIG    66      50.010  38.040  13.110  1.00  0.00            
ATOM    891  C16 LIG    66      43.430  39.910  13.670  1.00  0.00            
ATOM    892  C17 LIG    66      50.190  40.350  12.450  1.00  0.00            
ATOM    893  C18 LIG    66      50.620  39.030  12.340  1.00  0.00            
ATOM    894  C19 LIG    66      48.330  37.340  14.810  1.00  0.00            
ATOM    895  H1  LIG    66      46.630  39.380  12.510  1.00  0.00            
ATOM    896  I   LIG    67      -1.510  46.000  26.520  1.00  0.00            
ATOM    897  I1  LIG    67       3.080  46.000  27.270  1.00  0.00            
ATOM    898  I2  LIG    67      -5.460  46.170  31.140  1.00  0.00            
ATOM    899  I3  LIG    67       5.370  46.190  32.930  1.00  0.00            
ATOM    900  CL  LIG    67      -0.130  48.920  33.060  1.00  0.00            
ATOM    901  CL1 LIG    67      -0.520  43.530  36.240  1.00  0.00            
ATOM    902  CL2 LIG    67      -0.520  48.980  36.180  1.00  0.00            
ATOM    903  CL3 LIG    67      -0.710  46.280  37.790  1.00  0.00            
ATOM    904  O   LIG    67       0.400  46.070  29.000  1.00  0.00            
ATOM    905  O1  LIG    67      -4.270  46.060  28.140  1.00  0.00            
ATOM    906  O2  LIG    67       5.090  46.080  29.740  1.00  0.00            
ATOM    907  O3  LIG    67      -1.360  43.300  32.880  1.00  0.00            
ATOM    908  O4  LIG    67       0.900  43.130  33.070  1.00  0.00            
ATOM    909  C   LIG    67       0.040  46.170  31.830  1.00  0.00            
ATOM    910  C1  LIG    67      -1.110  46.140  30.890  1.00  0.00            
ATOM    911  C2  LIG    67       1.290  46.150  31.310  1.00  0.00            
ATOM    912  C3  LIG    67      -0.150  46.220  33.290  1.00  0.00            
ATOM    913  C4  LIG    67      -0.860  46.100  29.530  1.00  0.00            
ATOM    914  C5  LIG    67       1.500  46.100  29.850  1.00  0.00            
ATOM    915  C6  LIG    67      -2.450  46.160  31.330  1.00  0.00            
ATOM    916  H   LIG    67      -2.660  46.200  32.380  1.00  0.00            
ATOM    917  C7  LIG    67      -0.240  45.020  34.000  1.00  0.00            
ATOM    918  C8  LIG    67       2.490  46.170  32.170  1.00  0.00            
ATOM    919  C9  LIG    67      -1.920  46.070  28.600  1.00  0.00            
ATOM    920  C10 LIG    67      -0.230  47.440  33.960  1.00  0.00            
ATOM    921  C11 LIG    67       2.750  46.080  29.320  1.00  0.00            
ATOM    922  C12 LIG    67      -3.500  46.140  30.410  1.00  0.00            
ATOM    923  C13 LIG    67      -3.230  46.090  29.040  1.00  0.00            
ATOM    924  C14 LIG    67       3.730  46.150  31.680  1.00  0.00            
ATOM    925  C15 LIG    67      -0.410  45.050  35.390  1.00  0.00            
ATOM    926  C16 LIG    67       3.960  46.100  30.200  1.00  0.00            
ATOM    927  C17 LIG    67      -0.410  47.460  35.340  1.00  0.00            
ATOM    928  C18 LIG    67      -0.500  46.260  36.060  1.00  0.00            
ATOM    929  C19 LIG    67      -0.150  43.740  33.290  1.00  0.00            
ATOM    930  H1  LIG    67       2.360  46.210  33.250  1.00  0.00            
ATOM    931  I   LIG    68      16.750  26.590  26.480  1.00  0.00            
ATOM    932  I1  LIG    68      13.170  25.920  23.580  1.00  0.00            
ATOM    933  I2  LIG    68      17.020  31.490  30.070  1.00  0.00            
ATOM    934  I3  LIG    68       8.570  29.920  23.240  1.00  0.00            
ATOM    935  CL  LIG    68      10.940  30.290  28.890  1.00  0.00            
ATOM    936  CL1 LIG    68      12.280  35.600  25.830  1.00  0.00            
ATOM    937  CL2 LIG    68       9.570  32.980  29.780  1.00  0.00            
ATOM    938  CL3 LIG    68      10.240  35.650  28.240  1.00  0.00            
ATOM    939  O   LIG    68      14.100  28.090  25.730  1.00  0.00            
ATOM    940  O1  LIG    68      17.790  28.690  28.640  1.00  0.00            
ATOM    941  O2  LIG    68      10.460  27.380  22.760  1.00  0.00            
ATOM    942  O3  LIG    68      14.720  33.130  25.590  1.00  0.00            
ATOM    943  O4  LIG    68      13.130  32.740  24.010  1.00  0.00            
ATOM    944  C   LIG    68      12.850  30.510  26.560  1.00  0.00            
ATOM    945  C1  LIG    68      14.140  30.060  27.130  1.00  0.00            
ATOM    946  C2  LIG    68      12.250  29.730  25.610  1.00  0.00            
ATOM    947  C3  LIG    68      12.200  31.760  26.990  1.00  0.00            
ATOM    948  C4  LIG    68      14.700  28.870  26.680  1.00  0.00            
ATOM    949  C5  LIG    68      12.880  28.480  25.170  1.00  0.00            
ATOM    950  C6  LIG    68      14.840  30.790  28.110  1.00  0.00            
ATOM    951  H   LIG    68      14.420  31.720  28.470  1.00  0.00            
ATOM    952  C7  LIG    68      12.500  32.940  26.310  1.00  0.00            
ATOM    953  C8  LIG    68      10.970  30.100  25.000  1.00  0.00            
ATOM    954  C9  LIG    68      15.920  28.400  27.180  1.00  0.00            
ATOM    955  C10 LIG    68      11.300  31.770  28.060  1.00  0.00            
ATOM    956  C11 LIG    68      12.310  27.690  24.230  1.00  0.00            
ATOM    957  C12 LIG    68      16.050  30.330  28.620  1.00  0.00            
ATOM    958  C13 LIG    68      16.590  29.130  28.150  1.00  0.00            
ATOM    959  C14 LIG    68      10.370  29.350  24.070  1.00  0.00            
ATOM    960  C15 LIG    68      11.880  34.140  26.700  1.00  0.00            
ATOM    961  C16 LIG    68      11.000  28.070  23.610  1.00  0.00            
ATOM    962  C17 LIG    68      10.700  32.970  28.440  1.00  0.00            
ATOM    963  C18 LIG    68      10.990  34.150  27.770  1.00  0.00            
ATOM    964  C19 LIG    68      13.440  32.920  25.190  1.00  0.00            
ATOM    965  H1  LIG    68      10.480  31.020  25.310  1.00  0.00            
ATOM    966  I   LIG    69      57.170  11.600   3.760  1.00  0.00            
ATOM    967  I1  LIG    69      54.170  15.150   3.560  1.00  0.00            
ATOM    968  I2  LIG    69      63.050  12.520   5.030  1.00  0.00            
ATOM    969  I3  LIG    69      55.970  20.900   4.560  1.00  0.00            
ATOM    970  CL  LIG    69      59.750  17.190   7.680  1.00  0.00            
ATOM    971  CL1 LIG    69      62.970  19.810   2.970  1.00  0.00            
ATOM    972  CL2 LIG    69      62.010  19.290   8.310  1.00  0.00            
ATOM    973  CL3 LIG    69      63.630  20.610   5.960  1.00  0.00            
ATOM    974  O   LIG    69      57.280  14.710   4.130  1.00  0.00            
ATOM    975  O1  LIG    69      60.270  11.040   4.300  1.00  0.00            
ATOM    976  O2  LIG    69      54.190  18.320   3.920  1.00  0.00            
ATOM    977  O3  LIG    69      61.530  16.740   2.210  1.00  0.00            
ATOM    978  O4  LIG    69      59.970  18.370   1.910  1.00  0.00            
ATOM    979  C   LIG    69      59.320  16.610   4.740  1.00  0.00            
ATOM    980  C1  LIG    69      59.610  15.150   4.640  1.00  0.00            
ATOM    981  C2  LIG    69      58.050  17.030   4.540  1.00  0.00            
ATOM    982  C3  LIG    69      60.380  17.580   5.070  1.00  0.00            
ATOM    983  C4  LIG    69      58.560  14.290   4.330  1.00  0.00            
ATOM    984  C5  LIG    69      56.970  16.070   4.220  1.00  0.00            
ATOM    985  C6  LIG    69      60.880  14.610   4.830  1.00  0.00            
ATOM    986  H   LIG    69      61.710  15.270   5.070  1.00  0.00            
ATOM    987  C7  LIG    69      61.090  18.160   4.020  1.00  0.00            
ATOM    988  C8  LIG    69      57.680  18.450   4.620  1.00  0.00            
ATOM    989  C9  LIG    69      58.780  12.900   4.220  1.00  0.00            
ATOM    990  C10 LIG    69      60.650  17.930   6.390  1.00  0.00            
ATOM    991  C11 LIG    69      55.700  16.480   4.010  1.00  0.00            
ATOM    992  C12 LIG    69      61.110  13.240   4.730  1.00  0.00            
ATOM    993  C13 LIG    69      60.050  12.380   4.420  1.00  0.00            
ATOM    994  C14 LIG    69      56.430  18.890   4.420  1.00  0.00            
ATOM    995  C15 LIG    69      62.090  19.100   4.300  1.00  0.00            
ATOM    996  C16 LIG    69      55.330  17.930   4.100  1.00  0.00            
ATOM    997  C17 LIG    69      61.660  18.860   6.660  1.00  0.00            
ATOM    998  C18 LIG    69      62.380  19.440   5.620  1.00  0.00            
ATOM    999  C19 LIG    69      60.790  17.800   2.630  1.00  0.00            
ATOM   1000  H1  LIG    69      58.450  19.180   4.860  1.00  0.00            
ATOM   1001  I   LIG    70      40.530  43.680  13.800  1.00  0.00            
ATOM   1002  I1  LIG    70      39.600  47.620  11.500  1.00  0.00            
ATOM   1003  I2  LIG    70      39.610  38.250  11.220  1.00  0.00            
ATOM   1004  I3  LIG    70      37.420  47.540   5.800  1.00  0.00            
ATOM   1005  CL  LIG    70      40.700  42.410   6.610  1.00  0.00            
ATOM   1006  CL1 LIG    70      34.640  40.840   6.120  1.00  0.00            
ATOM   1007  CL2 LIG    70      39.700  40.830   4.070  1.00  0.00            
ATOM   1008  CL3 LIG    70      36.660  40.040   3.820  1.00  0.00            
ATOM   1009  O   LIG    70      39.430  44.480  10.970  1.00  0.00            
ATOM   1010  O1  LIG    70      40.400  40.510  13.380  1.00  0.00            
ATOM   1011  O2  LIG    70      38.500  48.520   8.650  1.00  0.00            
ATOM   1012  O3  LIG    70      35.750  41.370   9.380  1.00  0.00            
ATOM   1013  O4  LIG    70      35.190  43.370   8.460  1.00  0.00            
ATOM   1014  C   LIG    70      38.570  43.050   8.660  1.00  0.00            
ATOM   1015  C1  LIG    70      39.040  42.350   9.880  1.00  0.00            
ATOM   1016  C2  LIG    70      38.550  44.410   8.660  1.00  0.00            
ATOM   1017  C3  LIG    70      38.120  42.310   7.460  1.00  0.00            
ATOM   1018  C4  LIG    70      39.450  43.110  10.970  1.00  0.00            
ATOM   1019  C5  LIG    70      39.000  45.170   9.840  1.00  0.00            
ATOM   1020  C6  LIG    70      39.100  40.950   9.980  1.00  0.00            
ATOM   1021  H   LIG    70      38.790  40.340   9.150  1.00  0.00            
ATOM   1022  C7  LIG    70      36.780  41.960   7.360  1.00  0.00            
ATOM   1023  C8  LIG    70      38.090  45.170   7.490  1.00  0.00            
ATOM   1024  C9  LIG    70      39.910  42.500  12.150  1.00  0.00            
ATOM   1025  C10 LIG    70      39.020  41.960   6.450  1.00  0.00            
ATOM   1026  C11 LIG    70      38.980  46.520   9.850  1.00  0.00            
ATOM   1027  C12 LIG    70      39.560  40.340  11.150  1.00  0.00            
ATOM   1028  C13 LIG    70      39.970  41.120  12.240  1.00  0.00            
ATOM   1029  C14 LIG    70      38.070  46.510   7.470  1.00  0.00            
ATOM   1030  C15 LIG    70      36.330  41.260   6.230  1.00  0.00            
ATOM   1031  C16 LIG    70      38.520  47.300   8.660  1.00  0.00            
ATOM   1032  C17 LIG    70      38.570  41.260   5.340  1.00  0.00            
ATOM   1033  C18 LIG    70      37.230  40.910   5.220  1.00  0.00            
ATOM   1034  C19 LIG    70      35.840  42.320   8.420  1.00  0.00            
ATOM   1035  H1  LIG    70      37.760  44.640   6.600  1.00  0.00            
ATOM   1036  I   LIG    71      60.230  60.050  -0.970  1.00  0.00            
ATOM   1037  I1  LIG    71      63.260  63.380   0.220  1.00  0.00            
ATOM   1038  I2  LIG    71      59.510  55.080   2.450  1.00  0.00            
ATOM   1039  I3  LIG    71      66.650  62.920   5.280  1.00  0.00            
ATOM   1040  CL  LIG    71      61.480  59.740   6.210  1.00  0.00            
ATOM   1041  CL1 LIG    71      66.260  55.700   5.830  1.00  0.00            
ATOM   1042  CL2 LIG    71      62.390  58.160   8.780  1.00  0.00            
ATOM   1043  CL3 LIG    71      64.790  56.130   8.590  1.00  0.00            
ATOM   1044  O   LIG    71      62.260  60.570   1.360  1.00  0.00            
ATOM   1045  O1  LIG    71      59.150  57.230   0.060  1.00  0.00            
ATOM   1046  O2  LIG    71      65.350  63.980   2.550  1.00  0.00            
ATOM   1047  O3  LIG    71      64.640  56.320   2.810  1.00  0.00            
ATOM   1048  O4  LIG    71      66.180  57.950   3.160  1.00  0.00            
ATOM   1049  C   LIG    71      63.060  59.150   3.700  1.00  0.00            
ATOM   1050  C1  LIG    71      62.030  58.610   2.770  1.00  0.00            
ATOM   1051  C2  LIG    71      63.620  60.350   3.410  1.00  0.00            
ATOM   1052  C3  LIG    71      63.460  58.420   4.910  1.00  0.00            
ATOM   1053  C4  LIG    71      61.690  59.360   1.640  1.00  0.00            
ATOM   1054  C5  LIG    71      63.230  61.100   2.210  1.00  0.00            
ATOM   1055  C6  LIG    71      61.380  57.390   2.970  1.00  0.00            
ATOM   1056  H   LIG    71      61.620  56.790   3.840  1.00  0.00            
ATOM   1057  C7  LIG    71      64.520  57.510   4.830  1.00  0.00            
ATOM   1058  C8  LIG    71      64.650  60.950   4.280  1.00  0.00            
ATOM   1059  C9  LIG    71      60.720  58.900   0.730  1.00  0.00            
ATOM   1060  C10 LIG    71      62.800  58.620   6.130  1.00  0.00            
ATOM   1061  C11 LIG    71      63.780  62.300   1.910  1.00  0.00            
ATOM   1062  C12 LIG    71      60.420  56.930   2.070  1.00  0.00            
ATOM   1063  C13 LIG    71      60.090  57.690   0.950  1.00  0.00            
ATOM   1064  C14 LIG    71      65.220  62.130   4.020  1.00  0.00            
ATOM   1065  C15 LIG    71      64.930  56.810   5.970  1.00  0.00            
ATOM   1066  C16 LIG    71      64.830  62.900   2.800  1.00  0.00            
ATOM   1067  C17 LIG    71      63.210  57.910   7.250  1.00  0.00            
ATOM   1068  C18 LIG    71      64.270  57.010   7.180  1.00  0.00            
ATOM   1069  C19 LIG    71      65.210  57.310   3.550  1.00  0.00            
ATOM   1070  H1  LIG    71      64.950  60.410   5.180  1.00  0.00            
ATOM   1071  OW  SOL    72       2.300   6.280   1.130  1.00  0.00            
ATOM   1072  HW1 SOL    72       1.370   6.260   1.500  1.00  0.00            
ATOM   1073  HW2 SOL    72       2.310   5.890   0.210  1.00  0.00            
ATOM   1074  OW  SOL    73       2.250   2.750   9.960  1.00  0.00            
ATOM   1075  HW1 SOL    73       2.600   2.580  10.880  1.00  0.00            
ATOM   1076  HW2 SOL    73       1.370   2.300   9.840  1.00  0.00            
ATOM   1077  OW  SOL    74       0.190   3.680   6.470  1.00  0.00            
ATOM   1078  HW1 SOL    74      -0.630   4.110   6.860  1.00  0.00            
ATOM   1079  HW2 SOL    74      -0.090   2.950   5.840  1.00  0.00            
ATOM   1080  OW  SOL    75       5.690  12.750  11.650  1.00  0.00            
ATOM   1081  HW1 SOL    75       4.760  12.680  11.280  1.00  0.00            
ATOM   1082  HW2 SOL    75       5.800  13.640  12.090  1.00  0.00            
ATOM   1083  OW  SOL    76      15.550  15.110   7.030  1.00  0.00            
ATOM   1084  HW1 SOL    76      14.980  14.950   7.840  1.00  0.00            
ATOM   1085  HW2 SOL    76      14.960  15.210   6.230  1.00  0.00            
ATOM   1086  OW  SOL    77      11.350   7.030   7.170  1.00  0.00            
ATOM   1087  HW1 SOL    77      11.920   7.810   6.920  1.00  0.00            
ATOM   1088  HW2 SOL    77      10.750   7.290   7.930  1.00  0.00            
ATOM   1089  OW  SOL    78      17.550   6.070   2.310  1.00  0.00            
ATOM   1090  HW1 SOL    78      17.430   5.940   1.320  1.00  0.00            
ATOM   1091  HW2 SOL    78      17.250   5.260   2.800  1.00  0.00            
ATOM   1092  OW  SOL    79       7.680  11.440  10.230  1.00  0.00            
ATOM   1093  HW1 SOL    79       6.900  11.610  10.830  1.00  0.00            
ATOM   1094  HW2 SOL    79       8.020  12.310   9.870  1.00  0.00            
ATOM   1095  OW  SOL    80       8.500   7.980  18.230  1.00  0.00            
ATOM   1096  HW1 SOL    80       8.460   8.740  18.880  1.00  0.00            
ATOM   1097  HW2 SOL    80       8.720   8.340  17.320  1.00  0.00            
ATOM   1098  OW  SOL    81       6.850  10.120   6.650  1.00  0.00            
ATOM   1099  HW1 SOL    81       7.540   9.960   7.350  1.00  0.00            
ATOM   1100  HW2 SOL    81       6.120  10.690   7.030  1.00  0.00            
ATOM   1101  OW  SOL    82       6.860  11.610  18.030  1.00  0.00            
ATOM   1102  HW1 SOL    82       7.460  12.400  18.170  1.00  0.00            
ATOM   1103  HW2 SOL    82       6.000  11.920  17.620  1.00  0.00            
ATOM   1104  OW  SOL    83       3.350  14.350  10.610  1.00  0.00            
ATOM   1105  HW1 SOL    83       2.570  14.040  10.080  1.00  0.00            
ATOM   1106  HW2 SOL    83       3.930  14.930  10.040  1.00  0.00            
ATOM   1107  OW  SOL    84      14.600  15.050  13.390  1.00  0.00            
ATOM   1108  HW1 SOL    84      14.840  15.990  13.650  1.00  0.00            
ATOM   1109  HW2 SOL    84      14.440  14.510  14.210  1.00  0.00            
ATOM   1110  OW  SOL    85       4.380   3.920  14.990  1.00  0.00            
ATOM   1111  HW1 SOL    85       5.200   3.360  15.080  1.00  0.00            
ATOM   1112  HW2 SOL    85       3.570   3.340  15.030  1.00  0.00            
ATOM   1113  OW  SOL    86      16.030   4.470   7.370  1.00  0.00            
ATOM   1114  HW1 SOL    86      15.290   4.930   6.870  1.00  0.00            
ATOM   1115  HW2 SOL    86      16.540   5.150   7.900  1.00  0.00            
ATOM   1116  OW  SOL    87       2.310  17.130   4.830  1.00  0.00            
ATOM   1117  HW1 SOL    87       2.650  17.900   5.370  1.00  0.00            
ATOM   1118  HW2 SOL    87       2.750  17.130   3.930  1.00  0.00            
ATOM   1119  OW  SOL    88      11.270  13.410  16.900  1.00  0.00            
ATOM   1120  HW1 SOL    88      11.740  13.410  17.780  1.00  0.00            
ATOM   1121  HW2 SOL    88      10.790  12.540  16.790  1.00  0.00            
ATOM   1122  OW  SOL    89       2.300  14.340   5.380  1.00  0.00            
ATOM   1123  HW1 SOL    89       2.040  15.300   5.380  1.00  0.00            
ATOM   1124  HW2 SOL    89       1.590  13.800   5.830  1.00  0.00            
ATOM   1125  OW  SOL    90       2.400  10.910   8.860  1.00  0.00            
ATOM   1126  HW1 SOL    90       2.540  10.070   9.380  1.00  0.00            
ATOM   1127  HW2 SOL    90       1.850  11.550   9.410  1.00  0.00            
ATOM   1128  OW  SOL    91       6.200  17.860  14.390  1.00  0.00            
ATOM   1129  HW1 SOL    91       5.280  17.690  14.740  1.00  0.00            
ATOM   1130  HW2 SOL    91       6.480  18.780  14.650  1.00  0.00            
ATOM   1131  OW  SOL    92       6.060   9.640   1.230  1.00  0.00            
ATOM   1132  HW1 SOL    92       6.130  10.480   0.690  1.00  0.00            
ATOM   1133  HW2 SOL    92       6.520   9.770   2.110  1.00  0.00            
ATOM   1134  OW  SOL    93      15.940   1.140  14.800  1.00  0.00            
ATOM   1135  HW1 SOL    93      15.760   1.810  14.080  1.00  0.00            
ATOM   1136  HW2 SOL    93      15.910   1.600  15.690  1.00  0.00            
ATOM   1137  OW  SOL    94       1.220   6.430   5.630  1.00  0.00            
ATOM   1138  HW1 SOL    94       0.770   5.550   5.800  1.00  0.00            
ATOM   1139  HW2 SOL    94       1.210   6.970   6.470  1.00  0.00            
ATOM   1140  OW  SOL    95      18.420  17.670   3.590  1.00  0.00            
ATOM   1141  HW1 SOL    95      18.960  17.380   4.390  1.00  0.00            
ATOM   1142  HW2 SOL    95      18.720  18.570   3.300  1.00  0.00            
ATOM   1143  OW  SOL    96       0.270  15.960   1.170  1.00  0.00            
ATOM   1144  HW1 SOL    96       0.080  15.000   1.380  1.00  0.00            
ATOM   1145  HW2 SOL    96      -0.060  16.540   1.920  1.00  0.00            
ATOM   1146  OW  SOL    97      16.890   9.220   6.120  1.00  0.00            
ATOM   1147  HW1 SOL    97      17.840   8.930   6.200  1.00  0.00            
ATOM   1148  HW2 SOL    97      16.810   9.870   5.370  1.00  0.00            
ATOM   1149  OW  SOL    98       1.130   7.370  15.970  1.00  0.00            
ATOM   1150  HW1 SOL    98       2.010   7.240  16.420  1.00  0.00            
ATOM   1151  HW2 SOL    98       1.000   8.340  15.750  1.00  0.00            
ATOM   1152  OW  SOL    99       6.130  13.650   7.260  1.00  0.00            
ATOM   1153  HW1 SOL    99       5.640  12.780   7.350  1.00  0.00            
ATOM   1154  HW2 SOL    99       5.900  14.080   6.390  1.00  0.00            
ATOM   1155  OW  SOL   100      12.930  12.280  14.230  1.00  0.00            
ATOM   1156  HW1 SOL   100      13.300  11.550  13.650  1.00  0.00            
ATOM   1157  HW2 SOL   100      13.450  12.330  15.080  1.00  0.00            
ATOM   1158  OW  SOL   101       8.090   0.040   5.020  1.00  0.00            
ATOM   1159  HW1 SOL   101       8.490   0.950   4.930  1.00  0.00            
ATOM   1160  HW2 SOL   101       7.090   0.120   5.080  1.00  0.00            
ATOM   1161  OW  SOL   102       1.970   9.760  12.640  1.00  0.00            
ATOM   1162  HW1 SOL   102       2.860   9.310  12.500  1.00  0.00            
ATOM   1163  HW2 SOL   102       1.240   9.110  12.450  1.00  0.00            
ATOM   1164  OW  SOL   103      15.250   9.990   1.900  1.00  0.00            
ATOM   1165  HW1 SOL   103      14.620   9.230   2.030  1.00  0.00            
ATOM   1166  HW2 SOL   103      15.730  10.170   2.760  1.00  0.00            
ATOM   1167  OW  SOL   104      11.870  17.920  16.160  1.00  0.00            
ATOM   1168  HW1 SOL   104      12.110  18.520  15.400  1.00  0.00            
ATOM   1169  HW2 SOL   104      11.940  16.970  15.860  1.00  0.00            
ATOM   1170  OW  SOL   105       3.170   2.510  18.010  1.00  0.00            
ATOM   1171  HW1 SOL   105       3.880   3.220  18.070  1.00  0.00            
ATOM   1172  HW2 SOL   105       2.290   2.900  18.290  1.00  0.00            
ATOM   1173  OW  SOL   106      14.660  14.170   9.530  1.00  0.00            
ATOM   1174  HW1 SOL   106      14.070  14.230  10.330  1.00  0.00            
ATOM   1175  HW2 SOL   106      14.510  13.290   9.070  1.00  0.00            
ATOM   1176  OW  SOL   107      16.670  17.140   5.720  1.00  0.00            
ATOM   1177  HW1 SOL   107      16.260  16.910   4.840  1.00  0.00            
ATOM   1178  HW2 SOL   107      16.490  16.400   6.370  1.00  0.00            
ATOM   1179  OW  SOL   108       5.980   7.290   2.700  1.00  0.00            
ATOM   1180  HW1 SOL   108       6.220   7.980   2.020  1.00  0.00            
ATOM   1181  HW2 SOL   108       5.200   7.620   3.240  1.00  0.00            
ATOM   1182  OW  SOL   109      12.810   3.450   9.440  1.00  0.00            
ATOM   1183  HW1 SOL   109      11.950   2.950   9.310  1.00  0.00            
ATOM   1184  HW2 SOL   109      13.430   2.910  10.000  1.00  0.00            
ATOM   1185  OW  SOL   110      15.760  16.620   3.070  1.00  0.00            
ATOM   1186  HW1 SOL   110      16.650  17.080   3.100  1.00  0.00            
ATOM   1187  HW2 SOL   110      15.550  16.380   2.120  1.00  0.00            
ATOM   1188  OW  SOL   111       8.070   6.050  14.650  1.00  0.00            
ATOM   1189  HW1 SOL   111       7.600   6.020  15.540  1.00  0.00            
ATOM   1190  HW2 SOL   111       7.560   5.500  13.990  1.00  0.00            
ATOM   1191  OW  SOL   112      13.940   4.690  16.740  1.00  0.00            
ATOM   1192  HW1 SOL   112      13.740   5.120  17.620  1.00  0.00            
ATOM   1193  HW2 SOL   112      14.720   4.070  16.830  1.00  0.00            
ATOM   1194  OW  SOL   113       9.910   4.100  12.420  1.00  0.00            
ATOM   1195  HW1 SOL   113       9.140   4.440  12.960  1.00  0.00            
ATOM   1196  HW2 SOL   113       9.570   3.590  11.630  1.00  0.00            
ATOM   1197  OW  SOL   114      10.410   7.010   4.290  1.00  0.00            
ATOM   1198  HW1 SOL   114      10.670   6.970   5.250  1.00  0.00            
ATOM   1199  HW2 SOL   114       9.560   6.500   4.150  1.00  0.00            
ATOM   1200  OW  SOL   115       0.760   8.110   7.890  1.00  0.00            
ATOM   1201  HW1 SOL   115       1.750   7.990   7.980  1.00  0.00            
ATOM   1202  HW2 SOL   115       0.520   9.060   8.100  1.00  0.00            
ATOM   1203  OW  SOL   116       1.300  18.210  15.710  1.00  0.00            
ATOM   1204  HW1 SOL   116       1.200  18.060  16.700  1.00  0.00            
ATOM   1205  HW2 SOL   116       0.440  18.570  15.350  1.00  0.00            
ATOM   1206  OW  SOL   117       8.650   3.480   1.950  1.00  0.00            
ATOM   1207  HW1 SOL   117       9.240   4.110   1.460  1.00  0.00            
ATOM   1208  HW2 SOL   117       8.840   2.540   1.660  1.00  0.00            
ATOM   1209  OW  SOL   118      17.190   5.850  18.310  1.00  0.00            
ATOM   1210  HW1 SOL   118      16.930   6.740  17.950  1.00  0.00            
ATOM   1211  HW2 SOL   118      17.170   5.170  17.580  1.00  0.00            
ATOM   1212  OW  SOL   119      13.620  11.440   5.450  1.00  0.00            
ATOM   1213  HW1 SOL   119      14.450  11.150   4.970  1.00  0.00            
ATOM   1214  HW2 SOL   119      13.130  12.110   4.890  1.00  0.00            
ATOM   1215  OW  SOL   120       5.500   1.960   8.850  1.00  0.00            
ATOM   1216  HW1 SOL   120       5.450   1.910   9.850  1.00  0.00            
ATOM   1217  HW2 SOL   120       5.520   2.920   8.560  1.00  0.00            
ATOM   1218  OW  SOL   121      10.080  14.560   4.770  1.00  0.00            
ATOM   1219  HW1 SOL   121       9.620  15.280   4.250  1.00  0.00            
ATOM   1220  HW2 SOL   121      10.040  14.760   5.750  1.00  0.00            
ATOM   1221  OW  SOL   122       3.510  18.010   8.530  1.00  0.00            
ATOM   1222  HW1 SOL   122       4.010  17.150   8.590  1.00  0.00            
ATOM   1223  HW2 SOL   122       4.160  18.780   8.500  1.00  0.00            
ATOM   1224  OW  SOL   123      17.950  10.660   8.730  1.00  0.00            
ATOM   1225  HW1 SOL   123      17.330  10.510   7.970  1.00  0.00            
ATOM   1226  HW2 SOL   123      17.430  10.770   9.580  1.00  0.00            
ATOM   1227  OW  SOL   124      12.270  15.500  15.060  1.00  0.00            
ATOM   1228  HW1 SOL   124      12.330  14.730  15.700  1.00  0.00            
ATOM   1229  HW2 SOL   124      11.750  15.240  14.260  1.00  0.00            
ATOM   1230  OW  SOL   125       3.210   9.430   2.420  1.00  0.00            
ATOM   1231  HW1 SOL   125       4.030   9.820   2.000  1.00  0.00            
ATOM   1232  HW2 SOL   125       2.940   8.610   1.930  1.00  0.00            
ATOM   1233  OW  SOL   126      14.580   7.350   7.280  1.00  0.00            
ATOM   1234  HW1 SOL   126      14.530   6.700   8.030  1.00  0.00            
ATOM   1235  HW2 SOL   126      15.380   7.940   7.410  1.00  0.00            
ATOM   1236  OW  SOL   127       4.610  12.660  17.270  1.00  0.00            
ATOM   1237  HW1 SOL   127       4.110  12.670  16.410  1.00  0.00            
ATOM   1238  HW2 SOL   127       3.980  12.480  18.030  1.00  0.00            
ATOM   1239  OW  SOL   128      11.110  17.760   2.370  1.00  0.00            
ATOM   1240  HW1 SOL   128      10.510  17.140   2.870  1.00  0.00            
ATOM   1241  HW2 SOL   128      11.420  17.320   1.520  1.00  0.00            
ATOM   1242  OW  SOL   129       2.020   2.850  14.980  1.00  0.00            
ATOM   1243  HW1 SOL   129       1.220   3.450  14.850  1.00  0.00            
ATOM   1244  HW2 SOL   129       1.920   2.360  15.840  1.00  0.00            
ATOM   1245  OW  SOL   130      16.320  13.770   0.810  1.00  0.00            
ATOM   1246  HW1 SOL   130      16.000  14.710   0.710  1.00  0.00            
ATOM   1247  HW2 SOL   130      15.560  13.140   0.690  1.00  0.00            
ATOM   1248  OW  SOL   131       4.640  17.430   3.230  1.00  0.00            
ATOM   1249  HW1 SOL   131       4.970  17.820   4.090  1.00  0.00            
ATOM   1250  HW2 SOL   131       5.400  17.360   2.580  1.00  0.00            
ATOM   1251  OW  SOL   132      14.000   1.070   4.260  1.00  0.00            
ATOM   1252  HW1 SOL   132      13.760   0.700   3.360  1.00  0.00            
ATOM   1253  HW2 SOL   132      14.990   1.230   4.300  1.00  0.00            
ATOM   1254  OW  SOL   133       2.490  17.850  12.410  1.00  0.00            
ATOM   1255  HW1 SOL   133       3.060  17.200  12.910  1.00  0.00            
ATOM   1256  HW2 SOL   133       2.330  17.520  11.480  1.00  0.00            
ATOM   1257  OW  SOL   134       9.400  16.980   9.040  1.00  0.00            
ATOM   1258  HW1 SOL   134      10.200  16.410   9.250  1.00  0.00            
ATOM   1259  HW2 SOL   134       8.910  16.580   8.270  1.00  0.00            
ATOM   1260  OW  SOL   135       3.820   7.000   4.800  1.00  0.00            
ATOM   1261  HW1 SOL   135       4.270   6.100   4.770  1.00  0.00            
ATOM   1262  HW2 SOL   135       2.880   6.890   5.130  1.00  0.00            
ATOM   1263  OW  SOL   136      15.470   2.220  17.290  1.00  0.00            
ATOM   1264  HW1 SOL   136      15.420   2.590  18.210  1.00  0.00            
ATOM   1265  HW2 SOL   136      14.750   1.530  17.170  1.00  0.00            
ATOM   1266  OW  SOL   137       6.140   1.220   1.170  1.00  0.00            
ATOM   1267  HW1 SOL   137       7.120   1.000   1.240  1.00  0.00            
ATOM   1268  HW2 SOL   137       5.830   1.050   0.240  1.00  0.00            
ATOM   1269  OW  SOL   138       7.810   2.640  17.490  1.00  0.00            
ATOM   1270  HW1 SOL   138       8.480   2.030  17.920  1.00  0.00            
ATOM   1271  HW2 SOL   138       7.080   2.830  18.140  1.00  0.00            
ATOM   1272  OW  SOL   139       8.880  15.140  11.950  1.00  0.00            
ATOM   1273  HW1 SOL   139       8.650  14.890  11.010  1.00  0.00            
ATOM   1274  HW2 SOL   139       9.490  14.450  12.340  1.00  0.00            
ATOM   1275  OW  SOL   140      13.510   5.900  14.330  1.00  0.00            
ATOM   1276  HW1 SOL   140      13.790   5.470  15.180  1.00  0.00            
ATOM   1277  HW2 SOL   140      13.760   6.860  14.340  1.00  0.00            
ATOM   1278  OW  SOL   141       8.030  14.020   9.240  1.00  0.00            
ATOM   1279  HW1 SOL   141       8.930  14.160   8.820  1.00  0.00            
ATOM   1280  HW2 SOL   141       7.320  14.040   8.530  1.00  0.00            
ATOM   1281  OW  SOL   142       9.220   5.030   8.990  1.00  0.00            
ATOM   1282  HW1 SOL   142       8.970   4.940   8.030  1.00  0.00            
ATOM   1283  HW2 SOL   142       9.700   4.210   9.300  1.00  0.00            
ATOM   1284  OW  SOL   143       5.390   0.640   5.120  1.00  0.00            
ATOM   1285  HW1 SOL   143       4.580   0.650   5.700  1.00  0.00            
ATOM   1286  HW2 SOL   143       5.420   1.470   4.570  1.00  0.00            
ATOM   1287  OW  SOL   144      14.340  11.880   0.410  1.00  0.00            
ATOM   1288  HW1 SOL   144      14.660  11.120   0.980  1.00  0.00            
ATOM   1289  HW2 SOL   144      13.420  12.150   0.710  1.00  0.00            
ATOM   1290  OW  SOL   145       2.970   0.350   1.710  1.00  0.00            
ATOM   1291  HW1 SOL   145       3.460   1.190   1.500  1.00  0.00            
ATOM   1292  HW2 SOL   145       3.590  -0.300   2.160  1.00  0.00            
ATOM   1293  OW  SOL   146       9.350   2.360   4.800  1.00  0.00            
ATOM   1294  HW1 SOL   146       8.870   2.770   4.020  1.00  0.00            
ATOM   1295  HW2 SOL   146      10.340   2.340   4.610  1.00  0.00            
ATOM   1296  OW  SOL   147      10.760   6.830  14.640  1.00  0.00            
ATOM   1297  HW1 SOL   147       9.960   6.220  14.670  1.00  0.00            
ATOM   1298  HW2 SOL   147      11.570   6.300  14.400  1.00  0.00            
ATOM   1299  OW  SOL   148      12.270  15.700   7.930  1.00  0.00            
ATOM   1300  HW1 SOL   148      12.480  16.440   7.280  1.00  0.00            
ATOM   1301  HW2 SOL   148      12.950  15.700   8.660  1.00  0.00            
ATOM   1302  OW  SOL   149       4.590  11.520   7.410  1.00  0.00            
ATOM   1303  HW1 SOL   149       3.880  11.250   8.060  1.00  0.00            
ATOM   1304  HW2 SOL   149       4.330  11.240   6.480  1.00  0.00            
ATOM   1305  OW  SOL   150      12.710  17.970   5.910  1.00  0.00            
ATOM   1306  HW1 SOL   150      13.150  18.610   5.270  1.00  0.00            
ATOM   1307  HW2 SOL   150      12.210  18.490   6.610  1.00  0.00            
ATOM   1308  OW  SOL   151      10.320   5.490   0.160  1.00  0.00            
ATOM   1309  HW1 SOL   151       9.910   6.310  -0.230  1.00  0.00            
ATOM   1310  HW2 SOL   151      10.960   5.750   0.890  1.00  0.00            
ATOM   1311  OW  SOL   152       0.780   5.560  13.860  1.00  0.00            
ATOM   1312  HW1 SOL   152       1.700   5.550  13.450  1.00  0.00            
ATOM   1313  HW2 SOL   152       0.720   6.300  14.530  1.00  0.00            
ATOM   1314  OW  SOL   153       5.610   2.220  11.470  1.00  0.00            
ATOM   1315  HW1 SOL   153       5.990   1.380  11.840  1.00  0.00            
ATOM   1316  HW2 SOL   153       4.730   2.410  11.910  1.00  0.00            
ATOM   1317  OW  SOL   154       8.660   4.540   6.420  1.00  0.00            
ATOM   1318  HW1 SOL   154       8.340   5.260   5.800  1.00  0.00            
ATOM   1319  HW2 SOL   154       8.900   3.730   5.890  1.00  0.00            
ATOM   1320  OW  SOL   155      10.170   0.390   7.530  1.00  0.00            
ATOM   1321  HW1 SOL   155       9.450   0.440   6.840  1.00  0.00            
ATOM   1322  HW2 SOL   155       9.930  -0.300   8.220  1.00  0.00            
ATOM   1323  OW  SOL   156      14.290  11.730   8.670  1.00  0.00            
ATOM   1324  HW1 SOL   156      13.740  10.890   8.600  1.00  0.00            
ATOM   1325  HW2 SOL   156      14.550  12.020   7.750  1.00  0.00            
ATOM   1326  OW  SOL   157      14.660   5.900   9.920  1.00  0.00            
ATOM   1327  HW1 SOL   157      14.360   4.950   9.990  1.00  0.00            
ATOM   1328  HW2 SOL   157      15.390   6.060  10.580  1.00  0.00            
ATOM   1329  OW  SOL   158      18.570   8.330   3.770  1.00  0.00            
ATOM   1330  HW1 SOL   158      18.990   7.690   4.410  1.00  0.00            
ATOM   1331  HW2 SOL   158      18.190   7.820   2.990  1.00  0.00            
ATOM   1332  OW  SOL   159       4.880  13.850   1.740  1.00  0.00            
ATOM   1333  HW1 SOL   159       4.010  13.700   2.210  1.00  0.00            
ATOM   1334  HW2 SOL   159       4.710  14.110   0.790  1.00  0.00            
ATOM   1335  OW  SOL   160      16.640  12.800   6.570  1.00  0.00            
ATOM   1336  HW1 SOL   160      17.630  12.880   6.710  1.00  0.00            
ATOM   1337  HW2 SOL   160      16.190  13.640   6.880  1.00  0.00            
ATOM   1338  OW  SOL   161      13.900   5.750   0.780  1.00  0.00            
ATOM   1339  HW1 SOL   161      13.360   5.540   1.590  1.00  0.00            
ATOM   1340  HW2 SOL   161      14.810   5.340   0.870  1.00  0.00            
ATOM   1341  OW  SOL   162       5.270   2.560   3.280  1.00  0.00            
ATOM   1342  HW1 SOL   162       5.540   1.970   2.530  1.00  0.00            
ATOM   1343  HW2 SOL   162       5.270   3.510   2.970  1.00  0.00            
ATOM   1344  OW  SOL   163      17.540  12.230  15.880  1.00  0.00            
ATOM   1345  HW1 SOL   163      18.450  11.840  15.750  1.00  0.00            
ATOM   1346  HW2 SOL   163      17.620  13.190  16.120  1.00  0.00            
ATOM   1347  OW  SOL   164      10.640  13.470  13.400  1.00  0.00            
ATOM   1348  HW1 SOL   164       9.840  13.240  13.950  1.00  0.00            
ATOM   1349  HW2 SOL   164      11.470  13.210  13.890  1.00  0.00            
ATOM   1350  OW  SOL   165      15.920  16.290  16.250  1.00  0.00            
ATOM   1351  HW1 SOL   165      16.190  16.630  15.350  1.00  0.00            
ATOM   1352  HW2 SOL   165      16.710  15.910  16.710  1.00  0.00            
ATOM   1353  OW  SOL   166      11.110  11.950  11.000  1.00  0.00            
ATOM   1354  HW1 SOL   166      10.710  12.390  11.810  1.00  0.00            
ATOM   1355  HW2 SOL   166      10.700  12.320  10.170  1.00  0.00            
ATOM   1356  OW  SOL   167      16.380  10.990  10.790  1.00  0.00            
ATOM   1357  HW1 SOL   167      16.430  11.800  11.380  1.00  0.00            
ATOM   1358  HW2 SOL   167      15.520  11.010  10.280  1.00  0.00            
ATOM   1359  OW  SOL   168       9.150   0.890  14.020  1.00  0.00            
ATOM   1360  HW1 SOL   168       9.400   0.690  13.070  1.00  0.00            
ATOM   1361  HW2 SOL   168       9.870   1.450  14.440  1.00  0.00            
ATOM   1362  OW  SOL   169       9.800  11.160  17.190  1.00  0.00            
ATOM   1363  HW1 SOL   169       8.810  11.220  17.290  1.00  0.00            
ATOM   1364  HW2 SOL   169      10.030  10.360  16.630  1.00  0.00            
ATOM   1365  OW  SOL   170       7.050  10.500   3.680  1.00  0.00            
ATOM   1366  HW1 SOL   170       6.910  10.570   4.670  1.00  0.00            
ATOM   1367  HW2 SOL   170       7.890   9.990   3.500  1.00  0.00            
ATOM   1368  OW  SOL   171       4.100   8.130  12.510  1.00  0.00            
ATOM   1369  HW1 SOL   171       4.960   8.250  13.010  1.00  0.00            
ATOM   1370  HW2 SOL   171       3.680   7.260  12.780  1.00  0.00            
ATOM   1371  OW  SOL   172      12.740   3.860  12.620  1.00  0.00            
ATOM   1372  HW1 SOL   172      12.950   4.600  13.260  1.00  0.00            
ATOM   1373  HW2 SOL   172      11.850   4.030  12.190  1.00  0.00            
ATOM   1374  OW  SOL   173       0.640  15.640  13.310  1.00  0.00            
ATOM   1375  HW1 SOL   173       0.180  16.460  12.970  1.00  0.00            
ATOM   1376  HW2 SOL   173       1.620  15.830  13.400  1.00  0.00            
ATOM   1377  OW  SOL   174       3.670  11.000   5.010  1.00  0.00            
ATOM   1378  HW1 SOL   174       3.600  11.830   4.450  1.00  0.00            
ATOM   1379  HW2 SOL   174       3.710  10.200   4.410  1.00  0.00            
ATOM   1380  OW  SOL   175       5.660   5.370   8.650  1.00  0.00            
ATOM   1381  HW1 SOL   175       5.780   6.030   7.910  1.00  0.00            
ATOM   1382  HW2 SOL   175       6.120   5.710   9.480  1.00  0.00            
ATOM   1383  OW  SOL   176      12.520  13.480   3.880  1.00  0.00            
ATOM   1384  HW1 SOL   176      13.020  14.250   4.280  1.00  0.00            
ATOM   1385  HW2 SOL   176      11.570  13.500   4.200  1.00  0.00            
ATOM   1386  OW  SOL   177      12.720  14.450  11.420  1.00  0.00            
ATOM   1387  HW1 SOL   177      13.190  14.580  12.290  1.00  0.00            
ATOM   1388  HW2 SOL   177      12.060  13.710  11.510  1.00  0.00            
ATOM   1389  OW  SOL   178      15.820   6.390   4.720  1.00  0.00            
ATOM   1390  HW1 SOL   178      15.510   7.000   5.450  1.00  0.00            
ATOM   1391  HW2 SOL   178      16.320   6.910   4.030  1.00  0.00            
ATOM   1392  OW  SOL   179       3.540  15.100  13.290  1.00  0.00            
ATOM   1393  HW1 SOL   179       3.330  14.660  12.420  1.00  0.00            
ATOM   1394  HW2 SOL   179       4.510  15.360  13.320  1.00  0.00            
ATOM   1395  OW  SOL   180       4.020   7.510  15.980  1.00  0.00            
ATOM   1396  HW1 SOL   180       4.700   8.060  15.510  1.00  0.00            
ATOM   1397  HW2 SOL   180       4.420   6.630  16.250  1.00  0.00            
ATOM   1398  OW  SOL   181      15.870   7.790  16.700  1.00  0.00            
ATOM   1399  HW1 SOL   181      14.950   8.170  16.650  1.00  0.00            
ATOM   1400  HW2 SOL   181      16.470   8.260  16.050  1.00  0.00            
ATOM   1401  OW  SOL   182      10.130   1.050  17.700  1.00  0.00            
ATOM   1402  HW1 SOL   182      10.190   1.900  17.180  1.00  0.00            
ATOM   1403  HW2 SOL   182      10.450   0.290  17.130  1.00  0.00            
ATOM   1404  OW  SOL   183       5.040   0.500  17.400  1.00  0.00            
ATOM   1405  HW1 SOL   183       4.620  -0.070  16.700  1.00  0.00            
ATOM   1406  HW2 SOL   183       4.380   1.190  17.720  1.00  0.00            
ATOM   1407  OW  SOL   184       5.730   8.700  10.290  1.00  0.00            
ATOM   1408  HW1 SOL   184       6.170   9.590  10.200  1.00  0.00            
ATOM   1409  HW2 SOL   184       5.100   8.700  11.060  1.00  0.00            
ATOM   1410  OW  SOL   185      13.600   8.620  10.450  1.00  0.00            
ATOM   1411  HW1 SOL   185      12.850   8.620   9.790  1.00  0.00            
ATOM   1412  HW2 SOL   185      13.970   7.700  10.540  1.00  0.00            
ATOM   1413  OW  SOL   186      12.090   5.250   2.750  1.00  0.00            
ATOM   1414  HW1 SOL   186      12.220   4.410   3.290  1.00  0.00            
ATOM   1415  HW2 SOL   186      11.800   5.990   3.350  1.00  0.00            
ATOM   1416  OW  SOL   187       3.070   2.130  12.310  1.00  0.00            
ATOM   1417  HW1 SOL   187       2.840   2.500  13.210  1.00  0.00            
ATOM   1418  HW2 SOL   187       2.770   1.180  12.250  1.00  0.00            
ATOM   1419  OW  SOL   188       0.370  13.100  12.820  1.00  0.00            
ATOM   1420  HW1 SOL   188       0.900  12.610  13.500  1.00  0.00            
ATOM   1421  HW2 SOL   188       0.590  14.080  12.870  1.00  0.00            
ATOM   1422  OW  SOL   189       7.320   6.340  10.640  1.00  0.00            
ATOM   1423  HW1 SOL   189       7.910   6.080   9.880  1.00  0.00            
ATOM   1424  HW2 SOL   189       7.040   7.300  10.530  1.00  0.00            
ATOM   1425  OW  SOL   190      17.280   9.350  18.540  1.00  0.00            
ATOM   1426  HW1 SOL   190      16.820   9.280  17.650  1.00  0.00            
ATOM   1427  HW2 SOL   190      16.660   9.790  19.200  1.00  0.00            
ATOM   1428  OW  SOL   191       3.070   0.630   6.180  1.00  0.00            
ATOM   1429  HW1 SOL   191       2.960   1.570   6.510  1.00  0.00            
ATOM   1430  HW2 SOL   191       3.020   0.000   6.950  1.00  0.00            
ATOM   1431  OW  SOL   192      16.220   3.670   3.740  1.00  0.00            
ATOM   1432  HW1 SOL   192      16.240   2.910   4.380  1.00  0.00            
ATOM   1433  HW2 SOL   192      15.740   4.440   4.140  1.00  0.00            
ATOM   1434  OW  SOL   193      10.230   7.660   9.660  1.00  0.00            
ATOM   1435  HW1 SOL   193      10.380   7.870  10.620  1.00  0.00            
ATOM   1436  HW2 SOL   193       9.930   6.710   9.570  1.00  0.00            
ATOM   1437  OW  SOL   194       9.800  15.730  17.000  1.00  0.00            
ATOM   1438  HW1 SOL   194       9.600  16.170  16.120  1.00  0.00            
ATOM   1439  HW2 SOL   194      10.190  14.820  16.840  1.00  0.00            
ATOM   1440  OW  SOL   195      18.590  15.180  16.050  1.00  0.00            
ATOM   1441  HW1 SOL   195      18.730  15.450  15.100  1.00  0.00            
ATOM   1442  HW2 SOL   195      19.420  15.400  16.580  1.00  0.00            
ATOM   1443  OW  SOL   196       3.500   8.980  18.040  1.00  0.00            
ATOM   1444  HW1 SOL   196       4.260   9.420  18.520  1.00  0.00            
ATOM   1445  HW2 SOL   196       3.850   8.510  17.220  1.00  0.00            
ATOM   1446  OW  SOL   197      15.400   2.740   1.250  1.00  0.00            
ATOM   1447  HW1 SOL   197      14.790   1.990   1.480  1.00  0.00            
ATOM   1448  HW2 SOL   197      15.620   3.260   2.080  1.00  0.00            
ATOM   1449  OW  SOL   198      13.030   8.380   0.420  1.00  0.00            
ATOM   1450  HW1 SOL   198      13.370   7.450   0.570  1.00  0.00            
ATOM   1451  HW2 SOL   198      13.210   8.650  -0.530  1.00  0.00            
ATOM   1452  OW  SOL   199      10.680  13.330   8.490  1.00  0.00            
ATOM   1453  HW1 SOL   199      10.750  12.490   7.940  1.00  0.00            
ATOM   1454  HW2 SOL   199      11.300  14.020   8.130  1.00  0.00            
ATOM   1455  OW  SOL   200       3.190   8.100   9.490  1.00  0.00            
ATOM   1456  HW1 SOL   200       4.120   8.460   9.540  1.00  0.00            
ATOM   1457  HW2 SOL   200       3.130   7.250  10.010  1.00  0.00            
ATOM   1458  OW  SOL   201       3.390   5.090  10.060  1.00  0.00            
ATOM   1459  HW1 SOL   201       2.870   4.260   9.890  1.00  0.00            
ATOM   1460  HW2 SOL   201       4.160   5.140   9.420  1.00  0.00            
ATOM   1461  OW  SOL   202      11.380   3.800  16.780  1.00  0.00            
ATOM   1462  HW1 SOL   202      10.930   4.430  17.420  1.00  0.00            
ATOM   1463  HW2 SOL   202      12.310   4.110  16.610  1.00  0.00            
ATOM   1464  OW  SOL   203      11.600   2.070  14.770  1.00  0.00            
ATOM   1465  HW1 SOL   203      11.600   2.710  15.540  1.00  0.00            
ATOM   1466  HW2 SOL   203      11.880   2.550  13.940  1.00  0.00            
ATOM   1467  OW  SOL   204       0.080  13.260   2.000  1.00  0.00            
ATOM   1468  HW1 SOL   204      -0.850  13.470   1.690  1.00  0.00            
ATOM   1469  HW2 SOL   204       0.180  12.270   2.130  1.00  0.00            
ATOM   1470  OW  SOL   205       0.880  18.010   9.270  1.00  0.00            
ATOM   1471  HW1 SOL   205       0.460  17.150   9.000  1.00  0.00            
ATOM   1472  HW2 SOL   205       1.820  18.040   8.930  1.00  0.00            
ATOM   1473  OW  SOL   206       5.040  15.680   9.100  1.00  0.00            
ATOM   1474  HW1 SOL   206       5.700  16.420   9.190  1.00  0.00            
ATOM   1475  HW2 SOL   206       5.480  14.890   8.680  1.00  0.00            
ATOM   1476  OW  SOL   207      10.020   7.960  12.380  1.00  0.00            
ATOM   1477  HW1 SOL   207      10.430   7.640  13.240  1.00  0.00            
ATOM   1478  HW2 SOL   207       9.060   7.690  12.350  1.00  0.00            
ATOM   1479  OW  SOL   208       0.400   5.440  11.140  1.00  0.00            
ATOM   1480  HW1 SOL   208       1.250   5.110  10.730  1.00  0.00            
ATOM   1481  HW2 SOL   208       0.530   5.590  12.120  1.00  0.00            
ATOM   1482  OW  SOL   209       1.890   5.200  17.220  1.00  0.00            
ATOM   1483  HW1 SOL   209       2.480   4.800  16.520  1.00  0.00            
ATOM   1484  HW2 SOL   209       1.310   5.910  16.810  1.00  0.00            
ATOM   1485  OW  SOL   210      13.690   9.500  16.600  1.00  0.00            
ATOM   1486  HW1 SOL   210      14.080  10.390  16.800  1.00  0.00            
ATOM   1487  HW2 SOL   210      13.790   9.300  15.630  1.00  0.00            
ATOM   1488  OW  SOL   211       8.150   5.720   3.250  1.00  0.00            
ATOM   1489  HW1 SOL   211       8.220   4.830   2.790  1.00  0.00            
ATOM   1490  HW2 SOL   211       7.210   6.060   3.170  1.00  0.00            
ATOM   1491  OW  SOL   212      16.570   6.040  12.060  1.00  0.00            
ATOM   1492  HW1 SOL   212      16.190   5.350  12.680  1.00  0.00            
ATOM   1493  HW2 SOL   212      17.390   5.680  11.620  1.00  0.00            
ATOM   1494  OW  SOL   213       2.520  15.640  17.440  1.00  0.00            
ATOM   1495  HW1 SOL   213       2.220  16.210  18.200  1.00  0.00            
ATOM   1496  HW2 SOL   213       2.450  14.670  17.700  1.00  0.00            
ATOM   1497  OW  SOL   214       6.710   4.640  12.690  1.00  0.00            
ATOM   1498  HW1 SOL   214       6.370   3.750  12.390  1.00  0.00            
ATOM   1499  HW2 SOL   214       6.970   5.180  11.890  1.00  0.00            
ATOM   1500  OW  SOL   215       9.300  16.780  14.650  1.00  0.00            
ATOM   1501  HW1 SOL   215       9.060  16.600  13.700  1.00  0.00            
ATOM   1502  HW2 SOL   215       9.600  17.720  14.750  1.00  0.00            
ATOM   1503  OW  SOL   216       4.730   5.000   1.910  1.00  0.00            
ATOM   1504  HW1 SOL   216       5.340   5.800   1.950  1.00  0.00            
ATOM   1505  HW2 SOL   216       3.780   5.310   1.980  1.00  0.00            
ATOM   1506  OW  SOL   217       1.590  11.370  14.660  1.00  0.00            
ATOM   1507  HW1 SOL   217       1.810  10.760  15.420  1.00  0.00            
ATOM   1508  HW2 SOL   217       1.690  10.880  13.800  1.00  0.00            
ATOM   1509  OW  SOL   218      13.470  10.590  12.340  1.00  0.00            
ATOM   1510  HW1 SOL   218      13.710   9.960  11.600  1.00  0.00            
ATOM   1511  HW2 SOL   218      12.570  10.990  12.160  1.00  0.00            
ATOM   1512  OW  SOL   219      13.020   8.550   3.090  1.00  0.00            
ATOM   1513  HW1 SOL   219      12.160   8.240   3.510  1.00  0.00            
ATOM   1514  HW2 SOL   219      12.980   8.410   2.100  1.00  0.00            
ATOM   1515  OW  SOL   220      17.590  17.470  11.540  1.00  0.00            
ATOM   1516  HW1 SOL   220      18.200  17.770  10.810  1.00  0.00            
ATOM   1517  HW2 SOL   220      17.210  16.580  11.320  1.00  0.00            
ATOM   1518  OW  SOL   221      12.520  17.310  11.280  1.00  0.00            
ATOM   1519  HW1 SOL   221      13.360  17.360  10.740  1.00  0.00            
ATOM   1520  HW2 SOL   221      12.290  16.350  11.460  1.00  0.00            
ATOM   1521  OW  SOL   222       0.830  12.580  10.220  1.00  0.00            
ATOM   1522  HW1 SOL   222       0.780  12.570  11.220  1.00  0.00            
ATOM   1523  HW2 SOL   222       0.000  12.170   9.840  1.00  0.00            
ATOM   1524  OW  SOL   223       6.880  16.620  17.160  1.00  0.00            
ATOM   1525  HW1 SOL   223       6.320  17.430  17.250  1.00  0.00            
ATOM   1526  HW2 SOL   223       7.400  16.660  16.300  1.00  0.00            
ATOM   1527  OW  SOL   224       9.030   0.860   1.330  1.00  0.00            
ATOM   1528  HW1 SOL   224       9.540   0.870   0.470  1.00  0.00            
ATOM   1529  HW2 SOL   224       9.590   0.440   2.040  1.00  0.00            
ATOM   1530  OW  SOL   225      17.260   1.350   5.230  1.00  0.00            
ATOM   1531  HW1 SOL   225      17.990   1.180   4.560  1.00  0.00            
ATOM   1532  HW2 SOL   225      16.950   0.480   5.610  1.00  0.00            
ATOM   1533  OW  SOL   226      13.880  15.730   4.770  1.00  0.00            
ATOM   1534  HW1 SOL   226      14.550  15.850   4.030  1.00  0.00            
ATOM   1535  HW2 SOL   226      13.480  16.620   5.000  1.00  0.00            
ATOM   1536  OW  SOL   227       1.300  17.940  18.510  1.00  0.00            
ATOM   1537  HW1 SOL   227       0.890  17.200  19.040  1.00  0.00            
ATOM   1538  HW2 SOL   227       1.940  18.450  19.090  1.00  0.00            
ATOM   1539  OW  SOL   228      12.800   9.270   6.720  1.00  0.00            
ATOM   1540  HW1 SOL   228      13.400   8.460   6.740  1.00  0.00            
ATOM   1541  HW2 SOL   228      13.200   9.960   6.120  1.00  0.00            
ATOM   1542  OW  SOL   229       8.300  12.730  14.220  1.00  0.00            
ATOM   1543  HW1 SOL   229       8.250  13.060  15.170  1.00  0.00            
ATOM   1544  HW2 SOL   229       7.440  12.920  13.760  1.00  0.00            
ATOM   1545  OW  SOL   230       6.720  16.160   1.540  1.00  0.00            
ATOM   1546  HW1 SOL   230       6.810  16.260   0.550  1.00  0.00            
ATOM   1547  HW2 SOL   230       6.320  15.270   1.750  1.00  0.00            
ATOM   1548  OW  SOL   231      16.500  17.200  13.940  1.00  0.00            
ATOM   1549  HW1 SOL   231      17.030  17.300  13.100  1.00  0.00            
ATOM   1550  HW2 SOL   231      16.230  18.100  14.280  1.00  0.00            
ATOM   1551  OW  SOL   232      18.410   1.750   9.630  1.00  0.00            
ATOM   1552  HW1 SOL   232      18.800   0.900   9.270  1.00  0.00            
ATOM   1553  HW2 SOL   232      17.430   1.770   9.440  1.00  0.00            
ATOM   1554  OW  SOL   233       2.630   3.260   7.200  1.00  0.00            
ATOM   1555  HW1 SOL   233       1.840   3.770   6.860  1.00  0.00            
ATOM   1556  HW2 SOL   233       2.540   3.110   8.180  1.00  0.00            
ATOM   1557  OW  SOL   234      11.940  16.120   0.310  1.00  0.00            
ATOM   1558  HW1 SOL   234      12.000  15.190   0.680  1.00  0.00            
ATOM   1559  HW2 SOL   234      11.350  16.120  -0.490  1.00  0.00            
ATOM   1560  OW  SOL   235       8.220  10.020  13.720  1.00  0.00            
ATOM   1561  HW1 SOL   235       8.620  10.010  12.800  1.00  0.00            
ATOM   1562  HW2 SOL   235       8.320  10.940  14.120  1.00  0.00            
ATOM   1563  OW  SOL   236       9.160   9.100   2.910  1.00  0.00            
ATOM   1564  HW1 SOL   236       9.790   9.480   2.230  1.00  0.00            
ATOM   1565  HW2 SOL   236       9.560   8.270   3.300  1.00  0.00            
ATOM   1566  OW  SOL   237      15.040  16.070   0.440  1.00  0.00            
ATOM   1567  HW1 SOL   237      14.120  16.440   0.510  1.00  0.00            
ATOM   1568  HW2 SOL   237      15.420  16.270  -0.460  1.00  0.00            
ATOM   1569  OW  SOL   238       3.720  12.880  14.900  1.00  0.00            
ATOM   1570  HW1 SOL   238       3.590  13.810  14.560  1.00  0.00            
ATOM   1571  HW2 SOL   238       2.880  12.360  14.770  1.00  0.00            
ATOM   1572  OW  SOL   239      16.140  12.920  12.890  1.00  0.00            
ATOM   1573  HW1 SOL   239      16.740  12.950  13.690  1.00  0.00            
ATOM   1574  HW2 SOL   239      15.390  13.560  13.020  1.00  0.00            
ATOM   1575  OW  SOL   240      10.390  10.980   6.960  1.00  0.00            
ATOM   1576  HW1 SOL   240       9.690  10.510   7.500  1.00  0.00            
ATOM   1577  HW2 SOL   240      10.980  10.300   6.530  1.00  0.00            
ATOM   1578  OW  SOL   241      10.140   2.360   9.710  1.00  0.00            
ATOM   1579  HW1 SOL   241      10.060   2.000   8.780  1.00  0.00            
ATOM   1580  HW2 SOL   241      10.120   1.600  10.360  1.00  0.00            
ATOM   1581  OW  SOL   242       5.900  14.870   4.910  1.00  0.00            
ATOM   1582  HW1 SOL   242       6.320  14.290   4.210  1.00  0.00            
ATOM   1583  HW2 SOL   242       5.460  15.660   4.470  1.00  0.00            
ATOM   1584  OW  SOL   243      17.090   3.850  13.810  1.00  0.00            
ATOM   1585  HW1 SOL   243      17.820   4.540  13.850  1.00  0.00            
ATOM   1586  HW2 SOL   243      17.370   3.100  13.220  1.00  0.00            
ATOM   1587  OW  SOL   244       2.550  13.480   2.900  1.00  0.00            
ATOM   1588  HW1 SOL   244       1.590  13.490   2.630  1.00  0.00            
ATOM   1589  HW2 SOL   244       2.670  14.010   3.740  1.00  0.00            
ATOM   1590  OW  SOL   245       1.050  10.130  17.260  1.00  0.00            
ATOM   1591  HW1 SOL   245       0.280   9.800  17.800  1.00  0.00            
ATOM   1592  HW2 SOL   245       1.900   9.830  17.680  1.00  0.00            
ATOM   1593  OW  SOL   246       6.720   2.030  14.890  1.00  0.00            
ATOM   1594  HW1 SOL   246       7.620   1.870  14.490  1.00  0.00            
ATOM   1595  HW2 SOL   246       6.800   2.080  15.880  1.00  0.00            
ATOM   1596  OW  SOL   247       0.750   3.450   0.330  1.00  0.00            
ATOM   1597  HW1 SOL   247      -0.170   3.170   0.040  1.00  0.00            
ATOM   1598  HW2 SOL   247       1.060   4.220  -0.230  1.00  0.00            
ATOM   1599  OW  SOL   248      14.400   8.560  13.980  1.00  0.00            
ATOM   1600  HW1 SOL   248      13.830   9.080  13.350  1.00  0.00            
ATOM   1601  HW2 SOL   248      15.360   8.680  13.740  1.00  0.00            
ATOM   1602  OW  SOL   249       0.720   1.660   3.180  1.00  0.00            
ATOM   1603  HW1 SOL   249       0.550   2.490   2.640  1.00  0.00            
ATOM   1604  HW2 SOL   249       1.620   1.290   2.960  1.00  0.00            
ATOM   1605  OW  SOL   250      11.830  13.350   1.190  1.00  0.00            
ATOM   1606  HW1 SOL   250      10.840  13.240   1.210  1.00  0.00            
ATOM   1607  HW2 SOL   250      12.170  13.500   2.120  1.00  0.00            
ATOM   1608  OW  SOL   251       6.130   8.420  14.310  1.00  0.00            
ATOM   1609  HW1 SOL   251       6.690   9.230  14.140  1.00  0.00            
ATOM   1610  HW2 SOL   251       6.720   7.620  14.340  1.00  0.00            
ATOM   1611  OW  SOL   252      14.930  17.670   9.590  1.00  0.00            
ATOM   1612  HW1 SOL   252      15.260  18.310   8.900  1.00  0.00            
ATOM   1613  HW2 SOL   252      15.590  17.610  10.340  1.00  0.00            
ATOM   1614  OW  SOL   253       7.160   5.650  17.080  1.00  0.00            
ATOM   1615  HW1 SOL   253       7.350   6.300  17.820  1.00  0.00            
ATOM   1616  HW2 SOL   253       7.760   4.850  17.170  1.00  0.00            
ATOM   1617  OW  SOL   254      14.500  12.200  16.330  1.00  0.00            
ATOM   1618  HW1 SOL   254      14.410  12.100  17.320  1.00  0.00            
ATOM   1619  HW2 SOL   254      15.460  12.130  16.070  1.00  0.00            
ATOM   1620  OW  SOL   255       3.900  17.410  15.600  1.00  0.00            
ATOM   1621  HW1 SOL   255       2.990  17.820  15.580  1.00  0.00            
ATOM   1622  HW2 SOL   255       3.830  16.470  15.920  1.00  0.00            
ATOM   1623  OW  SOL   256      16.740   8.830  12.540  1.00  0.00            
ATOM   1624  HW1 SOL   256      16.470   7.940  12.170  1.00  0.00            
ATOM   1625  HW2 SOL   256      16.750   9.510  11.810  1.00  0.00            
ATOM   1626  OW  SOL   257      12.250   3.250   4.490  1.00  0.00            
ATOM   1627  HW1 SOL   257      12.900   2.510   4.380  1.00  0.00            
ATOM   1628  HW2 SOL   257      12.450   3.750   5.330  1.00  0.00            
ATOM   1629  OW  SOL   258       5.940   7.450   6.520  1.00  0.00            
ATOM   1630  HW1 SOL   258       6.440   8.300   6.330  1.00  0.00            
ATOM   1631  HW2 SOL   258       5.060   7.470   6.040  1.00  0.00            
ATOM   1632  OW  SOL   259      17.770   3.420  16.420  1.00  0.00            
ATOM   1633  HW1 SOL   259      17.600   3.730  15.480  1.00  0.00            
ATOM   1634  HW2 SOL   259      16.930   3.050  16.800  1.00  0.00            
ATOM   1635  OW  SOL   260      17.300   9.340  15.170  1.00  0.00            
ATOM   1636  HW1 SOL   260      17.680  10.250  15.320  1.00  0.00            
ATOM   1637  HW2 SOL   260      17.220   9.170  14.180  1.00  0.00            
ATOM   1638  OW  SOL   261       8.590  13.740   0.160  1.00  0.00            
ATOM   1639  HW1 SOL   261       8.130  13.890   1.040  1.00  0.00            
ATOM   1640  HW2 SOL   261       9.030  14.590  -0.140  1.00  0.00            
ATOM   1641  OW  SOL   262       6.610  17.900   9.530  1.00  0.00            
ATOM   1642  HW1 SOL   262       6.150  18.780   9.400  1.00  0.00            
ATOM   1643  HW2 SOL   262       7.600  18.020   9.460  1.00  0.00            
ATOM   1644  OW  SOL   263       8.590   9.560   8.610  1.00  0.00            
ATOM   1645  HW1 SOL   263       9.130   8.870   9.090  1.00  0.00            
ATOM   1646  HW2 SOL   263       8.270  10.250   9.270  1.00  0.00            
ATOM   1647  OW  SOL   264      10.830   9.840   0.870  1.00  0.00            
ATOM   1648  HW1 SOL   264      10.600  10.370   0.050  1.00  0.00            
ATOM   1649  HW2 SOL   264      11.640   9.280   0.680  1.00  0.00            
ATOM   1650  OW  SOL   265      18.610  15.690   8.510  1.00  0.00            
ATOM   1651  HW1 SOL   265      17.900  15.570   7.810  1.00  0.00            
ATOM   1652  HW2 SOL   265      18.620  14.900   9.110  1.00  0.00            
ATOM   1653  OW  SOL   266       2.210  13.140  18.440  1.00  0.00            
ATOM   1654  HW1 SOL   266       1.560  12.410  18.230  1.00  0.00            
ATOM   1655  HW2 SOL   266       2.250  13.280  19.420  1.00  0.00            
ATOM   1656  OW  SOL   267       0.790  12.400   6.530  1.00  0.00            
ATOM   1657  HW1 SOL   267       0.780  11.930   7.410  1.00  0.00            
ATOM   1658  HW2 SOL   267       1.610  12.120   6.020  1.00  0.00            
ATOM   1659  OW  SOL   268       6.720  13.910  16.240  1.00  0.00            
ATOM   1660  HW1 SOL   268       5.940  13.410  16.620  1.00  0.00            
ATOM   1661  HW2 SOL   268       6.690  14.860  16.550  1.00  0.00            
ATOM   1662  OW  SOL   269      18.240   1.920  12.270  1.00  0.00            
ATOM   1663  HW1 SOL   269      18.200   1.020  12.710  1.00  0.00            
ATOM   1664  HW2 SOL   269      18.270   1.810  11.280  1.00  0.00            
ATOM   1665  OW  SOL   270       4.280   4.240   5.200  1.00  0.00            
ATOM   1666  HW1 SOL   270       4.580   3.520   4.580  1.00  0.00            
ATOM   1667  HW2 SOL   270       3.890   3.840   6.030  1.00  0.00            
ATOM   1668  OW  SOL   271      17.050  14.870  11.040  1.00  0.00            
ATOM   1669  HW1 SOL   271      16.120  14.620  10.770  1.00  0.00            
ATOM   1670  HW2 SOL   271      17.310  14.370  11.860  1.00  0.00            
ATOM   1671  OW  SOL   272       3.170   5.470  12.800  1.00  0.00            
ATOM   1672  HW1 SOL   272       3.550   4.880  13.520  1.00  0.00            
ATOM   1673  HW2 SOL   272       3.570   5.210  11.920  1.00  0.00            
ATOM   1674  OW  SOL   273       8.120  15.860   6.870  1.00  0.00            
ATOM   1675  HW1 SOL   273       8.440  15.960   5.930  1.00  0.00            
ATOM   1676  HW2 SOL   273       7.330  15.240   6.890  1.00  0.00            
ATOM   1677  OW  SOL   274      14.240   2.140  11.120  1.00  0.00            
ATOM   1678  HW1 SOL   274      14.760   1.490  11.670  1.00  0.00            
ATOM   1679  HW2 SOL   274      13.750   2.770  11.730  1.00  0.00            
ATOM   1680  OW  SOL   275      10.010   0.340  11.540  1.00  0.00            
ATOM   1681  HW1 SOL   275       9.380  -0.380  11.230  1.00  0.00            
ATOM   1682  HW2 SOL   275      10.940  -0.020  11.540  1.00  0.00            
ATOM   1683  OW  SOL   276       7.700  13.300   3.010  1.00  0.00            
ATOM   1684  HW1 SOL   276       7.240  12.430   3.180  1.00  0.00            
ATOM   1685  HW2 SOL   276       8.610  13.270   3.420  1.00  0.00            
ATOM   1686  OW  SOL   277       6.180  15.670  12.840  1.00  0.00            
ATOM   1687  HW1 SOL   277       6.130  16.490  13.410  1.00  0.00            
ATOM   1688  HW2 SOL   277       7.070  15.640  12.390  1.00  0.00            
ATOM   1689  OW  SOL   278      13.520   0.520   1.680  1.00  0.00            
ATOM   1690  HW1 SOL   278      13.870   0.110   0.840  1.00  0.00            
ATOM   1691  HW2 SOL   278      12.620   0.140   1.880  1.00  0.00            
ATOM   1692  OW  SOL   279      13.000   4.530   6.910  1.00  0.00            
ATOM   1693  HW1 SOL   279      12.410   5.330   6.950  1.00  0.00            
ATOM   1694  HW2 SOL   279      13.150   4.180   7.840  1.00  0.00            
ATOM   1695  OW  SOL   280      15.930   2.210   8.820  1.00  0.00            
ATOM   1696  HW1 SOL   280      15.090   2.200   9.360  1.00  0.00            
ATOM   1697  HW2 SOL   280      15.950   3.040   8.260  1.00  0.00            
ATOM   1698  OW  SOL   281       0.390  10.770   3.000  1.00  0.00            
ATOM   1699  HW1 SOL   281       1.380  10.660   2.910  1.00  0.00            
ATOM   1700  HW2 SOL   281      -0.010   9.910   3.320  1.00  0.00            
ATOM   1701  OW  SOL   282       8.750  16.460   3.370  1.00  0.00            
ATOM   1702  HW1 SOL   282       7.980  16.110   2.830  1.00  0.00            
ATOM   1703  HW2 SOL   282       8.430  17.170   3.990  1.00  0.00            
ATOM   1704  OW  SOL   283       2.300   6.280  19.750  1.00  0.00            
ATOM   1705  HW1 SOL   283       1.370   6.260  20.120  1.00  0.00            
ATOM   1706  HW2 SOL   283       2.310   5.890  18.830  1.00  0.00            
ATOM   1707  OW  SOL   284       2.250   2.750  28.580  1.00  0.00            
ATOM   1708  HW1 SOL   284       2.600   2.580  29.500  1.00  0.00            
ATOM   1709  HW2 SOL   284       1.370   2.300  28.460  1.00  0.00            
ATOM   1710  OW  SOL   285       0.190   3.680  25.090  1.00  0.00            
ATOM   1711  HW1 SOL   285      -0.630   4.110  25.480  1.00  0.00            
ATOM   1712  HW2 SOL   285      -0.090   2.950  24.460  1.00  0.00            
ATOM   1713  OW  SOL   286       5.690  12.750  30.270  1.00  0.00            
ATOM   1714  HW1 SOL   286       4.760  12.680  29.900  1.00  0.00            
ATOM   1715  HW2 SOL   286       5.800  13.640  30.710  1.00  0.00            
ATOM   1716  OW  SOL   287      15.550  15.110  25.650  1.00  0.00            
ATOM   1717  HW1 SOL   287      14.980  14.950  26.460  1.00  0.00            
ATOM   1718  HW2 SOL   287      14.960  15.210  24.850  1.00  0.00            
ATOM   1719  OW  SOL   288      11.350   7.030  25.790  1.00  0.00            
ATOM   1720  HW1 SOL   288      11.920   7.810  25.540  1.00  0.00            
ATOM   1721  HW2 SOL   288      10.750   7.290  26.550  1.00  0.00            
ATOM   1722  OW  SOL   289      17.550   6.070  20.930  1.00  0.00            
ATOM   1723  HW1 SOL   289      17.430   5.940  19.940  1.00  0.00            
ATOM   1724  HW2 SOL   289      17.250   5.260  21.420  1.00  0.00            
ATOM   1725  OW  SOL   290       7.680  11.440  28.850  1.00  0.00            
ATOM   1726  HW1 SOL   290       6.900  11.610  29.450  1.00  0.00            
ATOM   1727  HW2 SOL   290       8.020  12.310  28.490  1.00  0.00            
ATOM   1728  OW  SOL   291       8.500   7.980  36.850  1.00  0.00            
ATOM   1729  HW1 SOL   291       8.460   8.740  37.500  1.00  0.00            
ATOM   1730  HW2 SOL   291       8.720   8.340  35.940  1.00  0.00            
ATOM   1731  OW  SOL   292       6.850  10.120  25.270  1.00  0.00            
ATOM   1732  HW1 SOL   292       7.540   9.960  25.970  1.00  0.00            
ATOM   1733  HW2 SOL   292       6.120  10.690  25.650  1.00  0.00            
ATOM   1734  OW  SOL   293       6.860  11.610  36.650  1.00  0.00            
ATOM   1735  HW1 SOL   293       7.460  12.400  36.790  1.00  0.00            
ATOM   1736  HW2 SOL   293       6.000  11.920  36.240  1.00  0.00            
ATOM   1737  OW  SOL   294       3.350  14.350  29.230  1.00  0.00            
ATOM   1738  HW1 SOL   294       2.570  14.040  28.700  1.00  0.00            
ATOM   1739  HW2 SOL   294       3.930  14.930  28.660  1.00  0.00            
ATOM   1740  OW  SOL   295      14.600  15.050  32.010  1.00  0.00            
ATOM   1741  HW1 SOL   295      14.840  15.990  32.270  1.00  0.00            
ATOM   1742  HW2 SOL   295      14.440  14.510  32.830  1.00  0.00            
ATOM   1743  OW  SOL   296       4.380   3.920  33.610  1.00  0.00            
ATOM   1744  HW1 SOL   296       5.200   3.360  33.700  1.00  0.00            
ATOM   1745  HW2 SOL   296       3.570   3.340  33.650  1.00  0.00            
ATOM   1746  OW  SOL   297      16.030   4.470  25.990  1.00  0.00            
ATOM   1747  HW1 SOL   297      15.290   4.930  25.490  1.00  0.00            
ATOM   1748  HW2 SOL   297      16.540   5.150  26.520  1.00  0.00            
ATOM   1749  OW  SOL   298       2.310  17.130  23.450  1.00  0.00            
ATOM   1750  HW1 SOL   298       2.650  17.900  23.990  1.00  0.00            
ATOM   1751  HW2 SOL   298       2.750  17.130  22.550  1.00  0.00            
ATOM   1752  OW  SOL   299       2.300  14.340  24.000  1.00  0.00            
ATOM   1753  HW1 SOL   299       2.040  15.300  24.000  1.00  0.00            
ATOM   1754  HW2 SOL   299       1.590  13.800  24.450  1.00  0.00            
ATOM   1755  OW  SOL   300       2.400  10.910  27.480  1.00  0.00            
ATOM   1756  HW1 SOL   300       2.540  10.070  28.000  1.00  0.00            
ATOM   1757  HW2 SOL   300       1.850  11.550  28.030  1.00  0.00            
ATOM   1758  OW  SOL   301       6.200  17.860  33.010  1.00  0.00            
ATOM   1759  HW1 SOL   301       5.280  17.690  33.360  1.00  0.00            
ATOM   1760  HW2 SOL   301       6.480  18.780  33.270  1.00  0.00            
ATOM   1761  OW  SOL   302       6.060   9.640  19.850  1.00  0.00            
ATOM   1762  HW1 SOL   302       6.130  10.480  19.310  1.00  0.00            
ATOM   1763  HW2 SOL   302       6.520   9.770  20.730  1.00  0.00            
ATOM   1764  OW  SOL   303      15.940   1.140  33.420  1.00  0.00            
ATOM   1765  HW1 SOL   303      15.760   1.810  32.700  1.00  0.00            
ATOM   1766  HW2 SOL   303      15.910   1.600  34.310  1.00  0.00            
ATOM   1767  OW  SOL   304       1.220   6.430  24.250  1.00  0.00            
ATOM   1768  HW1 SOL   304       0.770   5.550  24.420  1.00  0.00            
ATOM   1769  HW2 SOL   304       1.210   6.970  25.090  1.00  0.00            
ATOM   1770  OW  SOL   305      18.420  17.670  22.210  1.00  0.00            
ATOM   1771  HW1 SOL   305      18.960  17.380  23.010  1.00  0.00            
ATOM   1772  HW2 SOL   305      18.720  18.570  21.920  1.00  0.00            
ATOM   1773  OW  SOL   306       0.270  15.960  19.790  1.00  0.00            
ATOM   1774  HW1 SOL   306       0.080  15.000  20.000  1.00  0.00            
ATOM   1775  HW2 SOL   306      -0.060  16.540  20.540  1.00  0.00            
ATOM   1776  OW  SOL   307      16.890   9.220  24.740  1.00  0.00            
ATOM   1777  HW1 SOL   307      17.840   8.930  24.820  1.00  0.00            
ATOM   1778  HW2 SOL   307      16.810   9.870  23.990  1.00  0.00            
ATOM   1779  OW  SOL   308      16.410  11.080  22.940  1.00  0.00            
ATOM   1780  HW1 SOL   308      17.270  11.100  22.420  1.00  0.00            
ATOM   1781  HW2 SOL   308      16.550  11.550  23.820  1.00  0.00            
ATOM   1782  OW  SOL   309       1.130   7.370  34.590  1.00  0.00            
ATOM   1783  HW1 SOL   309       2.010   7.240  35.040  1.00  0.00            
ATOM   1784  HW2 SOL   309       1.000   8.340  34.370  1.00  0.00            
ATOM   1785  OW  SOL   310       6.130  13.650  25.880  1.00  0.00            
ATOM   1786  HW1 SOL   310       5.640  12.780  25.970  1.00  0.00            
ATOM   1787  HW2 SOL   310       5.900  14.080  25.010  1.00  0.00            
ATOM   1788  OW  SOL   311      12.930  12.280  32.850  1.00  0.00            
ATOM   1789  HW1 SOL   311      13.300  11.550  32.270  1.00  0.00            
ATOM   1790  HW2 SOL   311      13.450  12.330  33.700  1.00  0.00            
ATOM   1791  OW  SOL   312       8.090   0.040  23.640  1.00  0.00            
ATOM   1792  HW1 SOL   312       8.490   0.950  23.550  1.00  0.00            
ATOM   1793  HW2 SOL   312       7.090   0.120  23.700  1.00  0.00            
ATOM   1794  OW  SOL   313       1.970   9.760  31.260  1.00  0.00            
ATOM   1795  HW1 SOL   313       2.860   9.310  31.120  1.00  0.00            
ATOM   1796  HW2 SOL   313       1.240   9.110  31.070  1.00  0.00            
ATOM   1797  OW  SOL   314      15.250   9.990  20.520  1.00  0.00            
ATOM   1798  HW1 SOL   314      14.620   9.230  20.650  1.00  0.00            
ATOM   1799  HW2 SOL   314      15.730  10.170  21.380  1.00  0.00            
ATOM   1800  OW  SOL   315      11.870  17.920  34.780  1.00  0.00            
ATOM   1801  HW1 SOL   315      12.110  18.520  34.020  1.00  0.00            
ATOM   1802  HW2 SOL   315      11.940  16.970  34.480  1.00  0.00            
ATOM   1803  OW  SOL   316       3.170   2.510  36.630  1.00  0.00            
ATOM   1804  HW1 SOL   316       3.880   3.220  36.690  1.00  0.00            
ATOM   1805  HW2 SOL   316       2.290   2.900  36.910  1.00  0.00            
ATOM   1806  OW  SOL   317      14.660  14.170  28.150  1.00  0.00            
ATOM   1807  HW1 SOL   317      14.070  14.230  28.950  1.00  0.00            
ATOM   1808  HW2 SOL   317      14.510  13.290  27.690  1.00  0.00            
ATOM   1809  OW  SOL   318      16.670  17.140  24.340  1.00  0.00            
ATOM   1810  HW1 SOL   318      16.260  16.910  23.460  1.00  0.00            
ATOM   1811  HW2 SOL   318      16.490  16.400  24.990  1.00  0.00            
ATOM   1812  OW  SOL   319       5.980   7.290  21.320  1.00  0.00            
ATOM   1813  HW1 SOL   319       6.220   7.980  20.640  1.00  0.00            
ATOM   1814  HW2 SOL   319       5.200   7.620  21.860  1.00  0.00            
ATOM   1815  OW  SOL   320      12.810   3.450  28.060  1.00  0.00            
ATOM   1816  HW1 SOL   320      11.950   2.950  27.930  1.00  0.00            
ATOM   1817  HW2 SOL   320      13.430   2.910  28.620  1.00  0.00            
ATOM   1818  OW  SOL   321      15.760  16.620  21.690  1.00  0.00            
ATOM   1819  HW1 SOL   321      16.650  17.080  21.720  1.00  0.00            
ATOM   1820  HW2 SOL   321      15.550  16.380  20.740  1.00  0.00            
ATOM   1821  OW  SOL   322       8.070   6.050  33.270  1.00  0.00            
ATOM   1822  HW1 SOL   322       7.600   6.020  34.160  1.00  0.00            
ATOM   1823  HW2 SOL   322       7.560   5.500  32.610  1.00  0.00            
ATOM   1824  OW  SOL   323      13.940   4.690  35.360  1.00  0.00            
ATOM   1825  HW1 SOL   323      13.740   5.120  36.240  1.00  0.00            
ATOM   1826  HW2 SOL   323      14.720   4.070  35.450  1.00  0.00            
ATOM   1827  OW  SOL   324       9.730   8.900  34.340  1.00  0.00            
ATOM   1828  HW1 SOL   324      10.190   8.060  34.050  1.00  0.00            
ATOM   1829  HW2 SOL   324       9.170   9.240  33.590  1.00  0.00            
ATOM   1830  OW  SOL   325       9.910   4.100  31.040  1.00  0.00            
ATOM   1831  HW1 SOL   325       9.140   4.440  31.580  1.00  0.00            
ATOM   1832  HW2 SOL   325       9.570   3.590  30.250  1.00  0.00            
ATOM   1833  OW  SOL   326      10.410   7.010  22.910  1.00  0.00            
ATOM   1834  HW1 SOL   326      10.670   6.970  23.870  1.00  0.00            
ATOM   1835  HW2 SOL   326       9.560   6.500  22.770  1.00  0.00            
ATOM   1836  OW  SOL   327       0.760   8.110  26.510  1.00  0.00            
ATOM   1837  HW1 SOL   327       1.750   7.990  26.600  1.00  0.00            
ATOM   1838  HW2 SOL   327       0.520   9.060  26.720  1.00  0.00            
ATOM   1839  OW  SOL   328       1.300  18.210  34.330  1.00  0.00            
ATOM   1840  HW1 SOL   328       1.200  18.060  35.320  1.00  0.00            
ATOM   1841  HW2 SOL   328       0.440  18.570  33.970  1.00  0.00            
ATOM   1842  OW  SOL   329       8.650   3.480  20.570  1.00  0.00            
ATOM   1843  HW1 SOL   329       9.240   4.110  20.080  1.00  0.00            
ATOM   1844  HW2 SOL   329       8.840   2.540  20.280  1.00  0.00            
ATOM   1845  OW  SOL   330      17.190   5.850  36.930  1.00  0.00            
ATOM   1846  HW1 SOL   330      16.930   6.740  36.570  1.00  0.00            
ATOM   1847  HW2 SOL   330      17.170   5.170  36.200  1.00  0.00            
ATOM   1848  OW  SOL   331      13.620  11.440  24.070  1.00  0.00            
ATOM   1849  HW1 SOL   331      14.450  11.150  23.590  1.00  0.00            
ATOM   1850  HW2 SOL   331      13.130  12.110  23.510  1.00  0.00            
ATOM   1851  OW  SOL   332       5.500   1.960  27.470  1.00  0.00            
ATOM   1852  HW1 SOL   332       5.450   1.910  28.470  1.00  0.00            
ATOM   1853  HW2 SOL   332       5.520   2.920  27.180  1.00  0.00            
ATOM   1854  OW  SOL   333      10.080  14.560  23.390  1.00  0.00            
ATOM   1855  HW1 SOL   333       9.620  15.280  22.870  1.00  0.00            
ATOM   1856  HW2 SOL   333      10.040  14.760  24.370  1.00  0.00            
ATOM   1857  OW  SOL   334       3.510  18.010  27.150  1.00  0.00            
ATOM   1858  HW1 SOL   334       4.010  17.150  27.210  1.00  0.00            
ATOM   1859  HW2 SOL   334       4.160  18.780  27.120  1.00  0.00            
ATOM   1860  OW  SOL   335      17.950  10.660  27.350  1.00  0.00            
ATOM   1861  HW1 SOL   335      17.330  10.510  26.590  1.00  0.00            
ATOM   1862  HW2 SOL   335      17.430  10.770  28.200  1.00  0.00            
ATOM   1863  OW  SOL   336      12.270  15.500  33.680  1.00  0.00            
ATOM   1864  HW1 SOL   336      12.330  14.730  34.320  1.00  0.00            
ATOM   1865  HW2 SOL   336      11.750  15.240  32.880  1.00  0.00            
ATOM   1866  OW  SOL   337       3.210   9.430  21.040  1.00  0.00            
ATOM   1867  HW1 SOL   337       4.030   9.820  20.620  1.00  0.00            
ATOM   1868  HW2 SOL   337       2.940   8.610  20.550  1.00  0.00            
ATOM   1869  OW  SOL   338      14.580   7.350  25.900  1.00  0.00            
ATOM   1870  HW1 SOL   338      14.530   6.700  26.650  1.00  0.00            
ATOM   1871  HW2 SOL   338      15.380   7.940  26.030  1.00  0.00            
ATOM   1872  OW  SOL   339       4.610  12.660  35.890  1.00  0.00            
ATOM   1873  HW1 SOL   339       4.110  12.670  35.030  1.00  0.00            
ATOM   1874  HW2 SOL   339       3.980  12.480  36.650  1.00  0.00            
ATOM   1875  OW  SOL   340      11.110  17.760  20.990  1.00  0.00            
ATOM   1876  HW1 SOL   340      10.510  17.140  21.490  1.00  0.00            
ATOM   1877  HW2 SOL   340      11.420  17.320  20.140  1.00  0.00            
ATOM   1878  OW  SOL   341       2.020   2.850  33.600  1.00  0.00            
ATOM   1879  HW1 SOL   341       1.220   3.450  33.470  1.00  0.00            
ATOM   1880  HW2 SOL   341       1.920   2.360  34.460  1.00  0.00            
ATOM   1881  OW  SOL   342      16.320  13.770  19.430  1.00  0.00            
ATOM   1882  HW1 SOL   342      16.000  14.710  19.330  1.00  0.00            
ATOM   1883  HW2 SOL   342      15.560  13.140  19.310  1.00  0.00            
ATOM   1884  OW  SOL   343       4.640  17.430  21.850  1.00  0.00            
ATOM   1885  HW1 SOL   343       4.970  17.820  22.710  1.00  0.00            
ATOM   1886  HW2 SOL   343       5.400  17.360  21.200  1.00  0.00            
ATOM   1887  OW  SOL   344      14.000   1.070  22.880  1.00  0.00            
ATOM   1888  HW1 SOL   344      13.760   0.700  21.980  1.00  0.00            
ATOM   1889  HW2 SOL   344      14.990   1.230  22.920  1.00  0.00            
ATOM   1890  OW  SOL   345       2.490  17.850  31.030  1.00  0.00            
ATOM   1891  HW1 SOL   345       3.060  17.200  31.530  1.00  0.00            
ATOM   1892  HW2 SOL   345       2.330  17.520  30.100  1.00  0.00            
ATOM   1893  OW  SOL   346       9.400  16.980  27.660  1.00  0.00            
ATOM   1894  HW1 SOL   346      10.200  16.410  27.870  1.00  0.00            
ATOM   1895  HW2 SOL   346       8.910  16.580  26.890  1.00  0.00            
ATOM   1896  OW  SOL   347       3.820   7.000  23.420  1.00  0.00            
ATOM   1897  HW1 SOL   347       4.270   6.100  23.390  1.00  0.00            
ATOM   1898  HW2 SOL   347       2.880   6.890  23.750  1.00  0.00            
ATOM   1899  OW  SOL   348      15.470   2.220  35.910  1.00  0.00            
ATOM   1900  HW1 SOL   348      15.420   2.590  36.830  1.00  0.00            
ATOM   1901  HW2 SOL   348      14.750   1.530  35.790  1.00  0.00            
ATOM   1902  OW  SOL   349       6.140   1.220  19.790  1.00  0.00            
ATOM   1903  HW1 SOL   349       7.120   1.000  19.860  1.00  0.00            
ATOM   1904  HW2 SOL   349       5.830   1.050  18.860  1.00  0.00            
ATOM   1905  OW  SOL   350       7.810   2.640  36.110  1.00  0.00            
ATOM   1906  HW1 SOL   350       8.480   2.030  36.540  1.00  0.00            
ATOM   1907  HW2 SOL   350       7.080   2.830  36.760  1.00  0.00            
ATOM   1908  OW  SOL   351       8.880  15.140  30.570  1.00  0.00            
ATOM   1909  HW1 SOL   351       8.650  14.890  29.630  1.00  0.00            
ATOM   1910  HW2 SOL   351       9.490  14.450  30.960  1.00  0.00            
ATOM   1911  OW  SOL   352      13.510   5.900  32.950  1.00  0.00            
ATOM   1912  HW1 SOL   352      13.790   5.470  33.800  1.00  0.00            
ATOM   1913  HW2 SOL   352      13.760   6.860  32.960  1.00  0.00            
ATOM   1914  OW  SOL   353       8.030  14.020  27.860  1.00  0.00            
ATOM   1915  HW1 SOL   353       8.930  14.160  27.440  1.00  0.00            
ATOM   1916  HW2 SOL   353       7.320  14.040  27.150  1.00  0.00            
ATOM   1917  OW  SOL   354       9.220   5.030  27.610  1.00  0.00            
ATOM   1918  HW1 SOL   354       8.970   4.940  26.650  1.00  0.00            
ATOM   1919  HW2 SOL   354       9.700   4.210  27.920  1.00  0.00            
ATOM   1920  OW  SOL   355       5.390   0.640  23.740  1.00  0.00            
ATOM   1921  HW1 SOL   355       4.580   0.650  24.320  1.00  0.00            
ATOM   1922  HW2 SOL   355       5.420   1.470  23.190  1.00  0.00            
ATOM   1923  OW  SOL   356      14.340  11.880  19.030  1.00  0.00            
ATOM   1924  HW1 SOL   356      14.660  11.120  19.600  1.00  0.00            
ATOM   1925  HW2 SOL   356      13.420  12.150  19.330  1.00  0.00            
ATOM   1926  OW  SOL   357       2.970   0.350  20.330  1.00  0.00            
ATOM   1927  HW1 SOL   357       3.460   1.190  20.120  1.00  0.00            
ATOM   1928  HW2 SOL   357       3.590  -0.300  20.780  1.00  0.00            
ATOM   1929  OW  SOL   358       9.350   2.360  23.420  1.00  0.00            
ATOM   1930  HW1 SOL   358       8.870   2.770  22.640  1.00  0.00            
ATOM   1931  HW2 SOL   358      10.340   2.340  23.230  1.00  0.00            
ATOM   1932  OW  SOL   359      10.760   6.830  33.260  1.00  0.00            
ATOM   1933  HW1 SOL   359       9.960   6.220  33.290  1.00  0.00            
ATOM   1934  HW2 SOL   359      11.570   6.300  33.020  1.00  0.00            
ATOM   1935  OW  SOL   360      12.270  15.700  26.550  1.00  0.00            
ATOM   1936  HW1 SOL   360      12.480  16.440  25.900  1.00  0.00            
ATOM   1937  HW2 SOL   360      12.950  15.700  27.280  1.00  0.00            
ATOM   1938  OW  SOL   361       4.590  11.520  26.030  1.00  0.00            
ATOM   1939  HW1 SOL   361       3.880  11.250  26.680  1.00  0.00            
ATOM   1940  HW2 SOL   361       4.330  11.240  25.100  1.00  0.00            
ATOM   1941  OW  SOL   362      12.710  17.970  24.530  1.00  0.00            
ATOM   1942  HW1 SOL   362      13.150  18.610  23.890  1.00  0.00            
ATOM   1943  HW2 SOL   362      12.210  18.490  25.230  1.00  0.00            
ATOM   1944  OW  SOL   363      10.320   5.490  18.780  1.00  0.00            
ATOM   1945  HW1 SOL   363       9.910   6.310  18.390  1.00  0.00            
ATOM   1946  HW2 SOL   363      10.960   5.750  19.510  1.00  0.00            
ATOM   1947  OW  SOL   364       0.780   5.560  32.480  1.00  0.00            
ATOM   1948  HW1 SOL   364       1.700   5.550  32.070  1.00  0.00            
ATOM   1949  HW2 SOL   364       0.720   6.300  33.150  1.00  0.00            
ATOM   1950  OW  SOL   365       5.610   2.220  30.090  1.00  0.00            
ATOM   1951  HW1 SOL   365       5.990   1.380  30.460  1.00  0.00            
ATOM   1952  HW2 SOL   365       4.730   2.410  30.530  1.00  0.00            
ATOM   1953  OW  SOL   366       8.660   4.540  25.040  1.00  0.00            
ATOM   1954  HW1 SOL   366       8.340   5.260  24.420  1.00  0.00            
ATOM   1955  HW2 SOL   366       8.900   3.730  24.510  1.00  0.00            
ATOM   1956  OW  SOL   367      10.170   0.390  26.150  1.00  0.00            
ATOM   1957  HW1 SOL   367       9.450   0.440  25.460  1.00  0.00            
ATOM   1958  HW2 SOL   367       9.930  -0.300  26.840  1.00  0.00            
ATOM   1959  OW  SOL   368      14.290  11.730  27.290  1.00  0.00            
ATOM   1960  HW1 SOL   368      13.740  10.890  27.220  1.00  0.00            
ATOM   1961  HW2 SOL   368      14.550  12.020  26.370  1.00  0.00            
ATOM   1962  OW  SOL   369      14.660   5.900  28.540  1.00  0.00            
ATOM   1963  HW1 SOL   369      14.360   4.950  28.610  1.00  0.00            
ATOM   1964  HW2 SOL   369      15.390   6.060  29.200  1.00  0.00            
ATOM   1965  OW  SOL   370      18.570   8.330  22.390  1.00  0.00            
ATOM   1966  HW1 SOL   370      18.990   7.690  23.030  1.00  0.00            
ATOM   1967  HW2 SOL   370      18.190   7.820  21.610  1.00  0.00            
ATOM   1968  OW  SOL   371      16.640  12.800  25.190  1.00  0.00            
ATOM   1969  HW1 SOL   371      17.630  12.880  25.330  1.00  0.00            
ATOM   1970  HW2 SOL   371      16.190  13.640  25.500  1.00  0.00            
ATOM   1971  OW  SOL   372      13.900   5.750  19.400  1.00  0.00            
ATOM   1972  HW1 SOL   372      13.360   5.540  20.210  1.00  0.00            
ATOM   1973  HW2 SOL   372      14.810   5.340  19.490  1.00  0.00            
ATOM   1974  OW  SOL   373       5.270   2.560  21.900  1.00  0.00            
ATOM   1975  HW1 SOL   373       5.540   1.970  21.150  1.00  0.00            
ATOM   1976  HW2 SOL   373       5.270   3.510  21.590  1.00  0.00            
ATOM   1977  OW  SOL   374      17.540  12.230  34.500  1.00  0.00            
ATOM   1978  HW1 SOL   374      18.450  11.840  34.370  1.00  0.00            
ATOM   1979  HW2 SOL   374      17.620  13.190  34.740  1.00  0.00            
ATOM   1980  OW  SOL   375      10.640  13.470  32.020  1.00  0.00            
ATOM   1981  HW1 SOL   375       9.840  13.240  32.570  1.00  0.00            
ATOM   1982  HW2 SOL   375      11.470  13.210  32.510  1.00  0.00            
ATOM   1983  OW  SOL   376      15.920  16.290  34.870  1.00  0.00            
ATOM   1984  HW1 SOL   376      16.190  16.630  33.970  1.00  0.00            
ATOM   1985  HW2 SOL   376      16.710  15.910  35.330  1.00  0.00            
ATOM   1986  OW  SOL   377      11.110  11.950  29.620  1.00  0.00            
ATOM   1987  HW1 SOL   377      10.710  12.390  30.430  1.00  0.00            
ATOM   1988  HW2 SOL   377      10.700  12.320  28.790  1.00  0.00            
ATOM   1989  OW  SOL   378      16.380  10.990  29.410  1.00  0.00            
ATOM   1990  HW1 SOL   378      16.430  11.800  30.000  1.00  0.00            
ATOM   1991  HW2 SOL   378      15.520  11.010  28.900  1.00  0.00            
ATOM   1992  OW  SOL   379       9.150   0.890  32.640  1.00  0.00            
ATOM   1993  HW1 SOL   379       9.400   0.690  31.690  1.00  0.00            
ATOM   1994  HW2 SOL   379       9.870   1.450  33.060  1.00  0.00            
ATOM   1995  OW  SOL   380       9.800  11.160  35.810  1.00  0.00            
ATOM   1996  HW1 SOL   380       8.810  11.220  35.910  1.00  0.00            
ATOM   1997  HW2 SOL   380      10.030  10.360  35.250  1.00  0.00            
ATOM   1998  OW  SOL   381       7.050  10.500  22.300  1.00  0.00            
ATOM   1999  HW1 SOL   381       6.910  10.570  23.290  1.00  0.00            
ATOM   2000  HW2 SOL   381       7.890   9.990  22.120  1.00  0.00            
ATOM   2001  OW  SOL   382       4.100   8.130  31.130  1.00  0.00            
ATOM   2002  HW1 SOL   382       4.960   8.250  31.630  1.00  0.00            
ATOM   2003  HW2 SOL   382       3.680   7.260  31.400  1.00  0.00            
ATOM   2004  OW  SOL   383      12.740   3.860  31.240  1.00  0.00            
ATOM   2005  HW1 SOL   383      12.950   4.600  31.880  1.00  0.00            
ATOM   2006  HW2 SOL   383      11.850   4.030  30.810  1.00  0.00            
ATOM   2007  OW  SOL   384       0.640  15.640  31.930  1.00  0.00            
ATOM   2008  HW1 SOL   384       0.180  16.460  31.590  1.00  0.00            
ATOM   2009  HW2 SOL   384       1.620  15.830  32.020  1.00  0.00            
ATOM   2010  OW  SOL   385       3.670  11.000  23.630  1.00  0.00            
ATOM   2011  HW1 SOL   385       3.600  11.830  23.070  1.00  0.00            
ATOM   2012  HW2 SOL   385       3.710  10.200  23.030  1.00  0.00            
ATOM   2013  OW  SOL   386       5.660   5.370  27.270  1.00  0.00            
ATOM   2014  HW1 SOL   386       5.780   6.030  26.530  1.00  0.00            
ATOM   2015  HW2 SOL   386       6.120   5.710  28.100  1.00  0.00            
ATOM   2016  OW  SOL   387      12.520  13.480  22.500  1.00  0.00            
ATOM   2017  HW1 SOL   387      13.020  14.250  22.900  1.00  0.00            
ATOM   2018  HW2 SOL   387      11.570  13.500  22.820  1.00  0.00            
ATOM   2019  OW  SOL   388      12.720  14.450  30.040  1.00  0.00            
ATOM   2020  HW1 SOL   388      13.190  14.580  30.910  1.00  0.00            
ATOM   2021  HW2 SOL   388      12.060  13.710  30.130  1.00  0.00            
ATOM   2022  OW  SOL   389      15.820   6.390  23.340  1.00  0.00            
ATOM   2023  HW1 SOL   389      15.510   7.000  24.070  1.00  0.00            
ATOM   2024  HW2 SOL   389      16.320   6.910  22.650  1.00  0.00            
ATOM   2025  OW  SOL   390       3.540  15.100  31.910  1.00  0.00            
ATOM   2026  HW1 SOL   390       3.330  14.660  31.040  1.00  0.00            
ATOM   2027  HW2 SOL   390       4.510  15.360  31.940  1.00  0.00            
ATOM   2028  OW  SOL   391       4.020   7.510  34.600  1.00  0.00            
ATOM   2029  HW1 SOL   391       4.700   8.060  34.130  1.00  0.00            
ATOM   2030  HW2 SOL   391       4.420   6.630  34.870  1.00  0.00            
ATOM   2031  OW  SOL   392      15.870   7.790  35.320  1.00  0.00            
ATOM   2032  HW1 SOL   392      14.950   8.170  35.270  1.00  0.00            
ATOM   2033  HW2 SOL   392      16.470   8.260  34.670  1.00  0.00            
ATOM   2034  OW  SOL   393      10.130   1.050  36.320  1.00  0.00            
ATOM   2035  HW1 SOL   393      10.190   1.900  35.800  1.00  0.00            
ATOM   2036  HW2 SOL   393      10.450   0.290  35.750  1.00  0.00            
ATOM   2037  OW  SOL   394       5.040   0.500  36.020  1.00  0.00            
ATOM   2038  HW1 SOL   394       4.620  -0.070  35.320  1.00  0.00            
ATOM   2039  HW2 SOL   394       4.380   1.190  36.340  1.00  0.00            
ATOM   2040  OW  SOL   395       5.730   8.700  28.910  1.00  0.00            
ATOM   2041  HW1 SOL   395       6.170   9.590  28.820  1.00  0.00            
ATOM   2042  HW2 SOL   395       5.100   8.700  29.680  1.00  0.00            
ATOM   2043  OW  SOL   396      13.600   8.620  29.070  1.00  0.00            
ATOM   2044  HW1 SOL   396      12.850   8.620  28.410  1.00  0.00            
ATOM   2045  HW2 SOL   396      13.970   7.700  29.160  1.00  0.00            
ATOM   2046  OW  SOL   397      12.090   5.250  21.370  1.00  0.00            
ATOM   2047  HW1 SOL   397      12.220   4.410  21.910  1.00  0.00            
ATOM   2048  HW2 SOL   397      11.800   5.990  21.970  1.00  0.00            
ATOM   2049  OW  SOL   398       3.070   2.130  30.930  1.00  0.00            
ATOM   2050  HW1 SOL   398       2.840   2.500  31.830  1.00  0.00            
ATOM   2051  HW2 SOL   398       2.770   1.180  30.870  1.00  0.00            
ATOM   2052  OW  SOL   399       0.370  13.100  31.440  1.00  0.00            
ATOM   2053  HW1 SOL   399       0.900  12.610  32.120  1.00  0.00            
ATOM   2054  HW2 SOL   399       0.590  14.080  31.490  1.00  0.00            
ATOM   2055  OW  SOL   400       7.320   6.340  29.260  1.00  0.00            
ATOM   2056  HW1 SOL   400       7.910   6.080  28.500  1.00  0.00            
ATOM   2057  HW2 SOL   400       7.040   7.300  29.150  1.00  0.00            
ATOM   2058  OW  SOL   401      17.280   9.350  37.160  1.00  0.00            
ATOM   2059  HW1 SOL   401      16.820   9.280  36.270  1.00  0.00            
ATOM   2060  HW2 SOL   401      16.660   9.790  37.820  1.00  0.00            
ATOM   2061  OW  SOL   402       3.070   0.630  24.800  1.00  0.00            
ATOM   2062  HW1 SOL   402       2.960   1.570  25.130  1.00  0.00            
ATOM   2063  HW2 SOL   402       3.020   0.000  25.570  1.00  0.00            
ATOM   2064  OW  SOL   403      16.220   3.670  22.360  1.00  0.00            
ATOM   2065  HW1 SOL   403      16.240   2.910  23.000  1.00  0.00            
ATOM   2066  HW2 SOL   403      15.740   4.440  22.760  1.00  0.00            
ATOM   2067  OW  SOL   404      10.230   7.660  28.280  1.00  0.00            
ATOM   2068  HW1 SOL   404      10.380   7.870  29.240  1.00  0.00            
ATOM   2069  HW2 SOL   404       9.930   6.710  28.190  1.00  0.00            
ATOM   2070  OW  SOL   405       9.800  15.730  35.620  1.00  0.00            
ATOM   2071  HW1 SOL   405       9.600  16.170  34.740  1.00  0.00            
ATOM   2072  HW2 SOL   405      10.190  14.820  35.460  1.00  0.00            
ATOM   2073  OW  SOL   406      18.590  15.180  34.670  1.00  0.00            
ATOM   2074  HW1 SOL   406      18.730  15.450  33.720  1.00  0.00            
ATOM   2075  HW2 SOL   406      19.420  15.400  35.200  1.00  0.00            
ATOM   2076  OW  SOL   407       3.500   8.980  36.660  1.00  0.00            
ATOM   2077  HW1 SOL   407       4.260   9.420  37.140  1.00  0.00            
ATOM   2078  HW2 SOL   407       3.850   8.510  35.840  1.00  0.00            
ATOM   2079  OW  SOL   408      15.400   2.740  19.870  1.00  0.00            
ATOM   2080  HW1 SOL   408      14.790   1.990  20.100  1.00  0.00            
ATOM   2081  HW2 SOL   408      15.620   3.260  20.700  1.00  0.00            
ATOM   2082  OW  SOL   409      13.030   8.380  19.040  1.00  0.00            
ATOM   2083  HW1 SOL   409      13.370   7.450  19.190  1.00  0.00            
ATOM   2084  HW2 SOL   409      13.210   8.650  18.090  1.00  0.00            
ATOM   2085  OW  SOL   410      10.680  13.330  27.110  1.00  0.00            
ATOM   2086  HW1 SOL   410      10.750  12.490  26.560  1.00  0.00            
ATOM   2087  HW2 SOL   410      11.300  14.020  26.750  1.00  0.00            
ATOM   2088  OW  SOL   411       3.190   8.100  28.110  1.00  0.00            
ATOM   2089  HW1 SOL   411       4.120   8.460  28.160  1.00  0.00            
ATOM   2090  HW2 SOL   411       3.130   7.250  28.630  1.00  0.00            
ATOM   2091  OW  SOL   412       3.390   5.090  28.680  1.00  0.00            
ATOM   2092  HW1 SOL   412       2.870   4.260  28.510  1.00  0.00            
ATOM   2093  HW2 SOL   412       4.160   5.140  28.040  1.00  0.00            
ATOM   2094  OW  SOL   413      11.380   3.800  35.400  1.00  0.00            
ATOM   2095  HW1 SOL   413      10.930   4.430  36.040  1.00  0.00            
ATOM   2096  HW2 SOL   413      12.310   4.110  35.230  1.00  0.00            
ATOM   2097  OW  SOL   414      11.600   2.070  33.390  1.00  0.00            
ATOM   2098  HW1 SOL   414      11.600   2.710  34.160  1.00  0.00            
ATOM   2099  HW2 SOL   414      11.880   2.550  32.560  1.00  0.00            
ATOM   2100  OW  SOL   415       0.080  13.260  20.620  1.00  0.00            
ATOM   2101  HW1 SOL   415      -0.850  13.470  20.310  1.00  0.00            
ATOM   2102  HW2 SOL   415       0.180  12.270  20.750  1.00  0.00            
ATOM   2103  OW  SOL   416       0.880  18.010  27.890  1.00  0.00            
ATOM   2104  HW1 SOL   416       0.460  17.150  27.620  1.00  0.00            
ATOM   2105  HW2 SOL   416       1.820  18.040  27.550  1.00  0.00            
ATOM   2106  OW  SOL   417       5.040  15.680  27.720  1.00  0.00            
ATOM   2107  HW1 SOL   417       5.700  16.420  27.810  1.00  0.00            
ATOM   2108  HW2 SOL   417       5.480  14.890  27.300  1.00  0.00            
ATOM   2109  OW  SOL   418      10.020   7.960  31.000  1.00  0.00            
ATOM   2110  HW1 SOL   418      10.430   7.640  31.860  1.00  0.00            
ATOM   2111  HW2 SOL   418       9.060   7.690  30.970  1.00  0.00            
ATOM   2112  OW  SOL   419       0.400   5.440  29.760  1.00  0.00            
ATOM   2113  HW1 SOL   419       1.250   5.110  29.350  1.00  0.00            
ATOM   2114  HW2 SOL   419       0.530   5.590  30.740  1.00  0.00            
ATOM   2115  OW  SOL   420       1.890   5.200  35.840  1.00  0.00            
ATOM   2116  HW1 SOL   420       2.480   4.800  35.140  1.00  0.00            
ATOM   2117  HW2 SOL   420       1.310   5.910  35.430  1.00  0.00            
ATOM   2118  OW  SOL   421      13.690   9.500  35.220  1.00  0.00            
ATOM   2119  HW1 SOL   421      14.080  10.390  35.420  1.00  0.00            
ATOM   2120  HW2 SOL   421      13.790   9.300  34.250  1.00  0.00            
ATOM   2121  OW  SOL   422       8.150   5.720  21.870  1.00  0.00            
ATOM   2122  HW1 SOL   422       8.220   4.830  21.410  1.00  0.00            
ATOM   2123  HW2 SOL   422       7.210   6.060  21.790  1.00  0.00            
ATOM   2124  OW  SOL   423      16.570   6.040  30.680  1.00  0.00            
ATOM   2125  HW1 SOL   423      16.190   5.350  31.300  1.00  0.00            
ATOM   2126  HW2 SOL   423      17.390   5.680  30.240  1.00  0.00            
ATOM   2127  OW  SOL   424       2.520  15.640  36.060  1.00  0.00            
ATOM   2128  HW1 SOL   424       2.220  16.210  36.820  1.00  0.00            
ATOM   2129  HW2 SOL   424       2.450  14.670  36.320  1.00  0.00            
ATOM   2130  OW  SOL   425       6.710   4.640  31.310  1.00  0.00            
ATOM   2131  HW1 SOL   425       6.370   3.750  31.010  1.00  0.00            
ATOM   2132  HW2 SOL   425       6.970   5.180  30.510  1.00  0.00            
ATOM   2133  OW  SOL   426       9.300  16.780  33.270  1.00  0.00            
ATOM   2134  HW1 SOL   426       9.060  16.600  32.320  1.00  0.00            
ATOM   2135  HW2 SOL   426       9.600  17.720  33.370  1.00  0.00            
ATOM   2136  OW  SOL   427       4.730   5.000  20.530  1.00  0.00            
ATOM   2137  HW1 SOL   427       5.340   5.800  20.570  1.00  0.00            
ATOM   2138  HW2 SOL   427       3.780   5.310  20.600  1.00  0.00            
ATOM   2139  OW  SOL   428       1.590  11.370  33.280  1.00  0.00            
ATOM   2140  HW1 SOL   428       1.810  10.760  34.040  1.00  0.00            
ATOM   2141  HW2 SOL   428       1.690  10.880  32.420  1.00  0.00            
ATOM   2142  OW  SOL   429      13.470  10.590  30.960  1.00  0.00            
ATOM   2143  HW1 SOL   429      13.710   9.960  30.220  1.00  0.00            
ATOM   2144  HW2 SOL   429      12.570  10.990  30.780  1.00  0.00            
ATOM   2145  OW  SOL   430      13.020   8.550  21.710  1.00  0.00            
ATOM   2146  HW1 SOL   430      12.160   8.240  22.130  1.00  0.00            
ATOM   2147  HW2 SOL   430      12.980   8.410  20.720  1.00  0.00            
ATOM   2148  OW  SOL   431      17.590  17.470  30.160  1.00  0.00            
ATOM   2149  HW1 SOL   431      18.200  17.770  29.430  1.00  0.00            
ATOM   2150  HW2 SOL   431      17.210  16.580  29.940  1.00  0.00            
ATOM   2151  OW  SOL   432      12.520  17.310  29.900  1.00  0.00            
ATOM   2152  HW1 SOL   432      13.360  17.360  29.360  1.00  0.00            
ATOM   2153  HW2 SOL   432      12.290  16.350  30.080  1.00  0.00            
ATOM   2154  OW  SOL   433       0.830  12.580  28.840  1.00  0.00            
ATOM   2155  HW1 SOL   433       0.780  12.570  29.840  1.00  0.00            
ATOM   2156  HW2 SOL   433       0.000  12.170  28.460  1.00  0.00            
ATOM   2157  OW  SOL   434       6.880  16.620  35.780  1.00  0.00            
ATOM   2158  HW1 SOL   434       6.320  17.430  35.870  1.00  0.00            
ATOM   2159  HW2 SOL   434       7.400  16.660  34.920  1.00  0.00            
ATOM   2160  OW  SOL   435      17.260   1.350  23.850  1.00  0.00            
ATOM   2161  HW1 SOL   435      17.990   1.180  23.180  1.00  0.00            
ATOM   2162  HW2 SOL   435      16.950   0.480  24.230  1.00  0.00            
ATOM   2163  OW  SOL   436      13.880  15.730  23.390  1.00  0.00            
ATOM   2164  HW1 SOL   436      14.550  15.850  22.650  1.00  0.00            
ATOM   2165  HW2 SOL   436      13.480  16.620  23.620  1.00  0.00            
ATOM   2166  OW  SOL   437       1.300  17.940  37.130  1.00  0.00            
ATOM   2167  HW1 SOL   437       0.890  17.200  37.660  1.00  0.00            
ATOM   2168  HW2 SOL   437       1.940  18.450  37.710  1.00  0.00            
ATOM   2169  OW  SOL   438      12.800   9.270  25.340  1.00  0.00            
ATOM   2170  HW1 SOL   438      13.400   8.460  25.360  1.00  0.00            
ATOM   2171  HW2 SOL   438      13.200   9.960  24.740  1.00  0.00            
ATOM   2172  OW  SOL   439       8.300  12.730  32.840  1.00  0.00            
ATOM   2173  HW1 SOL   439       8.250  13.060  33.790  1.00  0.00            
ATOM   2174  HW2 SOL   439       7.440  12.920  32.380  1.00  0.00            
ATOM   2175  OW  SOL   440       6.720  16.160  20.160  1.00  0.00            
ATOM   2176  HW1 SOL   440       6.810  16.260  19.170  1.00  0.00            
ATOM   2177  HW2 SOL   440       6.320  15.270  20.370  1.00  0.00            
ATOM   2178  OW  SOL   441      16.500  17.200  32.560  1.00  0.00            
ATOM   2179  HW1 SOL   441      17.030  17.300  31.720  1.00  0.00            
ATOM   2180  HW2 SOL   441      16.230  18.100  32.900  1.00  0.00            
ATOM   2181  OW  SOL   442       2.630   3.260  25.820  1.00  0.00            
ATOM   2182  HW1 SOL   442       1.840   3.770  25.480  1.00  0.00            
ATOM   2183  HW2 SOL   442       2.540   3.110  26.800  1.00  0.00            
ATOM   2184  OW  SOL   443      11.940  16.120  18.930  1.00  0.00            
ATOM   2185  HW1 SOL   443      12.000  15.190  19.300  1.00  0.00            
ATOM   2186  HW2 SOL   443      11.350  16.120  18.130  1.00  0.00            
ATOM   2187  OW  SOL   444       8.220  10.020  32.340  1.00  0.00            
ATOM   2188  HW1 SOL   444       8.620  10.010  31.420  1.00  0.00            
ATOM   2189  HW2 SOL   444       8.320  10.940  32.740  1.00  0.00            
ATOM   2190  OW  SOL   445       9.160   9.100  21.530  1.00  0.00            
ATOM   2191  HW1 SOL   445       9.790   9.480  20.850  1.00  0.00            
ATOM   2192  HW2 SOL   445       9.560   8.270  21.920  1.00  0.00            
ATOM   2193  OW  SOL   446      15.040  16.070  19.060  1.00  0.00            
ATOM   2194  HW1 SOL   446      14.120  16.440  19.130  1.00  0.00            
ATOM   2195  HW2 SOL   446      15.420  16.270  18.160  1.00  0.00            
ATOM   2196  OW  SOL   447       3.720  12.880  33.520  1.00  0.00            
ATOM   2197  HW1 SOL   447       3.590  13.810  33.180  1.00  0.00            
ATOM   2198  HW2 SOL   447       2.880  12.360  33.390  1.00  0.00            
ATOM   2199  OW  SOL   448      16.140  12.920  31.510  1.00  0.00            
ATOM   2200  HW1 SOL   448      16.740  12.950  32.310  1.00  0.00            
ATOM   2201  HW2 SOL   448      15.390  13.560  31.640  1.00  0.00            
ATOM   2202  OW  SOL   449      10.390  10.980  25.580  1.00  0.00            
ATOM   2203  HW1 SOL   449       9.690  10.510  26.120  1.00  0.00            
ATOM   2204  HW2 SOL   449      10.980  10.300  25.150  1.00  0.00            
ATOM   2205  OW  SOL   450      10.140   2.360  28.330  1.00  0.00            
ATOM   2206  HW1 SOL   450      10.060   2.000  27.400  1.00  0.00            
ATOM   2207  HW2 SOL   450      10.120   1.600  28.980  1.00  0.00            
ATOM   2208  OW  SOL   451       5.900  14.870  23.530  1.00  0.00            
ATOM   2209  HW1 SOL   451       6.320  14.290  22.830  1.00  0.00            
ATOM   2210  HW2 SOL   451       5.460  15.660  23.090  1.00  0.00            
ATOM   2211  OW  SOL   452      17.090   3.850  32.430  1.00  0.00            
ATOM   2212  HW1 SOL   452      17.820   4.540  32.470  1.00  0.00            
ATOM   2213  HW2 SOL   452      17.370   3.100  31.840  1.00  0.00            
ATOM   2214  OW  SOL   453       2.550  13.480  21.520  1.00  0.00            
ATOM   2215  HW1 SOL   453       1.590  13.490  21.250  1.00  0.00            
ATOM   2216  HW2 SOL   453       2.670  14.010  22.360  1.00  0.00            
ATOM   2217  OW  SOL   454       1.050  10.130  35.880  1.00  0.00            
ATOM   2218  HW1 SOL   454       0.280   9.800  36.420  1.00  0.00            
ATOM   2219  HW2 SOL   454       1.900   9.830  36.300  1.00  0.00            
ATOM   2220  OW  SOL   455       6.720   2.030  33.510  1.00  0.00            
ATOM   2221  HW1 SOL   455       7.620   1.870  33.110  1.00  0.00            
ATOM   2222  HW2 SOL   455       6.800   2.080  34.500  1.00  0.00            
ATOM   2223  OW  SOL   456       0.750   3.450  18.950  1.00  0.00            
ATOM   2224  HW1 SOL   456      -0.170   3.170  18.660  1.00  0.00            
ATOM   2225  HW2 SOL   456       1.060   4.220  18.390  1.00  0.00            
ATOM   2226  OW  SOL   457      14.400   8.560  32.600  1.00  0.00            
ATOM   2227  HW1 SOL   457      13.830   9.080  31.970  1.00  0.00            
ATOM   2228  HW2 SOL   457      15.360   8.680  32.360  1.00  0.00            
ATOM   2229  OW  SOL   458       0.720   1.660  21.800  1.00  0.00            
ATOM   2230  HW1 SOL   458       0.550   2.490  21.260  1.00  0.00            
ATOM   2231  HW2 SOL   458       1.620   1.290  21.580  1.00  0.00            
ATOM   2232  OW  SOL   459      11.830  13.350  19.810  1.00  0.00            
ATOM   2233  HW1 SOL   459      10.840  13.240  19.830  1.00  0.00            
ATOM   2234  HW2 SOL   459      12.170  13.500  20.740  1.00  0.00            
ATOM   2235  OW  SOL   460       6.130   8.420  32.930  1.00  0.00            
ATOM   2236  HW1 SOL   460       6.690   9.230  32.760  1.00  0.00            
ATOM   2237  HW2 SOL   460       6.720   7.620  32.960  1.00  0.00            
ATOM   2238  OW  SOL   461      14.930  17.670  28.210  1.00  0.00            
ATOM   2239  HW1 SOL   461      15.260  18.310  27.520  1.00  0.00            
ATOM   2240  HW2 SOL   461      15.590  17.610  28.960  1.00  0.00            
ATOM   2241  OW  SOL   462       7.160   5.650  35.700  1.00  0.00            
ATOM   2242  HW1 SOL   462       7.350   6.300  36.440  1.00  0.00            
ATOM   2243  HW2 SOL   462       7.760   4.850  35.790  1.00  0.00            
ATOM   2244  OW  SOL   463      14.500  12.200  34.950  1.00  0.00            
ATOM   2245  HW1 SOL   463      14.410  12.100  35.940  1.00  0.00            
ATOM   2246  HW2 SOL   463      15.460  12.130  34.690  1.00  0.00            
ATOM   2247  OW  SOL   464       3.900  17.410  34.220  1.00  0.00            
ATOM   2248  HW1 SOL   464       2.990  17.820  34.200  1.00  0.00            
ATOM   2249  HW2 SOL   464       3.830  16.470  34.540  1.00  0.00            
ATOM   2250  OW  SOL   465      16.740   8.830  31.160  1.00  0.00            
ATOM   2251  HW1 SOL   465      16.470   7.940  30.790  1.00  0.00            
ATOM   2252  HW2 SOL   465      16.750   9.510  30.430  1.00  0.00            
ATOM   2253  OW  SOL   466      12.250   3.250  23.110  1.00  0.00            
ATOM   2254  HW1 SOL   466      12.900   2.510  23.000  1.00  0.00            
ATOM   2255  HW2 SOL   466      12.450   3.750  23.950  1.00  0.00            
ATOM   2256  OW  SOL   467       5.940   7.450  25.140  1.00  0.00            
ATOM   2257  HW1 SOL   467       6.440   8.300  24.950  1.00  0.00            
ATOM   2258  HW2 SOL   467       5.060   7.470  24.660  1.00  0.00            
ATOM   2259  OW  SOL   468      17.770   3.420  35.040  1.00  0.00            
ATOM   2260  HW1 SOL   468      17.600   3.730  34.100  1.00  0.00            
ATOM   2261  HW2 SOL   468      16.930   3.050  35.420  1.00  0.00            
ATOM   2262  OW  SOL   469       8.590  13.740  18.780  1.00  0.00            
ATOM   2263  HW1 SOL   469       8.130  13.890  19.660  1.00  0.00            
ATOM   2264  HW2 SOL   469       9.030  14.590  18.480  1.00  0.00            
ATOM   2265  OW  SOL   470       6.610  17.900  28.150  1.00  0.00            
ATOM   2266  HW1 SOL   470       6.150  18.780  28.020  1.00  0.00            
ATOM   2267  HW2 SOL   470       7.600  18.020  28.080  1.00  0.00            
ATOM   2268  OW  SOL   471       8.590   9.560  27.230  1.00  0.00            
ATOM   2269  HW1 SOL   471       9.130   8.870  27.710  1.00  0.00            
ATOM   2270  HW2 SOL   471       8.270  10.250  27.890  1.00  0.00            
ATOM   2271  OW  SOL   472      10.830   9.840  19.490  1.00  0.00            
ATOM   2272  HW1 SOL   472      10.600  10.370  18.670  1.00  0.00            
ATOM   2273  HW2 SOL   472      11.640   9.280  19.300  1.00  0.00            
ATOM   2274  OW  SOL   473      18.610  15.690  27.130  1.00  0.00            
ATOM   2275  HW1 SOL   473      17.900  15.570  26.430  1.00  0.00            
ATOM   2276  HW2 SOL   473      18.620  14.900  27.730  1.00  0.00            
ATOM   2277  OW  SOL   474       2.210  13.140  37.060  1.00  0.00            
ATOM   2278  HW1 SOL   474       1.560  12.410  36.850  1.00  0.00            
ATOM   2279  HW2 SOL   474       2.250  13.280  38.040  1.00  0.00            
ATOM   2280  OW  SOL   475       0.790  12.400  25.150  1.00  0.00            
ATOM   2281  HW1 SOL   475       0.780  11.930  26.030  1.00  0.00            
ATOM   2282  HW2 SOL   475       1.610  12.120  24.640  1.00  0.00            
ATOM   2283  OW  SOL   476       6.720  13.910  34.860  1.00  0.00            
ATOM   2284  HW1 SOL   476       5.940  13.410  35.240  1.00  0.00            
ATOM   2285  HW2 SOL   476       6.690  14.860  35.170  1.00  0.00            
ATOM   2286  OW  SOL   477      18.240   1.920  30.890  1.00  0.00            
ATOM   2287  HW1 SOL   477      18.200   1.020  31.330  1.00  0.00            
ATOM   2288  HW2 SOL   477      18.270   1.810  29.900  1.00  0.00            
ATOM   2289  OW  SOL   478       4.280   4.240  23.820  1.00  0.00            
ATOM   2290  HW1 SOL   478       4.580   3.520  23.200  1.00  0.00            
ATOM   2291  HW2 SOL   478       3.890   3.840  24.650  1.00  0.00            
ATOM   2292  OW  SOL   479      17.050  14.870  29.660  1.00  0.00            
ATOM   2293  HW1 SOL   479      16.120  14.620  29.390  1.00  0.00            
ATOM   2294  HW2 SOL   479      17.310  14.370  30.480  1.00  0.00            
ATOM   2295  OW  SOL   480       3.170   5.470  31.420  1.00  0.00            
ATOM   2296  HW1 SOL   480       3.550   4.880  32.140  1.00  0.00            
ATOM   2297  HW2 SOL   480       3.570   5.210  30.540  1.00  0.00            
ATOM   2298  OW  SOL   481       8.120  15.860  25.490  1.00  0.00            
ATOM   2299  HW1 SOL   481       8.440  15.960  24.550  1.00  0.00            
ATOM   2300  HW2 SOL   481       7.330  15.240  25.510  1.00  0.00            
ATOM   2301  OW  SOL   482      14.240   2.140  29.740  1.00  0.00            
ATOM   2302  HW1 SOL   482      14.760   1.490  30.290  1.00  0.00            
ATOM   2303  HW2 SOL   482      13.750   2.770  30.350  1.00  0.00            
ATOM   2304  OW  SOL   483      10.010   0.340  30.160  1.00  0.00            
ATOM   2305  HW1 SOL   483       9.380  -0.380  29.850  1.00  0.00            
ATOM   2306  HW2 SOL   483      10.940  -0.020  30.160  1.00  0.00            
ATOM   2307  OW  SOL   484       7.700  13.300  21.630  1.00  0.00            
ATOM   2308  HW1 SOL   484       7.240  12.430  21.800  1.00  0.00            
ATOM   2309  HW2 SOL   484       8.610  13.270  22.040  1.00  0.00            
ATOM   2310  OW  SOL   485       6.180  15.670  31.460  1.00  0.00            
ATOM   2311  HW1 SOL   485       6.130  16.490  32.030  1.00  0.00            
ATOM   2312  HW2 SOL   485       7.070  15.640  31.010  1.00  0.00            
ATOM   2313  OW  SOL   486      13.520   0.520  20.300  1.00  0.00            
ATOM   2314  HW1 SOL   486      13.870   0.110  19.460  1.00  0.00            
ATOM   2315  HW2 SOL   486      12.620   0.140  20.500  1.00  0.00            
ATOM   2316  OW  SOL   487      13.000   4.530  25.530  1.00  0.00            
ATOM   2317  HW1 SOL   487      12.410   5.330  25.570  1.00  0.00            
ATOM   2318  HW2 SOL   487      13.150   4.180  26.460  1.00  0.00            
ATOM   2319  OW  SOL   488      15.930   2.210  27.440  1.00  0.00            
ATOM   2320  HW1 SOL   488      15.090   2.200  27.980  1.00  0.00            
ATOM   2321  HW2 SOL   488      15.950   3.040  26.880  1.00  0.00            
ATOM   2322  OW  SOL   489       0.390  10.770  21.620  1.00  0.00            
ATOM   2323  HW1 SOL   489       1.380  10.660  21.530  1.00  0.00            
ATOM   2324  HW2 SOL   489      -0.010   9.910  21.940  1.00  0.00            
ATOM   2325  OW  SOL   490       8.750  16.460  21.990  1.00  0.00            
ATOM   2326  HW1 SOL   490       7.980  16.110  21.450  1.00  0.00            
ATOM   2327  HW2 SOL   490       8.430  17.170  22.610  1.00  0.00            
ATOM   2328  OW  SOL   491       2.300   6.280  38.370  1.00  0.00            
ATOM   2329  HW1 SOL   491       1.370   6.260  38.740  1.00  0.00            
ATOM   2330  HW2 SOL   491       2.310   5.890  37.450  1.00  0.00            
ATOM   2331  OW  SOL   492       2.250   2.750  47.200  1.00  0.00            
ATOM   2332  HW1 SOL   492       2.600   2.580  48.120  1.00  0.00            
ATOM   2333  HW2 SOL   492       1.370   2.300  47.080  1.00  0.00            
ATOM   2334  OW  SOL   493       0.190   3.680  43.710  1.00  0.00            
ATOM   2335  HW1 SOL   493      -0.630   4.110  44.100  1.00  0.00            
ATOM   2336  HW2 SOL   493      -0.090   2.950  43.080  1.00  0.00            
ATOM   2337  OW  SOL   494       5.690  12.750  48.890  1.00  0.00            
ATOM   2338  HW1 SOL   494       4.760  12.680  48.520  1.00  0.00            
ATOM   2339  HW2 SOL   494       5.800  13.640  49.330  1.00  0.00            
ATOM   2340  OW  SOL   495      15.550  15.110  44.270  1.00  0.00            
ATOM   2341  HW1 SOL   495      14.980  14.950  45.080  1.00  0.00            
ATOM   2342  HW2 SOL   495      14.960  15.210  43.470  1.00  0.00            
ATOM   2343  OW  SOL   496      11.350   7.030  44.410  1.00  0.00            
ATOM   2344  HW1 SOL   496      11.920   7.810  44.160  1.00  0.00            
ATOM   2345  HW2 SOL   496      10.750   7.290  45.170  1.00  0.00            
ATOM   2346  OW  SOL   497      17.550   6.070  39.550  1.00  0.00            
ATOM   2347  HW1 SOL   497      17.430   5.940  38.560  1.00  0.00            
ATOM   2348  HW2 SOL   497      17.250   5.260  40.040  1.00  0.00            
ATOM   2349  OW  SOL   498       3.350  14.350  47.850  1.00  0.00            
ATOM   2350  HW1 SOL   498       2.570  14.040  47.320  1.00  0.00            
ATOM   2351  HW2 SOL   498       3.930  14.930  47.280  1.00  0.00            
ATOM   2352  OW  SOL   499      14.600  15.050  50.630  1.00  0.00            
ATOM   2353  HW1 SOL   499      14.840  15.990  50.890  1.00  0.00            
ATOM   2354  HW2 SOL   499      14.440  14.510  51.450  1.00  0.00            
ATOM   2355  OW  SOL   500      16.030   4.470  44.610  1.00  0.00            
ATOM   2356  HW1 SOL   500      15.290   4.930  44.110  1.00  0.00            
ATOM   2357  HW2 SOL   500      16.540   5.150  45.140  1.00  0.00            
ATOM   2358  OW  SOL   501       2.310  17.130  42.070  1.00  0.00            
ATOM   2359  HW1 SOL   501       2.650  17.900  42.610  1.00  0.00            
ATOM   2360  HW2 SOL   501       2.750  17.130  41.170  1.00  0.00            
ATOM   2361  OW  SOL   502       2.300  14.340  42.620  1.00  0.00            
ATOM   2362  HW1 SOL   502       2.040  15.300  42.620  1.00  0.00            
ATOM   2363  HW2 SOL   502       1.590  13.800  43.070  1.00  0.00            
ATOM   2364  OW  SOL   503       2.400  10.910  46.100  1.00  0.00            
ATOM   2365  HW1 SOL   503       2.540  10.070  46.620  1.00  0.00            
ATOM   2366  HW2 SOL   503       1.850  11.550  46.650  1.00  0.00            
ATOM   2367  OW  SOL   504       6.200  17.860  51.630  1.00  0.00            
ATOM   2368  HW1 SOL   504       5.280  17.690  51.980  1.00  0.00            
ATOM   2369  HW2 SOL   504       6.480  18.780  51.890  1.00  0.00            
ATOM   2370  OW  SOL   505       6.060   9.640  38.470  1.00  0.00            
ATOM   2371  HW1 SOL   505       6.130  10.480  37.930  1.00  0.00            
ATOM   2372  HW2 SOL   505       6.520   9.770  39.350  1.00  0.00            
ATOM   2373  OW  SOL   506      15.940   1.140  52.040  1.00  0.00            
ATOM   2374  HW1 SOL   506      15.760   1.810  51.320  1.00  0.00            
ATOM   2375  HW2 SOL   506      15.910   1.600  52.930  1.00  0.00            
ATOM   2376  OW  SOL   507       1.220   6.430  42.870  1.00  0.00            
ATOM   2377  HW1 SOL   507       0.770   5.550  43.040  1.00  0.00            
ATOM   2378  HW2 SOL   507       1.210   6.970  43.710  1.00  0.00            
ATOM   2379  OW  SOL   508      18.420  17.670  40.830  1.00  0.00            
ATOM   2380  HW1 SOL   508      18.960  17.380  41.630  1.00  0.00            
ATOM   2381  HW2 SOL   508      18.720  18.570  40.540  1.00  0.00            
ATOM   2382  OW  SOL   509       0.270  15.960  38.410  1.00  0.00            
ATOM   2383  HW1 SOL   509       0.080  15.000  38.620  1.00  0.00            
ATOM   2384  HW2 SOL   509      -0.060  16.540  39.160  1.00  0.00            
ATOM   2385  OW  SOL   510      16.890   9.220  43.360  1.00  0.00            
ATOM   2386  HW1 SOL   510      17.840   8.930  43.440  1.00  0.00            
ATOM   2387  HW2 SOL   510      16.810   9.870  42.610  1.00  0.00            
ATOM   2388  OW  SOL   511      16.410  11.080  41.560  1.00  0.00            
ATOM   2389  HW1 SOL   511      17.270  11.100  41.040  1.00  0.00            
ATOM   2390  HW2 SOL   511      16.550  11.550  42.440  1.00  0.00            
ATOM   2391  OW  SOL   512       6.130  13.650  44.500  1.00  0.00            
ATOM   2392  HW1 SOL   512       5.640  12.780  44.590  1.00  0.00            
ATOM   2393  HW2 SOL   512       5.900  14.080  43.630  1.00  0.00            
ATOM   2394  OW  SOL   513      12.930  12.280  51.470  1.00  0.00            
ATOM   2395  HW1 SOL   513      13.300  11.550  50.890  1.00  0.00            
ATOM   2396  HW2 SOL   513      13.450  12.330  52.320  1.00  0.00            
ATOM   2397  OW  SOL   514       8.090   0.040  42.260  1.00  0.00            
ATOM   2398  HW1 SOL   514       8.490   0.950  42.170  1.00  0.00            
ATOM   2399  HW2 SOL   514       7.090   0.120  42.320  1.00  0.00            
ATOM   2400  OW  SOL   515       1.970   9.760  49.880  1.00  0.00            
ATOM   2401  HW1 SOL   515       2.860   9.310  49.740  1.00  0.00            
ATOM   2402  HW2 SOL   515       1.240   9.110  49.690  1.00  0.00            
ATOM   2403  OW  SOL   516      15.250   9.990  39.140  1.00  0.00            
ATOM   2404  HW1 SOL   516      14.620   9.230  39.270  1.00  0.00            
ATOM   2405  HW2 SOL   516      15.730  10.170  40.000  1.00  0.00            
ATOM   2406  OW  SOL   517      14.660  14.170  46.770  1.00  0.00            
ATOM   2407  HW1 SOL   517      14.070  14.230  47.570  1.00  0.00            
ATOM   2408  HW2 SOL   517      14.510  13.290  46.310  1.00  0.00            
ATOM   2409  OW  SOL   518      16.670  17.140  42.960  1.00  0.00            
ATOM   2410  HW1 SOL   518      16.260  16.910  42.080  1.00  0.00            
ATOM   2411  HW2 SOL   518      16.490  16.400  43.610  1.00  0.00            
ATOM   2412  OW  SOL   519       5.980   7.290  39.940  1.00  0.00            
ATOM   2413  HW1 SOL   519       6.220   7.980  39.260  1.00  0.00            
ATOM   2414  HW2 SOL   519       5.200   7.620  40.480  1.00  0.00            
ATOM   2415  OW  SOL   520      12.810   3.450  46.680  1.00  0.00            
ATOM   2416  HW1 SOL   520      11.950   2.950  46.550  1.00  0.00            
ATOM   2417  HW2 SOL   520      13.430   2.910  47.240  1.00  0.00            
ATOM   2418  OW  SOL   521      15.760  16.620  40.310  1.00  0.00            
ATOM   2419  HW1 SOL   521      16.650  17.080  40.340  1.00  0.00            
ATOM   2420  HW2 SOL   521      15.550  16.380  39.360  1.00  0.00            
ATOM   2421  OW  SOL   522       8.070   6.050  51.890  1.00  0.00            
ATOM   2422  HW1 SOL   522       7.600   6.020  52.780  1.00  0.00            
ATOM   2423  HW2 SOL   522       7.560   5.500  51.230  1.00  0.00            
ATOM   2424  OW  SOL   523       9.910   4.100  49.660  1.00  0.00            
ATOM   2425  HW1 SOL   523       9.140   4.440  50.200  1.00  0.00            
ATOM   2426  HW2 SOL   523       9.570   3.590  48.870  1.00  0.00            
ATOM   2427  OW  SOL   524      10.410   7.010  41.530  1.00  0.00            
ATOM   2428  HW1 SOL   524      10.670   6.970  42.490  1.00  0.00            
ATOM   2429  HW2 SOL   524       9.560   6.500  41.390  1.00  0.00            
ATOM   2430  OW  SOL   525       0.760   8.110  45.130  1.00  0.00            
ATOM   2431  HW1 SOL   525       1.750   7.990  45.220  1.00  0.00            
ATOM   2432  HW2 SOL   525       0.520   9.060  45.340  1.00  0.00            
ATOM   2433  OW  SOL   526       8.650   3.480  39.190  1.00  0.00            
ATOM   2434  HW1 SOL   526       9.240   4.110  38.700  1.00  0.00            
ATOM   2435  HW2 SOL   526       8.840   2.540  38.900  1.00  0.00            
ATOM   2436  OW  SOL   527       5.500   1.960  46.090  1.00  0.00            
ATOM   2437  HW1 SOL   527       5.450   1.910  47.090  1.00  0.00            
ATOM   2438  HW2 SOL   527       5.520   2.920  45.800  1.00  0.00            
ATOM   2439  OW  SOL   528       3.510  18.010  45.770  1.00  0.00            
ATOM   2440  HW1 SOL   528       4.010  17.150  45.830  1.00  0.00            
ATOM   2441  HW2 SOL   528       4.160  18.780  45.740  1.00  0.00            
ATOM   2442  OW  SOL   529      17.950  10.660  45.970  1.00  0.00            
ATOM   2443  HW1 SOL   529      17.330  10.510  45.210  1.00  0.00            
ATOM   2444  HW2 SOL   529      17.430  10.770  46.820  1.00  0.00            
ATOM   2445  OW  SOL   530      12.270  15.500  52.300  1.00  0.00            
ATOM   2446  HW1 SOL   530      12.330  14.730  52.940  1.00  0.00            
ATOM   2447  HW2 SOL   530      11.750  15.240  51.500  1.00  0.00            
ATOM   2448  OW  SOL   531      14.580   7.350  44.520  1.00  0.00            
ATOM   2449  HW1 SOL   531      14.530   6.700  45.270  1.00  0.00            
ATOM   2450  HW2 SOL   531      15.380   7.940  44.650  1.00  0.00            
ATOM   2451  OW  SOL   532      11.110  17.760  39.610  1.00  0.00            
ATOM   2452  HW1 SOL   532      10.510  17.140  40.110  1.00  0.00            
ATOM   2453  HW2 SOL   532      11.420  17.320  38.760  1.00  0.00            
ATOM   2454  OW  SOL   533      16.320  13.770  38.050  1.00  0.00            
ATOM   2455  HW1 SOL   533      16.000  14.710  37.950  1.00  0.00            
ATOM   2456  HW2 SOL   533      15.560  13.140  37.930  1.00  0.00            
ATOM   2457  OW  SOL   534       4.640  17.430  40.470  1.00  0.00            
ATOM   2458  HW1 SOL   534       4.970  17.820  41.330  1.00  0.00            
ATOM   2459  HW2 SOL   534       5.400  17.360  39.820  1.00  0.00            
ATOM   2460  OW  SOL   535      14.000   1.070  41.500  1.00  0.00            
ATOM   2461  HW1 SOL   535      13.760   0.700  40.600  1.00  0.00            
ATOM   2462  HW2 SOL   535      14.990   1.230  41.540  1.00  0.00            
ATOM   2463  OW  SOL   536       2.490  17.850  49.650  1.00  0.00            
ATOM   2464  HW1 SOL   536       3.060  17.200  50.150  1.00  0.00            
ATOM   2465  HW2 SOL   536       2.330  17.520  48.720  1.00  0.00            
ATOM   2466  OW  SOL   537       9.400  16.980  46.280  1.00  0.00            
ATOM   2467  HW1 SOL   537      10.200  16.410  46.490  1.00  0.00            
ATOM   2468  HW2 SOL   537       8.910  16.580  45.510  1.00  0.00            
ATOM   2469  OW  SOL   538       3.820   7.000  42.040  1.00  0.00            
ATOM   2470  HW1 SOL   538       4.270   6.100  42.010  1.00  0.00            
ATOM   2471  HW2 SOL   538       2.880   6.890  42.370  1.00  0.00            
ATOM   2472  OW  SOL   539       6.140   1.220  38.410  1.00  0.00            
ATOM   2473  HW1 SOL   539       7.120   1.000  38.480  1.00  0.00            
ATOM   2474  HW2 SOL   539       5.830   1.050  37.480  1.00  0.00            
ATOM   2475  OW  SOL   540       8.880  15.140  49.190  1.00  0.00            
ATOM   2476  HW1 SOL   540       8.650  14.890  48.250  1.00  0.00            
ATOM   2477  HW2 SOL   540       9.490  14.450  49.580  1.00  0.00            
ATOM   2478  OW  SOL   541      13.510   5.900  51.570  1.00  0.00            
ATOM   2479  HW1 SOL   541      13.790   5.470  52.420  1.00  0.00            
ATOM   2480  HW2 SOL   541      13.760   6.860  51.580  1.00  0.00            
ATOM   2481  OW  SOL   542       8.030  14.020  46.480  1.00  0.00            
ATOM   2482  HW1 SOL   542       8.930  14.160  46.060  1.00  0.00            
ATOM   2483  HW2 SOL   542       7.320  14.040  45.770  1.00  0.00            
ATOM   2484  OW  SOL   543       5.390   0.640  42.360  1.00  0.00            
ATOM   2485  HW1 SOL   543       4.580   0.650  42.940  1.00  0.00            
ATOM   2486  HW2 SOL   543       5.420   1.470  41.810  1.00  0.00            
ATOM   2487  OW  SOL   544      14.340  11.880  37.650  1.00  0.00            
ATOM   2488  HW1 SOL   544      14.660  11.120  38.220  1.00  0.00            
ATOM   2489  HW2 SOL   544      13.420  12.150  37.950  1.00  0.00            
ATOM   2490  OW  SOL   545       2.970   0.350  38.950  1.00  0.00            
ATOM   2491  HW1 SOL   545       3.460   1.190  38.740  1.00  0.00            
ATOM   2492  HW2 SOL   545       3.590  -0.300  39.400  1.00  0.00            
ATOM   2493  OW  SOL   546       9.350   2.360  42.040  1.00  0.00            
ATOM   2494  HW1 SOL   546       8.870   2.770  41.260  1.00  0.00            
ATOM   2495  HW2 SOL   546      10.340   2.340  41.850  1.00  0.00            
ATOM   2496  OW  SOL   547      10.760   6.830  51.880  1.00  0.00            
ATOM   2497  HW1 SOL   547       9.960   6.220  51.910  1.00  0.00            
ATOM   2498  HW2 SOL   547      11.570   6.300  51.640  1.00  0.00            
ATOM   2499  OW  SOL   548      12.270  15.700  45.170  1.00  0.00            
ATOM   2500  HW1 SOL   548      12.480  16.440  44.520  1.00  0.00            
ATOM   2501  HW2 SOL   548      12.950  15.700  45.900  1.00  0.00            
ATOM   2502  OW  SOL   549      12.710  17.970  43.150  1.00  0.00            
ATOM   2503  HW1 SOL   549      13.150  18.610  42.510  1.00  0.00            
ATOM   2504  HW2 SOL   549      12.210  18.490  43.850  1.00  0.00            
ATOM   2505  OW  SOL   550      10.320   5.490  37.400  1.00  0.00            
ATOM   2506  HW1 SOL   550       9.910   6.310  37.010  1.00  0.00            
ATOM   2507  HW2 SOL   550      10.960   5.750  38.130  1.00  0.00            
ATOM   2508  OW  SOL   551       0.780   5.560  51.100  1.00  0.00            
ATOM   2509  HW1 SOL   551       1.700   5.550  50.690  1.00  0.00            
ATOM   2510  HW2 SOL   551       0.720   6.300  51.770  1.00  0.00            
ATOM   2511  OW  SOL   552       5.610   2.220  48.710  1.00  0.00            
ATOM   2512  HW1 SOL   552       5.990   1.380  49.080  1.00  0.00            
ATOM   2513  HW2 SOL   552       4.730   2.410  49.150  1.00  0.00            
ATOM   2514  OW  SOL   553       8.660   4.540  43.660  1.00  0.00            
ATOM   2515  HW1 SOL   553       8.340   5.260  43.040  1.00  0.00            
ATOM   2516  HW2 SOL   553       8.900   3.730  43.130  1.00  0.00            
ATOM   2517  OW  SOL   554      10.170   0.390  44.770  1.00  0.00            
ATOM   2518  HW1 SOL   554       9.450   0.440  44.080  1.00  0.00            
ATOM   2519  HW2 SOL   554       9.930  -0.300  45.460  1.00  0.00            
ATOM   2520  OW  SOL   555      14.660   5.900  47.160  1.00  0.00            
ATOM   2521  HW1 SOL   555      14.360   4.950  47.230  1.00  0.00            
ATOM   2522  HW2 SOL   555      15.390   6.060  47.820  1.00  0.00            
ATOM   2523  OW  SOL   556      18.570   8.330  41.010  1.00  0.00            
ATOM   2524  HW1 SOL   556      18.990   7.690  41.650  1.00  0.00            
ATOM   2525  HW2 SOL   556      18.190   7.820  40.230  1.00  0.00            
ATOM   2526  OW  SOL   557       4.880  13.850  38.980  1.00  0.00            
ATOM   2527  HW1 SOL   557       4.010  13.700  39.450  1.00  0.00            
ATOM   2528  HW2 SOL   557       4.710  14.110  38.030  1.00  0.00            
ATOM   2529  OW  SOL   558      16.640  12.800  43.810  1.00  0.00            
ATOM   2530  HW1 SOL   558      17.630  12.880  43.950  1.00  0.00            
ATOM   2531  HW2 SOL   558      16.190  13.640  44.120  1.00  0.00            
ATOM   2532  OW  SOL   559      13.900   5.750  38.020  1.00  0.00            
ATOM   2533  HW1 SOL   559      13.360   5.540  38.830  1.00  0.00            
ATOM   2534  HW2 SOL   559      14.810   5.340  38.110  1.00  0.00            
ATOM   2535  OW  SOL   560       5.270   2.560  40.520  1.00  0.00            
ATOM   2536  HW1 SOL   560       5.540   1.970  39.770  1.00  0.00            
ATOM   2537  HW2 SOL   560       5.270   3.510  40.210  1.00  0.00            
ATOM   2538  OW  SOL   561      10.640  13.470  50.640  1.00  0.00            
ATOM   2539  HW1 SOL   561       9.840  13.240  51.190  1.00  0.00            
ATOM   2540  HW2 SOL   561      11.470  13.210  51.130  1.00  0.00            
ATOM   2541  OW  SOL   562      11.110  11.950  48.240  1.00  0.00            
ATOM   2542  HW1 SOL   562      10.710  12.390  49.050  1.00  0.00            
ATOM   2543  HW2 SOL   562      10.700  12.320  47.410  1.00  0.00            
ATOM   2544  OW  SOL   563      16.380  10.990  48.030  1.00  0.00            
ATOM   2545  HW1 SOL   563      16.430  11.800  48.620  1.00  0.00            
ATOM   2546  HW2 SOL   563      15.520  11.010  47.520  1.00  0.00            
ATOM   2547  OW  SOL   564       9.150   0.890  51.260  1.00  0.00            
ATOM   2548  HW1 SOL   564       9.400   0.690  50.310  1.00  0.00            
ATOM   2549  HW2 SOL   564       9.870   1.450  51.680  1.00  0.00            
ATOM   2550  OW  SOL   565       4.100   8.130  49.750  1.00  0.00            
ATOM   2551  HW1 SOL   565       4.960   8.250  50.250  1.00  0.00            
ATOM   2552  HW2 SOL   565       3.680   7.260  50.020  1.00  0.00            
ATOM   2553  OW  SOL   566      12.740   3.860  49.860  1.00  0.00            
ATOM   2554  HW1 SOL   566      12.950   4.600  50.500  1.00  0.00            
ATOM   2555  HW2 SOL   566      11.850   4.030  49.430  1.00  0.00            
ATOM   2556  OW  SOL   567       0.640  15.640  50.550  1.00  0.00            
ATOM   2557  HW1 SOL   567       0.180  16.460  50.210  1.00  0.00            
ATOM   2558  HW2 SOL   567       1.620  15.830  50.640  1.00  0.00            
ATOM   2559  OW  SOL   568       5.660   5.370  45.890  1.00  0.00            
ATOM   2560  HW1 SOL   568       5.780   6.030  45.150  1.00  0.00            
ATOM   2561  HW2 SOL   568       6.120   5.710  46.720  1.00  0.00            
ATOM   2562  OW  SOL   569      12.720  14.450  48.660  1.00  0.00            
ATOM   2563  HW1 SOL   569      13.190  14.580  49.530  1.00  0.00            
ATOM   2564  HW2 SOL   569      12.060  13.710  48.750  1.00  0.00            
ATOM   2565  OW  SOL   570      15.820   6.390  41.960  1.00  0.00            
ATOM   2566  HW1 SOL   570      15.510   7.000  42.690  1.00  0.00            
ATOM   2567  HW2 SOL   570      16.320   6.910  41.270  1.00  0.00            
ATOM   2568  OW  SOL   571       3.540  15.100  50.530  1.00  0.00            
ATOM   2569  HW1 SOL   571       3.330  14.660  49.660  1.00  0.00            
ATOM   2570  HW2 SOL   571       4.510  15.360  50.560  1.00  0.00            
ATOM   2571  OW  SOL   572       5.730   8.700  47.530  1.00  0.00            
ATOM   2572  HW1 SOL   572       6.170   9.590  47.440  1.00  0.00            
ATOM   2573  HW2 SOL   572       5.100   8.700  48.300  1.00  0.00            
ATOM   2574  OW  SOL   573      13.600   8.620  47.690  1.00  0.00            
ATOM   2575  HW1 SOL   573      12.850   8.620  47.030  1.00  0.00            
ATOM   2576  HW2 SOL   573      13.970   7.700  47.780  1.00  0.00            
ATOM   2577  OW  SOL   574      12.090   5.250  39.990  1.00  0.00            
ATOM   2578  HW1 SOL   574      12.220   4.410  40.530  1.00  0.00            
ATOM   2579  HW2 SOL   574      11.800   5.990  40.590  1.00  0.00            
ATOM   2580  OW  SOL   575       3.070   2.130  49.550  1.00  0.00            
ATOM   2581  HW1 SOL   575       2.840   2.500  50.450  1.00  0.00            
ATOM   2582  HW2 SOL   575       2.770   1.180  49.490  1.00  0.00            
ATOM   2583  OW  SOL   576       0.370  13.100  50.060  1.00  0.00            
ATOM   2584  HW1 SOL   576       0.900  12.610  50.740  1.00  0.00            
ATOM   2585  HW2 SOL   576       0.590  14.080  50.110  1.00  0.00            
ATOM   2586  OW  SOL   577       7.320   6.340  47.880  1.00  0.00            
ATOM   2587  HW1 SOL   577       7.910   6.080  47.120  1.00  0.00            
ATOM   2588  HW2 SOL   577       7.040   7.300  47.770  1.00  0.00            
ATOM   2589  OW  SOL   578       3.070   0.630  43.420  1.00  0.00            
ATOM   2590  HW1 SOL   578       2.960   1.570  43.750  1.00  0.00            
ATOM   2591  HW2 SOL   578       3.020   0.000  44.190  1.00  0.00            
ATOM   2592  OW  SOL   579      16.220   3.670  40.980  1.00  0.00            
ATOM   2593  HW1 SOL   579      16.240   2.910  41.620  1.00  0.00            
ATOM   2594  HW2 SOL   579      15.740   4.440  41.380  1.00  0.00            
ATOM   2595  OW  SOL   580      10.230   7.660  46.900  1.00  0.00            
ATOM   2596  HW1 SOL   580      10.380   7.870  47.860  1.00  0.00            
ATOM   2597  HW2 SOL   580       9.930   6.710  46.810  1.00  0.00            
ATOM   2598  OW  SOL   581      15.400   2.740  38.490  1.00  0.00            
ATOM   2599  HW1 SOL   581      14.790   1.990  38.720  1.00  0.00            
ATOM   2600  HW2 SOL   581      15.620   3.260  39.320  1.00  0.00            
ATOM   2601  OW  SOL   582      13.030   8.380  37.660  1.00  0.00            
ATOM   2602  HW1 SOL   582      13.370   7.450  37.810  1.00  0.00            
ATOM   2603  HW2 SOL   582      13.210   8.650  36.710  1.00  0.00            
ATOM   2604  OW  SOL   583       3.190   8.100  46.730  1.00  0.00            
ATOM   2605  HW1 SOL   583       4.120   8.460  46.780  1.00  0.00            
ATOM   2606  HW2 SOL   583       3.130   7.250  47.250  1.00  0.00            
ATOM   2607  OW  SOL   584       3.390   5.090  47.300  1.00  0.00            
ATOM   2608  HW1 SOL   584       2.870   4.260  47.130  1.00  0.00            
ATOM   2609  HW2 SOL   584       4.160   5.140  46.660  1.00  0.00            
ATOM   2610  OW  SOL   585      11.600   2.070  52.010  1.00  0.00            
ATOM   2611  HW1 SOL   585      11.600   2.710  52.780  1.00  0.00            
ATOM   2612  HW2 SOL   585      11.880   2.550  51.180  1.00  0.00            
ATOM   2613  OW  SOL   586       0.080  13.260  39.240  1.00  0.00            
ATOM   2614  HW1 SOL   586      -0.850  13.470  38.930  1.00  0.00            
ATOM   2615  HW2 SOL   586       0.180  12.270  39.370  1.00  0.00            
ATOM   2616  OW  SOL   587       0.880  18.010  46.510  1.00  0.00            
ATOM   2617  HW1 SOL   587       0.460  17.150  46.240  1.00  0.00            
ATOM   2618  HW2 SOL   587       1.820  18.040  46.170  1.00  0.00            
ATOM   2619  OW  SOL   588       5.040  15.680  46.340  1.00  0.00            
ATOM   2620  HW1 SOL   588       5.700  16.420  46.430  1.00  0.00            
ATOM   2621  HW2 SOL   588       5.480  14.890  45.920  1.00  0.00            
ATOM   2622  OW  SOL   589      10.020   7.960  49.620  1.00  0.00            
ATOM   2623  HW1 SOL   589      10.430   7.640  50.480  1.00  0.00            
ATOM   2624  HW2 SOL   589       9.060   7.690  49.590  1.00  0.00            
ATOM   2625  OW  SOL   590       0.400   5.440  48.380  1.00  0.00            
ATOM   2626  HW1 SOL   590       1.250   5.110  47.970  1.00  0.00            
ATOM   2627  HW2 SOL   590       0.530   5.590  49.360  1.00  0.00            
ATOM   2628  OW  SOL   591       8.150   5.720  40.490  1.00  0.00            
ATOM   2629  HW1 SOL   591       8.220   4.830  40.030  1.00  0.00            
ATOM   2630  HW2 SOL   591       7.210   6.060  40.410  1.00  0.00            
ATOM   2631  OW  SOL   592      16.570   6.040  49.300  1.00  0.00            
ATOM   2632  HW1 SOL   592      16.190   5.350  49.920  1.00  0.00            
ATOM   2633  HW2 SOL   592      17.390   5.680  48.860  1.00  0.00            
ATOM   2634  OW  SOL   593       6.710   4.640  49.930  1.00  0.00            
ATOM   2635  HW1 SOL   593       6.370   3.750  49.630  1.00  0.00            
ATOM   2636  HW2 SOL   593       6.970   5.180  49.130  1.00  0.00            
ATOM   2637  OW  SOL   594       9.300  16.780  51.890  1.00  0.00            
ATOM   2638  HW1 SOL   594       9.060  16.600  50.940  1.00  0.00            
ATOM   2639  HW2 SOL   594       9.600  17.720  51.990  1.00  0.00            
ATOM   2640  OW  SOL   595       4.730   5.000  39.150  1.00  0.00            
ATOM   2641  HW1 SOL   595       5.340   5.800  39.190  1.00  0.00            
ATOM   2642  HW2 SOL   595       3.780   5.310  39.220  1.00  0.00            
ATOM   2643  OW  SOL   596       1.590  11.370  51.900  1.00  0.00            
ATOM   2644  HW1 SOL   596       1.810  10.760  52.660  1.00  0.00            
ATOM   2645  HW2 SOL   596       1.690  10.880  51.040  1.00  0.00            
ATOM   2646  OW  SOL   597      13.470  10.590  49.580  1.00  0.00            
ATOM   2647  HW1 SOL   597      13.710   9.960  48.840  1.00  0.00            
ATOM   2648  HW2 SOL   597      12.570  10.990  49.400  1.00  0.00            
ATOM   2649  OW  SOL   598      13.020   8.550  40.330  1.00  0.00            
ATOM   2650  HW1 SOL   598      12.160   8.240  40.750  1.00  0.00            
ATOM   2651  HW2 SOL   598      12.980   8.410  39.340  1.00  0.00            
ATOM   2652  OW  SOL   599      17.590  17.470  48.780  1.00  0.00            
ATOM   2653  HW1 SOL   599      18.200  17.770  48.050  1.00  0.00            
ATOM   2654  HW2 SOL   599      17.210  16.580  48.560  1.00  0.00            
ATOM   2655  OW  SOL   600      12.520  17.310  48.520  1.00  0.00            
ATOM   2656  HW1 SOL   600      13.360  17.360  47.980  1.00  0.00            
ATOM   2657  HW2 SOL   600      12.290  16.350  48.700  1.00  0.00            
ATOM   2658  OW  SOL   601       0.830  12.580  47.460  1.00  0.00            
ATOM   2659  HW1 SOL   601       0.780  12.570  48.460  1.00  0.00            
ATOM   2660  HW2 SOL   601       0.000  12.170  47.080  1.00  0.00            
ATOM   2661  OW  SOL   602      17.260   1.350  42.470  1.00  0.00            
ATOM   2662  HW1 SOL   602      17.990   1.180  41.800  1.00  0.00            
ATOM   2663  HW2 SOL   602      16.950   0.480  42.850  1.00  0.00            
ATOM   2664  OW  SOL   603      13.880  15.730  42.010  1.00  0.00            
ATOM   2665  HW1 SOL   603      14.550  15.850  41.270  1.00  0.00            
ATOM   2666  HW2 SOL   603      13.480  16.620  42.240  1.00  0.00            
ATOM   2667  OW  SOL   604      12.800   9.270  43.960  1.00  0.00            
ATOM   2668  HW1 SOL   604      13.400   8.460  43.980  1.00  0.00            
ATOM   2669  HW2 SOL   604      13.200   9.960  43.360  1.00  0.00            
ATOM   2670  OW  SOL   605       8.300  12.730  51.460  1.00  0.00            
ATOM   2671  HW1 SOL   605       8.250  13.060  52.410  1.00  0.00            
ATOM   2672  HW2 SOL   605       7.440  12.920  51.000  1.00  0.00            
ATOM   2673  OW  SOL   606       6.720  16.160  38.780  1.00  0.00            
ATOM   2674  HW1 SOL   606       6.810  16.260  37.790  1.00  0.00            
ATOM   2675  HW2 SOL   606       6.320  15.270  38.990  1.00  0.00            
ATOM   2676  OW  SOL   607      16.500  17.200  51.180  1.00  0.00            
ATOM   2677  HW1 SOL   607      17.030  17.300  50.340  1.00  0.00            
ATOM   2678  HW2 SOL   607      16.230  18.100  51.520  1.00  0.00            
ATOM   2679  OW  SOL   608      18.410   1.750  46.870  1.00  0.00            
ATOM   2680  HW1 SOL   608      18.800   0.900  46.510  1.00  0.00            
ATOM   2681  HW2 SOL   608      17.430   1.770  46.680  1.00  0.00            
ATOM   2682  OW  SOL   609       2.630   3.260  44.440  1.00  0.00            
ATOM   2683  HW1 SOL   609       1.840   3.770  44.100  1.00  0.00            
ATOM   2684  HW2 SOL   609       2.540   3.110  45.420  1.00  0.00            
ATOM   2685  OW  SOL   610      11.940  16.120  37.550  1.00  0.00            
ATOM   2686  HW1 SOL   610      12.000  15.190  37.920  1.00  0.00            
ATOM   2687  HW2 SOL   610      11.350  16.120  36.750  1.00  0.00            
ATOM   2688  OW  SOL   611       8.220  10.020  50.960  1.00  0.00            
ATOM   2689  HW1 SOL   611       8.620  10.010  50.040  1.00  0.00            
ATOM   2690  HW2 SOL   611       8.320  10.940  51.360  1.00  0.00            
ATOM   2691  OW  SOL   612      15.040  16.070  37.680  1.00  0.00            
ATOM   2692  HW1 SOL   612      14.120  16.440  37.750  1.00  0.00            
ATOM   2693  HW2 SOL   612      15.420  16.270  36.780  1.00  0.00            
ATOM   2694  OW  SOL   613       3.720  12.880  52.140  1.00  0.00            
ATOM   2695  HW1 SOL   613       3.590  13.810  51.800  1.00  0.00            
ATOM   2696  HW2 SOL   613       2.880  12.360  52.010  1.00  0.00            
ATOM   2697  OW  SOL   614      16.140  12.920  50.130  1.00  0.00            
ATOM   2698  HW1 SOL   614      16.740  12.950  50.930  1.00  0.00            
ATOM   2699  HW2 SOL   614      15.390  13.560  50.260  1.00  0.00            
ATOM   2700  OW  SOL   615      10.140   2.360  46.950  1.00  0.00            
ATOM   2701  HW1 SOL   615      10.060   2.000  46.020  1.00  0.00            
ATOM   2702  HW2 SOL   615      10.120   1.600  47.600  1.00  0.00            
ATOM   2703  OW  SOL   616       5.900  14.870  42.150  1.00  0.00            
ATOM   2704  HW1 SOL   616       6.320  14.290  41.450  1.00  0.00            
ATOM   2705  HW2 SOL   616       5.460  15.660  41.710  1.00  0.00            
ATOM   2706  OW  SOL   617      17.090   3.850  51.050  1.00  0.00            
ATOM   2707  HW1 SOL   617      17.820   4.540  51.090  1.00  0.00            
ATOM   2708  HW2 SOL   617      17.370   3.100  50.460  1.00  0.00            
ATOM   2709  OW  SOL   618       2.550  13.480  40.140  1.00  0.00            
ATOM   2710  HW1 SOL   618       1.590  13.490  39.870  1.00  0.00            
ATOM   2711  HW2 SOL   618       2.670  14.010  40.980  1.00  0.00            
ATOM   2712  OW  SOL   619       6.720   2.030  52.130  1.00  0.00            
ATOM   2713  HW1 SOL   619       7.620   1.870  51.730  1.00  0.00            
ATOM   2714  HW2 SOL   619       6.800   2.080  53.120  1.00  0.00            
ATOM   2715  OW  SOL   620       0.750   3.450  37.570  1.00  0.00            
ATOM   2716  HW1 SOL   620      -0.170   3.170  37.280  1.00  0.00            
ATOM   2717  HW2 SOL   620       1.060   4.220  37.010  1.00  0.00            
ATOM   2718  OW  SOL   621      14.400   8.560  51.220  1.00  0.00            
ATOM   2719  HW1 SOL   621      13.830   9.080  50.590  1.00  0.00            
ATOM   2720  HW2 SOL   621      15.360   8.680  50.980  1.00  0.00            
ATOM   2721  OW  SOL   622       0.720   1.660  40.420  1.00  0.00            
ATOM   2722  HW1 SOL   622       0.550   2.490  39.880  1.00  0.00            
ATOM   2723  HW2 SOL   622       1.620   1.290  40.200  1.00  0.00            
ATOM   2724  OW  SOL   623       6.130   8.420  51.550  1.00  0.00            
ATOM   2725  HW1 SOL   623       6.690   9.230  51.380  1.00  0.00            
ATOM   2726  HW2 SOL   623       6.720   7.620  51.580  1.00  0.00            
ATOM   2727  OW  SOL   624      14.930  17.670  46.830  1.00  0.00            
ATOM   2728  HW1 SOL   624      15.260  18.310  46.140  1.00  0.00            
ATOM   2729  HW2 SOL   624      15.590  17.610  47.580  1.00  0.00            
ATOM   2730  OW  SOL   625      16.740   8.830  49.780  1.00  0.00            
ATOM   2731  HW1 SOL   625      16.470   7.940  49.410  1.00  0.00            
ATOM   2732  HW2 SOL   625      16.750   9.510  49.050  1.00  0.00            
ATOM   2733  OW  SOL   626      12.250   3.250  41.730  1.00  0.00            
ATOM   2734  HW1 SOL   626      12.900   2.510  41.620  1.00  0.00            
ATOM   2735  HW2 SOL   626      12.450   3.750  42.570  1.00  0.00            
ATOM   2736  OW  SOL   627       5.940   7.450  43.760  1.00  0.00            
ATOM   2737  HW1 SOL   627       6.440   8.300  43.570  1.00  0.00            
ATOM   2738  HW2 SOL   627       5.060   7.470  43.280  1.00  0.00            
ATOM   2739  OW  SOL   628      17.300   9.340  52.410  1.00  0.00            
ATOM   2740  HW1 SOL   628      17.680  10.250  52.560  1.00  0.00            
ATOM   2741  HW2 SOL   628      17.220   9.170  51.420  1.00  0.00            
ATOM   2742  OW  SOL   629       6.610  17.900  46.770  1.00  0.00            
ATOM   2743  HW1 SOL   629       6.150  18.780  46.640  1.00  0.00            
ATOM   2744  HW2 SOL   629       7.600  18.020  46.700  1.00  0.00            
ATOM   2745  OW  SOL   630      18.610  15.690  45.750  1.00  0.00            
ATOM   2746  HW1 SOL   630      17.900  15.570  45.050  1.00  0.00            
ATOM   2747  HW2 SOL   630      18.620  14.900  46.350  1.00  0.00            
ATOM   2748  OW  SOL   631       0.790  12.400  43.770  1.00  0.00            
ATOM   2749  HW1 SOL   631       0.780  11.930  44.650  1.00  0.00            
ATOM   2750  HW2 SOL   631       1.610  12.120  43.260  1.00  0.00            
ATOM   2751  OW  SOL   632      18.240   1.920  49.510  1.00  0.00            
ATOM   2752  HW1 SOL   632      18.200   1.020  49.950  1.00  0.00            
ATOM   2753  HW2 SOL   632      18.270   1.810  48.520  1.00  0.00            
ATOM   2754  OW  SOL   633       4.280   4.240  42.440  1.00  0.00            
ATOM   2755  HW1 SOL   633       4.580   3.520  41.820  1.00  0.00            
ATOM   2756  HW2 SOL   633       3.890   3.840  43.270  1.00  0.00            
ATOM   2757  OW  SOL   634      17.050  14.870  48.280  1.00  0.00            
ATOM   2758  HW1 SOL   634      16.120  14.620  48.010  1.00  0.00            
ATOM   2759  HW2 SOL   634      17.310  14.370  49.100  1.00  0.00            
ATOM   2760  OW  SOL   635       3.170   5.470  50.040  1.00  0.00            
ATOM   2761  HW1 SOL   635       3.550   4.880  50.760  1.00  0.00            
ATOM   2762  HW2 SOL   635       3.570   5.210  49.160  1.00  0.00            
ATOM   2763  OW  SOL   636       8.120  15.860  44.110  1.00  0.00            
ATOM   2764  HW1 SOL   636       8.440  15.960  43.170  1.00  0.00            
ATOM   2765  HW2 SOL   636       7.330  15.240  44.130  1.00  0.00            
ATOM   2766  OW  SOL   637      14.240   2.140  48.360  1.00  0.00            
ATOM   2767  HW1 SOL   637      14.760   1.490  48.910  1.00  0.00            
ATOM   2768  HW2 SOL   637      13.750   2.770  48.970  1.00  0.00            
ATOM   2769  OW  SOL   638      10.010   0.340  48.780  1.00  0.00            
ATOM   2770  HW1 SOL   638       9.380  -0.380  48.470  1.00  0.00            
ATOM   2771  HW2 SOL   638      10.940  -0.020  48.780  1.00  0.00            
ATOM   2772  OW  SOL   639       6.180  15.670  50.080  1.00  0.00            
ATOM   2773  HW1 SOL   639       6.130  16.490  50.650  1.00  0.00            
ATOM   2774  HW2 SOL   639       7.070  15.640  49.630  1.00  0.00            
ATOM   2775  OW  SOL   640      13.520   0.520  38.920  1.00  0.00            
ATOM   2776  HW1 SOL   640      13.870   0.110  38.080  1.00  0.00            
ATOM   2777  HW2 SOL   640      12.620   0.140  39.120  1.00  0.00            
ATOM   2778  OW  SOL   641      13.000   4.530  44.150  1.00  0.00            
ATOM   2779  HW1 SOL   641      12.410   5.330  44.190  1.00  0.00            
ATOM   2780  HW2 SOL   641      13.150   4.180  45.080  1.00  0.00            
ATOM   2781  OW  SOL   642      15.930   2.210  46.060  1.00  0.00            
ATOM   2782  HW1 SOL   642      15.090   2.200  46.600  1.00  0.00            
ATOM   2783  HW2 SOL   642      15.950   3.040  45.500  1.00  0.00            
ATOM   2784  OW  SOL   643       0.390  10.770  40.240  1.00  0.00            
ATOM   2785  HW1 SOL   643       1.380  10.660  40.150  1.00  0.00            
ATOM   2786  HW2 SOL   643      -0.010   9.910  40.560  1.00  0.00            
ATOM   2787  OW  SOL   644       8.750  16.460  40.610  1.00  0.00            
ATOM   2788  HW1 SOL   644       7.980  16.110  40.070  1.00  0.00            
ATOM   2789  HW2 SOL   644       8.430  17.170  41.230  1.00  0.00            
ATOM   2790  OW  SOL   645       2.300  24.900   1.130  1.00  0.00            
ATOM   2791  HW1 SOL   645       1.370  24.880   1.500  1.00  0.00            
ATOM   2792  HW2 SOL   645       2.310  24.510   0.210  1.00  0.00            
ATOM   2793  OW  SOL   646       2.250  21.370   9.960  1.00  0.00            
ATOM   2794  HW1 SOL   646       2.600  21.200  10.880  1.00  0.00            
ATOM   2795  HW2 SOL   646       1.370  20.920   9.840  1.00  0.00            
ATOM   2796  OW  SOL   647       0.190  22.300   6.470  1.00  0.00            
ATOM   2797  HW1 SOL   647      -0.630  22.730   6.860  1.00  0.00            
ATOM   2798  HW2 SOL   647      -0.090  21.570   5.840  1.00  0.00            
ATOM   2799  OW  SOL   648       5.690  31.370  11.650  1.00  0.00            
ATOM   2800  HW1 SOL   648       4.760  31.300  11.280  1.00  0.00            
ATOM   2801  HW2 SOL   648       5.800  32.260  12.090  1.00  0.00            
ATOM   2802  OW  SOL   649      15.550  33.730   7.030  1.00  0.00            
ATOM   2803  HW1 SOL   649      14.980  33.570   7.840  1.00  0.00            
ATOM   2804  HW2 SOL   649      14.960  33.830   6.230  1.00  0.00            
ATOM   2805  OW  SOL   650      11.350  25.650   7.170  1.00  0.00            
ATOM   2806  HW1 SOL   650      11.920  26.430   6.920  1.00  0.00            
ATOM   2807  HW2 SOL   650      10.750  25.910   7.930  1.00  0.00            
ATOM   2808  OW  SOL   651      17.550  24.690   2.310  1.00  0.00            
ATOM   2809  HW1 SOL   651      17.430  24.560   1.320  1.00  0.00            
ATOM   2810  HW2 SOL   651      17.250  23.880   2.800  1.00  0.00            
ATOM   2811  OW  SOL   652       7.680  30.060  10.230  1.00  0.00            
ATOM   2812  HW1 SOL   652       6.900  30.230  10.830  1.00  0.00            
ATOM   2813  HW2 SOL   652       8.020  30.930   9.870  1.00  0.00            
ATOM   2814  OW  SOL   653       8.500  26.600  18.230  1.00  0.00            
ATOM   2815  HW1 SOL   653       8.460  27.360  18.880  1.00  0.00            
ATOM   2816  HW2 SOL   653       8.720  26.960  17.320  1.00  0.00            
ATOM   2817  OW  SOL   654       6.850  28.740   6.650  1.00  0.00            
ATOM   2818  HW1 SOL   654       7.540  28.580   7.350  1.00  0.00            
ATOM   2819  HW2 SOL   654       6.120  29.310   7.030  1.00  0.00            
ATOM   2820  OW  SOL   655       6.860  30.230  18.030  1.00  0.00            
ATOM   2821  HW1 SOL   655       7.460  31.020  18.170  1.00  0.00            
ATOM   2822  HW2 SOL   655       6.000  30.540  17.620  1.00  0.00            
ATOM   2823  OW  SOL   656       3.350  32.970  10.610  1.00  0.00            
ATOM   2824  HW1 SOL   656       2.570  32.660  10.080  1.00  0.00            
ATOM   2825  HW2 SOL   656       3.930  33.550  10.040  1.00  0.00            
ATOM   2826  OW  SOL   657      14.600  33.670  13.390  1.00  0.00            
ATOM   2827  HW1 SOL   657      14.840  34.610  13.650  1.00  0.00            
ATOM   2828  HW2 SOL   657      14.440  33.130  14.210  1.00  0.00            
ATOM   2829  OW  SOL   658       4.380  22.540  14.990  1.00  0.00            
ATOM   2830  HW1 SOL   658       5.200  21.980  15.080  1.00  0.00            
ATOM   2831  HW2 SOL   658       3.570  21.960  15.030  1.00  0.00            
ATOM   2832  OW  SOL   659      16.030  23.090   7.370  1.00  0.00            
ATOM   2833  HW1 SOL   659      15.290  23.550   6.870  1.00  0.00            
ATOM   2834  HW2 SOL   659      16.540  23.770   7.900  1.00  0.00            
ATOM   2835  OW  SOL   660       2.310  35.750   4.830  1.00  0.00            
ATOM   2836  HW1 SOL   660       2.650  36.520   5.370  1.00  0.00            
ATOM   2837  HW2 SOL   660       2.750  35.750   3.930  1.00  0.00            
ATOM   2838  OW  SOL   661      11.270  32.030  16.900  1.00  0.00            
ATOM   2839  HW1 SOL   661      11.740  32.030  17.780  1.00  0.00            
ATOM   2840  HW2 SOL   661      10.790  31.160  16.790  1.00  0.00            
ATOM   2841  OW  SOL   662       2.300  32.960   5.380  1.00  0.00            
ATOM   2842  HW1 SOL   662       2.040  33.920   5.380  1.00  0.00            
ATOM   2843  HW2 SOL   662       1.590  32.420   5.830  1.00  0.00            
ATOM   2844  OW  SOL   663       2.400  29.530   8.860  1.00  0.00            
ATOM   2845  HW1 SOL   663       2.540  28.690   9.380  1.00  0.00            
ATOM   2846  HW2 SOL   663       1.850  30.170   9.410  1.00  0.00            
ATOM   2847  OW  SOL   664       6.200  36.480  14.390  1.00  0.00            
ATOM   2848  HW1 SOL   664       5.280  36.310  14.740  1.00  0.00            
ATOM   2849  HW2 SOL   664       6.480  37.400  14.650  1.00  0.00            
ATOM   2850  OW  SOL   665       6.060  28.260   1.230  1.00  0.00            
ATOM   2851  HW1 SOL   665       6.130  29.100   0.690  1.00  0.00            
ATOM   2852  HW2 SOL   665       6.520  28.390   2.110  1.00  0.00            
ATOM   2853  OW  SOL   666      15.940  19.760  14.800  1.00  0.00            
ATOM   2854  HW1 SOL   666      15.760  20.430  14.080  1.00  0.00            
ATOM   2855  HW2 SOL   666      15.910  20.220  15.690  1.00  0.00            
ATOM   2856  OW  SOL   667       1.220  25.050   5.630  1.00  0.00            
ATOM   2857  HW1 SOL   667       0.770  24.170   5.800  1.00  0.00            
ATOM   2858  HW2 SOL   667       1.210  25.590   6.470  1.00  0.00            
ATOM   2859  OW  SOL   668      18.420  36.290   3.590  1.00  0.00            
ATOM   2860  HW1 SOL   668      18.960  36.000   4.390  1.00  0.00            
ATOM   2861  HW2 SOL   668      18.720  37.190   3.300  1.00  0.00            
ATOM   2862  OW  SOL   669       0.270  34.580   1.170  1.00  0.00            
ATOM   2863  HW1 SOL   669       0.080  33.620   1.380  1.00  0.00            
ATOM   2864  HW2 SOL   669      -0.060  35.160   1.920  1.00  0.00            
ATOM   2865  OW  SOL   670      16.890  27.840   6.120  1.00  0.00            
ATOM   2866  HW1 SOL   670      17.840  27.550   6.200  1.00  0.00            
ATOM   2867  HW2 SOL   670      16.810  28.490   5.370  1.00  0.00            
ATOM   2868  OW  SOL   671      16.410  29.700   4.320  1.00  0.00            
ATOM   2869  HW1 SOL   671      17.270  29.720   3.800  1.00  0.00            
ATOM   2870  HW2 SOL   671      16.550  30.170   5.200  1.00  0.00            
ATOM   2871  OW  SOL   672       1.130  25.990  15.970  1.00  0.00            
ATOM   2872  HW1 SOL   672       2.010  25.860  16.420  1.00  0.00            
ATOM   2873  HW2 SOL   672       1.000  26.960  15.750  1.00  0.00            
ATOM   2874  OW  SOL   673       6.130  32.270   7.260  1.00  0.00            
ATOM   2875  HW1 SOL   673       5.640  31.400   7.350  1.00  0.00            
ATOM   2876  HW2 SOL   673       5.900  32.700   6.390  1.00  0.00            
ATOM   2877  OW  SOL   674      12.930  30.900  14.230  1.00  0.00            
ATOM   2878  HW1 SOL   674      13.300  30.170  13.650  1.00  0.00            
ATOM   2879  HW2 SOL   674      13.450  30.950  15.080  1.00  0.00            
ATOM   2880  OW  SOL   675       8.090  18.660   5.020  1.00  0.00            
ATOM   2881  HW1 SOL   675       8.490  19.570   4.930  1.00  0.00            
ATOM   2882  HW2 SOL   675       7.090  18.740   5.080  1.00  0.00            
ATOM   2883  OW  SOL   676       1.970  28.380  12.640  1.00  0.00            
ATOM   2884  HW1 SOL   676       2.860  27.930  12.500  1.00  0.00            
ATOM   2885  HW2 SOL   676       1.240  27.730  12.450  1.00  0.00            
ATOM   2886  OW  SOL   677      15.250  28.610   1.900  1.00  0.00            
ATOM   2887  HW1 SOL   677      14.620  27.850   2.030  1.00  0.00            
ATOM   2888  HW2 SOL   677      15.730  28.790   2.760  1.00  0.00            
ATOM   2889  OW  SOL   678      11.870  36.540  16.160  1.00  0.00            
ATOM   2890  HW1 SOL   678      12.110  37.140  15.400  1.00  0.00            
ATOM   2891  HW2 SOL   678      11.940  35.590  15.860  1.00  0.00            
ATOM   2892  OW  SOL   679       3.170  21.130  18.010  1.00  0.00            
ATOM   2893  HW1 SOL   679       3.880  21.840  18.070  1.00  0.00            
ATOM   2894  HW2 SOL   679       2.290  21.520  18.290  1.00  0.00            
ATOM   2895  OW  SOL   680      14.660  32.790   9.530  1.00  0.00            
ATOM   2896  HW1 SOL   680      14.070  32.850  10.330  1.00  0.00            
ATOM   2897  HW2 SOL   680      14.510  31.910   9.070  1.00  0.00            
ATOM   2898  OW  SOL   681      16.670  35.760   5.720  1.00  0.00            
ATOM   2899  HW1 SOL   681      16.260  35.530   4.840  1.00  0.00            
ATOM   2900  HW2 SOL   681      16.490  35.020   6.370  1.00  0.00            
ATOM   2901  OW  SOL   682       5.980  25.910   2.700  1.00  0.00            
ATOM   2902  HW1 SOL   682       6.220  26.600   2.020  1.00  0.00            
ATOM   2903  HW2 SOL   682       5.200  26.240   3.240  1.00  0.00            
ATOM   2904  OW  SOL   683      12.810  22.070   9.440  1.00  0.00            
ATOM   2905  HW1 SOL   683      11.950  21.570   9.310  1.00  0.00            
ATOM   2906  HW2 SOL   683      13.430  21.530  10.000  1.00  0.00            
ATOM   2907  OW  SOL   684      15.760  35.240   3.070  1.00  0.00            
ATOM   2908  HW1 SOL   684      16.650  35.700   3.100  1.00  0.00            
ATOM   2909  HW2 SOL   684      15.550  35.000   2.120  1.00  0.00            
ATOM   2910  OW  SOL   685       8.070  24.670  14.650  1.00  0.00            
ATOM   2911  HW1 SOL   685       7.600  24.640  15.540  1.00  0.00            
ATOM   2912  HW2 SOL   685       7.560  24.120  13.990  1.00  0.00            
ATOM   2913  OW  SOL   686      13.940  23.310  16.740  1.00  0.00            
ATOM   2914  HW1 SOL   686      13.740  23.740  17.620  1.00  0.00            
ATOM   2915  HW2 SOL   686      14.720  22.690  16.830  1.00  0.00            
ATOM   2916  OW  SOL   687       9.730  27.520  15.720  1.00  0.00            
ATOM   2917  HW1 SOL   687      10.190  26.680  15.430  1.00  0.00            
ATOM   2918  HW2 SOL   687       9.170  27.860  14.970  1.00  0.00            
ATOM   2919  OW  SOL   688       9.910  22.720  12.420  1.00  0.00            
ATOM   2920  HW1 SOL   688       9.140  23.060  12.960  1.00  0.00            
ATOM   2921  HW2 SOL   688       9.570  22.210  11.630  1.00  0.00            
ATOM   2922  OW  SOL   689      10.410  25.630   4.290  1.00  0.00            
ATOM   2923  HW1 SOL   689      10.670  25.590   5.250  1.00  0.00            
ATOM   2924  HW2 SOL   689       9.560  25.120   4.150  1.00  0.00            
ATOM   2925  OW  SOL   690       0.760  26.730   7.890  1.00  0.00            
ATOM   2926  HW1 SOL   690       1.750  26.610   7.980  1.00  0.00            
ATOM   2927  HW2 SOL   690       0.520  27.680   8.100  1.00  0.00            
ATOM   2928  OW  SOL   691       1.300  36.830  15.710  1.00  0.00            
ATOM   2929  HW1 SOL   691       1.200  36.680  16.700  1.00  0.00            
ATOM   2930  HW2 SOL   691       0.440  37.190  15.350  1.00  0.00            
ATOM   2931  OW  SOL   692       8.650  22.100   1.950  1.00  0.00            
ATOM   2932  HW1 SOL   692       9.240  22.730   1.460  1.00  0.00            
ATOM   2933  HW2 SOL   692       8.840  21.160   1.660  1.00  0.00            
ATOM   2934  OW  SOL   693      17.190  24.470  18.310  1.00  0.00            
ATOM   2935  HW1 SOL   693      16.930  25.360  17.950  1.00  0.00            
ATOM   2936  HW2 SOL   693      17.170  23.790  17.580  1.00  0.00            
ATOM   2937  OW  SOL   694      13.620  30.060   5.450  1.00  0.00            
ATOM   2938  HW1 SOL   694      14.450  29.770   4.970  1.00  0.00            
ATOM   2939  HW2 SOL   694      13.130  30.730   4.890  1.00  0.00            
ATOM   2940  OW  SOL   695       5.500  20.580   8.850  1.00  0.00            
ATOM   2941  HW1 SOL   695       5.450  20.530   9.850  1.00  0.00            
ATOM   2942  HW2 SOL   695       5.520  21.540   8.560  1.00  0.00            
ATOM   2943  OW  SOL   696      10.080  33.180   4.770  1.00  0.00            
ATOM   2944  HW1 SOL   696       9.620  33.900   4.250  1.00  0.00            
ATOM   2945  HW2 SOL   696      10.040  33.380   5.750  1.00  0.00            
ATOM   2946  OW  SOL   697       3.510  36.630   8.530  1.00  0.00            
ATOM   2947  HW1 SOL   697       4.010  35.770   8.590  1.00  0.00            
ATOM   2948  HW2 SOL   697       4.160  37.400   8.500  1.00  0.00            
ATOM   2949  OW  SOL   698      17.950  29.280   8.730  1.00  0.00            
ATOM   2950  HW1 SOL   698      17.330  29.130   7.970  1.00  0.00            
ATOM   2951  HW2 SOL   698      17.430  29.390   9.580  1.00  0.00            
ATOM   2952  OW  SOL   699      12.270  34.120  15.060  1.00  0.00            
ATOM   2953  HW1 SOL   699      12.330  33.350  15.700  1.00  0.00            
ATOM   2954  HW2 SOL   699      11.750  33.860  14.260  1.00  0.00            
ATOM   2955  OW  SOL   700       3.210  28.050   2.420  1.00  0.00            
ATOM   2956  HW1 SOL   700       4.030  28.440   2.000  1.00  0.00            
ATOM   2957  HW2 SOL   700       2.940  27.230   1.930  1.00  0.00            
ATOM   2958  OW  SOL   701      14.580  25.970   7.280  1.00  0.00            
ATOM   2959  HW1 SOL   701      14.530  25.320   8.030  1.00  0.00            
ATOM   2960  HW2 SOL   701      15.380  26.560   7.410  1.00  0.00            
ATOM   2961  OW  SOL   702       4.610  31.280  17.270  1.00  0.00            
ATOM   2962  HW1 SOL   702       4.110  31.290  16.410  1.00  0.00            
ATOM   2963  HW2 SOL   702       3.980  31.100  18.030  1.00  0.00            
ATOM   2964  OW  SOL   703      11.110  36.380   2.370  1.00  0.00            
ATOM   2965  HW1 SOL   703      10.510  35.760   2.870  1.00  0.00            
ATOM   2966  HW2 SOL   703      11.420  35.940   1.520  1.00  0.00            
ATOM   2967  OW  SOL   704       2.020  21.470  14.980  1.00  0.00            
ATOM   2968  HW1 SOL   704       1.220  22.070  14.850  1.00  0.00            
ATOM   2969  HW2 SOL   704       1.920  20.980  15.840  1.00  0.00            
ATOM   2970  OW  SOL   705      16.320  32.390   0.810  1.00  0.00            
ATOM   2971  HW1 SOL   705      16.000  33.330   0.710  1.00  0.00            
ATOM   2972  HW2 SOL   705      15.560  31.760   0.690  1.00  0.00            
ATOM   2973  OW  SOL   706       4.640  36.050   3.230  1.00  0.00            
ATOM   2974  HW1 SOL   706       4.970  36.440   4.090  1.00  0.00            
ATOM   2975  HW2 SOL   706       5.400  35.980   2.580  1.00  0.00            
ATOM   2976  OW  SOL   707      14.000  19.690   4.260  1.00  0.00            
ATOM   2977  HW1 SOL   707      13.760  19.320   3.360  1.00  0.00            
ATOM   2978  HW2 SOL   707      14.990  19.850   4.300  1.00  0.00            
ATOM   2979  OW  SOL   708       2.490  36.470  12.410  1.00  0.00            
ATOM   2980  HW1 SOL   708       3.060  35.820  12.910  1.00  0.00            
ATOM   2981  HW2 SOL   708       2.330  36.140  11.480  1.00  0.00            
ATOM   2982  OW  SOL   709       9.400  35.600   9.040  1.00  0.00            
ATOM   2983  HW1 SOL   709      10.200  35.030   9.250  1.00  0.00            
ATOM   2984  HW2 SOL   709       8.910  35.200   8.270  1.00  0.00            
ATOM   2985  OW  SOL   710       3.820  25.620   4.800  1.00  0.00            
ATOM   2986  HW1 SOL   710       4.270  24.720   4.770  1.00  0.00            
ATOM   2987  HW2 SOL   710       2.880  25.510   5.130  1.00  0.00            
ATOM   2988  OW  SOL   711      15.470  20.840  17.290  1.00  0.00            
ATOM   2989  HW1 SOL   711      15.420  21.210  18.210  1.00  0.00            
ATOM   2990  HW2 SOL   711      14.750  20.150  17.170  1.00  0.00            
ATOM   2991  OW  SOL   712       6.140  19.840   1.170  1.00  0.00            
ATOM   2992  HW1 SOL   712       7.120  19.620   1.240  1.00  0.00            
ATOM   2993  HW2 SOL   712       5.830  19.670   0.240  1.00  0.00            
ATOM   2994  OW  SOL   713       7.810  21.260  17.490  1.00  0.00            
ATOM   2995  HW1 SOL   713       8.480  20.650  17.920  1.00  0.00            
ATOM   2996  HW2 SOL   713       7.080  21.450  18.140  1.00  0.00            
ATOM   2997  OW  SOL   714       8.880  33.760  11.950  1.00  0.00            
ATOM   2998  HW1 SOL   714       8.650  33.510  11.010  1.00  0.00            
ATOM   2999  HW2 SOL   714       9.490  33.070  12.340  1.00  0.00            
ATOM   3000  OW  SOL   715      13.510  24.520  14.330  1.00  0.00            
ATOM   3001  HW1 SOL   715      13.790  24.090  15.180  1.00  0.00            
ATOM   3002  HW2 SOL   715      13.760  25.480  14.340  1.00  0.00            
ATOM   3003  OW  SOL   716       8.030  32.640   9.240  1.00  0.00            
ATOM   3004  HW1 SOL   716       8.930  32.780   8.820  1.00  0.00            
ATOM   3005  HW2 SOL   716       7.320  32.660   8.530  1.00  0.00            
ATOM   3006  OW  SOL   717       9.220  23.650   8.990  1.00  0.00            
ATOM   3007  HW1 SOL   717       8.970  23.560   8.030  1.00  0.00            
ATOM   3008  HW2 SOL   717       9.700  22.830   9.300  1.00  0.00            
ATOM   3009  OW  SOL   718       5.390  19.260   5.120  1.00  0.00            
ATOM   3010  HW1 SOL   718       4.580  19.270   5.700  1.00  0.00            
ATOM   3011  HW2 SOL   718       5.420  20.090   4.570  1.00  0.00            
ATOM   3012  OW  SOL   719      14.340  30.500   0.410  1.00  0.00            
ATOM   3013  HW1 SOL   719      14.660  29.740   0.980  1.00  0.00            
ATOM   3014  HW2 SOL   719      13.420  30.770   0.710  1.00  0.00            
ATOM   3015  OW  SOL   720       2.970  18.970   1.710  1.00  0.00            
ATOM   3016  HW1 SOL   720       3.460  19.810   1.500  1.00  0.00            
ATOM   3017  HW2 SOL   720       3.590  18.320   2.160  1.00  0.00            
ATOM   3018  OW  SOL   721       9.350  20.980   4.800  1.00  0.00            
ATOM   3019  HW1 SOL   721       8.870  21.390   4.020  1.00  0.00            
ATOM   3020  HW2 SOL   721      10.340  20.960   4.610  1.00  0.00            
ATOM   3021  OW  SOL   722      10.760  25.450  14.640  1.00  0.00            
ATOM   3022  HW1 SOL   722       9.960  24.840  14.670  1.00  0.00            
ATOM   3023  HW2 SOL   722      11.570  24.920  14.400  1.00  0.00            
ATOM   3024  OW  SOL   723      12.270  34.320   7.930  1.00  0.00            
ATOM   3025  HW1 SOL   723      12.480  35.060   7.280  1.00  0.00            
ATOM   3026  HW2 SOL   723      12.950  34.320   8.660  1.00  0.00            
ATOM   3027  OW  SOL   724       4.590  30.140   7.410  1.00  0.00            
ATOM   3028  HW1 SOL   724       3.880  29.870   8.060  1.00  0.00            
ATOM   3029  HW2 SOL   724       4.330  29.860   6.480  1.00  0.00            
ATOM   3030  OW  SOL   725      12.710  36.590   5.910  1.00  0.00            
ATOM   3031  HW1 SOL   725      13.150  37.230   5.270  1.00  0.00            
ATOM   3032  HW2 SOL   725      12.210  37.110   6.610  1.00  0.00            
ATOM   3033  OW  SOL   726      10.320  24.110   0.160  1.00  0.00            
ATOM   3034  HW1 SOL   726       9.910  24.930  -0.230  1.00  0.00            
ATOM   3035  HW2 SOL   726      10.960  24.370   0.890  1.00  0.00            
ATOM   3036  OW  SOL   727       0.780  24.180  13.860  1.00  0.00            
ATOM   3037  HW1 SOL   727       1.700  24.170  13.450  1.00  0.00            
ATOM   3038  HW2 SOL   727       0.720  24.920  14.530  1.00  0.00            
ATOM   3039  OW  SOL   728       5.610  20.840  11.470  1.00  0.00            
ATOM   3040  HW1 SOL   728       5.990  20.000  11.840  1.00  0.00            
ATOM   3041  HW2 SOL   728       4.730  21.030  11.910  1.00  0.00            
ATOM   3042  OW  SOL   729       8.660  23.160   6.420  1.00  0.00            
ATOM   3043  HW1 SOL   729       8.340  23.880   5.800  1.00  0.00            
ATOM   3044  HW2 SOL   729       8.900  22.350   5.890  1.00  0.00            
ATOM   3045  OW  SOL   730      10.170  19.010   7.530  1.00  0.00            
ATOM   3046  HW1 SOL   730       9.450  19.060   6.840  1.00  0.00            
ATOM   3047  HW2 SOL   730       9.930  18.320   8.220  1.00  0.00            
ATOM   3048  OW  SOL   731      14.290  30.350   8.670  1.00  0.00            
ATOM   3049  HW1 SOL   731      13.740  29.510   8.600  1.00  0.00            
ATOM   3050  HW2 SOL   731      14.550  30.640   7.750  1.00  0.00            
ATOM   3051  OW  SOL   732      14.660  24.520   9.920  1.00  0.00            
ATOM   3052  HW1 SOL   732      14.360  23.570   9.990  1.00  0.00            
ATOM   3053  HW2 SOL   732      15.390  24.680  10.580  1.00  0.00            
ATOM   3054  OW  SOL   733      18.570  26.950   3.770  1.00  0.00            
ATOM   3055  HW1 SOL   733      18.990  26.310   4.410  1.00  0.00            
ATOM   3056  HW2 SOL   733      18.190  26.440   2.990  1.00  0.00            
ATOM   3057  OW  SOL   734       4.880  32.470   1.740  1.00  0.00            
ATOM   3058  HW1 SOL   734       4.010  32.320   2.210  1.00  0.00            
ATOM   3059  HW2 SOL   734       4.710  32.730   0.790  1.00  0.00            
ATOM   3060  OW  SOL   735      16.640  31.420   6.570  1.00  0.00            
ATOM   3061  HW1 SOL   735      17.630  31.500   6.710  1.00  0.00            
ATOM   3062  HW2 SOL   735      16.190  32.260   6.880  1.00  0.00            
ATOM   3063  OW  SOL   736      13.900  24.370   0.780  1.00  0.00            
ATOM   3064  HW1 SOL   736      13.360  24.160   1.590  1.00  0.00            
ATOM   3065  HW2 SOL   736      14.810  23.960   0.870  1.00  0.00            
ATOM   3066  OW  SOL   737       5.270  21.180   3.280  1.00  0.00            
ATOM   3067  HW1 SOL   737       5.540  20.590   2.530  1.00  0.00            
ATOM   3068  HW2 SOL   737       5.270  22.130   2.970  1.00  0.00            
ATOM   3069  OW  SOL   738      17.540  30.850  15.880  1.00  0.00            
ATOM   3070  HW1 SOL   738      18.450  30.460  15.750  1.00  0.00            
ATOM   3071  HW2 SOL   738      17.620  31.810  16.120  1.00  0.00            
ATOM   3072  OW  SOL   739      10.640  32.090  13.400  1.00  0.00            
ATOM   3073  HW1 SOL   739       9.840  31.860  13.950  1.00  0.00            
ATOM   3074  HW2 SOL   739      11.470  31.830  13.890  1.00  0.00            
ATOM   3075  OW  SOL   740      15.920  34.910  16.250  1.00  0.00            
ATOM   3076  HW1 SOL   740      16.190  35.250  15.350  1.00  0.00            
ATOM   3077  HW2 SOL   740      16.710  34.530  16.710  1.00  0.00            
ATOM   3078  OW  SOL   741      11.110  30.570  11.000  1.00  0.00            
ATOM   3079  HW1 SOL   741      10.710  31.010  11.810  1.00  0.00            
ATOM   3080  HW2 SOL   741      10.700  30.940  10.170  1.00  0.00            
ATOM   3081  OW  SOL   742      16.380  29.610  10.790  1.00  0.00            
ATOM   3082  HW1 SOL   742      16.430  30.420  11.380  1.00  0.00            
ATOM   3083  HW2 SOL   742      15.520  29.630  10.280  1.00  0.00            
ATOM   3084  OW  SOL   743       9.150  19.510  14.020  1.00  0.00            
ATOM   3085  HW1 SOL   743       9.400  19.310  13.070  1.00  0.00            
ATOM   3086  HW2 SOL   743       9.870  20.070  14.440  1.00  0.00            
ATOM   3087  OW  SOL   744       9.800  29.780  17.190  1.00  0.00            
ATOM   3088  HW1 SOL   744       8.810  29.840  17.290  1.00  0.00            
ATOM   3089  HW2 SOL   744      10.030  28.980  16.630  1.00  0.00            
ATOM   3090  OW  SOL   745       7.050  29.120   3.680  1.00  0.00            
ATOM   3091  HW1 SOL   745       6.910  29.190   4.670  1.00  0.00            
ATOM   3092  HW2 SOL   745       7.890  28.610   3.500  1.00  0.00            
ATOM   3093  OW  SOL   746       4.100  26.750  12.510  1.00  0.00            
ATOM   3094  HW1 SOL   746       4.960  26.870  13.010  1.00  0.00            
ATOM   3095  HW2 SOL   746       3.680  25.880  12.780  1.00  0.00            
ATOM   3096  OW  SOL   747      12.740  22.480  12.620  1.00  0.00            
ATOM   3097  HW1 SOL   747      12.950  23.220  13.260  1.00  0.00            
ATOM   3098  HW2 SOL   747      11.850  22.650  12.190  1.00  0.00            
ATOM   3099  OW  SOL   748       0.640  34.260  13.310  1.00  0.00            
ATOM   3100  HW1 SOL   748       0.180  35.080  12.970  1.00  0.00            
ATOM   3101  HW2 SOL   748       1.620  34.450  13.400  1.00  0.00            
ATOM   3102  OW  SOL   749       3.670  29.620   5.010  1.00  0.00            
ATOM   3103  HW1 SOL   749       3.600  30.450   4.450  1.00  0.00            
ATOM   3104  HW2 SOL   749       3.710  28.820   4.410  1.00  0.00            
ATOM   3105  OW  SOL   750       5.660  23.990   8.650  1.00  0.00            
ATOM   3106  HW1 SOL   750       5.780  24.650   7.910  1.00  0.00            
ATOM   3107  HW2 SOL   750       6.120  24.330   9.480  1.00  0.00            
ATOM   3108  OW  SOL   751      12.520  32.100   3.880  1.00  0.00            
ATOM   3109  HW1 SOL   751      13.020  32.870   4.280  1.00  0.00            
ATOM   3110  HW2 SOL   751      11.570  32.120   4.200  1.00  0.00            
ATOM   3111  OW  SOL   752      12.720  33.070  11.420  1.00  0.00            
ATOM   3112  HW1 SOL   752      13.190  33.200  12.290  1.00  0.00            
ATOM   3113  HW2 SOL   752      12.060  32.330  11.510  1.00  0.00            
ATOM   3114  OW  SOL   753      15.820  25.010   4.720  1.00  0.00            
ATOM   3115  HW1 SOL   753      15.510  25.620   5.450  1.00  0.00            
ATOM   3116  HW2 SOL   753      16.320  25.530   4.030  1.00  0.00            
ATOM   3117  OW  SOL   754       3.540  33.720  13.290  1.00  0.00            
ATOM   3118  HW1 SOL   754       3.330  33.280  12.420  1.00  0.00            
ATOM   3119  HW2 SOL   754       4.510  33.980  13.320  1.00  0.00            
ATOM   3120  OW  SOL   755       4.020  26.130  15.980  1.00  0.00            
ATOM   3121  HW1 SOL   755       4.700  26.680  15.510  1.00  0.00            
ATOM   3122  HW2 SOL   755       4.420  25.250  16.250  1.00  0.00            
ATOM   3123  OW  SOL   756      15.870  26.410  16.700  1.00  0.00            
ATOM   3124  HW1 SOL   756      14.950  26.790  16.650  1.00  0.00            
ATOM   3125  HW2 SOL   756      16.470  26.880  16.050  1.00  0.00            
ATOM   3126  OW  SOL   757      10.130  19.670  17.700  1.00  0.00            
ATOM   3127  HW1 SOL   757      10.190  20.520  17.180  1.00  0.00            
ATOM   3128  HW2 SOL   757      10.450  18.910  17.130  1.00  0.00            
ATOM   3129  OW  SOL   758       5.040  19.120  17.400  1.00  0.00            
ATOM   3130  HW1 SOL   758       4.620  18.550  16.700  1.00  0.00            
ATOM   3131  HW2 SOL   758       4.380  19.810  17.720  1.00  0.00            
ATOM   3132  OW  SOL   759       5.730  27.320  10.290  1.00  0.00            
ATOM   3133  HW1 SOL   759       6.170  28.210  10.200  1.00  0.00            
ATOM   3134  HW2 SOL   759       5.100  27.320  11.060  1.00  0.00            
ATOM   3135  OW  SOL   760      13.600  27.240  10.450  1.00  0.00            
ATOM   3136  HW1 SOL   760      12.850  27.240   9.790  1.00  0.00            
ATOM   3137  HW2 SOL   760      13.970  26.320  10.540  1.00  0.00            
ATOM   3138  OW  SOL   761       3.070  20.750  12.310  1.00  0.00            
ATOM   3139  HW1 SOL   761       2.840  21.120  13.210  1.00  0.00            
ATOM   3140  HW2 SOL   761       2.770  19.800  12.250  1.00  0.00            
ATOM   3141  OW  SOL   762       0.370  31.720  12.820  1.00  0.00            
ATOM   3142  HW1 SOL   762       0.900  31.230  13.500  1.00  0.00            
ATOM   3143  HW2 SOL   762       0.590  32.700  12.870  1.00  0.00            
ATOM   3144  OW  SOL   763       7.320  24.960  10.640  1.00  0.00            
ATOM   3145  HW1 SOL   763       7.910  24.700   9.880  1.00  0.00            
ATOM   3146  HW2 SOL   763       7.040  25.920  10.530  1.00  0.00            
ATOM   3147  OW  SOL   764      17.280  27.970  18.540  1.00  0.00            
ATOM   3148  HW1 SOL   764      16.820  27.900  17.650  1.00  0.00            
ATOM   3149  HW2 SOL   764      16.660  28.410  19.200  1.00  0.00            
ATOM   3150  OW  SOL   765       3.070  19.250   6.180  1.00  0.00            
ATOM   3151  HW1 SOL   765       2.960  20.190   6.510  1.00  0.00            
ATOM   3152  HW2 SOL   765       3.020  18.620   6.950  1.00  0.00            
ATOM   3153  OW  SOL   766      16.220  22.290   3.740  1.00  0.00            
ATOM   3154  HW1 SOL   766      16.240  21.530   4.380  1.00  0.00            
ATOM   3155  HW2 SOL   766      15.740  23.060   4.140  1.00  0.00            
ATOM   3156  OW  SOL   767      10.230  26.280   9.660  1.00  0.00            
ATOM   3157  HW1 SOL   767      10.380  26.490  10.620  1.00  0.00            
ATOM   3158  HW2 SOL   767       9.930  25.330   9.570  1.00  0.00            
ATOM   3159  OW  SOL   768       9.800  34.350  17.000  1.00  0.00            
ATOM   3160  HW1 SOL   768       9.600  34.790  16.120  1.00  0.00            
ATOM   3161  HW2 SOL   768      10.190  33.440  16.840  1.00  0.00            
ATOM   3162  OW  SOL   769      18.590  33.800  16.050  1.00  0.00            
ATOM   3163  HW1 SOL   769      18.730  34.070  15.100  1.00  0.00            
ATOM   3164  HW2 SOL   769      19.420  34.020  16.580  1.00  0.00            
ATOM   3165  OW  SOL   770       3.500  27.600  18.040  1.00  0.00            
ATOM   3166  HW1 SOL   770       4.260  28.040  18.520  1.00  0.00            
ATOM   3167  HW2 SOL   770       3.850  27.130  17.220  1.00  0.00            
ATOM   3168  OW  SOL   771      15.400  21.360   1.250  1.00  0.00            
ATOM   3169  HW1 SOL   771      14.790  20.610   1.480  1.00  0.00            
ATOM   3170  HW2 SOL   771      15.620  21.880   2.080  1.00  0.00            
ATOM   3171  OW  SOL   772      13.030  27.000   0.420  1.00  0.00            
ATOM   3172  HW1 SOL   772      13.370  26.070   0.570  1.00  0.00            
ATOM   3173  HW2 SOL   772      13.210  27.270  -0.530  1.00  0.00            
ATOM   3174  OW  SOL   773      10.680  31.950   8.490  1.00  0.00            
ATOM   3175  HW1 SOL   773      10.750  31.110   7.940  1.00  0.00            
ATOM   3176  HW2 SOL   773      11.300  32.640   8.130  1.00  0.00            
ATOM   3177  OW  SOL   774       3.190  26.720   9.490  1.00  0.00            
ATOM   3178  HW1 SOL   774       4.120  27.080   9.540  1.00  0.00            
ATOM   3179  HW2 SOL   774       3.130  25.870  10.010  1.00  0.00            
ATOM   3180  OW  SOL   775       3.390  23.710  10.060  1.00  0.00            
ATOM   3181  HW1 SOL   775       2.870  22.880   9.890  1.00  0.00            
ATOM   3182  HW2 SOL   775       4.160  23.760   9.420  1.00  0.00            
ATOM   3183  OW  SOL   776      11.380  22.420  16.780  1.00  0.00            
ATOM   3184  HW1 SOL   776      10.930  23.050  17.420  1.00  0.00            
ATOM   3185  HW2 SOL   776      12.310  22.730  16.610  1.00  0.00            
ATOM   3186  OW  SOL   777      11.600  20.690  14.770  1.00  0.00            
ATOM   3187  HW1 SOL   777      11.600  21.330  15.540  1.00  0.00            
ATOM   3188  HW2 SOL   777      11.880  21.170  13.940  1.00  0.00            
ATOM   3189  OW  SOL   778       0.080  31.880   2.000  1.00  0.00            
ATOM   3190  HW1 SOL   778      -0.850  32.090   1.690  1.00  0.00            
ATOM   3191  HW2 SOL   778       0.180  30.890   2.130  1.00  0.00            
ATOM   3192  OW  SOL   779       0.880  36.630   9.270  1.00  0.00            
ATOM   3193  HW1 SOL   779       0.460  35.770   9.000  1.00  0.00            
ATOM   3194  HW2 SOL   779       1.820  36.660   8.930  1.00  0.00            
ATOM   3195  OW  SOL   780       5.040  34.300   9.100  1.00  0.00            
ATOM   3196  HW1 SOL   780       5.700  35.040   9.190  1.00  0.00            
ATOM   3197  HW2 SOL   780       5.480  33.510   8.680  1.00  0.00            
ATOM   3198  OW  SOL   781      10.020  26.580  12.380  1.00  0.00            
ATOM   3199  HW1 SOL   781      10.430  26.260  13.240  1.00  0.00            
ATOM   3200  HW2 SOL   781       9.060  26.310  12.350  1.00  0.00            
ATOM   3201  OW  SOL   782       0.400  24.060  11.140  1.00  0.00            
ATOM   3202  HW1 SOL   782       1.250  23.730  10.730  1.00  0.00            
ATOM   3203  HW2 SOL   782       0.530  24.210  12.120  1.00  0.00            
ATOM   3204  OW  SOL   783       1.890  23.820  17.220  1.00  0.00            
ATOM   3205  HW1 SOL   783       2.480  23.420  16.520  1.00  0.00            
ATOM   3206  HW2 SOL   783       1.310  24.530  16.810  1.00  0.00            
ATOM   3207  OW  SOL   784      13.690  28.120  16.600  1.00  0.00            
ATOM   3208  HW1 SOL   784      14.080  29.010  16.800  1.00  0.00            
ATOM   3209  HW2 SOL   784      13.790  27.920  15.630  1.00  0.00            
ATOM   3210  OW  SOL   785       8.150  24.340   3.250  1.00  0.00            
ATOM   3211  HW1 SOL   785       8.220  23.450   2.790  1.00  0.00            
ATOM   3212  HW2 SOL   785       7.210  24.680   3.170  1.00  0.00            
ATOM   3213  OW  SOL   786      16.570  24.660  12.060  1.00  0.00            
ATOM   3214  HW1 SOL   786      16.190  23.970  12.680  1.00  0.00            
ATOM   3215  HW2 SOL   786      17.390  24.300  11.620  1.00  0.00            
ATOM   3216  OW  SOL   787       2.520  34.260  17.440  1.00  0.00            
ATOM   3217  HW1 SOL   787       2.220  34.830  18.200  1.00  0.00            
ATOM   3218  HW2 SOL   787       2.450  33.290  17.700  1.00  0.00            
ATOM   3219  OW  SOL   788       6.710  23.260  12.690  1.00  0.00            
ATOM   3220  HW1 SOL   788       6.370  22.370  12.390  1.00  0.00            
ATOM   3221  HW2 SOL   788       6.970  23.800  11.890  1.00  0.00            
ATOM   3222  OW  SOL   789       9.300  35.400  14.650  1.00  0.00            
ATOM   3223  HW1 SOL   789       9.060  35.220  13.700  1.00  0.00            
ATOM   3224  HW2 SOL   789       9.600  36.340  14.750  1.00  0.00            
ATOM   3225  OW  SOL   790       4.730  23.620   1.910  1.00  0.00            
ATOM   3226  HW1 SOL   790       5.340  24.420   1.950  1.00  0.00            
ATOM   3227  HW2 SOL   790       3.780  23.930   1.980  1.00  0.00            
ATOM   3228  OW  SOL   791       1.590  29.990  14.660  1.00  0.00            
ATOM   3229  HW1 SOL   791       1.810  29.380  15.420  1.00  0.00            
ATOM   3230  HW2 SOL   791       1.690  29.500  13.800  1.00  0.00            
ATOM   3231  OW  SOL   792      13.470  29.210  12.340  1.00  0.00            
ATOM   3232  HW1 SOL   792      13.710  28.580  11.600  1.00  0.00            
ATOM   3233  HW2 SOL   792      12.570  29.610  12.160  1.00  0.00            
ATOM   3234  OW  SOL   793      13.020  27.170   3.090  1.00  0.00            
ATOM   3235  HW1 SOL   793      12.160  26.860   3.510  1.00  0.00            
ATOM   3236  HW2 SOL   793      12.980  27.030   2.100  1.00  0.00            
ATOM   3237  OW  SOL   794      12.520  35.930  11.280  1.00  0.00            
ATOM   3238  HW1 SOL   794      13.360  35.980  10.740  1.00  0.00            
ATOM   3239  HW2 SOL   794      12.290  34.970  11.460  1.00  0.00            
ATOM   3240  OW  SOL   795       0.830  31.200  10.220  1.00  0.00            
ATOM   3241  HW1 SOL   795       0.780  31.190  11.220  1.00  0.00            
ATOM   3242  HW2 SOL   795       0.000  30.790   9.840  1.00  0.00            
ATOM   3243  OW  SOL   796       6.880  35.240  17.160  1.00  0.00            
ATOM   3244  HW1 SOL   796       6.320  36.050  17.250  1.00  0.00            
ATOM   3245  HW2 SOL   796       7.400  35.280  16.300  1.00  0.00            
ATOM   3246  OW  SOL   797       9.030  19.480   1.330  1.00  0.00            
ATOM   3247  HW1 SOL   797       9.540  19.490   0.470  1.00  0.00            
ATOM   3248  HW2 SOL   797       9.590  19.060   2.040  1.00  0.00            
ATOM   3249  OW  SOL   798      17.260  19.970   5.230  1.00  0.00            
ATOM   3250  HW1 SOL   798      17.990  19.800   4.560  1.00  0.00            
ATOM   3251  HW2 SOL   798      16.950  19.100   5.610  1.00  0.00            
ATOM   3252  OW  SOL   799      13.880  34.350   4.770  1.00  0.00            
ATOM   3253  HW1 SOL   799      14.550  34.470   4.030  1.00  0.00            
ATOM   3254  HW2 SOL   799      13.480  35.240   5.000  1.00  0.00            
ATOM   3255  OW  SOL   800       1.300  36.560  18.510  1.00  0.00            
ATOM   3256  HW1 SOL   800       0.890  35.820  19.040  1.00  0.00            
ATOM   3257  HW2 SOL   800       1.940  37.070  19.090  1.00  0.00            
ATOM   3258  OW  SOL   801      12.800  27.890   6.720  1.00  0.00            
ATOM   3259  HW1 SOL   801      13.400  27.080   6.740  1.00  0.00            
ATOM   3260  HW2 SOL   801      13.200  28.580   6.120  1.00  0.00            
ATOM   3261  OW  SOL   802       8.300  31.350  14.220  1.00  0.00            
ATOM   3262  HW1 SOL   802       8.250  31.680  15.170  1.00  0.00            
ATOM   3263  HW2 SOL   802       7.440  31.540  13.760  1.00  0.00            
ATOM   3264  OW  SOL   803       6.720  34.780   1.540  1.00  0.00            
ATOM   3265  HW1 SOL   803       6.810  34.880   0.550  1.00  0.00            
ATOM   3266  HW2 SOL   803       6.320  33.890   1.750  1.00  0.00            
ATOM   3267  OW  SOL   804      18.410  20.370   9.630  1.00  0.00            
ATOM   3268  HW1 SOL   804      18.800  19.520   9.270  1.00  0.00            
ATOM   3269  HW2 SOL   804      17.430  20.390   9.440  1.00  0.00            
ATOM   3270  OW  SOL   805       2.630  21.880   7.200  1.00  0.00            
ATOM   3271  HW1 SOL   805       1.840  22.390   6.860  1.00  0.00            
ATOM   3272  HW2 SOL   805       2.540  21.730   8.180  1.00  0.00            
ATOM   3273  OW  SOL   806      11.940  34.740   0.310  1.00  0.00            
ATOM   3274  HW1 SOL   806      12.000  33.810   0.680  1.00  0.00            
ATOM   3275  HW2 SOL   806      11.350  34.740  -0.490  1.00  0.00            
ATOM   3276  OW  SOL   807       8.220  28.640  13.720  1.00  0.00            
ATOM   3277  HW1 SOL   807       8.620  28.630  12.800  1.00  0.00            
ATOM   3278  HW2 SOL   807       8.320  29.560  14.120  1.00  0.00            
ATOM   3279  OW  SOL   808       9.160  27.720   2.910  1.00  0.00            
ATOM   3280  HW1 SOL   808       9.790  28.100   2.230  1.00  0.00            
ATOM   3281  HW2 SOL   808       9.560  26.890   3.300  1.00  0.00            
ATOM   3282  OW  SOL   809      15.040  34.690   0.440  1.00  0.00            
ATOM   3283  HW1 SOL   809      14.120  35.060   0.510  1.00  0.00            
ATOM   3284  HW2 SOL   809      15.420  34.890  -0.460  1.00  0.00            
ATOM   3285  OW  SOL   810       3.720  31.500  14.900  1.00  0.00            
ATOM   3286  HW1 SOL   810       3.590  32.430  14.560  1.00  0.00            
ATOM   3287  HW2 SOL   810       2.880  30.980  14.770  1.00  0.00            
ATOM   3288  OW  SOL   811      16.140  31.540  12.890  1.00  0.00            
ATOM   3289  HW1 SOL   811      16.740  31.570  13.690  1.00  0.00            
ATOM   3290  HW2 SOL   811      15.390  32.180  13.020  1.00  0.00            
ATOM   3291  OW  SOL   812      10.390  29.600   6.960  1.00  0.00            
ATOM   3292  HW1 SOL   812       9.690  29.130   7.500  1.00  0.00            
ATOM   3293  HW2 SOL   812      10.980  28.920   6.530  1.00  0.00            
ATOM   3294  OW  SOL   813      10.140  20.980   9.710  1.00  0.00            
ATOM   3295  HW1 SOL   813      10.060  20.620   8.780  1.00  0.00            
ATOM   3296  HW2 SOL   813      10.120  20.220  10.360  1.00  0.00            
ATOM   3297  OW  SOL   814       5.900  33.490   4.910  1.00  0.00            
ATOM   3298  HW1 SOL   814       6.320  32.910   4.210  1.00  0.00            
ATOM   3299  HW2 SOL   814       5.460  34.280   4.470  1.00  0.00            
ATOM   3300  OW  SOL   815      17.090  22.470  13.810  1.00  0.00            
ATOM   3301  HW1 SOL   815      17.820  23.160  13.850  1.00  0.00            
ATOM   3302  HW2 SOL   815      17.370  21.720  13.220  1.00  0.00            
ATOM   3303  OW  SOL   816       2.550  32.100   2.900  1.00  0.00            
ATOM   3304  HW1 SOL   816       1.590  32.110   2.630  1.00  0.00            
ATOM   3305  HW2 SOL   816       2.670  32.630   3.740  1.00  0.00            
ATOM   3306  OW  SOL   817       1.050  28.750  17.260  1.00  0.00            
ATOM   3307  HW1 SOL   817       0.280  28.420  17.800  1.00  0.00            
ATOM   3308  HW2 SOL   817       1.900  28.450  17.680  1.00  0.00            
ATOM   3309  OW  SOL   818       6.720  20.650  14.890  1.00  0.00            
ATOM   3310  HW1 SOL   818       7.620  20.490  14.490  1.00  0.00            
ATOM   3311  HW2 SOL   818       6.800  20.700  15.880  1.00  0.00            
ATOM   3312  OW  SOL   819       0.750  22.070   0.330  1.00  0.00            
ATOM   3313  HW1 SOL   819      -0.170  21.790   0.040  1.00  0.00            
ATOM   3314  HW2 SOL   819       1.060  22.840  -0.230  1.00  0.00            
ATOM   3315  OW  SOL   820      14.400  27.180  13.980  1.00  0.00            
ATOM   3316  HW1 SOL   820      13.830  27.700  13.350  1.00  0.00            
ATOM   3317  HW2 SOL   820      15.360  27.300  13.740  1.00  0.00            
ATOM   3318  OW  SOL   821       0.720  20.280   3.180  1.00  0.00            
ATOM   3319  HW1 SOL   821       0.550  21.110   2.640  1.00  0.00            
ATOM   3320  HW2 SOL   821       1.620  19.910   2.960  1.00  0.00            
ATOM   3321  OW  SOL   822      11.830  31.970   1.190  1.00  0.00            
ATOM   3322  HW1 SOL   822      10.840  31.860   1.210  1.00  0.00            
ATOM   3323  HW2 SOL   822      12.170  32.120   2.120  1.00  0.00            
ATOM   3324  OW  SOL   823       6.130  27.040  14.310  1.00  0.00            
ATOM   3325  HW1 SOL   823       6.690  27.850  14.140  1.00  0.00            
ATOM   3326  HW2 SOL   823       6.720  26.240  14.340  1.00  0.00            
ATOM   3327  OW  SOL   824       7.160  24.270  17.080  1.00  0.00            
ATOM   3328  HW1 SOL   824       7.350  24.920  17.820  1.00  0.00            
ATOM   3329  HW2 SOL   824       7.760  23.470  17.170  1.00  0.00            
ATOM   3330  OW  SOL   825      14.500  30.820  16.330  1.00  0.00            
ATOM   3331  HW1 SOL   825      14.410  30.720  17.320  1.00  0.00            
ATOM   3332  HW2 SOL   825      15.460  30.750  16.070  1.00  0.00            
ATOM   3333  OW  SOL   826       3.900  36.030  15.600  1.00  0.00            
ATOM   3334  HW1 SOL   826       2.990  36.440  15.580  1.00  0.00            
ATOM   3335  HW2 SOL   826       3.830  35.090  15.920  1.00  0.00            
ATOM   3336  OW  SOL   827      16.740  27.450  12.540  1.00  0.00            
ATOM   3337  HW1 SOL   827      16.470  26.560  12.170  1.00  0.00            
ATOM   3338  HW2 SOL   827      16.750  28.130  11.810  1.00  0.00            
ATOM   3339  OW  SOL   828      12.250  21.870   4.490  1.00  0.00            
ATOM   3340  HW1 SOL   828      12.900  21.130   4.380  1.00  0.00            
ATOM   3341  HW2 SOL   828      12.450  22.370   5.330  1.00  0.00            
ATOM   3342  OW  SOL   829       5.940  26.070   6.520  1.00  0.00            
ATOM   3343  HW1 SOL   829       6.440  26.920   6.330  1.00  0.00            
ATOM   3344  HW2 SOL   829       5.060  26.090   6.040  1.00  0.00            
ATOM   3345  OW  SOL   830      17.770  22.040  16.420  1.00  0.00            
ATOM   3346  HW1 SOL   830      17.600  22.350  15.480  1.00  0.00            
ATOM   3347  HW2 SOL   830      16.930  21.670  16.800  1.00  0.00            
ATOM   3348  OW  SOL   831      17.300  27.960  15.170  1.00  0.00            
ATOM   3349  HW1 SOL   831      17.680  28.870  15.320  1.00  0.00            
ATOM   3350  HW2 SOL   831      17.220  27.790  14.180  1.00  0.00            
ATOM   3351  OW  SOL   832       8.590  32.360   0.160  1.00  0.00            
ATOM   3352  HW1 SOL   832       8.130  32.510   1.040  1.00  0.00            
ATOM   3353  HW2 SOL   832       9.030  33.210  -0.140  1.00  0.00            
ATOM   3354  OW  SOL   833       6.610  36.520   9.530  1.00  0.00            
ATOM   3355  HW1 SOL   833       6.150  37.400   9.400  1.00  0.00            
ATOM   3356  HW2 SOL   833       7.600  36.640   9.460  1.00  0.00            
ATOM   3357  OW  SOL   834       8.590  28.180   8.610  1.00  0.00            
ATOM   3358  HW1 SOL   834       9.130  27.490   9.090  1.00  0.00            
ATOM   3359  HW2 SOL   834       8.270  28.870   9.270  1.00  0.00            
ATOM   3360  OW  SOL   835      10.830  28.460   0.870  1.00  0.00            
ATOM   3361  HW1 SOL   835      10.600  28.990   0.050  1.00  0.00            
ATOM   3362  HW2 SOL   835      11.640  27.900   0.680  1.00  0.00            
ATOM   3363  OW  SOL   836       2.210  31.760  18.440  1.00  0.00            
ATOM   3364  HW1 SOL   836       1.560  31.030  18.230  1.00  0.00            
ATOM   3365  HW2 SOL   836       2.250  31.900  19.420  1.00  0.00            
ATOM   3366  OW  SOL   837       0.790  31.020   6.530  1.00  0.00            
ATOM   3367  HW1 SOL   837       0.780  30.550   7.410  1.00  0.00            
ATOM   3368  HW2 SOL   837       1.610  30.740   6.020  1.00  0.00            
ATOM   3369  OW  SOL   838       6.720  32.530  16.240  1.00  0.00            
ATOM   3370  HW1 SOL   838       5.940  32.030  16.620  1.00  0.00            
ATOM   3371  HW2 SOL   838       6.690  33.480  16.550  1.00  0.00            
ATOM   3372  OW  SOL   839      18.240  20.540  12.270  1.00  0.00            
ATOM   3373  HW1 SOL   839      18.200  19.640  12.710  1.00  0.00            
ATOM   3374  HW2 SOL   839      18.270  20.430  11.280  1.00  0.00            
ATOM   3375  OW  SOL   840       4.280  22.860   5.200  1.00  0.00            
ATOM   3376  HW1 SOL   840       4.580  22.140   4.580  1.00  0.00            
ATOM   3377  HW2 SOL   840       3.890  22.460   6.030  1.00  0.00            
ATOM   3378  OW  SOL   841      17.050  33.490  11.040  1.00  0.00            
ATOM   3379  HW1 SOL   841      16.120  33.240  10.770  1.00  0.00            
ATOM   3380  HW2 SOL   841      17.310  32.990  11.860  1.00  0.00            
ATOM   3381  OW  SOL   842       3.170  24.090  12.800  1.00  0.00            
ATOM   3382  HW1 SOL   842       3.550  23.500  13.520  1.00  0.00            
ATOM   3383  HW2 SOL   842       3.570  23.830  11.920  1.00  0.00            
ATOM   3384  OW  SOL   843       8.120  34.480   6.870  1.00  0.00            
ATOM   3385  HW1 SOL   843       8.440  34.580   5.930  1.00  0.00            
ATOM   3386  HW2 SOL   843       7.330  33.860   6.890  1.00  0.00            
ATOM   3387  OW  SOL   844      14.240  20.760  11.120  1.00  0.00            
ATOM   3388  HW1 SOL   844      14.760  20.110  11.670  1.00  0.00            
ATOM   3389  HW2 SOL   844      13.750  21.390  11.730  1.00  0.00            
ATOM   3390  OW  SOL   845      10.010  18.960  11.540  1.00  0.00            
ATOM   3391  HW1 SOL   845       9.380  18.240  11.230  1.00  0.00            
ATOM   3392  HW2 SOL   845      10.940  18.600  11.540  1.00  0.00            
ATOM   3393  OW  SOL   846       7.700  31.920   3.010  1.00  0.00            
ATOM   3394  HW1 SOL   846       7.240  31.050   3.180  1.00  0.00            
ATOM   3395  HW2 SOL   846       8.610  31.890   3.420  1.00  0.00            
ATOM   3396  OW  SOL   847       6.180  34.290  12.840  1.00  0.00            
ATOM   3397  HW1 SOL   847       6.130  35.110  13.410  1.00  0.00            
ATOM   3398  HW2 SOL   847       7.070  34.260  12.390  1.00  0.00            
ATOM   3399  OW  SOL   848      13.520  19.140   1.680  1.00  0.00            
ATOM   3400  HW1 SOL   848      13.870  18.730   0.840  1.00  0.00            
ATOM   3401  HW2 SOL   848      12.620  18.760   1.880  1.00  0.00            
ATOM   3402  OW  SOL   849      13.000  23.150   6.910  1.00  0.00            
ATOM   3403  HW1 SOL   849      12.410  23.950   6.950  1.00  0.00            
ATOM   3404  HW2 SOL   849      13.150  22.800   7.840  1.00  0.00            
ATOM   3405  OW  SOL   850      15.930  20.830   8.820  1.00  0.00            
ATOM   3406  HW1 SOL   850      15.090  20.820   9.360  1.00  0.00            
ATOM   3407  HW2 SOL   850      15.950  21.660   8.260  1.00  0.00            
ATOM   3408  OW  SOL   851       0.390  29.390   3.000  1.00  0.00            
ATOM   3409  HW1 SOL   851       1.380  29.280   2.910  1.00  0.00            
ATOM   3410  HW2 SOL   851      -0.010  28.530   3.320  1.00  0.00            
ATOM   3411  OW  SOL   852       8.750  35.080   3.370  1.00  0.00            
ATOM   3412  HW1 SOL   852       7.980  34.730   2.830  1.00  0.00            
ATOM   3413  HW2 SOL   852       8.430  35.790   3.990  1.00  0.00            
ATOM   3414  OW  SOL   853       2.300  24.900  19.750  1.00  0.00            
ATOM   3415  HW1 SOL   853       1.370  24.880  20.120  1.00  0.00            
ATOM   3416  HW2 SOL   853       2.310  24.510  18.830  1.00  0.00            
ATOM   3417  OW  SOL   854       2.250  21.370  28.580  1.00  0.00            
ATOM   3418  HW1 SOL   854       2.600  21.200  29.500  1.00  0.00            
ATOM   3419  HW2 SOL   854       1.370  20.920  28.460  1.00  0.00            
ATOM   3420  OW  SOL   855       0.190  22.300  25.090  1.00  0.00            
ATOM   3421  HW1 SOL   855      -0.630  22.730  25.480  1.00  0.00            
ATOM   3422  HW2 SOL   855      -0.090  21.570  24.460  1.00  0.00            
ATOM   3423  OW  SOL   856       5.690  31.370  30.270  1.00  0.00            
ATOM   3424  HW1 SOL   856       4.760  31.300  29.900  1.00  0.00            
ATOM   3425  HW2 SOL   856       5.800  32.260  30.710  1.00  0.00            
ATOM   3426  OW  SOL   857      11.350  25.650  25.790  1.00  0.00            
ATOM   3427  HW1 SOL   857      11.920  26.430  25.540  1.00  0.00            
ATOM   3428  HW2 SOL   857      10.750  25.910  26.550  1.00  0.00            
ATOM   3429  OW  SOL   858      17.550  24.690  20.930  1.00  0.00            
ATOM   3430  HW1 SOL   858      17.430  24.560  19.940  1.00  0.00            
ATOM   3431  HW2 SOL   858      17.250  23.880  21.420  1.00  0.00            
ATOM   3432  OW  SOL   859       7.680  30.060  28.850  1.00  0.00            
ATOM   3433  HW1 SOL   859       6.900  30.230  29.450  1.00  0.00            
ATOM   3434  HW2 SOL   859       8.020  30.930  28.490  1.00  0.00            
ATOM   3435  OW  SOL   860       8.500  26.600  36.850  1.00  0.00            
ATOM   3436  HW1 SOL   860       8.460  27.360  37.500  1.00  0.00            
ATOM   3437  HW2 SOL   860       8.720  26.960  35.940  1.00  0.00            
ATOM   3438  OW  SOL   861       6.850  28.740  25.270  1.00  0.00            
ATOM   3439  HW1 SOL   861       7.540  28.580  25.970  1.00  0.00            
ATOM   3440  HW2 SOL   861       6.120  29.310  25.650  1.00  0.00            
ATOM   3441  OW  SOL   862       6.860  30.230  36.650  1.00  0.00            
ATOM   3442  HW1 SOL   862       7.460  31.020  36.790  1.00  0.00            
ATOM   3443  HW2 SOL   862       6.000  30.540  36.240  1.00  0.00            
ATOM   3444  OW  SOL   863       3.350  32.970  29.230  1.00  0.00            
ATOM   3445  HW1 SOL   863       2.570  32.660  28.700  1.00  0.00            
ATOM   3446  HW2 SOL   863       3.930  33.550  28.660  1.00  0.00            
ATOM   3447  OW  SOL   864      14.600  33.670  32.010  1.00  0.00            
ATOM   3448  HW1 SOL   864      14.840  34.610  32.270  1.00  0.00            
ATOM   3449  HW2 SOL   864      14.440  33.130  32.830  1.00  0.00            
ATOM   3450  OW  SOL   865      16.030  23.090  25.990  1.00  0.00            
ATOM   3451  HW1 SOL   865      15.290  23.550  25.490  1.00  0.00            
ATOM   3452  HW2 SOL   865      16.540  23.770  26.520  1.00  0.00            
ATOM   3453  OW  SOL   866       2.310  35.750  23.450  1.00  0.00            
ATOM   3454  HW1 SOL   866       2.650  36.520  23.990  1.00  0.00            
ATOM   3455  HW2 SOL   866       2.750  35.750  22.550  1.00  0.00            
ATOM   3456  OW  SOL   867      11.270  32.030  35.520  1.00  0.00            
ATOM   3457  HW1 SOL   867      11.740  32.030  36.400  1.00  0.00            
ATOM   3458  HW2 SOL   867      10.790  31.160  35.410  1.00  0.00            
ATOM   3459  OW  SOL   868       2.300  32.960  24.000  1.00  0.00            
ATOM   3460  HW1 SOL   868       2.040  33.920  24.000  1.00  0.00            
ATOM   3461  HW2 SOL   868       1.590  32.420  24.450  1.00  0.00            
ATOM   3462  OW  SOL   869       2.400  29.530  27.480  1.00  0.00            
ATOM   3463  HW1 SOL   869       2.540  28.690  28.000  1.00  0.00            
ATOM   3464  HW2 SOL   869       1.850  30.170  28.030  1.00  0.00            
ATOM   3465  OW  SOL   870       6.200  36.480  33.010  1.00  0.00            
ATOM   3466  HW1 SOL   870       5.280  36.310  33.360  1.00  0.00            
ATOM   3467  HW2 SOL   870       6.480  37.400  33.270  1.00  0.00            
ATOM   3468  OW  SOL   871       6.060  28.260  19.850  1.00  0.00            
ATOM   3469  HW1 SOL   871       6.130  29.100  19.310  1.00  0.00            
ATOM   3470  HW2 SOL   871       6.520  28.390  20.730  1.00  0.00            
ATOM   3471  OW  SOL   872      15.940  19.760  33.420  1.00  0.00            
ATOM   3472  HW1 SOL   872      15.760  20.430  32.700  1.00  0.00            
ATOM   3473  HW2 SOL   872      15.910  20.220  34.310  1.00  0.00            
ATOM   3474  OW  SOL   873       1.220  25.050  24.250  1.00  0.00            
ATOM   3475  HW1 SOL   873       0.770  24.170  24.420  1.00  0.00            
ATOM   3476  HW2 SOL   873       1.210  25.590  25.090  1.00  0.00            
ATOM   3477  OW  SOL   874      18.420  36.290  22.210  1.00  0.00            
ATOM   3478  HW1 SOL   874      18.960  36.000  23.010  1.00  0.00            
ATOM   3479  HW2 SOL   874      18.720  37.190  21.920  1.00  0.00            
ATOM   3480  OW  SOL   875       0.270  34.580  19.790  1.00  0.00            
ATOM   3481  HW1 SOL   875       0.080  33.620  20.000  1.00  0.00            
ATOM   3482  HW2 SOL   875      -0.060  35.160  20.540  1.00  0.00            
ATOM   3483  OW  SOL   876      16.890  27.840  24.740  1.00  0.00            
ATOM   3484  HW1 SOL   876      17.840  27.550  24.820  1.00  0.00            
ATOM   3485  HW2 SOL   876      16.810  28.490  23.990  1.00  0.00            
ATOM   3486  OW  SOL   877      16.410  29.700  22.940  1.00  0.00            
ATOM   3487  HW1 SOL   877      17.270  29.720  22.420  1.00  0.00            
ATOM   3488  HW2 SOL   877      16.550  30.170  23.820  1.00  0.00            
ATOM   3489  OW  SOL   878       1.130  25.990  34.590  1.00  0.00            
ATOM   3490  HW1 SOL   878       2.010  25.860  35.040  1.00  0.00            
ATOM   3491  HW2 SOL   878       1.000  26.960  34.370  1.00  0.00            
ATOM   3492  OW  SOL   879       6.130  32.270  25.880  1.00  0.00            
ATOM   3493  HW1 SOL   879       5.640  31.400  25.970  1.00  0.00            
ATOM   3494  HW2 SOL   879       5.900  32.700  25.010  1.00  0.00            
ATOM   3495  OW  SOL   880      12.930  30.900  32.850  1.00  0.00            
ATOM   3496  HW1 SOL   880      13.300  30.170  32.270  1.00  0.00            
ATOM   3497  HW2 SOL   880      13.450  30.950  33.700  1.00  0.00            
ATOM   3498  OW  SOL   881       8.090  18.660  23.640  1.00  0.00            
ATOM   3499  HW1 SOL   881       8.490  19.570  23.550  1.00  0.00            
ATOM   3500  HW2 SOL   881       7.090  18.740  23.700  1.00  0.00            
ATOM   3501  OW  SOL   882       1.970  28.380  31.260  1.00  0.00            
ATOM   3502  HW1 SOL   882       2.860  27.930  31.120  1.00  0.00            
ATOM   3503  HW2 SOL   882       1.240  27.730  31.070  1.00  0.00            
ATOM   3504  OW  SOL   883      15.250  28.610  20.520  1.00  0.00            
ATOM   3505  HW1 SOL   883      14.620  27.850  20.650  1.00  0.00            
ATOM   3506  HW2 SOL   883      15.730  28.790  21.380  1.00  0.00            
ATOM   3507  OW  SOL   884      11.870  36.540  34.780  1.00  0.00            
ATOM   3508  HW1 SOL   884      12.110  37.140  34.020  1.00  0.00            
ATOM   3509  HW2 SOL   884      11.940  35.590  34.480  1.00  0.00            
ATOM   3510  OW  SOL   885       3.170  21.130  36.630  1.00  0.00            
ATOM   3511  HW1 SOL   885       3.880  21.840  36.690  1.00  0.00            
ATOM   3512  HW2 SOL   885       2.290  21.520  36.910  1.00  0.00            
ATOM   3513  OW  SOL   886      16.670  35.760  24.340  1.00  0.00            
ATOM   3514  HW1 SOL   886      16.260  35.530  23.460  1.00  0.00            
ATOM   3515  HW2 SOL   886      16.490  35.020  24.990  1.00  0.00            
ATOM   3516  OW  SOL   887       5.980  25.910  21.320  1.00  0.00            
ATOM   3517  HW1 SOL   887       6.220  26.600  20.640  1.00  0.00            
ATOM   3518  HW2 SOL   887       5.200  26.240  21.860  1.00  0.00            
ATOM   3519  OW  SOL   888      12.810  22.070  28.060  1.00  0.00            
ATOM   3520  HW1 SOL   888      11.950  21.570  27.930  1.00  0.00            
ATOM   3521  HW2 SOL   888      13.430  21.530  28.620  1.00  0.00            
ATOM   3522  OW  SOL   889      15.760  35.240  21.690  1.00  0.00            
ATOM   3523  HW1 SOL   889      16.650  35.700  21.720  1.00  0.00            
ATOM   3524  HW2 SOL   889      15.550  35.000  20.740  1.00  0.00            
ATOM   3525  OW  SOL   890       8.070  24.670  33.270  1.00  0.00            
ATOM   3526  HW1 SOL   890       7.600  24.640  34.160  1.00  0.00            
ATOM   3527  HW2 SOL   890       7.560  24.120  32.610  1.00  0.00            
ATOM   3528  OW  SOL   891      13.940  23.310  35.360  1.00  0.00            
ATOM   3529  HW1 SOL   891      13.740  23.740  36.240  1.00  0.00            
ATOM   3530  HW2 SOL   891      14.720  22.690  35.450  1.00  0.00            
ATOM   3531  OW  SOL   892       9.730  27.520  34.340  1.00  0.00            
ATOM   3532  HW1 SOL   892      10.190  26.680  34.050  1.00  0.00            
ATOM   3533  HW2 SOL   892       9.170  27.860  33.590  1.00  0.00            
ATOM   3534  OW  SOL   893       9.910  22.720  31.040  1.00  0.00            
ATOM   3535  HW1 SOL   893       9.140  23.060  31.580  1.00  0.00            
ATOM   3536  HW2 SOL   893       9.570  22.210  30.250  1.00  0.00            
ATOM   3537  OW  SOL   894      10.410  25.630  22.910  1.00  0.00            
ATOM   3538  HW1 SOL   894      10.670  25.590  23.870  1.00  0.00            
ATOM   3539  HW2 SOL   894       9.560  25.120  22.770  1.00  0.00            
ATOM   3540  OW  SOL   895       0.760  26.730  26.510  1.00  0.00            
ATOM   3541  HW1 SOL   895       1.750  26.610  26.600  1.00  0.00            
ATOM   3542  HW2 SOL   895       0.520  27.680  26.720  1.00  0.00            
ATOM   3543  OW  SOL   896       1.300  36.830  34.330  1.00  0.00            
ATOM   3544  HW1 SOL   896       1.200  36.680  35.320  1.00  0.00            
ATOM   3545  HW2 SOL   896       0.440  37.190  33.970  1.00  0.00            
ATOM   3546  OW  SOL   897       8.650  22.100  20.570  1.00  0.00            
ATOM   3547  HW1 SOL   897       9.240  22.730  20.080  1.00  0.00            
ATOM   3548  HW2 SOL   897       8.840  21.160  20.280  1.00  0.00            
ATOM   3549  OW  SOL   898      17.190  24.470  36.930  1.00  0.00            
ATOM   3550  HW1 SOL   898      16.930  25.360  36.570  1.00  0.00            
ATOM   3551  HW2 SOL   898      17.170  23.790  36.200  1.00  0.00            
ATOM   3552  OW  SOL   899      13.620  30.060  24.070  1.00  0.00            
ATOM   3553  HW1 SOL   899      14.450  29.770  23.590  1.00  0.00            
ATOM   3554  HW2 SOL   899      13.130  30.730  23.510  1.00  0.00            
ATOM   3555  OW  SOL   900       5.500  20.580  27.470  1.00  0.00            
ATOM   3556  HW1 SOL   900       5.450  20.530  28.470  1.00  0.00            
ATOM   3557  HW2 SOL   900       5.520  21.540  27.180  1.00  0.00            
ATOM   3558  OW  SOL   901      10.080  33.180  23.390  1.00  0.00            
ATOM   3559  HW1 SOL   901       9.620  33.900  22.870  1.00  0.00            
ATOM   3560  HW2 SOL   901      10.040  33.380  24.370  1.00  0.00            
ATOM   3561  OW  SOL   902       3.510  36.630  27.150  1.00  0.00            
ATOM   3562  HW1 SOL   902       4.010  35.770  27.210  1.00  0.00            
ATOM   3563  HW2 SOL   902       4.160  37.400  27.120  1.00  0.00            
ATOM   3564  OW  SOL   903      12.270  34.120  33.680  1.00  0.00            
ATOM   3565  HW1 SOL   903      12.330  33.350  34.320  1.00  0.00            
ATOM   3566  HW2 SOL   903      11.750  33.860  32.880  1.00  0.00            
ATOM   3567  OW  SOL   904       3.210  28.050  21.040  1.00  0.00            
ATOM   3568  HW1 SOL   904       4.030  28.440  20.620  1.00  0.00            
ATOM   3569  HW2 SOL   904       2.940  27.230  20.550  1.00  0.00            
ATOM   3570  OW  SOL   905       4.610  31.280  35.890  1.00  0.00            
ATOM   3571  HW1 SOL   905       4.110  31.290  35.030  1.00  0.00            
ATOM   3572  HW2 SOL   905       3.980  31.100  36.650  1.00  0.00            
ATOM   3573  OW  SOL   906      11.110  36.380  20.990  1.00  0.00            
ATOM   3574  HW1 SOL   906      10.510  35.760  21.490  1.00  0.00            
ATOM   3575  HW2 SOL   906      11.420  35.940  20.140  1.00  0.00            
ATOM   3576  OW  SOL   907       2.020  21.470  33.600  1.00  0.00            
ATOM   3577  HW1 SOL   907       1.220  22.070  33.470  1.00  0.00            
ATOM   3578  HW2 SOL   907       1.920  20.980  34.460  1.00  0.00            
ATOM   3579  OW  SOL   908      16.320  32.390  19.430  1.00  0.00            
ATOM   3580  HW1 SOL   908      16.000  33.330  19.330  1.00  0.00            
ATOM   3581  HW2 SOL   908      15.560  31.760  19.310  1.00  0.00            
ATOM   3582  OW  SOL   909       4.640  36.050  21.850  1.00  0.00            
ATOM   3583  HW1 SOL   909       4.970  36.440  22.710  1.00  0.00            
ATOM   3584  HW2 SOL   909       5.400  35.980  21.200  1.00  0.00            
ATOM   3585  OW  SOL   910      14.000  19.690  22.880  1.00  0.00            
ATOM   3586  HW1 SOL   910      13.760  19.320  21.980  1.00  0.00            
ATOM   3587  HW2 SOL   910      14.990  19.850  22.920  1.00  0.00            
ATOM   3588  OW  SOL   911       2.490  36.470  31.030  1.00  0.00            
ATOM   3589  HW1 SOL   911       3.060  35.820  31.530  1.00  0.00            
ATOM   3590  HW2 SOL   911       2.330  36.140  30.100  1.00  0.00            
ATOM   3591  OW  SOL   912       3.820  25.620  23.420  1.00  0.00            
ATOM   3592  HW1 SOL   912       4.270  24.720  23.390  1.00  0.00            
ATOM   3593  HW2 SOL   912       2.880  25.510  23.750  1.00  0.00            
ATOM   3594  OW  SOL   913      15.470  20.840  35.910  1.00  0.00            
ATOM   3595  HW1 SOL   913      15.420  21.210  36.830  1.00  0.00            
ATOM   3596  HW2 SOL   913      14.750  20.150  35.790  1.00  0.00            
ATOM   3597  OW  SOL   914       6.140  19.840  19.790  1.00  0.00            
ATOM   3598  HW1 SOL   914       7.120  19.620  19.860  1.00  0.00            
ATOM   3599  HW2 SOL   914       5.830  19.670  18.860  1.00  0.00            
ATOM   3600  OW  SOL   915       7.810  21.260  36.110  1.00  0.00            
ATOM   3601  HW1 SOL   915       8.480  20.650  36.540  1.00  0.00            
ATOM   3602  HW2 SOL   915       7.080  21.450  36.760  1.00  0.00            
ATOM   3603  OW  SOL   916      13.510  24.520  32.950  1.00  0.00            
ATOM   3604  HW1 SOL   916      13.790  24.090  33.800  1.00  0.00            
ATOM   3605  HW2 SOL   916      13.760  25.480  32.960  1.00  0.00            
ATOM   3606  OW  SOL   917       8.030  32.640  27.860  1.00  0.00            
ATOM   3607  HW1 SOL   917       8.930  32.780  27.440  1.00  0.00            
ATOM   3608  HW2 SOL   917       7.320  32.660  27.150  1.00  0.00            
ATOM   3609  OW  SOL   918       9.220  23.650  27.610  1.00  0.00            
ATOM   3610  HW1 SOL   918       8.970  23.560  26.650  1.00  0.00            
ATOM   3611  HW2 SOL   918       9.700  22.830  27.920  1.00  0.00            
ATOM   3612  OW  SOL   919       5.390  19.260  23.740  1.00  0.00            
ATOM   3613  HW1 SOL   919       4.580  19.270  24.320  1.00  0.00            
ATOM   3614  HW2 SOL   919       5.420  20.090  23.190  1.00  0.00            
ATOM   3615  OW  SOL   920      14.340  30.500  19.030  1.00  0.00            
ATOM   3616  HW1 SOL   920      14.660  29.740  19.600  1.00  0.00            
ATOM   3617  HW2 SOL   920      13.420  30.770  19.330  1.00  0.00            
ATOM   3618  OW  SOL   921       2.970  18.970  20.330  1.00  0.00            
ATOM   3619  HW1 SOL   921       3.460  19.810  20.120  1.00  0.00            
ATOM   3620  HW2 SOL   921       3.590  18.320  20.780  1.00  0.00            
ATOM   3621  OW  SOL   922       9.350  20.980  23.420  1.00  0.00            
ATOM   3622  HW1 SOL   922       8.870  21.390  22.640  1.00  0.00            
ATOM   3623  HW2 SOL   922      10.340  20.960  23.230  1.00  0.00            
ATOM   3624  OW  SOL   923      10.760  25.450  33.260  1.00  0.00            
ATOM   3625  HW1 SOL   923       9.960  24.840  33.290  1.00  0.00            
ATOM   3626  HW2 SOL   923      11.570  24.920  33.020  1.00  0.00            
ATOM   3627  OW  SOL   924       4.590  30.140  26.030  1.00  0.00            
ATOM   3628  HW1 SOL   924       3.880  29.870  26.680  1.00  0.00            
ATOM   3629  HW2 SOL   924       4.330  29.860  25.100  1.00  0.00            
ATOM   3630  OW  SOL   925      10.320  24.110  18.780  1.00  0.00            
ATOM   3631  HW1 SOL   925       9.910  24.930  18.390  1.00  0.00            
ATOM   3632  HW2 SOL   925      10.960  24.370  19.510  1.00  0.00            
ATOM   3633  OW  SOL   926       0.780  24.180  32.480  1.00  0.00            
ATOM   3634  HW1 SOL   926       1.700  24.170  32.070  1.00  0.00            
ATOM   3635  HW2 SOL   926       0.720  24.920  33.150  1.00  0.00            
ATOM   3636  OW  SOL   927       5.610  20.840  30.090  1.00  0.00            
ATOM   3637  HW1 SOL   927       5.990  20.000  30.460  1.00  0.00            
ATOM   3638  HW2 SOL   927       4.730  21.030  30.530  1.00  0.00            
ATOM   3639  OW  SOL   928       8.660  23.160  25.040  1.00  0.00            
ATOM   3640  HW1 SOL   928       8.340  23.880  24.420  1.00  0.00            
ATOM   3641  HW2 SOL   928       8.900  22.350  24.510  1.00  0.00            
ATOM   3642  OW  SOL   929      10.170  19.010  26.150  1.00  0.00            
ATOM   3643  HW1 SOL   929       9.450  19.060  25.460  1.00  0.00            
ATOM   3644  HW2 SOL   929       9.930  18.320  26.840  1.00  0.00            
ATOM   3645  OW  SOL   930      14.660  24.520  28.540  1.00  0.00            
ATOM   3646  HW1 SOL   930      14.360  23.570  28.610  1.00  0.00            
ATOM   3647  HW2 SOL   930      15.390  24.680  29.200  1.00  0.00            
ATOM   3648  OW  SOL   931      18.570  26.950  22.390  1.00  0.00            
ATOM   3649  HW1 SOL   931      18.990  26.310  23.030  1.00  0.00            
ATOM   3650  HW2 SOL   931      18.190  26.440  21.610  1.00  0.00            
ATOM   3651  OW  SOL   932       4.880  32.470  20.360  1.00  0.00            
ATOM   3652  HW1 SOL   932       4.010  32.320  20.830  1.00  0.00            
ATOM   3653  HW2 SOL   932       4.710  32.730  19.410  1.00  0.00            
ATOM   3654  OW  SOL   933      16.640  31.420  25.190  1.00  0.00            
ATOM   3655  HW1 SOL   933      17.630  31.500  25.330  1.00  0.00            
ATOM   3656  HW2 SOL   933      16.190  32.260  25.500  1.00  0.00            
ATOM   3657  OW  SOL   934      13.900  24.370  19.400  1.00  0.00            
ATOM   3658  HW1 SOL   934      13.360  24.160  20.210  1.00  0.00            
ATOM   3659  HW2 SOL   934      14.810  23.960  19.490  1.00  0.00            
ATOM   3660  OW  SOL   935       5.270  21.180  21.900  1.00  0.00            
ATOM   3661  HW1 SOL   935       5.540  20.590  21.150  1.00  0.00            
ATOM   3662  HW2 SOL   935       5.270  22.130  21.590  1.00  0.00            
ATOM   3663  OW  SOL   936      17.540  30.850  34.500  1.00  0.00            
ATOM   3664  HW1 SOL   936      18.450  30.460  34.370  1.00  0.00            
ATOM   3665  HW2 SOL   936      17.620  31.810  34.740  1.00  0.00            
ATOM   3666  OW  SOL   937      10.640  32.090  32.020  1.00  0.00            
ATOM   3667  HW1 SOL   937       9.840  31.860  32.570  1.00  0.00            
ATOM   3668  HW2 SOL   937      11.470  31.830  32.510  1.00  0.00            
ATOM   3669  OW  SOL   938      15.920  34.910  34.870  1.00  0.00            
ATOM   3670  HW1 SOL   938      16.190  35.250  33.970  1.00  0.00            
ATOM   3671  HW2 SOL   938      16.710  34.530  35.330  1.00  0.00            
ATOM   3672  OW  SOL   939       9.150  19.510  32.640  1.00  0.00            
ATOM   3673  HW1 SOL   939       9.400  19.310  31.690  1.00  0.00            
ATOM   3674  HW2 SOL   939       9.870  20.070  33.060  1.00  0.00            
ATOM   3675  OW  SOL   940       9.800  29.780  35.810  1.00  0.00            
ATOM   3676  HW1 SOL   940       8.810  29.840  35.910  1.00  0.00            
ATOM   3677  HW2 SOL   940      10.030  28.980  35.250  1.00  0.00            
ATOM   3678  OW  SOL   941       7.050  29.120  22.300  1.00  0.00            
ATOM   3679  HW1 SOL   941       6.910  29.190  23.290  1.00  0.00            
ATOM   3680  HW2 SOL   941       7.890  28.610  22.120  1.00  0.00            
ATOM   3681  OW  SOL   942       4.100  26.750  31.130  1.00  0.00            
ATOM   3682  HW1 SOL   942       4.960  26.870  31.630  1.00  0.00            
ATOM   3683  HW2 SOL   942       3.680  25.880  31.400  1.00  0.00            
ATOM   3684  OW  SOL   943      12.740  22.480  31.240  1.00  0.00            
ATOM   3685  HW1 SOL   943      12.950  23.220  31.880  1.00  0.00            
ATOM   3686  HW2 SOL   943      11.850  22.650  30.810  1.00  0.00            
ATOM   3687  OW  SOL   944       0.640  34.260  31.930  1.00  0.00            
ATOM   3688  HW1 SOL   944       0.180  35.080  31.590  1.00  0.00            
ATOM   3689  HW2 SOL   944       1.620  34.450  32.020  1.00  0.00            
ATOM   3690  OW  SOL   945       3.670  29.620  23.630  1.00  0.00            
ATOM   3691  HW1 SOL   945       3.600  30.450  23.070  1.00  0.00            
ATOM   3692  HW2 SOL   945       3.710  28.820  23.030  1.00  0.00            
ATOM   3693  OW  SOL   946       5.660  23.990  27.270  1.00  0.00            
ATOM   3694  HW1 SOL   946       5.780  24.650  26.530  1.00  0.00            
ATOM   3695  HW2 SOL   946       6.120  24.330  28.100  1.00  0.00            
ATOM   3696  OW  SOL   947      12.720  33.070  30.040  1.00  0.00            
ATOM   3697  HW1 SOL   947      13.190  33.200  30.910  1.00  0.00            
ATOM   3698  HW2 SOL   947      12.060  32.330  30.130  1.00  0.00            
ATOM   3699  OW  SOL   948      15.820  25.010  23.340  1.00  0.00            
ATOM   3700  HW1 SOL   948      15.510  25.620  24.070  1.00  0.00            
ATOM   3701  HW2 SOL   948      16.320  25.530  22.650  1.00  0.00            
ATOM   3702  OW  SOL   949       3.540  33.720  31.910  1.00  0.00            
ATOM   3703  HW1 SOL   949       3.330  33.280  31.040  1.00  0.00            
ATOM   3704  HW2 SOL   949       4.510  33.980  31.940  1.00  0.00            
ATOM   3705  OW  SOL   950       4.020  26.130  34.600  1.00  0.00            
ATOM   3706  HW1 SOL   950       4.700  26.680  34.130  1.00  0.00            
ATOM   3707  HW2 SOL   950       4.420  25.250  34.870  1.00  0.00            
ATOM   3708  OW  SOL   951      15.870  26.410  35.320  1.00  0.00            
ATOM   3709  HW1 SOL   951      14.950  26.790  35.270  1.00  0.00            
ATOM   3710  HW2 SOL   951      16.470  26.880  34.670  1.00  0.00            
ATOM   3711  OW  SOL   952      10.130  19.670  36.320  1.00  0.00            
ATOM   3712  HW1 SOL   952      10.190  20.520  35.800  1.00  0.00            
ATOM   3713  HW2 SOL   952      10.450  18.910  35.750  1.00  0.00            
ATOM   3714  OW  SOL   953       5.040  19.120  36.020  1.00  0.00            
ATOM   3715  HW1 SOL   953       4.620  18.550  35.320  1.00  0.00            
ATOM   3716  HW2 SOL   953       4.380  19.810  36.340  1.00  0.00            
ATOM   3717  OW  SOL   954       5.730  27.320  28.910  1.00  0.00            
ATOM   3718  HW1 SOL   954       6.170  28.210  28.820  1.00  0.00            
ATOM   3719  HW2 SOL   954       5.100  27.320  29.680  1.00  0.00            
ATOM   3720  OW  SOL   955      13.600  27.240  29.070  1.00  0.00            
ATOM   3721  HW1 SOL   955      12.850  27.240  28.410  1.00  0.00            
ATOM   3722  HW2 SOL   955      13.970  26.320  29.160  1.00  0.00            
ATOM   3723  OW  SOL   956      12.090  23.870  21.370  1.00  0.00            
ATOM   3724  HW1 SOL   956      12.220  23.030  21.910  1.00  0.00            
ATOM   3725  HW2 SOL   956      11.800  24.610  21.970  1.00  0.00            
ATOM   3726  OW  SOL   957       3.070  20.750  30.930  1.00  0.00            
ATOM   3727  HW1 SOL   957       2.840  21.120  31.830  1.00  0.00            
ATOM   3728  HW2 SOL   957       2.770  19.800  30.870  1.00  0.00            
ATOM   3729  OW  SOL   958       0.370  31.720  31.440  1.00  0.00            
ATOM   3730  HW1 SOL   958       0.900  31.230  32.120  1.00  0.00            
ATOM   3731  HW2 SOL   958       0.590  32.700  31.490  1.00  0.00            
ATOM   3732  OW  SOL   959       7.320  24.960  29.260  1.00  0.00            
ATOM   3733  HW1 SOL   959       7.910  24.700  28.500  1.00  0.00            
ATOM   3734  HW2 SOL   959       7.040  25.920  29.150  1.00  0.00            
ATOM   3735  OW  SOL   960      17.280  27.970  37.160  1.00  0.00            
ATOM   3736  HW1 SOL   960      16.820  27.900  36.270  1.00  0.00            
ATOM   3737  HW2 SOL   960      16.660  28.410  37.820  1.00  0.00            
ATOM   3738  OW  SOL   961       3.070  19.250  24.800  1.00  0.00            
ATOM   3739  HW1 SOL   961       2.960  20.190  25.130  1.00  0.00            
ATOM   3740  HW2 SOL   961       3.020  18.620  25.570  1.00  0.00            
ATOM   3741  OW  SOL   962      16.220  22.290  22.360  1.00  0.00            
ATOM   3742  HW1 SOL   962      16.240  21.530  23.000  1.00  0.00            
ATOM   3743  HW2 SOL   962      15.740  23.060  22.760  1.00  0.00            
ATOM   3744  OW  SOL   963      10.230  26.280  28.280  1.00  0.00            
ATOM   3745  HW1 SOL   963      10.380  26.490  29.240  1.00  0.00            
ATOM   3746  HW2 SOL   963       9.930  25.330  28.190  1.00  0.00            
ATOM   3747  OW  SOL   964       9.800  34.350  35.620  1.00  0.00            
ATOM   3748  HW1 SOL   964       9.600  34.790  34.740  1.00  0.00            
ATOM   3749  HW2 SOL   964      10.190  33.440  35.460  1.00  0.00            
ATOM   3750  OW  SOL   965      18.590  33.800  34.670  1.00  0.00            
ATOM   3751  HW1 SOL   965      18.730  34.070  33.720  1.00  0.00            
ATOM   3752  HW2 SOL   965      19.420  34.020  35.200  1.00  0.00            
ATOM   3753  OW  SOL   966       3.500  27.600  36.660  1.00  0.00            
ATOM   3754  HW1 SOL   966       4.260  28.040  37.140  1.00  0.00            
ATOM   3755  HW2 SOL   966       3.850  27.130  35.840  1.00  0.00            
ATOM   3756  OW  SOL   967      15.400  21.360  19.870  1.00  0.00            
ATOM   3757  HW1 SOL   967      14.790  20.610  20.100  1.00  0.00            
ATOM   3758  HW2 SOL   967      15.620  21.880  20.700  1.00  0.00            
ATOM   3759  OW  SOL   968      13.030  27.000  19.040  1.00  0.00            
ATOM   3760  HW1 SOL   968      13.370  26.070  19.190  1.00  0.00            
ATOM   3761  HW2 SOL   968      13.210  27.270  18.090  1.00  0.00            
ATOM   3762  OW  SOL   969       3.190  26.720  28.110  1.00  0.00            
ATOM   3763  HW1 SOL   969       4.120  27.080  28.160  1.00  0.00            
ATOM   3764  HW2 SOL   969       3.130  25.870  28.630  1.00  0.00            
ATOM   3765  OW  SOL   970       3.390  23.710  28.680  1.00  0.00            
ATOM   3766  HW1 SOL   970       2.870  22.880  28.510  1.00  0.00            
ATOM   3767  HW2 SOL   970       4.160  23.760  28.040  1.00  0.00            
ATOM   3768  OW  SOL   971      11.380  22.420  35.400  1.00  0.00            
ATOM   3769  HW1 SOL   971      10.930  23.050  36.040  1.00  0.00            
ATOM   3770  HW2 SOL   971      12.310  22.730  35.230  1.00  0.00            
ATOM   3771  OW  SOL   972      11.600  20.690  33.390  1.00  0.00            
ATOM   3772  HW1 SOL   972      11.600  21.330  34.160  1.00  0.00            
ATOM   3773  HW2 SOL   972      11.880  21.170  32.560  1.00  0.00            
ATOM   3774  OW  SOL   973       0.080  31.880  20.620  1.00  0.00            
ATOM   3775  HW1 SOL   973      -0.850  32.090  20.310  1.00  0.00            
ATOM   3776  HW2 SOL   973       0.180  30.890  20.750  1.00  0.00            
ATOM   3777  OW  SOL   974       0.880  36.630  27.890  1.00  0.00            
ATOM   3778  HW1 SOL   974       0.460  35.770  27.620  1.00  0.00            
ATOM   3779  HW2 SOL   974       1.820  36.660  27.550  1.00  0.00            
ATOM   3780  OW  SOL   975       5.040  34.300  27.720  1.00  0.00            
ATOM   3781  HW1 SOL   975       5.700  35.040  27.810  1.00  0.00            
ATOM   3782  HW2 SOL   975       5.480  33.510  27.300  1.00  0.00            
ATOM   3783  OW  SOL   976      10.020  26.580  31.000  1.00  0.00            
ATOM   3784  HW1 SOL   976      10.430  26.260  31.860  1.00  0.00            
ATOM   3785  HW2 SOL   976       9.060  26.310  30.970  1.00  0.00            
ATOM   3786  OW  SOL   977       0.400  24.060  29.760  1.00  0.00            
ATOM   3787  HW1 SOL   977       1.250  23.730  29.350  1.00  0.00            
ATOM   3788  HW2 SOL   977       0.530  24.210  30.740  1.00  0.00            
ATOM   3789  OW  SOL   978       1.890  23.820  35.840  1.00  0.00            
ATOM   3790  HW1 SOL   978       2.480  23.420  35.140  1.00  0.00            
ATOM   3791  HW2 SOL   978       1.310  24.530  35.430  1.00  0.00            
ATOM   3792  OW  SOL   979      13.690  28.120  35.220  1.00  0.00            
ATOM   3793  HW1 SOL   979      14.080  29.010  35.420  1.00  0.00            
ATOM   3794  HW2 SOL   979      13.790  27.920  34.250  1.00  0.00            
ATOM   3795  OW  SOL   980       8.150  24.340  21.870  1.00  0.00            
ATOM   3796  HW1 SOL   980       8.220  23.450  21.410  1.00  0.00            
ATOM   3797  HW2 SOL   980       7.210  24.680  21.790  1.00  0.00            
ATOM   3798  OW  SOL   981      16.570  24.660  30.680  1.00  0.00            
ATOM   3799  HW1 SOL   981      16.190  23.970  31.300  1.00  0.00            
ATOM   3800  HW2 SOL   981      17.390  24.300  30.240  1.00  0.00            
ATOM   3801  OW  SOL   982       2.520  34.260  36.060  1.00  0.00            
ATOM   3802  HW1 SOL   982       2.220  34.830  36.820  1.00  0.00            
ATOM   3803  HW2 SOL   982       2.450  33.290  36.320  1.00  0.00            
ATOM   3804  OW  SOL   983       6.710  23.260  31.310  1.00  0.00            
ATOM   3805  HW1 SOL   983       6.370  22.370  31.010  1.00  0.00            
ATOM   3806  HW2 SOL   983       6.970  23.800  30.510  1.00  0.00            
ATOM   3807  OW  SOL   984       9.300  35.400  33.270  1.00  0.00            
ATOM   3808  HW1 SOL   984       9.060  35.220  32.320  1.00  0.00            
ATOM   3809  HW2 SOL   984       9.600  36.340  33.370  1.00  0.00            
ATOM   3810  OW  SOL   985       4.730  23.620  20.530  1.00  0.00            
ATOM   3811  HW1 SOL   985       5.340  24.420  20.570  1.00  0.00            
ATOM   3812  HW2 SOL   985       3.780  23.930  20.600  1.00  0.00            
ATOM   3813  OW  SOL   986       1.590  29.990  33.280  1.00  0.00            
ATOM   3814  HW1 SOL   986       1.810  29.380  34.040  1.00  0.00            
ATOM   3815  HW2 SOL   986       1.690  29.500  32.420  1.00  0.00            
ATOM   3816  OW  SOL   987      13.470  29.210  30.960  1.00  0.00            
ATOM   3817  HW1 SOL   987      13.710  28.580  30.220  1.00  0.00            
ATOM   3818  HW2 SOL   987      12.570  29.610  30.780  1.00  0.00            
ATOM   3819  OW  SOL   988      13.020  27.170  21.710  1.00  0.00            
ATOM   3820  HW1 SOL   988      12.160  26.860  22.130  1.00  0.00            
ATOM   3821  HW2 SOL   988      12.980  27.030  20.720  1.00  0.00            
ATOM   3822  OW  SOL   989      17.590  36.090  30.160  1.00  0.00            
ATOM   3823  HW1 SOL   989      18.200  36.390  29.430  1.00  0.00            
ATOM   3824  HW2 SOL   989      17.210  35.200  29.940  1.00  0.00            
ATOM   3825  OW  SOL   990      12.520  35.930  29.900  1.00  0.00            
ATOM   3826  HW1 SOL   990      13.360  35.980  29.360  1.00  0.00            
ATOM   3827  HW2 SOL   990      12.290  34.970  30.080  1.00  0.00            
ATOM   3828  OW  SOL   991       0.830  31.200  28.840  1.00  0.00            
ATOM   3829  HW1 SOL   991       0.780  31.190  29.840  1.00  0.00            
ATOM   3830  HW2 SOL   991       0.000  30.790  28.460  1.00  0.00            
ATOM   3831  OW  SOL   992       6.880  35.240  35.780  1.00  0.00            
ATOM   3832  HW1 SOL   992       6.320  36.050  35.870  1.00  0.00            
ATOM   3833  HW2 SOL   992       7.400  35.280  34.920  1.00  0.00            
ATOM   3834  OW  SOL   993      17.260  19.970  23.850  1.00  0.00            
ATOM   3835  HW1 SOL   993      17.990  19.800  23.180  1.00  0.00            
ATOM   3836  HW2 SOL   993      16.950  19.100  24.230  1.00  0.00            
ATOM   3837  OW  SOL   994      13.880  34.350  23.390  1.00  0.00            
ATOM   3838  HW1 SOL   994      14.550  34.470  22.650  1.00  0.00            
ATOM   3839  HW2 SOL   994      13.480  35.240  23.620  1.00  0.00            
ATOM   3840  OW  SOL   995       1.300  36.560  37.130  1.00  0.00            
ATOM   3841  HW1 SOL   995       0.890  35.820  37.660  1.00  0.00            
ATOM   3842  HW2 SOL   995       1.940  37.070  37.710  1.00  0.00            
ATOM   3843  OW  SOL   996       8.300  31.350  32.840  1.00  0.00            
ATOM   3844  HW1 SOL   996       8.250  31.680  33.790  1.00  0.00            
ATOM   3845  HW2 SOL   996       7.440  31.540  32.380  1.00  0.00            
ATOM   3846  OW  SOL   997       6.720  34.780  20.160  1.00  0.00            
ATOM   3847  HW1 SOL   997       6.810  34.880  19.170  1.00  0.00            
ATOM   3848  HW2 SOL   997       6.320  33.890  20.370  1.00  0.00            
ATOM   3849  OW  SOL   998      16.500  35.820  32.560  1.00  0.00            
ATOM   3850  HW1 SOL   998      17.030  35.920  31.720  1.00  0.00            
ATOM   3851  HW2 SOL   998      16.230  36.720  32.900  1.00  0.00            
ATOM   3852  OW  SOL   999      18.410  20.370  28.250  1.00  0.00            
ATOM   3853  HW1 SOL   999      18.800  19.520  27.890  1.00  0.00            
ATOM   3854  HW2 SOL   999      17.430  20.390  28.060  1.00  0.00            
ATOM   3855  OW  SOL  1000       2.630  21.880  25.820  1.00  0.00            
ATOM   3856  HW1 SOL  1000       1.840  22.390  25.480  1.00  0.00            
ATOM   3857  HW2 SOL  1000       2.540  21.730  26.800  1.00  0.00            
ATOM   3858  OW  SOL  1001      11.940  34.740  18.930  1.00  0.00            
ATOM   3859  HW1 SOL  1001      12.000  33.810  19.300  1.00  0.00            
ATOM   3860  HW2 SOL  1001      11.350  34.740  18.130  1.00  0.00            
ATOM   3861  OW  SOL  1002       8.220  28.640  32.340  1.00  0.00            
ATOM   3862  HW1 SOL  1002       8.620  28.630  31.420  1.00  0.00            
ATOM   3863  HW2 SOL  1002       8.320  29.560  32.740  1.00  0.00            
ATOM   3864  OW  SOL  1003      15.040  34.690  19.060  1.00  0.00            
ATOM   3865  HW1 SOL  1003      14.120  35.060  19.130  1.00  0.00            
ATOM   3866  HW2 SOL  1003      15.420  34.890  18.160  1.00  0.00            
ATOM   3867  OW  SOL  1004       3.720  31.500  33.520  1.00  0.00            
ATOM   3868  HW1 SOL  1004       3.590  32.430  33.180  1.00  0.00            
ATOM   3869  HW2 SOL  1004       2.880  30.980  33.390  1.00  0.00            
ATOM   3870  OW  SOL  1005      10.140  20.980  28.330  1.00  0.00            
ATOM   3871  HW1 SOL  1005      10.060  20.620  27.400  1.00  0.00            
ATOM   3872  HW2 SOL  1005      10.120  20.220  28.980  1.00  0.00            
ATOM   3873  OW  SOL  1006       5.900  33.490  23.530  1.00  0.00            
ATOM   3874  HW1 SOL  1006       6.320  32.910  22.830  1.00  0.00            
ATOM   3875  HW2 SOL  1006       5.460  34.280  23.090  1.00  0.00            
ATOM   3876  OW  SOL  1007      17.090  22.470  32.430  1.00  0.00            
ATOM   3877  HW1 SOL  1007      17.820  23.160  32.470  1.00  0.00            
ATOM   3878  HW2 SOL  1007      17.370  21.720  31.840  1.00  0.00            
ATOM   3879  OW  SOL  1008       2.550  32.100  21.520  1.00  0.00            
ATOM   3880  HW1 SOL  1008       1.590  32.110  21.250  1.00  0.00            
ATOM   3881  HW2 SOL  1008       2.670  32.630  22.360  1.00  0.00            
ATOM   3882  OW  SOL  1009       1.050  28.750  35.880  1.00  0.00            
ATOM   3883  HW1 SOL  1009       0.280  28.420  36.420  1.00  0.00            
ATOM   3884  HW2 SOL  1009       1.900  28.450  36.300  1.00  0.00            
ATOM   3885  OW  SOL  1010       6.720  20.650  33.510  1.00  0.00            
ATOM   3886  HW1 SOL  1010       7.620  20.490  33.110  1.00  0.00            
ATOM   3887  HW2 SOL  1010       6.800  20.700  34.500  1.00  0.00            
ATOM   3888  OW  SOL  1011       0.750  22.070  18.950  1.00  0.00            
ATOM   3889  HW1 SOL  1011      -0.170  21.790  18.660  1.00  0.00            
ATOM   3890  HW2 SOL  1011       1.060  22.840  18.390  1.00  0.00            
ATOM   3891  OW  SOL  1012      14.400  27.180  32.600  1.00  0.00            
ATOM   3892  HW1 SOL  1012      13.830  27.700  31.970  1.00  0.00            
ATOM   3893  HW2 SOL  1012      15.360  27.300  32.360  1.00  0.00            
ATOM   3894  OW  SOL  1013       0.720  20.280  21.800  1.00  0.00            
ATOM   3895  HW1 SOL  1013       0.550  21.110  21.260  1.00  0.00            
ATOM   3896  HW2 SOL  1013       1.620  19.910  21.580  1.00  0.00            
ATOM   3897  OW  SOL  1014      11.830  31.970  19.810  1.00  0.00            
ATOM   3898  HW1 SOL  1014      10.840  31.860  19.830  1.00  0.00            
ATOM   3899  HW2 SOL  1014      12.170  32.120  20.740  1.00  0.00            
ATOM   3900  OW  SOL  1015       6.130  27.040  32.930  1.00  0.00            
ATOM   3901  HW1 SOL  1015       6.690  27.850  32.760  1.00  0.00            
ATOM   3902  HW2 SOL  1015       6.720  26.240  32.960  1.00  0.00            
ATOM   3903  OW  SOL  1016      14.930  36.290  28.210  1.00  0.00            
ATOM   3904  HW1 SOL  1016      15.260  36.930  27.520  1.00  0.00            
ATOM   3905  HW2 SOL  1016      15.590  36.230  28.960  1.00  0.00            
ATOM   3906  OW  SOL  1017       7.160  24.270  35.700  1.00  0.00            
ATOM   3907  HW1 SOL  1017       7.350  24.920  36.440  1.00  0.00            
ATOM   3908  HW2 SOL  1017       7.760  23.470  35.790  1.00  0.00            
ATOM   3909  OW  SOL  1018      14.500  30.820  34.950  1.00  0.00            
ATOM   3910  HW1 SOL  1018      14.410  30.720  35.940  1.00  0.00            
ATOM   3911  HW2 SOL  1018      15.460  30.750  34.690  1.00  0.00            
ATOM   3912  OW  SOL  1019       3.900  36.030  34.220  1.00  0.00            
ATOM   3913  HW1 SOL  1019       2.990  36.440  34.200  1.00  0.00            
ATOM   3914  HW2 SOL  1019       3.830  35.090  34.540  1.00  0.00            
ATOM   3915  OW  SOL  1020      16.740  27.450  31.160  1.00  0.00            
ATOM   3916  HW1 SOL  1020      16.470  26.560  30.790  1.00  0.00            
ATOM   3917  HW2 SOL  1020      16.750  28.130  30.430  1.00  0.00            
ATOM   3918  OW  SOL  1021      12.250  21.870  23.110  1.00  0.00            
ATOM   3919  HW1 SOL  1021      12.900  21.130  23.000  1.00  0.00            
ATOM   3920  HW2 SOL  1021      12.450  22.370  23.950  1.00  0.00            
ATOM   3921  OW  SOL  1022       5.940  26.070  25.140  1.00  0.00            
ATOM   3922  HW1 SOL  1022       6.440  26.920  24.950  1.00  0.00            
ATOM   3923  HW2 SOL  1022       5.060  26.090  24.660  1.00  0.00            
ATOM   3924  OW  SOL  1023      17.770  22.040  35.040  1.00  0.00            
ATOM   3925  HW1 SOL  1023      17.600  22.350  34.100  1.00  0.00            
ATOM   3926  HW2 SOL  1023      16.930  21.670  35.420  1.00  0.00            
ATOM   3927  OW  SOL  1024      17.300  27.960  33.790  1.00  0.00            
ATOM   3928  HW1 SOL  1024      17.680  28.870  33.940  1.00  0.00            
ATOM   3929  HW2 SOL  1024      17.220  27.790  32.800  1.00  0.00            
ATOM   3930  OW  SOL  1025       8.590  32.360  18.780  1.00  0.00            
ATOM   3931  HW1 SOL  1025       8.130  32.510  19.660  1.00  0.00            
ATOM   3932  HW2 SOL  1025       9.030  33.210  18.480  1.00  0.00            
ATOM   3933  OW  SOL  1026       6.610  36.520  28.150  1.00  0.00            
ATOM   3934  HW1 SOL  1026       6.150  37.400  28.020  1.00  0.00            
ATOM   3935  HW2 SOL  1026       7.600  36.640  28.080  1.00  0.00            
ATOM   3936  OW  SOL  1027       8.590  28.180  27.230  1.00  0.00            
ATOM   3937  HW1 SOL  1027       9.130  27.490  27.710  1.00  0.00            
ATOM   3938  HW2 SOL  1027       8.270  28.870  27.890  1.00  0.00            
ATOM   3939  OW  SOL  1028      10.830  28.460  19.490  1.00  0.00            
ATOM   3940  HW1 SOL  1028      10.600  28.990  18.670  1.00  0.00            
ATOM   3941  HW2 SOL  1028      11.640  27.900  19.300  1.00  0.00            
ATOM   3942  OW  SOL  1029      18.610  34.310  27.130  1.00  0.00            
ATOM   3943  HW1 SOL  1029      17.900  34.190  26.430  1.00  0.00            
ATOM   3944  HW2 SOL  1029      18.620  33.520  27.730  1.00  0.00            
ATOM   3945  OW  SOL  1030       2.210  31.760  37.060  1.00  0.00            
ATOM   3946  HW1 SOL  1030       1.560  31.030  36.850  1.00  0.00            
ATOM   3947  HW2 SOL  1030       2.250  31.900  38.040  1.00  0.00            
ATOM   3948  OW  SOL  1031       0.790  31.020  25.150  1.00  0.00            
ATOM   3949  HW1 SOL  1031       0.780  30.550  26.030  1.00  0.00            
ATOM   3950  HW2 SOL  1031       1.610  30.740  24.640  1.00  0.00            
ATOM   3951  OW  SOL  1032       6.720  32.530  34.860  1.00  0.00            
ATOM   3952  HW1 SOL  1032       5.940  32.030  35.240  1.00  0.00            
ATOM   3953  HW2 SOL  1032       6.690  33.480  35.170  1.00  0.00            
ATOM   3954  OW  SOL  1033      18.240  20.540  30.890  1.00  0.00            
ATOM   3955  HW1 SOL  1033      18.200  19.640  31.330  1.00  0.00            
ATOM   3956  HW2 SOL  1033      18.270  20.430  29.900  1.00  0.00            
ATOM   3957  OW  SOL  1034       4.280  22.860  23.820  1.00  0.00            
ATOM   3958  HW1 SOL  1034       4.580  22.140  23.200  1.00  0.00            
ATOM   3959  HW2 SOL  1034       3.890  22.460  24.650  1.00  0.00            
ATOM   3960  OW  SOL  1035       3.170  24.090  31.420  1.00  0.00            
ATOM   3961  HW1 SOL  1035       3.550  23.500  32.140  1.00  0.00            
ATOM   3962  HW2 SOL  1035       3.570  23.830  30.540  1.00  0.00            
ATOM   3963  OW  SOL  1036       8.120  34.480  25.490  1.00  0.00            
ATOM   3964  HW1 SOL  1036       8.440  34.580  24.550  1.00  0.00            
ATOM   3965  HW2 SOL  1036       7.330  33.860  25.510  1.00  0.00            
ATOM   3966  OW  SOL  1037      14.240  20.760  29.740  1.00  0.00            
ATOM   3967  HW1 SOL  1037      14.760  20.110  30.290  1.00  0.00            
ATOM   3968  HW2 SOL  1037      13.750  21.390  30.350  1.00  0.00            
ATOM   3969  OW  SOL  1038      10.010  18.960  30.160  1.00  0.00            
ATOM   3970  HW1 SOL  1038       9.380  18.240  29.850  1.00  0.00            
ATOM   3971  HW2 SOL  1038      10.940  18.600  30.160  1.00  0.00            
ATOM   3972  OW  SOL  1039       7.700  31.920  21.630  1.00  0.00            
ATOM   3973  HW1 SOL  1039       7.240  31.050  21.800  1.00  0.00            
ATOM   3974  HW2 SOL  1039       8.610  31.890  22.040  1.00  0.00            
ATOM   3975  OW  SOL  1040       6.180  34.290  31.460  1.00  0.00            
ATOM   3976  HW1 SOL  1040       6.130  35.110  32.030  1.00  0.00            
ATOM   3977  HW2 SOL  1040       7.070  34.260  31.010  1.00  0.00            
ATOM   3978  OW  SOL  1041      13.520  19.140  20.300  1.00  0.00            
ATOM   3979  HW1 SOL  1041      13.870  18.730  19.460  1.00  0.00            
ATOM   3980  HW2 SOL  1041      12.620  18.760  20.500  1.00  0.00            
ATOM   3981  OW  SOL  1042      13.000  23.150  25.530  1.00  0.00            
ATOM   3982  HW1 SOL  1042      12.410  23.950  25.570  1.00  0.00            
ATOM   3983  HW2 SOL  1042      13.150  22.800  26.460  1.00  0.00            
ATOM   3984  OW  SOL  1043      15.930  20.830  27.440  1.00  0.00            
ATOM   3985  HW1 SOL  1043      15.090  20.820  27.980  1.00  0.00            
ATOM   3986  HW2 SOL  1043      15.950  21.660  26.880  1.00  0.00            
ATOM   3987  OW  SOL  1044       0.390  29.390  21.620  1.00  0.00            
ATOM   3988  HW1 SOL  1044       1.380  29.280  21.530  1.00  0.00            
ATOM   3989  HW2 SOL  1044      -0.010  28.530  21.940  1.00  0.00            
ATOM   3990  OW  SOL  1045       8.750  35.080  21.990  1.00  0.00            
ATOM   3991  HW1 SOL  1045       7.980  34.730  21.450  1.00  0.00            
ATOM   3992  HW2 SOL  1045       8.430  35.790  22.610  1.00  0.00            
ATOM   3993  OW  SOL  1046       2.300  24.900  38.370  1.00  0.00            
ATOM   3994  HW1 SOL  1046       1.370  24.880  38.740  1.00  0.00            
ATOM   3995  HW2 SOL  1046       2.310  24.510  37.450  1.00  0.00            
ATOM   3996  OW  SOL  1047       2.250  21.370  47.200  1.00  0.00            
ATOM   3997  HW1 SOL  1047       2.600  21.200  48.120  1.00  0.00            
ATOM   3998  HW2 SOL  1047       1.370  20.920  47.080  1.00  0.00            
ATOM   3999  OW  SOL  1048       0.190  22.300  43.710  1.00  0.00            
ATOM   4000  HW1 SOL  1048      -0.630  22.730  44.100  1.00  0.00            
ATOM   4001  HW2 SOL  1048      -0.090  21.570  43.080  1.00  0.00            
ATOM   4002  OW  SOL  1049       5.690  31.370  48.890  1.00  0.00            
ATOM   4003  HW1 SOL  1049       4.760  31.300  48.520  1.00  0.00            
ATOM   4004  HW2 SOL  1049       5.800  32.260  49.330  1.00  0.00            
ATOM   4005  OW  SOL  1050      15.550  33.730  44.270  1.00  0.00            
ATOM   4006  HW1 SOL  1050      14.980  33.570  45.080  1.00  0.00            
ATOM   4007  HW2 SOL  1050      14.960  33.830  43.470  1.00  0.00            
ATOM   4008  OW  SOL  1051      11.350  25.650  44.410  1.00  0.00            
ATOM   4009  HW1 SOL  1051      11.920  26.430  44.160  1.00  0.00            
ATOM   4010  HW2 SOL  1051      10.750  25.910  45.170  1.00  0.00            
ATOM   4011  OW  SOL  1052      17.550  24.690  39.550  1.00  0.00            
ATOM   4012  HW1 SOL  1052      17.430  24.560  38.560  1.00  0.00            
ATOM   4013  HW2 SOL  1052      17.250  23.880  40.040  1.00  0.00            
ATOM   4014  OW  SOL  1053       7.680  30.060  47.470  1.00  0.00            
ATOM   4015  HW1 SOL  1053       6.900  30.230  48.070  1.00  0.00            
ATOM   4016  HW2 SOL  1053       8.020  30.930  47.110  1.00  0.00            
ATOM   4017  OW  SOL  1054       6.850  28.740  43.890  1.00  0.00            
ATOM   4018  HW1 SOL  1054       7.540  28.580  44.590  1.00  0.00            
ATOM   4019  HW2 SOL  1054       6.120  29.310  44.270  1.00  0.00            
ATOM   4020  OW  SOL  1055       3.350  32.970  47.850  1.00  0.00            
ATOM   4021  HW1 SOL  1055       2.570  32.660  47.320  1.00  0.00            
ATOM   4022  HW2 SOL  1055       3.930  33.550  47.280  1.00  0.00            
ATOM   4023  OW  SOL  1056      14.600  33.670  50.630  1.00  0.00            
ATOM   4024  HW1 SOL  1056      14.840  34.610  50.890  1.00  0.00            
ATOM   4025  HW2 SOL  1056      14.440  33.130  51.450  1.00  0.00            
ATOM   4026  OW  SOL  1057      16.030  23.090  44.610  1.00  0.00            
ATOM   4027  HW1 SOL  1057      15.290  23.550  44.110  1.00  0.00            
ATOM   4028  HW2 SOL  1057      16.540  23.770  45.140  1.00  0.00            
ATOM   4029  OW  SOL  1058       2.310  35.750  42.070  1.00  0.00            
ATOM   4030  HW1 SOL  1058       2.650  36.520  42.610  1.00  0.00            
ATOM   4031  HW2 SOL  1058       2.750  35.750  41.170  1.00  0.00            
ATOM   4032  OW  SOL  1059       2.300  32.960  42.620  1.00  0.00            
ATOM   4033  HW1 SOL  1059       2.040  33.920  42.620  1.00  0.00            
ATOM   4034  HW2 SOL  1059       1.590  32.420  43.070  1.00  0.00            
ATOM   4035  OW  SOL  1060       2.400  29.530  46.100  1.00  0.00            
ATOM   4036  HW1 SOL  1060       2.540  28.690  46.620  1.00  0.00            
ATOM   4037  HW2 SOL  1060       1.850  30.170  46.650  1.00  0.00            
ATOM   4038  OW  SOL  1061       6.200  36.480  51.630  1.00  0.00            
ATOM   4039  HW1 SOL  1061       5.280  36.310  51.980  1.00  0.00            
ATOM   4040  HW2 SOL  1061       6.480  37.400  51.890  1.00  0.00            
ATOM   4041  OW  SOL  1062       6.060  28.260  38.470  1.00  0.00            
ATOM   4042  HW1 SOL  1062       6.130  29.100  37.930  1.00  0.00            
ATOM   4043  HW2 SOL  1062       6.520  28.390  39.350  1.00  0.00            
ATOM   4044  OW  SOL  1063      15.940  19.760  52.040  1.00  0.00            
ATOM   4045  HW1 SOL  1063      15.760  20.430  51.320  1.00  0.00            
ATOM   4046  HW2 SOL  1063      15.910  20.220  52.930  1.00  0.00            
ATOM   4047  OW  SOL  1064       1.220  25.050  42.870  1.00  0.00            
ATOM   4048  HW1 SOL  1064       0.770  24.170  43.040  1.00  0.00            
ATOM   4049  HW2 SOL  1064       1.210  25.590  43.710  1.00  0.00            
ATOM   4050  OW  SOL  1065      18.420  36.290  40.830  1.00  0.00            
ATOM   4051  HW1 SOL  1065      18.960  36.000  41.630  1.00  0.00            
ATOM   4052  HW2 SOL  1065      18.720  37.190  40.540  1.00  0.00            
ATOM   4053  OW  SOL  1066       0.270  34.580  38.410  1.00  0.00            
ATOM   4054  HW1 SOL  1066       0.080  33.620  38.620  1.00  0.00            
ATOM   4055  HW2 SOL  1066      -0.060  35.160  39.160  1.00  0.00            
ATOM   4056  OW  SOL  1067      16.890  27.840  43.360  1.00  0.00            
ATOM   4057  HW1 SOL  1067      17.840  27.550  43.440  1.00  0.00            
ATOM   4058  HW2 SOL  1067      16.810  28.490  42.610  1.00  0.00            
ATOM   4059  OW  SOL  1068      16.410  29.700  41.560  1.00  0.00            
ATOM   4060  HW1 SOL  1068      17.270  29.720  41.040  1.00  0.00            
ATOM   4061  HW2 SOL  1068      16.550  30.170  42.440  1.00  0.00            
ATOM   4062  OW  SOL  1069       6.130  32.270  44.500  1.00  0.00            
ATOM   4063  HW1 SOL  1069       5.640  31.400  44.590  1.00  0.00            
ATOM   4064  HW2 SOL  1069       5.900  32.700  43.630  1.00  0.00            
ATOM   4065  OW  SOL  1070      12.930  30.900  51.470  1.00  0.00            
ATOM   4066  HW1 SOL  1070      13.300  30.170  50.890  1.00  0.00            
ATOM   4067  HW2 SOL  1070      13.450  30.950  52.320  1.00  0.00            
ATOM   4068  OW  SOL  1071       8.090  18.660  42.260  1.00  0.00            
ATOM   4069  HW1 SOL  1071       8.490  19.570  42.170  1.00  0.00            
ATOM   4070  HW2 SOL  1071       7.090  18.740  42.320  1.00  0.00            
ATOM   4071  OW  SOL  1072       1.970  28.380  49.880  1.00  0.00            
ATOM   4072  HW1 SOL  1072       2.860  27.930  49.740  1.00  0.00            
ATOM   4073  HW2 SOL  1072       1.240  27.730  49.690  1.00  0.00            
ATOM   4074  OW  SOL  1073      15.250  28.610  39.140  1.00  0.00            
ATOM   4075  HW1 SOL  1073      14.620  27.850  39.270  1.00  0.00            
ATOM   4076  HW2 SOL  1073      15.730  28.790  40.000  1.00  0.00            
ATOM   4077  OW  SOL  1074      14.660  32.790  46.770  1.00  0.00            
ATOM   4078  HW1 SOL  1074      14.070  32.850  47.570  1.00  0.00            
ATOM   4079  HW2 SOL  1074      14.510  31.910  46.310  1.00  0.00            
ATOM   4080  OW  SOL  1075      16.670  35.760  42.960  1.00  0.00            
ATOM   4081  HW1 SOL  1075      16.260  35.530  42.080  1.00  0.00            
ATOM   4082  HW2 SOL  1075      16.490  35.020  43.610  1.00  0.00            
ATOM   4083  OW  SOL  1076       5.980  25.910  39.940  1.00  0.00            
ATOM   4084  HW1 SOL  1076       6.220  26.600  39.260  1.00  0.00            
ATOM   4085  HW2 SOL  1076       5.200  26.240  40.480  1.00  0.00            
ATOM   4086  OW  SOL  1077      12.810  22.070  46.680  1.00  0.00            
ATOM   4087  HW1 SOL  1077      11.950  21.570  46.550  1.00  0.00            
ATOM   4088  HW2 SOL  1077      13.430  21.530  47.240  1.00  0.00            
ATOM   4089  OW  SOL  1078      15.760  35.240  40.310  1.00  0.00            
ATOM   4090  HW1 SOL  1078      16.650  35.700  40.340  1.00  0.00            
ATOM   4091  HW2 SOL  1078      15.550  35.000  39.360  1.00  0.00            
ATOM   4092  OW  SOL  1079       8.070  24.670  51.890  1.00  0.00            
ATOM   4093  HW1 SOL  1079       7.600  24.640  52.780  1.00  0.00            
ATOM   4094  HW2 SOL  1079       7.560  24.120  51.230  1.00  0.00            
ATOM   4095  OW  SOL  1080       9.910  22.720  49.660  1.00  0.00            
ATOM   4096  HW1 SOL  1080       9.140  23.060  50.200  1.00  0.00            
ATOM   4097  HW2 SOL  1080       9.570  22.210  48.870  1.00  0.00            
ATOM   4098  OW  SOL  1081      10.410  25.630  41.530  1.00  0.00            
ATOM   4099  HW1 SOL  1081      10.670  25.590  42.490  1.00  0.00            
ATOM   4100  HW2 SOL  1081       9.560  25.120  41.390  1.00  0.00            
ATOM   4101  OW  SOL  1082       0.760  26.730  45.130  1.00  0.00            
ATOM   4102  HW1 SOL  1082       1.750  26.610  45.220  1.00  0.00            
ATOM   4103  HW2 SOL  1082       0.520  27.680  45.340  1.00  0.00            
ATOM   4104  OW  SOL  1083       8.650  22.100  39.190  1.00  0.00            
ATOM   4105  HW1 SOL  1083       9.240  22.730  38.700  1.00  0.00            
ATOM   4106  HW2 SOL  1083       8.840  21.160  38.900  1.00  0.00            
ATOM   4107  OW  SOL  1084      13.620  30.060  42.690  1.00  0.00            
ATOM   4108  HW1 SOL  1084      14.450  29.770  42.210  1.00  0.00            
ATOM   4109  HW2 SOL  1084      13.130  30.730  42.130  1.00  0.00            
ATOM   4110  OW  SOL  1085       5.500  20.580  46.090  1.00  0.00            
ATOM   4111  HW1 SOL  1085       5.450  20.530  47.090  1.00  0.00            
ATOM   4112  HW2 SOL  1085       5.520  21.540  45.800  1.00  0.00            
ATOM   4113  OW  SOL  1086      10.080  33.180  42.010  1.00  0.00            
ATOM   4114  HW1 SOL  1086       9.620  33.900  41.490  1.00  0.00            
ATOM   4115  HW2 SOL  1086      10.040  33.380  42.990  1.00  0.00            
ATOM   4116  OW  SOL  1087       3.510  36.630  45.770  1.00  0.00            
ATOM   4117  HW1 SOL  1087       4.010  35.770  45.830  1.00  0.00            
ATOM   4118  HW2 SOL  1087       4.160  37.400  45.740  1.00  0.00            
ATOM   4119  OW  SOL  1088      12.270  34.120  52.300  1.00  0.00            
ATOM   4120  HW1 SOL  1088      12.330  33.350  52.940  1.00  0.00            
ATOM   4121  HW2 SOL  1088      11.750  33.860  51.500  1.00  0.00            
ATOM   4122  OW  SOL  1089       3.210  28.050  39.660  1.00  0.00            
ATOM   4123  HW1 SOL  1089       4.030  28.440  39.240  1.00  0.00            
ATOM   4124  HW2 SOL  1089       2.940  27.230  39.170  1.00  0.00            
ATOM   4125  OW  SOL  1090      14.580  25.970  44.520  1.00  0.00            
ATOM   4126  HW1 SOL  1090      14.530  25.320  45.270  1.00  0.00            
ATOM   4127  HW2 SOL  1090      15.380  26.560  44.650  1.00  0.00            
ATOM   4128  OW  SOL  1091      11.110  36.380  39.610  1.00  0.00            
ATOM   4129  HW1 SOL  1091      10.510  35.760  40.110  1.00  0.00            
ATOM   4130  HW2 SOL  1091      11.420  35.940  38.760  1.00  0.00            
ATOM   4131  OW  SOL  1092      16.320  32.390  38.050  1.00  0.00            
ATOM   4132  HW1 SOL  1092      16.000  33.330  37.950  1.00  0.00            
ATOM   4133  HW2 SOL  1092      15.560  31.760  37.930  1.00  0.00            
ATOM   4134  OW  SOL  1093       4.640  36.050  40.470  1.00  0.00            
ATOM   4135  HW1 SOL  1093       4.970  36.440  41.330  1.00  0.00            
ATOM   4136  HW2 SOL  1093       5.400  35.980  39.820  1.00  0.00            
ATOM   4137  OW  SOL  1094      14.000  19.690  41.500  1.00  0.00            
ATOM   4138  HW1 SOL  1094      13.760  19.320  40.600  1.00  0.00            
ATOM   4139  HW2 SOL  1094      14.990  19.850  41.540  1.00  0.00            
ATOM   4140  OW  SOL  1095       2.490  36.470  49.650  1.00  0.00            
ATOM   4141  HW1 SOL  1095       3.060  35.820  50.150  1.00  0.00            
ATOM   4142  HW2 SOL  1095       2.330  36.140  48.720  1.00  0.00            
ATOM   4143  OW  SOL  1096       9.400  35.600  46.280  1.00  0.00            
ATOM   4144  HW1 SOL  1096      10.200  35.030  46.490  1.00  0.00            
ATOM   4145  HW2 SOL  1096       8.910  35.200  45.510  1.00  0.00            
ATOM   4146  OW  SOL  1097       3.820  25.620  42.040  1.00  0.00            
ATOM   4147  HW1 SOL  1097       4.270  24.720  42.010  1.00  0.00            
ATOM   4148  HW2 SOL  1097       2.880  25.510  42.370  1.00  0.00            
ATOM   4149  OW  SOL  1098       6.140  19.840  38.410  1.00  0.00            
ATOM   4150  HW1 SOL  1098       7.120  19.620  38.480  1.00  0.00            
ATOM   4151  HW2 SOL  1098       5.830  19.670  37.480  1.00  0.00            
ATOM   4152  OW  SOL  1099       8.880  33.760  49.190  1.00  0.00            
ATOM   4153  HW1 SOL  1099       8.650  33.510  48.250  1.00  0.00            
ATOM   4154  HW2 SOL  1099       9.490  33.070  49.580  1.00  0.00            
ATOM   4155  OW  SOL  1100      13.510  24.520  51.570  1.00  0.00            
ATOM   4156  HW1 SOL  1100      13.790  24.090  52.420  1.00  0.00            
ATOM   4157  HW2 SOL  1100      13.760  25.480  51.580  1.00  0.00            
ATOM   4158  OW  SOL  1101       8.030  32.640  46.480  1.00  0.00            
ATOM   4159  HW1 SOL  1101       8.930  32.780  46.060  1.00  0.00            
ATOM   4160  HW2 SOL  1101       7.320  32.660  45.770  1.00  0.00            
ATOM   4161  OW  SOL  1102       9.220  23.650  46.230  1.00  0.00            
ATOM   4162  HW1 SOL  1102       8.970  23.560  45.270  1.00  0.00            
ATOM   4163  HW2 SOL  1102       9.700  22.830  46.540  1.00  0.00            
ATOM   4164  OW  SOL  1103       5.390  19.260  42.360  1.00  0.00            
ATOM   4165  HW1 SOL  1103       4.580  19.270  42.940  1.00  0.00            
ATOM   4166  HW2 SOL  1103       5.420  20.090  41.810  1.00  0.00            
ATOM   4167  OW  SOL  1104      14.340  30.500  37.650  1.00  0.00            
ATOM   4168  HW1 SOL  1104      14.660  29.740  38.220  1.00  0.00            
ATOM   4169  HW2 SOL  1104      13.420  30.770  37.950  1.00  0.00            
ATOM   4170  OW  SOL  1105       2.970  18.970  38.950  1.00  0.00            
ATOM   4171  HW1 SOL  1105       3.460  19.810  38.740  1.00  0.00            
ATOM   4172  HW2 SOL  1105       3.590  18.320  39.400  1.00  0.00            
ATOM   4173  OW  SOL  1106       9.350  20.980  42.040  1.00  0.00            
ATOM   4174  HW1 SOL  1106       8.870  21.390  41.260  1.00  0.00            
ATOM   4175  HW2 SOL  1106      10.340  20.960  41.850  1.00  0.00            
ATOM   4176  OW  SOL  1107      10.760  25.450  51.880  1.00  0.00            
ATOM   4177  HW1 SOL  1107       9.960  24.840  51.910  1.00  0.00            
ATOM   4178  HW2 SOL  1107      11.570  24.920  51.640  1.00  0.00            
ATOM   4179  OW  SOL  1108      12.270  34.320  45.170  1.00  0.00            
ATOM   4180  HW1 SOL  1108      12.480  35.060  44.520  1.00  0.00            
ATOM   4181  HW2 SOL  1108      12.950  34.320  45.900  1.00  0.00            
ATOM   4182  OW  SOL  1109       4.590  30.140  44.650  1.00  0.00            
ATOM   4183  HW1 SOL  1109       3.880  29.870  45.300  1.00  0.00            
ATOM   4184  HW2 SOL  1109       4.330  29.860  43.720  1.00  0.00            
ATOM   4185  OW  SOL  1110      12.710  36.590  43.150  1.00  0.00            
ATOM   4186  HW1 SOL  1110      13.150  37.230  42.510  1.00  0.00            
ATOM   4187  HW2 SOL  1110      12.210  37.110  43.850  1.00  0.00            
ATOM   4188  OW  SOL  1111      10.320  24.110  37.400  1.00  0.00            
ATOM   4189  HW1 SOL  1111       9.910  24.930  37.010  1.00  0.00            
ATOM   4190  HW2 SOL  1111      10.960  24.370  38.130  1.00  0.00            
ATOM   4191  OW  SOL  1112       0.780  24.180  51.100  1.00  0.00            
ATOM   4192  HW1 SOL  1112       1.700  24.170  50.690  1.00  0.00            
ATOM   4193  HW2 SOL  1112       0.720  24.920  51.770  1.00  0.00            
ATOM   4194  OW  SOL  1113       5.610  20.840  48.710  1.00  0.00            
ATOM   4195  HW1 SOL  1113       5.990  20.000  49.080  1.00  0.00            
ATOM   4196  HW2 SOL  1113       4.730  21.030  49.150  1.00  0.00            
ATOM   4197  OW  SOL  1114       8.660  23.160  43.660  1.00  0.00            
ATOM   4198  HW1 SOL  1114       8.340  23.880  43.040  1.00  0.00            
ATOM   4199  HW2 SOL  1114       8.900  22.350  43.130  1.00  0.00            
ATOM   4200  OW  SOL  1115      10.170  19.010  44.770  1.00  0.00            
ATOM   4201  HW1 SOL  1115       9.450  19.060  44.080  1.00  0.00            
ATOM   4202  HW2 SOL  1115       9.930  18.320  45.460  1.00  0.00            
ATOM   4203  OW  SOL  1116      14.290  30.350  45.910  1.00  0.00            
ATOM   4204  HW1 SOL  1116      13.740  29.510  45.840  1.00  0.00            
ATOM   4205  HW2 SOL  1116      14.550  30.640  44.990  1.00  0.00            
ATOM   4206  OW  SOL  1117      14.660  24.520  47.160  1.00  0.00            
ATOM   4207  HW1 SOL  1117      14.360  23.570  47.230  1.00  0.00            
ATOM   4208  HW2 SOL  1117      15.390  24.680  47.820  1.00  0.00            
ATOM   4209  OW  SOL  1118      18.570  26.950  41.010  1.00  0.00            
ATOM   4210  HW1 SOL  1118      18.990  26.310  41.650  1.00  0.00            
ATOM   4211  HW2 SOL  1118      18.190  26.440  40.230  1.00  0.00            
ATOM   4212  OW  SOL  1119       4.880  32.470  38.980  1.00  0.00            
ATOM   4213  HW1 SOL  1119       4.010  32.320  39.450  1.00  0.00            
ATOM   4214  HW2 SOL  1119       4.710  32.730  38.030  1.00  0.00            
ATOM   4215  OW  SOL  1120      16.640  31.420  43.810  1.00  0.00            
ATOM   4216  HW1 SOL  1120      17.630  31.500  43.950  1.00  0.00            
ATOM   4217  HW2 SOL  1120      16.190  32.260  44.120  1.00  0.00            
ATOM   4218  OW  SOL  1121      13.900  24.370  38.020  1.00  0.00            
ATOM   4219  HW1 SOL  1121      13.360  24.160  38.830  1.00  0.00            
ATOM   4220  HW2 SOL  1121      14.810  23.960  38.110  1.00  0.00            
ATOM   4221  OW  SOL  1122       5.270  21.180  40.520  1.00  0.00            
ATOM   4222  HW1 SOL  1122       5.540  20.590  39.770  1.00  0.00            
ATOM   4223  HW2 SOL  1122       5.270  22.130  40.210  1.00  0.00            
ATOM   4224  OW  SOL  1123      10.640  32.090  50.640  1.00  0.00            
ATOM   4225  HW1 SOL  1123       9.840  31.860  51.190  1.00  0.00            
ATOM   4226  HW2 SOL  1123      11.470  31.830  51.130  1.00  0.00            
ATOM   4227  OW  SOL  1124      11.110  30.570  48.240  1.00  0.00            
ATOM   4228  HW1 SOL  1124      10.710  31.010  49.050  1.00  0.00            
ATOM   4229  HW2 SOL  1124      10.700  30.940  47.410  1.00  0.00            
ATOM   4230  OW  SOL  1125      16.380  29.610  48.030  1.00  0.00            
ATOM   4231  HW1 SOL  1125      16.430  30.420  48.620  1.00  0.00            
ATOM   4232  HW2 SOL  1125      15.520  29.630  47.520  1.00  0.00            
ATOM   4233  OW  SOL  1126       9.150  19.510  51.260  1.00  0.00            
ATOM   4234  HW1 SOL  1126       9.400  19.310  50.310  1.00  0.00            
ATOM   4235  HW2 SOL  1126       9.870  20.070  51.680  1.00  0.00            
ATOM   4236  OW  SOL  1127       7.050  29.120  40.920  1.00  0.00            
ATOM   4237  HW1 SOL  1127       6.910  29.190  41.910  1.00  0.00            
ATOM   4238  HW2 SOL  1127       7.890  28.610  40.740  1.00  0.00            
ATOM   4239  OW  SOL  1128       4.100  26.750  49.750  1.00  0.00            
ATOM   4240  HW1 SOL  1128       4.960  26.870  50.250  1.00  0.00            
ATOM   4241  HW2 SOL  1128       3.680  25.880  50.020  1.00  0.00            
ATOM   4242  OW  SOL  1129      12.740  22.480  49.860  1.00  0.00            
ATOM   4243  HW1 SOL  1129      12.950  23.220  50.500  1.00  0.00            
ATOM   4244  HW2 SOL  1129      11.850  22.650  49.430  1.00  0.00            
ATOM   4245  OW  SOL  1130       0.640  34.260  50.550  1.00  0.00            
ATOM   4246  HW1 SOL  1130       0.180  35.080  50.210  1.00  0.00            
ATOM   4247  HW2 SOL  1130       1.620  34.450  50.640  1.00  0.00            
ATOM   4248  OW  SOL  1131       3.670  29.620  42.250  1.00  0.00            
ATOM   4249  HW1 SOL  1131       3.600  30.450  41.690  1.00  0.00            
ATOM   4250  HW2 SOL  1131       3.710  28.820  41.650  1.00  0.00            
ATOM   4251  OW  SOL  1132       5.660  23.990  45.890  1.00  0.00            
ATOM   4252  HW1 SOL  1132       5.780  24.650  45.150  1.00  0.00            
ATOM   4253  HW2 SOL  1132       6.120  24.330  46.720  1.00  0.00            
ATOM   4254  OW  SOL  1133      12.520  32.100  41.120  1.00  0.00            
ATOM   4255  HW1 SOL  1133      13.020  32.870  41.520  1.00  0.00            
ATOM   4256  HW2 SOL  1133      11.570  32.120  41.440  1.00  0.00            
ATOM   4257  OW  SOL  1134      12.720  33.070  48.660  1.00  0.00            
ATOM   4258  HW1 SOL  1134      13.190  33.200  49.530  1.00  0.00            
ATOM   4259  HW2 SOL  1134      12.060  32.330  48.750  1.00  0.00            
ATOM   4260  OW  SOL  1135      15.820  25.010  41.960  1.00  0.00            
ATOM   4261  HW1 SOL  1135      15.510  25.620  42.690  1.00  0.00            
ATOM   4262  HW2 SOL  1135      16.320  25.530  41.270  1.00  0.00            
ATOM   4263  OW  SOL  1136       3.540  33.720  50.530  1.00  0.00            
ATOM   4264  HW1 SOL  1136       3.330  33.280  49.660  1.00  0.00            
ATOM   4265  HW2 SOL  1136       4.510  33.980  50.560  1.00  0.00            
ATOM   4266  OW  SOL  1137       5.730  27.320  47.530  1.00  0.00            
ATOM   4267  HW1 SOL  1137       6.170  28.210  47.440  1.00  0.00            
ATOM   4268  HW2 SOL  1137       5.100  27.320  48.300  1.00  0.00            
ATOM   4269  OW  SOL  1138      13.600  27.240  47.690  1.00  0.00            
ATOM   4270  HW1 SOL  1138      12.850  27.240  47.030  1.00  0.00            
ATOM   4271  HW2 SOL  1138      13.970  26.320  47.780  1.00  0.00            
ATOM   4272  OW  SOL  1139      12.090  23.870  39.990  1.00  0.00            
ATOM   4273  HW1 SOL  1139      12.220  23.030  40.530  1.00  0.00            
ATOM   4274  HW2 SOL  1139      11.800  24.610  40.590  1.00  0.00            
ATOM   4275  OW  SOL  1140       3.070  20.750  49.550  1.00  0.00            
ATOM   4276  HW1 SOL  1140       2.840  21.120  50.450  1.00  0.00            
ATOM   4277  HW2 SOL  1140       2.770  19.800  49.490  1.00  0.00            
ATOM   4278  OW  SOL  1141       0.370  31.720  50.060  1.00  0.00            
ATOM   4279  HW1 SOL  1141       0.900  31.230  50.740  1.00  0.00            
ATOM   4280  HW2 SOL  1141       0.590  32.700  50.110  1.00  0.00            
ATOM   4281  OW  SOL  1142       7.320  24.960  47.880  1.00  0.00            
ATOM   4282  HW1 SOL  1142       7.910  24.700  47.120  1.00  0.00            
ATOM   4283  HW2 SOL  1142       7.040  25.920  47.770  1.00  0.00            
ATOM   4284  OW  SOL  1143       3.070  19.250  43.420  1.00  0.00            
ATOM   4285  HW1 SOL  1143       2.960  20.190  43.750  1.00  0.00            
ATOM   4286  HW2 SOL  1143       3.020  18.620  44.190  1.00  0.00            
ATOM   4287  OW  SOL  1144      10.230  26.280  46.900  1.00  0.00            
ATOM   4288  HW1 SOL  1144      10.380  26.490  47.860  1.00  0.00            
ATOM   4289  HW2 SOL  1144       9.930  25.330  46.810  1.00  0.00            
ATOM   4290  OW  SOL  1145      15.400  21.360  38.490  1.00  0.00            
ATOM   4291  HW1 SOL  1145      14.790  20.610  38.720  1.00  0.00            
ATOM   4292  HW2 SOL  1145      15.620  21.880  39.320  1.00  0.00            
ATOM   4293  OW  SOL  1146      13.030  27.000  37.660  1.00  0.00            
ATOM   4294  HW1 SOL  1146      13.370  26.070  37.810  1.00  0.00            
ATOM   4295  HW2 SOL  1146      13.210  27.270  36.710  1.00  0.00            
ATOM   4296  OW  SOL  1147      10.680  31.950  45.730  1.00  0.00            
ATOM   4297  HW1 SOL  1147      10.750  31.110  45.180  1.00  0.00            
ATOM   4298  HW2 SOL  1147      11.300  32.640  45.370  1.00  0.00            
ATOM   4299  OW  SOL  1148       3.190  26.720  46.730  1.00  0.00            
ATOM   4300  HW1 SOL  1148       4.120  27.080  46.780  1.00  0.00            
ATOM   4301  HW2 SOL  1148       3.130  25.870  47.250  1.00  0.00            
ATOM   4302  OW  SOL  1149       3.390  23.710  47.300  1.00  0.00            
ATOM   4303  HW1 SOL  1149       2.870  22.880  47.130  1.00  0.00            
ATOM   4304  HW2 SOL  1149       4.160  23.760  46.660  1.00  0.00            
ATOM   4305  OW  SOL  1150      11.600  20.690  52.010  1.00  0.00            
ATOM   4306  HW1 SOL  1150      11.600  21.330  52.780  1.00  0.00            
ATOM   4307  HW2 SOL  1150      11.880  21.170  51.180  1.00  0.00            
ATOM   4308  OW  SOL  1151       0.080  31.880  39.240  1.00  0.00            
ATOM   4309  HW1 SOL  1151      -0.850  32.090  38.930  1.00  0.00            
ATOM   4310  HW2 SOL  1151       0.180  30.890  39.370  1.00  0.00            
ATOM   4311  OW  SOL  1152       0.880  36.630  46.510  1.00  0.00            
ATOM   4312  HW1 SOL  1152       0.460  35.770  46.240  1.00  0.00            
ATOM   4313  HW2 SOL  1152       1.820  36.660  46.170  1.00  0.00            
ATOM   4314  OW  SOL  1153       5.040  34.300  46.340  1.00  0.00            
ATOM   4315  HW1 SOL  1153       5.700  35.040  46.430  1.00  0.00            
ATOM   4316  HW2 SOL  1153       5.480  33.510  45.920  1.00  0.00            
ATOM   4317  OW  SOL  1154      10.020  26.580  49.620  1.00  0.00            
ATOM   4318  HW1 SOL  1154      10.430  26.260  50.480  1.00  0.00            
ATOM   4319  HW2 SOL  1154       9.060  26.310  49.590  1.00  0.00            
ATOM   4320  OW  SOL  1155       0.400  24.060  48.380  1.00  0.00            
ATOM   4321  HW1 SOL  1155       1.250  23.730  47.970  1.00  0.00            
ATOM   4322  HW2 SOL  1155       0.530  24.210  49.360  1.00  0.00            
ATOM   4323  OW  SOL  1156       8.150  24.340  40.490  1.00  0.00            
ATOM   4324  HW1 SOL  1156       8.220  23.450  40.030  1.00  0.00            
ATOM   4325  HW2 SOL  1156       7.210  24.680  40.410  1.00  0.00            
ATOM   4326  OW  SOL  1157      16.570  24.660  49.300  1.00  0.00            
ATOM   4327  HW1 SOL  1157      16.190  23.970  49.920  1.00  0.00            
ATOM   4328  HW2 SOL  1157      17.390  24.300  48.860  1.00  0.00            
ATOM   4329  OW  SOL  1158       6.710  23.260  49.930  1.00  0.00            
ATOM   4330  HW1 SOL  1158       6.370  22.370  49.630  1.00  0.00            
ATOM   4331  HW2 SOL  1158       6.970  23.800  49.130  1.00  0.00            
ATOM   4332  OW  SOL  1159       9.300  35.400  51.890  1.00  0.00            
ATOM   4333  HW1 SOL  1159       9.060  35.220  50.940  1.00  0.00            
ATOM   4334  HW2 SOL  1159       9.600  36.340  51.990  1.00  0.00            
ATOM   4335  OW  SOL  1160       4.730  23.620  39.150  1.00  0.00            
ATOM   4336  HW1 SOL  1160       5.340  24.420  39.190  1.00  0.00            
ATOM   4337  HW2 SOL  1160       3.780  23.930  39.220  1.00  0.00            
ATOM   4338  OW  SOL  1161       1.590  29.990  51.900  1.00  0.00            
ATOM   4339  HW1 SOL  1161       1.810  29.380  52.660  1.00  0.00            
ATOM   4340  HW2 SOL  1161       1.690  29.500  51.040  1.00  0.00            
ATOM   4341  OW  SOL  1162      13.470  29.210  49.580  1.00  0.00            
ATOM   4342  HW1 SOL  1162      13.710  28.580  48.840  1.00  0.00            
ATOM   4343  HW2 SOL  1162      12.570  29.610  49.400  1.00  0.00            
ATOM   4344  OW  SOL  1163      13.020  27.170  40.330  1.00  0.00            
ATOM   4345  HW1 SOL  1163      12.160  26.860  40.750  1.00  0.00            
ATOM   4346  HW2 SOL  1163      12.980  27.030  39.340  1.00  0.00            
ATOM   4347  OW  SOL  1164      17.590  36.090  48.780  1.00  0.00            
ATOM   4348  HW1 SOL  1164      18.200  36.390  48.050  1.00  0.00            
ATOM   4349  HW2 SOL  1164      17.210  35.200  48.560  1.00  0.00            
ATOM   4350  OW  SOL  1165      12.520  35.930  48.520  1.00  0.00            
ATOM   4351  HW1 SOL  1165      13.360  35.980  47.980  1.00  0.00            
ATOM   4352  HW2 SOL  1165      12.290  34.970  48.700  1.00  0.00            
ATOM   4353  OW  SOL  1166       0.830  31.200  47.460  1.00  0.00            
ATOM   4354  HW1 SOL  1166       0.780  31.190  48.460  1.00  0.00            
ATOM   4355  HW2 SOL  1166       0.000  30.790  47.080  1.00  0.00            
ATOM   4356  OW  SOL  1167      17.260  19.970  42.470  1.00  0.00            
ATOM   4357  HW1 SOL  1167      17.990  19.800  41.800  1.00  0.00            
ATOM   4358  HW2 SOL  1167      16.950  19.100  42.850  1.00  0.00            
ATOM   4359  OW  SOL  1168      13.880  34.350  42.010  1.00  0.00            
ATOM   4360  HW1 SOL  1168      14.550  34.470  41.270  1.00  0.00            
ATOM   4361  HW2 SOL  1168      13.480  35.240  42.240  1.00  0.00            
ATOM   4362  OW  SOL  1169      12.800  27.890  43.960  1.00  0.00            
ATOM   4363  HW1 SOL  1169      13.400  27.080  43.980  1.00  0.00            
ATOM   4364  HW2 SOL  1169      13.200  28.580  43.360  1.00  0.00            
ATOM   4365  OW  SOL  1170       8.300  31.350  51.460  1.00  0.00            
ATOM   4366  HW1 SOL  1170       8.250  31.680  52.410  1.00  0.00            
ATOM   4367  HW2 SOL  1170       7.440  31.540  51.000  1.00  0.00            
ATOM   4368  OW  SOL  1171       6.720  34.780  38.780  1.00  0.00            
ATOM   4369  HW1 SOL  1171       6.810  34.880  37.790  1.00  0.00            
ATOM   4370  HW2 SOL  1171       6.320  33.890  38.990  1.00  0.00            
ATOM   4371  OW  SOL  1172      16.500  35.820  51.180  1.00  0.00            
ATOM   4372  HW1 SOL  1172      17.030  35.920  50.340  1.00  0.00            
ATOM   4373  HW2 SOL  1172      16.230  36.720  51.520  1.00  0.00            
ATOM   4374  OW  SOL  1173      18.410  20.370  46.870  1.00  0.00            
ATOM   4375  HW1 SOL  1173      18.800  19.520  46.510  1.00  0.00            
ATOM   4376  HW2 SOL  1173      17.430  20.390  46.680  1.00  0.00            
ATOM   4377  OW  SOL  1174       2.630  21.880  44.440  1.00  0.00            
ATOM   4378  HW1 SOL  1174       1.840  22.390  44.100  1.00  0.00            
ATOM   4379  HW2 SOL  1174       2.540  21.730  45.420  1.00  0.00            
ATOM   4380  OW  SOL  1175      11.940  34.740  37.550  1.00  0.00            
ATOM   4381  HW1 SOL  1175      12.000  33.810  37.920  1.00  0.00            
ATOM   4382  HW2 SOL  1175      11.350  34.740  36.750  1.00  0.00            
ATOM   4383  OW  SOL  1176       8.220  28.640  50.960  1.00  0.00            
ATOM   4384  HW1 SOL  1176       8.620  28.630  50.040  1.00  0.00            
ATOM   4385  HW2 SOL  1176       8.320  29.560  51.360  1.00  0.00            
ATOM   4386  OW  SOL  1177       9.160  27.720  40.150  1.00  0.00            
ATOM   4387  HW1 SOL  1177       9.790  28.100  39.470  1.00  0.00            
ATOM   4388  HW2 SOL  1177       9.560  26.890  40.540  1.00  0.00            
ATOM   4389  OW  SOL  1178      15.040  34.690  37.680  1.00  0.00            
ATOM   4390  HW1 SOL  1178      14.120  35.060  37.750  1.00  0.00            
ATOM   4391  HW2 SOL  1178      15.420  34.890  36.780  1.00  0.00            
ATOM   4392  OW  SOL  1179       3.720  31.500  52.140  1.00  0.00            
ATOM   4393  HW1 SOL  1179       3.590  32.430  51.800  1.00  0.00            
ATOM   4394  HW2 SOL  1179       2.880  30.980  52.010  1.00  0.00            
ATOM   4395  OW  SOL  1180      16.140  31.540  50.130  1.00  0.00            
ATOM   4396  HW1 SOL  1180      16.740  31.570  50.930  1.00  0.00            
ATOM   4397  HW2 SOL  1180      15.390  32.180  50.260  1.00  0.00            
ATOM   4398  OW  SOL  1181      10.390  29.600  44.200  1.00  0.00            
ATOM   4399  HW1 SOL  1181       9.690  29.130  44.740  1.00  0.00            
ATOM   4400  HW2 SOL  1181      10.980  28.920  43.770  1.00  0.00            
ATOM   4401  OW  SOL  1182      10.140  20.980  46.950  1.00  0.00            
ATOM   4402  HW1 SOL  1182      10.060  20.620  46.020  1.00  0.00            
ATOM   4403  HW2 SOL  1182      10.120  20.220  47.600  1.00  0.00            
ATOM   4404  OW  SOL  1183       5.900  33.490  42.150  1.00  0.00            
ATOM   4405  HW1 SOL  1183       6.320  32.910  41.450  1.00  0.00            
ATOM   4406  HW2 SOL  1183       5.460  34.280  41.710  1.00  0.00            
ATOM   4407  OW  SOL  1184      17.090  22.470  51.050  1.00  0.00            
ATOM   4408  HW1 SOL  1184      17.820  23.160  51.090  1.00  0.00            
ATOM   4409  HW2 SOL  1184      17.370  21.720  50.460  1.00  0.00            
ATOM   4410  OW  SOL  1185       2.550  32.100  40.140  1.00  0.00            
ATOM   4411  HW1 SOL  1185       1.590  32.110  39.870  1.00  0.00            
ATOM   4412  HW2 SOL  1185       2.670  32.630  40.980  1.00  0.00            
ATOM   4413  OW  SOL  1186       6.720  20.650  52.130  1.00  0.00            
ATOM   4414  HW1 SOL  1186       7.620  20.490  51.730  1.00  0.00            
ATOM   4415  HW2 SOL  1186       6.800  20.700  53.120  1.00  0.00            
ATOM   4416  OW  SOL  1187       0.750  22.070  37.570  1.00  0.00            
ATOM   4417  HW1 SOL  1187      -0.170  21.790  37.280  1.00  0.00            
ATOM   4418  HW2 SOL  1187       1.060  22.840  37.010  1.00  0.00            
ATOM   4419  OW  SOL  1188      14.400  27.180  51.220  1.00  0.00            
ATOM   4420  HW1 SOL  1188      13.830  27.700  50.590  1.00  0.00            
ATOM   4421  HW2 SOL  1188      15.360  27.300  50.980  1.00  0.00            
ATOM   4422  OW  SOL  1189       0.720  20.280  40.420  1.00  0.00            
ATOM   4423  HW1 SOL  1189       0.550  21.110  39.880  1.00  0.00            
ATOM   4424  HW2 SOL  1189       1.620  19.910  40.200  1.00  0.00            
ATOM   4425  OW  SOL  1190      11.830  31.970  38.430  1.00  0.00            
ATOM   4426  HW1 SOL  1190      10.840  31.860  38.450  1.00  0.00            
ATOM   4427  HW2 SOL  1190      12.170  32.120  39.360  1.00  0.00            
ATOM   4428  OW  SOL  1191       6.130  27.040  51.550  1.00  0.00            
ATOM   4429  HW1 SOL  1191       6.690  27.850  51.380  1.00  0.00            
ATOM   4430  HW2 SOL  1191       6.720  26.240  51.580  1.00  0.00            
ATOM   4431  OW  SOL  1192      14.930  36.290  46.830  1.00  0.00            
ATOM   4432  HW1 SOL  1192      15.260  36.930  46.140  1.00  0.00            
ATOM   4433  HW2 SOL  1192      15.590  36.230  47.580  1.00  0.00            
ATOM   4434  OW  SOL  1193      16.740  27.450  49.780  1.00  0.00            
ATOM   4435  HW1 SOL  1193      16.470  26.560  49.410  1.00  0.00            
ATOM   4436  HW2 SOL  1193      16.750  28.130  49.050  1.00  0.00            
ATOM   4437  OW  SOL  1194      12.250  21.870  41.730  1.00  0.00            
ATOM   4438  HW1 SOL  1194      12.900  21.130  41.620  1.00  0.00            
ATOM   4439  HW2 SOL  1194      12.450  22.370  42.570  1.00  0.00            
ATOM   4440  OW  SOL  1195       5.940  26.070  43.760  1.00  0.00            
ATOM   4441  HW1 SOL  1195       6.440  26.920  43.570  1.00  0.00            
ATOM   4442  HW2 SOL  1195       5.060  26.090  43.280  1.00  0.00            
ATOM   4443  OW  SOL  1196      17.300  27.960  52.410  1.00  0.00            
ATOM   4444  HW1 SOL  1196      17.680  28.870  52.560  1.00  0.00            
ATOM   4445  HW2 SOL  1196      17.220  27.790  51.420  1.00  0.00            
ATOM   4446  OW  SOL  1197       8.590  32.360  37.400  1.00  0.00            
ATOM   4447  HW1 SOL  1197       8.130  32.510  38.280  1.00  0.00            
ATOM   4448  HW2 SOL  1197       9.030  33.210  37.100  1.00  0.00            
ATOM   4449  OW  SOL  1198       6.610  36.520  46.770  1.00  0.00            
ATOM   4450  HW1 SOL  1198       6.150  37.400  46.640  1.00  0.00            
ATOM   4451  HW2 SOL  1198       7.600  36.640  46.700  1.00  0.00            
ATOM   4452  OW  SOL  1199       8.590  28.180  45.850  1.00  0.00            
ATOM   4453  HW1 SOL  1199       9.130  27.490  46.330  1.00  0.00            
ATOM   4454  HW2 SOL  1199       8.270  28.870  46.510  1.00  0.00            
ATOM   4455  OW  SOL  1200      10.830  28.460  38.110  1.00  0.00            
ATOM   4456  HW1 SOL  1200      10.600  28.990  37.290  1.00  0.00            
ATOM   4457  HW2 SOL  1200      11.640  27.900  37.920  1.00  0.00            
ATOM   4458  OW  SOL  1201      18.610  34.310  45.750  1.00  0.00            
ATOM   4459  HW1 SOL  1201      17.900  34.190  45.050  1.00  0.00            
ATOM   4460  HW2 SOL  1201      18.620  33.520  46.350  1.00  0.00            
ATOM   4461  OW  SOL  1202       0.790  31.020  43.770  1.00  0.00            
ATOM   4462  HW1 SOL  1202       0.780  30.550  44.650  1.00  0.00            
ATOM   4463  HW2 SOL  1202       1.610  30.740  43.260  1.00  0.00            
ATOM   4464  OW  SOL  1203      18.240  20.540  49.510  1.00  0.00            
ATOM   4465  HW1 SOL  1203      18.200  19.640  49.950  1.00  0.00            
ATOM   4466  HW2 SOL  1203      18.270  20.430  48.520  1.00  0.00            
ATOM   4467  OW  SOL  1204       4.280  22.860  42.440  1.00  0.00            
ATOM   4468  HW1 SOL  1204       4.580  22.140  41.820  1.00  0.00            
ATOM   4469  HW2 SOL  1204       3.890  22.460  43.270  1.00  0.00            
ATOM   4470  OW  SOL  1205      17.050  33.490  48.280  1.00  0.00            
ATOM   4471  HW1 SOL  1205      16.120  33.240  48.010  1.00  0.00            
ATOM   4472  HW2 SOL  1205      17.310  32.990  49.100  1.00  0.00            
ATOM   4473  OW  SOL  1206       3.170  24.090  50.040  1.00  0.00            
ATOM   4474  HW1 SOL  1206       3.550  23.500  50.760  1.00  0.00            
ATOM   4475  HW2 SOL  1206       3.570  23.830  49.160  1.00  0.00            
ATOM   4476  OW  SOL  1207       8.120  34.480  44.110  1.00  0.00            
ATOM   4477  HW1 SOL  1207       8.440  34.580  43.170  1.00  0.00            
ATOM   4478  HW2 SOL  1207       7.330  33.860  44.130  1.00  0.00            
ATOM   4479  OW  SOL  1208      14.240  20.760  48.360  1.00  0.00            
ATOM   4480  HW1 SOL  1208      14.760  20.110  48.910  1.00  0.00            
ATOM   4481  HW2 SOL  1208      13.750  21.390  48.970  1.00  0.00            
ATOM   4482  OW  SOL  1209      10.010  18.960  48.780  1.00  0.00            
ATOM   4483  HW1 SOL  1209       9.380  18.240  48.470  1.00  0.00            
ATOM   4484  HW2 SOL  1209      10.940  18.600  48.780  1.00  0.00            
ATOM   4485  OW  SOL  1210       7.700  31.920  40.250  1.00  0.00            
ATOM   4486  HW1 SOL  1210       7.240  31.050  40.420  1.00  0.00            
ATOM   4487  HW2 SOL  1210       8.610  31.890  40.660  1.00  0.00            
ATOM   4488  OW  SOL  1211       6.180  34.290  50.080  1.00  0.00            
ATOM   4489  HW1 SOL  1211       6.130  35.110  50.650  1.00  0.00            
ATOM   4490  HW2 SOL  1211       7.070  34.260  49.630  1.00  0.00            
ATOM   4491  OW  SOL  1212      13.520  19.140  38.920  1.00  0.00            
ATOM   4492  HW1 SOL  1212      13.870  18.730  38.080  1.00  0.00            
ATOM   4493  HW2 SOL  1212      12.620  18.760  39.120  1.00  0.00            
ATOM   4494  OW  SOL  1213      13.000  23.150  44.150  1.00  0.00            
ATOM   4495  HW1 SOL  1213      12.410  23.950  44.190  1.00  0.00            
ATOM   4496  HW2 SOL  1213      13.150  22.800  45.080  1.00  0.00            
ATOM   4497  OW  SOL  1214      15.930  20.830  46.060  1.00  0.00            
ATOM   4498  HW1 SOL  1214      15.090  20.820  46.600  1.00  0.00            
ATOM   4499  HW2 SOL  1214      15.950  21.660  45.500  1.00  0.00            
ATOM   4500  OW  SOL  1215       0.390  29.390  40.240  1.00  0.00            
ATOM   4501  HW1 SOL  1215       1.380  29.280  40.150  1.00  0.00            
ATOM   4502  HW2 SOL  1215      -0.010  28.530  40.560  1.00  0.00            
ATOM   4503  OW  SOL  1216       8.750  35.080  40.610  1.00  0.00            
ATOM   4504  HW1 SOL  1216       7.980  34.730  40.070  1.00  0.00            
ATOM   4505  HW2 SOL  1216       8.430  35.790  41.230  1.00  0.00            
ATOM   4506  OW  SOL  1217       2.300  43.520   1.130  1.00  0.00            
ATOM   4507  HW1 SOL  1217       1.370  43.500   1.500  1.00  0.00            
ATOM   4508  HW2 SOL  1217       2.310  43.130   0.210  1.00  0.00            
ATOM   4509  OW  SOL  1218       2.250  39.990   9.960  1.00  0.00            
ATOM   4510  HW1 SOL  1218       2.600  39.820  10.880  1.00  0.00            
ATOM   4511  HW2 SOL  1218       1.370  39.540   9.840  1.00  0.00            
ATOM   4512  OW  SOL  1219       0.190  40.920   6.470  1.00  0.00            
ATOM   4513  HW1 SOL  1219      -0.630  41.350   6.860  1.00  0.00            
ATOM   4514  HW2 SOL  1219      -0.090  40.190   5.840  1.00  0.00            
ATOM   4515  OW  SOL  1220       5.690  49.990  11.650  1.00  0.00            
ATOM   4516  HW1 SOL  1220       4.760  49.920  11.280  1.00  0.00            
ATOM   4517  HW2 SOL  1220       5.800  50.880  12.090  1.00  0.00            
ATOM   4518  OW  SOL  1221      15.550  52.350   7.030  1.00  0.00            
ATOM   4519  HW1 SOL  1221      14.980  52.190   7.840  1.00  0.00            
ATOM   4520  HW2 SOL  1221      14.960  52.450   6.230  1.00  0.00            
ATOM   4521  OW  SOL  1222      11.350  44.270   7.170  1.00  0.00            
ATOM   4522  HW1 SOL  1222      11.920  45.050   6.920  1.00  0.00            
ATOM   4523  HW2 SOL  1222      10.750  44.530   7.930  1.00  0.00            
ATOM   4524  OW  SOL  1223      17.550  43.310   2.310  1.00  0.00            
ATOM   4525  HW1 SOL  1223      17.430  43.180   1.320  1.00  0.00            
ATOM   4526  HW2 SOL  1223      17.250  42.500   2.800  1.00  0.00            
ATOM   4527  OW  SOL  1224       7.680  48.680  10.230  1.00  0.00            
ATOM   4528  HW1 SOL  1224       6.900  48.850  10.830  1.00  0.00            
ATOM   4529  HW2 SOL  1224       8.020  49.550   9.870  1.00  0.00            
ATOM   4530  OW  SOL  1225       8.500  45.220  18.230  1.00  0.00            
ATOM   4531  HW1 SOL  1225       8.460  45.980  18.880  1.00  0.00            
ATOM   4532  HW2 SOL  1225       8.720  45.580  17.320  1.00  0.00            
ATOM   4533  OW  SOL  1226       6.850  47.360   6.650  1.00  0.00            
ATOM   4534  HW1 SOL  1226       7.540  47.200   7.350  1.00  0.00            
ATOM   4535  HW2 SOL  1226       6.120  47.930   7.030  1.00  0.00            
ATOM   4536  OW  SOL  1227       6.860  48.850  18.030  1.00  0.00            
ATOM   4537  HW1 SOL  1227       7.460  49.640  18.170  1.00  0.00            
ATOM   4538  HW2 SOL  1227       6.000  49.160  17.620  1.00  0.00            
ATOM   4539  OW  SOL  1228       3.350  51.590  10.610  1.00  0.00            
ATOM   4540  HW1 SOL  1228       2.570  51.280  10.080  1.00  0.00            
ATOM   4541  HW2 SOL  1228       3.930  52.170  10.040  1.00  0.00            
ATOM   4542  OW  SOL  1229      14.600  52.290  13.390  1.00  0.00            
ATOM   4543  HW1 SOL  1229      14.840  53.230  13.650  1.00  0.00            
ATOM   4544  HW2 SOL  1229      14.440  51.750  14.210  1.00  0.00            
ATOM   4545  OW  SOL  1230       4.380  41.160  14.990  1.00  0.00            
ATOM   4546  HW1 SOL  1230       5.200  40.600  15.080  1.00  0.00            
ATOM   4547  HW2 SOL  1230       3.570  40.580  15.030  1.00  0.00            
ATOM   4548  OW  SOL  1231      16.030  41.710   7.370  1.00  0.00            
ATOM   4549  HW1 SOL  1231      15.290  42.170   6.870  1.00  0.00            
ATOM   4550  HW2 SOL  1231      16.540  42.390   7.900  1.00  0.00            
ATOM   4551  OW  SOL  1232       2.310  54.370   4.830  1.00  0.00            
ATOM   4552  HW1 SOL  1232       2.650  55.140   5.370  1.00  0.00            
ATOM   4553  HW2 SOL  1232       2.750  54.370   3.930  1.00  0.00            
ATOM   4554  OW  SOL  1233      11.270  50.650  16.900  1.00  0.00            
ATOM   4555  HW1 SOL  1233      11.740  50.650  17.780  1.00  0.00            
ATOM   4556  HW2 SOL  1233      10.790  49.780  16.790  1.00  0.00            
ATOM   4557  OW  SOL  1234       2.300  51.580   5.380  1.00  0.00            
ATOM   4558  HW1 SOL  1234       2.040  52.540   5.380  1.00  0.00            
ATOM   4559  HW2 SOL  1234       1.590  51.040   5.830  1.00  0.00            
ATOM   4560  OW  SOL  1235       2.400  48.150   8.860  1.00  0.00            
ATOM   4561  HW1 SOL  1235       2.540  47.310   9.380  1.00  0.00            
ATOM   4562  HW2 SOL  1235       1.850  48.790   9.410  1.00  0.00            
ATOM   4563  OW  SOL  1236       6.200  55.100  14.390  1.00  0.00            
ATOM   4564  HW1 SOL  1236       5.280  54.930  14.740  1.00  0.00            
ATOM   4565  HW2 SOL  1236       6.480  56.020  14.650  1.00  0.00            
ATOM   4566  OW  SOL  1237       6.060  46.880   1.230  1.00  0.00            
ATOM   4567  HW1 SOL  1237       6.130  47.720   0.690  1.00  0.00            
ATOM   4568  HW2 SOL  1237       6.520  47.010   2.110  1.00  0.00            
ATOM   4569  OW  SOL  1238       1.220  43.670   5.630  1.00  0.00            
ATOM   4570  HW1 SOL  1238       0.770  42.790   5.800  1.00  0.00            
ATOM   4571  HW2 SOL  1238       1.210  44.210   6.470  1.00  0.00            
ATOM   4572  OW  SOL  1239      18.420  54.910   3.590  1.00  0.00            
ATOM   4573  HW1 SOL  1239      18.960  54.620   4.390  1.00  0.00            
ATOM   4574  HW2 SOL  1239      18.720  55.810   3.300  1.00  0.00            
ATOM   4575  OW  SOL  1240       0.270  53.200   1.170  1.00  0.00            
ATOM   4576  HW1 SOL  1240       0.080  52.240   1.380  1.00  0.00            
ATOM   4577  HW2 SOL  1240      -0.060  53.780   1.920  1.00  0.00            
ATOM   4578  OW  SOL  1241      16.890  46.460   6.120  1.00  0.00            
ATOM   4579  HW1 SOL  1241      17.840  46.170   6.200  1.00  0.00            
ATOM   4580  HW2 SOL  1241      16.810  47.110   5.370  1.00  0.00            
ATOM   4581  OW  SOL  1242      16.410  48.320   4.320  1.00  0.00            
ATOM   4582  HW1 SOL  1242      17.270  48.340   3.800  1.00  0.00            
ATOM   4583  HW2 SOL  1242      16.550  48.790   5.200  1.00  0.00            
ATOM   4584  OW  SOL  1243       1.130  44.610  15.970  1.00  0.00            
ATOM   4585  HW1 SOL  1243       2.010  44.480  16.420  1.00  0.00            
ATOM   4586  HW2 SOL  1243       1.000  45.580  15.750  1.00  0.00            
ATOM   4587  OW  SOL  1244       6.130  50.890   7.260  1.00  0.00            
ATOM   4588  HW1 SOL  1244       5.640  50.020   7.350  1.00  0.00            
ATOM   4589  HW2 SOL  1244       5.900  51.320   6.390  1.00  0.00            
ATOM   4590  OW  SOL  1245      12.930  49.520  14.230  1.00  0.00            
ATOM   4591  HW1 SOL  1245      13.300  48.790  13.650  1.00  0.00            
ATOM   4592  HW2 SOL  1245      13.450  49.570  15.080  1.00  0.00            
ATOM   4593  OW  SOL  1246       1.970  47.000  12.640  1.00  0.00            
ATOM   4594  HW1 SOL  1246       2.860  46.550  12.500  1.00  0.00            
ATOM   4595  HW2 SOL  1246       1.240  46.350  12.450  1.00  0.00            
ATOM   4596  OW  SOL  1247      15.250  47.230   1.900  1.00  0.00            
ATOM   4597  HW1 SOL  1247      14.620  46.470   2.030  1.00  0.00            
ATOM   4598  HW2 SOL  1247      15.730  47.410   2.760  1.00  0.00            
ATOM   4599  OW  SOL  1248      11.870  55.160  16.160  1.00  0.00            
ATOM   4600  HW1 SOL  1248      12.110  55.760  15.400  1.00  0.00            
ATOM   4601  HW2 SOL  1248      11.940  54.210  15.860  1.00  0.00            
ATOM   4602  OW  SOL  1249       3.170  39.750  18.010  1.00  0.00            
ATOM   4603  HW1 SOL  1249       3.880  40.460  18.070  1.00  0.00            
ATOM   4604  HW2 SOL  1249       2.290  40.140  18.290  1.00  0.00            
ATOM   4605  OW  SOL  1250      14.660  51.410   9.530  1.00  0.00            
ATOM   4606  HW1 SOL  1250      14.070  51.470  10.330  1.00  0.00            
ATOM   4607  HW2 SOL  1250      14.510  50.530   9.070  1.00  0.00            
ATOM   4608  OW  SOL  1251      16.670  54.380   5.720  1.00  0.00            
ATOM   4609  HW1 SOL  1251      16.260  54.150   4.840  1.00  0.00            
ATOM   4610  HW2 SOL  1251      16.490  53.640   6.370  1.00  0.00            
ATOM   4611  OW  SOL  1252       5.980  44.530   2.700  1.00  0.00            
ATOM   4612  HW1 SOL  1252       6.220  45.220   2.020  1.00  0.00            
ATOM   4613  HW2 SOL  1252       5.200  44.860   3.240  1.00  0.00            
ATOM   4614  OW  SOL  1253      12.810  40.690   9.440  1.00  0.00            
ATOM   4615  HW1 SOL  1253      11.950  40.190   9.310  1.00  0.00            
ATOM   4616  HW2 SOL  1253      13.430  40.150  10.000  1.00  0.00            
ATOM   4617  OW  SOL  1254       8.070  43.290  14.650  1.00  0.00            
ATOM   4618  HW1 SOL  1254       7.600  43.260  15.540  1.00  0.00            
ATOM   4619  HW2 SOL  1254       7.560  42.740  13.990  1.00  0.00            
ATOM   4620  OW  SOL  1255      13.940  41.930  16.740  1.00  0.00            
ATOM   4621  HW1 SOL  1255      13.740  42.360  17.620  1.00  0.00            
ATOM   4622  HW2 SOL  1255      14.720  41.310  16.830  1.00  0.00            
ATOM   4623  OW  SOL  1256       9.730  46.140  15.720  1.00  0.00            
ATOM   4624  HW1 SOL  1256      10.190  45.300  15.430  1.00  0.00            
ATOM   4625  HW2 SOL  1256       9.170  46.480  14.970  1.00  0.00            
ATOM   4626  OW  SOL  1257       9.910  41.340  12.420  1.00  0.00            
ATOM   4627  HW1 SOL  1257       9.140  41.680  12.960  1.00  0.00            
ATOM   4628  HW2 SOL  1257       9.570  40.830  11.630  1.00  0.00            
ATOM   4629  OW  SOL  1258      10.410  44.250   4.290  1.00  0.00            
ATOM   4630  HW1 SOL  1258      10.670  44.210   5.250  1.00  0.00            
ATOM   4631  HW2 SOL  1258       9.560  43.740   4.150  1.00  0.00            
ATOM   4632  OW  SOL  1259       0.760  45.350   7.890  1.00  0.00            
ATOM   4633  HW1 SOL  1259       1.750  45.230   7.980  1.00  0.00            
ATOM   4634  HW2 SOL  1259       0.520  46.300   8.100  1.00  0.00            
ATOM   4635  OW  SOL  1260       1.300  55.450  15.710  1.00  0.00            
ATOM   4636  HW1 SOL  1260       1.200  55.300  16.700  1.00  0.00            
ATOM   4637  HW2 SOL  1260       0.440  55.810  15.350  1.00  0.00            
ATOM   4638  OW  SOL  1261       8.650  40.720   1.950  1.00  0.00            
ATOM   4639  HW1 SOL  1261       9.240  41.350   1.460  1.00  0.00            
ATOM   4640  HW2 SOL  1261       8.840  39.780   1.660  1.00  0.00            
ATOM   4641  OW  SOL  1262      17.190  43.090  18.310  1.00  0.00            
ATOM   4642  HW1 SOL  1262      16.930  43.980  17.950  1.00  0.00            
ATOM   4643  HW2 SOL  1262      17.170  42.410  17.580  1.00  0.00            
ATOM   4644  OW  SOL  1263      13.620  48.680   5.450  1.00  0.00            
ATOM   4645  HW1 SOL  1263      14.450  48.390   4.970  1.00  0.00            
ATOM   4646  HW2 SOL  1263      13.130  49.350   4.890  1.00  0.00            
ATOM   4647  OW  SOL  1264       5.500  39.200   8.850  1.00  0.00            
ATOM   4648  HW1 SOL  1264       5.450  39.150   9.850  1.00  0.00            
ATOM   4649  HW2 SOL  1264       5.520  40.160   8.560  1.00  0.00            
ATOM   4650  OW  SOL  1265      10.080  51.800   4.770  1.00  0.00            
ATOM   4651  HW1 SOL  1265       9.620  52.520   4.250  1.00  0.00            
ATOM   4652  HW2 SOL  1265      10.040  52.000   5.750  1.00  0.00            
ATOM   4653  OW  SOL  1266       3.510  55.250   8.530  1.00  0.00            
ATOM   4654  HW1 SOL  1266       4.010  54.390   8.590  1.00  0.00            
ATOM   4655  HW2 SOL  1266       4.160  56.020   8.500  1.00  0.00            
ATOM   4656  OW  SOL  1267      17.950  47.900   8.730  1.00  0.00            
ATOM   4657  HW1 SOL  1267      17.330  47.750   7.970  1.00  0.00            
ATOM   4658  HW2 SOL  1267      17.430  48.010   9.580  1.00  0.00            
ATOM   4659  OW  SOL  1268      12.270  52.740  15.060  1.00  0.00            
ATOM   4660  HW1 SOL  1268      12.330  51.970  15.700  1.00  0.00            
ATOM   4661  HW2 SOL  1268      11.750  52.480  14.260  1.00  0.00            
ATOM   4662  OW  SOL  1269       3.210  46.670   2.420  1.00  0.00            
ATOM   4663  HW1 SOL  1269       4.030  47.060   2.000  1.00  0.00            
ATOM   4664  HW2 SOL  1269       2.940  45.850   1.930  1.00  0.00            
ATOM   4665  OW  SOL  1270      14.580  44.590   7.280  1.00  0.00            
ATOM   4666  HW1 SOL  1270      14.530  43.940   8.030  1.00  0.00            
ATOM   4667  HW2 SOL  1270      15.380  45.180   7.410  1.00  0.00            
ATOM   4668  OW  SOL  1271       4.610  49.900  17.270  1.00  0.00            
ATOM   4669  HW1 SOL  1271       4.110  49.910  16.410  1.00  0.00            
ATOM   4670  HW2 SOL  1271       3.980  49.720  18.030  1.00  0.00            
ATOM   4671  OW  SOL  1272      11.110  55.000   2.370  1.00  0.00            
ATOM   4672  HW1 SOL  1272      10.510  54.380   2.870  1.00  0.00            
ATOM   4673  HW2 SOL  1272      11.420  54.560   1.520  1.00  0.00            
ATOM   4674  OW  SOL  1273       2.020  40.090  14.980  1.00  0.00            
ATOM   4675  HW1 SOL  1273       1.220  40.690  14.850  1.00  0.00            
ATOM   4676  HW2 SOL  1273       1.920  39.600  15.840  1.00  0.00            
ATOM   4677  OW  SOL  1274      16.320  51.010   0.810  1.00  0.00            
ATOM   4678  HW1 SOL  1274      16.000  51.950   0.710  1.00  0.00            
ATOM   4679  HW2 SOL  1274      15.560  50.380   0.690  1.00  0.00            
ATOM   4680  OW  SOL  1275       4.640  54.670   3.230  1.00  0.00            
ATOM   4681  HW1 SOL  1275       4.970  55.060   4.090  1.00  0.00            
ATOM   4682  HW2 SOL  1275       5.400  54.600   2.580  1.00  0.00            
ATOM   4683  OW  SOL  1276      14.000  38.310   4.260  1.00  0.00            
ATOM   4684  HW1 SOL  1276      13.760  37.940   3.360  1.00  0.00            
ATOM   4685  HW2 SOL  1276      14.990  38.470   4.300  1.00  0.00            
ATOM   4686  OW  SOL  1277       2.490  55.090  12.410  1.00  0.00            
ATOM   4687  HW1 SOL  1277       3.060  54.440  12.910  1.00  0.00            
ATOM   4688  HW2 SOL  1277       2.330  54.760  11.480  1.00  0.00            
ATOM   4689  OW  SOL  1278       9.400  54.220   9.040  1.00  0.00            
ATOM   4690  HW1 SOL  1278      10.200  53.650   9.250  1.00  0.00            
ATOM   4691  HW2 SOL  1278       8.910  53.820   8.270  1.00  0.00            
ATOM   4692  OW  SOL  1279       3.820  44.240   4.800  1.00  0.00            
ATOM   4693  HW1 SOL  1279       4.270  43.340   4.770  1.00  0.00            
ATOM   4694  HW2 SOL  1279       2.880  44.130   5.130  1.00  0.00            
ATOM   4695  OW  SOL  1280      15.470  39.460  17.290  1.00  0.00            
ATOM   4696  HW1 SOL  1280      15.420  39.830  18.210  1.00  0.00            
ATOM   4697  HW2 SOL  1280      14.750  38.770  17.170  1.00  0.00            
ATOM   4698  OW  SOL  1281       6.140  38.460   1.170  1.00  0.00            
ATOM   4699  HW1 SOL  1281       7.120  38.240   1.240  1.00  0.00            
ATOM   4700  HW2 SOL  1281       5.830  38.290   0.240  1.00  0.00            
ATOM   4701  OW  SOL  1282       7.810  39.880  17.490  1.00  0.00            
ATOM   4702  HW1 SOL  1282       8.480  39.270  17.920  1.00  0.00            
ATOM   4703  HW2 SOL  1282       7.080  40.070  18.140  1.00  0.00            
ATOM   4704  OW  SOL  1283       8.880  52.380  11.950  1.00  0.00            
ATOM   4705  HW1 SOL  1283       8.650  52.130  11.010  1.00  0.00            
ATOM   4706  HW2 SOL  1283       9.490  51.690  12.340  1.00  0.00            
ATOM   4707  OW  SOL  1284      13.510  43.140  14.330  1.00  0.00            
ATOM   4708  HW1 SOL  1284      13.790  42.710  15.180  1.00  0.00            
ATOM   4709  HW2 SOL  1284      13.760  44.100  14.340  1.00  0.00            
ATOM   4710  OW  SOL  1285       8.030  51.260   9.240  1.00  0.00            
ATOM   4711  HW1 SOL  1285       8.930  51.400   8.820  1.00  0.00            
ATOM   4712  HW2 SOL  1285       7.320  51.280   8.530  1.00  0.00            
ATOM   4713  OW  SOL  1286       9.220  42.270   8.990  1.00  0.00            
ATOM   4714  HW1 SOL  1286       8.970  42.180   8.030  1.00  0.00            
ATOM   4715  HW2 SOL  1286       9.700  41.450   9.300  1.00  0.00            
ATOM   4716  OW  SOL  1287       5.390  37.880   5.120  1.00  0.00            
ATOM   4717  HW1 SOL  1287       4.580  37.890   5.700  1.00  0.00            
ATOM   4718  HW2 SOL  1287       5.420  38.710   4.570  1.00  0.00            
ATOM   4719  OW  SOL  1288      14.340  49.120   0.410  1.00  0.00            
ATOM   4720  HW1 SOL  1288      14.660  48.360   0.980  1.00  0.00            
ATOM   4721  HW2 SOL  1288      13.420  49.390   0.710  1.00  0.00            
ATOM   4722  OW  SOL  1289       2.970  37.590   1.710  1.00  0.00            
ATOM   4723  HW1 SOL  1289       3.460  38.430   1.500  1.00  0.00            
ATOM   4724  HW2 SOL  1289       3.590  36.940   2.160  1.00  0.00            
ATOM   4725  OW  SOL  1290       9.350  39.600   4.800  1.00  0.00            
ATOM   4726  HW1 SOL  1290       8.870  40.010   4.020  1.00  0.00            
ATOM   4727  HW2 SOL  1290      10.340  39.580   4.610  1.00  0.00            
ATOM   4728  OW  SOL  1291      10.760  44.070  14.640  1.00  0.00            
ATOM   4729  HW1 SOL  1291       9.960  43.460  14.670  1.00  0.00            
ATOM   4730  HW2 SOL  1291      11.570  43.540  14.400  1.00  0.00            
ATOM   4731  OW  SOL  1292      12.270  52.940   7.930  1.00  0.00            
ATOM   4732  HW1 SOL  1292      12.480  53.680   7.280  1.00  0.00            
ATOM   4733  HW2 SOL  1292      12.950  52.940   8.660  1.00  0.00            
ATOM   4734  OW  SOL  1293       4.590  48.760   7.410  1.00  0.00            
ATOM   4735  HW1 SOL  1293       3.880  48.490   8.060  1.00  0.00            
ATOM   4736  HW2 SOL  1293       4.330  48.480   6.480  1.00  0.00            
ATOM   4737  OW  SOL  1294      12.710  55.210   5.910  1.00  0.00            
ATOM   4738  HW1 SOL  1294      13.150  55.850   5.270  1.00  0.00            
ATOM   4739  HW2 SOL  1294      12.210  55.730   6.610  1.00  0.00            
ATOM   4740  OW  SOL  1295      10.320  42.730   0.160  1.00  0.00            
ATOM   4741  HW1 SOL  1295       9.910  43.550  -0.230  1.00  0.00            
ATOM   4742  HW2 SOL  1295      10.960  42.990   0.890  1.00  0.00            
ATOM   4743  OW  SOL  1296       0.780  42.800  13.860  1.00  0.00            
ATOM   4744  HW1 SOL  1296       1.700  42.790  13.450  1.00  0.00            
ATOM   4745  HW2 SOL  1296       0.720  43.540  14.530  1.00  0.00            
ATOM   4746  OW  SOL  1297       5.610  39.460  11.470  1.00  0.00            
ATOM   4747  HW1 SOL  1297       5.990  38.620  11.840  1.00  0.00            
ATOM   4748  HW2 SOL  1297       4.730  39.650  11.910  1.00  0.00            
ATOM   4749  OW  SOL  1298       8.660  41.780   6.420  1.00  0.00            
ATOM   4750  HW1 SOL  1298       8.340  42.500   5.800  1.00  0.00            
ATOM   4751  HW2 SOL  1298       8.900  40.970   5.890  1.00  0.00            
ATOM   4752  OW  SOL  1299      10.170  37.630   7.530  1.00  0.00            
ATOM   4753  HW1 SOL  1299       9.450  37.680   6.840  1.00  0.00            
ATOM   4754  HW2 SOL  1299       9.930  36.940   8.220  1.00  0.00            
ATOM   4755  OW  SOL  1300      14.290  48.970   8.670  1.00  0.00            
ATOM   4756  HW1 SOL  1300      13.740  48.130   8.600  1.00  0.00            
ATOM   4757  HW2 SOL  1300      14.550  49.260   7.750  1.00  0.00            
ATOM   4758  OW  SOL  1301      14.660  43.140   9.920  1.00  0.00            
ATOM   4759  HW1 SOL  1301      14.360  42.190   9.990  1.00  0.00            
ATOM   4760  HW2 SOL  1301      15.390  43.300  10.580  1.00  0.00            
ATOM   4761  OW  SOL  1302      18.570  45.570   3.770  1.00  0.00            
ATOM   4762  HW1 SOL  1302      18.990  44.930   4.410  1.00  0.00            
ATOM   4763  HW2 SOL  1302      18.190  45.060   2.990  1.00  0.00            
ATOM   4764  OW  SOL  1303       4.880  51.090   1.740  1.00  0.00            
ATOM   4765  HW1 SOL  1303       4.010  50.940   2.210  1.00  0.00            
ATOM   4766  HW2 SOL  1303       4.710  51.350   0.790  1.00  0.00            
ATOM   4767  OW  SOL  1304      16.640  50.040   6.570  1.00  0.00            
ATOM   4768  HW1 SOL  1304      17.630  50.120   6.710  1.00  0.00            
ATOM   4769  HW2 SOL  1304      16.190  50.880   6.880  1.00  0.00            
ATOM   4770  OW  SOL  1305      13.900  42.990   0.780  1.00  0.00            
ATOM   4771  HW1 SOL  1305      13.360  42.780   1.590  1.00  0.00            
ATOM   4772  HW2 SOL  1305      14.810  42.580   0.870  1.00  0.00            
ATOM   4773  OW  SOL  1306       5.270  39.800   3.280  1.00  0.00            
ATOM   4774  HW1 SOL  1306       5.540  39.210   2.530  1.00  0.00            
ATOM   4775  HW2 SOL  1306       5.270  40.750   2.970  1.00  0.00            
ATOM   4776  OW  SOL  1307      17.540  49.470  15.880  1.00  0.00            
ATOM   4777  HW1 SOL  1307      18.450  49.080  15.750  1.00  0.00            
ATOM   4778  HW2 SOL  1307      17.620  50.430  16.120  1.00  0.00            
ATOM   4779  OW  SOL  1308      10.640  50.710  13.400  1.00  0.00            
ATOM   4780  HW1 SOL  1308       9.840  50.480  13.950  1.00  0.00            
ATOM   4781  HW2 SOL  1308      11.470  50.450  13.890  1.00  0.00            
ATOM   4782  OW  SOL  1309      15.920  53.530  16.250  1.00  0.00            
ATOM   4783  HW1 SOL  1309      16.190  53.870  15.350  1.00  0.00            
ATOM   4784  HW2 SOL  1309      16.710  53.150  16.710  1.00  0.00            
ATOM   4785  OW  SOL  1310      11.110  49.190  11.000  1.00  0.00            
ATOM   4786  HW1 SOL  1310      10.710  49.630  11.810  1.00  0.00            
ATOM   4787  HW2 SOL  1310      10.700  49.560  10.170  1.00  0.00            
ATOM   4788  OW  SOL  1311      16.380  48.230  10.790  1.00  0.00            
ATOM   4789  HW1 SOL  1311      16.430  49.040  11.380  1.00  0.00            
ATOM   4790  HW2 SOL  1311      15.520  48.250  10.280  1.00  0.00            
ATOM   4791  OW  SOL  1312       9.150  38.130  14.020  1.00  0.00            
ATOM   4792  HW1 SOL  1312       9.400  37.930  13.070  1.00  0.00            
ATOM   4793  HW2 SOL  1312       9.870  38.690  14.440  1.00  0.00            
ATOM   4794  OW  SOL  1313       9.800  48.400  17.190  1.00  0.00            
ATOM   4795  HW1 SOL  1313       8.810  48.460  17.290  1.00  0.00            
ATOM   4796  HW2 SOL  1313      10.030  47.600  16.630  1.00  0.00            
ATOM   4797  OW  SOL  1314       7.050  47.740   3.680  1.00  0.00            
ATOM   4798  HW1 SOL  1314       6.910  47.810   4.670  1.00  0.00            
ATOM   4799  HW2 SOL  1314       7.890  47.230   3.500  1.00  0.00            
ATOM   4800  OW  SOL  1315       4.100  45.370  12.510  1.00  0.00            
ATOM   4801  HW1 SOL  1315       4.960  45.490  13.010  1.00  0.00            
ATOM   4802  HW2 SOL  1315       3.680  44.500  12.780  1.00  0.00            
ATOM   4803  OW  SOL  1316      12.740  41.100  12.620  1.00  0.00            
ATOM   4804  HW1 SOL  1316      12.950  41.840  13.260  1.00  0.00            
ATOM   4805  HW2 SOL  1316      11.850  41.270  12.190  1.00  0.00            
ATOM   4806  OW  SOL  1317       0.640  52.880  13.310  1.00  0.00            
ATOM   4807  HW1 SOL  1317       0.180  53.700  12.970  1.00  0.00            
ATOM   4808  HW2 SOL  1317       1.620  53.070  13.400  1.00  0.00            
ATOM   4809  OW  SOL  1318       3.670  48.240   5.010  1.00  0.00            
ATOM   4810  HW1 SOL  1318       3.600  49.070   4.450  1.00  0.00            
ATOM   4811  HW2 SOL  1318       3.710  47.440   4.410  1.00  0.00            
ATOM   4812  OW  SOL  1319       5.660  42.610   8.650  1.00  0.00            
ATOM   4813  HW1 SOL  1319       5.780  43.270   7.910  1.00  0.00            
ATOM   4814  HW2 SOL  1319       6.120  42.950   9.480  1.00  0.00            
ATOM   4815  OW  SOL  1320      12.520  50.720   3.880  1.00  0.00            
ATOM   4816  HW1 SOL  1320      13.020  51.490   4.280  1.00  0.00            
ATOM   4817  HW2 SOL  1320      11.570  50.740   4.200  1.00  0.00            
ATOM   4818  OW  SOL  1321      12.720  51.690  11.420  1.00  0.00            
ATOM   4819  HW1 SOL  1321      13.190  51.820  12.290  1.00  0.00            
ATOM   4820  HW2 SOL  1321      12.060  50.950  11.510  1.00  0.00            
ATOM   4821  OW  SOL  1322      15.820  43.630   4.720  1.00  0.00            
ATOM   4822  HW1 SOL  1322      15.510  44.240   5.450  1.00  0.00            
ATOM   4823  HW2 SOL  1322      16.320  44.150   4.030  1.00  0.00            
ATOM   4824  OW  SOL  1323       3.540  52.340  13.290  1.00  0.00            
ATOM   4825  HW1 SOL  1323       3.330  51.900  12.420  1.00  0.00            
ATOM   4826  HW2 SOL  1323       4.510  52.600  13.320  1.00  0.00            
ATOM   4827  OW  SOL  1324       4.020  44.750  15.980  1.00  0.00            
ATOM   4828  HW1 SOL  1324       4.700  45.300  15.510  1.00  0.00            
ATOM   4829  HW2 SOL  1324       4.420  43.870  16.250  1.00  0.00            
ATOM   4830  OW  SOL  1325      15.870  45.030  16.700  1.00  0.00            
ATOM   4831  HW1 SOL  1325      14.950  45.410  16.650  1.00  0.00            
ATOM   4832  HW2 SOL  1325      16.470  45.500  16.050  1.00  0.00            
ATOM   4833  OW  SOL  1326      10.130  38.290  17.700  1.00  0.00            
ATOM   4834  HW1 SOL  1326      10.190  39.140  17.180  1.00  0.00            
ATOM   4835  HW2 SOL  1326      10.450  37.530  17.130  1.00  0.00            
ATOM   4836  OW  SOL  1327       5.040  37.740  17.400  1.00  0.00            
ATOM   4837  HW1 SOL  1327       4.620  37.170  16.700  1.00  0.00            
ATOM   4838  HW2 SOL  1327       4.380  38.430  17.720  1.00  0.00            
ATOM   4839  OW  SOL  1328       5.730  45.940  10.290  1.00  0.00            
ATOM   4840  HW1 SOL  1328       6.170  46.830  10.200  1.00  0.00            
ATOM   4841  HW2 SOL  1328       5.100  45.940  11.060  1.00  0.00            
ATOM   4842  OW  SOL  1329      13.600  45.860  10.450  1.00  0.00            
ATOM   4843  HW1 SOL  1329      12.850  45.860   9.790  1.00  0.00            
ATOM   4844  HW2 SOL  1329      13.970  44.940  10.540  1.00  0.00            
ATOM   4845  OW  SOL  1330      12.090  42.490   2.750  1.00  0.00            
ATOM   4846  HW1 SOL  1330      12.220  41.650   3.290  1.00  0.00            
ATOM   4847  HW2 SOL  1330      11.800  43.230   3.350  1.00  0.00            
ATOM   4848  OW  SOL  1331       3.070  39.370  12.310  1.00  0.00            
ATOM   4849  HW1 SOL  1331       2.840  39.740  13.210  1.00  0.00            
ATOM   4850  HW2 SOL  1331       2.770  38.420  12.250  1.00  0.00            
ATOM   4851  OW  SOL  1332       0.370  50.340  12.820  1.00  0.00            
ATOM   4852  HW1 SOL  1332       0.900  49.850  13.500  1.00  0.00            
ATOM   4853  HW2 SOL  1332       0.590  51.320  12.870  1.00  0.00            
ATOM   4854  OW  SOL  1333       7.320  43.580  10.640  1.00  0.00            
ATOM   4855  HW1 SOL  1333       7.910  43.320   9.880  1.00  0.00            
ATOM   4856  HW2 SOL  1333       7.040  44.540  10.530  1.00  0.00            
ATOM   4857  OW  SOL  1334      17.280  46.590  18.540  1.00  0.00            
ATOM   4858  HW1 SOL  1334      16.820  46.520  17.650  1.00  0.00            
ATOM   4859  HW2 SOL  1334      16.660  47.030  19.200  1.00  0.00            
ATOM   4860  OW  SOL  1335       3.070  37.870   6.180  1.00  0.00            
ATOM   4861  HW1 SOL  1335       2.960  38.810   6.510  1.00  0.00            
ATOM   4862  HW2 SOL  1335       3.020  37.240   6.950  1.00  0.00            
ATOM   4863  OW  SOL  1336      16.220  40.910   3.740  1.00  0.00            
ATOM   4864  HW1 SOL  1336      16.240  40.150   4.380  1.00  0.00            
ATOM   4865  HW2 SOL  1336      15.740  41.680   4.140  1.00  0.00            
ATOM   4866  OW  SOL  1337      10.230  44.900   9.660  1.00  0.00            
ATOM   4867  HW1 SOL  1337      10.380  45.110  10.620  1.00  0.00            
ATOM   4868  HW2 SOL  1337       9.930  43.950   9.570  1.00  0.00            
ATOM   4869  OW  SOL  1338       9.800  52.970  17.000  1.00  0.00            
ATOM   4870  HW1 SOL  1338       9.600  53.410  16.120  1.00  0.00            
ATOM   4871  HW2 SOL  1338      10.190  52.060  16.840  1.00  0.00            
ATOM   4872  OW  SOL  1339      18.590  52.420  16.050  1.00  0.00            
ATOM   4873  HW1 SOL  1339      18.730  52.690  15.100  1.00  0.00            
ATOM   4874  HW2 SOL  1339      19.420  52.640  16.580  1.00  0.00            
ATOM   4875  OW  SOL  1340       3.500  46.220  18.040  1.00  0.00            
ATOM   4876  HW1 SOL  1340       4.260  46.660  18.520  1.00  0.00            
ATOM   4877  HW2 SOL  1340       3.850  45.750  17.220  1.00  0.00            
ATOM   4878  OW  SOL  1341      15.400  39.980   1.250  1.00  0.00            
ATOM   4879  HW1 SOL  1341      14.790  39.230   1.480  1.00  0.00            
ATOM   4880  HW2 SOL  1341      15.620  40.500   2.080  1.00  0.00            
ATOM   4881  OW  SOL  1342      13.030  45.620   0.420  1.00  0.00            
ATOM   4882  HW1 SOL  1342      13.370  44.690   0.570  1.00  0.00            
ATOM   4883  HW2 SOL  1342      13.210  45.890  -0.530  1.00  0.00            
ATOM   4884  OW  SOL  1343      10.680  50.570   8.490  1.00  0.00            
ATOM   4885  HW1 SOL  1343      10.750  49.730   7.940  1.00  0.00            
ATOM   4886  HW2 SOL  1343      11.300  51.260   8.130  1.00  0.00            
ATOM   4887  OW  SOL  1344       3.190  45.340   9.490  1.00  0.00            
ATOM   4888  HW1 SOL  1344       4.120  45.700   9.540  1.00  0.00            
ATOM   4889  HW2 SOL  1344       3.130  44.490  10.010  1.00  0.00            
ATOM   4890  OW  SOL  1345       3.390  42.330  10.060  1.00  0.00            
ATOM   4891  HW1 SOL  1345       2.870  41.500   9.890  1.00  0.00            
ATOM   4892  HW2 SOL  1345       4.160  42.380   9.420  1.00  0.00            
ATOM   4893  OW  SOL  1346      11.380  41.040  16.780  1.00  0.00            
ATOM   4894  HW1 SOL  1346      10.930  41.670  17.420  1.00  0.00            
ATOM   4895  HW2 SOL  1346      12.310  41.350  16.610  1.00  0.00            
ATOM   4896  OW  SOL  1347      11.600  39.310  14.770  1.00  0.00            
ATOM   4897  HW1 SOL  1347      11.600  39.950  15.540  1.00  0.00            
ATOM   4898  HW2 SOL  1347      11.880  39.790  13.940  1.00  0.00            
ATOM   4899  OW  SOL  1348       0.080  50.500   2.000  1.00  0.00            
ATOM   4900  HW1 SOL  1348      -0.850  50.710   1.690  1.00  0.00            
ATOM   4901  HW2 SOL  1348       0.180  49.510   2.130  1.00  0.00            
ATOM   4902  OW  SOL  1349       0.880  55.250   9.270  1.00  0.00            
ATOM   4903  HW1 SOL  1349       0.460  54.390   9.000  1.00  0.00            
ATOM   4904  HW2 SOL  1349       1.820  55.280   8.930  1.00  0.00            
ATOM   4905  OW  SOL  1350       5.040  52.920   9.100  1.00  0.00            
ATOM   4906  HW1 SOL  1350       5.700  53.660   9.190  1.00  0.00            
ATOM   4907  HW2 SOL  1350       5.480  52.130   8.680  1.00  0.00            
ATOM   4908  OW  SOL  1351      10.020  45.200  12.380  1.00  0.00            
ATOM   4909  HW1 SOL  1351      10.430  44.880  13.240  1.00  0.00            
ATOM   4910  HW2 SOL  1351       9.060  44.930  12.350  1.00  0.00            
ATOM   4911  OW  SOL  1352       0.400  42.680  11.140  1.00  0.00            
ATOM   4912  HW1 SOL  1352       1.250  42.350  10.730  1.00  0.00            
ATOM   4913  HW2 SOL  1352       0.530  42.830  12.120  1.00  0.00            
ATOM   4914  OW  SOL  1353       1.890  42.440  17.220  1.00  0.00            
ATOM   4915  HW1 SOL  1353       2.480  42.040  16.520  1.00  0.00            
ATOM   4916  HW2 SOL  1353       1.310  43.150  16.810  1.00  0.00            
ATOM   4917  OW  SOL  1354      13.690  46.740  16.600  1.00  0.00            
ATOM   4918  HW1 SOL  1354      14.080  47.630  16.800  1.00  0.00            
ATOM   4919  HW2 SOL  1354      13.790  46.540  15.630  1.00  0.00            
ATOM   4920  OW  SOL  1355       8.150  42.960   3.250  1.00  0.00            
ATOM   4921  HW1 SOL  1355       8.220  42.070   2.790  1.00  0.00            
ATOM   4922  HW2 SOL  1355       7.210  43.300   3.170  1.00  0.00            
ATOM   4923  OW  SOL  1356      16.570  43.280  12.060  1.00  0.00            
ATOM   4924  HW1 SOL  1356      16.190  42.590  12.680  1.00  0.00            
ATOM   4925  HW2 SOL  1356      17.390  42.920  11.620  1.00  0.00            
ATOM   4926  OW  SOL  1357       2.520  52.880  17.440  1.00  0.00            
ATOM   4927  HW1 SOL  1357       2.220  53.450  18.200  1.00  0.00            
ATOM   4928  HW2 SOL  1357       2.450  51.910  17.700  1.00  0.00            
ATOM   4929  OW  SOL  1358       6.710  41.880  12.690  1.00  0.00            
ATOM   4930  HW1 SOL  1358       6.370  40.990  12.390  1.00  0.00            
ATOM   4931  HW2 SOL  1358       6.970  42.420  11.890  1.00  0.00            
ATOM   4932  OW  SOL  1359       9.300  54.020  14.650  1.00  0.00            
ATOM   4933  HW1 SOL  1359       9.060  53.840  13.700  1.00  0.00            
ATOM   4934  HW2 SOL  1359       9.600  54.960  14.750  1.00  0.00            
ATOM   4935  OW  SOL  1360       4.730  42.240   1.910  1.00  0.00            
ATOM   4936  HW1 SOL  1360       5.340  43.040   1.950  1.00  0.00            
ATOM   4937  HW2 SOL  1360       3.780  42.550   1.980  1.00  0.00            
ATOM   4938  OW  SOL  1361       1.590  48.610  14.660  1.00  0.00            
ATOM   4939  HW1 SOL  1361       1.810  48.000  15.420  1.00  0.00            
ATOM   4940  HW2 SOL  1361       1.690  48.120  13.800  1.00  0.00            
ATOM   4941  OW  SOL  1362      13.470  47.830  12.340  1.00  0.00            
ATOM   4942  HW1 SOL  1362      13.710  47.200  11.600  1.00  0.00            
ATOM   4943  HW2 SOL  1362      12.570  48.230  12.160  1.00  0.00            
ATOM   4944  OW  SOL  1363      13.020  45.790   3.090  1.00  0.00            
ATOM   4945  HW1 SOL  1363      12.160  45.480   3.510  1.00  0.00            
ATOM   4946  HW2 SOL  1363      12.980  45.650   2.100  1.00  0.00            
ATOM   4947  OW  SOL  1364      17.590  54.710  11.540  1.00  0.00            
ATOM   4948  HW1 SOL  1364      18.200  55.010  10.810  1.00  0.00            
ATOM   4949  HW2 SOL  1364      17.210  53.820  11.320  1.00  0.00            
ATOM   4950  OW  SOL  1365      12.520  54.550  11.280  1.00  0.00            
ATOM   4951  HW1 SOL  1365      13.360  54.600  10.740  1.00  0.00            
ATOM   4952  HW2 SOL  1365      12.290  53.590  11.460  1.00  0.00            
ATOM   4953  OW  SOL  1366       0.830  49.820  10.220  1.00  0.00            
ATOM   4954  HW1 SOL  1366       0.780  49.810  11.220  1.00  0.00            
ATOM   4955  HW2 SOL  1366       0.000  49.410   9.840  1.00  0.00            
ATOM   4956  OW  SOL  1367       6.880  53.860  17.160  1.00  0.00            
ATOM   4957  HW1 SOL  1367       6.320  54.670  17.250  1.00  0.00            
ATOM   4958  HW2 SOL  1367       7.400  53.900  16.300  1.00  0.00            
ATOM   4959  OW  SOL  1368       9.030  38.100   1.330  1.00  0.00            
ATOM   4960  HW1 SOL  1368       9.540  38.110   0.470  1.00  0.00            
ATOM   4961  HW2 SOL  1368       9.590  37.680   2.040  1.00  0.00            
ATOM   4962  OW  SOL  1369      17.260  38.590   5.230  1.00  0.00            
ATOM   4963  HW1 SOL  1369      17.990  38.420   4.560  1.00  0.00            
ATOM   4964  HW2 SOL  1369      16.950  37.720   5.610  1.00  0.00            
ATOM   4965  OW  SOL  1370      13.880  52.970   4.770  1.00  0.00            
ATOM   4966  HW1 SOL  1370      14.550  53.090   4.030  1.00  0.00            
ATOM   4967  HW2 SOL  1370      13.480  53.860   5.000  1.00  0.00            
ATOM   4968  OW  SOL  1371       1.300  55.180  18.510  1.00  0.00            
ATOM   4969  HW1 SOL  1371       0.890  54.440  19.040  1.00  0.00            
ATOM   4970  HW2 SOL  1371       1.940  55.690  19.090  1.00  0.00            
ATOM   4971  OW  SOL  1372      12.800  46.510   6.720  1.00  0.00            
ATOM   4972  HW1 SOL  1372      13.400  45.700   6.740  1.00  0.00            
ATOM   4973  HW2 SOL  1372      13.200  47.200   6.120  1.00  0.00            
ATOM   4974  OW  SOL  1373       8.300  49.970  14.220  1.00  0.00            
ATOM   4975  HW1 SOL  1373       8.250  50.300  15.170  1.00  0.00            
ATOM   4976  HW2 SOL  1373       7.440  50.160  13.760  1.00  0.00            
ATOM   4977  OW  SOL  1374       6.720  53.400   1.540  1.00  0.00            
ATOM   4978  HW1 SOL  1374       6.810  53.500   0.550  1.00  0.00            
ATOM   4979  HW2 SOL  1374       6.320  52.510   1.750  1.00  0.00            
ATOM   4980  OW  SOL  1375      16.500  54.440  13.940  1.00  0.00            
ATOM   4981  HW1 SOL  1375      17.030  54.540  13.100  1.00  0.00            
ATOM   4982  HW2 SOL  1375      16.230  55.340  14.280  1.00  0.00            
ATOM   4983  OW  SOL  1376      18.410  38.990   9.630  1.00  0.00            
ATOM   4984  HW1 SOL  1376      18.800  38.140   9.270  1.00  0.00            
ATOM   4985  HW2 SOL  1376      17.430  39.010   9.440  1.00  0.00            
ATOM   4986  OW  SOL  1377       2.630  40.500   7.200  1.00  0.00            
ATOM   4987  HW1 SOL  1377       1.840  41.010   6.860  1.00  0.00            
ATOM   4988  HW2 SOL  1377       2.540  40.350   8.180  1.00  0.00            
ATOM   4989  OW  SOL  1378      11.940  53.360   0.310  1.00  0.00            
ATOM   4990  HW1 SOL  1378      12.000  52.430   0.680  1.00  0.00            
ATOM   4991  HW2 SOL  1378      11.350  53.360  -0.490  1.00  0.00            
ATOM   4992  OW  SOL  1379       8.220  47.260  13.720  1.00  0.00            
ATOM   4993  HW1 SOL  1379       8.620  47.250  12.800  1.00  0.00            
ATOM   4994  HW2 SOL  1379       8.320  48.180  14.120  1.00  0.00            
ATOM   4995  OW  SOL  1380       9.160  46.340   2.910  1.00  0.00            
ATOM   4996  HW1 SOL  1380       9.790  46.720   2.230  1.00  0.00            
ATOM   4997  HW2 SOL  1380       9.560  45.510   3.300  1.00  0.00            
ATOM   4998  OW  SOL  1381      15.040  53.310   0.440  1.00  0.00            
ATOM   4999  HW1 SOL  1381      14.120  53.680   0.510  1.00  0.00            
ATOM   5000  HW2 SOL  1381      15.420  53.510  -0.460  1.00  0.00            
ATOM   5001  OW  SOL  1382       3.720  50.120  14.900  1.00  0.00            
ATOM   5002  HW1 SOL  1382       3.590  51.050  14.560  1.00  0.00            
ATOM   5003  HW2 SOL  1382       2.880  49.600  14.770  1.00  0.00            
ATOM   5004  OW  SOL  1383      16.140  50.160  12.890  1.00  0.00            
ATOM   5005  HW1 SOL  1383      16.740  50.190  13.690  1.00  0.00            
ATOM   5006  HW2 SOL  1383      15.390  50.800  13.020  1.00  0.00            
ATOM   5007  OW  SOL  1384      10.390  48.220   6.960  1.00  0.00            
ATOM   5008  HW1 SOL  1384       9.690  47.750   7.500  1.00  0.00            
ATOM   5009  HW2 SOL  1384      10.980  47.540   6.530  1.00  0.00            
ATOM   5010  OW  SOL  1385      10.140  39.600   9.710  1.00  0.00            
ATOM   5011  HW1 SOL  1385      10.060  39.240   8.780  1.00  0.00            
ATOM   5012  HW2 SOL  1385      10.120  38.840  10.360  1.00  0.00            
ATOM   5013  OW  SOL  1386       5.900  52.110   4.910  1.00  0.00            
ATOM   5014  HW1 SOL  1386       6.320  51.530   4.210  1.00  0.00            
ATOM   5015  HW2 SOL  1386       5.460  52.900   4.470  1.00  0.00            
ATOM   5016  OW  SOL  1387      17.090  41.090  13.810  1.00  0.00            
ATOM   5017  HW1 SOL  1387      17.820  41.780  13.850  1.00  0.00            
ATOM   5018  HW2 SOL  1387      17.370  40.340  13.220  1.00  0.00            
ATOM   5019  OW  SOL  1388       2.550  50.720   2.900  1.00  0.00            
ATOM   5020  HW1 SOL  1388       1.590  50.730   2.630  1.00  0.00            
ATOM   5021  HW2 SOL  1388       2.670  51.250   3.740  1.00  0.00            
ATOM   5022  OW  SOL  1389       1.050  47.370  17.260  1.00  0.00            
ATOM   5023  HW1 SOL  1389       0.280  47.040  17.800  1.00  0.00            
ATOM   5024  HW2 SOL  1389       1.900  47.070  17.680  1.00  0.00            
ATOM   5025  OW  SOL  1390       6.720  39.270  14.890  1.00  0.00            
ATOM   5026  HW1 SOL  1390       7.620  39.110  14.490  1.00  0.00            
ATOM   5027  HW2 SOL  1390       6.800  39.320  15.880  1.00  0.00            
ATOM   5028  OW  SOL  1391       0.750  40.690   0.330  1.00  0.00            
ATOM   5029  HW1 SOL  1391      -0.170  40.410   0.040  1.00  0.00            
ATOM   5030  HW2 SOL  1391       1.060  41.460  -0.230  1.00  0.00            
ATOM   5031  OW  SOL  1392      14.400  45.800  13.980  1.00  0.00            
ATOM   5032  HW1 SOL  1392      13.830  46.320  13.350  1.00  0.00            
ATOM   5033  HW2 SOL  1392      15.360  45.920  13.740  1.00  0.00            
ATOM   5034  OW  SOL  1393       0.720  38.900   3.180  1.00  0.00            
ATOM   5035  HW1 SOL  1393       0.550  39.730   2.640  1.00  0.00            
ATOM   5036  HW2 SOL  1393       1.620  38.530   2.960  1.00  0.00            
ATOM   5037  OW  SOL  1394      11.830  50.590   1.190  1.00  0.00            
ATOM   5038  HW1 SOL  1394      10.840  50.480   1.210  1.00  0.00            
ATOM   5039  HW2 SOL  1394      12.170  50.740   2.120  1.00  0.00            
ATOM   5040  OW  SOL  1395       6.130  45.660  14.310  1.00  0.00            
ATOM   5041  HW1 SOL  1395       6.690  46.470  14.140  1.00  0.00            
ATOM   5042  HW2 SOL  1395       6.720  44.860  14.340  1.00  0.00            
ATOM   5043  OW  SOL  1396      14.930  54.910   9.590  1.00  0.00            
ATOM   5044  HW1 SOL  1396      15.260  55.550   8.900  1.00  0.00            
ATOM   5045  HW2 SOL  1396      15.590  54.850  10.340  1.00  0.00            
ATOM   5046  OW  SOL  1397       7.160  42.890  17.080  1.00  0.00            
ATOM   5047  HW1 SOL  1397       7.350  43.540  17.820  1.00  0.00            
ATOM   5048  HW2 SOL  1397       7.760  42.090  17.170  1.00  0.00            
ATOM   5049  OW  SOL  1398      14.500  49.440  16.330  1.00  0.00            
ATOM   5050  HW1 SOL  1398      14.410  49.340  17.320  1.00  0.00            
ATOM   5051  HW2 SOL  1398      15.460  49.370  16.070  1.00  0.00            
ATOM   5052  OW  SOL  1399       3.900  54.650  15.600  1.00  0.00            
ATOM   5053  HW1 SOL  1399       2.990  55.060  15.580  1.00  0.00            
ATOM   5054  HW2 SOL  1399       3.830  53.710  15.920  1.00  0.00            
ATOM   5055  OW  SOL  1400      16.740  46.070  12.540  1.00  0.00            
ATOM   5056  HW1 SOL  1400      16.470  45.180  12.170  1.00  0.00            
ATOM   5057  HW2 SOL  1400      16.750  46.750  11.810  1.00  0.00            
ATOM   5058  OW  SOL  1401      12.250  40.490   4.490  1.00  0.00            
ATOM   5059  HW1 SOL  1401      12.900  39.750   4.380  1.00  0.00            
ATOM   5060  HW2 SOL  1401      12.450  40.990   5.330  1.00  0.00            
ATOM   5061  OW  SOL  1402       5.940  44.690   6.520  1.00  0.00
[truncated: 1,446,107 more chars]
