# Supplementary material for: Noncovalent Interactions with PAMAM and PPI Dendrimers Promote the Cellular Uptake and Photodynamic Activity of Rose Bengal: The Role of the Dendrimer Structure
Source: J Med Chem. 2021 Sep 21;64(21):15758–71. doi: 10.1021/acs.jmedchem.1c01080 (PMC8591609; doi:10.1021/acs.jmedchem.1c01080)
Supplement: Supplementary file 9 — jm1c01080_si_009.zip [file jm1c01080_si_009.zip › 09-PDB-Submission/02-With10RB/04-ppi4/system.pdb]

TITLE     PPI Gen. 4 with 10:1 RB in water
REMARK    THIS IS A SIMULATION BOX
CRYST1   77.119   77.119   77.120  60.00  60.00  90.00 P 1           1
MODEL        1
ATOM      1  N1  aaa     1      59.890  59.090  28.460  1.00  0.00            
ATOM      2  C1  aaa     1      58.610  58.370  28.220  1.00  0.00            
ATOM      3  C2  aaa     1      58.170  58.560  26.770  1.00  0.00            
ATOM      4  C3  aaa     1      56.940  57.720  26.350  1.00  0.00            
ATOM      5  C4  aaa     1      56.380  57.890  24.920  1.00  0.00            
ATOM      6  N2  aaa     1      55.130  57.120  24.670  1.00  0.00            
ATOM      7  C5  aaa     1      60.380  58.900  29.860  1.00  0.00            
ATOM      8  C6  aaa     1      60.780  57.430  30.160  1.00  0.00            
ATOM      9  C8  aaa     1      59.800  60.540  28.110  1.00  0.00            
ATOM     10  C9  aaa     1      61.070  61.400  28.490  1.00  0.00            
ATOM     11  C11 aaa     1      54.310  57.490  23.490  1.00  0.00            
ATOM     12  C12 aaa     1      53.280  58.580  23.880  1.00  0.00            
ATOM     13  C14 aaa     1      55.200  55.640  24.850  1.00  0.00            
ATOM     14  C15 aaa     1      56.090  54.900  23.750  1.00  0.00            
ATOM     15  H1  aaa     1      57.930  58.900  28.900  1.00  0.00            
ATOM     16  H2  aaa     1      58.730  57.310  28.470  1.00  0.00            
ATOM     17  H3  aaa     1      59.010  58.370  26.100  1.00  0.00            
ATOM     18  H4  aaa     1      57.860  59.570  26.480  1.00  0.00            
ATOM     19  H5  aaa     1      56.210  57.890  27.150  1.00  0.00            
ATOM     20  H6  aaa     1      57.220  56.670  26.470  1.00  0.00            
ATOM     21  H7  aaa     1      57.180  57.630  24.210  1.00  0.00            
ATOM     22  H8  aaa     1      56.210  58.960  24.770  1.00  0.00            
ATOM     23  H9  aaa     1      59.640  59.220  30.610  1.00  0.00            
ATOM     24  H10 aaa     1      61.290  59.480  30.070  1.00  0.00            
ATOM     25  H11 aaa     1      61.860  57.250  30.050  1.00  0.00            
ATOM     26  H12 aaa     1      60.490  56.730  29.370  1.00  0.00            
ATOM     27  H16 aaa     1      58.860  60.940  28.520  1.00  0.00            
ATOM     28  H17 aaa     1      59.690  60.520  27.020  1.00  0.00            
ATOM     29  H18 aaa     1      61.940  60.810  28.180  1.00  0.00            
ATOM     30  H19 aaa     1      61.220  61.470  29.570  1.00  0.00            
ATOM     31  H23 aaa     1      53.790  56.630  23.060  1.00  0.00            
ATOM     32  H24 aaa     1      54.910  57.910  22.670  1.00  0.00            
ATOM     33  H25 aaa     1      53.770  59.500  24.200  1.00  0.00            
ATOM     34  H26 aaa     1      52.650  58.300  24.730  1.00  0.00            
ATOM     35  H30 aaa     1      54.210  55.190  24.670  1.00  0.00            
ATOM     36  H31 aaa     1      55.390  55.420  25.910  1.00  0.00            
ATOM     37  H32 aaa     1      57.100  55.330  23.730  1.00  0.00            
ATOM     38  H33 aaa     1      55.680  55.070  22.740  1.00  0.00            
ATOM     39  N1  bbb     2      60.880  57.080  32.740  1.00  0.00            
ATOM     40  C1  bbb     2      62.060  56.130  32.870  1.00  0.00            
ATOM     41  C2  bbb     2      62.900  56.180  34.130  1.00  0.00            
ATOM     42  H1  bbb     2      62.690  56.210  31.980  1.00  0.00            
ATOM     43  H2  bbb     2      61.570  55.170  33.000  1.00  0.00            
ATOM     44  C4  bbb     2      59.960  57.010  33.880  1.00  0.00            
ATOM     45  C5  bbb     2      59.090  55.730  33.980  1.00  0.00            
ATOM     46  H3  bbb     2      62.250  55.930  34.980  1.00  0.00            
ATOM     47  H4  bbb     2      63.390  57.140  34.310  1.00  0.00            
ATOM     48  C7  bbb     2      60.130  56.870  31.460  1.00  0.00            
ATOM     49  H8  bbb     2      59.310  57.880  33.740  1.00  0.00            
ATOM     50  H9  bbb     2      60.480  57.120  34.830  1.00  0.00            
ATOM     51  H10 bbb     2      59.700  54.820  33.940  1.00  0.00            
ATOM     52  H11 bbb     2      58.410  55.780  33.120  1.00  0.00            
ATOM     53  H15 bbb     2      59.960  55.790  31.390  1.00  0.00            
ATOM     54  H16 bbb     2      59.110  57.250  31.570  1.00  0.00            
ATOM     55  H20 bbb     2      61.210  58.060  32.720  1.00  0.00            
ATOM     56  N1  bbb     3      62.280  63.640  27.940  1.00  0.00            
ATOM     57  C1  bbb     3      62.570  64.240  29.290  1.00  0.00            
ATOM     58  C2  bbb     3      61.890  65.570  29.730  1.00  0.00            
ATOM     59  H1  bbb     3      63.610  64.550  29.270  1.00  0.00            
ATOM     60  H2  bbb     3      62.360  63.410  29.970  1.00  0.00            
ATOM     61  C4  bbb     3      62.410  64.730  26.890  1.00  0.00            
ATOM     62  C5  bbb     3      62.110  64.370  25.470  1.00  0.00            
ATOM     63  H3  bbb     3      60.820  65.470  29.920  1.00  0.00            
ATOM     64  H4  bbb     3      62.100  66.360  29.000  1.00  0.00            
ATOM     65  C7  bbb     3      61.010  62.810  27.870  1.00  0.00            
ATOM     66  H8  bbb     3      63.450  65.040  26.840  1.00  0.00            
ATOM     67  H9  bbb     3      61.760  65.540  27.210  1.00  0.00            
ATOM     68  H10 bbb     3      61.110  63.940  25.440  1.00  0.00            
ATOM     69  H11 bbb     3      62.860  63.590  25.250  1.00  0.00            
ATOM     70  H15 bbb     3      60.300  63.420  28.430  1.00  0.00            
ATOM     71  H16 bbb     3      60.640  62.790  26.850  1.00  0.00            
ATOM     72  H20 bbb     3      63.080  63.030  27.710  1.00  0.00            
ATOM     73  N1  bbb     4      51.350  59.990  22.950  1.00  0.00            
ATOM     74  C1  bbb     4      51.940  61.270  23.520  1.00  0.00            
ATOM     75  C2  bbb     4      50.920  62.500  23.540  1.00  0.00            
ATOM     76  H1  bbb     4      52.760  61.530  22.850  1.00  0.00            
ATOM     77  H2  bbb     4      52.300  61.030  24.530  1.00  0.00            
ATOM     78  C4  bbb     4      50.120  59.570  23.810  1.00  0.00            
ATOM     79  C5  bbb     4      49.410  58.330  23.340  1.00  0.00            
ATOM     80  H3  bbb     4      50.090  62.270  24.220  1.00  0.00            
ATOM     81  H4  bbb     4      50.380  62.620  22.590  1.00  0.00            
ATOM     82  C7  bbb     4      52.370  58.900  22.710  1.00  0.00            
ATOM     83  H8  bbb     4      49.430  60.420  23.860  1.00  0.00            
ATOM     84  H9  bbb     4      50.600  59.300  24.750  1.00  0.00            
ATOM     85  H10 bbb     4      49.950  57.380  23.470  1.00  0.00            
ATOM     86  H11 bbb     4      49.310  58.500  22.260  1.00  0.00            
ATOM     87  H15 bbb     4      51.790  58.020  22.450  1.00  0.00            
ATOM     88  H16 bbb     4      53.010  59.130  21.850  1.00  0.00            
ATOM     89  H20 bbb     4      50.910  60.200  22.040  1.00  0.00            
ATOM     90  N1  bbb     5      56.250  52.590  22.700  1.00  0.00            
ATOM     91  C1  bbb     5      56.300  51.090  23.070  1.00  0.00            
ATOM     92  C2  bbb     5      55.070  50.440  23.790  1.00  0.00            
ATOM     93  H1  bbb     5      57.100  51.060  23.810  1.00  0.00            
ATOM     94  H2  bbb     5      56.480  50.530  22.150  1.00  0.00            
ATOM     95  C4  bbb     5      57.450  53.010  21.790  1.00  0.00            
ATOM     96  C5  bbb     5      57.460  52.220  20.520  1.00  0.00            
ATOM     97  H3  bbb     5      54.100  50.720  23.340  1.00  0.00            
ATOM     98  H4  bbb     5      54.990  50.850  24.810  1.00  0.00            
ATOM     99  C7  bbb     5      56.070  53.400  23.950  1.00  0.00            
ATOM    100  H8  bbb     5      58.300  52.700  22.400  1.00  0.00            
ATOM    101  H9  bbb     5      57.550  54.080  21.600  1.00  0.00            
ATOM    102  H10 bbb     5      56.600  52.420  19.880  1.00  0.00            
ATOM    103  H11 bbb     5      57.530  51.140  20.720  1.00  0.00            
ATOM    104  H15 bbb     5      55.150  53.040  24.410  1.00  0.00            
ATOM    105  H16 bbb     5      56.910  53.080  24.570  1.00  0.00            
ATOM    106  H20 bbb     5      55.430  52.780  22.110  1.00  0.00            
ATOM    107  N1  ddd     6      65.050  55.220  35.240  1.00  0.00            
ATOM    108  C1  ddd     6      65.370  56.460  35.910  1.00  0.00            
ATOM    109  C2  ddd     6      66.220  57.430  35.100  1.00  0.00            
ATOM    110  H1  ddd     6      65.880  56.260  36.860  1.00  0.00            
ATOM    111  H2  ddd     6      64.370  56.850  36.110  1.00  0.00            
ATOM    112  C4  ddd     6      65.920  54.050  35.330  1.00  0.00            
ATOM    113  C5  ddd     6      66.720  53.780  36.650  1.00  0.00            
ATOM    114  H3  ddd     6      65.590  58.080  34.490  1.00  0.00            
ATOM    115  H4  ddd     6      66.920  56.770  34.570  1.00  0.00            
ATOM    116  C7  ddd     6      64.130  55.230  34.070  1.00  0.00            
ATOM    117  H8  ddd     6      66.750  54.150  34.620  1.00  0.00            
ATOM    118  H9  ddd     6      65.350  53.180  35.010  1.00  0.00            
ATOM    119  H10 ddd     6      66.080  53.610  37.520  1.00  0.00            
ATOM    120  H11 ddd     6      67.390  54.620  36.860  1.00  0.00            
ATOM    121  H15 ddd     6      63.780  54.230  33.770  1.00  0.00            
ATOM    122  H16 ddd     6      64.780  55.560  33.250  1.00  0.00            
ATOM    123  N1  ddd     7      57.370  54.740  35.630  1.00  0.00            
ATOM    124  C1  ddd     7      56.500  54.390  34.410  1.00  0.00            
ATOM    125  C2  ddd     7      55.240  53.470  34.740  1.00  0.00            
ATOM    126  H1  ddd     7      57.060  53.920  33.580  1.00  0.00            
ATOM    127  H2  ddd     7      56.200  55.370  34.010  1.00  0.00            
ATOM    128  C4  ddd     7      58.150  53.660  36.230  1.00  0.00            
ATOM    129  C5  ddd     7      57.350  52.940  37.370  1.00  0.00            
ATOM    130  H3  ddd     7      54.670  53.900  35.570  1.00  0.00            
ATOM    131  H4  ddd     7      55.740  52.570  35.110  1.00  0.00            
ATOM    132  C7  ddd     7      58.280  55.880  35.330  1.00  0.00            
ATOM    133  H8  ddd     7      59.110  53.890  36.700  1.00  0.00            
ATOM    134  H9  ddd     7      58.460  52.880  35.530  1.00  0.00            
ATOM    135  H10 ddd     7      57.840  52.010  37.680  1.00  0.00            
ATOM    136  H11 ddd     7      56.330  52.680  37.060  1.00  0.00            
ATOM    137  H15 ddd     7      58.890  56.000  36.230  1.00  0.00            
ATOM    138  H16 ddd     7      57.620  56.740  35.210  1.00  0.00            
ATOM    139  N1  ddd     8      61.910  66.950  31.900  1.00  0.00            
ATOM    140  C1  ddd     8      61.830  68.230  31.210  1.00  0.00            
ATOM    141  C2  ddd     8      63.130  68.860  30.620  1.00  0.00            
ATOM    142  H1  ddd     8      61.260  68.950  31.810  1.00  0.00            
ATOM    143  H2  ddd     8      61.170  68.000  30.360  1.00  0.00            
ATOM    144  C4  ddd     8      62.500  66.980  33.270  1.00  0.00            
ATOM    145  C5  ddd     8      61.400  67.330  34.300  1.00  0.00            
ATOM    146  H3  ddd     8      63.790  68.130  30.120  1.00  0.00            
ATOM    147  H4  ddd     8      63.720  69.310  31.430  1.00  0.00            
ATOM    148  C7  ddd     8      62.520  65.850  31.100  1.00  0.00            
ATOM    149  H8  ddd     8      63.300  67.720  33.360  1.00  0.00            
ATOM    150  H9  ddd     8      62.990  66.050  33.570  1.00  0.00            
ATOM    151  H10 ddd     8      60.560  66.620  34.270  1.00  0.00            
ATOM    152  H11 ddd     8      60.970  68.300  34.010  1.00  0.00            
ATOM    153  H15 ddd     8      62.430  64.920  31.660  1.00  0.00            
ATOM    154  H16 ddd     8      63.590  66.100  31.030  1.00  0.00            
ATOM    155  N1  ddd     9      63.570  66.310  24.390  1.00  0.00            
ATOM    156  C1  ddd     9      63.540  67.490  23.470  1.00  0.00            
ATOM    157  C2  ddd     9      63.380  67.150  21.980  1.00  0.00            
ATOM    158  H1  ddd     9      64.390  68.160  23.650  1.00  0.00            
ATOM    159  H2  ddd     9      62.740  68.190  23.740  1.00  0.00            
ATOM    160  C4  ddd     9      64.750  65.400  24.150  1.00  0.00            
ATOM    161  C5  ddd     9      66.110  66.140  24.240  1.00  0.00            
ATOM    162  H3  ddd     9      62.380  66.710  21.890  1.00  0.00            
ATOM    163  H4  ddd     9      64.070  66.380  21.620  1.00  0.00            
ATOM    164  C7  ddd     9      62.270  65.630  24.550  1.00  0.00            
ATOM    165  H8  ddd     9      64.740  64.960  23.150  1.00  0.00            
ATOM    166  H9  ddd     9      64.800  64.600  24.910  1.00  0.00            
ATOM    167  H10 ddd     9      66.070  66.750  25.160  1.00  0.00            
ATOM    168  H11 ddd     9      66.290  66.770  23.360  1.00  0.00            
ATOM    169  H15 ddd     9      61.950  65.220  23.580  1.00  0.00            
ATOM    170  H16 ddd     9      61.520  66.350  24.900  1.00  0.00            
ATOM    171  N1  ddd    10      50.390  64.740  24.370  1.00  0.00            
ATOM    172  C1  ddd    10      49.950  64.600  25.770  1.00  0.00            
ATOM    173  C2  ddd    10      48.990  65.650  26.250  1.00  0.00            
ATOM    174  H1  ddd    10      50.810  64.650  26.450  1.00  0.00            
ATOM    175  H2  ddd    10      49.570  63.580  25.880  1.00  0.00            
ATOM    176  C4  ddd    10      49.260  65.090  23.400  1.00  0.00            
ATOM    177  C5  ddd    10      49.710  65.470  22.020  1.00  0.00            
ATOM    178  H3  ddd    10      48.040  65.640  25.710  1.00  0.00            
ATOM    179  H4  ddd    10      49.400  66.650  26.040  1.00  0.00            
ATOM    180  C7  ddd    10      51.500  63.820  23.980  1.00  0.00            
ATOM    181  H8  ddd    10      48.760  65.980  23.790  1.00  0.00            
ATOM    182  H9  ddd    10      48.520  64.270  23.360  1.00  0.00            
ATOM    183  H10 ddd    10      50.330  64.660  21.620  1.00  0.00            
ATOM    184  H11 ddd    10      50.320  66.380  22.090  1.00  0.00            
ATOM    185  H15 ddd    10      52.370  63.790  24.660  1.00  0.00            
ATOM    186  H16 ddd    10      51.860  64.220  23.030  1.00  0.00            
ATOM    187  N1  ddd    11      47.240  57.060  23.970  1.00  0.00            
ATOM    188  C1  ddd    11      47.680  56.180  25.070  1.00  0.00            
ATOM    189  C2  ddd    11      46.810  54.970  25.300  1.00  0.00            
ATOM    190  H1  ddd    11      47.720  56.760  26.000  1.00  0.00            
ATOM    191  H2  ddd    11      48.680  55.790  24.810  1.00  0.00            
ATOM    192  C4  ddd    11      46.900  56.330  22.690  1.00  0.00            
ATOM    193  C5  ddd    11      46.670  57.180  21.460  1.00  0.00            
ATOM    194  H3  ddd    11      47.280  54.410  26.120  1.00  0.00            
ATOM    195  H4  ddd    11      46.840  54.360  24.390  1.00  0.00            
ATOM    196  C7  ddd    11      47.920  58.380  23.840  1.00  0.00            
ATOM    197  H8  ddd    11      45.930  55.820  22.790  1.00  0.00            
ATOM    198  H9  ddd    11      47.670  55.650  22.330  1.00  0.00            
ATOM    199  H10 ddd    11      47.490  57.880  21.220  1.00  0.00            
ATOM    200  H11 ddd    11      45.790  57.820  21.600  1.00  0.00            
ATOM    201  H15 ddd    11      47.890  58.910  24.800  1.00  0.00            
ATOM    202  H16 ddd    11      47.320  59.020  23.180  1.00  0.00            
ATOM    203  N1  ddd    12      54.170  48.210  24.570  1.00  0.00            
ATOM    204  C1  ddd    12      54.160  47.790  25.960  1.00  0.00            
ATOM    205  C2  ddd    12      55.620  47.620  26.510  1.00  0.00            
ATOM    206  H1  ddd    12      53.570  46.900  26.220  1.00  0.00            
ATOM    207  H2  ddd    12      53.650  48.600  26.490  1.00  0.00            
ATOM    208  C4  ddd    12      52.780  48.340  24.110  1.00  0.00            
ATOM    209  C5  ddd    12      52.610  48.120  22.570  1.00  0.00            
ATOM    210  H3  ddd    12      55.950  48.640  26.750  1.00  0.00            
ATOM    211  H4  ddd    12      56.280  47.110  25.800  1.00  0.00            
ATOM    212  C7  ddd    12      55.280  48.980  23.950  1.00  0.00            
ATOM    213  H8  ddd    12      52.430  49.290  24.540  1.00  0.00            
ATOM    214  H9  ddd    12      52.150  47.600  24.630  1.00  0.00            
ATOM    215  H10 ddd    12      53.200  48.920  22.100  1.00  0.00            
ATOM    216  H11 ddd    12      51.600  48.470  22.320  1.00  0.00            
ATOM    217  H15 ddd    12      55.410  48.530  22.960  1.00  0.00            
ATOM    218  H16 ddd    12      56.240  48.850  24.460  1.00  0.00            
ATOM    219  N1  ddd    13      59.140  51.400  18.740  1.00  0.00            
ATOM    220  C1  ddd    13      59.850  50.300  19.420  1.00  0.00            
ATOM    221  C2  ddd    13      61.030  50.630  20.460  1.00  0.00            
ATOM    222  H1  ddd    13      60.270  49.610  18.670  1.00  0.00            
ATOM    223  H2  ddd    13      59.070  49.780  19.980  1.00  0.00            
ATOM    224  C4  ddd    13      58.140  50.960  17.700  1.00  0.00            
ATOM    225  C5  ddd    13      58.710  50.070  16.620  1.00  0.00            
ATOM    226  H3  ddd    13      60.780  51.320  21.280  1.00  0.00            
ATOM    227  H4  ddd    13      61.700  51.140  19.760  1.00  0.00            
ATOM    228  C7  ddd    13      58.740  52.570  19.590  1.00  0.00            
ATOM    229  H8  ddd    13      57.800  51.900  17.250  1.00  0.00            
ATOM    230  H9  ddd    13      57.250  50.600  18.250  1.00  0.00            
ATOM    231  H10 ddd    13      58.000  49.630  15.910  1.00  0.00            
ATOM    232  H11 ddd    13      59.130  49.170  17.090  1.00  0.00            
ATOM    233  H15 ddd    13      58.460  53.440  18.990  1.00  0.00            
ATOM    234  H16 ddd    13      59.550  52.810  20.290  1.00  0.00            
ATOM    235  N1  bbb    14      68.030  59.210  35.400  1.00  0.00            
ATOM    236  C1  bbb    14      69.340  58.400  34.940  1.00  0.00            
ATOM    237  C2  bbb    14      70.300  59.140  34.060  1.00  0.00            
ATOM    238  H1  bbb    14      69.160  57.460  34.420  1.00  0.00            
ATOM    239  H2  bbb    14      69.790  58.140  35.900  1.00  0.00            
ATOM    240  C4  bbb    14      68.410  60.350  36.400  1.00  0.00            
ATOM    241  C5  bbb    14      68.980  59.990  37.690  1.00  0.00            
ATOM    242  H3  bbb    14      70.550  60.100  34.540  1.00  0.00            
ATOM    243  H4  bbb    14      69.850  59.270  33.060  1.00  0.00            
ATOM    244  C7  bbb    14      67.050  58.330  36.050  1.00  0.00            
ATOM    245  H8  bbb    14      67.450  60.870  36.510  1.00  0.00            
ATOM    246  H9  bbb    14      69.090  61.040  35.900  1.00  0.00            
ATOM    247  H10 bbb    14      69.980  59.630  37.420  1.00  0.00            
ATOM    248  H11 bbb    14      68.460  59.150  38.170  1.00  0.00            
ATOM    249  H15 bbb    14      67.490  57.590  36.710  1.00  0.00            
ATOM    250  H16 bbb    14      66.330  58.910  36.620  1.00  0.00            
ATOM    251  H20 bbb    14      67.610  59.760  34.640  1.00  0.00            
ATOM    252  N1  bbb    15      68.400  52.040  37.820  1.00  0.00            
ATOM    253  C1  bbb    15      67.700  52.000  39.110  1.00  0.00            
ATOM    254  C2  bbb    15      66.630  50.970  39.270  1.00  0.00            
ATOM    255  H1  bbb    15      67.410  53.020  39.350  1.00  0.00            
ATOM    256  H2  bbb    15      68.480  51.790  39.850  1.00  0.00            
ATOM    257  C4  bbb    15      69.590  52.920  37.920  1.00  0.00            
ATOM    258  C5  bbb    15      70.880  52.440  38.560  1.00  0.00            
ATOM    259  H3  bbb    15      66.850  49.970  38.880  1.00  0.00            
ATOM    260  H4  bbb    15      65.800  51.270  38.620  1.00  0.00            
ATOM    261  C7  bbb    15      67.520  52.430  36.630  1.00  0.00            
ATOM    262  H8  bbb    15      69.190  53.780  38.450  1.00  0.00            
ATOM    263  H9  bbb    15      69.890  53.140  36.900  1.00  0.00            
ATOM    264  H10 bbb    15      70.760  52.170  39.610  1.00  0.00            
ATOM    265  H11 bbb    15      71.550  53.310  38.540  1.00  0.00            
ATOM    266  H15 bbb    15      68.230  52.360  35.800  1.00  0.00            
ATOM    267  H16 bbb    15      66.790  51.650  36.430  1.00  0.00            
ATOM    268  H20 bbb    15      68.730  51.090  37.570  1.00  0.00            
ATOM    269  N1  bbb    16      53.140  52.460  33.540  1.00  0.00            
ATOM    270  C1  bbb    16      52.230  53.140  34.550  1.00  0.00            
ATOM    271  C2  bbb    16      50.670  52.980  34.380  1.00  0.00            
ATOM    272  H1  bbb    16      52.460  54.200  34.640  1.00  0.00            
ATOM    273  H2  bbb    16      52.490  52.790  35.540  1.00  0.00            
ATOM    274  C4  bbb    16      53.400  51.020  34.000  1.00  0.00            
ATOM    275  C5  bbb    16      54.190  50.120  33.110  1.00  0.00            
ATOM    276  H3  bbb    16      50.380  53.110  33.330  1.00  0.00            
ATOM    277  H4  bbb    16      50.370  51.930  34.520  1.00  0.00            
ATOM    278  C7  bbb    16      54.440  53.260  33.410  1.00  0.00            
ATOM    279  H8  bbb    16      52.410  50.570  34.100  1.00  0.00            
ATOM    280  H9  bbb    16      53.810  51.080  35.000  1.00  0.00            
ATOM    281  H10 bbb    16      55.200  50.500  32.930  1.00  0.00            
ATOM    282  H11 bbb    16      53.760  49.980  32.110  1.00  0.00            
ATOM    283  H15 bbb    16      55.050  52.810  32.620  1.00  0.00            
ATOM    284  H16 bbb    16      54.210  54.290  33.130  1.00  0.00            
ATOM    285  H20 bbb    16      52.630  52.470  32.650  1.00  0.00            
ATOM    286  N1  bbb    17      56.300  53.410  39.660  1.00  0.00            
ATOM    287  C1  bbb    17      56.150  54.500  40.700  1.00  0.00            
ATOM    288  C2  bbb    17      55.370  55.670  40.260  1.00  0.00            
ATOM    289  H1  bbb    17      57.140  54.710  41.110  1.00  0.00            
ATOM    290  H2  bbb    17      55.590  53.980  41.480  1.00  0.00            
ATOM    291  C4  bbb    17      56.790  52.140  40.260  1.00  0.00            
ATOM    292  C5  bbb    17      55.960  51.570  41.460  1.00  0.00            
ATOM    293  H3  bbb    17      55.810  56.150  39.380  1.00  0.00            
ATOM    294  H4  bbb    17      54.420  55.250  39.910  1.00  0.00            
ATOM    295  C7  bbb    17      57.260  53.850  38.560  1.00  0.00            
ATOM    296  H8  bbb    17      57.780  52.350  40.670  1.00  0.00            
ATOM    297  H9  bbb    17      56.850  51.360  39.500  1.00  0.00            
ATOM    298  H10 bbb    17      55.550  50.620  41.110  1.00  0.00            
ATOM    299  H11 bbb    17      55.130  52.190  41.830  1.00  0.00            
ATOM    300  H15 bbb    17      56.970  54.820  38.160  1.00  0.00            
ATOM    301  H16 bbb    17      58.230  53.890  39.060  1.00  0.00            
ATOM    302  H20 bbb    17      55.400  53.250  39.200  1.00  0.00            
ATOM    303  N1  bbb    18      63.830  70.640  28.740  1.00  0.00            
ATOM    304  C1  bbb    18      65.130  70.830  29.670  1.00  0.00            
ATOM    305  C2  bbb    18      66.500  71.180  29.030  1.00  0.00            
ATOM    306  H1  bbb    18      65.250  69.910  30.250  1.00  0.00            
ATOM    307  H2  bbb    18      64.890  71.660  30.330  1.00  0.00            
ATOM    308  C4  bbb    18      63.150  71.900  28.420  1.00  0.00            
ATOM    309  C5  bbb    18      63.870  73.090  27.700  1.00  0.00            
ATOM    310  H3  bbb    18      66.410  72.060  28.380  1.00  0.00            
ATOM    311  H4  bbb    18      66.770  70.380  28.330  1.00  0.00            
ATOM    312  C7  bbb    18      62.790  69.960  29.590  1.00  0.00            
ATOM    313  H8  bbb    18      62.800  72.310  29.370  1.00  0.00            
ATOM    314  H9  bbb    18      62.290  71.510  27.870  1.00  0.00            
ATOM    315  H10 bbb    18      64.450  72.700  26.850  1.00  0.00            
ATOM    316  H11 bbb    18      64.550  73.550  28.440  1.00  0.00            
ATOM    317  H15 bbb    18      62.170  70.740  30.030  1.00  0.00            
ATOM    318  H16 bbb    18      62.070  69.580  28.870  1.00  0.00            
ATOM    319  H20 bbb    18      63.980  70.030  27.920  1.00  0.00            
ATOM    320  N1  bbb    19      61.040  67.680  36.850  1.00  0.00            
ATOM    321  C1  bbb    19      60.410  69.150  36.770  1.00  0.00            
ATOM    322  C2  bbb    19      59.270  69.390  37.800  1.00  0.00            
ATOM    323  H1  bbb    19      60.080  69.380  35.750  1.00  0.00            
ATOM    324  H2  bbb    19      61.270  69.780  36.990  1.00  0.00            
ATOM    325  C4  bbb    19      61.570  67.350  38.280  1.00  0.00            
ATOM    326  C5  bbb    19      62.820  68.080  38.780  1.00  0.00            
ATOM    327  H3  bbb    19      58.450  68.660  37.760  1.00  0.00            
ATOM    328  H4  bbb    19      59.690  69.340  38.810  1.00  0.00            
ATOM    329  C7  bbb    19      62.070  67.450  35.780  1.00  0.00            
ATOM    330  H8  bbb    19      61.770  66.280  38.330  1.00  0.00            
ATOM    331  H9  bbb    19      60.820  67.610  39.030  1.00  0.00            
ATOM    332  H10 bbb    19      62.790  69.180  38.760  1.00  0.00            
ATOM    333  H11 bbb    19      63.640  67.690  38.150  1.00  0.00            
ATOM    334  H15 bbb    19      62.960  68.070  35.760  1.00  0.00            
ATOM    335  H16 bbb    19      62.430  66.440  35.980  1.00  0.00            
ATOM    336  H20 bbb    19      60.310  66.960  36.750  1.00  0.00            
ATOM    337  N1  bbb    20      63.240  68.040  19.510  1.00  0.00            
ATOM    338  C1  bbb    20      64.360  67.360  18.800  1.00  0.00            
ATOM    339  C2  bbb    20      63.840  66.520  17.630  1.00  0.00            
ATOM    340  H1  bbb    20      64.700  66.640  19.550  1.00  0.00            
ATOM    341  H2  bbb    20      65.210  67.970  18.490  1.00  0.00            
ATOM    342  C4  bbb    20      62.750  69.310  18.750  1.00  0.00            
ATOM    343  C5  bbb    20      63.700  70.570  18.610  1.00  0.00            
ATOM    344  H3  bbb    20      63.400  67.170  16.860  1.00  0.00            
ATOM    345  H4  bbb    20      63.040  65.840  17.950  1.00  0.00            
ATOM    346  C7  bbb    20      63.510  68.370  20.960  1.00  0.00            
ATOM    347  H8  bbb    20      61.800  69.560  19.230  1.00  0.00            
ATOM    348  H9  bbb    20      62.490  68.910  17.770  1.00  0.00            
ATOM    349  H10 bbb    20      64.750  70.250  18.560  1.00  0.00            
ATOM    350  H11 bbb    20      63.530  71.110  19.550  1.00  0.00            
ATOM    351  H15 bbb    20      64.540  68.730  21.050  1.00  0.00            
ATOM    352  H16 bbb    20      62.870  69.180  21.290  1.00  0.00            
ATOM    353  H20 bbb    20      62.460  67.370  19.500  1.00  0.00            
ATOM    354  N1  bbb    21      68.520  65.860  24.040  1.00  0.00            
ATOM    355  C1  bbb    21      69.160  65.620  22.670  1.00  0.00            
ATOM    356  C2  bbb    21      68.540  66.460  21.540  1.00  0.00            
ATOM    357  H1  bbb    21      69.060  64.560  22.410  1.00  0.00            
ATOM    358  H2  bbb    21      70.180  65.980  22.720  1.00  0.00            
ATOM    359  C4  bbb    21      69.410  65.350  25.050  1.00  0.00            
ATOM    360  C5  bbb    21      70.800  66.080  25.210  1.00  0.00            
ATOM    361  H3  bbb    21      68.630  67.530  21.770  1.00  0.00            
ATOM    362  H4  bbb    21      67.450  66.310  21.480  1.00  0.00            
ATOM    363  C7  bbb    21      67.230  65.160  24.230  1.00  0.00            
ATOM    364  H8  bbb    21      69.610  64.310  24.790  1.00  0.00            
ATOM    365  H9  bbb    21      68.930  65.280  26.030  1.00  0.00            
ATOM    366  H10 bbb    21      70.550  67.140  25.390  1.00  0.00            
ATOM    367  H11 bbb    21      71.260  66.060  24.210  1.00  0.00            
ATOM    368  H15 bbb    21      67.170  64.330  23.520  1.00  0.00            
ATOM    369  H16 bbb    21      67.210  64.610  25.180  1.00  0.00            
ATOM    370  H20 bbb    21      68.400  66.880  24.150  1.00  0.00            
ATOM    371  N1  bbb    22      47.760  66.390  28.520  1.00  0.00            
ATOM    372  C1  bbb    22      46.470  66.000  27.860  1.00  0.00            
ATOM    373  C2  bbb    22      45.180  66.570  28.440  1.00  0.00            
ATOM    374  H1  bbb    22      46.390  64.920  27.960  1.00  0.00            
ATOM    375  H2  bbb    22      46.530  66.370  26.830  1.00  0.00            
ATOM    376  C4  bbb    22      47.980  67.990  28.370  1.00  0.00            
ATOM    377  C5  bbb    22      49.290  68.650  28.960  1.00  0.00            
ATOM    378  H3  bbb    22      45.320  67.620  28.720  1.00  0.00            
ATOM    379  H4  bbb    22      44.880  66.190  29.430  1.00  0.00            
ATOM    380  C7  bbb    22      48.830  65.590  27.800  1.00  0.00            
ATOM    381  H8  bbb    22      47.160  68.460  28.910  1.00  0.00            
ATOM    382  H9  bbb    22      47.950  68.320  27.330  1.00  0.00            
ATOM    383  H10 bbb    22      49.440  69.690  28.610  1.00  0.00            
ATOM    384  H11 bbb    22      50.140  67.990  28.740  1.00  0.00            
ATOM    385  H15 bbb    22      49.720  65.970  28.320  1.00  0.00            
ATOM    386  H16 bbb    22      48.740  64.550  28.120  1.00  0.00            
ATOM    387  H20 bbb    22      47.750  66.150  29.520  1.00  0.00            
ATOM    388  N1  bbb    23      48.930  66.150  19.570  1.00  0.00            
ATOM    389  C1  bbb    23      49.620  67.480  19.440  1.00  0.00            
ATOM    390  C2  bbb    23      50.360  67.790  18.100  1.00  0.00            
ATOM    391  H1  bbb    23      50.350  67.450  20.250  1.00  0.00            
ATOM    392  H2  bbb    23      49.060  68.330  19.820  1.00  0.00            
ATOM    393  C4  bbb    23      47.640  66.130  18.700  1.00  0.00            
ATOM    394  C5  bbb    23      46.820  64.810  18.590  1.00  0.00            
ATOM    395  H3  bbb    23      49.580  67.890  17.340  1.00  0.00            
ATOM    396  H4  bbb    23      50.960  66.960  17.700  1.00  0.00            
ATOM    397  C7  bbb    23      48.570  65.930  21.060  1.00  0.00            
ATOM    398  H8  bbb    23      47.940  66.250  17.660  1.00  0.00            
ATOM    399  H9  bbb    23      47.030  66.970  19.020  1.00  0.00            
ATOM    400  H10 bbb    23      46.380  64.580  19.570  1.00  0.00            
ATOM    401  H11 bbb    23      47.470  63.980  18.290  1.00  0.00            
ATOM    402  H15 bbb    23      48.080  66.840  21.410  1.00  0.00            
ATOM    403  H16 bbb    23      47.770  65.170  21.070  1.00  0.00            
ATOM    404  H20 bbb    23      49.600  65.380  19.400  1.00  0.00            
ATOM    405  N1  bbb    24      44.440  53.920  25.800  1.00  0.00            
ATOM    406  C1  bbb    24      44.310  53.090  24.540  1.00  0.00            
ATOM    407  C2  bbb    24      43.670  51.660  24.840  1.00  0.00            
ATOM    408  H1  bbb    24      45.360  53.000  24.270  1.00  0.00            
ATOM    409  H2  bbb    24      43.760  53.630  23.770  1.00  0.00            
ATOM    410  C4  bbb    24      43.040  54.350  26.170  1.00  0.00            
ATOM    411  C5  bbb    24      42.810  54.780  27.610  1.00  0.00            
ATOM    412  H3  bbb    24      42.620  51.840  25.080  1.00  0.00            
ATOM    413  H4  bbb    24      44.210  51.040  25.570  1.00  0.00            
ATOM    414  C7  bbb    24      45.330  55.210  25.580  1.00  0.00            
ATOM    415  H8  bbb    24      42.470  53.420  26.070  1.00  0.00            
ATOM    416  H9  bbb    24      42.660  55.080  25.450  1.00  0.00            
ATOM    417  H10 bbb    24      43.120  53.900  28.180  1.00  0.00            
ATOM    418  H11 bbb    24      43.480  55.610  27.890  1.00  0.00            
ATOM    419  H15 bbb    24      44.870  55.720  24.730  1.00  0.00            
ATOM    420  H16 bbb    24      45.230  55.850  26.460  1.00  0.00            
ATOM    421  H20 bbb    24      44.920  53.290  26.460  1.00  0.00            
ATOM    422  N1  bbb    25      46.140  56.880  18.900  1.00  0.00            
ATOM    423  C1  bbb    25      45.110  58.040  19.040  1.00  0.00            
ATOM    424  C2  bbb    25      43.710  57.660  19.620  1.00  0.00            
ATOM    425  H1  bbb    25      45.110  58.560  18.070  1.00  0.00            
ATOM    426  H2  bbb    25      45.490  58.730  19.800  1.00  0.00            
ATOM    427  C4  bbb    25      45.690  55.840  17.870  1.00  0.00            
ATOM    428  C5  bbb    25      45.740  56.320  16.370  1.00  0.00            
ATOM    429  H3  bbb    25      43.770  57.410  20.680  1.00  0.00            
ATOM    430  H4  bbb    25      43.280  56.780  19.120  1.00  0.00            
ATOM    431  C7  bbb    25      46.420  56.230  20.260  1.00  0.00            
ATOM    432  H8  bbb    25      44.730  55.540  18.300  1.00  0.00            
ATOM    433  H9  bbb    25      46.410  55.030  17.990  1.00  0.00            
ATOM    434  H10 bbb    25      46.540  57.070  16.310  1.00  0.00            
ATOM    435  H11 bbb    25      44.790  56.850  16.220  1.00  0.00            
ATOM    436  H15 bbb    25      45.590  55.640  20.640  1.00  0.00            
ATOM    437  H16 bbb    25      47.280  55.570  20.120  1.00  0.00            
ATOM    438  H20 bbb    25      47.080  57.200  18.610  1.00  0.00            
ATOM    439  N1  bbb    26      55.510  45.450  28.250  1.00  0.00            
ATOM    440  C1  bbb    26      56.890  44.820  27.930  1.00  0.00            
ATOM    441  C2  bbb    26      57.460  44.250  29.210  1.00  0.00            
ATOM    442  H1  bbb    26      57.560  45.590  27.540  1.00  0.00            
ATOM    443  H2  bbb    26      56.830  44.110  27.090  1.00  0.00            
ATOM    444  C4  bbb    26      54.390  44.790  27.500  1.00  0.00            
ATOM    445  C5  bbb    26      53.990  43.450  28.030  1.00  0.00            
ATOM    446  H3  bbb    26      56.790  43.450  29.540  1.00  0.00            
ATOM    447  H4  bbb    26      57.500  45.040  29.970  1.00  0.00            
ATOM    448  C7  bbb    26      55.660  46.970  27.940  1.00  0.00            
ATOM    449  H8  bbb    26      54.670  44.780  26.450  1.00  0.00            
ATOM    450  H9  bbb    26      53.460  45.370  27.530  1.00  0.00            
ATOM    451  H10 bbb    26      53.680  43.520  29.080  1.00  0.00            
ATOM    452  H11 bbb    26      54.900  42.850  28.090  1.00  0.00            
ATOM    453  H15 bbb    26      54.980  47.490  28.620  1.00  0.00            
ATOM    454  H16 bbb    26      56.680  47.180  28.260  1.00  0.00            
ATOM    455  H20 bbb    26      55.360  45.410  29.260  1.00  0.00            
ATOM    456  N1  bbb    27      51.970  45.610  22.410  1.00  0.00            
ATOM    457  C1  bbb    27      52.590  44.180  22.220  1.00  0.00            
ATOM    458  C2  bbb    27      53.550  43.670  23.300  1.00  0.00            
ATOM    459  H1  bbb    27      53.140  44.180  21.280  1.00  0.00            
ATOM    460  H2  bbb    27      51.730  43.520  22.210  1.00  0.00            
ATOM    461  C4  bbb    27      50.780  45.810  21.430  1.00  0.00            
ATOM    462  C5  bbb    27      49.610  44.750  21.400  1.00  0.00            
ATOM    463  H3  bbb    27      53.130  43.930  24.270  1.00  0.00            
ATOM    464  H4  bbb    27      54.550  44.130  23.240  1.00  0.00            
ATOM    465  C7  bbb    27      52.960  46.720  22.150  1.00  0.00            
ATOM    466  H8  bbb    27      51.140  45.850  20.400  1.00  0.00            
ATOM    467  H9  bbb    27      50.470  46.860  21.510  1.00  0.00            
ATOM    468  H10 bbb    27      49.030  44.620  22.320  1.00  0.00            
ATOM    469  H11 bbb    27      50.110  43.790  21.210  1.00  0.00            
ATOM    470  H15 bbb    27      53.910  46.510  22.660  1.00  0.00            
ATOM    471  H16 bbb    27      53.200  46.640  21.090  1.00  0.00            
ATOM    472  H20 bbb    27      51.530  45.660  23.340  1.00  0.00            
ATOM    473  N1  bbb    28      63.080  49.570  21.520  1.00  0.00            
ATOM    474  C1  bbb    28      63.750  48.260  21.550  1.00  0.00            
ATOM    475  C2  bbb    28      64.200  47.710  20.170  1.00  0.00            
ATOM    476  H1  bbb    28      63.150  47.550  22.130  1.00  0.00            
ATOM    477  H2  bbb    28      64.690  48.330  22.090  1.00  0.00            
ATOM    478  C4  bbb    28      62.920  50.120  22.970  1.00  0.00            
ATOM    479  C5  bbb    28      64.130  50.440  23.840  1.00  0.00            
ATOM    480  H3  bbb    28      64.530  48.550  19.540  1.00  0.00            
ATOM    481  H4  bbb    28      63.400  47.280  19.550  1.00  0.00            
ATOM    482  C7  bbb    28      61.710  49.350  20.900  1.00  0.00            
ATOM    483  H8  bbb    28      62.350  49.360  23.490  1.00  0.00            
ATOM    484  H9  bbb    28      62.320  51.030  22.870  1.00  0.00            
ATOM    485  H10 bbb    28      64.690  51.240  23.330  1.00  0.00            
ATOM    486  H11 bbb    28      64.820  49.600  23.940  1.00  0.00            
ATOM    487  H15 bbb    28      61.850  48.690  20.050  1.00  0.00            
ATOM    488  H16 bbb    28      61.050  48.880  21.630  1.00  0.00            
ATOM    489  H20 bbb    28      63.650  50.190  20.920  1.00  0.00            
ATOM    490  N1  bbb    29      59.910  50.360  14.310  1.00  0.00            
ATOM    491  C1  bbb    29      60.520  48.990  14.180  1.00  0.00            
ATOM    492  C2  bbb    29      60.330  48.280  12.830  1.00  0.00            
ATOM    493  H1  bbb    29      59.970  48.390  14.910  1.00  0.00            
ATOM    494  H2  bbb    29      61.580  49.020  14.440  1.00  0.00            
ATOM    495  C4  bbb    29      60.780  51.330  13.530  1.00  0.00            
ATOM    496  C5  bbb    29      60.170  52.690  13.140  1.00  0.00            
ATOM    497  H3  bbb    29      60.990  48.780  12.110  1.00  0.00            
ATOM    498  H4  bbb    29      59.360  48.500  12.370  1.00  0.00            
ATOM    499  C7  bbb    29      59.810  50.830  15.820  1.00  0.00            
ATOM    500  H8  bbb    29      61.170  50.850  12.630  1.00  0.00            
ATOM    501  H9  bbb    29      61.680  51.500  14.120  1.00  0.00            
ATOM    502  H10 bbb    29      60.060  53.350  14.010  1.00  0.00            
ATOM    503  H11 bbb    29      59.180  52.490  12.730  1.00  0.00            
ATOM    504  H15 bbb    29      60.780  50.730  16.300  1.00  0.00            
ATOM    505  H16 bbb    29      59.480  51.860  15.790  1.00  0.00            
ATOM    506  H20 bbb    29      58.960  50.300  13.910  1.00  0.00            
ATOM    507  N1  ddd    30      72.720  59.300  33.360  1.00  0.00            
ATOM    508  C1  ddd    30      74.100  58.870  33.720  1.00  0.00            
ATOM    509  C2  ddd    30      75.150  59.980  33.410  1.00  0.00            
ATOM    510  H1  ddd    30      74.360  57.940  33.210  1.00  0.00            
ATOM    511  H2  ddd    30      74.170  58.650  34.800  1.00  0.00            
ATOM    512  C4  ddd    30      72.540  59.860  32.020  1.00  0.00            
ATOM    513  C5  ddd    30      72.510  58.810  30.930  1.00  0.00            
ATOM    514  H3  ddd    30      74.700  60.930  33.710  1.00  0.00            
ATOM    515  H4  ddd    30      75.380  59.950  32.330  1.00  0.00            
ATOM    516  C7  ddd    30      71.630  58.360  33.900  1.00  0.00            
ATOM    517  H8  ddd    30      73.220  60.690  31.810  1.00  0.00            
ATOM    518  H9  ddd    30      71.580  60.400  32.030  1.00  0.00            
ATOM    519  H10 ddd    30      71.800  58.020  31.230  1.00  0.00            
ATOM    520  H11 ddd    30      73.470  58.300  30.820  1.00  0.00            
ATOM    521  H15 ddd    30      71.930  57.920  34.860  1.00  0.00            
ATOM    522  H16 ddd    30      71.530  57.490  33.250  1.00  0.00            
ATOM    523  N1  ddd    31      70.340  61.380  39.490  1.00  0.00            
ATOM    524  C1  ddd    31      70.830  60.280  40.310  1.00  0.00            
ATOM    525  C2  ddd    31      69.770  59.860  41.350  1.00  0.00            
ATOM    526  H1  ddd    31      71.710  60.580  40.900  1.00  0.00            
ATOM    527  H2  ddd    31      71.270  59.470  39.720  1.00  0.00            
ATOM    528  C4  ddd    31      70.290  62.750  40.090  1.00  0.00            
ATOM    529  C5  ddd    31      71.700  63.300  40.180  1.00  0.00            
ATOM    530  H3  ddd    31      68.770  59.910  40.910  1.00  0.00            
ATOM    531  H4  ddd    31      69.690  60.610  42.150  1.00  0.00            
ATOM    532  C7  ddd    31      69.030  61.250  38.700  1.00  0.00            
ATOM    533  H8  ddd    31      69.860  62.730  41.100  1.00  0.00            
ATOM    534  H9  ddd    31      69.750  63.450  39.440  1.00  0.00            
ATOM    535  H10 ddd    31      72.140  62.790  41.040  1.00  0.00            
ATOM    536  H11 ddd    31      71.580  64.360  40.450  1.00  0.00            
ATOM    537  H15 ddd    31      69.030  62.060  37.960  1.00  0.00            
ATOM    538  H16 ddd    31      68.100  61.400  39.260  1.00  0.00            
ATOM    539  N1  ddd    32      67.160  50.660  41.790  1.00  0.00            
ATOM    540  C1  ddd    32      67.910  49.360  41.730  1.00  0.00            
ATOM    541  C2  ddd    32      66.990  48.100  41.950  1.00  0.00            
ATOM    542  H1  ddd    32      68.810  49.280  42.350  1.00  0.00            
ATOM    543  H2  ddd    32      68.240  49.300  40.680  1.00  0.00            
ATOM    544  C4  ddd    32      66.750  51.010  43.170  1.00  0.00            
ATOM    545  C5  ddd    32      67.910  51.150  44.260  1.00  0.00            
ATOM    546  H3  ddd    32      66.740  47.900  43.000  1.00  0.00            
ATOM    547  H4  ddd    32      66.050  48.390  41.460  1.00  0.00            
ATOM    548  C7  ddd    32      66.150  50.860  40.670  1.00  0.00            
ATOM    549  H8  ddd    32      66.040  50.260  43.550  1.00  0.00            
ATOM    550  H9  ddd    32      66.110  51.900  43.170  1.00  0.00            
ATOM    551  H10 ddd    32      68.400  52.130  44.160  1.00  0.00            
ATOM    552  H11 ddd    32      68.680  50.380  44.110  1.00  0.00            
ATOM    553  H15 ddd    32      65.690  51.820  40.960  1.00  0.00            
ATOM    554  H16 ddd    32      65.400  50.060  40.730  1.00  0.00            
ATOM    555  N1  ddd    33      72.950  50.870  38.540  1.00  0.00            
ATOM    556  C1  ddd    33      73.770  52.080  38.750  1.00  0.00            
ATOM    557  C2  ddd    33      73.780  52.550  40.310  1.00  0.00            
ATOM    558  H1  ddd    33      73.620  52.980  38.140  1.00  0.00            
ATOM    559  H2  ddd    33      74.820  51.840  38.550  1.00  0.00            
ATOM    560  C4  ddd    33      73.570  49.780  37.800  1.00  0.00            
ATOM    561  C5  ddd    33      72.940  48.430  37.960  1.00  0.00            
ATOM    562  H3  ddd    33      72.800  52.880  40.670  1.00  0.00            
ATOM    563  H4  ddd    33      74.410  53.450  40.400  1.00  0.00            
ATOM    564  C7  ddd    33      71.640  51.220  37.910  1.00  0.00            
ATOM    565  H8  ddd    33      74.590  49.630  38.190  1.00  0.00            
ATOM    566  H9  ddd    33      73.740  50.030  36.750  1.00  0.00            
ATOM    567  H10 ddd    33      71.880  48.490  37.680  1.00  0.00            
ATOM    568  H11 ddd    33      72.920  48.280  39.050  1.00  0.00            
ATOM    569  H15 ddd    33      70.950  50.380  37.950  1.00  0.00            
ATOM    570  H16 ddd    33      71.900  51.450  36.860  1.00  0.00            
ATOM    571  N1  ddd    34      48.550  54.250  35.230  1.00  0.00            
ATOM    572  C1  ddd    34      48.160  55.350  36.180  1.00  0.00            
ATOM    573  C2  ddd    34      49.000  56.670  36.030  1.00  0.00            
ATOM    574  H1  ddd    34      48.260  55.000  37.210  1.00  0.00            
ATOM    575  H2  ddd    34      47.090  55.560  36.150  1.00  0.00            
ATOM    576  C4  ddd    34      47.720  53.060  35.300  1.00  0.00            
ATOM    577  C5  ddd    34      46.240  53.340  35.030  1.00  0.00            
ATOM    578  H3  ddd    34      50.040  56.580  36.380  1.00  0.00            
ATOM    579  H4  ddd    34      48.580  57.330  36.800  1.00  0.00            
ATOM    580  C7  ddd    34      50.010  54.000  35.360  1.00  0.00            
ATOM    581  H8  ddd    34      47.820  52.670  36.320  1.00  0.00            
ATOM    582  H9  ddd    34      48.070  52.370  34.520  1.00  0.00            
ATOM    583  H10 ddd    34      45.730  53.920  35.810  1.00  0.00            
ATOM    584  H11 ddd    34      46.210  53.910  34.100  1.00  0.00            
ATOM    585  H15 ddd    34      50.240  53.630  36.370  1.00  0.00            
ATOM    586  H16 ddd    34      50.570  54.910  35.100  1.00  0.00            
ATOM    587  N1  ddd    35      54.930  48.920  35.260  1.00  0.00            
ATOM    588  C1  ddd    35      56.310  49.580  35.450  1.00  0.00            
ATOM    589  C2  ddd    35      57.530  48.550  35.510  1.00  0.00            
ATOM    590  H1  ddd    35      56.350  50.190  36.360  1.00  0.00            
ATOM    591  H2  ddd    35      56.470  50.340  34.680  1.00  0.00            
ATOM    592  C4  ddd    35      54.510  47.810  36.190  1.00  0.00            
ATOM    593  C5  ddd    35      54.490  48.140  37.730  1.00  0.00            
ATOM    594  H3  ddd    35      57.300  47.710  36.190  1.00  0.00            
ATOM    595  H4  ddd    35      58.410  49.060  35.910  1.00  0.00            
ATOM    596  C7  ddd    35      54.490  48.710  33.850  1.00  0.00            
ATOM    597  H8  ddd    35      55.150  46.950  35.950  1.00  0.00            
ATOM    598  H9  ddd    35      53.500  47.550  35.850  1.00  0.00            
ATOM    599  H10 ddd    35      53.820  48.990  37.890  1.00  0.00            
ATOM    600  H11 ddd    35      55.530  48.310  38.040  1.00  0.00            
ATOM    601  H15 ddd    35      53.560  48.130  33.730  1.00  0.00            
ATOM    602  H16 ddd    35      55.250  48.120  33.320  1.00  0.00            
ATOM    603  N1  ddd    36      54.250  57.790  41.060  1.00  0.00            
ATOM    604  C1  ddd    36      54.200  58.600  42.310  1.00  0.00            
ATOM    605  C2  ddd    36      55.480  59.440  42.520  1.00  0.00            
ATOM    606  H1  ddd    36      53.810  58.000  43.140  1.00  0.00            
ATOM    607  H2  ddd    36      53.440  59.370  42.150  1.00  0.00            
ATOM    608  C4  ddd    36      53.010  57.580  40.310  1.00  0.00            
ATOM    609  C5  ddd    36      52.500  58.940  39.690  1.00  0.00            
ATOM    610  H3  ddd    36      56.320  58.910  42.970  1.00  0.00            
ATOM    611  H4  ddd    36      55.130  60.260  43.160  1.00  0.00            
ATOM    612  C7  ddd    36      55.030  56.630  41.420  1.00  0.00            
ATOM    613  H8  ddd    36      52.250  57.250  41.020  1.00  0.00            
ATOM    614  H9  ddd    36      53.190  56.930  39.450  1.00  0.00            
ATOM    615  H10 ddd    36      53.320  59.320  39.070  1.00  0.00            
ATOM    616  H11 ddd    36      52.410  59.720  40.460  1.00  0.00            
ATOM    617  H15 ddd    36      54.560  56.100  42.250  1.00  0.00            
ATOM    618  H16 ddd    36      56.050  56.850  41.760  1.00  0.00            
ATOM    619  N1  ddd    37      57.230  52.380  43.330  1.00  0.00            
ATOM    620  C1  ddd    37      56.240  52.780  44.360  1.00  0.00            
ATOM    621  C2  ddd    37      56.310  51.880  45.650  1.00  0.00            
ATOM    622  H1  ddd    37      55.220  52.800  43.970  1.00  0.00            
ATOM    623  H2  ddd    37      56.510  53.800  44.640  1.00  0.00            
ATOM    624  C4  ddd    37      58.690  52.490  43.710  1.00  0.00            
ATOM    625  C5  ddd    37      59.080  53.890  44.330  1.00  0.00            
ATOM    626  H3  ddd    37      57.340  52.040  45.980  1.00  0.00            
ATOM    627  H4  ddd    37      56.290  50.820  45.350  1.00  0.00            
ATOM    628  C7  ddd    37      56.910  51.200  42.560  1.00  0.00            
ATOM    629  H8  ddd    37      59.370  52.330  42.860  1.00  0.00            
ATOM    630  H9  ddd    37      59.040  51.740  44.430  1.00  0.00            
ATOM    631  H10 ddd    37      58.550  54.020  45.270  1.00  0.00            
ATOM    632  H11 ddd    37      58.720  54.680  43.650  1.00  0.00            
ATOM    633  H15 ddd    37      56.550  50.330  43.120  1.00  0.00            
ATOM    634  H16 ddd    37      57.810  50.870  42.030  1.00  0.00            
ATOM    635  N1  ddd    38      69.030  71.530  29.340  1.00  0.00            
ATOM    636  C1  ddd    38      70.090  71.800  30.380  1.00  0.00            
ATOM    637  C2  ddd    38      70.020  73.160  30.930  1.00  0.00            
ATOM    638  H1  ddd    38      71.090  71.690  29.940  1.00  0.00            
ATOM    639  H2  ddd    38      70.040  71.130  31.250  1.00  0.00            
ATOM    640  C4  ddd    38      69.530  70.440  28.440  1.00  0.00            
ATOM    641  C5  ddd    38      70.520  71.010  27.330  1.00  0.00            
ATOM    642  H3  ddd    38      69.360  73.030  31.790  1.00  0.00            
ATOM    643  H4  ddd    38      69.520  73.900  30.290  1.00  0.00            
ATOM    644  C7  ddd    38      67.720  71.300  30.000  1.00  0.00            
ATOM    645  H8  ddd    38      68.720  69.980  27.850  1.00  0.00            
ATOM    646  H9  ddd    38      69.880  69.590  29.050  1.00  0.00            
ATOM    647  H10 ddd    38      70.560  70.180  26.630  1.00  0.00            
ATOM    648  H11 ddd    38      71.500  71.230  27.790  1.00  0.00            
ATOM    649  H15 ddd    38      67.530  72.140  30.670  1.00  0.00            
ATOM    650  H16 ddd    38      67.750  70.370  30.580  1.00  0.00            
ATOM    651  N1  ddd    39      61.840  74.610  28.240  1.00  0.00            
ATOM    652  C1  ddd    39      62.500  75.580  29.240  1.00  0.00            
ATOM    653  C2  ddd    39      61.590  76.100  30.340  1.00  0.00            
ATOM    654  H1  ddd    39      62.940  76.380  28.640  1.00  0.00            
ATOM    655  H2  ddd    39      63.340  75.010  29.660  1.00  0.00            
ATOM    656  C4  ddd    39      60.800  75.260  27.420  1.00  0.00            
ATOM    657  C5  ddd    39      59.840  74.300  26.860  1.00  0.00            
ATOM    658  H3  ddd    39      61.100  75.260  30.850  1.00  0.00            
ATOM    659  H4  ddd    39      60.820  76.730  29.890  1.00  0.00            
ATOM    660  C7  ddd    39      62.910  74.180  27.300  1.00  0.00            
ATOM    661  H8  ddd    39      61.120  75.850  26.550  1.00  0.00            
ATOM    662  H9  ddd    39      60.150  75.920  28.010  1.00  0.00            
ATOM    663  H10 ddd    39      60.270  73.410  26.390  1.00  0.00            
ATOM    664  H11 ddd    39      59.200  74.790  26.120  1.00  0.00            
ATOM    665  H15 ddd    39      63.440  75.060  26.940  1.00  0.00            
ATOM    666  H16 ddd    39      62.490  73.730  26.400  1.00  0.00            
ATOM    667  N1  ddd    40      57.700  71.210  38.510  1.00  0.00            
ATOM    668  C1  ddd    40      56.410  70.500  38.370  1.00  0.00            
ATOM    669  C2  ddd    40      55.920  70.470  36.890  1.00  0.00            
ATOM    670  H1  ddd    40      55.650  70.960  39.010  1.00  0.00            
ATOM    671  H2  ddd    40      56.560  69.450  38.680  1.00  0.00            
ATOM    672  C4  ddd    40      58.090  71.490  39.900  1.00  0.00            
ATOM    673  C5  ddd    40      57.130  72.420  40.590  1.00  0.00            
ATOM    674  H3  ddd    40      56.590  69.900  36.240  1.00  0.00            
ATOM    675  H4  ddd    40      55.910  71.510  36.540  1.00  0.00            
ATOM    676  C7  ddd    40      58.740  70.810  37.550  1.00  0.00            
ATOM    677  H8  ddd    40      59.070  71.970  39.800  1.00  0.00            
ATOM    678  H9  ddd    40      58.300  70.530  40.390  1.00  0.00            
ATOM    679  H10 ddd    40      56.240  71.880  40.920  1.00  0.00            
ATOM    680  H11 ddd    40      56.730  73.090  39.820  1.00  0.00            
ATOM    681  H15 ddd    40      59.570  71.530  37.490  1.00  0.00            
ATOM    682  H16 ddd    40      58.330  70.850  36.530  1.00  0.00            
ATOM    683  N1  ddd    41      64.430  68.230  40.820  1.00  0.00            
ATOM    684  C1  ddd    41      64.540  67.780  42.220  1.00  0.00            
ATOM    685  C2  ddd    41      63.490  68.380  43.170  1.00  0.00            
ATOM    686  H1  ddd    41      65.540  68.020  42.580  1.00  0.00            
ATOM    687  H2  ddd    41      64.590  66.690  42.300  1.00  0.00            
ATOM    688  C4  ddd    41      65.590  68.170  39.890  1.00  0.00            
ATOM    689  C5  ddd    41      66.930  68.690  40.470  1.00  0.00            
ATOM    690  H3  ddd    41      63.310  69.390  42.770  1.00  0.00            
ATOM    691  H4  ddd    41      62.560  67.820  43.050  1.00  0.00            
ATOM    692  C7  ddd    41      63.240  67.630  40.250  1.00  0.00            
ATOM    693  H8  ddd    41      65.300  68.690  38.970  1.00  0.00            
ATOM    694  H9  ddd    41      65.640  67.110  39.570  1.00  0.00            
ATOM    695  H10 ddd    41      67.740  68.620  39.730  1.00  0.00            
ATOM    696  H11 ddd    41      67.270  68.170  41.370  1.00  0.00            
ATOM    697  H15 ddd    41      62.390  67.850  40.910  1.00  0.00            
ATOM    698  H16 ddd    41      63.310  66.540  40.170  1.00  0.00            
ATOM    699  N1  ddd    42      64.500  65.130  15.660  1.00  0.00            
ATOM    700  C1  ddd    42      65.700  64.820  14.860  1.00  0.00            
ATOM    701  C2  ddd    42      65.400  65.310  13.370  1.00  0.00            
ATOM    702  H1  ddd    42      66.040  63.780  14.810  1.00  0.00            
ATOM    703  H2  ddd    42      66.570  65.430  15.120  1.00  0.00            
ATOM    704  C4  ddd    42      63.410  64.120  15.610  1.00  0.00            
ATOM    705  C5  ddd    42      63.710  62.900  16.490  1.00  0.00            
ATOM    706  H3  ddd    42      64.390  64.980  13.100  1.00  0.00            
ATOM    707  H4  ddd    42      66.060  64.800  12.660  1.00  0.00            
ATOM    708  C7  ddd    42      64.900  65.650  17.010  1.00  0.00            
ATOM    709  H8  ddd    42      63.180  63.940  14.550  1.00  0.00            
ATOM    710  H9  ddd    42      62.490  64.490  16.070  1.00  0.00            
ATOM    711  H10 ddd    42      63.870  63.360  17.470  1.00  0.00            
ATOM    712  H11 ddd    42      64.650  62.420  16.210  1.00  0.00            
ATOM    713  H15 ddd    42      65.780  66.280  16.850  1.00  0.00            
ATOM    714  H16 ddd    42      65.250  64.790  17.590  1.00  0.00            
ATOM    715  N1  ddd    43      63.490  72.910  17.510  1.00  0.00            
ATOM    716  C1  ddd    43      64.930  73.370  17.540  1.00  0.00            
ATOM    717  C2  ddd    43      65.720  72.960  16.340  1.00  0.00            
ATOM    718  H1  ddd    43      65.390  73.020  18.480  1.00  0.00            
ATOM    719  H2  ddd    43      64.910  74.450  17.700  1.00  0.00            
ATOM    720  C4  ddd    43      62.440  73.760  18.290  1.00  0.00            
ATOM    721  C5  ddd    43      62.370  75.200  17.940  1.00  0.00            
ATOM    722  H3  ddd    43      65.100  73.150  15.450  1.00  0.00            
ATOM    723  H4  ddd    43      65.680  71.860  16.260  1.00  0.00            
ATOM    724  C7  ddd    43      63.180  71.470  17.380  1.00  0.00            
ATOM    725  H8  ddd    43      62.600  73.730  19.380  1.00  0.00            
ATOM    726  H9  ddd    43      61.430  73.380  18.120  1.00  0.00            
ATOM    727  H10 ddd    43      63.290  75.590  18.390  1.00  0.00            
ATOM    728  H11 ddd    43      61.530  75.650  18.490  1.00  0.00            
ATOM    729  H15 ddd    43      63.670  70.960  16.540  1.00  0.00            
ATOM    730  H16 ddd    43      62.100  71.300  17.270  1.00  0.00            
ATOM    731  N1  ddd    44      70.630  66.400  20.230  1.00  0.00            
ATOM    732  C1  ddd    44      71.260  67.740  20.140  1.00  0.00            
ATOM    733  C2  ddd    44      71.630  68.100  18.680  1.00  0.00            
ATOM    734  H1  ddd    44      72.160  67.970  20.720  1.00  0.00            
ATOM    735  H2  ddd    44      70.480  68.420  20.500  1.00  0.00            
ATOM    736  C4  ddd    44      71.560  65.260  20.500  1.00  0.00            
ATOM    737  C5  ddd    44      71.700  64.550  19.160  1.00  0.00            
ATOM    738  H3  ddd    44      70.830  67.900  17.950  1.00  0.00            
ATOM    739  H4  ddd    44      72.350  67.410  18.210  1.00  0.00            
ATOM    740  C7  ddd    44      69.210  66.290  20.200  1.00  0.00            
ATOM    741  H8  ddd    44      71.080  64.570  21.210  1.00  0.00            
ATOM    742  H9  ddd    44      72.500  65.590  20.960  1.00  0.00            
ATOM    743  H10 ddd    44      72.070  65.210  18.370  1.00  0.00            
ATOM    744  H11 ddd    44      70.730  64.150  18.820  1.00  0.00            
ATOM    745  H15 ddd    44      69.070  65.240  19.910  1.00  0.00            
ATOM    746  H16 ddd    44      68.810  67.000  19.470  1.00  0.00            
ATOM    747  N1  ddd    45      72.920  66.250  26.800  1.00  0.00            
ATOM    748  C1  ddd    45      72.460  67.460  27.660  1.00  0.00            
ATOM    749  C2  ddd    45      71.840  67.120  28.990  1.00  0.00            
ATOM    750  H1  ddd    45      71.810  68.160  27.100  1.00  0.00            
ATOM    751  H2  ddd    45      73.360  68.040  27.890  1.00  0.00            
ATOM    752  C4  ddd    45      73.920  66.670  25.800  1.00  0.00            
ATOM    753  C5  ddd    45      74.730  65.400  25.310  1.00  0.00            
ATOM    754  H3  ddd    45      71.260  67.890  29.500  1.00  0.00            
ATOM    755  H4  ddd    45      71.190  66.250  28.800  1.00  0.00            
ATOM    756  C7  ddd    45      71.770  65.450  26.280  1.00  0.00            
ATOM    757  H8  ddd    45      74.590  67.430  26.220  1.00  0.00            
ATOM    758  H9  ddd    45      73.410  67.080  24.920  1.00  0.00            
ATOM    759  H10 ddd    45      74.010  64.650  24.950  1.00  0.00            
ATOM    760  H11 ddd    45      75.190  64.830  26.140  1.00  0.00            
ATOM    761  H15 ddd    45      71.140  64.990  27.050  1.00  0.00            
ATOM    762  H16 ddd    45      72.170  64.530  25.850  1.00  0.00            
ATOM    763  N1  ddd    46      42.980  67.740  27.750  1.00  0.00            
ATOM    764  C1  ddd    46      42.250  68.120  26.540  1.00  0.00            
ATOM    765  C2  ddd    46      41.040  67.230  26.090  1.00  0.00            
ATOM    766  H1  ddd    46      42.990  68.120  25.740  1.00  0.00            
ATOM    767  H2  ddd    46      41.810  69.130  26.590  1.00  0.00            
ATOM    768  C4  ddd    46      42.160  67.590  28.960  1.00  0.00            
ATOM    769  C5  ddd    46      41.230  68.790  29.300  1.00  0.00            
ATOM    770  H3  ddd    46      40.430  67.040  26.990  1.00  0.00            
ATOM    771  H4  ddd    46      41.360  66.250  25.720  1.00  0.00            
ATOM    772  C7  ddd    46      43.940  66.530  27.480  1.00  0.00            
ATOM    773  H8  ddd    46      42.820  67.490  29.840  1.00  0.00            
ATOM    774  H9  ddd    46      41.470  66.750  28.930  1.00  0.00            
ATOM    775  H10 ddd    46      40.720  68.730  30.270  1.00  0.00            
ATOM    776  H11 ddd    46      40.420  68.840  28.570  1.00  0.00            
ATOM    777  H15 ddd    46      44.270  66.570  26.440  1.00  0.00            
ATOM    778  H16 ddd    46      43.430  65.570  27.620  1.00  0.00            
ATOM    779  N1  ddd    47      50.580  69.020  31.130  1.00  0.00            
ATOM    780  C1  ddd    47      51.100  70.370  30.670  1.00  0.00            
ATOM    781  C2  ddd    47      52.630  70.550  30.940  1.00  0.00            
ATOM    782  H1  ddd    47      50.580  71.230  31.100  1.00  0.00            
ATOM    783  H2  ddd    47      51.000  70.500  29.580  1.00  0.00            
ATOM    784  C4  ddd    47      50.620  68.870  32.640  1.00  0.00            
ATOM    785  C5  ddd    47      50.170  67.530  33.260  1.00  0.00            
ATOM    786  H3  ddd    47      52.820  70.520  32.020  1.00  0.00            
ATOM    787  H4  ddd    47      52.760  71.630  30.770  1.00  0.00            
ATOM    788  C7  ddd    47      49.300  68.660  30.490  1.00  0.00            
ATOM    789  H8  ddd    47      50.060  69.710  33.080  1.00  0.00            
ATOM    790  H9  ddd    47      51.680  69.000  32.870  1.00  0.00            
ATOM    791  H10 ddd    47      50.490  66.720  32.600  1.00  0.00            
ATOM    792  H11 ddd    47      49.070  67.500  33.250  1.00  0.00            
ATOM    793  H15 ddd    47      48.500  69.330  30.840  1.00  0.00            
ATOM    794  H16 ddd    47      48.940  67.700  30.890  1.00  0.00            
ATOM    795  N1  ddd    48      52.230  69.290  18.900  1.00  0.00            
ATOM    796  C1  ddd    48      53.340  68.330  18.750  1.00  0.00            
ATOM    797  C2  ddd    48      53.690  68.030  17.290  1.00  0.00            
ATOM    798  H1  ddd    48      53.110  67.380  19.250  1.00  0.00            
ATOM    799  H2  ddd    48      54.280  68.770  19.120  1.00  0.00            
ATOM    800  C4  ddd    48      51.930  69.820  20.260  1.00  0.00            
ATOM    801  C5  ddd    48      53.080  70.750  20.810  1.00  0.00            
ATOM    802  H3  ddd    48      53.710  68.850  16.560  1.00  0.00            
ATOM    803  H4  ddd    48      52.920  67.330  16.940  1.00  0.00            
ATOM    804  C7  ddd    48      51.070  69.150  17.970  1.00  0.00            
ATOM    805  H8  ddd    48      51.600  68.980  20.880  1.00  0.00            
ATOM    806  H9  ddd    48      51.110  70.550  20.260  1.00  0.00            
ATOM    807  H10 ddd    48      54.000  70.180  20.940  1.00  0.00            
ATOM    808  H11 ddd    48      52.740  71.120  21.790  1.00  0.00            
ATOM    809  H15 ddd    48      51.430  69.260  16.940  1.00  0.00            
ATOM    810  H16 ddd    48      50.340  69.960  18.100  1.00  0.00            
ATOM    811  N1  ddd    49      45.750  65.400  16.260  1.00  0.00            
ATOM    812  C1  ddd    49      44.550  65.780  15.490  1.00  0.00            
ATOM    813  C2  ddd    49      43.930  67.050  16.150  1.00  0.00            
ATOM    814  H1  ddd    49      43.870  64.930  15.420  1.00  0.00            
ATOM    815  H2  ddd    49      44.890  66.030  14.470  1.00  0.00            
ATOM    816  C4  ddd    49      46.600  64.470  15.510  1.00  0.00            
ATOM    817  C5  ddd    49      47.140  64.930  14.170  1.00  0.00            
ATOM    818  H3  ddd    49      44.670  67.860  16.220  1.00  0.00            
ATOM    819  H4  ddd    49      43.570  66.770  17.140  1.00  0.00            
ATOM    820  C7  ddd    49      45.510  64.920  17.680  1.00  0.00            
ATOM    821  H8  ddd    49      46.070  63.520  15.340  1.00  0.00            
ATOM    822  H9  ddd    49      47.450  64.300  16.180  1.00  0.00            
ATOM    823  H10 ddd    49      46.380  64.910  13.370  1.00  0.00            
ATOM    824  H11 ddd    49      47.860  64.150  13.880  1.00  0.00            
ATOM    825  H15 ddd    49      45.120  63.900  17.630  1.00  0.00            
ATOM    826  H16 ddd    49      44.730  65.520  18.180  1.00  0.00            
ATOM    827  N1  ddd    50      43.110  49.550  23.560  1.00  0.00            
ATOM    828  C1  ddd    50      43.810  48.500  24.330  1.00  0.00            
ATOM    829  C2  ddd    50      42.770  47.520  24.900  1.00  0.00            
ATOM    830  H1  ddd    50      44.370  48.890  25.190  1.00  0.00            
ATOM    831  H2  ddd    50      44.570  47.990  23.720  1.00  0.00            
ATOM    832  C4  ddd    50      42.460  49.010  22.350  1.00  0.00            
ATOM    833  C5  ddd    50      43.450  48.630  21.200  1.00  0.00            
ATOM    834  H3  ddd    50      43.310  46.880  25.610  1.00  0.00            
ATOM    835  H4  ddd    50      42.450  46.840  24.100  1.00  0.00            
ATOM    836  C7  ddd    50      43.720  50.870  23.510  1.00  0.00            
ATOM    837  H8  ddd    50      41.720  49.750  22.020  1.00  0.00            
ATOM    838  H9  ddd    50      41.860  48.140  22.610  1.00  0.00            
ATOM    839  H10 ddd    50      43.960  47.690  21.440  1.00  0.00            
ATOM    840  H11 ddd    50      44.230  49.380  21.050  1.00  0.00            
ATOM    841  H15 ddd    50      43.180  51.510  22.800  1.00  0.00            
ATOM    842  H16 ddd    50      44.750  50.820  23.130  1.00  0.00            
ATOM    843  N1  ddd    51      40.790  55.620  29.040  1.00  0.00            
ATOM    844  C1  ddd    51      40.820  54.680  30.230  1.00  0.00            
ATOM    845  C2  ddd    51      39.970  53.450  29.970  1.00  0.00            
ATOM    846  H1  ddd    51      40.460  55.170  31.140  1.00  0.00            
ATOM    847  H2  ddd    51      41.850  54.360  30.430  1.00  0.00            
ATOM    848  C4  ddd    51      41.110  57.010  29.410  1.00  0.00            
ATOM    849  C5  ddd    51      40.650  58.150  28.530  1.00  0.00            
ATOM    850  H3  ddd    51      40.120  52.860  30.880  1.00  0.00            
ATOM    851  H4  ddd    51      40.310  52.850  29.120  1.00  0.00            
ATOM    852  C7  ddd    51      41.340  55.120  27.750  1.00  0.00            
ATOM    853  H8  ddd    51      42.180  57.250  29.540  1.00  0.00            
ATOM    854  H9  ddd    51      40.650  57.160  30.390  1.00  0.00            
ATOM    855  H10 ddd    51      39.560  58.130  28.410  1.00  0.00            
ATOM    856  H11 ddd    51      41.220  58.210  27.590  1.00  0.00            
ATOM    857  H15 ddd    51      41.140  55.960  27.070  1.00  0.00            
ATOM    858  H16 ddd    51      40.630  54.380  27.370  1.00  0.00            
ATOM    859  N1  ddd    52      41.230  58.300  19.570  1.00  0.00            
ATOM    860  C1  ddd    52      40.290  59.080  18.720  1.00  0.00            
ATOM    861  C2  ddd    52      40.420  60.620  18.930  1.00  0.00            
ATOM    862  H1  ddd    52      39.250  58.780  18.840  1.00  0.00            
ATOM    863  H2  ddd    52      40.470  58.880  17.660  1.00  0.00            
ATOM    864  C4  ddd    52      40.650  57.670  20.760  1.00  0.00            
ATOM    865  C5  ddd    52      39.860  56.450  20.390  1.00  0.00            
ATOM    866  H3  ddd    52      41.410  60.930  18.570  1.00  0.00            
ATOM    867  H4  ddd    52      40.350  60.820  20.010  1.00  0.00            
ATOM    868  C7  ddd    52      42.680  58.790  19.560  1.00  0.00            
ATOM    869  H8  ddd    52      39.910  58.270  21.320  1.00  0.00            
ATOM    870  H9  ddd    52      41.360  57.370  21.530  1.00  0.00            
ATOM    871  H10 ddd    52      38.970  56.600  19.770  1.00  0.00            
ATOM    872  H11 ddd    52      39.390  56.060  21.300  1.00  0.00            
ATOM    873  H15 ddd    52      42.940  59.520  20.350  1.00  0.00            
ATOM    874  H16 ddd    52      42.910  59.380  18.670  1.00  0.00            
ATOM    875  N1  ddd    53      47.050  54.380  15.460  1.00  0.00            
ATOM    876  C1  ddd    53      48.350  55.110  15.710  1.00  0.00            
ATOM    877  C2  ddd    53      48.790  56.150  14.600  1.00  0.00            
ATOM    878  H1  ddd    53      49.160  54.430  15.980  1.00  0.00            
ATOM    879  H2  ddd    53      48.180  55.780  16.570  1.00  0.00            
ATOM    880  C4  ddd    53      47.220  53.300  14.490  1.00  0.00            
ATOM    881  C5  ddd    53      46.010  52.360  14.470  1.00  0.00            
ATOM    882  H3  ddd    53      47.930  56.840  14.620  1.00  0.00            
ATOM    883  H4  ddd    53      48.810  55.690  13.610  1.00  0.00            
ATOM    884  C7  ddd    53      45.830  55.170  15.290  1.00  0.00            
ATOM    885  H8  ddd    53      48.160  52.740  14.540  1.00  0.00            
ATOM    886  H9  ddd    53      47.190  53.670  13.460  1.00  0.00            
ATOM    887  H10 ddd    53      46.210  51.470  13.870  1.00  0.00            
ATOM    888  H11 ddd    53      45.190  52.790  13.890  1.00  0.00            
ATOM    889  H15 ddd    53      44.920  54.580  15.380  1.00  0.00            
ATOM    890  H16 ddd    53      45.880  55.610  14.280  1.00  0.00            
ATOM    891  N1  ddd    54      59.540  43.590  30.360  1.00  0.00            
ATOM    892  C1  ddd    54      59.020  42.710  31.420  1.00  0.00            
ATOM    893  C2  ddd    54      59.610  42.790  32.820  1.00  0.00            
ATOM    894  H1  ddd    54      59.060  41.640  31.200  1.00  0.00            
ATOM    895  H2  ddd    54      57.960  42.990  31.470  1.00  0.00            
ATOM    896  C4  ddd    54      61.020  43.730  30.350  1.00  0.00            
ATOM    897  C5  ddd    54      61.820  42.450  30.010  1.00  0.00            
ATOM    898  H3  ddd    54      59.550  43.850  33.110  1.00  0.00            
ATOM    899  H4  ddd    54      60.650  42.510  32.600  1.00  0.00            
ATOM    900  C7  ddd    54      58.880  43.710  29.020  1.00  0.00            
ATOM    901  H8  ddd    54      61.450  44.050  31.310  1.00  0.00            
ATOM    902  H9  ddd    54      61.280  44.560  29.690  1.00  0.00            
ATOM    903  H10 ddd    54      61.450  42.110  29.040  1.00  0.00            
ATOM    904  H11 ddd    54      61.600  41.600  30.670  1.00  0.00            
ATOM    905  H15 ddd    54      58.850  42.740  28.510  1.00  0.00            
ATOM    906  H16 ddd    54      59.380  44.480  28.430  1.00  0.00            
ATOM    907  N1  ddd    55      52.390  41.410  27.720  1.00  0.00            
ATOM    908  C1  ddd    55      51.150  41.120  27.030  1.00  0.00            
ATOM    909  C2  ddd    55      49.950  41.920  27.610  1.00  0.00            
ATOM    910  H1  ddd    55      50.900  40.050  27.070  1.00  0.00            
ATOM    911  H2  ddd    55      51.170  41.410  25.980  1.00  0.00            
ATOM    912  C4  ddd    55      53.270  40.280  27.950  1.00  0.00            
ATOM    913  C5  ddd    55      52.680  39.010  28.680  1.00  0.00            
ATOM    914  H3  ddd    55      49.030  41.620  27.100  1.00  0.00            
ATOM    915  H4  ddd    55      50.090  42.990  27.410  1.00  0.00            
ATOM    916  C7  ddd    55      52.960  42.740  27.210  1.00  0.00            
ATOM    917  H8  ddd    55      54.160  40.680  28.460  1.00  0.00            
ATOM    918  H9  ddd    55      53.630  40.010  26.950  1.00  0.00            
ATOM    919  H10 ddd    55      51.860  38.630  28.060  1.00  0.00            
ATOM    920  H11 ddd    55      52.350  39.390  29.660  1.00  0.00            
ATOM    921  H15 ddd    55      52.240  43.500  26.890  1.00  0.00            
ATOM    922  H16 ddd    55      53.430  42.500  26.250  1.00  0.00            
ATOM    923  N1  ddd    56      54.370  41.640  22.030  1.00  0.00            
ATOM    924  C1  ddd    56      54.090  40.160  21.820  1.00  0.00            
ATOM    925  C2  ddd    56      54.680  39.280  23.000  1.00  0.00            
ATOM    926  H1  ddd    56      54.410  39.750  20.860  1.00  0.00            
ATOM    927  H2  ddd    56      53.020  39.920  21.810  1.00  0.00            
ATOM    928  C4  ddd    56      55.740  42.110  21.800  1.00  0.00            
ATOM    929  C5  ddd    56      56.400  41.490  20.540  1.00  0.00            
ATOM    930  H3  ddd    56      55.730  39.560  22.950  1.00  0.00            
ATOM    931  H4  ddd    56      54.230  39.630  23.940  1.00  0.00            
ATOM    932  C7  ddd    56      53.770  42.150  23.300  1.00  0.00            
ATOM    933  H8  ddd    56      56.390  41.980  22.680  1.00  0.00            
ATOM    934  H9  ddd    56      55.680  43.180  21.600  1.00  0.00            
ATOM    935  H10 ddd    56      56.540  40.400  20.540  1.00  0.00            
ATOM    936  H11 ddd    56      57.460  41.780  20.570  1.00  0.00            
ATOM    937  H15 ddd    56      54.400  41.930  24.170  1.00  0.00            
ATOM    938  H16 ddd    56      52.780  41.730  23.510  1.00  0.00            
ATOM    939  N1  ddd    57      47.780  44.070  19.830  1.00  0.00            
ATOM    940  C1  ddd    57      46.820  43.640  20.800  1.00  0.00            
ATOM    941  C2  ddd    57      45.610  44.710  20.900  1.00  0.00            
ATOM    942  H1  ddd    57      47.340  43.530  21.750  1.00  0.00            
ATOM    943  H2  ddd    57      46.440  42.640  20.520  1.00  0.00            
ATOM    944  C4  ddd    57      47.200  44.130  18.470  1.00  0.00            
ATOM    945  C5  ddd    57      48.210  43.920  17.260  1.00  0.00            
ATOM    946  H3  ddd    57      45.030  44.500  20.000  1.00  0.00            
ATOM    947  H4  ddd    57      46.060  45.710  20.820  1.00  0.00            
ATOM    948  C7  ddd    57      48.700  45.140  20.210  1.00  0.00            
ATOM    949  H8  ddd    57      46.580  45.020  18.320  1.00  0.00            
ATOM    950  H9  ddd    57      46.480  43.320  18.350  1.00  0.00            
ATOM    951  H10 ddd    57      48.790  44.840  17.100  1.00  0.00            
ATOM    952  H11 ddd    57      47.650  43.790  16.330  1.00  0.00            
ATOM    953  H15 ddd    57      48.170  46.080  20.400  1.00  0.00            
ATOM    954  H16 ddd    57      49.370  45.360  19.360  1.00  0.00            
ATOM    955  N1  ddd    58      66.180  46.330  19.400  1.00  0.00            
ATOM    956  C1  ddd    58      67.160  47.360  19.160  1.00  0.00            
ATOM    957  C2  ddd    58      68.260  46.990  18.170  1.00  0.00            
ATOM    958  H1  ddd    58      67.690  47.500  20.110  1.00  0.00            
ATOM    959  H2  ddd    58      66.620  48.240  18.770  1.00  0.00            
ATOM    960  C4  ddd    58      65.590  45.880  18.160  1.00  0.00            
ATOM    961  C5  ddd    58      64.700  44.740  18.410  1.00  0.00            
ATOM    962  H3  ddd    58      67.910  46.980  17.130  1.00  0.00            
ATOM    963  H4  ddd    58      68.700  46.020  18.450  1.00  0.00            
ATOM    964  C7  ddd    58      65.340  46.720  20.540  1.00  0.00            
ATOM    965  H8  ddd    58      66.360  45.500  17.470  1.00  0.00            
ATOM    966  H9  ddd    58      64.990  46.670  17.700  1.00  0.00            
ATOM    967  H10 ddd    58      64.580  44.280  17.420  1.00  0.00            
ATOM    968  H11 ddd    58      63.670  45.080  18.540  1.00  0.00            
ATOM    969  H15 ddd    58      65.900  47.210  21.340  1.00  0.00            
ATOM    970  H16 ddd    58      64.840  45.880  21.050  1.00  0.00            
ATOM    971  N1  ddd    59      64.770  51.640  26.000  1.00  0.00            
ATOM    972  C1  ddd    59      64.230  52.080  27.280  1.00  0.00            
ATOM    973  C2  ddd    59      63.040  53.030  27.160  1.00  0.00            
ATOM    974  H1  ddd    59      64.960  52.620  27.900  1.00  0.00            
ATOM    975  H2  ddd    59      63.920  51.250  27.930  1.00  0.00            
ATOM    976  C4  ddd    59      65.910  50.800  26.220  1.00  0.00            
ATOM    977  C5  ddd    59      67.170  51.570  26.610  1.00  0.00            
ATOM    978  H3  ddd    59      62.760  53.350  28.170  1.00  0.00            
ATOM    979  H4  ddd    59      62.120  52.570  26.780  1.00  0.00            
ATOM    980  C7  ddd    59      63.750  50.820  25.290  1.00  0.00            
ATOM    981  H8  ddd    59      66.300  50.310  25.320  1.00  0.00            
ATOM    982  H9  ddd    59      65.730  49.990  26.930  1.00  0.00            
ATOM    983  H10 ddd    59      67.970  50.840  26.720  1.00  0.00            
ATOM    984  H11 ddd    59      67.060  52.100  27.560  1.00  0.00            
ATOM    985  H15 ddd    59      62.860  51.450  25.170  1.00  0.00            
ATOM    986  H16 ddd    59      63.450  49.920  25.830  1.00  0.00            
ATOM    987  N1  ddd    60      60.150  46.050  11.540  1.00  0.00            
ATOM    988  C1  ddd    60      60.690  46.560  10.270  1.00  0.00            
ATOM    989  C2  ddd    60      59.690  46.280   9.080  1.00  0.00            
ATOM    990  H1  ddd    60      61.710  46.290   9.970  1.00  0.00            
ATOM    991  H2  ddd    60      60.810  47.650  10.350  1.00  0.00            
ATOM    992  C4  ddd    60      60.330  44.590  11.700  1.00  0.00            
ATOM    993  C5  ddd    60      59.700  43.970  12.940  1.00  0.00            
ATOM    994  H3  ddd    60      59.660  45.220   8.780  1.00  0.00            
ATOM    995  H4  ddd    60      60.010  46.810   8.170  1.00  0.00            
ATOM    996  C7  ddd    60      60.640  46.750  12.730  1.00  0.00            
ATOM    997  H8  ddd    60      61.410  44.370  11.660  1.00  0.00            
ATOM    998  H9  ddd    60      59.840  44.190  10.810  1.00  0.00            
ATOM    999  H10 ddd    60      59.900  44.430  13.910  1.00  0.00            
ATOM   1000  H11 ddd    60      60.160  42.980  13.050  1.00  0.00            
ATOM   1001  H15 ddd    60      61.680  46.500  12.970  1.00  0.00            
ATOM   1002  H16 ddd    60      60.140  46.290  13.580  1.00  0.00            
ATOM   1003  N1  ddd    61      60.540  54.110  11.070  1.00  0.00            
ATOM   1004  C1  ddd    61      60.190  53.070  10.050  1.00  0.00            
ATOM   1005  C2  ddd    61      60.040  53.630   8.610  1.00  0.00            
ATOM   1006  H1  ddd    61      59.240  52.580  10.290  1.00  0.00            
ATOM   1007  H2  ddd    61      60.930  52.260  10.010  1.00  0.00            
ATOM   1008  C4  ddd    61      59.460  55.130  11.210  1.00  0.00            
ATOM   1009  C5  ddd    61      59.730  56.090  12.390  1.00  0.00            
ATOM   1010  H3  ddd    61      59.110  54.210   8.560  1.00  0.00            
ATOM   1011  H4  ddd    61      60.000  52.830   7.860  1.00  0.00            
ATOM   1012  C7  ddd    61      61.140  53.500  12.240  1.00  0.00            
ATOM   1013  H8  ddd    61      58.500  54.640  11.370  1.00  0.00            
ATOM   1014  H9  ddd    61      59.360  55.640  10.240  1.00  0.00            
ATOM   1015  H10 ddd    61      60.620  56.670  12.100  1.00  0.00            
ATOM   1016  H11 ddd    61      59.950  55.500  13.290  1.00  0.00            
ATOM   1017  H15 ddd    61      61.720  54.200  12.850  1.00  0.00            
ATOM   1018  H16 ddd    61      61.910  52.760  11.990  1.00  0.00            
ATOM   1019  C2  ccc    62      76.510  59.730  34.130  1.00  0.00            
ATOM   1020  H4  ccc    62      77.250  59.050  33.720  1.00  0.00            
ATOM   1021  H5  ccc    62      76.140  59.380  35.100  1.00  0.00            
ATOM   1022  N1  ccc    62      77.330  60.970  34.290  1.00  0.00            
ATOM   1023  H6  ccc    62      78.310  60.750  34.530  1.00  0.00            
ATOM   1024  H7  ccc    62      77.330  61.540  33.440  1.00  0.00            
ATOM   1025  H8  ccc    62      76.890  61.550  35.020  1.00  0.00            
ATOM   1026  C2  ccc    63      71.830  59.260  29.610  1.00  0.00            
ATOM   1027  H4  ccc    63      70.930  59.810  29.890  1.00  0.00            
ATOM   1028  H5  ccc    63      71.600  58.370  29.020  1.00  0.00            
ATOM   1029  N1  ccc    63      72.620  60.180  28.700  1.00  0.00            
ATOM   1030  H6  ccc    63      72.040  60.560  27.940  1.00  0.00            
ATOM   1031  H7  ccc    63      72.930  61.030  29.180  1.00  0.00            
ATOM   1032  H8  ccc    63      73.380  59.640  28.260  1.00  0.00            
ATOM   1033  C2  ccc    64      70.090  58.560  42.030  1.00  0.00            
ATOM   1034  H4  ccc    64      71.170  58.490  42.160  1.00  0.00            
ATOM   1035  H5  ccc    64      69.800  57.690  41.430  1.00  0.00            
ATOM   1036  N1  ccc    64      69.410  58.290  43.280  1.00  0.00            
ATOM   1037  H6  ccc    64      68.460  57.980  43.020  1.00  0.00            
ATOM   1038  H7  ccc    64      69.920  57.470  43.640  1.00  0.00            
ATOM   1039  H8  ccc    64      69.330  59.070  43.950  1.00  0.00            
ATOM   1040  C2  ccc    65      72.610  63.190  38.830  1.00  0.00            
ATOM   1041  H4  ccc    65      72.870  62.140  38.700  1.00  0.00            
ATOM   1042  H5  ccc    65      73.550  63.700  39.010  1.00  0.00            
ATOM   1043  N1  ccc    65      72.000  63.750  37.560  1.00  0.00            
ATOM   1044  H6  ccc    65      71.400  63.010  37.160  1.00  0.00            
ATOM   1045  H7  ccc    65      71.620  64.700  37.600  1.00  0.00            
ATOM   1046  H8  ccc    65      72.790  63.770  36.900  1.00  0.00            
ATOM   1047  C2  ccc    66      67.450  46.790  41.330  1.00  0.00            
ATOM   1048  H4  ccc    66      68.260  46.310  41.870  1.00  0.00            
ATOM   1049  H5  ccc    66      67.920  46.950  40.350  1.00  0.00            
ATOM   1050  N1  ccc    66      66.450  45.710  41.050  1.00  0.00            
ATOM   1051  H6  ccc    66      65.490  46.070  41.010  1.00  0.00            
ATOM   1052  H7  ccc    66      66.610  45.220  40.160  1.00  0.00            
ATOM   1053  H8  ccc    66      66.540  44.970  41.770  1.00  0.00            
ATOM   1054  C2  ccc    67      67.380  51.200  45.680  1.00  0.00            
ATOM   1055  H4  ccc    67      66.910  50.270  46.000  1.00  0.00            
ATOM   1056  H5  ccc    67      66.570  51.900  45.830  1.00  0.00            
ATOM   1057  N1  ccc    67      68.480  51.510  46.610  1.00  0.00            
ATOM   1058  H6  ccc    67      68.900  52.440  46.490  1.00  0.00            
ATOM   1059  H7  ccc    67      67.990  51.440  47.510  1.00  0.00            
ATOM   1060  H8  ccc    67      69.190  50.790  46.430  1.00  0.00            
ATOM   1061  C2  ccc    68      74.280  51.340  41.110  1.00  0.00            
ATOM   1062  H4  ccc    68      75.310  51.140  40.810  1.00  0.00            
ATOM   1063  H5  ccc    68      73.600  50.520  40.880  1.00  0.00            
ATOM   1064  N1  ccc    68      74.420  51.560  42.510  1.00  0.00            
ATOM   1065  H6  ccc    68      73.460  51.670  42.860  1.00  0.00            
ATOM   1066  H7  ccc    68      74.830  50.730  42.940  1.00  0.00            
ATOM   1067  H8  ccc    68      75.020  52.380  42.680  1.00  0.00            
ATOM   1068  C2  ccc    69      73.640  47.330  37.160  1.00  0.00            
ATOM   1069  H4  ccc    69      73.230  46.390  37.540  1.00  0.00            
ATOM   1070  H5  ccc    69      74.710  47.260  37.370  1.00  0.00            
ATOM   1071  N1  ccc    69      73.230  47.310  35.710  1.00  0.00            
ATOM   1072  H6  ccc    69      72.260  47.630  35.560  1.00  0.00            
ATOM   1073  H7  ccc    69      73.170  46.380  35.270  1.00  0.00            
ATOM   1074  H8  ccc    69      73.860  47.890  35.140  1.00  0.00            
ATOM   1075  C2  ccc    70      49.050  57.110  34.580  1.00  0.00            
ATOM   1076  H4  ccc    70      48.430  56.390  34.050  1.00  0.00            
ATOM   1077  H5  ccc    70      50.040  57.140  34.130  1.00  0.00            
ATOM   1078  N1  ccc    70      48.670  58.510  34.350  1.00  0.00            
ATOM   1079  H6  ccc    70      48.900  58.790  33.390  1.00  0.00            
ATOM   1080  H7  ccc    70      47.680  58.710  34.560  1.00  0.00            
ATOM   1081  H8  ccc    70      49.140  59.130  35.020  1.00  0.00            
ATOM   1082  C2  ccc    71      45.390  52.090  34.760  1.00  0.00            
ATOM   1083  H4  ccc    71      45.960  51.380  34.150  1.00  0.00            
ATOM   1084  H5  ccc    71      44.520  52.400  34.180  1.00  0.00            
ATOM   1085  N1  ccc    71      44.880  51.340  35.950  1.00  0.00            
ATOM   1086  H6  ccc    71      45.630  50.900  36.510  1.00  0.00            
ATOM   1087  H7  ccc    71      44.340  51.940  36.580  1.00  0.00            
ATOM   1088  H8  ccc    71      44.220  50.600  35.700  1.00  0.00            
ATOM   1089  C2  ccc    72      57.850  47.920  34.120  1.00  0.00            
ATOM   1090  H4  ccc    72      57.940  48.690  33.350  1.00  0.00            
ATOM   1091  H5  ccc    72      57.160  47.090  33.920  1.00  0.00            
ATOM   1092  N1  ccc    72      59.170  47.250  34.160  1.00  0.00            
ATOM   1093  H6  ccc    72      59.500  46.970  33.220  1.00  0.00            
ATOM   1094  H7  ccc    72      59.880  47.850  34.600  1.00  0.00            
ATOM   1095  H8  ccc    72      59.060  46.360  34.670  1.00  0.00            
ATOM   1096  C2  ccc    73      53.970  47.100  38.660  1.00  0.00            
ATOM   1097  H4  ccc    73      53.100  46.670  38.160  1.00  0.00            
ATOM   1098  H5  ccc    73      53.650  47.500  39.620  1.00  0.00            
ATOM   1099  N1  ccc    73      54.930  45.950  38.870  1.00  0.00            
ATOM   1100  H6  ccc    73      55.160  45.370  38.050  1.00  0.00            
ATOM   1101  H7  ccc    73      55.850  46.230  39.240  1.00  0.00            
ATOM   1102  H8  ccc    73      54.590  45.350  39.640  1.00  0.00            
ATOM   1103  C2  ccc    74      55.920  60.220  41.270  1.00  0.00            
ATOM   1104  H4  ccc    74      55.060  60.370  40.620  1.00  0.00            
ATOM   1105  H5  ccc    74      56.650  59.610  40.740  1.00  0.00            
ATOM   1106  N1  ccc    74      56.640  61.450  41.580  1.00  0.00            
ATOM   1107  H6  ccc    74      57.210  61.480  42.430  1.00  0.00            
ATOM   1108  H7  ccc    74      57.200  61.660  40.740  1.00  0.00            
ATOM   1109  H8  ccc    74      55.990  62.240  41.680  1.00  0.00            
ATOM   1110  C2  ccc    75      51.310  58.990  38.810  1.00  0.00            
ATOM   1111  H4  ccc    75      50.410  58.750  39.380  1.00  0.00            
ATOM   1112  H5  ccc    75      51.470  58.260  38.010  1.00  0.00            
ATOM   1113  N1  ccc    75      51.120  60.470  38.360  1.00  0.00            
ATOM   1114  H6  ccc    75      50.430  60.590  37.600  1.00  0.00            
ATOM   1115  H7  ccc    75      50.800  61.090  39.110  1.00  0.00            
ATOM   1116  H8  ccc    75      52.020  60.690  37.910  1.00  0.00            
ATOM   1117  C2  ccc    76      55.250  52.200  46.740  1.00  0.00            
ATOM   1118  H4  ccc    76      54.230  51.960  46.400  1.00  0.00            
ATOM   1119  H5  ccc    76      55.120  53.270  46.920  1.00  0.00            
ATOM   1120  N1  ccc    76      55.190  51.460  48.100  1.00  0.00            
ATOM   1121  H6  ccc    76      54.540  52.000  48.700  1.00  0.00            
ATOM   1122  H7  ccc    76      54.760  50.520  48.080  1.00  0.00            
ATOM   1123  H8  ccc    76      56.080  51.460  48.620  1.00  0.00            
ATOM   1124  C2  ccc    77      60.520  54.100  44.660  1.00  0.00            
ATOM   1125  H4  ccc    77      60.810  53.600  45.590  1.00  0.00            
ATOM   1126  H5  ccc    77      60.620  55.180  44.820  1.00  0.00            
ATOM   1127  N1  ccc    77      61.450  53.780  43.550  1.00  0.00            
ATOM   1128  H6  ccc    77      61.090  54.230  42.700  1.00  0.00            
ATOM   1129  H7  ccc    77      62.410  54.070  43.810  1.00  0.00            
ATOM   1130  H8  ccc    77      61.350  52.760  43.500  1.00  0.00            
ATOM   1131  C2  ccc    78      71.370  73.760  31.310  1.00  0.00            
ATOM   1132  H4  ccc    78      72.000  73.850  30.420  1.00  0.00            
ATOM   1133  H5  ccc    78      71.890  73.080  31.990  1.00  0.00            
ATOM   1134  N1  ccc    78      71.200  75.130  32.010  1.00  0.00            
ATOM   1135  H6  ccc    78      70.730  75.040  32.920  1.00  0.00            
ATOM   1136  H7  ccc    78      72.150  75.460  32.230  1.00  0.00            
ATOM   1137  H8  ccc    78      70.670  75.860  31.500  1.00  0.00            
ATOM   1138  C2  ccc    79      70.040  72.370  26.730  1.00  0.00            
ATOM   1139  H4  ccc    79      69.930  73.030  27.600  1.00  0.00            
ATOM   1140  H5  ccc    79      69.110  72.110  26.210  1.00  0.00            
ATOM   1141  N1  ccc    79      70.810  73.070  25.670  1.00  0.00            
ATOM   1142  H6  ccc    79      70.260  73.830  25.250  1.00  0.00            
ATOM   1143  H7  ccc    79      71.670  73.520  26.010  1.00  0.00            
ATOM   1144  H8  ccc    79      71.120  72.500  24.870  1.00  0.00            
ATOM   1145  C2  ccc    80      62.390  76.890  31.350  1.00  0.00            
ATOM   1146  H4  ccc    80      62.600  77.880  30.950  1.00  0.00            
ATOM   1147  H5  ccc    80      63.260  76.260  31.510  1.00  0.00            
ATOM   1148  N1  ccc    80      61.750  77.090  32.640  1.00  0.00            
ATOM   1149  H6  ccc    80      62.330  77.840  33.040  1.00  0.00            
ATOM   1150  H7  ccc    80      60.800  77.460  32.510  1.00  0.00            
ATOM   1151  H8  ccc    80      61.680  76.230  33.220  1.00  0.00            
ATOM   1152  C2  ccc    81      58.920  73.690  27.930  1.00  0.00            
ATOM   1153  H4  ccc    81      58.370  74.430  28.510  1.00  0.00            
ATOM   1154  H5  ccc    81      59.550  73.220  28.690  1.00  0.00            
ATOM   1155  N1  ccc    81      58.060  72.540  27.450  1.00  0.00            
ATOM   1156  H6  ccc    81      58.670  71.790  27.080  1.00  0.00            
ATOM   1157  H7  ccc    81      57.440  72.110  28.160  1.00  0.00            
ATOM   1158  H8  ccc    81      57.480  72.850  26.660  1.00  0.00            
ATOM   1159  C2  ccc    82      54.550  69.850  36.770  1.00  0.00            
ATOM   1160  H4  ccc    82      53.870  70.580  37.210  1.00  0.00            
ATOM   1161  H5  ccc    82      54.530  68.900  37.300  1.00  0.00            
ATOM   1162  N1  ccc    82      54.110  69.630  35.300  1.00  0.00            
ATOM   1163  H6  ccc    82      53.100  69.820  35.220  1.00  0.00            
ATOM   1164  H7  ccc    82      54.520  70.310  34.650  1.00  0.00            
ATOM   1165  H8  ccc    82      54.180  68.660  34.950  1.00  0.00            
ATOM   1166  C2  ccc    83      57.680  73.330  41.690  1.00  0.00            
ATOM   1167  H4  ccc    83      56.880  73.690  42.330  1.00  0.00            
ATOM   1168  H5  ccc    83      58.230  74.160  41.250  1.00  0.00            
ATOM   1169  N1  ccc    83      58.610  72.550  42.700  1.00  0.00            
ATOM   1170  H6  ccc    83      59.140  73.110  43.380  1.00  0.00            
ATOM   1171  H7  ccc    83      57.930  71.910  43.160  1.00  0.00            
ATOM   1172  H8  ccc    83      59.190  71.880  42.180  1.00  0.00            
ATOM   1173  C2  ccc    84      63.910  68.640  44.640  1.00  0.00            
ATOM   1174  H4  ccc    84      63.050  68.910  45.250  1.00  0.00            
ATOM   1175  H5  ccc    84      64.640  69.440  44.620  1.00  0.00            
ATOM   1176  N1  ccc    84      64.480  67.410  45.340  1.00  0.00            
ATOM   1177  H6  ccc    84      65.360  66.980  45.020  1.00  0.00            
ATOM   1178  H7  ccc    84      64.470  67.510  46.370  1.00  0.00            
ATOM   1179  H8  ccc    84      63.800  66.670  45.100  1.00  0.00            
ATOM   1180  C2  ccc    85      66.740  70.200  40.870  1.00  0.00            
ATOM   1181  H4  ccc    85      66.190  70.280  41.820  1.00  0.00            
ATOM   1182  H5  ccc    85      66.120  70.600  40.070  1.00  0.00            
ATOM   1183  N1  ccc    85      68.000  70.960  40.940  1.00  0.00            
ATOM   1184  H6  ccc    85      68.400  70.870  39.990  1.00  0.00            
ATOM   1185  H7  ccc    85      67.870  71.970  41.120  1.00  0.00            
ATOM   1186  H8  ccc    85      68.770  70.560  41.500  1.00  0.00            
ATOM   1187  C2  ccc    86      65.660  66.790  13.200  1.00  0.00            
ATOM   1188  H4  ccc    86      66.750  66.870  13.150  1.00  0.00            
ATOM   1189  H5  ccc    86      65.440  67.190  14.190  1.00  0.00            
ATOM   1190  N1  ccc    86      64.990  67.420  12.010  1.00  0.00            
ATOM   1191  H6  ccc    86      65.580  67.330  11.170  1.00  0.00            
ATOM   1192  H7  ccc    86      64.110  66.920  11.810  1.00  0.00            
ATOM   1193  H8  ccc    86      64.720  68.390  12.240  1.00  0.00            
ATOM   1194  C2  ccc    87      62.610  61.840  16.500  1.00  0.00            
ATOM   1195  H4  ccc    87      61.660  62.320  16.730  1.00  0.00            
ATOM   1196  H5  ccc    87      62.860  61.060  17.220  1.00  0.00            
ATOM   1197  N1  ccc    87      62.320  61.030  15.220  1.00  0.00            
ATOM   1198  H6  ccc    87      61.400  60.590  15.330  1.00  0.00            
ATOM   1199  H7  ccc    87      62.260  61.570  14.350  1.00  0.00            
ATOM   1200  H8  ccc    87      63.050  60.320  15.020  1.00  0.00            
ATOM   1201  C2  ccc    88      67.160  73.540  16.190  1.00  0.00            
ATOM   1202  H4  ccc    88      67.700  73.120  15.350  1.00  0.00            
ATOM   1203  H5  ccc    88      67.650  73.580  17.170  1.00  0.00            
ATOM   1204  N1  ccc    88      67.110  74.980  15.710  1.00  0.00            
ATOM   1205  H6  ccc    88      68.010  75.330  15.370  1.00  0.00            
ATOM   1206  H7  ccc    88      66.510  75.090  14.890  1.00  0.00            
ATOM   1207  H8  ccc    88      66.810  75.640  16.440  1.00  0.00            
ATOM   1208  C2  ccc    89      62.230  75.470  16.440  1.00  0.00            
ATOM   1209  H4  ccc    89      61.250  75.110  16.130  1.00  0.00            
ATOM   1210  H5  ccc    89      63.020  74.950  15.890  1.00  0.00            
ATOM   1211  N1  ccc    89      62.200  76.850  15.800  1.00  0.00            
ATOM   1212  H6  ccc    89      63.150  77.090  15.500  1.00  0.00            
ATOM   1213  H7  ccc    89      61.660  76.790  14.920  1.00  0.00            
ATOM   1214  H8  ccc    89      61.760  77.530  16.430  1.00  0.00            
ATOM   1215  C2  ccc    90      72.240  69.490  18.460  1.00  0.00            
ATOM   1216  H4  ccc    90      73.180  69.480  19.000  1.00  0.00            
ATOM   1217  H5  ccc    90      71.550  70.210  18.890  1.00  0.00            
ATOM   1218  N1  ccc    90      72.560  69.890  17.020  1.00  0.00            
ATOM   1219  H6  ccc    90      71.660  70.070  16.560  1.00  0.00            
ATOM   1220  H7  ccc    90      73.200  70.690  16.920  1.00  0.00            
ATOM   1221  H8  ccc    90      72.900  69.130  16.400  1.00  0.00            
ATOM   1222  C2  ccc    91      72.540  63.290  19.250  1.00  0.00            
ATOM   1223  H4  ccc    91      71.860  62.640  19.800  1.00  0.00            
ATOM   1224  H5  ccc    91      73.510  63.450  19.730  1.00  0.00            
ATOM   1225  N1  ccc    91      72.740  62.540  17.920  1.00  0.00            
ATOM   1226  H6  ccc    91      71.820  62.330  17.520  1.00  0.00            
ATOM   1227  H7  ccc    91      73.320  63.140  17.320  1.00  0.00            
ATOM   1228  H8  ccc    91      73.290  61.680  18.090  1.00  0.00            
ATOM   1229  C2  ccc    92      72.980  66.770  30.020  1.00  0.00            
ATOM   1230  H4  ccc    92      73.760  67.530  29.980  1.00  0.00            
ATOM   1231  H5  ccc    92      73.360  65.770  29.780  1.00  0.00            
ATOM   1232  N1  ccc    92      72.500  66.690  31.460  1.00  0.00            
ATOM   1233  H6  ccc    92      73.350  66.440  31.970  1.00  0.00            
ATOM   1234  H7  ccc    92      72.010  67.560  31.750  1.00  0.00            
ATOM   1235  H8  ccc    92      71.780  65.960  31.550  1.00  0.00            
ATOM   1236  C2  ccc    93      75.920  65.610  24.370  1.00  0.00            
ATOM   1237  H4  ccc    93      76.740  66.050  24.940  1.00  0.00            
ATOM   1238  H5  ccc    93      75.800  66.320  23.550  1.00  0.00            
ATOM   1239  N1  ccc    93      76.480  64.340  23.750  1.00  0.00            
ATOM   1240  H6  ccc    93      76.150  64.260  22.780  1.00  0.00            
ATOM   1241  H7  ccc    93      77.490  64.330  23.550  1.00  0.00            
ATOM   1242  H8  ccc    93      76.280  63.510  24.330  1.00  0.00            
ATOM   1243  C2  ccc    94      40.180  67.720  24.910  1.00  0.00            
ATOM   1244  H4  ccc    94      40.800  68.080  24.080  1.00  0.00            
ATOM   1245  H5  ccc    94      39.630  68.590  25.270  1.00  0.00            
ATOM   1246  N1  ccc    94      39.110  66.780  24.370  1.00  0.00            
ATOM   1247  H6  ccc    94      39.540  65.930  23.970  1.00  0.00            
ATOM   1248  H7  ccc    94      38.460  66.470  25.110  1.00  0.00            
ATOM   1249  H8  ccc    94      38.410  67.210  23.760  1.00  0.00            
ATOM   1250  C2  ccc    95      42.130  70.020  29.260  1.00  0.00            
ATOM   1251  H4  ccc    95      42.790  69.950  28.400  1.00  0.00            
ATOM   1252  H5  ccc    95      42.700  70.040  30.190  1.00  0.00            
ATOM   1253  N1  ccc    95      41.390  71.230  29.260  1.00  0.00            
ATOM   1254  H6  ccc    95      42.010  71.980  29.580  1.00  0.00            
ATOM   1255  H7  ccc    95      40.960  71.480  28.360  1.00  0.00            
ATOM   1256  H8  ccc    95      40.710  71.120  30.030  1.00  0.00            
ATOM   1257  C2  ccc    96      53.590  69.620  30.170  1.00  0.00            
ATOM   1258  H4  ccc    96      53.110  68.650  30.170  1.00  0.00            
ATOM   1259  H5  ccc    96      54.540  69.590  30.720  1.00  0.00            
ATOM   1260  N1  ccc    96      53.750  70.010  28.760  1.00  0.00            
ATOM   1261  H6  ccc    96      53.170  69.570  28.020  1.00  0.00            
ATOM   1262  H7  ccc    96      53.690  71.030  28.610  1.00  0.00            
ATOM   1263  H8  ccc    96      54.690  69.830  28.380  1.00  0.00            
ATOM   1264  C2  ccc    97      50.690  67.280  34.620  1.00  0.00            
ATOM   1265  H4  ccc    97      50.410  68.070  35.320  1.00  0.00            
ATOM   1266  H5  ccc    97      51.760  67.260  34.450  1.00  0.00            
ATOM   1267  N1  ccc    97      50.360  65.920  35.200  1.00  0.00            
ATOM   1268  H6  ccc    97      49.390  65.840  35.560  1.00  0.00            
ATOM   1269  H7  ccc    97      50.650  65.240  34.480  1.00  0.00            
ATOM   1270  H8  ccc    97      50.910  65.710  36.040  1.00  0.00            
ATOM   1271  C2  ccc    98      55.100  67.320  17.240  1.00  0.00            
ATOM   1272  H4  ccc    98      55.850  67.830  17.850  1.00  0.00            
ATOM   1273  H5  ccc    98      55.360  67.190  16.190  1.00  0.00            
ATOM   1274  N1  ccc    98      55.130  65.910  17.870  1.00  0.00            
ATOM   1275  H6  ccc    98      54.340  65.430  17.410  1.00  0.00            
ATOM   1276  H7  ccc    98      56.020  65.440  17.640  1.00  0.00            
ATOM   1277  H8  ccc    98      54.980  65.940  18.890  1.00  0.00            
ATOM   1278  C2  ccc    99      53.460  71.870  19.820  1.00  0.00            
ATOM   1279  H4  ccc    99      52.520  72.390  19.640  1.00  0.00            
ATOM   1280  H5  ccc    99      53.770  71.400  18.880  1.00  0.00            
ATOM   1281  N1  ccc    99      54.530  72.890  20.240  1.00  0.00            
ATOM   1282  H6  ccc    99      54.350  73.260  21.180  1.00  0.00            
ATOM   1283  H7  ccc    99      55.510  72.610  20.150  1.00  0.00            
ATOM   1284  H8  ccc    99      54.430  73.630  19.530  1.00  0.00            
ATOM   1285  C2  ccc   100      42.870  67.660  15.300  1.00  0.00            
ATOM   1286  H4  ccc   100      42.400  66.800  14.810  1.00  0.00            
ATOM   1287  H5  ccc   100      43.260  68.290  14.510  1.00  0.00            
ATOM   1288  N1  ccc   100      41.940  68.550  16.000  1.00  0.00            
ATOM   1289  H6  ccc   100      41.490  68.000  16.740  1.00  0.00            
ATOM   1290  H7  ccc   100      42.450  69.400  16.290  1.00  0.00            
ATOM   1291  H8  ccc   100      41.310  69.000  15.320  1.00  0.00            
ATOM   1292  C2  ccc   101      47.940  66.290  14.150  1.00  0.00            
ATOM   1293  H4  ccc   101      48.770  66.230  14.850  1.00  0.00            
ATOM   1294  H5  ccc   101      47.330  67.190  14.220  1.00  0.00            
ATOM   1295  N1  ccc   101      48.670  66.530  12.870  1.00  0.00            
ATOM   1296  H6  ccc   101      47.980  66.680  12.120  1.00  0.00            
ATOM   1297  H7  ccc   101      49.240  67.390  12.980  1.00  0.00            
ATOM   1298  H8  ccc   101      49.360  65.800  12.640  1.00  0.00            
ATOM   1299  C2  ccc   102      41.590  48.240  25.510  1.00  0.00            
ATOM   1300  H4  ccc   102      41.440  49.150  24.930  1.00  0.00            
ATOM   1301  H5  ccc   102      41.740  48.490  26.570  1.00  0.00            
ATOM   1302  N1  ccc   102      40.330  47.480  25.370  1.00  0.00            
ATOM   1303  H6  ccc   102      40.270  46.580  25.870  1.00  0.00            
ATOM   1304  H7  ccc   102      39.560  47.960  25.850  1.00  0.00            
ATOM   1305  H8  ccc   102      40.080  47.350  24.380  1.00  0.00            
ATOM   1306  C2  ccc   103      42.640  48.500  19.860  1.00  0.00            
ATOM   1307  H4  ccc   103      42.210  47.520  19.680  1.00  0.00            
ATOM   1308  H5  ccc   103      43.390  48.540  19.070  1.00  0.00            
ATOM   1309  N1  ccc   103      41.640  49.640  19.480  1.00  0.00            
ATOM   1310  H6  ccc   103      40.730  49.560  19.940  1.00  0.00            
ATOM   1311  H7  ccc   103      41.960  50.590  19.730  1.00  0.00            
ATOM   1312  H8  ccc   103      41.440  49.670  18.470  1.00  0.00            
ATOM   1313  C2  ccc   104      38.460  53.730  29.910  1.00  0.00            
ATOM   1314  H4  ccc   104      38.310  54.780  29.640  1.00  0.00            
ATOM   1315  H5  ccc   104      37.990  53.590  30.880  1.00  0.00            
ATOM   1316  N1  ccc   104      37.850  53.020  28.790  1.00  0.00            
ATOM   1317  H6  ccc   104      36.830  53.150  28.830  1.00  0.00            
ATOM   1318  H7  ccc   104      38.180  53.320  27.860  1.00  0.00            
ATOM   1319  H8  ccc   104      37.870  51.990  28.860  1.00  0.00            
ATOM   1320  C2  ccc   105      40.750  59.480  29.310  1.00  0.00            
ATOM   1321  H4  ccc   105      41.800  59.620  29.570  1.00  0.00            
ATOM   1322  H5  ccc   105      40.060  59.580  30.150  1.00  0.00            
ATOM   1323  N1  ccc   105      40.300  60.700  28.440  1.00  0.00            
ATOM   1324  H6  ccc   105      40.910  60.900  27.630  1.00  0.00            
ATOM   1325  H7  ccc   105      39.410  60.520  27.960  1.00  0.00            
ATOM   1326  H8  ccc   105      40.280  61.570  28.990  1.00  0.00            
ATOM   1327  C2  ccc   106      39.350  61.480  18.180  1.00  0.00            
ATOM   1328  H4  ccc   106      39.570  61.220  17.150  1.00  0.00            
ATOM   1329  H5  ccc   106      39.530  62.550  18.290  1.00  0.00            
ATOM   1330  N1  ccc   106      37.910  61.150  18.490  1.00  0.00            
ATOM   1331  H6  ccc   106      37.810  60.130  18.640  1.00  0.00            
ATOM   1332  H7  ccc   106      37.550  61.490  19.390  1.00  0.00            
ATOM   1333  H8  ccc   106      37.330  61.490  17.720  1.00  0.00            
ATOM   1334  C2  ccc   107      40.740  55.430  19.730  1.00  0.00            
ATOM   1335  H4  ccc   107      41.610  55.240  20.360  1.00  0.00            
ATOM   1336  H5  ccc   107      41.070  55.790  18.760  1.00  0.00            
ATOM   1337  N1  ccc   107      40.020  54.110  19.600  1.00  0.00            
ATOM   1338  H6  ccc   107      39.260  54.120  18.900  1.00  0.00            
ATOM   1339  H7  ccc   107      40.690  53.410  19.260  1.00  0.00            
ATOM   1340  H8  ccc   107      39.580  53.740  20.460  1.00  0.00            
ATOM   1341  C2  ccc   108      50.080  56.920  14.880  1.00  0.00            
ATOM   1342  H4  ccc   108      50.230  57.260  15.900  1.00  0.00            
ATOM   1343  H5  ccc   108      50.020  57.770  14.200  1.00  0.00            
ATOM   1344  N1  ccc   108      51.310  56.100  14.650  1.00  0.00            
ATOM   1345  H6  ccc   108      52.130  56.710  14.750  1.00  0.00            
ATOM   1346  H7  ccc   108      51.420  55.370  15.370  1.00  0.00            
ATOM   1347  H8  ccc   108      51.310  55.590  13.750  1.00  0.00            
ATOM   1348  C2  ccc   109      45.680  51.610  15.770  1.00  0.00            
ATOM   1349  H4  ccc   109      45.650  52.330  16.590  1.00  0.00            
ATOM   1350  H5  ccc   109      46.450  50.840  15.890  1.00  0.00            
ATOM   1351  N1  ccc   109      44.300  51.010  15.840  1.00  0.00            
ATOM   1352  H6  ccc   109      43.530  51.680  15.720  1.00  0.00            
ATOM   1353  H7  ccc   109      44.280  50.210  15.190  1.00  0.00            
ATOM   1354  H8  ccc   109      44.190  50.680  16.810  1.00  0.00            
ATOM   1355  C2  ccc   110      58.940  41.900  33.930  1.00  0.00            
ATOM   1356  H4  ccc   110      58.920  40.840  33.680  1.00  0.00            
ATOM   1357  H5  ccc   110      57.940  42.320  34.070  1.00  0.00            
ATOM   1358  N1  ccc   110      59.650  41.960  35.260  1.00  0.00            
ATOM   1359  H6  ccc   110      59.350  41.250  35.950  1.00  0.00            
ATOM   1360  H7  ccc   110      60.660  41.820  35.100  1.00  0.00            
ATOM   1361  H8  ccc   110      59.730  42.900  35.660  1.00  0.00            
ATOM   1362  C2  ccc   111      63.360  42.790  30.050  1.00  0.00            
ATOM   1363  H4  ccc   111      63.850  41.820  30.130  1.00  0.00            
ATOM   1364  H5  ccc   111      63.540  43.480  30.880  1.00  0.00            
ATOM   1365  N1  ccc   111      63.800  43.740  28.870  1.00  0.00            
ATOM   1366  H6  ccc   111      63.310  44.640  28.850  1.00  0.00            
ATOM   1367  H7  ccc   111      64.820  43.850  28.960  1.00  0.00            
ATOM   1368  H8  ccc   111      63.630  43.320  27.940  1.00  0.00            
ATOM   1369  C2  ccc   112      49.950  41.600  29.150  1.00  0.00            
ATOM   1370  H4  ccc   112      50.950  41.760  29.560  1.00  0.00            
ATOM   1371  H5  ccc   112      49.570  40.610  29.400  1.00  0.00            
ATOM   1372  N1  ccc   112      49.030  42.550  29.880  1.00  0.00            
ATOM   1373  H6  ccc   112      48.620  42.020  30.660  1.00  0.00            
ATOM   1374  H7  ccc   112      49.600  43.260  30.360  1.00  0.00            
ATOM   1375  H8  ccc   112      48.320  43.010  29.280  1.00  0.00            
ATOM   1376  C2  ccc   113      53.790  37.990  28.970  1.00  0.00            
ATOM   1377  H4  ccc   113      54.660  38.490  29.400  1.00  0.00            
ATOM   1378  H5  ccc   113      54.080  37.440  28.070  1.00  0.00            
ATOM   1379  N1  ccc   113      53.430  36.820  29.850  1.00  0.00            
ATOM   1380  H6  ccc   113      54.200  36.160  29.990  1.00  0.00            
ATOM   1381  H7  ccc   113      53.020  37.200  30.720  1.00  0.00            
ATOM   1382  H8  ccc   113      52.690  36.290  29.370  1.00  0.00            
ATOM   1383  C2  ccc   114      54.550  37.850  22.590  1.00  0.00            
ATOM   1384  H4  ccc   114      54.970  37.690  21.600  1.00  0.00            
ATOM   1385  H5  ccc   114      53.500  37.590  22.400  1.00  0.00            
ATOM   1386  N1  ccc   114      55.280  36.880  23.460  1.00  0.00            
ATOM   1387  H6  ccc   114      56.270  37.140  23.310  1.00  0.00            
ATOM   1388  H7  ccc   114      55.080  37.180  24.430  1.00  0.00            
ATOM   1389  H8  ccc   114      55.100  35.880  23.310  1.00  0.00            
ATOM   1390  C2  ccc   115      55.750  42.030  19.280  1.00  0.00            
ATOM   1391  H4  ccc   115      55.810  43.100  19.110  1.00  0.00            
ATOM   1392  H5  ccc   115      54.680  41.840  19.240  1.00  0.00            
ATOM   1393  N1  ccc   115      56.340  41.320  18.070  1.00  0.00            
ATOM   1394  H6  ccc   115      55.860  41.530  17.180  1.00  0.00            
ATOM   1395  H7  ccc   115      57.360  41.460  18.050  1.00  0.00            
ATOM   1396  H8  ccc   115      56.360  40.290  18.060  1.00  0.00            
ATOM   1397  C2  ccc   116      44.870  44.810  22.300  1.00  0.00            
ATOM   1398  H4  ccc   116      44.210  45.680  22.260  1.00  0.00            
ATOM   1399  H5  ccc   116      45.610  45.040  23.070  1.00  0.00            
ATOM   1400  N1  ccc   116      44.000  43.690  22.670  1.00  0.00            
ATOM   1401  H6  ccc   116      43.260  43.960  23.330  1.00  0.00            
ATOM   1402  H7  ccc   116      43.510  43.320  21.850  1.00  0.00            
ATOM   1403  H8  ccc   116      44.570  42.870  22.950  1.00  0.00            
ATOM   1404  C2  ccc   117      49.150  42.670  17.520  1.00  0.00            
ATOM   1405  H4  ccc   117      48.580  41.760  17.690  1.00  0.00            
ATOM   1406  H5  ccc   117      49.690  42.780  18.470  1.00  0.00            
ATOM   1407  N1  ccc   117      50.090  42.310  16.390  1.00  0.00            
ATOM   1408  H6  ccc   117      50.610  41.540  16.830  1.00  0.00            
ATOM   1409  H7  ccc   117      49.530  42.040  15.580  1.00  0.00            
ATOM   1410  H8  ccc   117      50.640  43.150  16.120  1.00  0.00            
ATOM   1411  C2  ccc   118      69.370  47.980  18.200  1.00  0.00            
ATOM   1412  H4  ccc   118      69.640  48.080  19.250  1.00  0.00            
ATOM   1413  H5  ccc   118      69.140  48.960  17.790  1.00  0.00            
ATOM   1414  N1  ccc   118      70.570  47.570  17.400  1.00  0.00            
ATOM   1415  H6  ccc   118      71.040  46.670  17.600  1.00  0.00            
ATOM   1416  H7  ccc   118      70.350  47.610  16.390  1.00  0.00            
ATOM   1417  H8  ccc   118      71.230  48.350  17.590  1.00  0.00            
ATOM   1418  C2  ccc   119      65.150  43.590  19.460  1.00  0.00            
ATOM   1419  H4  ccc   119      64.540  42.700  19.270  1.00  0.00            
ATOM   1420  H5  ccc   119      64.920  44.060  20.420  1.00  0.00            
ATOM   1421  N1  ccc   119      66.610  43.160  19.500  1.00  0.00            
ATOM   1422  H6  ccc   119      66.900  42.280  19.930  1.00  0.00            
ATOM   1423  H7  ccc   119      66.920  42.940  18.540  1.00  0.00            
ATOM   1424  H8  ccc   119      67.220  43.910  19.850  1.00  0.00            
ATOM   1425  C2  ccc   120      63.280  54.470  26.520  1.00  0.00            
ATOM   1426  H4  ccc   120      64.150  54.980  26.920  1.00  0.00            
ATOM   1427  H5  ccc   120      62.400  55.110  26.550  1.00  0.00            
ATOM   1428  N1  ccc   120      63.490  54.500  25.050  1.00  0.00            
ATOM   1429  H6  ccc   120      64.060  53.780  24.590  1.00  0.00            
ATOM   1430  H7  ccc   120      62.650  54.600  24.460  1.00  0.00            
ATOM   1431  H8  ccc   120      64.010  55.360  24.820  1.00  0.00            
ATOM   1432  C2  ccc   121      67.580  52.690  25.610  1.00  0.00            
ATOM   1433  H4  ccc   121      66.780  53.430  25.570  1.00  0.00            
ATOM   1434  H5  ccc   121      67.630  52.330  24.580  1.00  0.00            
ATOM   1435  N1  ccc   121      68.800  53.480  25.930  1.00  0.00            
ATOM   1436  H6  ccc   121      68.860  54.290  25.300  1.00  0.00            
ATOM   1437  H7  ccc   121      68.640  53.790  26.900  1.00  0.00            
ATOM   1438  H8  ccc   121      69.600  52.830  25.930  1.00  0.00            
ATOM   1439  C2  ccc   122      58.250  46.740   9.290  1.00  0.00            
ATOM   1440  H4  ccc   122      58.260  47.810   9.520  1.00  0.00            
ATOM   1441  H5  ccc   122      57.840  46.310  10.200  1.00  0.00            
ATOM   1442  N1  ccc   122      57.300  46.410   8.150  1.00  0.00            
ATOM   1443  H6  ccc   122      57.520  45.460   7.840  1.00  0.00            
ATOM   1444  H7  ccc   122      56.330  46.430   8.500  1.00  0.00            
ATOM   1445  H8  ccc   122      57.340  47.010   7.310  1.00  0.00            
ATOM   1446  C2  ccc   123      58.180  43.900  12.900  1.00  0.00            
ATOM   1447  H4  ccc   123      57.850  43.510  11.930  1.00  0.00            
ATOM   1448  H5  ccc   123      57.770  44.900  13.040  1.00  0.00            
ATOM   1449  N1  ccc   123      57.610  42.970  14.000  1.00  0.00            
ATOM   1450  H6  ccc   123      56.620  42.730  13.890  1.00  0.00            
ATOM   1451  H7  ccc   123      58.060  42.040  14.050  1.00  0.00            
ATOM   1452  H8  ccc   123      57.730  43.450  14.900  1.00  0.00            
ATOM   1453  C2  ccc   124      61.170  54.580   8.220  1.00  0.00            
ATOM   1454  H4  ccc   124      61.360  55.320   9.000  1.00  0.00            
ATOM   1455  H5  ccc   124      60.850  55.110   7.330  1.00  0.00            
ATOM   1456  N1  ccc   124      62.520  53.810   7.930  1.00  0.00            
ATOM   1457  H6  ccc   124      62.880  53.210   8.680  1.00  0.00            
ATOM   1458  H7  ccc   124      62.470  53.110   7.170  1.00  0.00            
ATOM   1459  H8  ccc   124      63.300  54.430   7.680  1.00  0.00            
ATOM   1460  C2  ccc   125      58.470  56.980  12.690  1.00  0.00            
ATOM   1461  H4  ccc   125      58.720  57.820  13.340  1.00  0.00            
ATOM   1462  H5  ccc   125      57.680  56.360  13.110  1.00  0.00            
ATOM   1463  N1  ccc   125      57.840  57.580  11.540  1.00  0.00            
ATOM   1464  H6  ccc   125      57.110  58.310  11.650  1.00  0.00            
ATOM   1465  H7  ccc   125      58.520  57.960  10.870  1.00  0.00            
ATOM   1466  H8  ccc   125      57.290  56.850  11.070  1.00  0.00            
ATOM   1467  I   LIG   126      57.280   1.560   5.310  1.00  0.00            
ATOM   1468  I1  LIG   126      60.090  -0.980   2.610  1.00  0.00            
ATOM   1469  I2  LIG   126      59.110   6.870   7.640  1.00  0.00            
ATOM   1470  I3  LIG   126      65.740   0.890   1.270  1.00  0.00            
ATOM   1471  CL  LIG   126      62.330   5.890   2.320  1.00  0.00            
ATOM   1472  CL1 LIG   126      66.490   5.300   6.980  1.00  0.00            
ATOM   1473  CL2 LIG   126      64.680   7.980   2.590  1.00  0.00            
ATOM   1474  CL3 LIG   126      66.770   7.680   4.930  1.00  0.00            
ATOM   1475  O   LIG   126      60.190   1.790   4.190  1.00  0.00            
ATOM   1476  O1  LIG   126      57.260   4.310   6.940  1.00  0.00            
ATOM   1477  O2  LIG   126      63.040  -0.820   1.420  1.00  0.00            
ATOM   1478  O3  LIG   126      63.410   3.790   7.580  1.00  0.00            
ATOM   1479  O4  LIG   126      64.700   2.350   6.380  1.00  0.00            
ATOM   1480  C   LIG   126      62.300   3.700   4.410  1.00  0.00            
ATOM   1481  C1  LIG   126      60.990   3.900   5.080  1.00  0.00            
ATOM   1482  C2  LIG   126      62.480   2.580   3.670  1.00  0.00            
ATOM   1483  C3  LIG   126      63.380   4.700   4.520  1.00  0.00            
ATOM   1484  C4  LIG   126      60.010   2.920   4.930  1.00  0.00            
ATOM   1485  C5  LIG   126      61.410   1.580   3.540  1.00  0.00            
ATOM   1486  C6  LIG   126      60.700   5.020   5.870  1.00  0.00            
ATOM   1487  H   LIG   126      61.450   5.790   6.000  1.00  0.00            
ATOM   1488  C7  LIG   126      64.310   4.560   5.560  1.00  0.00            
ATOM   1489  C8  LIG   126      63.750   2.310   2.970  1.00  0.00            
ATOM   1490  C9  LIG   126      58.750   3.060   5.550  1.00  0.00            
ATOM   1491  C10 LIG   126      63.500   5.740   3.600  1.00  0.00            
ATOM   1492  C11 LIG   126      61.580   0.460   2.800  1.00  0.00            
ATOM   1493  C12 LIG   126      59.450   5.160   6.480  1.00  0.00            
ATOM   1494  C13 LIG   126      58.480   4.180   6.320  1.00  0.00            
ATOM   1495  C14 LIG   126      63.950   1.210   2.230  1.00  0.00            
ATOM   1496  C15 LIG   126      65.350   5.490   5.680  1.00  0.00            
ATOM   1497  C16 LIG   126      62.870   0.190   2.090  1.00  0.00            
ATOM   1498  C17 LIG   126      64.530   6.660   3.740  1.00  0.00            
ATOM   1499  C18 LIG   126      65.460   6.540   4.770  1.00  0.00            
ATOM   1500  C19 LIG   126      64.180   3.460   6.510  1.00  0.00            
ATOM   1501  H1  LIG   126      64.560   3.040   3.040  1.00  0.00            
ATOM   1502  I   LIG   127      71.920   1.950  25.310  1.00  0.00            
ATOM   1503  I1  LIG   127      68.970   5.370  26.430  1.00  0.00            
ATOM   1504  I2  LIG   127      77.320   1.430  28.060  1.00  0.00            
ATOM   1505  I3  LIG   127      70.370   9.510  30.690  1.00  0.00            
ATOM   1506  CL  LIG   127      73.400   4.340  32.040  1.00  0.00            
ATOM   1507  CL1 LIG   127      77.560   8.670  30.260  1.00  0.00            
ATOM   1508  CL2 LIG   127      75.400   5.540  34.160  1.00  0.00            
ATOM   1509  CL3 LIG   127      77.490   7.720  33.270  1.00  0.00            
ATOM   1510  O   LIG   127      71.870   4.370  27.300  1.00  0.00            
ATOM   1511  O1  LIG   127      74.810   0.850  26.100  1.00  0.00            
ATOM   1512  O2  LIG   127      68.830   7.850  28.420  1.00  0.00            
ATOM   1513  O3  LIG   127      76.400   6.630  27.690  1.00  0.00            
ATOM   1514  O4  LIG   127      74.920   8.330  28.000  1.00  0.00            
ATOM   1515  C   LIG   127      73.670   5.430  29.240  1.00  0.00            
ATOM   1516  C1  LIG   127      74.000   4.230  28.440  1.00  0.00            
ATOM   1517  C2  LIG   127      72.470   6.030  29.040  1.00  0.00            
ATOM   1518  C3  LIG   127      74.600   5.970  30.250  1.00  0.00            
ATOM   1519  C4  LIG   127      73.080   3.760  27.510  1.00  0.00            
ATOM   1520  C5  LIG   127      71.520   5.500  28.040  1.00  0.00            
ATOM   1521  C6  LIG   127      75.210   3.530  28.570  1.00  0.00            
ATOM   1522  H   LIG   127      75.950   3.870  29.290  1.00  0.00            
ATOM   1523  C7  LIG   127      75.530   6.940  29.850  1.00  0.00            
ATOM   1524  C8  LIG   127      72.060   7.220  29.790  1.00  0.00            
ATOM   1525  C9  LIG   127      73.340   2.630  26.720  1.00  0.00            
ATOM   1526  C10 LIG   127      74.560   5.540  31.570  1.00  0.00            
ATOM   1527  C11 LIG   127      70.320   6.090  27.830  1.00  0.00            
ATOM   1528  C12 LIG   127      75.480   2.400  27.800  1.00  0.00            
ATOM   1529  C13 LIG   127      74.540   1.950  26.870  1.00  0.00            
ATOM   1530  C14 LIG   127      70.890   7.830  29.600  1.00  0.00            
ATOM   1531  C15 LIG   127      76.420   7.470  30.790  1.00  0.00            
ATOM   1532  C16 LIG   127      69.910   7.300  28.600  1.00  0.00            
ATOM   1533  C17 LIG   127      75.450   6.080  32.500  1.00  0.00            
ATOM   1534  C18 LIG   127      76.380   7.040  32.110  1.00  0.00            
ATOM   1535  C19 LIG   127      75.560   7.380  28.450  1.00  0.00            
ATOM   1536  H1  LIG   127      72.740   7.640  30.530  1.00  0.00            
ATOM   1537  I   LIG   128      68.780   9.560   6.160  1.00  0.00            
ATOM   1538  I1  LIG   128      68.470  14.110   7.120  1.00  0.00            
ATOM   1539  I2  LIG   128      69.740   5.470  10.560  1.00  0.00            
ATOM   1540  I3  LIG   128      69.020  16.180  12.840  1.00  0.00            
ATOM   1541  CL  LIG   128      66.860  10.440  13.150  1.00  0.00            
ATOM   1542  CL1 LIG   128      72.720  10.480  15.390  1.00  0.00            
ATOM   1543  CL2 LIG   128      67.360   9.950  16.220  1.00  0.00            
ATOM   1544  CL3 LIG   128      70.300   9.970  17.350  1.00  0.00            
ATOM   1545  O   LIG   128      68.940  11.380   8.710  1.00  0.00            
ATOM   1546  O1  LIG   128      69.240   6.770   7.640  1.00  0.00            
ATOM   1547  O2  LIG   128      68.620  16.020   9.660  1.00  0.00            
ATOM   1548  O3  LIG   128      72.470   9.770  12.000  1.00  0.00            
ATOM   1549  O4  LIG   128      72.460  12.030  12.270  1.00  0.00            
ATOM   1550  C   LIG   128      69.350  10.920  11.500  1.00  0.00            
ATOM   1551  C1  LIG   128      69.320   9.800  10.520  1.00  0.00            
ATOM   1552  C2  LIG   128      69.170  12.180  11.040  1.00  0.00            
ATOM   1553  C3  LIG   128      69.560  10.680  12.940  1.00  0.00            
ATOM   1554  C4  LIG   128      69.120  10.100   9.170  1.00  0.00            
ATOM   1555  C5  LIG   128      68.950  12.440   9.610  1.00  0.00            
ATOM   1556  C6  LIG   128      69.500   8.460  10.880  1.00  0.00            
ATOM   1557  H   LIG   128      69.660   8.210  11.920  1.00  0.00            
ATOM   1558  C7  LIG   128      70.860  10.680  13.430  1.00  0.00            
ATOM   1559  C8  LIG   128      69.180  13.340  11.950  1.00  0.00            
ATOM   1560  C9  LIG   128      69.090   9.080   8.200  1.00  0.00            
ATOM   1561  C10 LIG   128      68.480  10.450  13.790  1.00  0.00            
ATOM   1562  C11 LIG   128      68.770  13.700   9.140  1.00  0.00            
ATOM   1563  C12 LIG   128      69.470   7.450   9.920  1.00  0.00            
ATOM   1564  C13 LIG   128      69.260   7.760   8.580  1.00  0.00            
ATOM   1565  C14 LIG   128      69.000  14.600  11.520  1.00  0.00            
ATOM   1566  C15 LIG   128      71.080  10.470  14.800  1.00  0.00            
ATOM   1567  C16 LIG   128      68.780  14.880  10.070  1.00  0.00            
ATOM   1568  C17 LIG   128      68.710  10.230  15.150  1.00  0.00            
ATOM   1569  C18 LIG   128      70.000  10.240  15.650  1.00  0.00            
ATOM   1570  C19 LIG   128      71.990  10.920  12.530  1.00  0.00            
ATOM   1571  H1  LIG   128      69.330  13.180  13.010  1.00  0.00            
ATOM   1572  I   LIG   129       5.080  74.740  17.640  1.00  0.00            
ATOM   1573  I1  LIG   129       2.610  78.670  17.980  1.00  0.00            
ATOM   1574  I2  LIG   129       7.170  71.900  22.580  1.00  0.00            
ATOM   1575  I3  LIG   129       1.340  81.160  23.410  1.00  0.00            
ATOM   1576  CL  LIG   129       2.020  75.110  24.240  1.00  0.00            
ATOM   1577  CL1 LIG   129       6.830  78.040  27.000  1.00  0.00            
ATOM   1578  CL2 LIG   129       2.250  75.120  27.390  1.00  0.00            
ATOM   1579  CL3 LIG   129       4.660  76.590  28.770  1.00  0.00            
ATOM   1580  O   LIG   129       4.040  76.590  19.940  1.00  0.00            
ATOM   1581  O1  LIG   129       6.550  72.600  19.490  1.00  0.00            
ATOM   1582  O2  LIG   129       1.510  80.600  20.260  1.00  0.00            
ATOM   1583  O3  LIG   129       7.410  77.060  23.710  1.00  0.00            
ATOM   1584  O4  LIG   129       6.330  79.070  23.690  1.00  0.00            
ATOM   1585  C   LIG   129       4.220  76.580  22.790  1.00  0.00            
ATOM   1586  C1  LIG   129       4.840  75.510  21.950  1.00  0.00            
ATOM   1587  C2  LIG   129       3.550  77.580  22.160  1.00  0.00            
ATOM   1588  C3  LIG   129       4.310  76.560  24.260  1.00  0.00            
ATOM   1589  C4  LIG   129       4.710  75.590  20.570  1.00  0.00            
ATOM   1590  C5  LIG   129       3.440  77.600  20.690  1.00  0.00            
ATOM   1591  C6  LIG   129       5.550  74.440  22.500  1.00  0.00            
ATOM   1592  H   LIG   129       5.660  74.360  23.570  1.00  0.00            
ATOM   1593  C7  LIG   129       5.380  77.210  24.870  1.00  0.00            
ATOM   1594  C8  LIG   129       2.900  78.660  22.910  1.00  0.00            
ATOM   1595  C9  LIG   129       5.280  74.610  19.740  1.00  0.00            
ATOM   1596  C10 LIG   129       3.340  75.920  25.030  1.00  0.00            
ATOM   1597  C11 LIG   129       2.770  78.590  20.050  1.00  0.00            
ATOM   1598  C12 LIG   129       6.120  73.460  21.680  1.00  0.00            
ATOM   1599  C13 LIG   129       5.980  73.550  20.290  1.00  0.00            
ATOM   1600  C14 LIG   129       2.230  79.660  22.310  1.00  0.00            
ATOM   1601  C15 LIG   129       5.480  77.220  26.260  1.00  0.00            
ATOM   1602  C16 LIG   129       2.110  79.700  20.820  1.00  0.00            
ATOM   1603  C17 LIG   129       3.450  75.920  26.420  1.00  0.00            
ATOM   1604  C18 LIG   129       4.520  76.570  27.040  1.00  0.00            
ATOM   1605  C19 LIG   129       6.390  77.890  24.050  1.00  0.00            
ATOM   1606  H1  LIG   129       2.960  78.660  23.990  1.00  0.00            
ATOM   1607  I   LIG   130      76.520  54.570  15.690  1.00  0.00            
ATOM   1608  I1  LIG   130      75.740  52.310  19.690  1.00  0.00            
ATOM   1609  I2  LIG   130      72.200  55.000  11.430  1.00  0.00            
ATOM   1610  I3  LIG   130      70.350  49.690  20.860  1.00  0.00            
ATOM   1611  CL  LIG   130      69.350  54.370  17.010  1.00  0.00            
ATOM   1612  CL1 LIG   130      68.290  49.010  13.930  1.00  0.00            
ATOM   1613  CL2 LIG   130      66.410  53.620  16.150  1.00  0.00            
ATOM   1614  CL3 LIG   130      65.870  50.930  14.610  1.00  0.00            
ATOM   1615  O   LIG   130      74.140  53.010  17.010  1.00  0.00            
ATOM   1616  O1  LIG   130      75.020  55.320  12.970  1.00  0.00            
ATOM   1617  O2  LIG   130      73.380  50.720  21.110  1.00  0.00            
ATOM   1618  O3  LIG   130      71.540  50.240  13.650  1.00  0.00            
ATOM   1619  O4  LIG   130      71.380  49.040  15.570  1.00  0.00            
ATOM   1620  C   LIG   130      71.470  52.360  16.250  1.00  0.00            
ATOM   1621  C1  LIG   130      72.370  53.140  15.360  1.00  0.00            
ATOM   1622  C2  LIG   130      71.940  51.960  17.450  1.00  0.00            
ATOM   1623  C3  LIG   130      70.090  52.040  15.850  1.00  0.00            
ATOM   1624  C4  LIG   130      73.660  53.420  15.800  1.00  0.00            
ATOM   1625  C5  LIG   130      73.320  52.280  17.870  1.00  0.00            
ATOM   1626  C6  LIG   130      71.980  53.610  14.100  1.00  0.00            
ATOM   1627  H   LIG   130      70.980  53.410  13.740  1.00  0.00            
ATOM   1628  C7  LIG   130      69.860  50.840  15.160  1.00  0.00            
ATOM   1629  C8  LIG   130      71.110  51.180  18.390  1.00  0.00            
ATOM   1630  C9  LIG   130      74.550  54.160  15.000  1.00  0.00            
ATOM   1631  C10 LIG   130      69.030  52.890  16.160  1.00  0.00            
ATOM   1632  C11 LIG   130      73.800  51.880  19.070  1.00  0.00            
ATOM   1633  C12 LIG   130      72.870  54.340  13.300  1.00  0.00            
ATOM   1634  C13 LIG   130      74.160  54.620  13.760  1.00  0.00            
ATOM   1635  C14 LIG   130      71.560  50.770  19.580  1.00  0.00            
ATOM   1636  C15 LIG   130      68.550  50.510  14.790  1.00  0.00            
ATOM   1637  C16 LIG   130      72.960  51.090  20.020  1.00  0.00            
ATOM   1638  C17 LIG   130      67.740  52.550  15.770  1.00  0.00            
ATOM   1639  C18 LIG   130      67.490  51.360  15.080  1.00  0.00            
ATOM   1640  C19 LIG   130      70.980  49.950  14.850  1.00  0.00            
ATOM   1641  H1  LIG   130      70.090  50.930  18.110  1.00  0.00            
ATOM   1642  I   LIG   131      27.130  33.140  11.010  1.00  0.00            
ATOM   1643  I1  LIG   131      22.490  33.200  11.330  1.00  0.00            
ATOM   1644  I2  LIG   131      30.140  37.440   7.940  1.00  0.00            
ATOM   1645  I3  LIG   131      19.190  37.600   8.680  1.00  0.00            
ATOM   1646  CL  LIG   131      24.720  39.940   9.960  1.00  0.00            
ATOM   1647  CL1 LIG   131      24.170  39.450   3.740  1.00  0.00            
ATOM   1648  CL2 LIG   131      24.520  42.550   8.200  1.00  0.00            
ATOM   1649  CL3 LIG   131      24.240  42.300   5.070  1.00  0.00            
ATOM   1650  O   LIG   131      24.800  34.960   9.990  1.00  0.00            
ATOM   1651  O1  LIG   131      29.530  34.810   9.720  1.00  0.00            
ATOM   1652  O2  LIG   131      20.060  35.000  10.340  1.00  0.00            
ATOM   1653  O3  LIG   131      25.620  36.690   5.290  1.00  0.00            
ATOM   1654  O4  LIG   131      23.350  36.480   5.400  1.00  0.00            
ATOM   1655  C   LIG   131      24.620  37.340   8.430  1.00  0.00            
ATOM   1656  C1  LIG   131      25.930  36.710   8.750  1.00  0.00            
ATOM   1657  C2  LIG   131      23.490  36.760   8.900  1.00  0.00            
ATOM   1658  C3  LIG   131      24.530  38.570   7.630  1.00  0.00            
ATOM   1659  C4  LIG   131      25.940  35.540   9.520  1.00  0.00            
ATOM   1660  C5  LIG   131      23.550  35.530   9.720  1.00  0.00            
ATOM   1661  C6  LIG   131      27.150  37.220   8.310  1.00  0.00            
ATOM   1662  H   LIG   131      27.170  38.130   7.720  1.00  0.00            
ATOM   1663  C7  LIG   131      24.410  38.460   6.240  1.00  0.00            
ATOM   1664  C8  LIG   131      22.160  37.320   8.640  1.00  0.00            
ATOM   1665  C9  LIG   131      27.140  34.910   9.850  1.00  0.00            
ATOM   1666  C10 LIG   131      24.560  39.830   8.230  1.00  0.00            
ATOM   1667  C11 LIG   131      22.430  34.940  10.190  1.00  0.00            
ATOM   1668  C12 LIG   131      28.360  36.590   8.640  1.00  0.00            
ATOM   1669  C13 LIG   131      28.350  35.430   9.410  1.00  0.00            
ATOM   1670  C14 LIG   131      21.030  36.770   9.090  1.00  0.00            
ATOM   1671  C15 LIG   131      24.320  39.620   5.460  1.00  0.00            
ATOM   1672  C16 LIG   131      21.080  35.520   9.920  1.00  0.00            
ATOM   1673  C17 LIG   131      24.480  40.970   7.450  1.00  0.00            
ATOM   1674  C18 LIG   131      24.360  40.870   6.060  1.00  0.00            
ATOM   1675  C19 LIG   131      24.380  37.140   5.620  1.00  0.00            
ATOM   1676  H1  LIG   131      22.080  38.230   8.040  1.00  0.00            
ATOM   1677  I   LIG   132      23.810  57.260  19.200  1.00  0.00            
ATOM   1678  I1  LIG   132      21.120  54.460  21.780  1.00  0.00            
ATOM   1679  I2  LIG   132      28.370  60.410  21.690  1.00  0.00            
ATOM   1680  I3  LIG   132      22.060  53.810  27.780  1.00  0.00            
ATOM   1681  CL  LIG   132      27.440  55.260  25.200  1.00  0.00            
ATOM   1682  CL1 LIG   132      25.550  60.100  28.710  1.00  0.00            
ATOM   1683  CL2 LIG   132      29.010  55.990  27.840  1.00  0.00            
ATOM   1684  CL3 LIG   132      28.060  58.420  29.600  1.00  0.00            
ATOM   1685  O   LIG   132      23.620  56.400  22.210  1.00  0.00            
ATOM   1686  O1  LIG   132      26.300  59.230  19.510  1.00  0.00            
ATOM   1687  O2  LIG   132      20.870  53.530  24.810  1.00  0.00            
ATOM   1688  O3  LIG   132      24.570  60.260  25.370  1.00  0.00            
ATOM   1689  O4  LIG   132      23.070  58.980  26.510  1.00  0.00            
ATOM   1690  C   LIG   132      25.070  57.030  24.580  1.00  0.00            
ATOM   1691  C1  LIG   132      25.420  57.630  23.270  1.00  0.00            
ATOM   1692  C2  LIG   132      24.030  56.160  24.640  1.00  0.00            
ATOM   1693  C3  LIG   132      25.830  57.350  25.810  1.00  0.00            
ATOM   1694  C4  LIG   132      24.670  57.270  22.150  1.00  0.00            
ATOM   1695  C5  LIG   132      23.270  55.820  23.420  1.00  0.00            
ATOM   1696  C6  LIG   132      26.480  58.530  23.100  1.00  0.00            
ATOM   1697  H   LIG   132      27.080  58.820  23.950  1.00  0.00            
ATOM   1698  C7  LIG   132      25.400  58.430  26.590  1.00  0.00            
ATOM   1699  C8  LIG   132      23.620  55.530  25.900  1.00  0.00            
ATOM   1700  C9  LIG   132      24.970  57.810  20.890  1.00  0.00            
ATOM   1701  C10 LIG   132      26.930  56.600  26.190  1.00  0.00            
ATOM   1702  C11 LIG   132      22.220  54.960  23.470  1.00  0.00            
ATOM   1703  C12 LIG   132      26.780  59.060  21.840  1.00  0.00            
ATOM   1704  C13 LIG   132      26.010  58.700  20.730  1.00  0.00            
ATOM   1705  C14 LIG   132      22.590  54.670  25.980  1.00  0.00            
ATOM   1706  C15 LIG   132      26.100  58.750  27.760  1.00  0.00            
ATOM   1707  C16 LIG   132      21.810  54.310  24.750  1.00  0.00            
ATOM   1708  C17 LIG   132      27.620  56.930  27.350  1.00  0.00            
ATOM   1709  C18 LIG   132      27.210  58.000  28.140  1.00  0.00            
ATOM   1710  C19 LIG   132      24.240  59.220  26.180  1.00  0.00            
ATOM   1711  H1  LIG   132      24.160  55.760  26.810  1.00  0.00            
ATOM   1712  I   LIG   133       7.370  74.250  28.400  1.00  0.00            
ATOM   1713  I1  LIG   133       4.140  72.140  25.780  1.00  0.00            
ATOM   1714  I2  LIG   133       6.400  75.350  34.300  1.00  0.00            
ATOM   1715  I3  LIG   133      -1.210  70.390  28.140  1.00  0.00            
ATOM   1716  CL  LIG   133       2.930  70.350  32.680  1.00  0.00            
ATOM   1717  CL1 LIG   133      -1.150  75.000  33.740  1.00  0.00            
ATOM   1718  CL2 LIG   133       0.920  70.150  35.100  1.00  0.00            
ATOM   1719  CL3 LIG   133      -1.130  72.480  35.640  1.00  0.00            
ATOM   1720  O   LIG   133       4.480  73.080  28.810  1.00  0.00            
ATOM   1721  O1  LIG   133       7.830  75.240  31.400  1.00  0.00            
ATOM   1722  O2  LIG   133       1.220  70.940  26.110  1.00  0.00            
ATOM   1723  O3  LIG   133       1.690  75.930  31.950  1.00  0.00            
ATOM   1724  O4  LIG   133       0.160  75.070  30.500  1.00  0.00            
ATOM   1725  C   LIG   133       2.690  72.870  31.020  1.00  0.00            
ATOM   1726  C1  LIG   133       4.030  73.490  31.160  1.00  0.00            
ATOM   1727  C2  LIG   133       2.320  72.390  29.800  1.00  0.00            
ATOM   1728  C3  LIG   133       1.770  72.750  32.160  1.00  0.00            
ATOM   1729  C4  LIG   133       4.850  73.560  30.040  1.00  0.00            
ATOM   1730  C5  LIG   133       3.240  72.490  28.650  1.00  0.00            
ATOM   1731  C6  LIG   133       4.510  74.010  32.370  1.00  0.00            
ATOM   1732  H   LIG   133       3.880  73.970  33.250  1.00  0.00            
ATOM   1733  C7  LIG   133       0.860  73.790  32.400  1.00  0.00            
ATOM   1734  C8  LIG   133       1.020  71.750  29.580  1.00  0.00            
ATOM   1735  C9  LIG   133       6.130  74.150  30.120  1.00  0.00            
ATOM   1736  C10 LIG   133       1.780  71.630  32.990  1.00  0.00            
ATOM   1737  C11 LIG   133       2.890  72.010  27.430  1.00  0.00            
ATOM   1738  C12 LIG   133       5.770  74.590  32.450  1.00  0.00            
ATOM   1739  C13 LIG   133       6.590  74.660  31.320  1.00  0.00            
ATOM   1740  C14 LIG   133       0.640  71.270  28.390  1.00  0.00            
ATOM   1741  C15 LIG   133      -0.030  73.690  33.470  1.00  0.00            
ATOM   1742  C16 LIG   133       1.550  71.370  27.210  1.00  0.00            
ATOM   1743  C17 LIG   133       0.900  71.550  34.060  1.00  0.00            
ATOM   1744  C18 LIG   133      -0.010  72.580  34.310  1.00  0.00            
ATOM   1745  C19 LIG   133       0.850  74.960  31.520  1.00  0.00            
ATOM   1746  H1  LIG   133       0.330  71.660  30.420  1.00  0.00            
ATOM   1747  I   LIG   134      15.900  45.620  33.460  1.00  0.00            
ATOM   1748  I1  LIG   134      20.360  46.890  33.040  1.00  0.00            
ATOM   1749  I2  LIG   134      12.540  44.270  28.580  1.00  0.00            
ATOM   1750  I3  LIG   134      23.050  47.250  27.570  1.00  0.00            
ATOM   1751  CL  LIG   134      18.570  43.080  27.160  1.00  0.00            
ATOM   1752  CL1 LIG   134      16.950  48.080  23.740  1.00  0.00            
ATOM   1753  CL2 LIG   134      18.460  42.850  24.020  1.00  0.00            
ATOM   1754  CL3 LIG   134      17.640  45.360  22.300  1.00  0.00            
ATOM   1755  O   LIG   134      17.950  46.040  31.120  1.00  0.00            
ATOM   1756  O1  LIG   134      13.420  44.760  31.650  1.00  0.00            
ATOM   1757  O2  LIG   134      22.510  47.340  30.730  1.00  0.00            
ATOM   1758  O3  LIG   134      15.800  48.140  27.030  1.00  0.00            
ATOM   1759  O4  LIG   134      17.930  48.930  26.990  1.00  0.00            
ATOM   1760  C   LIG   134      17.860  45.800  28.280  1.00  0.00            
ATOM   1761  C1  LIG   134      16.670  45.510  29.140  1.00  0.00            
ATOM   1762  C2  LIG   134      19.010  46.180  28.890  1.00  0.00            
ATOM   1763  C3  LIG   134      17.810  45.660  26.820  1.00  0.00            
ATOM   1764  C4  LIG   134      16.790  45.650  30.520  1.00  0.00            
ATOM   1765  C5  LIG   134      19.080  46.310  30.360  1.00  0.00            
ATOM   1766  C6  LIG   134      15.440  45.110  28.610  1.00  0.00            
ATOM   1767  H   LIG   134      15.320  44.990  27.540  1.00  0.00            
ATOM   1768  C7  LIG   134      17.450  46.770  26.060  1.00  0.00            
ATOM   1769  C8  LIG   134      20.230  46.470  28.120  1.00  0.00            
ATOM   1770  C9  LIG   134      15.700  45.400  31.360  1.00  0.00            
ATOM   1771  C10 LIG   134      18.120  44.450  26.190  1.00  0.00            
ATOM   1772  C11 LIG   134      20.230  46.690  30.980  1.00  0.00            
ATOM   1773  C12 LIG   134      14.350  44.860  29.450  1.00  0.00            
ATOM   1774  C13 LIG   134      14.490  45.000  30.830  1.00  0.00            
ATOM   1775  C14 LIG   134      21.370  46.850  28.700  1.00  0.00            
ATOM   1776  C15 LIG   134      17.400  46.670  24.660  1.00  0.00            
ATOM   1777  C16 LIG   134      21.460  46.990  30.190  1.00  0.00            
ATOM   1778  C17 LIG   134      18.060  44.360  24.810  1.00  0.00            
ATOM   1779  C18 LIG   134      17.710  45.470  24.040  1.00  0.00            
ATOM   1780  C19 LIG   134      17.120  48.040  26.720  1.00  0.00            
ATOM   1781  H1  LIG   134      20.200  46.380  27.040  1.00  0.00            
ATOM   1782  I   LIG   135       2.640  23.080  34.560  1.00  0.00            
ATOM   1783  I1  LIG   135       1.540  27.550  33.880  1.00  0.00            
ATOM   1784  I2  LIG   135       3.480  19.300  29.880  1.00  0.00            
ATOM   1785  I3  LIG   135       0.890  29.840  28.260  1.00  0.00            
ATOM   1786  CL  LIG   135       4.820  25.130  27.910  1.00  0.00            
ATOM   1787  CL1 LIG   135      -0.490  23.510  24.990  1.00  0.00            
ATOM   1788  CL2 LIG   135       4.810  24.780  24.780  1.00  0.00            
ATOM   1789  CL3 LIG   135       2.140  23.960  23.310  1.00  0.00            
ATOM   1790  O   LIG   135       2.140  24.970  32.110  1.00  0.00            
ATOM   1791  O1  LIG   135       3.250  20.420  32.900  1.00  0.00            
ATOM   1792  O2  LIG   135       1.020  29.540  31.450  1.00  0.00            
ATOM   1793  O3  LIG   135      -0.350  22.620  28.350  1.00  0.00            
ATOM   1794  O4  LIG   135      -1.050  24.780  28.200  1.00  0.00            
ATOM   1795  C   LIG   135       2.170  24.650  29.270  1.00  0.00            
ATOM   1796  C1  LIG   135       2.460  23.520  30.190  1.00  0.00            
ATOM   1797  C2  LIG   135       1.880  25.860  29.810  1.00  0.00            
ATOM   1798  C3  LIG   135       2.190  24.480  27.810  1.00  0.00            
ATOM   1799  C4  LIG   135       2.430  23.740  31.570  1.00  0.00            
ATOM   1800  C5  LIG   135       1.860  26.050  31.280  1.00  0.00            
ATOM   1801  C6  LIG   135       2.770  22.230  29.740  1.00  0.00            
ATOM   1802  H   LIG   135       2.800  22.030  28.680  1.00  0.00            
ATOM   1803  C7  LIG   135       1.010  24.120  27.160  1.00  0.00            
ATOM   1804  C8  LIG   135       1.580  27.030  28.970  1.00  0.00            
ATOM   1805  C9  LIG   135       2.700  22.710  32.480  1.00  0.00            
ATOM   1806  C10 LIG   135       3.360  24.690  27.080  1.00  0.00            
ATOM   1807  C11 LIG   135       1.580  27.250  31.830  1.00  0.00            
ATOM   1808  C12 LIG   135       3.030  21.190  30.640  1.00  0.00            
ATOM   1809  C13 LIG   135       3.000  21.440  32.020  1.00  0.00            
ATOM   1810  C14 LIG   135       1.300  28.230  29.490  1.00  0.00            
ATOM   1811  C15 LIG   135       1.000  23.960  25.770  1.00  0.00            
ATOM   1812  C16 LIG   135       1.280  28.440  30.970  1.00  0.00            
ATOM   1813  C17 LIG   135       3.340  24.520  25.700  1.00  0.00            
ATOM   1814  C18 LIG   135       2.170  24.160  25.040  1.00  0.00            
ATOM   1815  C19 LIG   135      -0.220  23.910  27.940  1.00  0.00            
ATOM   1816  H1  LIG   135       1.600  26.920  27.890  1.00  0.00            
ATOM   1817  OW  SOL   136       2.300   6.280   1.130  1.00  0.00            
ATOM   1818  HW1 SOL   136       1.370   6.260   1.500  1.00  0.00            
ATOM   1819  HW2 SOL   136       2.310   5.890   0.210  1.00  0.00            
ATOM   1820  OW  SOL   137       2.250   2.750   9.960  1.00  0.00            
ATOM   1821  HW1 SOL   137       2.600   2.580  10.880  1.00  0.00            
ATOM   1822  HW2 SOL   137       1.370   2.300   9.840  1.00  0.00            
ATOM   1823  OW  SOL   138       0.190   3.680   6.470  1.00  0.00            
ATOM   1824  HW1 SOL   138      -0.630   4.110   6.860  1.00  0.00            
ATOM   1825  HW2 SOL   138      -0.090   2.950   5.840  1.00  0.00            
ATOM   1826  OW  SOL   139       5.690  12.750  11.650  1.00  0.00            
ATOM   1827  HW1 SOL   139       4.760  12.680  11.280  1.00  0.00            
ATOM   1828  HW2 SOL   139       5.800  13.640  12.090  1.00  0.00            
ATOM   1829  OW  SOL   140      15.550  15.110   7.030  1.00  0.00            
ATOM   1830  HW1 SOL   140      14.980  14.950   7.840  1.00  0.00            
ATOM   1831  HW2 SOL   140      14.960  15.210   6.230  1.00  0.00            
ATOM   1832  OW  SOL   141      11.350   7.030   7.170  1.00  0.00            
ATOM   1833  HW1 SOL   141      11.920   7.810   6.920  1.00  0.00            
ATOM   1834  HW2 SOL   141      10.750   7.290   7.930  1.00  0.00            
ATOM   1835  OW  SOL   142      17.550   6.070   2.310  1.00  0.00            
ATOM   1836  HW1 SOL   142      17.430   5.940   1.320  1.00  0.00            
ATOM   1837  HW2 SOL   142      17.250   5.260   2.800  1.00  0.00            
ATOM   1838  OW  SOL   143       7.680  11.440  10.230  1.00  0.00            
ATOM   1839  HW1 SOL   143       6.900  11.610  10.830  1.00  0.00            
ATOM   1840  HW2 SOL   143       8.020  12.310   9.870  1.00  0.00            
ATOM   1841  OW  SOL   144       8.500   7.980  18.230  1.00  0.00            
ATOM   1842  HW1 SOL   144       8.460   8.740  18.880  1.00  0.00            
ATOM   1843  HW2 SOL   144       8.720   8.340  17.320  1.00  0.00            
ATOM   1844  OW  SOL   145       6.850  10.120   6.650  1.00  0.00            
ATOM   1845  HW1 SOL   145       7.540   9.960   7.350  1.00  0.00            
ATOM   1846  HW2 SOL   145       6.120  10.690   7.030  1.00  0.00            
ATOM   1847  OW  SOL   146       6.860  11.610  18.030  1.00  0.00            
ATOM   1848  HW1 SOL   146       7.460  12.400  18.170  1.00  0.00            
ATOM   1849  HW2 SOL   146       6.000  11.920  17.620  1.00  0.00            
ATOM   1850  OW  SOL   147       3.350  14.350  10.610  1.00  0.00            
ATOM   1851  HW1 SOL   147       2.570  14.040  10.080  1.00  0.00            
ATOM   1852  HW2 SOL   147       3.930  14.930  10.040  1.00  0.00            
ATOM   1853  OW  SOL   148      14.600  15.050  13.390  1.00  0.00            
ATOM   1854  HW1 SOL   148      14.840  15.990  13.650  1.00  0.00            
ATOM   1855  HW2 SOL   148      14.440  14.510  14.210  1.00  0.00            
ATOM   1856  OW  SOL   149       4.380   3.920  14.990  1.00  0.00            
ATOM   1857  HW1 SOL   149       5.200   3.360  15.080  1.00  0.00            
ATOM   1858  HW2 SOL   149       3.570   3.340  15.030  1.00  0.00            
ATOM   1859  OW  SOL   150      16.030   4.470   7.370  1.00  0.00            
ATOM   1860  HW1 SOL   150      15.290   4.930   6.870  1.00  0.00            
ATOM   1861  HW2 SOL   150      16.540   5.150   7.900  1.00  0.00            
ATOM   1862  OW  SOL   151       2.310  17.130   4.830  1.00  0.00            
ATOM   1863  HW1 SOL   151       2.650  17.900   5.370  1.00  0.00            
ATOM   1864  HW2 SOL   151       2.750  17.130   3.930  1.00  0.00            
ATOM   1865  OW  SOL   152      11.270  13.410  16.900  1.00  0.00            
ATOM   1866  HW1 SOL   152      11.740  13.410  17.780  1.00  0.00            
ATOM   1867  HW2 SOL   152      10.790  12.540  16.790  1.00  0.00            
ATOM   1868  OW  SOL   153       2.300  14.340   5.380  1.00  0.00            
ATOM   1869  HW1 SOL   153       2.040  15.300   5.380  1.00  0.00            
ATOM   1870  HW2 SOL   153       1.590  13.800   5.830  1.00  0.00            
ATOM   1871  OW  SOL   154       2.400  10.910   8.860  1.00  0.00            
ATOM   1872  HW1 SOL   154       2.540  10.070   9.380  1.00  0.00            
ATOM   1873  HW2 SOL   154       1.850  11.550   9.410  1.00  0.00            
ATOM   1874  OW  SOL   155       6.200  17.860  14.390  1.00  0.00            
ATOM   1875  HW1 SOL   155       5.280  17.690  14.740  1.00  0.00            
ATOM   1876  HW2 SOL   155       6.480  18.780  14.650  1.00  0.00            
ATOM   1877  OW  SOL   156       6.060   9.640   1.230  1.00  0.00            
ATOM   1878  HW1 SOL   156       6.130  10.480   0.690  1.00  0.00            
ATOM   1879  HW2 SOL   156       6.520   9.770   2.110  1.00  0.00            
ATOM   1880  OW  SOL   157      15.940   1.140  14.800  1.00  0.00            
ATOM   1881  HW1 SOL   157      15.760   1.810  14.080  1.00  0.00            
ATOM   1882  HW2 SOL   157      15.910   1.600  15.690  1.00  0.00            
ATOM   1883  OW  SOL   158       1.220   6.430   5.630  1.00  0.00            
ATOM   1884  HW1 SOL   158       0.770   5.550   5.800  1.00  0.00            
ATOM   1885  HW2 SOL   158       1.210   6.970   6.470  1.00  0.00            
ATOM   1886  OW  SOL   159      18.420  17.670   3.590  1.00  0.00            
ATOM   1887  HW1 SOL   159      18.960  17.380   4.390  1.00  0.00            
ATOM   1888  HW2 SOL   159      18.720  18.570   3.300  1.00  0.00            
ATOM   1889  OW  SOL   160       0.270  15.960   1.170  1.00  0.00            
ATOM   1890  HW1 SOL   160       0.080  15.000   1.380  1.00  0.00            
ATOM   1891  HW2 SOL   160      -0.060  16.540   1.920  1.00  0.00            
ATOM   1892  OW  SOL   161      16.890   9.220   6.120  1.00  0.00            
ATOM   1893  HW1 SOL   161      17.840   8.930   6.200  1.00  0.00            
ATOM   1894  HW2 SOL   161      16.810   9.870   5.370  1.00  0.00            
ATOM   1895  OW  SOL   162       1.130   7.370  15.970  1.00  0.00            
ATOM   1896  HW1 SOL   162       2.010   7.240  16.420  1.00  0.00            
ATOM   1897  HW2 SOL   162       1.000   8.340  15.750  1.00  0.00            
ATOM   1898  OW  SOL   163       6.130  13.650   7.260  1.00  0.00            
ATOM   1899  HW1 SOL   163       5.640  12.780   7.350  1.00  0.00            
ATOM   1900  HW2 SOL   163       5.900  14.080   6.390  1.00  0.00            
ATOM   1901  OW  SOL   164      12.930  12.280  14.230  1.00  0.00            
ATOM   1902  HW1 SOL   164      13.300  11.550  13.650  1.00  0.00            
ATOM   1903  HW2 SOL   164      13.450  12.330  15.080  1.00  0.00            
ATOM   1904  OW  SOL   165       8.090   0.040   5.020  1.00  0.00            
ATOM   1905  HW1 SOL   165       8.490   0.950   4.930  1.00  0.00            
ATOM   1906  HW2 SOL   165       7.090   0.120   5.080  1.00  0.00            
ATOM   1907  OW  SOL   166       1.970   9.760  12.640  1.00  0.00            
ATOM   1908  HW1 SOL   166       2.860   9.310  12.500  1.00  0.00            
ATOM   1909  HW2 SOL   166       1.240   9.110  12.450  1.00  0.00            
ATOM   1910  OW  SOL   167      15.250   9.990   1.900  1.00  0.00            
ATOM   1911  HW1 SOL   167      14.620   9.230   2.030  1.00  0.00            
ATOM   1912  HW2 SOL   167      15.730  10.170   2.760  1.00  0.00            
ATOM   1913  OW  SOL   168      11.870  17.920  16.160  1.00  0.00            
ATOM   1914  HW1 SOL   168      12.110  18.520  15.400  1.00  0.00            
ATOM   1915  HW2 SOL   168      11.940  16.970  15.860  1.00  0.00            
ATOM   1916  OW  SOL   169      14.660  14.170   9.530  1.00  0.00            
ATOM   1917  HW1 SOL   169      14.070  14.230  10.330  1.00  0.00            
ATOM   1918  HW2 SOL   169      14.510  13.290   9.070  1.00  0.00            
ATOM   1919  OW  SOL   170      16.670  17.140   5.720  1.00  0.00            
ATOM   1920  HW1 SOL   170      16.260  16.910   4.840  1.00  0.00            
ATOM   1921  HW2 SOL   170      16.490  16.400   6.370  1.00  0.00            
ATOM   1922  OW  SOL   171       5.980   7.290   2.700  1.00  0.00            
ATOM   1923  HW1 SOL   171       6.220   7.980   2.020  1.00  0.00            
ATOM   1924  HW2 SOL   171       5.200   7.620   3.240  1.00  0.00            
ATOM   1925  OW  SOL   172      12.810   3.450   9.440  1.00  0.00            
ATOM   1926  HW1 SOL   172      11.950   2.950   9.310  1.00  0.00            
ATOM   1927  HW2 SOL   172      13.430   2.910  10.000  1.00  0.00            
ATOM   1928  OW  SOL   173      15.760  16.620   3.070  1.00  0.00            
ATOM   1929  HW1 SOL   173      16.650  17.080   3.100  1.00  0.00            
ATOM   1930  HW2 SOL   173      15.550  16.380   2.120  1.00  0.00            
ATOM   1931  OW  SOL   174       8.070   6.050  14.650  1.00  0.00            
ATOM   1932  HW1 SOL   174       7.600   6.020  15.540  1.00  0.00            
ATOM   1933  HW2 SOL   174       7.560   5.500  13.990  1.00  0.00            
ATOM   1934  OW  SOL   175      13.940   4.690  16.740  1.00  0.00            
ATOM   1935  HW1 SOL   175      13.740   5.120  17.620  1.00  0.00            
ATOM   1936  HW2 SOL   175      14.720   4.070  16.830  1.00  0.00            
ATOM   1937  OW  SOL   176       9.730   8.900  15.720  1.00  0.00            
ATOM   1938  HW1 SOL   176      10.190   8.060  15.430  1.00  0.00            
ATOM   1939  HW2 SOL   176       9.170   9.240  14.970  1.00  0.00            
ATOM   1940  OW  SOL   177       9.910   4.100  12.420  1.00  0.00            
ATOM   1941  HW1 SOL   177       9.140   4.440  12.960  1.00  0.00            
ATOM   1942  HW2 SOL   177       9.570   3.590  11.630  1.00  0.00            
ATOM   1943  OW  SOL   178      10.410   7.010   4.290  1.00  0.00            
ATOM   1944  HW1 SOL   178      10.670   6.970   5.250  1.00  0.00            
ATOM   1945  HW2 SOL   178       9.560   6.500   4.150  1.00  0.00            
ATOM   1946  OW  SOL   179       0.760   8.110   7.890  1.00  0.00            
ATOM   1947  HW1 SOL   179       1.750   7.990   7.980  1.00  0.00            
ATOM   1948  HW2 SOL   179       0.520   9.060   8.100  1.00  0.00            
ATOM   1949  OW  SOL   180       1.300  18.210  15.710  1.00  0.00            
ATOM   1950  HW1 SOL   180       1.200  18.060  16.700  1.00  0.00            
ATOM   1951  HW2 SOL   180       0.440  18.570  15.350  1.00  0.00            
ATOM   1952  OW  SOL   181       8.650   3.480   1.950  1.00  0.00            
ATOM   1953  HW1 SOL   181       9.240   4.110   1.460  1.00  0.00            
ATOM   1954  HW2 SOL   181       8.840   2.540   1.660  1.00  0.00            
ATOM   1955  OW  SOL   182      17.190   5.850  18.310  1.00  0.00            
ATOM   1956  HW1 SOL   182      16.930   6.740  17.950  1.00  0.00            
ATOM   1957  HW2 SOL   182      17.170   5.170  17.580  1.00  0.00            
ATOM   1958  OW  SOL   183      13.620  11.440   5.450  1.00  0.00            
ATOM   1959  HW1 SOL   183      14.450  11.150   4.970  1.00  0.00            
ATOM   1960  HW2 SOL   183      13.130  12.110   4.890  1.00  0.00            
ATOM   1961  OW  SOL   184       5.500   1.960   8.850  1.00  0.00            
ATOM   1962  HW1 SOL   184       5.450   1.910   9.850  1.00  0.00            
ATOM   1963  HW2 SOL   184       5.520   2.920   8.560  1.00  0.00            
ATOM   1964  OW  SOL   185      10.080  14.560   4.770  1.00  0.00            
ATOM   1965  HW1 SOL   185       9.620  15.280   4.250  1.00  0.00            
ATOM   1966  HW2 SOL   185      10.040  14.760   5.750  1.00  0.00            
ATOM   1967  OW  SOL   186       3.510  18.010   8.530  1.00  0.00            
ATOM   1968  HW1 SOL   186       4.010  17.150   8.590  1.00  0.00            
ATOM   1969  HW2 SOL   186       4.160  18.780   8.500  1.00  0.00            
ATOM   1970  OW  SOL   187      17.950  10.660   8.730  1.00  0.00            
ATOM   1971  HW1 SOL   187      17.330  10.510   7.970  1.00  0.00            
ATOM   1972  HW2 SOL   187      17.430  10.770   9.580  1.00  0.00            
ATOM   1973  OW  SOL   188      12.270  15.500  15.060  1.00  0.00            
ATOM   1974  HW1 SOL   188      12.330  14.730  15.700  1.00  0.00            
ATOM   1975  HW2 SOL   188      11.750  15.240  14.260  1.00  0.00            
ATOM   1976  OW  SOL   189       3.210   9.430   2.420  1.00  0.00            
ATOM   1977  HW1 SOL   189       4.030   9.820   2.000  1.00  0.00            
ATOM   1978  HW2 SOL   189       2.940   8.610   1.930  1.00  0.00            
ATOM   1979  OW  SOL   190      14.580   7.350   7.280  1.00  0.00            
ATOM   1980  HW1 SOL   190      14.530   6.700   8.030  1.00  0.00            
ATOM   1981  HW2 SOL   190      15.380   7.940   7.410  1.00  0.00            
ATOM   1982  OW  SOL   191       4.610  12.660  17.270  1.00  0.00            
ATOM   1983  HW1 SOL   191       4.110  12.670  16.410  1.00  0.00            
ATOM   1984  HW2 SOL   191       3.980  12.480  18.030  1.00  0.00            
ATOM   1985  OW  SOL   192      11.110  17.760   2.370  1.00  0.00            
ATOM   1986  HW1 SOL   192      10.510  17.140   2.870  1.00  0.00            
ATOM   1987  HW2 SOL   192      11.420  17.320   1.520  1.00  0.00            
ATOM   1988  OW  SOL   193       2.020   2.850  14.980  1.00  0.00            
ATOM   1989  HW1 SOL   193       1.220   3.450  14.850  1.00  0.00            
ATOM   1990  HW2 SOL   193       1.920   2.360  15.840  1.00  0.00            
ATOM   1991  OW  SOL   194      16.320  13.770   0.810  1.00  0.00            
ATOM   1992  HW1 SOL   194      16.000  14.710   0.710  1.00  0.00            
ATOM   1993  HW2 SOL   194      15.560  13.140   0.690  1.00  0.00            
ATOM   1994  OW  SOL   195       4.640  17.430   3.230  1.00  0.00            
ATOM   1995  HW1 SOL   195       4.970  17.820   4.090  1.00  0.00            
ATOM   1996  HW2 SOL   195       5.400  17.360   2.580  1.00  0.00            
ATOM   1997  OW  SOL   196      14.000   1.070   4.260  1.00  0.00            
ATOM   1998  HW1 SOL   196      13.760   0.700   3.360  1.00  0.00            
ATOM   1999  HW2 SOL   196      14.990   1.230   4.300  1.00  0.00            
ATOM   2000  OW  SOL   197       2.490  17.850  12.410  1.00  0.00            
ATOM   2001  HW1 SOL   197       3.060  17.200  12.910  1.00  0.00            
ATOM   2002  HW2 SOL   197       2.330  17.520  11.480  1.00  0.00            
ATOM   2003  OW  SOL   198       9.400  16.980   9.040  1.00  0.00            
ATOM   2004  HW1 SOL   198      10.200  16.410   9.250  1.00  0.00            
ATOM   2005  HW2 SOL   198       8.910  16.580   8.270  1.00  0.00            
ATOM   2006  OW  SOL   199      15.470   2.220  17.290  1.00  0.00            
ATOM   2007  HW1 SOL   199      15.420   2.590  18.210  1.00  0.00            
ATOM   2008  HW2 SOL   199      14.750   1.530  17.170  1.00  0.00            
ATOM   2009  OW  SOL   200       6.140   1.220   1.170  1.00  0.00            
ATOM   2010  HW1 SOL   200       7.120   1.000   1.240  1.00  0.00            
ATOM   2011  HW2 SOL   200       5.830   1.050   0.240  1.00  0.00            
ATOM   2012  OW  SOL   201       7.810   2.640  17.490  1.00  0.00            
ATOM   2013  HW1 SOL   201       8.480   2.030  17.920  1.00  0.00            
ATOM   2014  HW2 SOL   201       7.080   2.830  18.140  1.00  0.00            
ATOM   2015  OW  SOL   202       8.880  15.140  11.950  1.00  0.00            
ATOM   2016  HW1 SOL   202       8.650  14.890  11.010  1.00  0.00            
ATOM   2017  HW2 SOL   202       9.490  14.450  12.340  1.00  0.00            
ATOM   2018  OW  SOL   203      13.510   5.900  14.330  1.00  0.00            
ATOM   2019  HW1 SOL   203      13.790   5.470  15.180  1.00  0.00            
ATOM   2020  HW2 SOL   203      13.760   6.860  14.340  1.00  0.00            
ATOM   2021  OW  SOL   204       8.030  14.020   9.240  1.00  0.00            
ATOM   2022  HW1 SOL   204       8.930  14.160   8.820  1.00  0.00            
ATOM   2023  HW2 SOL   204       7.320  14.040   8.530  1.00  0.00            
ATOM   2024  OW  SOL   205       9.220   5.030   8.990  1.00  0.00            
ATOM   2025  HW1 SOL   205       8.970   4.940   8.030  1.00  0.00            
ATOM   2026  HW2 SOL   205       9.700   4.210   9.300  1.00  0.00            
ATOM   2027  OW  SOL   206       5.390   0.640   5.120  1.00  0.00            
ATOM   2028  HW1 SOL   206       4.580   0.650   5.700  1.00  0.00            
ATOM   2029  HW2 SOL   206       5.420   1.470   4.570  1.00  0.00            
ATOM   2030  OW  SOL   207      14.340  11.880   0.410  1.00  0.00            
ATOM   2031  HW1 SOL   207      14.660  11.120   0.980  1.00  0.00            
ATOM   2032  HW2 SOL   207      13.420  12.150   0.710  1.00  0.00            
ATOM   2033  OW  SOL   208       2.970   0.350   1.710  1.00  0.00            
ATOM   2034  HW1 SOL   208       3.460   1.190   1.500  1.00  0.00            
ATOM   2035  HW2 SOL   208       3.590  -0.300   2.160  1.00  0.00            
ATOM   2036  OW  SOL   209       9.350   2.360   4.800  1.00  0.00            
ATOM   2037  HW1 SOL   209       8.870   2.770   4.020  1.00  0.00            
ATOM   2038  HW2 SOL   209      10.340   2.340   4.610  1.00  0.00            
ATOM   2039  OW  SOL   210      10.760   6.830  14.640  1.00  0.00            
ATOM   2040  HW1 SOL   210       9.960   6.220  14.670  1.00  0.00            
ATOM   2041  HW2 SOL   210      11.570   6.300  14.400  1.00  0.00            
ATOM   2042  OW  SOL   211      12.270  15.700   7.930  1.00  0.00            
ATOM   2043  HW1 SOL   211      12.480  16.440   7.280  1.00  0.00            
ATOM   2044  HW2 SOL   211      12.950  15.700   8.660  1.00  0.00            
ATOM   2045  OW  SOL   212       4.590  11.520   7.410  1.00  0.00            
ATOM   2046  HW1 SOL   212       3.880  11.250   8.060  1.00  0.00            
ATOM   2047  HW2 SOL   212       4.330  11.240   6.480  1.00  0.00            
ATOM   2048  OW  SOL   213      12.710  17.970   5.910  1.00  0.00            
ATOM   2049  HW1 SOL   213      13.150  18.610   5.270  1.00  0.00            
ATOM   2050  HW2 SOL   213      12.210  18.490   6.610  1.00  0.00            
ATOM   2051  OW  SOL   214      10.320   5.490   0.160  1.00  0.00            
ATOM   2052  HW1 SOL   214       9.910   6.310  -0.230  1.00  0.00            
ATOM   2053  HW2 SOL   214      10.960   5.750   0.890  1.00  0.00            
ATOM   2054  OW  SOL   215       0.780   5.560  13.860  1.00  0.00            
ATOM   2055  HW1 SOL   215       1.700   5.550  13.450  1.00  0.00            
ATOM   2056  HW2 SOL   215       0.720   6.300  14.530  1.00  0.00            
ATOM   2057  OW  SOL   216       5.610   2.220  11.470  1.00  0.00            
ATOM   2058  HW1 SOL   216       5.990   1.380  11.840  1.00  0.00            
ATOM   2059  HW2 SOL   216       4.730   2.410  11.910  1.00  0.00            
ATOM   2060  OW  SOL   217       8.660   4.540   6.420  1.00  0.00            
ATOM   2061  HW1 SOL   217       8.340   5.260   5.800  1.00  0.00            
ATOM   2062  HW2 SOL   217       8.900   3.730   5.890  1.00  0.00            
ATOM   2063  OW  SOL   218      10.170   0.390   7.530  1.00  0.00            
ATOM   2064  HW1 SOL   218       9.450   0.440   6.840  1.00  0.00            
ATOM   2065  HW2 SOL   218       9.930  -0.300   8.220  1.00  0.00            
ATOM   2066  OW  SOL   219      14.290  11.730   8.670  1.00  0.00            
ATOM   2067  HW1 SOL   219      13.740  10.890   8.600  1.00  0.00            
ATOM   2068  HW2 SOL   219      14.550  12.020   7.750  1.00  0.00            
ATOM   2069  OW  SOL   220      14.660   5.900   9.920  1.00  0.00            
ATOM   2070  HW1 SOL   220      14.360   4.950   9.990  1.00  0.00            
ATOM   2071  HW2 SOL   220      15.390   6.060  10.580  1.00  0.00            
ATOM   2072  OW  SOL   221      18.570   8.330   3.770  1.00  0.00            
ATOM   2073  HW1 SOL   221      18.990   7.690   4.410  1.00  0.00            
ATOM   2074  HW2 SOL   221      18.190   7.820   2.990  1.00  0.00            
ATOM   2075  OW  SOL   222       4.880  13.850   1.740  1.00  0.00            
ATOM   2076  HW1 SOL   222       4.010  13.700   2.210  1.00  0.00            
ATOM   2077  HW2 SOL   222       4.710  14.110   0.790  1.00  0.00            
ATOM   2078  OW  SOL   223      16.640  12.800   6.570  1.00  0.00            
ATOM   2079  HW1 SOL   223      17.630  12.880   6.710  1.00  0.00            
ATOM   2080  HW2 SOL   223      16.190  13.640   6.880  1.00  0.00            
ATOM   2081  OW  SOL   224      13.900   5.750   0.780  1.00  0.00            
ATOM   2082  HW1 SOL   224      13.360   5.540   1.590  1.00  0.00            
ATOM   2083  HW2 SOL   224      14.810   5.340   0.870  1.00  0.00            
ATOM   2084  OW  SOL   225       5.270   2.560   3.280  1.00  0.00            
ATOM   2085  HW1 SOL   225       5.540   1.970   2.530  1.00  0.00            
ATOM   2086  HW2 SOL   225       5.270   3.510   2.970  1.00  0.00            
ATOM   2087  OW  SOL   226      17.540  12.230  15.880  1.00  0.00            
ATOM   2088  HW1 SOL   226      18.450  11.840  15.750  1.00  0.00            
ATOM   2089  HW2 SOL   226      17.620  13.190  16.120  1.00  0.00            
ATOM   2090  OW  SOL   227      10.640  13.470  13.400  1.00  0.00            
ATOM   2091  HW1 SOL   227       9.840  13.240  13.950  1.00  0.00            
ATOM   2092  HW2 SOL   227      11.470  13.210  13.890  1.00  0.00            
ATOM   2093  OW  SOL   228      15.920  16.290  16.250  1.00  0.00            
ATOM   2094  HW1 SOL   228      16.190  16.630  15.350  1.00  0.00            
ATOM   2095  HW2 SOL   228      16.710  15.910  16.710  1.00  0.00            
ATOM   2096  OW  SOL   229      11.110  11.950  11.000  1.00  0.00            
ATOM   2097  HW1 SOL   229      10.710  12.390  11.810  1.00  0.00            
ATOM   2098  HW2 SOL   229      10.700  12.320  10.170  1.00  0.00            
ATOM   2099  OW  SOL   230      16.380  10.990  10.790  1.00  0.00            
ATOM   2100  HW1 SOL   230      16.430  11.800  11.380  1.00  0.00            
ATOM   2101  HW2 SOL   230      15.520  11.010  10.280  1.00  0.00            
ATOM   2102  OW  SOL   231       9.150   0.890  14.020  1.00  0.00            
ATOM   2103  HW1 SOL   231       9.400   0.690  13.070  1.00  0.00            
ATOM   2104  HW2 SOL   231       9.870   1.450  14.440  1.00  0.00            
ATOM   2105  OW  SOL   232       9.800  11.160  17.190  1.00  0.00            
ATOM   2106  HW1 SOL   232       8.810  11.220  17.290  1.00  0.00            
ATOM   2107  HW2 SOL   232      10.030  10.360  16.630  1.00  0.00            
ATOM   2108  OW  SOL   233       7.050  10.500   3.680  1.00  0.00            
ATOM   2109  HW1 SOL   233       6.910  10.570   4.670  1.00  0.00            
ATOM   2110  HW2 SOL   233       7.890   9.990   3.500  1.00  0.00            
ATOM   2111  OW  SOL   234       4.100   8.130  12.510  1.00  0.00            
ATOM   2112  HW1 SOL   234       4.960   8.250  13.010  1.00  0.00            
ATOM   2113  HW2 SOL   234       3.680   7.260  12.780  1.00  0.00            
ATOM   2114  OW  SOL   235      12.740   3.860  12.620  1.00  0.00            
ATOM   2115  HW1 SOL   235      12.950   4.600  13.260  1.00  0.00            
ATOM   2116  HW2 SOL   235      11.850   4.030  12.190  1.00  0.00            
ATOM   2117  OW  SOL   236       0.640  15.640  13.310  1.00  0.00            
ATOM   2118  HW1 SOL   236       0.180  16.460  12.970  1.00  0.00            
ATOM   2119  HW2 SOL   236       1.620  15.830  13.400  1.00  0.00            
ATOM   2120  OW  SOL   237       3.670  11.000   5.010  1.00  0.00            
ATOM   2121  HW1 SOL   237       3.600  11.830   4.450  1.00  0.00            
ATOM   2122  HW2 SOL   237       3.710  10.200   4.410  1.00  0.00            
ATOM   2123  OW  SOL   238       5.660   5.370   8.650  1.00  0.00            
ATOM   2124  HW1 SOL   238       5.780   6.030   7.910  1.00  0.00            
ATOM   2125  HW2 SOL   238       6.120   5.710   9.480  1.00  0.00            
ATOM   2126  OW  SOL   239      12.520  13.480   3.880  1.00  0.00            
ATOM   2127  HW1 SOL   239      13.020  14.250   4.280  1.00  0.00            
ATOM   2128  HW2 SOL   239      11.570  13.500   4.200  1.00  0.00            
ATOM   2129  OW  SOL   240      12.720  14.450  11.420  1.00  0.00            
ATOM   2130  HW1 SOL   240      13.190  14.580  12.290  1.00  0.00            
ATOM   2131  HW2 SOL   240      12.060  13.710  11.510  1.00  0.00            
ATOM   2132  OW  SOL   241      15.820   6.390   4.720  1.00  0.00            
ATOM   2133  HW1 SOL   241      15.510   7.000   5.450  1.00  0.00            
ATOM   2134  HW2 SOL   241      16.320   6.910   4.030  1.00  0.00            
ATOM   2135  OW  SOL   242       3.540  15.100  13.290  1.00  0.00            
ATOM   2136  HW1 SOL   242       3.330  14.660  12.420  1.00  0.00            
ATOM   2137  HW2 SOL   242       4.510  15.360  13.320  1.00  0.00            
ATOM   2138  OW  SOL   243       4.020   7.510  15.980  1.00  0.00            
ATOM   2139  HW1 SOL   243       4.700   8.060  15.510  1.00  0.00            
ATOM   2140  HW2 SOL   243       4.420   6.630  16.250  1.00  0.00            
ATOM   2141  OW  SOL   244      15.870   7.790  16.700  1.00  0.00            
ATOM   2142  HW1 SOL   244      14.950   8.170  16.650  1.00  0.00            
ATOM   2143  HW2 SOL   244      16.470   8.260  16.050  1.00  0.00            
ATOM   2144  OW  SOL   245      10.130   1.050  17.700  1.00  0.00            
ATOM   2145  HW1 SOL   245      10.190   1.900  17.180  1.00  0.00            
ATOM   2146  HW2 SOL   245      10.450   0.290  17.130  1.00  0.00            
ATOM   2147  OW  SOL   246       5.040   0.500  17.400  1.00  0.00            
ATOM   2148  HW1 SOL   246       4.620  -0.070  16.700  1.00  0.00            
ATOM   2149  HW2 SOL   246       4.380   1.190  17.720  1.00  0.00            
ATOM   2150  OW  SOL   247       5.730   8.700  10.290  1.00  0.00            
ATOM   2151  HW1 SOL   247       6.170   9.590  10.200  1.00  0.00            
ATOM   2152  HW2 SOL   247       5.100   8.700  11.060  1.00  0.00            
ATOM   2153  OW  SOL   248      13.600   8.620  10.450  1.00  0.00            
ATOM   2154  HW1 SOL   248      12.850   8.620   9.790  1.00  0.00            
ATOM   2155  HW2 SOL   248      13.970   7.700  10.540  1.00  0.00            
ATOM   2156  OW  SOL   249      12.090   5.250   2.750  1.00  0.00            
ATOM   2157  HW1 SOL   249      12.220   4.410   3.290  1.00  0.00            
ATOM   2158  HW2 SOL   249      11.800   5.990   3.350  1.00  0.00            
ATOM   2159  OW  SOL   250       3.070   2.130  12.310  1.00  0.00            
ATOM   2160  HW1 SOL   250       2.840   2.500  13.210  1.00  0.00            
ATOM   2161  HW2 SOL   250       2.770   1.180  12.250  1.00  0.00            
ATOM   2162  OW  SOL   251       0.370  13.100  12.820  1.00  0.00            
ATOM   2163  HW1 SOL   251       0.900  12.610  13.500  1.00  0.00            
ATOM   2164  HW2 SOL   251       0.590  14.080  12.870  1.00  0.00            
ATOM   2165  OW  SOL   252       7.320   6.340  10.640  1.00  0.00            
ATOM   2166  HW1 SOL   252       7.910   6.080   9.880  1.00  0.00            
ATOM   2167  HW2 SOL   252       7.040   7.300  10.530  1.00  0.00            
ATOM   2168  OW  SOL   253      17.280   9.350  18.540  1.00  0.00            
ATOM   2169  HW1 SOL   253      16.820   9.280  17.650  1.00  0.00            
ATOM   2170  HW2 SOL   253      16.660   9.790  19.200  1.00  0.00            
ATOM   2171  OW  SOL   254       3.070   0.630   6.180  1.00  0.00            
ATOM   2172  HW1 SOL   254       2.960   1.570   6.510  1.00  0.00            
ATOM   2173  HW2 SOL   254       3.020   0.000   6.950  1.00  0.00            
ATOM   2174  OW  SOL   255      16.220   3.670   3.740  1.00  0.00            
ATOM   2175  HW1 SOL   255      16.240   2.910   4.380  1.00  0.00            
ATOM   2176  HW2 SOL   255      15.740   4.440   4.140  1.00  0.00            
ATOM   2177  OW  SOL   256      10.230   7.660   9.660  1.00  0.00            
ATOM   2178  HW1 SOL   256      10.380   7.870  10.620  1.00  0.00            
ATOM   2179  HW2 SOL   256       9.930   6.710   9.570  1.00  0.00            
ATOM   2180  OW  SOL   257       9.800  15.730  17.000  1.00  0.00            
ATOM   2181  HW1 SOL   257       9.600  16.170  16.120  1.00  0.00            
ATOM   2182  HW2 SOL   257      10.190  14.820  16.840  1.00  0.00            
ATOM   2183  OW  SOL   258      18.590  15.180  16.050  1.00  0.00            
ATOM   2184  HW1 SOL   258      18.730  15.450  15.100  1.00  0.00            
ATOM   2185  HW2 SOL   258      19.420  15.400  16.580  1.00  0.00            
ATOM   2186  OW  SOL   259       3.500   8.980  18.040  1.00  0.00            
ATOM   2187  HW1 SOL   259       4.260   9.420  18.520  1.00  0.00            
ATOM   2188  HW2 SOL   259       3.850   8.510  17.220  1.00  0.00            
ATOM   2189  OW  SOL   260      15.400   2.740   1.250  1.00  0.00            
ATOM   2190  HW1 SOL   260      14.790   1.990   1.480  1.00  0.00            
ATOM   2191  HW2 SOL   260      15.620   3.260   2.080  1.00  0.00            
ATOM   2192  OW  SOL   261      13.030   8.380   0.420  1.00  0.00            
ATOM   2193  HW1 SOL   261      13.370   7.450   0.570  1.00  0.00            
ATOM   2194  HW2 SOL   261      13.210   8.650  -0.530  1.00  0.00            
ATOM   2195  OW  SOL   262      10.680  13.330   8.490  1.00  0.00            
ATOM   2196  HW1 SOL   262      10.750  12.490   7.940  1.00  0.00            
ATOM   2197  HW2 SOL   262      11.300  14.020   8.130  1.00  0.00            
ATOM   2198  OW  SOL   263       3.190   8.100   9.490  1.00  0.00            
ATOM   2199  HW1 SOL   263       4.120   8.460   9.540  1.00  0.00            
ATOM   2200  HW2 SOL   263       3.130   7.250  10.010  1.00  0.00            
ATOM   2201  OW  SOL   264       3.390   5.090  10.060  1.00  0.00            
ATOM   2202  HW1 SOL   264       2.870   4.260   9.890  1.00  0.00            
ATOM   2203  HW2 SOL   264       4.160   5.140   9.420  1.00  0.00            
ATOM   2204  OW  SOL   265      11.380   3.800  16.780  1.00  0.00            
ATOM   2205  HW1 SOL   265      10.930   4.430  17.420  1.00  0.00            
ATOM   2206  HW2 SOL   265      12.310   4.110  16.610  1.00  0.00            
ATOM   2207  OW  SOL   266      11.600   2.070  14.770  1.00  0.00            
ATOM   2208  HW1 SOL   266      11.600   2.710  15.540  1.00  0.00            
ATOM   2209  HW2 SOL   266      11.880   2.550  13.940  1.00  0.00            
ATOM   2210  OW  SOL   267       0.080  13.260   2.000  1.00  0.00            
ATOM   2211  HW1 SOL   267      -0.850  13.470   1.690  1.00  0.00            
ATOM   2212  HW2 SOL   267       0.180  12.270   2.130  1.00  0.00            
ATOM   2213  OW  SOL   268       0.880  18.010   9.270  1.00  0.00            
ATOM   2214  HW1 SOL   268       0.460  17.150   9.000  1.00  0.00            
ATOM   2215  HW2 SOL   268       1.820  18.040   8.930  1.00  0.00            
ATOM   2216  OW  SOL   269       5.040  15.680   9.100  1.00  0.00            
ATOM   2217  HW1 SOL   269       5.700  16.420   9.190  1.00  0.00            
ATOM   2218  HW2 SOL   269       5.480  14.890   8.680  1.00  0.00            
ATOM   2219  OW  SOL   270      10.020   7.960  12.380  1.00  0.00            
ATOM   2220  HW1 SOL   270      10.430   7.640  13.240  1.00  0.00            
ATOM   2221  HW2 SOL   270       9.060   7.690  12.350  1.00  0.00            
ATOM   2222  OW  SOL   271       0.400   5.440  11.140  1.00  0.00            
ATOM   2223  HW1 SOL   271       1.250   5.110  10.730  1.00  0.00            
ATOM   2224  HW2 SOL   271       0.530   5.590  12.120  1.00  0.00            
ATOM   2225  OW  SOL   272       1.890   5.200  17.220  1.00  0.00            
ATOM   2226  HW1 SOL   272       2.480   4.800  16.520  1.00  0.00            
ATOM   2227  HW2 SOL   272       1.310   5.910  16.810  1.00  0.00            
ATOM   2228  OW  SOL   273      13.690   9.500  16.600  1.00  0.00            
ATOM   2229  HW1 SOL   273      14.080  10.390  16.800  1.00  0.00            
ATOM   2230  HW2 SOL   273      13.790   9.300  15.630  1.00  0.00            
ATOM   2231  OW  SOL   274       8.150   5.720   3.250  1.00  0.00            
ATOM   2232  HW1 SOL   274       8.220   4.830   2.790  1.00  0.00            
ATOM   2233  HW2 SOL   274       7.210   6.060   3.170  1.00  0.00            
ATOM   2234  OW  SOL   275      16.570   6.040  12.060  1.00  0.00            
ATOM   2235  HW1 SOL   275      16.190   5.350  12.680  1.00  0.00            
ATOM   2236  HW2 SOL   275      17.390   5.680  11.620  1.00  0.00            
ATOM   2237  OW  SOL   276       2.520  15.640  17.440  1.00  0.00            
ATOM   2238  HW1 SOL   276       2.220  16.210  18.200  1.00  0.00            
ATOM   2239  HW2 SOL   276       2.450  14.670  17.700  1.00  0.00            
ATOM   2240  OW  SOL   277       6.710   4.640  12.690  1.00  0.00            
ATOM   2241  HW1 SOL   277       6.370   3.750  12.390  1.00  0.00            
ATOM   2242  HW2 SOL   277       6.970   5.180  11.890  1.00  0.00            
ATOM   2243  OW  SOL   278       9.300  16.780  14.650  1.00  0.00            
ATOM   2244  HW1 SOL   278       9.060  16.600  13.700  1.00  0.00            
ATOM   2245  HW2 SOL   278       9.600  17.720  14.750  1.00  0.00            
ATOM   2246  OW  SOL   279       4.730   5.000   1.910  1.00  0.00            
ATOM   2247  HW1 SOL   279       5.340   5.800   1.950  1.00  0.00            
ATOM   2248  HW2 SOL   279       3.780   5.310   1.980  1.00  0.00            
ATOM   2249  OW  SOL   280       1.590  11.370  14.660  1.00  0.00            
ATOM   2250  HW1 SOL   280       1.810  10.760  15.420  1.00  0.00            
ATOM   2251  HW2 SOL   280       1.690  10.880  13.800  1.00  0.00            
ATOM   2252  OW  SOL   281      13.470  10.590  12.340  1.00  0.00            
ATOM   2253  HW1 SOL   281      13.710   9.960  11.600  1.00  0.00            
ATOM   2254  HW2 SOL   281      12.570  10.990  12.160  1.00  0.00            
ATOM   2255  OW  SOL   282      13.020   8.550   3.090  1.00  0.00            
ATOM   2256  HW1 SOL   282      12.160   8.240   3.510  1.00  0.00            
ATOM   2257  HW2 SOL   282      12.980   8.410   2.100  1.00  0.00            
ATOM   2258  OW  SOL   283      17.590  17.470  11.540  1.00  0.00            
ATOM   2259  HW1 SOL   283      18.200  17.770  10.810  1.00  0.00            
ATOM   2260  HW2 SOL   283      17.210  16.580  11.320  1.00  0.00            
ATOM   2261  OW  SOL   284      12.520  17.310  11.280  1.00  0.00            
ATOM   2262  HW1 SOL   284      13.360  17.360  10.740  1.00  0.00            
ATOM   2263  HW2 SOL   284      12.290  16.350  11.460  1.00  0.00            
ATOM   2264  OW  SOL   285       0.830  12.580  10.220  1.00  0.00            
ATOM   2265  HW1 SOL   285       0.780  12.570  11.220  1.00  0.00            
ATOM   2266  HW2 SOL   285       0.000  12.170   9.840  1.00  0.00            
ATOM   2267  OW  SOL   286       6.880  16.620  17.160  1.00  0.00            
ATOM   2268  HW1 SOL   286       6.320  17.430  17.250  1.00  0.00            
ATOM   2269  HW2 SOL   286       7.400  16.660  16.300  1.00  0.00            
ATOM   2270  OW  SOL   287       9.030   0.860   1.330  1.00  0.00            
ATOM   2271  HW1 SOL   287       9.540   0.870   0.470  1.00  0.00            
ATOM   2272  HW2 SOL   287       9.590   0.440   2.040  1.00  0.00            
ATOM   2273  OW  SOL   288      17.260   1.350   5.230  1.00  0.00            
ATOM   2274  HW1 SOL   288      17.990   1.180   4.560  1.00  0.00            
ATOM   2275  HW2 SOL   288      16.950   0.480   5.610  1.00  0.00            
ATOM   2276  OW  SOL   289      13.880  15.730   4.770  1.00  0.00            
ATOM   2277  HW1 SOL   289      14.550  15.850   4.030  1.00  0.00            
ATOM   2278  HW2 SOL   289      13.480  16.620   5.000  1.00  0.00            
ATOM   2279  OW  SOL   290       1.300  17.940  18.510  1.00  0.00            
ATOM   2280  HW1 SOL   290       0.890  17.200  19.040  1.00  0.00            
ATOM   2281  HW2 SOL   290       1.940  18.450  19.090  1.00  0.00            
ATOM   2282  OW  SOL   291      12.800   9.270   6.720  1.00  0.00            
ATOM   2283  HW1 SOL   291      13.400   8.460   6.740  1.00  0.00            
ATOM   2284  HW2 SOL   291      13.200   9.960   6.120  1.00  0.00            
ATOM   2285  OW  SOL   292       8.300  12.730  14.220  1.00  0.00            
ATOM   2286  HW1 SOL   292       8.250  13.060  15.170  1.00  0.00            
ATOM   2287  HW2 SOL   292       7.440  12.920  13.760  1.00  0.00            
ATOM   2288  OW  SOL   293       6.720  16.160   1.540  1.00  0.00            
ATOM   2289  HW1 SOL   293       6.810  16.260   0.550  1.00  0.00            
ATOM   2290  HW2 SOL   293       6.320  15.270   1.750  1.00  0.00            
ATOM   2291  OW  SOL   294      16.500  17.200  13.940  1.00  0.00            
ATOM   2292  HW1 SOL   294      17.030  17.300  13.100  1.00  0.00            
ATOM   2293  HW2 SOL   294      16.230  18.100  14.280  1.00  0.00            
ATOM   2294  OW  SOL   295      18.410   1.750   9.630  1.00  0.00            
ATOM   2295  HW1 SOL   295      18.800   0.900   9.270  1.00  0.00            
ATOM   2296  HW2 SOL   295      17.430   1.770   9.440  1.00  0.00            
ATOM   2297  OW  SOL   296       2.630   3.260   7.200  1.00  0.00            
ATOM   2298  HW1 SOL   296       1.840   3.770   6.860  1.00  0.00            
ATOM   2299  HW2 SOL   296       2.540   3.110   8.180  1.00  0.00            
ATOM   2300  OW  SOL   297      11.940  16.120   0.310  1.00  0.00            
ATOM   2301  HW1 SOL   297      12.000  15.190   0.680  1.00  0.00            
ATOM   2302  HW2 SOL   297      11.350  16.120  -0.490  1.00  0.00            
ATOM   2303  OW  SOL   298       8.220  10.020  13.720  1.00  0.00            
ATOM   2304  HW1 SOL   298       8.620  10.010  12.800  1.00  0.00            
ATOM   2305  HW2 SOL   298       8.320  10.940  14.120  1.00  0.00            
ATOM   2306  OW  SOL   299       9.160   9.100   2.910  1.00  0.00            
ATOM   2307  HW1 SOL   299       9.790   9.480   2.230  1.00  0.00            
ATOM   2308  HW2 SOL   299       9.560   8.270   3.300  1.00  0.00            
ATOM   2309  OW  SOL   300      15.040  16.070   0.440  1.00  0.00            
ATOM   2310  HW1 SOL   300      14.120  16.440   0.510  1.00  0.00            
ATOM   2311  HW2 SOL   300      15.420  16.270  -0.460  1.00  0.00            
ATOM   2312  OW  SOL   301       3.720  12.880  14.900  1.00  0.00            
ATOM   2313  HW1 SOL   301       3.590  13.810  14.560  1.00  0.00            
ATOM   2314  HW2 SOL   301       2.880  12.360  14.770  1.00  0.00            
ATOM   2315  OW  SOL   302      16.140  12.920  12.890  1.00  0.00            
ATOM   2316  HW1 SOL   302      16.740  12.950  13.690  1.00  0.00            
ATOM   2317  HW2 SOL   302      15.390  13.560  13.020  1.00  0.00            
ATOM   2318  OW  SOL   303      10.390  10.980   6.960  1.00  0.00            
ATOM   2319  HW1 SOL   303       9.690  10.510   7.500  1.00  0.00            
ATOM   2320  HW2 SOL   303      10.980  10.300   6.530  1.00  0.00            
ATOM   2321  OW  SOL   304      10.140   2.360   9.710  1.00  0.00            
ATOM   2322  HW1 SOL   304      10.060   2.000   8.780  1.00  0.00            
ATOM   2323  HW2 SOL   304      10.120   1.600  10.360  1.00  0.00            
ATOM   2324  OW  SOL   305       5.900  14.870   4.910  1.00  0.00            
ATOM   2325  HW1 SOL   305       6.320  14.290   4.210  1.00  0.00            
ATOM   2326  HW2 SOL   305       5.460  15.660   4.470  1.00  0.00            
ATOM   2327  OW  SOL   306      17.090   3.850  13.810  1.00  0.00            
ATOM   2328  HW1 SOL   306      17.820   4.540  13.850  1.00  0.00            
ATOM   2329  HW2 SOL   306      17.370   3.100  13.220  1.00  0.00            
ATOM   2330  OW  SOL   307       2.550  13.480   2.900  1.00  0.00            
ATOM   2331  HW1 SOL   307       1.590  13.490   2.630  1.00  0.00            
ATOM   2332  HW2 SOL   307       2.670  14.010   3.740  1.00  0.00            
ATOM   2333  OW  SOL   308       1.050  10.130  17.260  1.00  0.00            
ATOM   2334  HW1 SOL   308       0.280   9.800  17.800  1.00  0.00            
ATOM   2335  HW2 SOL   308       1.900   9.830  17.680  1.00  0.00            
ATOM   2336  OW  SOL   309       6.720   2.030  14.890  1.00  0.00            
ATOM   2337  HW1 SOL   309       7.620   1.870  14.490  1.00  0.00            
ATOM   2338  HW2 SOL   309       6.800   2.080  15.880  1.00  0.00            
ATOM   2339  OW  SOL   310       0.750   3.450   0.330  1.00  0.00            
ATOM   2340  HW1 SOL   310      -0.170   3.170   0.040  1.00  0.00            
ATOM   2341  HW2 SOL   310       1.060   4.220  -0.230  1.00  0.00            
ATOM   2342  OW  SOL   311      14.400   8.560  13.980  1.00  0.00            
ATOM   2343  HW1 SOL   311      13.830   9.080  13.350  1.00  0.00            
ATOM   2344  HW2 SOL   311      15.360   8.680  13.740  1.00  0.00            
ATOM   2345  OW  SOL   312       0.720   1.660   3.180  1.00  0.00            
ATOM   2346  HW1 SOL   312       0.550   2.490   2.640  1.00  0.00            
ATOM   2347  HW2 SOL   312       1.620   1.290   2.960  1.00  0.00            
ATOM   2348  OW  SOL   313      11.830  13.350   1.190  1.00  0.00            
ATOM   2349  HW1 SOL   313      10.840  13.240   1.210  1.00  0.00            
ATOM   2350  HW2 SOL   313      12.170  13.500   2.120  1.00  0.00            
ATOM   2351  OW  SOL   314       6.130   8.420  14.310  1.00  0.00            
ATOM   2352  HW1 SOL   314       6.690   9.230  14.140  1.00  0.00            
ATOM   2353  HW2 SOL   314       6.720   7.620  14.340  1.00  0.00            
ATOM   2354  OW  SOL   315      14.930  17.670   9.590  1.00  0.00            
ATOM   2355  HW1 SOL   315      15.260  18.310   8.900  1.00  0.00            
ATOM   2356  HW2 SOL   315      15.590  17.610  10.340  1.00  0.00            
ATOM   2357  OW  SOL   316       7.160   5.650  17.080  1.00  0.00            
ATOM   2358  HW1 SOL   316       7.350   6.300  17.820  1.00  0.00            
ATOM   2359  HW2 SOL   316       7.760   4.850  17.170  1.00  0.00            
ATOM   2360  OW  SOL   317      14.500  12.200  16.330  1.00  0.00            
ATOM   2361  HW1 SOL   317      14.410  12.100  17.320  1.00  0.00            
ATOM   2362  HW2 SOL   317      15.460  12.130  16.070  1.00  0.00            
ATOM   2363  OW  SOL   318       3.900  17.410  15.600  1.00  0.00            
ATOM   2364  HW1 SOL   318       2.990  17.820  15.580  1.00  0.00            
ATOM   2365  HW2 SOL   318       3.830  16.470  15.920  1.00  0.00            
ATOM   2366  OW  SOL   319      16.740   8.830  12.540  1.00  0.00            
ATOM   2367  HW1 SOL   319      16.470   7.940  12.170  1.00  0.00            
ATOM   2368  HW2 SOL   319      16.750   9.510  11.810  1.00  0.00            
ATOM   2369  OW  SOL   320      12.250   3.250   4.490  1.00  0.00            
ATOM   2370  HW1 SOL   320      12.900   2.510   4.380  1.00  0.00            
ATOM   2371  HW2 SOL   320      12.450   3.750   5.330  1.00  0.00            
ATOM   2372  OW  SOL   321       5.940   7.450   6.520  1.00  0.00            
ATOM   2373  HW1 SOL   321       6.440   8.300   6.330  1.00  0.00            
ATOM   2374  HW2 SOL   321       5.060   7.470   6.040  1.00  0.00            
ATOM   2375  OW  SOL   322      17.770   3.420  16.420  1.00  0.00            
ATOM   2376  HW1 SOL   322      17.600   3.730  15.480  1.00  0.00            
ATOM   2377  HW2 SOL   322      16.930   3.050  16.800  1.00  0.00            
ATOM   2378  OW  SOL   323      17.300   9.340  15.170  1.00  0.00            
ATOM   2379  HW1 SOL   323      17.680  10.250  15.320  1.00  0.00            
ATOM   2380  HW2 SOL   323      17.220   9.170  14.180  1.00  0.00            
ATOM   2381  OW  SOL   324       8.590  13.740   0.160  1.00  0.00            
ATOM   2382  HW1 SOL   324       8.130  13.890   1.040  1.00  0.00            
ATOM   2383  HW2 SOL   324       9.030  14.590  -0.140  1.00  0.00            
ATOM   2384  OW  SOL   325       6.610  17.900   9.530  1.00  0.00            
ATOM   2385  HW1 SOL   325       6.150  18.780   9.400  1.00  0.00            
ATOM   2386  HW2 SOL   325       7.600  18.020   9.460  1.00  0.00            
ATOM   2387  OW  SOL   326       8.590   9.560   8.610  1.00  0.00            
ATOM   2388  HW1 SOL   326       9.130   8.870   9.090  1.00  0.00            
ATOM   2389  HW2 SOL   326       8.270  10.250   9.270  1.00  0.00            
ATOM   2390  OW  SOL   327      10.830   9.840   0.870  1.00  0.00            
ATOM   2391  HW1 SOL   327      10.600  10.370   0.050  1.00  0.00            
ATOM   2392  HW2 SOL   327      11.640   9.280   0.680  1.00  0.00            
ATOM   2393  OW  SOL   328      18.610  15.690   8.510  1.00  0.00            
ATOM   2394  HW1 SOL   328      17.900  15.570   7.810  1.00  0.00            
ATOM   2395  HW2 SOL   328      18.620  14.900   9.110  1.00  0.00            
ATOM   2396  OW  SOL   329       2.210  13.140  18.440  1.00  0.00            
ATOM   2397  HW1 SOL   329       1.560  12.410  18.230  1.00  0.00            
ATOM   2398  HW2 SOL   329       2.250  13.280  19.420  1.00  0.00            
ATOM   2399  OW  SOL   330       0.790  12.400   6.530  1.00  0.00            
ATOM   2400  HW1 SOL   330       0.780  11.930   7.410  1.00  0.00            
ATOM   2401  HW2 SOL   330       1.610  12.120   6.020  1.00  0.00            
ATOM   2402  OW  SOL   331       6.720  13.910  16.240  1.00  0.00            
ATOM   2403  HW1 SOL   331       5.940  13.410  16.620  1.00  0.00            
ATOM   2404  HW2 SOL   331       6.690  14.860  16.550  1.00  0.00            
ATOM   2405  OW  SOL   332      18.240   1.920  12.270  1.00  0.00            
ATOM   2406  HW1 SOL   332      18.200   1.020  12.710  1.00  0.00            
ATOM   2407  HW2 SOL   332      18.270   1.810  11.280  1.00  0.00            
ATOM   2408  OW  SOL   333       4.280   4.240   5.200  1.00  0.00            
ATOM   2409  HW1 SOL   333       4.580   3.520   4.580  1.00  0.00            
ATOM   2410  HW2 SOL   333       3.890   3.840   6.030  1.00  0.00            
ATOM   2411  OW  SOL   334      17.050  14.870  11.040  1.00  0.00            
ATOM   2412  HW1 SOL   334      16.120  14.620  10.770  1.00  0.00            
ATOM   2413  HW2 SOL   334      17.310  14.370  11.860  1.00  0.00            
ATOM   2414  OW  SOL   335       3.170   5.470  12.800  1.00  0.00            
ATOM   2415  HW1 SOL   335       3.550   4.880  13.520  1.00  0.00            
ATOM   2416  HW2 SOL   335       3.570   5.210  11.920  1.00  0.00            
ATOM   2417  OW  SOL   336       8.120  15.860   6.870  1.00  0.00            
ATOM   2418  HW1 SOL   336       8.440  15.960   5.930  1.00  0.00            
ATOM   2419  HW2 SOL   336       7.330  15.240   6.890  1.00  0.00            
ATOM   2420  OW  SOL   337      14.240   2.140  11.120  1.00  0.00            
ATOM   2421  HW1 SOL   337      14.760   1.490  11.670  1.00  0.00            
ATOM   2422  HW2 SOL   337      13.750   2.770  11.730  1.00  0.00            
ATOM   2423  OW  SOL   338      10.010   0.340  11.540  1.00  0.00            
ATOM   2424  HW1 SOL   338       9.380  -0.380  11.230  1.00  0.00            
ATOM   2425  HW2 SOL   338      10.940  -0.020  11.540  1.00  0.00            
ATOM   2426  OW  SOL   339       7.700  13.300   3.010  1.00  0.00            
ATOM   2427  HW1 SOL   339       7.240  12.430   3.180  1.00  0.00            
ATOM   2428  HW2 SOL   339       8.610  13.270   3.420  1.00  0.00            
ATOM   2429  OW  SOL   340       6.180  15.670  12.840  1.00  0.00            
ATOM   2430  HW1 SOL   340       6.130  16.490  13.410  1.00  0.00            
ATOM   2431  HW2 SOL   340       7.070  15.640  12.390  1.00  0.00            
ATOM   2432  OW  SOL   341      13.520   0.520   1.680  1.00  0.00            
ATOM   2433  HW1 SOL   341      13.870   0.110   0.840  1.00  0.00            
ATOM   2434  HW2 SOL   341      12.620   0.140   1.880  1.00  0.00            
ATOM   2435  OW  SOL   342      13.000   4.530   6.910  1.00  0.00            
ATOM   2436  HW1 SOL   342      12.410   5.330   6.950  1.00  0.00            
ATOM   2437  HW2 SOL   342      13.150   4.180   7.840  1.00  0.00            
ATOM   2438  OW  SOL   343      15.930   2.210   8.820  1.00  0.00            
ATOM   2439  HW1 SOL   343      15.090   2.200   9.360  1.00  0.00            
ATOM   2440  HW2 SOL   343      15.950   3.040   8.260  1.00  0.00            
ATOM   2441  OW  SOL   344       0.390  10.770   3.000  1.00  0.00            
ATOM   2442  HW1 SOL   344       1.380  10.660   2.910  1.00  0.00            
ATOM   2443  HW2 SOL   344      -0.010   9.910   3.320  1.00  0.00            
ATOM   2444  OW  SOL   345       8.750  16.460   3.370  1.00  0.00            
ATOM   2445  HW1 SOL   345       7.980  16.110   2.830  1.00  0.00            
ATOM   2446  HW2 SOL   345       8.430  17.170   3.990  1.00  0.00            
ATOM   2447  OW  SOL   346       2.300   6.280  19.750  1.00  0.00            
ATOM   2448  HW1 SOL   346       1.370   6.260  20.120  1.00  0.00            
ATOM   2449  HW2 SOL   346       2.310   5.890  18.830  1.00  0.00            
ATOM   2450  OW  SOL   347       0.190   3.680  25.090  1.00  0.00            
ATOM   2451  HW1 SOL   347      -0.630   4.110  25.480  1.00  0.00            
ATOM   2452  HW2 SOL   347      -0.090   2.950  24.460  1.00  0.00            
ATOM   2453  OW  SOL   348       5.690  12.750  30.270  1.00  0.00            
ATOM   2454  HW1 SOL   348       4.760  12.680  29.900  1.00  0.00            
ATOM   2455  HW2 SOL   348       5.800  13.640  30.710  1.00  0.00            
ATOM   2456  OW  SOL   349      15.550  15.110  25.650  1.00  0.00            
ATOM   2457  HW1 SOL   349      14.980  14.950  26.460  1.00  0.00            
ATOM   2458  HW2 SOL   349      14.960  15.210  24.850  1.00  0.00            
ATOM   2459  OW  SOL   350      11.350   7.030  25.790  1.00  0.00            
ATOM   2460  HW1 SOL   350      11.920   7.810  25.540  1.00  0.00            
ATOM   2461  HW2 SOL   350      10.750   7.290  26.550  1.00  0.00            
ATOM   2462  OW  SOL   351      17.550   6.070  20.930  1.00  0.00            
ATOM   2463  HW1 SOL   351      17.430   5.940  19.940  1.00  0.00            
ATOM   2464  HW2 SOL   351      17.250   5.260  21.420  1.00  0.00            
ATOM   2465  OW  SOL   352       7.680  11.440  28.850  1.00  0.00            
ATOM   2466  HW1 SOL   352       6.900  11.610  29.450  1.00  0.00            
ATOM   2467  HW2 SOL   352       8.020  12.310  28.490  1.00  0.00            
ATOM   2468  OW  SOL   353       8.500   7.980  36.850  1.00  0.00            
ATOM   2469  HW1 SOL   353       8.460   8.740  37.500  1.00  0.00            
ATOM   2470  HW2 SOL   353       8.720   8.340  35.940  1.00  0.00            
ATOM   2471  OW  SOL   354       6.850  10.120  25.270  1.00  0.00            
ATOM   2472  HW1 SOL   354       7.540   9.960  25.970  1.00  0.00            
ATOM   2473  HW2 SOL   354       6.120  10.690  25.650  1.00  0.00            
ATOM   2474  OW  SOL   355       6.860  11.610  36.650  1.00  0.00            
ATOM   2475  HW1 SOL   355       7.460  12.400  36.790  1.00  0.00            
ATOM   2476  HW2 SOL   355       6.000  11.920  36.240  1.00  0.00            
ATOM   2477  OW  SOL   356       3.350  14.350  29.230  1.00  0.00            
ATOM   2478  HW1 SOL   356       2.570  14.040  28.700  1.00  0.00            
ATOM   2479  HW2 SOL   356       3.930  14.930  28.660  1.00  0.00            
ATOM   2480  OW  SOL   357      14.600  15.050  32.010  1.00  0.00            
ATOM   2481  HW1 SOL   357      14.840  15.990  32.270  1.00  0.00            
ATOM   2482  HW2 SOL   357      14.440  14.510  32.830  1.00  0.00            
ATOM   2483  OW  SOL   358       4.380   3.920  33.610  1.00  0.00            
ATOM   2484  HW1 SOL   358       5.200   3.360  33.700  1.00  0.00            
ATOM   2485  HW2 SOL   358       3.570   3.340  33.650  1.00  0.00            
ATOM   2486  OW  SOL   359      16.030   4.470  25.990  1.00  0.00            
ATOM   2487  HW1 SOL   359      15.290   4.930  25.490  1.00  0.00            
ATOM   2488  HW2 SOL   359      16.540   5.150  26.520  1.00  0.00            
ATOM   2489  OW  SOL   360       2.310  17.130  23.450  1.00  0.00            
ATOM   2490  HW1 SOL   360       2.650  17.900  23.990  1.00  0.00            
ATOM   2491  HW2 SOL   360       2.750  17.130  22.550  1.00  0.00            
ATOM   2492  OW  SOL   361      11.270  13.410  35.520  1.00  0.00            
ATOM   2493  HW1 SOL   361      11.740  13.410  36.400  1.00  0.00            
ATOM   2494  HW2 SOL   361      10.790  12.540  35.410  1.00  0.00            
ATOM   2495  OW  SOL   362       2.300  14.340  24.000  1.00  0.00            
ATOM   2496  HW1 SOL   362       2.040  15.300  24.000  1.00  0.00            
ATOM   2497  HW2 SOL   362       1.590  13.800  24.450  1.00  0.00            
ATOM   2498  OW  SOL   363       2.400  10.910  27.480  1.00  0.00            
ATOM   2499  HW1 SOL   363       2.540  10.070  28.000  1.00  0.00            
ATOM   2500  HW2 SOL   363       1.850  11.550  28.030  1.00  0.00            
ATOM   2501  OW  SOL   364       6.200  17.860  33.010  1.00  0.00            
ATOM   2502  HW1 SOL   364       5.280  17.690  33.360  1.00  0.00            
ATOM   2503  HW2 SOL   364       6.480  18.780  33.270  1.00  0.00            
ATOM   2504  OW  SOL   365       6.060   9.640  19.850  1.00  0.00            
ATOM   2505  HW1 SOL   365       6.130  10.480  19.310  1.00  0.00            
ATOM   2506  HW2 SOL   365       6.520   9.770  20.730  1.00  0.00            
ATOM   2507  OW  SOL   366      15.940   1.140  33.420  1.00  0.00            
ATOM   2508  HW1 SOL   366      15.760   1.810  32.700  1.00  0.00            
ATOM   2509  HW2 SOL   366      15.910   1.600  34.310  1.00  0.00            
ATOM   2510  OW  SOL   367       1.220   6.430  24.250  1.00  0.00            
ATOM   2511  HW1 SOL   367       0.770   5.550  24.420  1.00  0.00            
ATOM   2512  HW2 SOL   367       1.210   6.970  25.090  1.00  0.00            
ATOM   2513  OW  SOL   368      18.420  17.670  22.210  1.00  0.00            
ATOM   2514  HW1 SOL   368      18.960  17.380  23.010  1.00  0.00            
ATOM   2515  HW2 SOL   368      18.720  18.570  21.920  1.00  0.00            
ATOM   2516  OW  SOL   369       0.270  15.960  19.790  1.00  0.00            
ATOM   2517  HW1 SOL   369       0.080  15.000  20.000  1.00  0.00            
ATOM   2518  HW2 SOL   369      -0.060  16.540  20.540  1.00  0.00            
ATOM   2519  OW  SOL   370      16.890   9.220  24.740  1.00  0.00            
ATOM   2520  HW1 SOL   370      17.840   8.930  24.820  1.00  0.00            
ATOM   2521  HW2 SOL   370      16.810   9.870  23.990  1.00  0.00            
ATOM   2522  OW  SOL   371      16.410  11.080  22.940  1.00  0.00            
ATOM   2523  HW1 SOL   371      17.270  11.100  22.420  1.00  0.00            
ATOM   2524  HW2 SOL   371      16.550  11.550  23.820  1.00  0.00            
ATOM   2525  OW  SOL   372       6.130  13.650  25.880  1.00  0.00            
ATOM   2526  HW1 SOL   372       5.640  12.780  25.970  1.00  0.00            
ATOM   2527  HW2 SOL   372       5.900  14.080  25.010  1.00  0.00            
ATOM   2528  OW  SOL   373      12.930  12.280  32.850  1.00  0.00            
ATOM   2529  HW1 SOL   373      13.300  11.550  32.270  1.00  0.00            
ATOM   2530  HW2 SOL   373      13.450  12.330  33.700  1.00  0.00            
ATOM   2531  OW  SOL   374      15.250   9.990  20.520  1.00  0.00            
ATOM   2532  HW1 SOL   374      14.620   9.230  20.650  1.00  0.00            
ATOM   2533  HW2 SOL   374      15.730  10.170  21.380  1.00  0.00            
ATOM   2534  OW  SOL   375      11.870  17.920  34.780  1.00  0.00            
ATOM   2535  HW1 SOL   375      12.110  18.520  34.020  1.00  0.00            
ATOM   2536  HW2 SOL   375      11.940  16.970  34.480  1.00  0.00            
ATOM   2537  OW  SOL   376       3.170   2.510  36.630  1.00  0.00            
ATOM   2538  HW1 SOL   376       3.880   3.220  36.690  1.00  0.00            
ATOM   2539  HW2 SOL   376       2.290   2.900  36.910  1.00  0.00            
ATOM   2540  OW  SOL   377      14.660  14.170  28.150  1.00  0.00            
ATOM   2541  HW1 SOL   377      14.070  14.230  28.950  1.00  0.00            
ATOM   2542  HW2 SOL   377      14.510  13.290  27.690  1.00  0.00            
ATOM   2543  OW  SOL   378      16.670  17.140  24.340  1.00  0.00            
ATOM   2544  HW1 SOL   378      16.260  16.910  23.460  1.00  0.00            
ATOM   2545  HW2 SOL   378      16.490  16.400  24.990  1.00  0.00            
ATOM   2546  OW  SOL   379       5.980   7.290  21.320  1.00  0.00            
ATOM   2547  HW1 SOL   379       6.220   7.980  20.640  1.00  0.00            
ATOM   2548  HW2 SOL   379       5.200   7.620  21.860  1.00  0.00            
ATOM   2549  OW  SOL   380      12.810   3.450  28.060  1.00  0.00            
ATOM   2550  HW1 SOL   380      11.950   2.950  27.930  1.00  0.00            
ATOM   2551  HW2 SOL   380      13.430   2.910  28.620  1.00  0.00            
ATOM   2552  OW  SOL   381      15.760  16.620  21.690  1.00  0.00            
ATOM   2553  HW1 SOL   381      16.650  17.080  21.720  1.00  0.00            
ATOM   2554  HW2 SOL   381      15.550  16.380  20.740  1.00  0.00            
ATOM   2555  OW  SOL   382       8.070   6.050  33.270  1.00  0.00            
ATOM   2556  HW1 SOL   382       7.600   6.020  34.160  1.00  0.00            
ATOM   2557  HW2 SOL   382       7.560   5.500  32.610  1.00  0.00            
ATOM   2558  OW  SOL   383      13.940   4.690  35.360  1.00  0.00            
ATOM   2559  HW1 SOL   383      13.740   5.120  36.240  1.00  0.00            
ATOM   2560  HW2 SOL   383      14.720   4.070  35.450  1.00  0.00            
ATOM   2561  OW  SOL   384       9.730   8.900  34.340  1.00  0.00            
ATOM   2562  HW1 SOL   384      10.190   8.060  34.050  1.00  0.00            
ATOM   2563  HW2 SOL   384       9.170   9.240  33.590  1.00  0.00            
ATOM   2564  OW  SOL   385       9.910   4.100  31.040  1.00  0.00            
ATOM   2565  HW1 SOL   385       9.140   4.440  31.580  1.00  0.00            
ATOM   2566  HW2 SOL   385       9.570   3.590  30.250  1.00  0.00            
ATOM   2567  OW  SOL   386      10.410   7.010  22.910  1.00  0.00            
ATOM   2568  HW1 SOL   386      10.670   6.970  23.870  1.00  0.00            
ATOM   2569  HW2 SOL   386       9.560   6.500  22.770  1.00  0.00            
ATOM   2570  OW  SOL   387       0.760   8.110  26.510  1.00  0.00            
ATOM   2571  HW1 SOL   387       1.750   7.990  26.600  1.00  0.00            
ATOM   2572  HW2 SOL   387       0.520   9.060  26.720  1.00  0.00            
ATOM   2573  OW  SOL   388       1.300  18.210  34.330  1.00  0.00            
ATOM   2574  HW1 SOL   388       1.200  18.060  35.320  1.00  0.00            
ATOM   2575  HW2 SOL   388       0.440  18.570  33.970  1.00  0.00            
ATOM   2576  OW  SOL   389       8.650   3.480  20.570  1.00  0.00            
ATOM   2577  HW1 SOL   389       9.240   4.110  20.080  1.00  0.00            
ATOM   2578  HW2 SOL   389       8.840   2.540  20.280  1.00  0.00            
ATOM   2579  OW  SOL   390      17.190   5.850  36.930  1.00  0.00            
ATOM   2580  HW1 SOL   390      16.930   6.740  36.570  1.00  0.00            
ATOM   2581  HW2 SOL   390      17.170   5.170  36.200  1.00  0.00            
ATOM   2582  OW  SOL   391      13.620  11.440  24.070  1.00  0.00            
ATOM   2583  HW1 SOL   391      14.450  11.150  23.590  1.00  0.00            
ATOM   2584  HW2 SOL   391      13.130  12.110  23.510  1.00  0.00            
ATOM   2585  OW  SOL   392      10.080  14.560  23.390  1.00  0.00            
ATOM   2586  HW1 SOL   392       9.620  15.280  22.870  1.00  0.00            
ATOM   2587  HW2 SOL   392      10.040  14.760  24.370  1.00  0.00            
ATOM   2588  OW  SOL   393       3.510  18.010  27.150  1.00  0.00            
ATOM   2589  HW1 SOL   393       4.010  17.150  27.210  1.00  0.00            
ATOM   2590  HW2 SOL   393       4.160  18.780  27.120  1.00  0.00            
ATOM   2591  OW  SOL   394      17.950  10.660  27.350  1.00  0.00            
ATOM   2592  HW1 SOL   394      17.330  10.510  26.590  1.00  0.00            
ATOM   2593  HW2 SOL   394      17.430  10.770  28.200  1.00  0.00            
ATOM   2594  OW  SOL   395      12.270  15.500  33.680  1.00  0.00            
ATOM   2595  HW1 SOL   395      12.330  14.730  34.320  1.00  0.00            
ATOM   2596  HW2 SOL   395      11.750  15.240  32.880  1.00  0.00            
ATOM   2597  OW  SOL   396       3.210   9.430  21.040  1.00  0.00            
ATOM   2598  HW1 SOL   396       4.030   9.820  20.620  1.00  0.00            
ATOM   2599  HW2 SOL   396       2.940   8.610  20.550  1.00  0.00            
ATOM   2600  OW  SOL   397      14.580   7.350  25.900  1.00  0.00            
ATOM   2601  HW1 SOL   397      14.530   6.700  26.650  1.00  0.00            
ATOM   2602  HW2 SOL   397      15.380   7.940  26.030  1.00  0.00            
ATOM   2603  OW  SOL   398       4.610  12.660  35.890  1.00  0.00            
ATOM   2604  HW1 SOL   398       4.110  12.670  35.030  1.00  0.00            
ATOM   2605  HW2 SOL   398       3.980  12.480  36.650  1.00  0.00            
ATOM   2606  OW  SOL   399      11.110  17.760  20.990  1.00  0.00            
ATOM   2607  HW1 SOL   399      10.510  17.140  21.490  1.00  0.00            
ATOM   2608  HW2 SOL   399      11.420  17.320  20.140  1.00  0.00            
ATOM   2609  OW  SOL   400       2.020   2.850  33.600  1.00  0.00            
ATOM   2610  HW1 SOL   400       1.220   3.450  33.470  1.00  0.00            
ATOM   2611  HW2 SOL   400       1.920   2.360  34.460  1.00  0.00            
ATOM   2612  OW  SOL   401      16.320  13.770  19.430  1.00  0.00            
ATOM   2613  HW1 SOL   401      16.000  14.710  19.330  1.00  0.00            
ATOM   2614  HW2 SOL   401      15.560  13.140  19.310  1.00  0.00            
ATOM   2615  OW  SOL   402       4.640  17.430  21.850  1.00  0.00            
ATOM   2616  HW1 SOL   402       4.970  17.820  22.710  1.00  0.00            
ATOM   2617  HW2 SOL   402       5.400  17.360  21.200  1.00  0.00            
ATOM   2618  OW  SOL   403      14.000   1.070  22.880  1.00  0.00            
ATOM   2619  HW1 SOL   403      13.760   0.700  21.980  1.00  0.00            
ATOM   2620  HW2 SOL   403      14.990   1.230  22.920  1.00  0.00            
ATOM   2621  OW  SOL   404       2.490  17.850  31.030  1.00  0.00            
ATOM   2622  HW1 SOL   404       3.060  17.200  31.530  1.00  0.00            
ATOM   2623  HW2 SOL   404       2.330  17.520  30.100  1.00  0.00            
ATOM   2624  OW  SOL   405       9.400  16.980  27.660  1.00  0.00            
ATOM   2625  HW1 SOL   405      10.200  16.410  27.870  1.00  0.00            
ATOM   2626  HW2 SOL   405       8.910  16.580  26.890  1.00  0.00            
ATOM   2627  OW  SOL   406       3.820   7.000  23.420  1.00  0.00            
ATOM   2628  HW1 SOL   406       4.270   6.100  23.390  1.00  0.00            
ATOM   2629  HW2 SOL   406       2.880   6.890  23.750  1.00  0.00            
ATOM   2630  OW  SOL   407      15.470   2.220  35.910  1.00  0.00            
ATOM   2631  HW1 SOL   407      15.420   2.590  36.830  1.00  0.00            
ATOM   2632  HW2 SOL   407      14.750   1.530  35.790  1.00  0.00            
ATOM   2633  OW  SOL   408       6.140   1.220  19.790  1.00  0.00            
ATOM   2634  HW1 SOL   408       7.120   1.000  19.860  1.00  0.00            
ATOM   2635  HW2 SOL   408       5.830   1.050  18.860  1.00  0.00            
ATOM   2636  OW  SOL   409       7.810   2.640  36.110  1.00  0.00            
ATOM   2637  HW1 SOL   409       8.480   2.030  36.540  1.00  0.00            
ATOM   2638  HW2 SOL   409       7.080   2.830  36.760  1.00  0.00            
ATOM   2639  OW  SOL   410       8.880  15.140  30.570  1.00  0.00            
ATOM   2640  HW1 SOL   410       8.650  14.890  29.630  1.00  0.00            
ATOM   2641  HW2 SOL   410       9.490  14.450  30.960  1.00  0.00            
ATOM   2642  OW  SOL   411      13.510   5.900  32.950  1.00  0.00            
ATOM   2643  HW1 SOL   411      13.790   5.470  33.800  1.00  0.00            
ATOM   2644  HW2 SOL   411      13.760   6.860  32.960  1.00  0.00            
ATOM   2645  OW  SOL   412       8.030  14.020  27.860  1.00  0.00            
ATOM   2646  HW1 SOL   412       8.930  14.160  27.440  1.00  0.00            
ATOM   2647  HW2 SOL   412       7.320  14.040  27.150  1.00  0.00            
ATOM   2648  OW  SOL   413       9.220   5.030  27.610  1.00  0.00            
ATOM   2649  HW1 SOL   413       8.970   4.940  26.650  1.00  0.00            
ATOM   2650  HW2 SOL   413       9.700   4.210  27.920  1.00  0.00            
ATOM   2651  OW  SOL   414      14.340  11.880  19.030  1.00  0.00            
ATOM   2652  HW1 SOL   414      14.660  11.120  19.600  1.00  0.00            
ATOM   2653  HW2 SOL   414      13.420  12.150  19.330  1.00  0.00            
ATOM   2654  OW  SOL   415       9.350   2.360  23.420  1.00  0.00            
ATOM   2655  HW1 SOL   415       8.870   2.770  22.640  1.00  0.00            
ATOM   2656  HW2 SOL   415      10.340   2.340  23.230  1.00  0.00            
ATOM   2657  OW  SOL   416      10.760   6.830  33.260  1.00  0.00            
ATOM   2658  HW1 SOL   416       9.960   6.220  33.290  1.00  0.00            
ATOM   2659  HW2 SOL   416      11.570   6.300  33.020  1.00  0.00            
ATOM   2660  OW  SOL   417      12.270  15.700  26.550  1.00  0.00            
ATOM   2661  HW1 SOL   417      12.480  16.440  25.900  1.00  0.00            
ATOM   2662  HW2 SOL   417      12.950  15.700  27.280  1.00  0.00            
ATOM   2663  OW  SOL   418       4.590  11.520  26.030  1.00  0.00            
ATOM   2664  HW1 SOL   418       3.880  11.250  26.680  1.00  0.00            
ATOM   2665  HW2 SOL   418       4.330  11.240  25.100  1.00  0.00            
ATOM   2666  OW  SOL   419      12.710  17.970  24.530  1.00  0.00            
ATOM   2667  HW1 SOL   419      13.150  18.610  23.890  1.00  0.00            
ATOM   2668  HW2 SOL   419      12.210  18.490  25.230  1.00  0.00            
ATOM   2669  OW  SOL   420      10.320   5.490  18.780  1.00  0.00            
ATOM   2670  HW1 SOL   420       9.910   6.310  18.390  1.00  0.00            
ATOM   2671  HW2 SOL   420      10.960   5.750  19.510  1.00  0.00            
ATOM   2672  OW  SOL   421       5.610   2.220  30.090  1.00  0.00            
ATOM   2673  HW1 SOL   421       5.990   1.380  30.460  1.00  0.00            
ATOM   2674  HW2 SOL   421       4.730   2.410  30.530  1.00  0.00            
ATOM   2675  OW  SOL   422       8.660   4.540  25.040  1.00  0.00            
ATOM   2676  HW1 SOL   422       8.340   5.260  24.420  1.00  0.00            
ATOM   2677  HW2 SOL   422       8.900   3.730  24.510  1.00  0.00            
ATOM   2678  OW  SOL   423      10.170   0.390  26.150  1.00  0.00            
ATOM   2679  HW1 SOL   423       9.450   0.440  25.460  1.00  0.00            
ATOM   2680  HW2 SOL   423       9.930  -0.300  26.840  1.00  0.00            
ATOM   2681  OW  SOL   424      14.290  11.730  27.290  1.00  0.00            
ATOM   2682  HW1 SOL   424      13.740  10.890  27.220  1.00  0.00            
ATOM   2683  HW2 SOL   424      14.550  12.020  26.370  1.00  0.00            
ATOM   2684  OW  SOL   425      14.660   5.900  28.540  1.00  0.00            
ATOM   2685  HW1 SOL   425      14.360   4.950  28.610  1.00  0.00            
ATOM   2686  HW2 SOL   425      15.390   6.060  29.200  1.00  0.00            
ATOM   2687  OW  SOL   426      18.570   8.330  22.390  1.00  0.00            
ATOM   2688  HW1 SOL   426      18.990   7.690  23.030  1.00  0.00            
ATOM   2689  HW2 SOL   426      18.190   7.820  21.610  1.00  0.00            
ATOM   2690  OW  SOL   427       4.880  13.850  20.360  1.00  0.00            
ATOM   2691  HW1 SOL   427       4.010  13.700  20.830  1.00  0.00            
ATOM   2692  HW2 SOL   427       4.710  14.110  19.410  1.00  0.00            
ATOM   2693  OW  SOL   428      16.640  12.800  25.190  1.00  0.00            
ATOM   2694  HW1 SOL   428      17.630  12.880  25.330  1.00  0.00            
ATOM   2695  HW2 SOL   428      16.190  13.640  25.500  1.00  0.00            
ATOM   2696  OW  SOL   429      13.900   5.750  19.400  1.00  0.00            
ATOM   2697  HW1 SOL   429      13.360   5.540  20.210  1.00  0.00            
ATOM   2698  HW2 SOL   429      14.810   5.340  19.490  1.00  0.00            
ATOM   2699  OW  SOL   430       5.270   2.560  21.900  1.00  0.00            
ATOM   2700  HW1 SOL   430       5.540   1.970  21.150  1.00  0.00            
ATOM   2701  HW2 SOL   430       5.270   3.510  21.590  1.00  0.00            
ATOM   2702  OW  SOL   431      10.640  13.470  32.020  1.00  0.00            
ATOM   2703  HW1 SOL   431       9.840  13.240  32.570  1.00  0.00            
ATOM   2704  HW2 SOL   431      11.470  13.210  32.510  1.00  0.00            
ATOM   2705  OW  SOL   432      15.920  16.290  34.870  1.00  0.00            
ATOM   2706  HW1 SOL   432      16.190  16.630  33.970  1.00  0.00            
ATOM   2707  HW2 SOL   432      16.710  15.910  35.330  1.00  0.00            
ATOM   2708  OW  SOL   433      11.110  11.950  29.620  1.00  0.00            
ATOM   2709  HW1 SOL   433      10.710  12.390  30.430  1.00  0.00            
ATOM   2710  HW2 SOL   433      10.700  12.320  28.790  1.00  0.00            
ATOM   2711  OW  SOL   434      16.380  10.990  29.410  1.00  0.00            
ATOM   2712  HW1 SOL   434      16.430  11.800  30.000  1.00  0.00            
ATOM   2713  HW2 SOL   434      15.520  11.010  28.900  1.00  0.00            
ATOM   2714  OW  SOL   435       9.150   0.890  32.640  1.00  0.00            
ATOM   2715  HW1 SOL   435       9.400   0.690  31.690  1.00  0.00            
ATOM   2716  HW2 SOL   435       9.870   1.450  33.060  1.00  0.00            
ATOM   2717  OW  SOL   436       9.800  11.160  35.810  1.00  0.00            
ATOM   2718  HW1 SOL   436       8.810  11.220  35.910  1.00  0.00            
ATOM   2719  HW2 SOL   436      10.030  10.360  35.250  1.00  0.00            
ATOM   2720  OW  SOL   437       7.050  10.500  22.300  1.00  0.00            
ATOM   2721  HW1 SOL   437       6.910  10.570  23.290  1.00  0.00            
ATOM   2722  HW2 SOL   437       7.890   9.990  22.120  1.00  0.00            
ATOM   2723  OW  SOL   438       4.100   8.130  31.130  1.00  0.00            
ATOM   2724  HW1 SOL   438       4.960   8.250  31.630  1.00  0.00            
ATOM   2725  HW2 SOL   438       3.680   7.260  31.400  1.00  0.00            
ATOM   2726  OW  SOL   439      12.740   3.860  31.240  1.00  0.00            
ATOM   2727  HW1 SOL   439      12.950   4.600  31.880  1.00  0.00            
ATOM   2728  HW2 SOL   439      11.850   4.030  30.810  1.00  0.00            
ATOM   2729  OW  SOL   440       0.640  15.640  31.930  1.00  0.00            
ATOM   2730  HW1 SOL   440       0.180  16.460  31.590  1.00  0.00            
ATOM   2731  HW2 SOL   440       1.620  15.830  32.020  1.00  0.00            
ATOM   2732  OW  SOL   441       3.670  11.000  23.630  1.00  0.00            
ATOM   2733  HW1 SOL   441       3.600  11.830  23.070  1.00  0.00            
ATOM   2734  HW2 SOL   441       3.710  10.200  23.030  1.00  0.00            
ATOM   2735  OW  SOL   442       5.660   5.370  27.270  1.00  0.00            
ATOM   2736  HW1 SOL   442       5.780   6.030  26.530  1.00  0.00            
ATOM   2737  HW2 SOL   442       6.120   5.710  28.100  1.00  0.00            
ATOM   2738  OW  SOL   443      12.520  13.480  22.500  1.00  0.00            
ATOM   2739  HW1 SOL   443      13.020  14.250  22.900  1.00  0.00            
ATOM   2740  HW2 SOL   443      11.570  13.500  22.820  1.00  0.00            
ATOM   2741  OW  SOL   444      12.720  14.450  30.040  1.00  0.00            
ATOM   2742  HW1 SOL   444      13.190  14.580  30.910  1.00  0.00            
ATOM   2743  HW2 SOL   444      12.060  13.710  30.130  1.00  0.00            
ATOM   2744  OW  SOL   445      15.820   6.390  23.340  1.00  0.00            
ATOM   2745  HW1 SOL   445      15.510   7.000  24.070  1.00  0.00            
ATOM   2746  HW2 SOL   445      16.320   6.910  22.650  1.00  0.00            
ATOM   2747  OW  SOL   446       3.540  15.100  31.910  1.00  0.00            
ATOM   2748  HW1 SOL   446       3.330  14.660  31.040  1.00  0.00            
ATOM   2749  HW2 SOL   446       4.510  15.360  31.940  1.00  0.00            
ATOM   2750  OW  SOL   447       4.020   7.510  34.600  1.00  0.00            
ATOM   2751  HW1 SOL   447       4.700   8.060  34.130  1.00  0.00            
ATOM   2752  HW2 SOL   447       4.420   6.630  34.870  1.00  0.00            
ATOM   2753  OW  SOL   448      15.870   7.790  35.320  1.00  0.00            
ATOM   2754  HW1 SOL   448      14.950   8.170  35.270  1.00  0.00            
ATOM   2755  HW2 SOL   448      16.470   8.260  34.670  1.00  0.00            
ATOM   2756  OW  SOL   449      10.130   1.050  36.320  1.00  0.00            
ATOM   2757  HW1 SOL   449      10.190   1.900  35.800  1.00  0.00            
ATOM   2758  HW2 SOL   449      10.450   0.290  35.750  1.00  0.00            
ATOM   2759  OW  SOL   450       5.040   0.500  36.020  1.00  0.00            
ATOM   2760  HW1 SOL   450       4.620  -0.070  35.320  1.00  0.00            
ATOM   2761  HW2 SOL   450       4.380   1.190  36.340  1.00  0.00            
ATOM   2762  OW  SOL   451       5.730   8.700  28.910  1.00  0.00            
ATOM   2763  HW1 SOL   451       6.170   9.590  28.820  1.00  0.00            
ATOM   2764  HW2 SOL   451       5.100   8.700  29.680  1.00  0.00            
ATOM   2765  OW  SOL   452      13.600   8.620  29.070  1.00  0.00            
ATOM   2766  HW1 SOL   452      12.850   8.620  28.410  1.00  0.00            
ATOM   2767  HW2 SOL   452      13.970   7.700  29.160  1.00  0.00            
ATOM   2768  OW  SOL   453      12.090   5.250  21.370  1.00  0.00            
ATOM   2769  HW1 SOL   453      12.220   4.410  21.910  1.00  0.00            
ATOM   2770  HW2 SOL   453      11.800   5.990  21.970  1.00  0.00            
ATOM   2771  OW  SOL   454       3.070   2.130  30.930  1.00  0.00            
ATOM   2772  HW1 SOL   454       2.840   2.500  31.830  1.00  0.00            
ATOM   2773  HW2 SOL   454       2.770   1.180  30.870  1.00  0.00            
ATOM   2774  OW  SOL   455       0.370  13.100  31.440  1.00  0.00            
ATOM   2775  HW1 SOL   455       0.900  12.610  32.120  1.00  0.00            
ATOM   2776  HW2 SOL   455       0.590  14.080  31.490  1.00  0.00            
ATOM   2777  OW  SOL   456       7.320   6.340  29.260  1.00  0.00            
ATOM   2778  HW1 SOL   456       7.910   6.080  28.500  1.00  0.00            
ATOM   2779  HW2 SOL   456       7.040   7.300  29.150  1.00  0.00            
ATOM   2780  OW  SOL   457      17.280   9.350  37.160  1.00  0.00            
ATOM   2781  HW1 SOL   457      16.820   9.280  36.270  1.00  0.00            
ATOM   2782  HW2 SOL   457      16.660   9.790  37.820  1.00  0.00            
ATOM   2783  OW  SOL   458      16.220   3.670  22.360  1.00  0.00            
ATOM   2784  HW1 SOL   458      16.240   2.910  23.000  1.00  0.00            
ATOM   2785  HW2 SOL   458      15.740   4.440  22.760  1.00  0.00            
ATOM   2786  OW  SOL   459      10.230   7.660  28.280  1.00  0.00            
ATOM   2787  HW1 SOL   459      10.380   7.870  29.240  1.00  0.00            
ATOM   2788  HW2 SOL   459       9.930   6.710  28.190  1.00  0.00            
ATOM   2789  OW  SOL   460       9.800  15.730  35.620  1.00  0.00            
ATOM   2790  HW1 SOL   460       9.600  16.170  34.740  1.00  0.00            
ATOM   2791  HW2 SOL   460      10.190  14.820  35.460  1.00  0.00            
ATOM   2792  OW  SOL   461      18.590  15.180  34.670  1.00  0.00            
ATOM   2793  HW1 SOL   461      18.730  15.450  33.720  1.00  0.00            
ATOM   2794  HW2 SOL   461      19.420  15.400  35.200  1.00  0.00            
ATOM   2795  OW  SOL   462       3.500   8.980  36.660  1.00  0.00            
ATOM   2796  HW1 SOL   462       4.260   9.420  37.140  1.00  0.00            
ATOM   2797  HW2 SOL   462       3.850   8.510  35.840  1.00  0.00            
ATOM   2798  OW  SOL   463      15.400   2.740  19.870  1.00  0.00            
ATOM   2799  HW1 SOL   463      14.790   1.990  20.100  1.00  0.00            
ATOM   2800  HW2 SOL   463      15.620   3.260  20.700  1.00  0.00            
ATOM   2801  OW  SOL   464      13.030   8.380  19.040  1.00  0.00            
ATOM   2802  HW1 SOL   464      13.370   7.450  19.190  1.00  0.00            
ATOM   2803  HW2 SOL   464      13.210   8.650  18.090  1.00  0.00            
ATOM   2804  OW  SOL   465      10.680  13.330  27.110  1.00  0.00            
ATOM   2805  HW1 SOL   465      10.750  12.490  26.560  1.00  0.00            
ATOM   2806  HW2 SOL   465      11.300  14.020  26.750  1.00  0.00            
ATOM   2807  OW  SOL   466       3.190   8.100  28.110  1.00  0.00            
ATOM   2808  HW1 SOL   466       4.120   8.460  28.160  1.00  0.00            
ATOM   2809  HW2 SOL   466       3.130   7.250  28.630  1.00  0.00            
ATOM   2810  OW  SOL   467       3.390   5.090  28.680  1.00  0.00            
ATOM   2811  HW1 SOL   467       2.870   4.260  28.510  1.00  0.00            
ATOM   2812  HW2 SOL   467       4.160   5.140  28.040  1.00  0.00            
ATOM   2813  OW  SOL   468      11.380   3.800  35.400  1.00  0.00            
ATOM   2814  HW1 SOL   468      10.930   4.430  36.040  1.00  0.00            
ATOM   2815  HW2 SOL   468      12.310   4.110  35.230  1.00  0.00            
ATOM   2816  OW  SOL   469      11.600   2.070  33.390  1.00  0.00            
ATOM   2817  HW1 SOL   469      11.600   2.710  34.160  1.00  0.00            
ATOM   2818  HW2 SOL   469      11.880   2.550  32.560  1.00  0.00            
ATOM   2819  OW  SOL   470       0.080  13.260  20.620  1.00  0.00            
ATOM   2820  HW1 SOL   470      -0.850  13.470  20.310  1.00  0.00            
ATOM   2821  HW2 SOL   470       0.180  12.270  20.750  1.00  0.00            
ATOM   2822  OW  SOL   471       0.880  18.010  27.890  1.00  0.00            
ATOM   2823  HW1 SOL   471       0.460  17.150  27.620  1.00  0.00            
ATOM   2824  HW2 SOL   471       1.820  18.040  27.550  1.00  0.00            
ATOM   2825  OW  SOL   472       5.040  15.680  27.720  1.00  0.00            
ATOM   2826  HW1 SOL   472       5.700  16.420  27.810  1.00  0.00            
ATOM   2827  HW2 SOL   472       5.480  14.890  27.300  1.00  0.00            
ATOM   2828  OW  SOL   473      10.020   7.960  31.000  1.00  0.00            
ATOM   2829  HW1 SOL   473      10.430   7.640  31.860  1.00  0.00            
ATOM   2830  HW2 SOL   473       9.060   7.690  30.970  1.00  0.00            
ATOM   2831  OW  SOL   474       0.400   5.440  29.760  1.00  0.00            
ATOM   2832  HW1 SOL   474       1.250   5.110  29.350  1.00  0.00            
ATOM   2833  HW2 SOL   474       0.530   5.590  30.740  1.00  0.00            
ATOM   2834  OW  SOL   475       1.890   5.200  35.840  1.00  0.00            
ATOM   2835  HW1 SOL   475       2.480   4.800  35.140  1.00  0.00            
ATOM   2836  HW2 SOL   475       1.310   5.910  35.430  1.00  0.00            
ATOM   2837  OW  SOL   476      13.690   9.500  35.220  1.00  0.00            
ATOM   2838  HW1 SOL   476      14.080  10.390  35.420  1.00  0.00            
ATOM   2839  HW2 SOL   476      13.790   9.300  34.250  1.00  0.00            
ATOM   2840  OW  SOL   477       8.150   5.720  21.870  1.00  0.00            
ATOM   2841  HW1 SOL   477       8.220   4.830  21.410  1.00  0.00            
ATOM   2842  HW2 SOL   477       7.210   6.060  21.790  1.00  0.00            
ATOM   2843  OW  SOL   478      16.570   6.040  30.680  1.00  0.00            
ATOM   2844  HW1 SOL   478      16.190   5.350  31.300  1.00  0.00            
ATOM   2845  HW2 SOL   478      17.390   5.680  30.240  1.00  0.00            
ATOM   2846  OW  SOL   479       2.520  15.640  36.060  1.00  0.00            
ATOM   2847  HW1 SOL   479       2.220  16.210  36.820  1.00  0.00            
ATOM   2848  HW2 SOL   479       2.450  14.670  36.320  1.00  0.00            
ATOM   2849  OW  SOL   480       6.710   4.640  31.310  1.00  0.00            
ATOM   2850  HW1 SOL   480       6.370   3.750  31.010  1.00  0.00            
ATOM   2851  HW2 SOL   480       6.970   5.180  30.510  1.00  0.00            
ATOM   2852  OW  SOL   481       9.300  16.780  33.270  1.00  0.00            
ATOM   2853  HW1 SOL   481       9.060  16.600  32.320  1.00  0.00            
ATOM   2854  HW2 SOL   481       9.600  17.720  33.370  1.00  0.00            
ATOM   2855  OW  SOL   482       4.730   5.000  20.530  1.00  0.00            
ATOM   2856  HW1 SOL   482       5.340   5.800  20.570  1.00  0.00            
ATOM   2857  HW2 SOL   482       3.780   5.310  20.600  1.00  0.00            
ATOM   2858  OW  SOL   483       1.590  11.370  33.280  1.00  0.00            
ATOM   2859  HW1 SOL   483       1.810  10.760  34.040  1.00  0.00            
ATOM   2860  HW2 SOL   483       1.690  10.880  32.420  1.00  0.00            
ATOM   2861  OW  SOL   484      13.470  10.590  30.960  1.00  0.00            
ATOM   2862  HW1 SOL   484      13.710   9.960  30.220  1.00  0.00            
ATOM   2863  HW2 SOL   484      12.570  10.990  30.780  1.00  0.00            
ATOM   2864  OW  SOL   485      13.020   8.550  21.710  1.00  0.00            
ATOM   2865  HW1 SOL   485      12.160   8.240  22.130  1.00  0.00            
ATOM   2866  HW2 SOL   485      12.980   8.410  20.720  1.00  0.00            
ATOM   2867  OW  SOL   486      17.590  17.470  30.160  1.00  0.00            
ATOM   2868  HW1 SOL   486      18.200  17.770  29.430  1.00  0.00            
ATOM   2869  HW2 SOL   486      17.210  16.580  29.940  1.00  0.00            
ATOM   2870  OW  SOL   487      12.520  17.310  29.900  1.00  0.00            
ATOM   2871  HW1 SOL   487      13.360  17.360  29.360  1.00  0.00            
ATOM   2872  HW2 SOL   487      12.290  16.350  30.080  1.00  0.00            
ATOM   2873  OW  SOL   488       0.830  12.580  28.840  1.00  0.00            
ATOM   2874  HW1 SOL   488       0.780  12.570  29.840  1.00  0.00            
ATOM   2875  HW2 SOL   488       0.000  12.170  28.460  1.00  0.00            
ATOM   2876  OW  SOL   489       6.880  16.620  35.780  1.00  0.00            
ATOM   2877  HW1 SOL   489       6.320  17.430  35.870  1.00  0.00            
ATOM   2878  HW2 SOL   489       7.400  16.660  34.920  1.00  0.00            
ATOM   2879  OW  SOL   490      17.260   1.350  23.850  1.00  0.00            
ATOM   2880  HW1 SOL   490      17.990   1.180  23.180  1.00  0.00            
ATOM   2881  HW2 SOL   490      16.950   0.480  24.230  1.00  0.00            
ATOM   2882  OW  SOL   491      13.880  15.730  23.390  1.00  0.00            
ATOM   2883  HW1 SOL   491      14.550  15.850  22.650  1.00  0.00            
ATOM   2884  HW2 SOL   491      13.480  16.620  23.620  1.00  0.00            
ATOM   2885  OW  SOL   492       1.300  17.940  37.130  1.00  0.00            
ATOM   2886  HW1 SOL   492       0.890  17.200  37.660  1.00  0.00            
ATOM   2887  HW2 SOL   492       1.940  18.450  37.710  1.00  0.00            
ATOM   2888  OW  SOL   493      12.800   9.270  25.340  1.00  0.00            
ATOM   2889  HW1 SOL   493      13.400   8.460  25.360  1.00  0.00            
ATOM   2890  HW2 SOL   493      13.200   9.960  24.740  1.00  0.00            
ATOM   2891  OW  SOL   494       8.300  12.730  32.840  1.00  0.00            
ATOM   2892  HW1 SOL   494       8.250  13.060  33.790  1.00  0.00            
ATOM   2893  HW2 SOL   494       7.440  12.920  32.380  1.00  0.00            
ATOM   2894  OW  SOL   495       6.720  16.160  20.160  1.00  0.00            
ATOM   2895  HW1 SOL   495       6.810  16.260  19.170  1.00  0.00            
ATOM   2896  HW2 SOL   495       6.320  15.270  20.370  1.00  0.00            
ATOM   2897  OW  SOL   496      16.500  17.200  32.560  1.00  0.00            
ATOM   2898  HW1 SOL   496      17.030  17.300  31.720  1.00  0.00            
ATOM   2899  HW2 SOL   496      16.230  18.100  32.900  1.00  0.00            
ATOM   2900  OW  SOL   497      18.410   1.750  28.250  1.00  0.00            
ATOM   2901  HW1 SOL   497      18.800   0.900  27.890  1.00  0.00            
ATOM   2902  HW2 SOL   497      17.430   1.770  28.060  1.00  0.00            
ATOM   2903  OW  SOL   498       2.630   3.260  25.820  1.00  0.00            
ATOM   2904  HW1 SOL   498       1.840   3.770  25.480  1.00  0.00            
ATOM   2905  HW2 SOL   498       2.540   3.110  26.800  1.00  0.00            
ATOM   2906  OW  SOL   499      11.940  16.120  18.930  1.00  0.00            
ATOM   2907  HW1 SOL   499      12.000  15.190  19.300  1.00  0.00            
ATOM   2908  HW2 SOL   499      11.350  16.120  18.130  1.00  0.00            
ATOM   2909  OW  SOL   500       8.220  10.020  32.340  1.00  0.00            
ATOM   2910  HW1 SOL   500       8.620  10.010  31.420  1.00  0.00            
ATOM   2911  HW2 SOL   500       8.320  10.940  32.740  1.00  0.00            
ATOM   2912  OW  SOL   501       9.160   9.100  21.530  1.00  0.00            
ATOM   2913  HW1 SOL   501       9.790   9.480  20.850  1.00  0.00            
ATOM   2914  HW2 SOL   501       9.560   8.270  21.920  1.00  0.00            
ATOM   2915  OW  SOL   502      15.040  16.070  19.060  1.00  0.00            
ATOM   2916  HW1 SOL   502      14.120  16.440  19.130  1.00  0.00            
ATOM   2917  HW2 SOL   502      15.420  16.270  18.160  1.00  0.00            
ATOM   2918  OW  SOL   503       3.720  12.880  33.520  1.00  0.00            
ATOM   2919  HW1 SOL   503       3.590  13.810  33.180  1.00  0.00            
ATOM   2920  HW2 SOL   503       2.880  12.360  33.390  1.00  0.00            
ATOM   2921  OW  SOL   504      16.140  12.920  31.510  1.00  0.00            
ATOM   2922  HW1 SOL   504      16.740  12.950  32.310  1.00  0.00            
ATOM   2923  HW2 SOL   504      15.390  13.560  31.640  1.00  0.00            
ATOM   2924  OW  SOL   505      10.390  10.980  25.580  1.00  0.00            
ATOM   2925  HW1 SOL   505       9.690  10.510  26.120  1.00  0.00            
ATOM   2926  HW2 SOL   505      10.980  10.300  25.150  1.00  0.00            
ATOM   2927  OW  SOL   506      10.140   2.360  28.330  1.00  0.00            
ATOM   2928  HW1 SOL   506      10.060   2.000  27.400  1.00  0.00            
ATOM   2929  HW2 SOL   506      10.120   1.600  28.980  1.00  0.00            
ATOM   2930  OW  SOL   507       5.900  14.870  23.530  1.00  0.00            
ATOM   2931  HW1 SOL   507       6.320  14.290  22.830  1.00  0.00            
ATOM   2932  HW2 SOL   507       5.460  15.660  23.090  1.00  0.00            
ATOM   2933  OW  SOL   508      17.090   3.850  32.430  1.00  0.00            
ATOM   2934  HW1 SOL   508      17.820   4.540  32.470  1.00  0.00            
ATOM   2935  HW2 SOL   508      17.370   3.100  31.840  1.00  0.00            
ATOM   2936  OW  SOL   509       2.550  13.480  21.520  1.00  0.00            
ATOM   2937  HW1 SOL   509       1.590  13.490  21.250  1.00  0.00            
ATOM   2938  HW2 SOL   509       2.670  14.010  22.360  1.00  0.00            
ATOM   2939  OW  SOL   510       1.050  10.130  35.880  1.00  0.00            
ATOM   2940  HW1 SOL   510       0.280   9.800  36.420  1.00  0.00            
ATOM   2941  HW2 SOL   510       1.900   9.830  36.300  1.00  0.00            
ATOM   2942  OW  SOL   511       6.720   2.030  33.510  1.00  0.00            
ATOM   2943  HW1 SOL   511       7.620   1.870  33.110  1.00  0.00            
ATOM   2944  HW2 SOL   511       6.800   2.080  34.500  1.00  0.00            
ATOM   2945  OW  SOL   512      14.400   8.560  32.600  1.00  0.00            
ATOM   2946  HW1 SOL   512      13.830   9.080  31.970  1.00  0.00            
ATOM   2947  HW2 SOL   512      15.360   8.680  32.360  1.00  0.00            
ATOM   2948  OW  SOL   513       6.130   8.420  32.930  1.00  0.00            
ATOM   2949  HW1 SOL   513       6.690   9.230  32.760  1.00  0.00            
ATOM   2950  HW2 SOL   513       6.720   7.620  32.960  1.00  0.00            
ATOM   2951  OW  SOL   514      14.930  17.670  28.210  1.00  0.00            
ATOM   2952  HW1 SOL   514      15.260  18.310  27.520  1.00  0.00            
ATOM   2953  HW2 SOL   514      15.590  17.610  28.960  1.00  0.00            
ATOM   2954  OW  SOL   515       7.160   5.650  35.700  1.00  0.00            
ATOM   2955  HW1 SOL   515       7.350   6.300  36.440  1.00  0.00            
ATOM   2956  HW2 SOL   515       7.760   4.850  35.790  1.00  0.00            
ATOM   2957  OW  SOL   516      14.500  12.200  34.950  1.00  0.00            
ATOM   2958  HW1 SOL   516      14.410  12.100  35.940  1.00  0.00            
ATOM   2959  HW2 SOL   516      15.460  12.130  34.690  1.00  0.00            
ATOM   2960  OW  SOL   517       3.900  17.410  34.220  1.00  0.00            
ATOM   2961  HW1 SOL   517       2.990  17.820  34.200  1.00  0.00            
ATOM   2962  HW2 SOL   517       3.830  16.470  34.540  1.00  0.00            
ATOM   2963  OW  SOL   518      16.740   8.830  31.160  1.00  0.00            
ATOM   2964  HW1 SOL   518      16.470   7.940  30.790  1.00  0.00            
ATOM   2965  HW2 SOL   518      16.750   9.510  30.430  1.00  0.00            
ATOM   2966  OW  SOL   519      12.250   3.250  23.110  1.00  0.00            
ATOM   2967  HW1 SOL   519      12.900   2.510  23.000  1.00  0.00            
ATOM   2968  HW2 SOL   519      12.450   3.750  23.950  1.00  0.00            
ATOM   2969  OW  SOL   520       5.940   7.450  25.140  1.00  0.00            
ATOM   2970  HW1 SOL   520       6.440   8.300  24.950  1.00  0.00            
ATOM   2971  HW2 SOL   520       5.060   7.470  24.660  1.00  0.00            
ATOM   2972  OW  SOL   521      17.770   3.420  35.040  1.00  0.00            
ATOM   2973  HW1 SOL   521      17.600   3.730  34.100  1.00  0.00            
ATOM   2974  HW2 SOL   521      16.930   3.050  35.420  1.00  0.00            
ATOM   2975  OW  SOL   522      17.300   9.340  33.790  1.00  0.00            
ATOM   2976  HW1 SOL   522      17.680  10.250  33.940  1.00  0.00            
ATOM   2977  HW2 SOL   522      17.220   9.170  32.800  1.00  0.00            
ATOM   2978  OW  SOL   523       8.590  13.740  18.780  1.00  0.00            
ATOM   2979  HW1 SOL   523       8.130  13.890  19.660  1.00  0.00            
ATOM   2980  HW2 SOL   523       9.030  14.590  18.480  1.00  0.00            
ATOM   2981  OW  SOL   524       6.610  17.900  28.150  1.00  0.00            
ATOM   2982  HW1 SOL   524       6.150  18.780  28.020  1.00  0.00            
ATOM   2983  HW2 SOL   524       7.600  18.020  28.080  1.00  0.00            
ATOM   2984  OW  SOL   525       8.590   9.560  27.230  1.00  0.00            
ATOM   2985  HW1 SOL   525       9.130   8.870  27.710  1.00  0.00            
ATOM   2986  HW2 SOL   525       8.270  10.250  27.890  1.00  0.00            
ATOM   2987  OW  SOL   526      10.830   9.840  19.490  1.00  0.00            
ATOM   2988  HW1 SOL   526      10.600  10.370  18.670  1.00  0.00            
ATOM   2989  HW2 SOL   526      11.640   9.280  19.300  1.00  0.00            
ATOM   2990  OW  SOL   527      18.610  15.690  27.130  1.00  0.00            
ATOM   2991  HW1 SOL   527      17.900  15.570  26.430  1.00  0.00            
ATOM   2992  HW2 SOL   527      18.620  14.900  27.730  1.00  0.00            
ATOM   2993  OW  SOL   528       2.210  13.140  37.060  1.00  0.00            
ATOM   2994  HW1 SOL   528       1.560  12.410  36.850  1.00  0.00            
ATOM   2995  HW2 SOL   528       2.250  13.280  38.040  1.00  0.00            
ATOM   2996  OW  SOL   529       0.790  12.400  25.150  1.00  0.00            
ATOM   2997  HW1 SOL   529       0.780  11.930  26.030  1.00  0.00            
ATOM   2998  HW2 SOL   529       1.610  12.120  24.640  1.00  0.00            
ATOM   2999  OW  SOL   530       6.720  13.910  34.860  1.00  0.00            
ATOM   3000  HW1 SOL   530       5.940  13.410  35.240  1.00  0.00            
ATOM   3001  HW2 SOL   530       6.690  14.860  35.170  1.00  0.00            
ATOM   3002  OW  SOL   531      18.240   1.920  30.890  1.00  0.00            
ATOM   3003  HW1 SOL   531      18.200   1.020  31.330  1.00  0.00            
ATOM   3004  HW2 SOL   531      18.270   1.810  29.900  1.00  0.00            
ATOM   3005  OW  SOL   532       4.280   4.240  23.820  1.00  0.00            
ATOM   3006  HW1 SOL   532       4.580   3.520  23.200  1.00  0.00            
ATOM   3007  HW2 SOL   532       3.890   3.840  24.650  1.00  0.00            
ATOM   3008  OW  SOL   533      17.050  14.870  29.660  1.00  0.00            
ATOM   3009  HW1 SOL   533      16.120  14.620  29.390  1.00  0.00            
ATOM   3010  HW2 SOL   533      17.310  14.370  30.480  1.00  0.00            
ATOM   3011  OW  SOL   534       3.170   5.470  31.420  1.00  0.00            
ATOM   3012  HW1 SOL   534       3.550   4.880  32.140  1.00  0.00            
ATOM   3013  HW2 SOL   534       3.570   5.210  30.540  1.00  0.00            
ATOM   3014  OW  SOL   535       8.120  15.860  25.490  1.00  0.00            
ATOM   3015  HW1 SOL   535       8.440  15.960  24.550  1.00  0.00            
ATOM   3016  HW2 SOL   535       7.330  15.240  25.510  1.00  0.00            
ATOM   3017  OW  SOL   536      14.240   2.140  29.740  1.00  0.00            
ATOM   3018  HW1 SOL   536      14.760   1.490  30.290  1.00  0.00            
ATOM   3019  HW2 SOL   536      13.750   2.770  30.350  1.00  0.00            
ATOM   3020  OW  SOL   537      10.010   0.340  30.160  1.00  0.00            
ATOM   3021  HW1 SOL   537       9.380  -0.380  29.850  1.00  0.00            
ATOM   3022  HW2 SOL   537      10.940  -0.020  30.160  1.00  0.00            
ATOM   3023  OW  SOL   538       7.700  13.300  21.630  1.00  0.00            
ATOM   3024  HW1 SOL   538       7.240  12.430  21.800  1.00  0.00            
ATOM   3025  HW2 SOL   538       8.610  13.270  22.040  1.00  0.00            
ATOM   3026  OW  SOL   539       6.180  15.670  31.460  1.00  0.00            
ATOM   3027  HW1 SOL   539       6.130  16.490  32.030  1.00  0.00            
ATOM   3028  HW2 SOL   539       7.070  15.640  31.010  1.00  0.00            
ATOM   3029  OW  SOL   540      13.520   0.520  20.300  1.00  0.00            
ATOM   3030  HW1 SOL   540      13.870   0.110  19.460  1.00  0.00            
ATOM   3031  HW2 SOL   540      12.620   0.140  20.500  1.00  0.00            
ATOM   3032  OW  SOL   541      13.000   4.530  25.530  1.00  0.00            
ATOM   3033  HW1 SOL   541      12.410   5.330  25.570  1.00  0.00            
ATOM   3034  HW2 SOL   541      13.150   4.180  26.460  1.00  0.00            
ATOM   3035  OW  SOL   542      15.930   2.210  27.440  1.00  0.00            
ATOM   3036  HW1 SOL   542      15.090   2.200  27.980  1.00  0.00            
ATOM   3037  HW2 SOL   542      15.950   3.040  26.880  1.00  0.00            
ATOM   3038  OW  SOL   543       0.390  10.770  21.620  1.00  0.00            
ATOM   3039  HW1 SOL   543       1.380  10.660  21.530  1.00  0.00            
ATOM   3040  HW2 SOL   543      -0.010   9.910  21.940  1.00  0.00            
ATOM   3041  OW  SOL   544       8.750  16.460  21.990  1.00  0.00            
ATOM   3042  HW1 SOL   544       7.980  16.110  21.450  1.00  0.00            
ATOM   3043  HW2 SOL   544       8.430  17.170  22.610  1.00  0.00            
ATOM   3044  OW  SOL   545       2.300   6.280  38.370  1.00  0.00            
ATOM   3045  HW1 SOL   545       1.370   6.260  38.740  1.00  0.00            
ATOM   3046  HW2 SOL   545       2.310   5.890  37.450  1.00  0.00            
ATOM   3047  OW  SOL   546       2.250   2.750  47.200  1.00  0.00            
ATOM   3048  HW1 SOL   546       2.600   2.580  48.120  1.00  0.00            
ATOM   3049  HW2 SOL   546       1.370   2.300  47.080  1.00  0.00            
ATOM   3050  OW  SOL   547       0.190   3.680  43.710  1.00  0.00            
ATOM   3051  HW1 SOL   547      -0.630   4.110  44.100  1.00  0.00            
ATOM   3052  HW2 SOL   547      -0.090   2.950  43.080  1.00  0.00            
ATOM   3053  OW  SOL   548       5.690  12.750  48.890  1.00  0.00            
ATOM   3054  HW1 SOL   548       4.760  12.680  48.520  1.00  0.00            
ATOM   3055  HW2 SOL   548       5.800  13.640  49.330  1.00  0.00            
ATOM   3056  OW  SOL   549      15.550  15.110  44.270  1.00  0.00            
ATOM   3057  HW1 SOL   549      14.980  14.950  45.080  1.00  0.00            
ATOM   3058  HW2 SOL   549      14.960  15.210  43.470  1.00  0.00            
ATOM   3059  OW  SOL   550      11.350   7.030  44.410  1.00  0.00            
ATOM   3060  HW1 SOL   550      11.920   7.810  44.160  1.00  0.00            
ATOM   3061  HW2 SOL   550      10.750   7.290  45.170  1.00  0.00            
ATOM   3062  OW  SOL   551      17.550   6.070  39.550  1.00  0.00            
ATOM   3063  HW1 SOL   551      17.430   5.940  38.560  1.00  0.00            
ATOM   3064  HW2 SOL   551      17.250   5.260  40.040  1.00  0.00            
ATOM   3065  OW  SOL   552       7.680  11.440  47.470  1.00  0.00            
ATOM   3066  HW1 SOL   552       6.900  11.610  48.070  1.00  0.00            
ATOM   3067  HW2 SOL   552       8.020  12.310  47.110  1.00  0.00            
ATOM   3068  OW  SOL   553       8.500   7.980  55.470  1.00  0.00            
ATOM   3069  HW1 SOL   553       8.460   8.740  56.120  1.00  0.00            
ATOM   3070  HW2 SOL   553       8.720   8.340  54.560  1.00  0.00            
ATOM   3071  OW  SOL   554       6.850  10.120  43.890  1.00  0.00            
ATOM   3072  HW1 SOL   554       7.540   9.960  44.590  1.00  0.00            
ATOM   3073  HW2 SOL   554       6.120  10.690  44.270  1.00  0.00            
ATOM   3074  OW  SOL   555       6.860  11.610  55.270  1.00  0.00            
ATOM   3075  HW1 SOL   555       7.460  12.400  55.410  1.00  0.00            
ATOM   3076  HW2 SOL   555       6.000  11.920  54.860  1.00  0.00            
ATOM   3077  OW  SOL   556       3.350  14.350  47.850  1.00  0.00            
ATOM   3078  HW1 SOL   556       2.570  14.040  47.320  1.00  0.00            
ATOM   3079  HW2 SOL   556       3.930  14.930  47.280  1.00  0.00            
ATOM   3080  OW  SOL   557      14.600  15.050  50.630  1.00  0.00            
ATOM   3081  HW1 SOL   557      14.840  15.990  50.890  1.00  0.00            
ATOM   3082  HW2 SOL   557      14.440  14.510  51.450  1.00  0.00            
ATOM   3083  OW  SOL   558       4.380   3.920  52.230  1.00  0.00            
ATOM   3084  HW1 SOL   558       5.200   3.360  52.320  1.00  0.00            
ATOM   3085  HW2 SOL   558       3.570   3.340  52.270  1.00  0.00            
ATOM   3086  OW  SOL   559      16.030   4.470  44.610  1.00  0.00            
ATOM   3087  HW1 SOL   559      15.290   4.930  44.110  1.00  0.00            
ATOM   3088  HW2 SOL   559      16.540   5.150  45.140  1.00  0.00            
ATOM   3089  OW  SOL   560       2.310  17.130  42.070  1.00  0.00            
ATOM   3090  HW1 SOL   560       2.650  17.900  42.610  1.00  0.00            
ATOM   3091  HW2 SOL   560       2.750  17.130  41.170  1.00  0.00            
ATOM   3092  OW  SOL   561      11.270  13.410  54.140  1.00  0.00            
ATOM   3093  HW1 SOL   561      11.740  13.410  55.020  1.00  0.00            
ATOM   3094  HW2 SOL   561      10.790  12.540  54.030  1.00  0.00            
ATOM   3095  OW  SOL   562       2.300  14.340  42.620  1.00  0.00            
ATOM   3096  HW1 SOL   562       2.040  15.300  42.620  1.00  0.00            
ATOM   3097  HW2 SOL   562       1.590  13.800  43.070  1.00  0.00            
ATOM   3098  OW  SOL   563       2.400  10.910  46.100  1.00  0.00            
ATOM   3099  HW1 SOL   563       2.540  10.070  46.620  1.00  0.00            
ATOM   3100  HW2 SOL   563       1.850  11.550  46.650  1.00  0.00            
ATOM   3101  OW  SOL   564       6.200  17.860  51.630  1.00  0.00            
ATOM   3102  HW1 SOL   564       5.280  17.690  51.980  1.00  0.00            
ATOM   3103  HW2 SOL   564       6.480  18.780  51.890  1.00  0.00            
ATOM   3104  OW  SOL   565       6.060   9.640  38.470  1.00  0.00            
ATOM   3105  HW1 SOL   565       6.130  10.480  37.930  1.00  0.00            
ATOM   3106  HW2 SOL   565       6.520   9.770  39.350  1.00  0.00            
ATOM   3107  OW  SOL   566      15.940   1.140  52.040  1.00  0.00            
ATOM   3108  HW1 SOL   566      15.760   1.810  51.320  1.00  0.00            
ATOM   3109  HW2 SOL   566      15.910   1.600  52.930  1.00  0.00            
ATOM   3110  OW  SOL   567       1.220   6.430  42.870  1.00  0.00            
ATOM   3111  HW1 SOL   567       0.770   5.550  43.040  1.00  0.00            
ATOM   3112  HW2 SOL   567       1.210   6.970  43.710  1.00  0.00            
ATOM   3113  OW  SOL   568      18.420  17.670  40.830  1.00  0.00            
ATOM   3114  HW1 SOL   568      18.960  17.380  41.630  1.00  0.00            
ATOM   3115  HW2 SOL   568      18.720  18.570  40.540  1.00  0.00            
ATOM   3116  OW  SOL   569       0.270  15.960  38.410  1.00  0.00            
ATOM   3117  HW1 SOL   569       0.080  15.000  38.620  1.00  0.00            
ATOM   3118  HW2 SOL   569      -0.060  16.540  39.160  1.00  0.00            
ATOM   3119  OW  SOL   570      16.890   9.220  43.360  1.00  0.00            
ATOM   3120  HW1 SOL   570      17.840   8.930  43.440  1.00  0.00            
ATOM   3121  HW2 SOL   570      16.810   9.870  42.610  1.00  0.00            
ATOM   3122  OW  SOL   571      16.410  11.080  41.560  1.00  0.00            
ATOM   3123  HW1 SOL   571      17.270  11.100  41.040  1.00  0.00            
ATOM   3124  HW2 SOL   571      16.550  11.550  42.440  1.00  0.00            
ATOM   3125  OW  SOL   572       1.130   7.370  53.210  1.00  0.00            
ATOM   3126  HW1 SOL   572       2.010   7.240  53.660  1.00  0.00            
ATOM   3127  HW2 SOL   572       1.000   8.340  52.990  1.00  0.00            
ATOM   3128  OW  SOL   573       6.130  13.650  44.500  1.00  0.00            
ATOM   3129  HW1 SOL   573       5.640  12.780  44.590  1.00  0.00            
ATOM   3130  HW2 SOL   573       5.900  14.080  43.630  1.00  0.00            
ATOM   3131  OW  SOL   574      12.930  12.280  51.470  1.00  0.00            
ATOM   3132  HW1 SOL   574      13.300  11.550  50.890  1.00  0.00            
ATOM   3133  HW2 SOL   574      13.450  12.330  52.320  1.00  0.00            
ATOM   3134  OW  SOL   575       8.090   0.040  42.260  1.00  0.00            
ATOM   3135  HW1 SOL   575       8.490   0.950  42.170  1.00  0.00            
ATOM   3136  HW2 SOL   575       7.090   0.120  42.320  1.00  0.00            
ATOM   3137  OW  SOL   576       1.970   9.760  49.880  1.00  0.00            
ATOM   3138  HW1 SOL   576       2.860   9.310  49.740  1.00  0.00            
ATOM   3139  HW2 SOL   576       1.240   9.110  49.690  1.00  0.00            
ATOM   3140  OW  SOL   577      15.250   9.990  39.140  1.00  0.00            
ATOM   3141  HW1 SOL   577      14.620   9.230  39.270  1.00  0.00            
ATOM   3142  HW2 SOL   577      15.730  10.170  40.000  1.00  0.00            
ATOM   3143  OW  SOL   578      11.870  17.920  53.400  1.00  0.00            
ATOM   3144  HW1 SOL   578      12.110  18.520  52.640  1.00  0.00            
ATOM   3145  HW2 SOL   578      11.940  16.970  53.100  1.00  0.00            
ATOM   3146  OW  SOL   579       3.170   2.510  55.250  1.00  0.00            
ATOM   3147  HW1 SOL   579       3.880   3.220  55.310  1.00  0.00            
ATOM   3148  HW2 SOL   579       2.290   2.900  55.530  1.00  0.00            
ATOM   3149  OW  SOL   580      14.660  14.170  46.770  1.00  0.00            
ATOM   3150  HW1 SOL   580      14.070  14.230  47.570  1.00  0.00            
ATOM   3151  HW2 SOL   580      14.510  13.290  46.310  1.00  0.00            
ATOM   3152  OW  SOL   581      16.670  17.140  42.960  1.00  0.00            
ATOM   3153  HW1 SOL   581      16.260  16.910  42.080  1.00  0.00            
ATOM   3154  HW2 SOL   581      16.490  16.400  43.610  1.00  0.00            
ATOM   3155  OW  SOL   582       5.980   7.290  39.940  1.00  0.00            
ATOM   3156  HW1 SOL   582       6.220   7.980  39.260  1.00  0.00            
ATOM   3157  HW2 SOL   582       5.200   7.620  40.480  1.00  0.00            
ATOM   3158  OW  SOL   583      12.810   3.450  46.680  1.00  0.00            
ATOM   3159  HW1 SOL   583      11.950   2.950  46.550  1.00  0.00            
ATOM   3160  HW2 SOL   583      13.430   2.910  47.240  1.00  0.00            
ATOM   3161  OW  SOL   584      15.760  16.620  40.310  1.00  0.00            
ATOM   3162  HW1 SOL   584      16.650  17.080  40.340  1.00  0.00            
ATOM   3163  HW2 SOL   584      15.550  16.380  39.360  1.00  0.00            
ATOM   3164  OW  SOL   585       8.070   6.050  51.890  1.00  0.00            
ATOM   3165  HW1 SOL   585       7.600   6.020  52.780  1.00  0.00            
ATOM   3166  HW2 SOL   585       7.560   5.500  51.230  1.00  0.00            
ATOM   3167  OW  SOL   586      13.940   4.690  53.980  1.00  0.00            
ATOM   3168  HW1 SOL   586      13.740   5.120  54.860  1.00  0.00            
ATOM   3169  HW2 SOL   586      14.720   4.070  54.070  1.00  0.00            
ATOM   3170  OW  SOL   587       9.730   8.900  52.960  1.00  0.00            
ATOM   3171  HW1 SOL   587      10.190   8.060  52.670  1.00  0.00            
ATOM   3172  HW2 SOL   587       9.170   9.240  52.210  1.00  0.00            
ATOM   3173  OW  SOL   588       9.910   4.100  49.660  1.00  0.00            
ATOM   3174  HW1 SOL   588       9.140   4.440  50.200  1.00  0.00            
ATOM   3175  HW2 SOL   588       9.570   3.590  48.870  1.00  0.00            
ATOM   3176  OW  SOL   589      10.410   7.010  41.530  1.00  0.00            
ATOM   3177  HW1 SOL   589      10.670   6.970  42.490  1.00  0.00            
ATOM   3178  HW2 SOL   589       9.560   6.500  41.390  1.00  0.00            
ATOM   3179  OW  SOL   590       0.760   8.110  45.130  1.00  0.00            
ATOM   3180  HW1 SOL   590       1.750   7.990  45.220  1.00  0.00            
ATOM   3181  HW2 SOL   590       0.520   9.060  45.340  1.00  0.00            
ATOM   3182  OW  SOL   591       1.300  18.210  52.950  1.00  0.00            
ATOM   3183  HW1 SOL   591       1.200  18.060  53.940  1.00  0.00            
ATOM   3184  HW2 SOL   591       0.440  18.570  52.590  1.00  0.00            
ATOM   3185  OW  SOL   592       8.650   3.480  39.190  1.00  0.00            
ATOM   3186  HW1 SOL   592       9.240   4.110  38.700  1.00  0.00            
ATOM   3187  HW2 SOL   592       8.840   2.540  38.900  1.00  0.00            
ATOM   3188  OW  SOL   593      17.190   5.850  55.550  1.00  0.00            
ATOM   3189  HW1 SOL   593      16.930   6.740  55.190  1.00  0.00            
ATOM   3190  HW2 SOL   593      17.170   5.170  54.820  1.00  0.00            
ATOM   3191  OW  SOL   594      13.620  11.440  42.690  1.00  0.00            
ATOM   3192  HW1 SOL   594      14.450  11.150  42.210  1.00  0.00            
ATOM   3193  HW2 SOL   594      13.130  12.110  42.130  1.00  0.00            
ATOM   3194  OW  SOL   595       5.500   1.960  46.090  1.00  0.00            
ATOM   3195  HW1 SOL   595       5.450   1.910  47.090  1.00  0.00            
ATOM   3196  HW2 SOL   595       5.520   2.920  45.800  1.00  0.00            
ATOM   3197  OW  SOL   596      10.080  14.560  42.010  1.00  0.00            
ATOM   3198  HW1 SOL   596       9.620  15.280  41.490  1.00  0.00            
ATOM   3199  HW2 SOL   596      10.040  14.760  42.990  1.00  0.00            
ATOM   3200  OW  SOL   597       3.510  18.010  45.770  1.00  0.00            
ATOM   3201  HW1 SOL   597       4.010  17.150  45.830  1.00  0.00            
ATOM   3202  HW2 SOL   597       4.160  18.780  45.740  1.00  0.00            
ATOM   3203  OW  SOL   598      17.950  10.660  45.970  1.00  0.00            
ATOM   3204  HW1 SOL   598      17.330  10.510  45.210  1.00  0.00            
ATOM   3205  HW2 SOL   598      17.430  10.770  46.820  1.00  0.00            
ATOM   3206  OW  SOL   599      12.270  15.500  52.300  1.00  0.00            
ATOM   3207  HW1 SOL   599      12.330  14.730  52.940  1.00  0.00            
ATOM   3208  HW2 SOL   599      11.750  15.240  51.500  1.00  0.00            
ATOM   3209  OW  SOL   600       3.210   9.430  39.660  1.00  0.00            
ATOM   3210  HW1 SOL   600       4.030   9.820  39.240  1.00  0.00            
ATOM   3211  HW2 SOL   600       2.940   8.610  39.170  1.00  0.00            
ATOM   3212  OW  SOL   601      14.580   7.350  44.520  1.00  0.00            
ATOM   3213  HW1 SOL   601      14.530   6.700  45.270  1.00  0.00            
ATOM   3214  HW2 SOL   601      15.380   7.940  44.650  1.00  0.00            
ATOM   3215  OW  SOL   602       4.610  12.660  54.510  1.00  0.00            
ATOM   3216  HW1 SOL   602       4.110  12.670  53.650  1.00  0.00            
ATOM   3217  HW2 SOL   602       3.980  12.480  55.270  1.00  0.00            
ATOM   3218  OW  SOL   603      11.110  17.760  39.610  1.00  0.00            
ATOM   3219  HW1 SOL   603      10.510  17.140  40.110  1.00  0.00            
ATOM   3220  HW2 SOL   603      11.420  17.320  38.760  1.00  0.00            
ATOM   3221  OW  SOL   604       2.020   2.850  52.220  1.00  0.00            
ATOM   3222  HW1 SOL   604       1.220   3.450  52.090  1.00  0.00            
ATOM   3223  HW2 SOL   604       1.920   2.360  53.080  1.00  0.00            
ATOM   3224  OW  SOL   605      16.320  13.770  38.050  1.00  0.00            
ATOM   3225  HW1 SOL   605      16.000  14.710  37.950  1.00  0.00            
ATOM   3226  HW2 SOL   605      15.560  13.140  37.930  1.00  0.00            
ATOM   3227  OW  SOL   606       4.640  17.430  40.470  1.00  0.00            
ATOM   3228  HW1 SOL   606       4.970  17.820  41.330  1.00  0.00            
ATOM   3229  HW2 SOL   606       5.400  17.360  39.820  1.00  0.00            
ATOM   3230  OW  SOL   607      14.000   1.070  41.500  1.00  0.00            
ATOM   3231  HW1 SOL   607      13.760   0.700  40.600  1.00  0.00            
ATOM   3232  HW2 SOL   607      14.990   1.230  41.540  1.00  0.00            
ATOM   3233  OW  SOL   608       2.490  17.850  49.650  1.00  0.00            
ATOM   3234  HW1 SOL   608       3.060  17.200  50.150  1.00  0.00            
ATOM   3235  HW2 SOL   608       2.330  17.520  48.720  1.00  0.00            
ATOM   3236  OW  SOL   609       9.400  16.980  46.280  1.00  0.00            
ATOM   3237  HW1 SOL   609      10.200  16.410  46.490  1.00  0.00            
ATOM   3238  HW2 SOL   609       8.910  16.580  45.510  1.00  0.00            
ATOM   3239  OW  SOL   610       3.820   7.000  42.040  1.00  0.00            
ATOM   3240  HW1 SOL   610       4.270   6.100  42.010  1.00  0.00            
ATOM   3241  HW2 SOL   610       2.880   6.890  42.370  1.00  0.00            
ATOM   3242  OW  SOL   611      15.470   2.220  54.530  1.00  0.00            
ATOM   3243  HW1 SOL   611      15.420   2.590  55.450  1.00  0.00            
ATOM   3244  HW2 SOL   611      14.750   1.530  54.410  1.00  0.00            
ATOM   3245  OW  SOL   612       6.140   1.220  38.410  1.00  0.00            
ATOM   3246  HW1 SOL   612       7.120   1.000  38.480  1.00  0.00            
ATOM   3247  HW2 SOL   612       5.830   1.050  37.480  1.00  0.00            
ATOM   3248  OW  SOL   613       7.810   2.640  54.730  1.00  0.00            
ATOM   3249  HW1 SOL   613       8.480   2.030  55.160  1.00  0.00            
ATOM   3250  HW2 SOL   613       7.080   2.830  55.380  1.00  0.00            
ATOM   3251  OW  SOL   614       8.880  15.140  49.190  1.00  0.00            
ATOM   3252  HW1 SOL   614       8.650  14.890  48.250  1.00  0.00            
ATOM   3253  HW2 SOL   614       9.490  14.450  49.580  1.00  0.00            
ATOM   3254  OW  SOL   615      13.510   5.900  51.570  1.00  0.00            
ATOM   3255  HW1 SOL   615      13.790   5.470  52.420  1.00  0.00            
ATOM   3256  HW2 SOL   615      13.760   6.860  51.580  1.00  0.00            
ATOM   3257  OW  SOL   616       8.030  14.020  46.480  1.00  0.00            
ATOM   3258  HW1 SOL   616       8.930  14.160  46.060  1.00  0.00            
ATOM   3259  HW2 SOL   616       7.320  14.040  45.770  1.00  0.00            
ATOM   3260  OW  SOL   617       9.220   5.030  46.230  1.00  0.00            
ATOM   3261  HW1 SOL   617       8.970   4.940  45.270  1.00  0.00            
ATOM   3262  HW2 SOL   617       9.700   4.210  46.540  1.00  0.00            
ATOM   3263  OW  SOL   618       5.390   0.640  42.360  1.00  0.00            
ATOM   3264  HW1 SOL   618       4.580   0.650  42.940  1.00  0.00            
ATOM   3265  HW2 SOL   618       5.420   1.470  41.810  1.00  0.00            
ATOM   3266  OW  SOL   619      14.340  11.880  37.650  1.00  0.00            
ATOM   3267  HW1 SOL   619      14.660  11.120  38.220  1.00  0.00            
ATOM   3268  HW2 SOL   619      13.420  12.150  37.950  1.00  0.00            
ATOM   3269  OW  SOL   620       2.970   0.350  38.950  1.00  0.00            
ATOM   3270  HW1 SOL   620       3.460   1.190  38.740  1.00  0.00            
ATOM   3271  HW2 SOL   620       3.590  -0.300  39.400  1.00  0.00            
ATOM   3272  OW  SOL   621       9.350   2.360  42.040  1.00  0.00            
ATOM   3273  HW1 SOL   621       8.870   2.770  41.260  1.00  0.00            
ATOM   3274  HW2 SOL   621      10.340   2.340  41.850  1.00  0.00            
ATOM   3275  OW  SOL   622      10.760   6.830  51.880  1.00  0.00            
ATOM   3276  HW1 SOL   622       9.960   6.220  51.910  1.00  0.00            
ATOM   3277  HW2 SOL   622      11.570   6.300  51.640  1.00  0.00            
ATOM   3278  OW  SOL   623      12.270  15.700  45.170  1.00  0.00            
ATOM   3279  HW1 SOL   623      12.480  16.440  44.520  1.00  0.00            
ATOM   3280  HW2 SOL   623      12.950  15.700  45.900  1.00  0.00            
ATOM   3281  OW  SOL   624       4.590  11.520  44.650  1.00  0.00            
ATOM   3282  HW1 SOL   624       3.880  11.250  45.300  1.00  0.00            
ATOM   3283  HW2 SOL   624       4.330  11.240  43.720  1.00  0.00            
ATOM   3284  OW  SOL   625      12.710  17.970  43.150  1.00  0.00            
ATOM   3285  HW1 SOL   625      13.150  18.610  42.510  1.00  0.00            
ATOM   3286  HW2 SOL   625      12.210  18.490  43.850  1.00  0.00            
ATOM   3287  OW  SOL   626      10.320   5.490  37.400  1.00  0.00            
ATOM   3288  HW1 SOL   626       9.910   6.310  37.010  1.00  0.00            
ATOM   3289  HW2 SOL   626      10.960   5.750  38.130  1.00  0.00            
ATOM   3290  OW  SOL   627       0.780   5.560  51.100  1.00  0.00            
ATOM   3291  HW1 SOL   627       1.700   5.550  50.690  1.00  0.00            
ATOM   3292  HW2 SOL   627       0.720   6.300  51.770  1.00  0.00            
ATOM   3293  OW  SOL   628       5.610   2.220  48.710  1.00  0.00            
ATOM   3294  HW1 SOL   628       5.990   1.380  49.080  1.00  0.00            
ATOM   3295  HW2 SOL   628       4.730   2.410  49.150  1.00  0.00            
ATOM   3296  OW  SOL   629       8.660   4.540  43.660  1.00  0.00            
ATOM   3297  HW1 SOL   629       8.340   5.260  43.040  1.00  0.00            
ATOM   3298  HW2 SOL   629       8.900   3.730  43.130  1.00  0.00            
ATOM   3299  OW  SOL   630      10.170   0.390  44.770  1.00  0.00            
ATOM   3300  HW1 SOL   630       9.450   0.440  44.080  1.00  0.00            
ATOM   3301  HW2 SOL   630       9.930  -0.300  45.460  1.00  0.00            
ATOM   3302  OW  SOL   631      14.290  11.730  45.910  1.00  0.00            
ATOM   3303  HW1 SOL   631      13.740  10.890  45.840  1.00  0.00            
ATOM   3304  HW2 SOL   631      14.550  12.020  44.990  1.00  0.00            
ATOM   3305  OW  SOL   632      14.660   5.900  47.160  1.00  0.00            
ATOM   3306  HW1 SOL   632      14.360   4.950  47.230  1.00  0.00            
ATOM   3307  HW2 SOL   632      15.390   6.060  47.820  1.00  0.00            
ATOM   3308  OW  SOL   633      18.570   8.330  41.010  1.00  0.00            
ATOM   3309  HW1 SOL   633      18.990   7.690  41.650  1.00  0.00            
ATOM   3310  HW2 SOL   633      18.190   7.820  40.230  1.00  0.00            
ATOM   3311  OW  SOL   634       4.880  13.850  38.980  1.00  0.00            
ATOM   3312  HW1 SOL   634       4.010  13.700  39.450  1.00  0.00            
ATOM   3313  HW2 SOL   634       4.710  14.110  38.030  1.00  0.00            
ATOM   3314  OW  SOL   635      16.640  12.800  43.810  1.00  0.00            
ATOM   3315  HW1 SOL   635      17.630  12.880  43.950  1.00  0.00            
ATOM   3316  HW2 SOL   635      16.190  13.640  44.120  1.00  0.00            
ATOM   3317  OW  SOL   636      13.900   5.750  38.020  1.00  0.00            
ATOM   3318  HW1 SOL   636      13.360   5.540  38.830  1.00  0.00            
ATOM   3319  HW2 SOL   636      14.810   5.340  38.110  1.00  0.00            
ATOM   3320  OW  SOL   637       5.270   2.560  40.520  1.00  0.00            
ATOM   3321  HW1 SOL   637       5.540   1.970  39.770  1.00  0.00            
ATOM   3322  HW2 SOL   637       5.270   3.510  40.210  1.00  0.00            
ATOM   3323  OW  SOL   638      17.540  12.230  53.120  1.00  0.00            
ATOM   3324  HW1 SOL   638      18.450  11.840  52.990  1.00  0.00            
ATOM   3325  HW2 SOL   638      17.620  13.190  53.360  1.00  0.00            
ATOM   3326  OW  SOL   639      10.640  13.470  50.640  1.00  0.00            
ATOM   3327  HW1 SOL   639       9.840  13.240  51.190  1.00  0.00            
ATOM   3328  HW2 SOL   639      11.470  13.210  51.130  1.00  0.00            
ATOM   3329  OW  SOL   640      15.920  16.290  53.490  1.00  0.00            
ATOM   3330  HW1 SOL   640      16.190  16.630  52.590  1.00  0.00            
ATOM   3331  HW2 SOL   640      16.710  15.910  53.950  1.00  0.00            
ATOM   3332  OW  SOL   641      11.110  11.950  48.240  1.00  0.00            
ATOM   3333  HW1 SOL   641      10.710  12.390  49.050  1.00  0.00            
ATOM   3334  HW2 SOL   641      10.700  12.320  47.410  1.00  0.00            
ATOM   3335  OW  SOL   642      16.380  10.990  48.030  1.00  0.00            
ATOM   3336  HW1 SOL   642      16.430  11.800  48.620  1.00  0.00            
ATOM   3337  HW2 SOL   642      15.520  11.010  47.520  1.00  0.00            
ATOM   3338  OW  SOL   643       9.150   0.890  51.260  1.00  0.00            
ATOM   3339  HW1 SOL   643       9.400   0.690  50.310  1.00  0.00            
ATOM   3340  HW2 SOL   643       9.870   1.450  51.680  1.00  0.00            
ATOM   3341  OW  SOL   644       9.800  11.160  54.430  1.00  0.00            
ATOM   3342  HW1 SOL   644       8.810  11.220  54.530  1.00  0.00            
ATOM   3343  HW2 SOL   644      10.030  10.360  53.870  1.00  0.00            
ATOM   3344  OW  SOL   645       7.050  10.500  40.920  1.00  0.00            
ATOM   3345  HW1 SOL   645       6.910  10.570  41.910  1.00  0.00            
ATOM   3346  HW2 SOL   645       7.890   9.990  40.740  1.00  0.00            
ATOM   3347  OW  SOL   646       4.100   8.130  49.750  1.00  0.00            
ATOM   3348  HW1 SOL   646       4.960   8.250  50.250  1.00  0.00            
ATOM   3349  HW2 SOL   646       3.680   7.260  50.020  1.00  0.00            
ATOM   3350  OW  SOL   647      12.740   3.860  49.860  1.00  0.00            
ATOM   3351  HW1 SOL   647      12.950   4.600  50.500  1.00  0.00            
ATOM   3352  HW2 SOL   647      11.850   4.030  49.430  1.00  0.00            
ATOM   3353  OW  SOL   648       0.640  15.640  50.550  1.00  0.00            
ATOM   3354  HW1 SOL   648       0.180  16.460  50.210  1.00  0.00            
ATOM   3355  HW2 SOL   648       1.620  15.830  50.640  1.00  0.00            
ATOM   3356  OW  SOL   649       3.670  11.000  42.250  1.00  0.00            
ATOM   3357  HW1 SOL   649       3.600  11.830  41.690  1.00  0.00            
ATOM   3358  HW2 SOL   649       3.710  10.200  41.650  1.00  0.00            
ATOM   3359  OW  SOL   650       5.660   5.370  45.890  1.00  0.00            
ATOM   3360  HW1 SOL   650       5.780   6.030  45.150  1.00  0.00            
ATOM   3361  HW2 SOL   650       6.120   5.710  46.720  1.00  0.00            
ATOM   3362  OW  SOL   651      12.520  13.480  41.120  1.00  0.00            
ATOM   3363  HW1 SOL   651      13.020  14.250  41.520  1.00  0.00            
ATOM   3364  HW2 SOL   651      11.570  13.500  41.440  1.00  0.00            
ATOM   3365  OW  SOL   652      12.720  14.450  48.660  1.00  0.00            
ATOM   3366  HW1 SOL   652      13.190  14.580  49.530  1.00  0.00            
ATOM   3367  HW2 SOL   652      12.060  13.710  48.750  1.00  0.00            
ATOM   3368  OW  SOL   653      15.820   6.390  41.960  1.00  0.00            
ATOM   3369  HW1 SOL   653      15.510   7.000  42.690  1.00  0.00            
ATOM   3370  HW2 SOL   653      16.320   6.910  41.270  1.00  0.00            
ATOM   3371  OW  SOL   654       3.540  15.100  50.530  1.00  0.00            
ATOM   3372  HW1 SOL   654       3.330  14.660  49.660  1.00  0.00            
ATOM   3373  HW2 SOL   654       4.510  15.360  50.560  1.00  0.00            
ATOM   3374  OW  SOL   655       4.020   7.510  53.220  1.00  0.00            
ATOM   3375  HW1 SOL   655       4.700   8.060  52.750  1.00  0.00            
ATOM   3376  HW2 SOL   655       4.420   6.630  53.490  1.00  0.00            
ATOM   3377  OW  SOL   656      15.870   7.790  53.940  1.00  0.00            
ATOM   3378  HW1 SOL   656      14.950   8.170  53.890  1.00  0.00            
ATOM   3379  HW2 SOL   656      16.470   8.260  53.290  1.00  0.00            
ATOM   3380  OW  SOL   657      10.130   1.050  54.940  1.00  0.00            
ATOM   3381  HW1 SOL   657      10.190   1.900  54.420  1.00  0.00            
ATOM   3382  HW2 SOL   657      10.450   0.290  54.370  1.00  0.00            
ATOM   3383  OW  SOL   658       5.040   0.500  54.640  1.00  0.00            
ATOM   3384  HW1 SOL   658       4.620  -0.070  53.940  1.00  0.00            
ATOM   3385  HW2 SOL   658       4.380   1.190  54.960  1.00  0.00            
ATOM   3386  OW  SOL   659       5.730   8.700  47.530  1.00  0.00            
ATOM   3387  HW1 SOL   659       6.170   9.590  47.440  1.00  0.00            
ATOM   3388  HW2 SOL   659       5.100   8.700  48.300  1.00  0.00            
ATOM   3389  OW  SOL   660      13.600   8.620  47.690  1.00  0.00            
ATOM   3390  HW1 SOL   660      12.850   8.620  47.030  1.00  0.00            
ATOM   3391  HW2 SOL   660      13.970   7.700  47.780  1.00  0.00            
ATOM   3392  OW  SOL   661      12.090   5.250  39.990  1.00  0.00            
ATOM   3393  HW1 SOL   661      12.220   4.410  40.530  1.00  0.00            
ATOM   3394  HW2 SOL   661      11.800   5.990  40.590  1.00  0.00            
ATOM   3395  OW  SOL   662       3.070   2.130  49.550  1.00  0.00            
ATOM   3396  HW1 SOL   662       2.840   2.500  50.450  1.00  0.00            
ATOM   3397  HW2 SOL   662       2.770   1.180  49.490  1.00  0.00            
ATOM   3398  OW  SOL   663       0.370  13.100  50.060  1.00  0.00            
ATOM   3399  HW1 SOL   663       0.900  12.610  50.740  1.00  0.00            
ATOM   3400  HW2 SOL   663       0.590  14.080  50.110  1.00  0.00            
ATOM   3401  OW  SOL   664       7.320   6.340  47.880  1.00  0.00            
ATOM   3402  HW1 SOL   664       7.910   6.080  47.120  1.00  0.00            
ATOM   3403  HW2 SOL   664       7.040   7.300  47.770  1.00  0.00            
ATOM   3404  OW  SOL   665      17.280   9.350  55.780  1.00  0.00            
ATOM   3405  HW1 SOL   665      16.820   9.280  54.890  1.00  0.00            
ATOM   3406  HW2 SOL   665      16.660   9.790  56.440  1.00  0.00            
ATOM   3407  OW  SOL   666       3.070   0.630  43.420  1.00  0.00            
ATOM   3408  HW1 SOL   666       2.960   1.570  43.750  1.00  0.00            
ATOM   3409  HW2 SOL   666       3.020   0.000  44.190  1.00  0.00            
ATOM   3410  OW  SOL   667      16.220   3.670  40.980  1.00  0.00            
ATOM   3411  HW1 SOL   667      16.240   2.910  41.620  1.00  0.00            
ATOM   3412  HW2 SOL   667      15.740   4.440  41.380  1.00  0.00            
ATOM   3413  OW  SOL   668      10.230   7.660  46.900  1.00  0.00            
ATOM   3414  HW1 SOL   668      10.380   7.870  47.860  1.00  0.00            
ATOM   3415  HW2 SOL   668       9.930   6.710  46.810  1.00  0.00            
ATOM   3416  OW  SOL   669       9.800  15.730  54.240  1.00  0.00            
ATOM   3417  HW1 SOL   669       9.600  16.170  53.360  1.00  0.00            
ATOM   3418  HW2 SOL   669      10.190  14.820  54.080  1.00  0.00            
ATOM   3419  OW  SOL   670      18.590  15.180  53.290  1.00  0.00            
ATOM   3420  HW1 SOL   670      18.730  15.450  52.340  1.00  0.00            
ATOM   3421  HW2 SOL   670      19.420  15.400  53.820  1.00  0.00            
ATOM   3422  OW  SOL   671       3.500   8.980  55.280  1.00  0.00            
ATOM   3423  HW1 SOL   671       4.260   9.420  55.760  1.00  0.00            
ATOM   3424  HW2 SOL   671       3.850   8.510  54.460  1.00  0.00            
ATOM   3425  OW  SOL   672      15.400   2.740  38.490  1.00  0.00            
ATOM   3426  HW1 SOL   672      14.790   1.990  38.720  1.00  0.00            
ATOM   3427  HW2 SOL   672      15.620   3.260  39.320  1.00  0.00            
ATOM   3428  OW  SOL   673      13.030   8.380  37.660  1.00  0.00            
ATOM   3429  HW1 SOL   673      13.370   7.450  37.810  1.00  0.00            
ATOM   3430  HW2 SOL   673      13.210   8.650  36.710  1.00  0.00            
ATOM   3431  OW  SOL   674      10.680  13.330  45.730  1.00  0.00            
ATOM   3432  HW1 SOL   674      10.750  12.490  45.180  1.00  0.00            
ATOM   3433  HW2 SOL   674      11.300  14.020  45.370  1.00  0.00            
ATOM   3434  OW  SOL   675       3.190   8.100  46.730  1.00  0.00            
ATOM   3435  HW1 SOL   675       4.120   8.460  46.780  1.00  0.00            
ATOM   3436  HW2 SOL   675       3.130   7.250  47.250  1.00  0.00            
ATOM   3437  OW  SOL   676       3.390   5.090  47.300  1.00  0.00            
ATOM   3438  HW1 SOL   676       2.870   4.260  47.130  1.00  0.00            
ATOM   3439  HW2 SOL   676       4.160   5.140  46.660  1.00  0.00            
ATOM   3440  OW  SOL   677      11.380   3.800  54.020  1.00  0.00            
ATOM   3441  HW1 SOL   677      10.930   4.430  54.660  1.00  0.00            
ATOM   3442  HW2 SOL   677      12.310   4.110  53.850  1.00  0.00            
ATOM   3443  OW  SOL   678       0.080  13.260  39.240  1.00  0.00            
ATOM   3444  HW1 SOL   678      -0.850  13.470  38.930  1.00  0.00            
ATOM   3445  HW2 SOL   678       0.180  12.270  39.370  1.00  0.00            
ATOM   3446  OW  SOL   679       0.880  18.010  46.510  1.00  0.00            
ATOM   3447  HW1 SOL   679       0.460  17.150  46.240  1.00  0.00            
ATOM   3448  HW2 SOL   679       1.820  18.040  46.170  1.00  0.00            
ATOM   3449  OW  SOL   680       5.040  15.680  46.340  1.00  0.00            
ATOM   3450  HW1 SOL   680       5.700  16.420  46.430  1.00  0.00            
ATOM   3451  HW2 SOL   680       5.480  14.890  45.920  1.00  0.00            
ATOM   3452  OW  SOL   681      10.020   7.960  49.620  1.00  0.00            
ATOM   3453  HW1 SOL   681      10.430   7.640  50.480  1.00  0.00            
ATOM   3454  HW2 SOL   681       9.060   7.690  49.590  1.00  0.00            
ATOM   3455  OW  SOL   682       0.400   5.440  48.380  1.00  0.00            
ATOM   3456  HW1 SOL   682       1.250   5.110  47.970  1.00  0.00            
ATOM   3457  HW2 SOL   682       0.530   5.590  49.360  1.00  0.00            
ATOM   3458  OW  SOL   683       1.890   5.200  54.460  1.00  0.00            
ATOM   3459  HW1 SOL   683       2.480   4.800  53.760  1.00  0.00            
ATOM   3460  HW2 SOL   683       1.310   5.910  54.050  1.00  0.00            
ATOM   3461  OW  SOL   684      13.690   9.500  53.840  1.00  0.00            
ATOM   3462  HW1 SOL   684      14.080  10.390  54.040  1.00  0.00            
ATOM   3463  HW2 SOL   684      13.790   9.300  52.870  1.00  0.00            
ATOM   3464  OW  SOL   685       8.150   5.720  40.490  1.00  0.00            
ATOM   3465  HW1 SOL   685       8.220   4.830  40.030  1.00  0.00            
ATOM   3466  HW2 SOL   685       7.210   6.060  40.410  1.00  0.00            
ATOM   3467  OW  SOL   686      16.570   6.040  49.300  1.00  0.00            
ATOM   3468  HW1 SOL   686      16.190   5.350  49.920  1.00  0.00            
ATOM   3469  HW2 SOL   686      17.390   5.680  48.860  1.00  0.00            
ATOM   3470  OW  SOL   687       2.520  15.640  54.680  1.00  0.00            
ATOM   3471  HW1 SOL   687       2.220  16.210  55.440  1.00  0.00            
ATOM   3472  HW2 SOL   687       2.450  14.670  54.940  1.00  0.00            
ATOM   3473  OW  SOL   688       6.710   4.640  49.930  1.00  0.00            
ATOM   3474  HW1 SOL   688       6.370   3.750  49.630  1.00  0.00            
ATOM   3475  HW2 SOL   688       6.970   5.180  49.130  1.00  0.00            
ATOM   3476  OW  SOL   689       9.300  16.780  51.890  1.00  0.00            
ATOM   3477  HW1 SOL   689       9.060  16.600  50.940  1.00  0.00            
ATOM   3478  HW2 SOL   689       9.600  17.720  51.990  1.00  0.00            
ATOM   3479  OW  SOL   690       4.730   5.000  39.150  1.00  0.00            
ATOM   3480  HW1 SOL   690       5.340   5.800  39.190  1.00  0.00            
ATOM   3481  HW2 SOL   690       3.780   5.310  39.220  1.00  0.00            
ATOM   3482  OW  SOL   691       1.590  11.370  51.900  1.00  0.00            
ATOM   3483  HW1 SOL   691       1.810  10.760  52.660  1.00  0.00            
ATOM   3484  HW2 SOL   691       1.690  10.880  51.040  1.00  0.00            
ATOM   3485  OW  SOL   692      13.470  10.590  49.580  1.00  0.00            
ATOM   3486  HW1 SOL   692      13.710   9.960  48.840  1.00  0.00            
ATOM   3487  HW2 SOL   692      12.570  10.990  49.400  1.00  0.00            
ATOM   3488  OW  SOL   693      13.020   8.550  40.330  1.00  0.00            
ATOM   3489  HW1 SOL   693      12.160   8.240  40.750  1.00  0.00            
ATOM   3490  HW2 SOL   693      12.980   8.410  39.340  1.00  0.00            
ATOM   3491  OW  SOL   694      17.590  17.470  48.780  1.00  0.00            
ATOM   3492  HW1 SOL   694      18.200  17.770  48.050  1.00  0.00            
ATOM   3493  HW2 SOL   694      17.210  16.580  48.560  1.00  0.00            
ATOM   3494  OW  SOL   695      12.520  17.310  48.520  1.00  0.00            
ATOM   3495  HW1 SOL   695      13.360  17.360  47.980  1.00  0.00            
ATOM   3496  HW2 SOL   695      12.290  16.350  48.700  1.00  0.00            
ATOM   3497  OW  SOL   696       0.830  12.580  47.460  1.00  0.00            
ATOM   3498  HW1 SOL   696       0.780  12.570  48.460  1.00  0.00            
ATOM   3499  HW2 SOL   696       0.000  12.170  47.080  1.00  0.00            
ATOM   3500  OW  SOL   697       6.880  16.620  54.400  1.00  0.00            
ATOM   3501  HW1 SOL   697       6.320  17.430  54.490  1.00  0.00            
ATOM   3502  HW2 SOL   697       7.400  16.660  53.540  1.00  0.00            
ATOM   3503  OW  SOL   698      17.260   1.350  42.470  1.00  0.00            
ATOM   3504  HW1 SOL   698      17.990   1.180  41.800  1.00  0.00            
ATOM   3505  HW2 SOL   698      16.950   0.480  42.850  1.00  0.00            
ATOM   3506  OW  SOL   699      13.880  15.730  42.010  1.00  0.00            
ATOM   3507  HW1 SOL   699      14.550  15.850  41.270  1.00  0.00            
ATOM   3508  HW2 SOL   699      13.480  16.620  42.240  1.00  0.00            
ATOM   3509  OW  SOL   700       1.300  17.940  55.750  1.00  0.00            
ATOM   3510  HW1 SOL   700       0.890  17.200  56.280  1.00  0.00            
ATOM   3511  HW2 SOL   700       1.940  18.450  56.330  1.00  0.00            
ATOM   3512  OW  SOL   701      12.800   9.270  43.960  1.00  0.00            
ATOM   3513  HW1 SOL   701      13.400   8.460  43.980  1.00  0.00            
ATOM   3514  HW2 SOL   701      13.200   9.960  43.360  1.00  0.00            
ATOM   3515  OW  SOL   702       8.300  12.730  51.460  1.00  0.00            
ATOM   3516  HW1 SOL   702       8.250  13.060  52.410  1.00  0.00            
ATOM   3517  HW2 SOL   702       7.440  12.920  51.000  1.00  0.00            
ATOM   3518  OW  SOL   703       6.720  16.160  38.780  1.00  0.00            
ATOM   3519  HW1 SOL   703       6.810  16.260  37.790  1.00  0.00            
ATOM   3520  HW2 SOL   703       6.320  15.270  38.990  1.00  0.00            
ATOM   3521  OW  SOL   704      16.500  17.200  51.180  1.00  0.00            
ATOM   3522  HW1 SOL   704      17.030  17.300  50.340  1.00  0.00            
ATOM   3523  HW2 SOL   704      16.230  18.100  51.520  1.00  0.00            
ATOM   3524  OW  SOL   705      18.410   1.750  46.870  1.00  0.00            
ATOM   3525  HW1 SOL   705      18.800   0.900  46.510  1.00  0.00            
ATOM   3526  HW2 SOL   705      17.430   1.770  46.680  1.00  0.00            
ATOM   3527  OW  SOL   706       2.630   3.260  44.440  1.00  0.00            
ATOM   3528  HW1 SOL   706       1.840   3.770  44.100  1.00  0.00            
ATOM   3529  HW2 SOL   706       2.540   3.110  45.420  1.00  0.00            
ATOM   3530  OW  SOL   707      11.940  16.120  37.550  1.00  0.00            
ATOM   3531  HW1 SOL   707      12.000  15.190  37.920  1.00  0.00            
ATOM   3532  HW2 SOL   707      11.350  16.120  36.750  1.00  0.00            
ATOM   3533  OW  SOL   708       8.220  10.020  50.960  1.00  0.00            
ATOM   3534  HW1 SOL   708       8.620  10.010  50.040  1.00  0.00            
ATOM   3535  HW2 SOL   708       8.320  10.940  51.360  1.00  0.00            
ATOM   3536  OW  SOL   709       9.160   9.100  40.150  1.00  0.00            
ATOM   3537  HW1 SOL   709       9.790   9.480  39.470  1.00  0.00            
ATOM   3538  HW2 SOL   709       9.560   8.270  40.540  1.00  0.00            
ATOM   3539  OW  SOL   710      15.040  16.070  37.680  1.00  0.00            
ATOM   3540  HW1 SOL   710      14.120  16.440  37.750  1.00  0.00            
ATOM   3541  HW2 SOL   710      15.420  16.270  36.780  1.00  0.00            
ATOM   3542  OW  SOL   711       3.720  12.880  52.140  1.00  0.00            
ATOM   3543  HW1 SOL   711       3.590  13.810  51.800  1.00  0.00            
ATOM   3544  HW2 SOL   711       2.880  12.360  52.010  1.00  0.00            
ATOM   3545  OW  SOL   712      16.140  12.920  50.130  1.00  0.00            
ATOM   3546  HW1 SOL   712      16.740  12.950  50.930  1.00  0.00            
ATOM   3547  HW2 SOL   712      15.390  13.560  50.260  1.00  0.00            
ATOM   3548  OW  SOL   713      10.390  10.980  44.200  1.00  0.00            
ATOM   3549  HW1 SOL   713       9.690  10.510  44.740  1.00  0.00            
ATOM   3550  HW2 SOL   713      10.980  10.300  43.770  1.00  0.00            
ATOM   3551  OW  SOL   714      10.140   2.360  46.950  1.00  0.00            
ATOM   3552  HW1 SOL   714      10.060   2.000  46.020  1.00  0.00            
ATOM   3553  HW2 SOL   714      10.120   1.600  47.600  1.00  0.00            
ATOM   3554  OW  SOL   715       5.900  14.870  42.150  1.00  0.00            
ATOM   3555  HW1 SOL   715       6.320  14.290  41.450  1.00  0.00            
ATOM   3556  HW2 SOL   715       5.460  15.660  41.710  1.00  0.00            
ATOM   3557  OW  SOL   716      17.090   3.850  51.050  1.00  0.00            
ATOM   3558  HW1 SOL   716      17.820   4.540  51.090  1.00  0.00            
ATOM   3559  HW2 SOL   716      17.370   3.100  50.460  1.00  0.00            
ATOM   3560  OW  SOL   717       2.550  13.480  40.140  1.00  0.00            
ATOM   3561  HW1 SOL   717       1.590  13.490  39.870  1.00  0.00            
ATOM   3562  HW2 SOL   717       2.670  14.010  40.980  1.00  0.00            
ATOM   3563  OW  SOL   718       1.050  10.130  54.500  1.00  0.00            
ATOM   3564  HW1 SOL   718       0.280   9.800  55.040  1.00  0.00            
ATOM   3565  HW2 SOL   718       1.900   9.830  54.920  1.00  0.00            
ATOM   3566  OW  SOL   719       6.720   2.030  52.130  1.00  0.00            
ATOM   3567  HW1 SOL   719       7.620   1.870  51.730  1.00  0.00            
ATOM   3568  HW2 SOL   719       6.800   2.080  53.120  1.00  0.00            
ATOM   3569  OW  SOL   720       0.750   3.450  37.570  1.00  0.00            
ATOM   3570  HW1 SOL   720      -0.170   3.170  37.280  1.00  0.00            
ATOM   3571  HW2 SOL   720       1.060   4.220  37.010  1.00  0.00            
ATOM   3572  OW  SOL   721      14.400   8.560  51.220  1.00  0.00            
ATOM   3573  HW1 SOL   721      13.830   9.080  50.590  1.00  0.00            
ATOM   3574  HW2 SOL   721      15.360   8.680  50.980  1.00  0.00            
ATOM   3575  OW  SOL   722       0.720   1.660  40.420  1.00  0.00            
ATOM   3576  HW1 SOL   722       0.550   2.490  39.880  1.00  0.00            
ATOM   3577  HW2 SOL   722       1.620   1.290  40.200  1.00  0.00            
ATOM   3578  OW  SOL   723      11.830  13.350  38.430  1.00  0.00            
ATOM   3579  HW1 SOL   723      10.840  13.240  38.450  1.00  0.00            
ATOM   3580  HW2 SOL   723      12.170  13.500  39.360  1.00  0.00            
ATOM   3581  OW  SOL   724       6.130   8.420  51.550  1.00  0.00            
ATOM   3582  HW1 SOL   724       6.690   9.230  51.380  1.00  0.00            
ATOM   3583  HW2 SOL   724       6.720   7.620  51.580  1.00  0.00            
ATOM   3584  OW  SOL   725      14.930  17.670  46.830  1.00  0.00            
ATOM   3585  HW1 SOL   725      15.260  18.310  46.140  1.00  0.00            
ATOM   3586  HW2 SOL   725      15.590  17.610  47.580  1.00  0.00            
ATOM   3587  OW  SOL   726       7.160   5.650  54.320  1.00  0.00            
ATOM   3588  HW1 SOL   726       7.350   6.300  55.060  1.00  0.00            
ATOM   3589  HW2 SOL   726       7.760   4.850  54.410  1.00  0.00            
ATOM   3590  OW  SOL   727      14.500  12.200  53.570  1.00  0.00            
ATOM   3591  HW1 SOL   727      14.410  12.100  54.560  1.00  0.00            
ATOM   3592  HW2 SOL   727      15.460  12.130  53.310  1.00  0.00            
ATOM   3593  OW  SOL   728       3.900  17.410  52.840  1.00  0.00            
ATOM   3594  HW1 SOL   728       2.990  17.820  52.820  1.00  0.00            
ATOM   3595  HW2 SOL   728       3.830  16.470  53.160  1.00  0.00            
ATOM   3596  OW  SOL   729      12.250   3.250  41.730  1.00  0.00            
ATOM   3597  HW1 SOL   729      12.900   2.510  41.620  1.00  0.00            
ATOM   3598  HW2 SOL   729      12.450   3.750  42.570  1.00  0.00            
ATOM   3599  OW  SOL   730       5.940   7.450  43.760  1.00  0.00            
ATOM   3600  HW1 SOL   730       6.440   8.300  43.570  1.00  0.00            
ATOM   3601  HW2 SOL   730       5.060   7.470  43.280  1.00  0.00            
ATOM   3602  OW  SOL   731      17.770   3.420  53.660  1.00  0.00            
ATOM   3603  HW1 SOL   731      17.600   3.730  52.720  1.00  0.00            
ATOM   3604  HW2 SOL   731      16.930   3.050  54.040  1.00  0.00            
ATOM   3605  OW  SOL   732      17.300   9.340  52.410  1.00  0.00            
ATOM   3606  HW1 SOL   732      17.680  10.250  52.560  1.00  0.00            
ATOM   3607  HW2 SOL   732      17.220   9.170  51.420  1.00  0.00            
ATOM   3608  OW  SOL   733       8.590  13.740  37.400  1.00  0.00            
ATOM   3609  HW1 SOL   733       8.130  13.890  38.280  1.00  0.00            
ATOM   3610  HW2 SOL   733       9.030  14.590  37.100  1.00  0.00            
ATOM   3611  OW  SOL   734       6.610  17.900  46.770  1.00  0.00            
ATOM   3612  HW1 SOL   734       6.150  18.780  46.640  1.00  0.00            
ATOM   3613  HW2 SOL   734       7.600  18.020  46.700  1.00  0.00            
ATOM   3614  OW  SOL   735       8.590   9.560  45.850  1.00  0.00            
ATOM   3615  HW1 SOL   735       9.130   8.870  46.330  1.00  0.00            
ATOM   3616  HW2 SOL   735       8.270  10.250  46.510  1.00  0.00            
ATOM   3617  OW  SOL   736      10.830   9.840  38.110  1.00  0.00            
ATOM   3618  HW1 SOL   736      10.600  10.370  37.290  1.00  0.00            
ATOM   3619  HW2 SOL   736      11.640   9.280  37.920  1.00  0.00            
ATOM   3620  OW  SOL   737      18.610  15.690  45.750  1.00  0.00            
ATOM   3621  HW1 SOL   737      17.900  15.570  45.050  1.00  0.00            
ATOM   3622  HW2 SOL   737      18.620  14.900  46.350  1.00  0.00            
ATOM   3623  OW  SOL   738       2.210  13.140  55.680  1.00  0.00            
ATOM   3624  HW1 SOL   738       1.560  12.410  55.470  1.00  0.00            
ATOM   3625  HW2 SOL   738       2.250  13.280  56.660  1.00  0.00            
ATOM   3626  OW  SOL   739       0.790  12.400  43.770  1.00  0.00            
ATOM   3627  HW1 SOL   739       0.780  11.930  44.650  1.00  0.00            
ATOM   3628  HW2 SOL   739       1.610  12.120  43.260  1.00  0.00            
ATOM   3629  OW  SOL   740       6.720  13.910  53.480  1.00  0.00            
ATOM   3630  HW1 SOL   740       5.940  13.410  53.860  1.00  0.00            
ATOM   3631  HW2 SOL   740       6.690  14.860  53.790  1.00  0.00            
ATOM   3632  OW  SOL   741      18.240   1.920  49.510  1.00  0.00            
ATOM   3633  HW1 SOL   741      18.200   1.020  49.950  1.00  0.00            
ATOM   3634  HW2 SOL   741      18.270   1.810  48.520  1.00  0.00            
ATOM   3635  OW  SOL   742       4.280   4.240  42.440  1.00  0.00            
ATOM   3636  HW1 SOL   742       4.580   3.520  41.820  1.00  0.00            
ATOM   3637  HW2 SOL   742       3.890   3.840  43.270  1.00  0.00            
ATOM   3638  OW  SOL   743      17.050  14.870  48.280  1.00  0.00            
ATOM   3639  HW1 SOL   743      16.120  14.620  48.010  1.00  0.00            
ATOM   3640  HW2 SOL   743      17.310  14.370  49.100  1.00  0.00            
ATOM   3641  OW  SOL   744       3.170   5.470  50.040  1.00  0.00            
ATOM   3642  HW1 SOL   744       3.550   4.880  50.760  1.00  0.00            
ATOM   3643  HW2 SOL   744       3.570   5.210  49.160  1.00  0.00            
ATOM   3644  OW  SOL   745       8.120  15.860  44.110  1.00  0.00            
ATOM   3645  HW1 SOL   745       8.440  15.960  43.170  1.00  0.00            
ATOM   3646  HW2 SOL   745       7.330  15.240  44.130  1.00  0.00            
ATOM   3647  OW  SOL   746      14.240   2.140  48.360  1.00  0.00            
ATOM   3648  HW1 SOL   746      14.760   1.490  48.910  1.00  0.00            
ATOM   3649  HW2 SOL   746      13.750   2.770  48.970  1.00  0.00            
ATOM   3650  OW  SOL   747      10.010   0.340  48.780  1.00  0.00            
ATOM   3651  HW1 SOL   747       9.380  -0.380  48.470  1.00  0.00            
ATOM   3652  HW2 SOL   747      10.940  -0.020  48.780  1.00  0.00            
ATOM   3653  OW  SOL   748       7.700  13.300  40.250  1.00  0.00            
ATOM   3654  HW1 SOL   748       7.240  12.430  40.420  1.00  0.00            
ATOM   3655  HW2 SOL   748       8.610  13.270  40.660  1.00  0.00            
ATOM   3656  OW  SOL   749       6.180  15.670  50.080  1.00  0.00            
ATOM   3657  HW1 SOL   749       6.130  16.490  50.650  1.00  0.00            
ATOM   3658  HW2 SOL   749       7.070  15.640  49.630  1.00  0.00            
ATOM   3659  OW  SOL   750      13.520   0.520  38.920  1.00  0.00            
ATOM   3660  HW1 SOL   750      13.870   0.110  38.080  1.00  0.00            
ATOM   3661  HW2 SOL   750      12.620   0.140  39.120  1.00  0.00            
ATOM   3662  OW  SOL   751      13.000   4.530  44.150  1.00  0.00            
ATOM   3663  HW1 SOL   751      12.410   5.330  44.190  1.00  0.00            
ATOM   3664  HW2 SOL   751      13.150   4.180  45.080  1.00  0.00            
ATOM   3665  OW  SOL   752      15.930   2.210  46.060  1.00  0.00            
ATOM   3666  HW1 SOL   752      15.090   2.200  46.600  1.00  0.00            
ATOM   3667  HW2 SOL   752      15.950   3.040  45.500  1.00  0.00            
ATOM   3668  OW  SOL   753       0.390  10.770  40.240  1.00  0.00            
ATOM   3669  HW1 SOL   753       1.380  10.660  40.150  1.00  0.00            
ATOM   3670  HW2 SOL   753      -0.010   9.910  40.560  1.00  0.00            
ATOM   3671  OW  SOL   754       8.750  16.460  40.610  1.00  0.00            
ATOM   3672  HW1 SOL   754       7.980  16.110  40.070  1.00  0.00            
ATOM   3673  HW2 SOL   754       8.430  17.170  41.230  1.00  0.00            
ATOM   3674  OW  SOL   755       2.300  24.900   1.130  1.00  0.00            
ATOM   3675  HW1 SOL   755       1.370  24.880   1.500  1.00  0.00            
ATOM   3676  HW2 SOL   755       2.310  24.510   0.210  1.00  0.00            
ATOM   3677  OW  SOL   756       2.250  21.370   9.960  1.00  0.00            
ATOM   3678  HW1 SOL   756       2.600  21.200  10.880  1.00  0.00            
ATOM   3679  HW2 SOL   756       1.370  20.920   9.840  1.00  0.00            
ATOM   3680  OW  SOL   757       0.190  22.300   6.470  1.00  0.00            
ATOM   3681  HW1 SOL   757      -0.630  22.730   6.860  1.00  0.00            
ATOM   3682  HW2 SOL   757      -0.090  21.570   5.840  1.00  0.00            
ATOM   3683  OW  SOL   758       5.690  31.370  11.650  1.00  0.00            
ATOM   3684  HW1 SOL   758       4.760  31.300  11.280  1.00  0.00            
ATOM   3685  HW2 SOL   758       5.800  32.260  12.090  1.00  0.00            
ATOM   3686  OW  SOL   759      15.550  33.730   7.030  1.00  0.00            
ATOM   3687  HW1 SOL   759      14.980  33.570   7.840  1.00  0.00            
ATOM   3688  HW2 SOL   759      14.960  33.830   6.230  1.00  0.00            
ATOM   3689  OW  SOL   760      11.350  25.650   7.170  1.00  0.00            
ATOM   3690  HW1 SOL   760      11.920  26.430   6.920  1.00  0.00            
ATOM   3691  HW2 SOL   760      10.750  25.910   7.930  1.00  0.00            
ATOM   3692  OW  SOL   761      17.550  24.690   2.310  1.00  0.00            
ATOM   3693  HW1 SOL   761      17.430  24.560   1.320  1.00  0.00            
ATOM   3694  HW2 SOL   761      17.250  23.880   2.800  1.00  0.00            
ATOM   3695  OW  SOL   762       7.680  30.060  10.230  1.00  0.00            
ATOM   3696  HW1 SOL   762       6.900  30.230  10.830  1.00  0.00            
ATOM   3697  HW2 SOL   762       8.020  30.930   9.870  1.00  0.00            
ATOM   3698  OW  SOL   763       8.500  26.600  18.230  1.00  0.00            
ATOM   3699  HW1 SOL   763       8.460  27.360  18.880  1.00  0.00            
ATOM   3700  HW2 SOL   763       8.720  26.960  17.320  1.00  0.00            
ATOM   3701  OW  SOL   764       6.850  28.740   6.650  1.00  0.00            
ATOM   3702  HW1 SOL   764       7.540  28.580   7.350  1.00  0.00            
ATOM   3703  HW2 SOL   764       6.120  29.310   7.030  1.00  0.00            
ATOM   3704  OW  SOL   765       6.860  30.230  18.030  1.00  0.00            
ATOM   3705  HW1 SOL   765       7.460  31.020  18.170  1.00  0.00            
ATOM   3706  HW2 SOL   765       6.000  30.540  17.620  1.00  0.00            
ATOM   3707  OW  SOL   766       3.350  32.970  10.610  1.00  0.00            
ATOM   3708  HW1 SOL   766       2.570  32.660  10.080  1.00  0.00            
ATOM   3709  HW2 SOL   766       3.930  33.550  10.040  1.00  0.00            
ATOM   3710  OW  SOL   767      14.600  33.670  13.390  1.00  0.00            
ATOM   3711  HW1 SOL   767      14.840  34.610  13.650  1.00  0.00            
ATOM   3712  HW2 SOL   767      14.440  33.130  14.210  1.00  0.00            
ATOM   3713  OW  SOL   768       4.380  22.540  14.990  1.00  0.00            
ATOM   3714  HW1 SOL   768       5.200  21.980  15.080  1.00  0.00            
ATOM   3715  HW2 SOL   768       3.570  21.960  15.030  1.00  0.00            
ATOM   3716  OW  SOL   769      16.030  23.090   7.370  1.00  0.00            
ATOM   3717  HW1 SOL   769      15.290  23.550   6.870  1.00  0.00            
ATOM   3718  HW2 SOL   769      16.540  23.770   7.900  1.00  0.00            
ATOM   3719  OW  SOL   770       2.310  35.750   4.830  1.00  0.00            
ATOM   3720  HW1 SOL   770       2.650  36.520   5.370  1.00  0.00            
ATOM   3721  HW2 SOL   770       2.750  35.750   3.930  1.00  0.00            
ATOM   3722  OW  SOL   771      11.270  32.030  16.900  1.00  0.00            
ATOM   3723  HW1 SOL   771      11.740  32.030  17.780  1.00  0.00            
ATOM   3724  HW2 SOL   771      10.790  31.160  16.790  1.00  0.00            
ATOM   3725  OW  SOL   772       2.300  32.960   5.380  1.00  0.00            
ATOM   3726  HW1 SOL   772       2.040  33.920   5.380  1.00  0.00            
ATOM   3727  HW2 SOL   772       1.590  32.420   5.830  1.00  0.00            
ATOM   3728  OW  SOL   773       2.400  29.530   8.860  1.00  0.00            
ATOM   3729  HW1 SOL   773       2.540  28.690   9.380  1.00  0.00            
ATOM   3730  HW2 SOL   773       1.850  30.170   9.410  1.00  0.00            
ATOM   3731  OW  SOL   774       6.200  36.480  14.390  1.00  0.00            
ATOM   3732  HW1 SOL   774       5.280  36.310  14.740  1.00  0.00            
ATOM   3733  HW2 SOL   774       6.480  37.400  14.650  1.00  0.00            
ATOM   3734  OW  SOL   775       6.060  28.260   1.230  1.00  0.00            
ATOM   3735  HW1 SOL   775       6.130  29.100   0.690  1.00  0.00            
ATOM   3736  HW2 SOL   775       6.520  28.390   2.110  1.00  0.00            
ATOM   3737  OW  SOL   776      15.940  19.760  14.800  1.00  0.00            
ATOM   3738  HW1 SOL   776      15.760  20.430  14.080  1.00  0.00            
ATOM   3739  HW2 SOL   776      15.910  20.220  15.690  1.00  0.00            
ATOM   3740  OW  SOL   777       1.220  25.050   5.630  1.00  0.00            
ATOM   3741  HW1 SOL   777       0.770  24.170   5.800  1.00  0.00            
ATOM   3742  HW2 SOL   777       1.210  25.590   6.470  1.00  0.00            
ATOM   3743  OW  SOL   778      18.420  36.290   3.590  1.00  0.00            
ATOM   3744  HW1 SOL   778      18.960  36.000   4.390  1.00  0.00            
ATOM   3745  HW2 SOL   778      18.720  37.190   3.300  1.00  0.00            
ATOM   3746  OW  SOL   779       0.270  34.580   1.170  1.00  0.00            
ATOM   3747  HW1 SOL   779       0.080  33.620   1.380  1.00  0.00            
ATOM   3748  HW2 SOL   779      -0.060  35.160   1.920  1.00  0.00            
ATOM   3749  OW  SOL   780      16.890  27.840   6.120  1.00  0.00            
ATOM   3750  HW1 SOL   780      17.840  27.550   6.200  1.00  0.00            
ATOM   3751  HW2 SOL   780      16.810  28.490   5.370  1.00  0.00            
ATOM   3752  OW  SOL   781      16.410  29.700   4.320  1.00  0.00            
ATOM   3753  HW1 SOL   781      17.270  29.720   3.800  1.00  0.00            
ATOM   3754  HW2 SOL   781      16.550  30.170   5.200  1.00  0.00            
ATOM   3755  OW  SOL   782       1.130  25.990  15.970  1.00  0.00            
ATOM   3756  HW1 SOL   782       2.010  25.860  16.420  1.00  0.00            
ATOM   3757  HW2 SOL   782       1.000  26.960  15.750  1.00  0.00            
ATOM   3758  OW  SOL   783       6.130  32.270   7.260  1.00  0.00            
ATOM   3759  HW1 SOL   783       5.640  31.400   7.350  1.00  0.00            
ATOM   3760  HW2 SOL   783       5.900  32.700   6.390  1.00  0.00            
ATOM   3761  OW  SOL   784      12.930  30.900  14.230  1.00  0.00            
ATOM   3762  HW1 SOL   784      13.300  30.170  13.650  1.00  0.00            
ATOM   3763  HW2 SOL   784      13.450  30.950  15.080  1.00  0.00            
ATOM   3764  OW  SOL   785       8.090  18.660   5.020  1.00  0.00            
ATOM   3765  HW1 SOL   785       8.490  19.570   4.930  1.00  0.00            
ATOM   3766  HW2 SOL   785       7.090  18.740   5.080  1.00  0.00            
ATOM   3767  OW  SOL   786       1.970  28.380  12.640  1.00  0.00            
ATOM   3768  HW1 SOL   786       2.860  27.930  12.500  1.00  0.00            
ATOM   3769  HW2 SOL   786       1.240  27.730  12.450  1.00  0.00            
ATOM   3770  OW  SOL   787      15.250  28.610   1.900  1.00  0.00            
ATOM   3771  HW1 SOL   787      14.620  27.850   2.030  1.00  0.00            
ATOM   3772  HW2 SOL   787      15.730  28.790   2.760  1.00  0.00            
ATOM   3773  OW  SOL   788      11.870  36.540  16.160  1.00  0.00            
ATOM   3774  HW1 SOL   788      12.110  37.140  15.400  1.00  0.00            
ATOM   3775  HW2 SOL   788      11.940  35.590  15.860  1.00  0.00            
ATOM   3776  OW  SOL   789       3.170  21.130  18.010  1.00  0.00            
ATOM   3777  HW1 SOL   789       3.880  21.840  18.070  1.00  0.00            
ATOM   3778  HW2 SOL   789       2.290  21.520  18.290  1.00  0.00            
ATOM   3779  OW  SOL   790      14.660  32.790   9.530  1.00  0.00            
ATOM   3780  HW1 SOL   790      14.070  32.850  10.330  1.00  0.00            
ATOM   3781  HW2 SOL   790      14.510  31.910   9.070  1.00  0.00            
ATOM   3782  OW  SOL   791      16.670  35.760   5.720  1.00  0.00            
ATOM   3783  HW1 SOL   791      16.260  35.530   4.840  1.00  0.00            
ATOM   3784  HW2 SOL   791      16.490  35.020   6.370  1.00  0.00            
ATOM   3785  OW  SOL   792       5.980  25.910   2.700  1.00  0.00            
ATOM   3786  HW1 SOL   792       6.220  26.600   2.020  1.00  0.00            
ATOM   3787  HW2 SOL   792       5.200  26.240   3.240  1.00  0.00            
ATOM   3788  OW  SOL   793      12.810  22.070   9.440  1.00  0.00            
ATOM   3789  HW1 SOL   793      11.950  21.570   9.310  1.00  0.00            
ATOM   3790  HW2 SOL   793      13.430  21.530  10.000  1.00  0.00            
ATOM   3791  OW  SOL   794      15.760  35.240   3.070  1.00  0.00            
ATOM   3792  HW1 SOL   794      16.650  35.700   3.100  1.00  0.00            
ATOM   3793  HW2 SOL   794      15.550  35.000   2.120  1.00  0.00            
ATOM   3794  OW  SOL   795       8.070  24.670  14.650  1.00  0.00            
ATOM   3795  HW1 SOL   795       7.600  24.640  15.540  1.00  0.00            
ATOM   3796  HW2 SOL   795       7.560  24.120  13.990  1.00  0.00            
ATOM   3797  OW  SOL   796      13.940  23.310  16.740  1.00  0.00            
ATOM   3798  HW1 SOL   796      13.740  23.740  17.620  1.00  0.00            
ATOM   3799  HW2 SOL   796      14.720  22.690  16.830  1.00  0.00            
ATOM   3800  OW  SOL   797       9.730  27.520  15.720  1.00  0.00            
ATOM   3801  HW1 SOL   797      10.190  26.680  15.430  1.00  0.00            
ATOM   3802  HW2 SOL   797       9.170  27.860  14.970  1.00  0.00            
ATOM   3803  OW  SOL   798       9.910  22.720  12.420  1.00  0.00            
ATOM   3804  HW1 SOL   798       9.140  23.060  12.960  1.00  0.00            
ATOM   3805  HW2 SOL   798       9.570  22.210  11.630  1.00  0.00            
ATOM   3806  OW  SOL   799      10.410  25.630   4.290  1.00  0.00            
ATOM   3807  HW1 SOL   799      10.670  25.590   5.250  1.00  0.00            
ATOM   3808  HW2 SOL   799       9.560  25.120   4.150  1.00  0.00            
ATOM   3809  OW  SOL   800       0.760  26.730   7.890  1.00  0.00            
ATOM   3810  HW1 SOL   800       1.750  26.610   7.980  1.00  0.00            
ATOM   3811  HW2 SOL   800       0.520  27.680   8.100  1.00  0.00            
ATOM   3812  OW  SOL   801       1.300  36.830  15.710  1.00  0.00            
ATOM   3813  HW1 SOL   801       1.200  36.680  16.700  1.00  0.00            
ATOM   3814  HW2 SOL   801       0.440  37.190  15.350  1.00  0.00            
ATOM   3815  OW  SOL   802       8.650  22.100   1.950  1.00  0.00            
ATOM   3816  HW1 SOL   802       9.240  22.730   1.460  1.00  0.00            
ATOM   3817  HW2 SOL   802       8.840  21.160   1.660  1.00  0.00            
ATOM   3818  OW  SOL   803      17.190  24.470  18.310  1.00  0.00            
ATOM   3819  HW1 SOL   803      16.930  25.360  17.950  1.00  0.00            
ATOM   3820  HW2 SOL   803      17.170  23.790  17.580  1.00  0.00            
ATOM   3821  OW  SOL   804      13.620  30.060   5.450  1.00  0.00            
ATOM   3822  HW1 SOL   804      14.450  29.770   4.970  1.00  0.00            
ATOM   3823  HW2 SOL   804      13.130  30.730   4.890  1.00  0.00            
ATOM   3824  OW  SOL   805       5.500  20.580   8.850  1.00  0.00            
ATOM   3825  HW1 SOL   805       5.450  20.530   9.850  1.00  0.00            
ATOM   3826  HW2 SOL   805       5.520  21.540   8.560  1.00  0.00            
ATOM   3827  OW  SOL   806      10.080  33.180   4.770  1.00  0.00            
ATOM   3828  HW1 SOL   806       9.620  33.900   4.250  1.00  0.00            
ATOM   3829  HW2 SOL   806      10.040  33.380   5.750  1.00  0.00            
ATOM   3830  OW  SOL   807       3.510  36.630   8.530  1.00  0.00            
ATOM   3831  HW1 SOL   807       4.010  35.770   8.590  1.00  0.00            
ATOM   3832  HW2 SOL   807       4.160  37.400   8.500  1.00  0.00            
ATOM   3833  OW  SOL   808      17.950  29.280   8.730  1.00  0.00            
ATOM   3834  HW1 SOL   808      17.330  29.130   7.970  1.00  0.00            
ATOM   3835  HW2 SOL   808      17.430  29.390   9.580  1.00  0.00            
ATOM   3836  OW  SOL   809      12.270  34.120  15.060  1.00  0.00            
ATOM   3837  HW1 SOL   809      12.330  33.350  15.700  1.00  0.00            
ATOM   3838  HW2 SOL   809      11.750  33.860  14.260  1.00  0.00            
ATOM   3839  OW  SOL   810       3.210  28.050   2.420  1.00  0.00            
ATOM   3840  HW1 SOL   810       4.030  28.440   2.000  1.00  0.00            
ATOM   3841  HW2 SOL   810       2.940  27.230   1.930  1.00  0.00            
ATOM   3842  OW  SOL   811      14.580  25.970   7.280  1.00  0.00            
ATOM   3843  HW1 SOL   811      14.530  25.320   8.030  1.00  0.00            
ATOM   3844  HW2 SOL   811      15.380  26.560   7.410  1.00  0.00            
ATOM   3845  OW  SOL   812       4.610  31.280  17.270  1.00  0.00            
ATOM   3846  HW1 SOL   812       4.110  31.290  16.410  1.00  0.00            
ATOM   3847  HW2 SOL   812       3.980  31.100  18.030  1.00  0.00            
ATOM   3848  OW  SOL   813      11.110  36.380   2.370  1.00  0.00            
ATOM   3849  HW1 SOL   813      10.510  35.760   2.870  1.00  0.00            
ATOM   3850  HW2 SOL   813      11.420  35.940   1.520  1.00  0.00            
ATOM   3851  OW  SOL   814       2.020  21.470  14.980  1.00  0.00            
ATOM   3852  HW1 SOL   814       1.220  22.070  14.850  1.00  0.00            
ATOM   3853  HW2 SOL   814       1.920  20.980  15.840  1.00  0.00            
ATOM   3854  OW  SOL   815      16.320  32.390   0.810  1.00  0.00            
ATOM   3855  HW1 SOL   815      16.000  33.330   0.710  1.00  0.00            
ATOM   3856  HW2 SOL   815      15.560  31.760   0.690  1.00  0.00            
ATOM   3857  OW  SOL   816       4.640  36.050   3.230  1.00  0.00            
ATOM   3858  HW1 SOL   816       4.970  36.440   4.090  1.00  0.00            
ATOM   3859  HW2 SOL   816       5.400  35.980   2.580  1.00  0.00            
ATOM   3860  OW  SOL   817      14.000  19.690   4.260  1.00  0.00            
ATOM   3861  HW1 SOL   817      13.760  19.320   3.360  1.00  0.00            
ATOM   3862  HW2 SOL   817      14.990  19.850   4.300  1.00  0.00            
ATOM   3863  OW  SOL   818       2.490  36.470  12.410  1.00  0.00            
ATOM   3864  HW1 SOL   818       3.060  35.820  12.910  1.00  0.00            
ATOM   3865  HW2 SOL   818       2.330  36.140  11.480  1.00  0.00            
ATOM   3866  OW  SOL   819       9.400  35.600   9.040  1.00  0.00            
ATOM   3867  HW1 SOL   819      10.200  35.030   9.250  1.00  0.00            
ATOM   3868  HW2 SOL   819       8.910  35.200   8.270  1.00  0.00            
ATOM   3869  OW  SOL   820       3.820  25.620   4.800  1.00  0.00            
ATOM   3870  HW1 SOL   820       4.270  24.720   4.770  1.00  0.00            
ATOM   3871  HW2 SOL   820       2.880  25.510   5.130  1.00  0.00            
ATOM   3872  OW  SOL   821      15.470  20.840  17.290  1.00  0.00            
ATOM   3873  HW1 SOL   821      15.420  21.210  18.210  1.00  0.00            
ATOM   3874  HW2 SOL   821      14.750  20.150  17.170  1.00  0.00            
ATOM   3875  OW  SOL   822       6.140  19.840   1.170  1.00  0.00            
ATOM   3876  HW1 SOL   822       7.120  19.620   1.240  1.00  0.00            
ATOM   3877  HW2 SOL   822       5.830  19.670   0.240  1.00  0.00            
ATOM   3878  OW  SOL   823       7.810  21.260  17.490  1.00  0.00            
ATOM   3879  HW1 SOL   823       8.480  20.650  17.920  1.00  0.00            
ATOM   3880  HW2 SOL   823       7.080  21.450  18.140  1.00  0.00            
ATOM   3881  OW  SOL   824       8.880  33.760  11.950  1.00  0.00            
ATOM   3882  HW1 SOL   824       8.650  33.510  11.010  1.00  0.00            
ATOM   3883  HW2 SOL   824       9.490  33.070  12.340  1.00  0.00            
ATOM   3884  OW  SOL   825      13.510  24.520  14.330  1.00  0.00            
ATOM   3885  HW1 SOL   825      13.790  24.090  15.180  1.00  0.00            
ATOM   3886  HW2 SOL   825      13.760  25.480  14.340  1.00  0.00            
ATOM   3887  OW  SOL   826       8.030  32.640   9.240  1.00  0.00            
ATOM   3888  HW1 SOL   826       8.930  32.780   8.820  1.00  0.00            
ATOM   3889  HW2 SOL   826       7.320  32.660   8.530  1.00  0.00            
ATOM   3890  OW  SOL   827       9.220  23.650   8.990  1.00  0.00            
ATOM   3891  HW1 SOL   827       8.970  23.560   8.030  1.00  0.00            
ATOM   3892  HW2 SOL   827       9.700  22.830   9.300  1.00  0.00            
ATOM   3893  OW  SOL   828       5.390  19.260   5.120  1.00  0.00            
ATOM   3894  HW1 SOL   828       4.580  19.270   5.700  1.00  0.00            
ATOM   3895  HW2 SOL   828       5.420  20.090   4.570  1.00  0.00            
ATOM   3896  OW  SOL   829      14.340  30.500   0.410  1.00  0.00            
ATOM   3897  HW1 SOL   829      14.660  29.740   0.980  1.00  0.00            
ATOM   3898  HW2 SOL   829      13.420  30.770   0.710  1.00  0.00            
ATOM   3899  OW  SOL   830       2.970  18.970   1.710  1.00  0.00            
ATOM   3900  HW1 SOL   830       3.460  19.810   1.500  1.00  0.00            
ATOM   3901  HW2 SOL   830       3.590  18.320   2.160  1.00  0.00            
ATOM   3902  OW  SOL   831       9.350  20.980   4.800  1.00  0.00            
ATOM   3903  HW1 SOL   831       8.870  21.390   4.020  1.00  0.00            
ATOM   3904  HW2 SOL   831      10.340  20.960   4.610  1.00  0.00            
ATOM   3905  OW  SOL   832      10.760  25.450  14.640  1.00  0.00            
ATOM   3906  HW1 SOL   832       9.960  24.840  14.670  1.00  0.00            
ATOM   3907  HW2 SOL   832      11.570  24.920  14.400  1.00  0.00            
ATOM   3908  OW  SOL   833      12.270  34.320   7.930  1.00  0.00            
ATOM   3909  HW1 SOL   833      12.480  35.060   7.280  1.00  0.00            
ATOM   3910  HW2 SOL   833      12.950  34.320   8.660  1.00  0.00            
ATOM   3911  OW  SOL   834       4.590  30.140   7.410  1.00  0.00            
ATOM   3912  HW1 SOL   834       3.880  29.870   8.060  1.00  0.00            
ATOM   3913  HW2 SOL   834       4.330  29.860   6.480  1.00  0.00            
ATOM   3914  OW  SOL   835      12.710  36.590   5.910  1.00  0.00            
ATOM   3915  HW1 SOL   835      13.150  37.230   5.270  1.00  0.00            
ATOM   3916  HW2 SOL   835      12.210  37.110   6.610  1.00  0.00            
ATOM   3917  OW  SOL   836      10.320  24.110   0.160  1.00  0.00            
ATOM   3918  HW1 SOL   836       9.910  24.930  -0.230  1.00  0.00            
ATOM   3919  HW2 SOL   836      10.960  24.370   0.890  1.00  0.00            
ATOM   3920  OW  SOL   837       0.780  24.180  13.860  1.00  0.00            
ATOM   3921  HW1 SOL   837       1.700  24.170  13.450  1.00  0.00            
ATOM   3922  HW2 SOL   837       0.720  24.920  14.530  1.00  0.00            
ATOM   3923  OW  SOL   838       5.610  20.840  11.470  1.00  0.00            
ATOM   3924  HW1 SOL   838       5.990  20.000  11.840  1.00  0.00            
ATOM   3925  HW2 SOL   838       4.730  21.030  11.910  1.00  0.00            
ATOM   3926  OW  SOL   839       8.660  23.160   6.420  1.00  0.00            
ATOM   3927  HW1 SOL   839       8.340  23.880   5.800  1.00  0.00            
ATOM   3928  HW2 SOL   839       8.900  22.350   5.890  1.00  0.00            
ATOM   3929  OW  SOL   840      10.170  19.010   7.530  1.00  0.00            
ATOM   3930  HW1 SOL   840       9.450  19.060   6.840  1.00  0.00            
ATOM   3931  HW2 SOL   840       9.930  18.320   8.220  1.00  0.00            
ATOM   3932  OW  SOL   841      14.290  30.350   8.670  1.00  0.00            
ATOM   3933  HW1 SOL   841      13.740  29.510   8.600  1.00  0.00            
ATOM   3934  HW2 SOL   841      14.550  30.640   7.750  1.00  0.00            
ATOM   3935  OW  SOL   842      14.660  24.520   9.920  1.00  0.00            
ATOM   3936  HW1 SOL   842      14.360  23.570   9.990  1.00  0.00            
ATOM   3937  HW2 SOL   842      15.390  24.680  10.580  1.00  0.00            
ATOM   3938  OW  SOL   843      18.570  26.950   3.770  1.00  0.00            
ATOM   3939  HW1 SOL   843      18.990  26.310   4.410  1.00  0.00            
ATOM   3940  HW2 SOL   843      18.190  26.440   2.990  1.00  0.00            
ATOM   3941  OW  SOL   844       4.880  32.470   1.740  1.00  0.00            
ATOM   3942  HW1 SOL   844       4.010  32.320   2.210  1.00  0.00            
ATOM   3943  HW2 SOL   844       4.710  32.730   0.790  1.00  0.00            
ATOM   3944  OW  SOL   845      16.640  31.420   6.570  1.00  0.00            
ATOM   3945  HW1 SOL   845      17.630  31.500   6.710  1.00  0.00            
ATOM   3946  HW2 SOL   845      16.190  32.260   6.880  1.00  0.00            
ATOM   3947  OW  SOL   846      13.900  24.370   0.780  1.00  0.00            
ATOM   3948  HW1 SOL   846      13.360  24.160   1.590  1.00  0.00            
ATOM   3949  HW2 SOL   846      14.810  23.960   0.870  1.00  0.00            
ATOM   3950  OW  SOL   847       5.270  21.180   3.280  1.00  0.00            
ATOM   3951  HW1 SOL   847       5.540  20.590   2.530  1.00  0.00            
ATOM   3952  HW2 SOL   847       5.270  22.130   2.970  1.00  0.00            
ATOM   3953  OW  SOL   848      17.540  30.850  15.880  1.00  0.00            
ATOM   3954  HW1 SOL   848      18.450  30.460  15.750  1.00  0.00            
ATOM   3955  HW2 SOL   848      17.620  31.810  16.120  1.00  0.00            
ATOM   3956  OW  SOL   849      10.640  32.090  13.400  1.00  0.00            
ATOM   3957  HW1 SOL   849       9.840  31.860  13.950  1.00  0.00            
ATOM   3958  HW2 SOL   849      11.470  31.830  13.890  1.00  0.00            
ATOM   3959  OW  SOL   850      15.920  34.910  16.250  1.00  0.00            
ATOM   3960  HW1 SOL   850      16.190  35.250  15.350  1.00  0.00            
ATOM   3961  HW2 SOL   850      16.710  34.530  16.710  1.00  0.00            
ATOM   3962  OW  SOL   851      11.110  30.570  11.000  1.00  0.00            
ATOM   3963  HW1 SOL   851      10.710  31.010  11.810  1.00  0.00            
ATOM   3964  HW2 SOL   851      10.700  30.940  10.170  1.00  0.00            
ATOM   3965  OW  SOL   852      16.380  29.610  10.790  1.00  0.00            
ATOM   3966  HW1 SOL   852      16.430  30.420  11.380  1.00  0.00            
ATOM   3967  HW2 SOL   852      15.520  29.630  10.280  1.00  0.00            
ATOM   3968  OW  SOL   853       9.150  19.510  14.020  1.00  0.00            
ATOM   3969  HW1 SOL   853       9.400  19.310  13.070  1.00  0.00            
ATOM   3970  HW2 SOL   853       9.870  20.070  14.440  1.00  0.00            
ATOM   3971  OW  SOL   854       9.800  29.780  17.190  1.00  0.00            
ATOM   3972  HW1 SOL   854       8.810  29.840  17.290  1.00  0.00            
ATOM   3973  HW2 SOL   854      10.030  28.980  16.630  1.00  0.00            
ATOM   3974  OW  SOL   855       7.050  29.120   3.680  1.00  0.00            
ATOM   3975  HW1 SOL   855       6.910  29.190   4.670  1.00  0.00            
ATOM   3976  HW2 SOL   855       7.890  28.610   3.500  1.00  0.00            
ATOM   3977  OW  SOL   856       4.100  26.750  12.510  1.00  0.00            
ATOM   3978  HW1 SOL   856       4.960  26.870  13.010  1.00  0.00            
ATOM   3979  HW2 SOL   856       3.680  25.880  12.780  1.00  0.00            
ATOM   3980  OW  SOL   857      12.740  22.480  12.620  1.00  0.00            
ATOM   3981  HW1 SOL   857      12.950  23.220  13.260  1.00  0.00            
ATOM   3982  HW2 SOL   857      11.850  22.650  12.190  1.00  0.00            
ATOM   3983  OW  SOL   858       0.640  34.260  13.310  1.00  0.00            
ATOM   3984  HW1 SOL   858       0.180  35.080  12.970  1.00  0.00            
ATOM   3985  HW2 SOL   858       1.620  34.450  13.400  1.00  0.00            
ATOM   3986  OW  SOL   859       3.670  29.620   5.010  1.00  0.00            
ATOM   3987  HW1 SOL   859       3.600  30.450   4.450  1.00  0.00            
ATOM   3988  HW2 SOL   859       3.710  28.820   4.410  1.00  0.00            
ATOM   3989  OW  SOL   860       5.660  23.990   8.650  1.00  0.00            
ATOM   3990  HW1 SOL   860       5.780  24.650   7.910  1.00  0.00            
ATOM   3991  HW2 SOL   860       6.120  24.330   9.480  1.00  0.00            
ATOM   3992  OW  SOL   861      12.520  32.100   3.880  1.00  0.00            
ATOM   3993  HW1 SOL   861      13.020  32.870   4.280  1.00  0.00            
ATOM   3994  HW2 SOL   861      11.570  32.120   4.200  1.00  0.00            
ATOM   3995  OW  SOL   862      12.720  33.070  11.420  1.00  0.00            
ATOM   3996  HW1 SOL   862      13.190  33.200  12.290  1.00  0.00            
ATOM   3997  HW2 SOL   862      12.060  32.330  11.510  1.00  0.00            
ATOM   3998  OW  SOL   863      15.820  25.010   4.720  1.00  0.00            
ATOM   3999  HW1 SOL   863      15.510  25.620   5.450  1.00  0.00            
ATOM   4000  HW2 SOL   863      16.320  25.530   4.030  1.00  0.00            
ATOM   4001  OW  SOL   864       3.540  33.720  13.290  1.00  0.00            
ATOM   4002  HW1 SOL   864       3.330  33.280  12.420  1.00  0.00            
ATOM   4003  HW2 SOL   864       4.510  33.980  13.320  1.00  0.00            
ATOM   4004  OW  SOL   865       4.020  26.130  15.980  1.00  0.00            
ATOM   4005  HW1 SOL   865       4.700  26.680  15.510  1.00  0.00            
ATOM   4006  HW2 SOL   865       4.420  25.250  16.250  1.00  0.00            
ATOM   4007  OW  SOL   866      15.870  26.410  16.700  1.00  0.00            
ATOM   4008  HW1 SOL   866      14.950  26.790  16.650  1.00  0.00            
ATOM   4009  HW2 SOL   866      16.470  26.880  16.050  1.00  0.00            
ATOM   4010  OW  SOL   867      10.130  19.670  17.700  1.00  0.00            
ATOM   4011  HW1 SOL   867      10.190  20.520  17.180  1.00  0.00            
ATOM   4012  HW2 SOL   867      10.450  18.910  17.130  1.00  0.00            
ATOM   4013  OW  SOL   868       5.040  19.120  17.400  1.00  0.00            
ATOM   4014  HW1 SOL   868       4.620  18.550  16.700  1.00  0.00            
ATOM   4015  HW2 SOL   868       4.380  19.810  17.720  1.00  0.00            
ATOM   4016  OW  SOL   869       5.730  27.320  10.290  1.00  0.00            
ATOM   4017  HW1 SOL   869       6.170  28.210  10.200  1.00  0.00            
ATOM   4018  HW2 SOL   869       5.100  27.320  11.060  1.00  0.00            
ATOM   4019  OW  SOL   870      13.600  27.240  10.450  1.00  0.00            
ATOM   4020  HW1 SOL   870      12.850  27.240   9.790  1.00  0.00            
ATOM   4021  HW2 SOL   870      13.970  26.320  10.540  1.00  0.00            
ATOM   4022  OW  SOL   871      12.090  23.870   2.750  1.00  0.00            
ATOM   4023  HW1 SOL   871      12.220  23.030   3.290  1.00  0.00            
ATOM   4024  HW2 SOL   871      11.800  24.610   3.350  1.00  0.00            
ATOM   4025  OW  SOL   872       3.070  20.750  12.310  1.00  0.00            
ATOM   4026  HW1 SOL   872       2.840  21.120  13.210  1.00  0.00            
ATOM   4027  HW2 SOL   872       2.770  19.800  12.250  1.00  0.00            
ATOM   4028  OW  SOL   873       0.370  31.720  12.820  1.00  0.00            
ATOM   4029  HW1 SOL   873       0.900  31.230  13.500  1.00  0.00            
ATOM   4030  HW2 SOL   873       0.590  32.700  12.870  1.00  0.00            
ATOM   4031  OW  SOL   874       7.320  24.960  10.640  1.00  0.00            
ATOM   4032  HW1 SOL   874       7.910  24.700   9.880  1.00  0.00            
ATOM   4033  HW2 SOL   874       7.040  25.920  10.530  1.00  0.00            
ATOM   4034  OW  SOL   875      17.280  27.970  18.540  1.00  0.00            
ATOM   4035  HW1 SOL   875      16.820  27.900  17.650  1.00  0.00            
ATOM   4036  HW2 SOL   875      16.660  28.410  19.200  1.00  0.00            
ATOM   4037  OW  SOL   876       3.070  19.250   6.180  1.00  0.00            
ATOM   4038  HW1 SOL   876       2.960  20.190   6.510  1.00  0.00            
ATOM   4039  HW2 SOL   876       3.020  18.620   6.950  1.00  0.00            
ATOM   4040  OW  SOL   877      16.220  22.290   3.740  1.00  0.00            
ATOM   4041  HW1 SOL   877      16.240  21.530   4.380  1.00  0.00            
ATOM   4042  HW2 SOL   877      15.740  23.060   4.140  1.00  0.00            
ATOM   4043  OW  SOL   878      10.230  26.280   9.660  1.00  0.00            
ATOM   4044  HW1 SOL   878      10.380  26.490  10.620  1.00  0.00            
ATOM   4045  HW2 SOL   878       9.930  25.330   9.570  1.00  0.00            
ATOM   4046  OW  SOL   879       9.800  34.350  17.000  1.00  0.00            
ATOM   4047  HW1 SOL   879       9.600  34.790  16.120  1.00  0.00            
ATOM   4048  HW2 SOL   879      10.190  33.440  16.840  1.00  0.00            
ATOM   4049  OW  SOL   880      18.590  33.800  16.050  1.00  0.00            
ATOM   4050  HW1 SOL   880      18.730  34.070  15.100  1.00  0.00            
ATOM   4051  HW2 SOL   880      19.420  34.020  16.580  1.00  0.00            
ATOM   4052  OW  SOL   881       3.500  27.600  18.040  1.00  0.00            
ATOM   4053  HW1 SOL   881       4.260  28.040  18.520  1.00  0.00            
ATOM   4054  HW2 SOL   881       3.850  27.130  17.220  1.00  0.00            
ATOM   4055  OW  SOL   882      15.400  21.360   1.250  1.00  0.00            
ATOM   4056  HW1 SOL   882      14.790  20.610   1.480  1.00  0.00            
ATOM   4057  HW2 SOL   882      15.620  21.880   2.080  1.00  0.00            
ATOM   4058  OW  SOL   883      13.030  27.000   0.420  1.00  0.00            
ATOM   4059  HW1 SOL   883      13.370  26.070   0.570  1.00  0.00            
ATOM   4060  HW2 SOL   883      13.210  27.270  -0.530  1.00  0.00            
ATOM   4061  OW  SOL   884      10.680  31.950   8.490  1.00  0.00            
ATOM   4062  HW1 SOL   884      10.750  31.110   7.940  1.00  0.00            
ATOM   4063  HW2 SOL   884      11.300  32.640   8.130  1.00  0.00            
ATOM   4064  OW  SOL   885       3.190  26.720   9.490  1.00  0.00            
ATOM   4065  HW1 SOL   885       4.120  27.080   9.540  1.00  0.00            
ATOM   4066  HW2 SOL   885       3.130  25.870  10.010  1.00  0.00            
ATOM   4067  OW  SOL   886       3.390  23.710  10.060  1.00  0.00            
ATOM   4068  HW1 SOL   886       2.870  22.880   9.890  1.00  0.00            
ATOM   4069  HW2 SOL   886       4.160  23.760   9.420  1.00  0.00            
ATOM   4070  OW  SOL   887      11.380  22.420  16.780  1.00  0.00            
ATOM   4071  HW1 SOL   887      10.930  23.050  17.420  1.00  0.00            
ATOM   4072  HW2 SOL   887      12.310  22.730  16.610  1.00  0.00            
ATOM   4073  OW  SOL   888      11.600  20.690  14.770  1.00  0.00            
ATOM   4074  HW1 SOL   888      11.600  21.330  15.540  1.00  0.00            
ATOM   4075  HW2 SOL   888      11.880  21.170  13.940  1.00  0.00            
ATOM   4076  OW  SOL   889       0.080  31.880   2.000  1.00  0.00            
ATOM   4077  HW1 SOL   889      -0.850  32.090   1.690  1.00  0.00            
ATOM   4078  HW2 SOL   889       0.180  30.890   2.130  1.00  0.00            
ATOM   4079  OW  SOL   890       0.880  36.630   9.270  1.00  0.00            
ATOM   4080  HW1 SOL   890       0.460  35.770   9.000  1.00  0.00            
ATOM   4081  HW2 SOL   890       1.820  36.660   8.930  1.00  0.00            
ATOM   4082  OW  SOL   891       5.040  34.300   9.100  1.00  0.00            
ATOM   4083  HW1 SOL   891       5.700  35.040   9.190  1.00  0.00            
ATOM   4084  HW2 SOL   891       5.480  33.510   8.680  1.00  0.00            
ATOM   4085  OW  SOL   892      10.020  26.580  12.380  1.00  0.00            
ATOM   4086  HW1 SOL   892      10.430  26.260  13.240  1.00  0.00            
ATOM   4087  HW2 SOL   892       9.060  26.310  12.350  1.00  0.00            
ATOM   4088  OW  SOL   893       0.400  24.060  11.140  1.00  0.00            
ATOM   4089  HW1 SOL   893       1.250  23.730  10.730  1.00  0.00            
ATOM   4090  HW2 SOL   893       0.530  24.210  12.120  1.00  0.00            
ATOM   4091  OW  SOL   894       1.890  23.820  17.220  1.00  0.00            
ATOM   4092  HW1 SOL   894       2.480  23.420  16.520  1.00  0.00            
ATOM   4093  HW2 SOL   894       1.310  24.530  16.810  1.00  0.00            
ATOM   4094  OW  SOL   895      13.690  28.120  16.600  1.00  0.00            
ATOM   4095  HW1 SOL   895      14.080  29.010  16.800  1.00  0.00            
ATOM   4096  HW2 SOL   895      13.790  27.920  15.630  1.00  0.00            
ATOM   4097  OW  SOL   896       8.150  24.340   3.250  1.00  0.00            
ATOM   4098  HW1 SOL   896       8.220  23.450   2.790  1.00  0.00            
ATOM   4099  HW2 SOL   896       7.210  24.680   3.170  1.00  0.00            
ATOM   4100  OW  SOL   897      16.570  24.660  12.060  1.00  0.00            
ATOM   4101  HW1 SOL   897      16.190  23.970  12.680  1.00  0.00            
ATOM   4102  HW2 SOL   897      17.390  24.300  11.620  1.00  0.00            
ATOM   4103  OW  SOL   898       2.520  34.260  17.440  1.00  0.00            
ATOM   4104  HW1 SOL   898       2.220  34.830  18.200  1.00  0.00            
ATOM   4105  HW2 SOL   898       2.450  33.290  17.700  1.00  0.00            
ATOM   4106  OW  SOL   899       6.710  23.260  12.690  1.00  0.00            
ATOM   4107  HW1 SOL   899       6.370  22.370  12.390  1.00  0.00            
ATOM   4108  HW2 SOL   899       6.970  23.800  11.890  1.00  0.00            
ATOM   4109  OW  SOL   900       9.300  35.400  14.650  1.00  0.00            
ATOM   4110  HW1 SOL   900       9.060  35.220  13.700  1.00  0.00            
ATOM   4111  HW2 SOL   900       9.600  36.340  14.750  1.00  0.00            
ATOM   4112  OW  SOL   901       4.730  23.620   1.910  1.00  0.00            
ATOM   4113  HW1 SOL   901       5.340  24.420   1.950  1.00  0.00            
ATOM   4114  HW2 SOL   901       3.780  23.930   1.980  1.00  0.00            
ATOM   4115  OW  SOL   902       1.590  29.990  14.660  1.00  0.00            
ATOM   4116  HW1 SOL   902       1.810  29.380  15.420  1.00  0.00            
ATOM   4117  HW2 SOL   902       1.690  29.500  13.800  1.00  0.00            
ATOM   4118  OW  SOL   903      13.470  29.210  12.340  1.00  0.00            
ATOM   4119  HW1 SOL   903      13.710  28.580  11.600  1.00  0.00            
ATOM   4120  HW2 SOL   903      12.570  29.610  12.160  1.00  0.00            
ATOM   4121  OW  SOL   904      13.020  27.170   3.090  1.00  0.00            
ATOM   4122  HW1 SOL   904      12.160  26.860   3.510  1.00  0.00            
ATOM   4123  HW2 SOL   904      12.980  27.030   2.100  1.00  0.00            
ATOM   4124  OW  SOL   905      17.590  36.090  11.540  1.00  0.00            
ATOM   4125  HW1 SOL   905      18.200  36.390  10.810  1.00  0.00            
ATOM   4126  HW2 SOL   905      17.210  35.200  11.320  1.00  0.00            
ATOM   4127  OW  SOL   906      12.520  35.930  11.280  1.00  0.00            
ATOM   4128  HW1 SOL   906      13.360  35.980  10.740  1.00  0.00            
ATOM   4129  HW2 SOL   906      12.290  34.970  11.460  1.00  0.00            
ATOM   4130  OW  SOL   907       0.830  31.200  10.220  1.00  0.00            
ATOM   4131  HW1 SOL   907       0.780  31.190  11.220  1.00  0.00            
ATOM   4132  HW2 SOL   907       0.000  30.790   9.840  1.00  0.00            
ATOM   4133  OW  SOL   908       6.880  35.240  17.160  1.00  0.00            
ATOM   4134  HW1 SOL   908       6.320  36.050  17.250  1.00  0.00            
ATOM   4135  HW2 SOL   908       7.400  35.280  16.300  1.00  0.00            
ATOM   4136  OW  SOL   909       9.030  19.480   1.330  1.00  0.00            
ATOM   4137  HW1 SOL   909       9.540  19.490   0.470  1.00  0.00            
ATOM   4138  HW2 SOL   909       9.590  19.060   2.040  1.00  0.00            
ATOM   4139  OW  SOL   910      17.260  19.970   5.230  1.00  0.00            
ATOM   4140  HW1 SOL   910      17.990  19.800   4.560  1.00  0.00            
ATOM   4141  HW2 SOL   910      16.950  19.100   5.610  1.00  0.00            
ATOM   4142  OW  SOL   911      13.880  34.350   4.770  1.00  0.00            
ATOM   4143  HW1 SOL   911      14.550  34.470   4.030  1.00  0.00            
ATOM   4144  HW2 SOL   911      13.480  35.240   5.000  1.00  0.00            
ATOM   4145  OW  SOL   912       1.300  36.560  18.510  1.00  0.00            
ATOM   4146  HW1 SOL   912       0.890  35.820  19.040  1.00  0.00            
ATOM   4147  HW2 SOL   912       1.940  37.070  19.090  1.00  0.00            
ATOM   4148  OW  SOL   913       8.300  31.350  14.220  1.00  0.00            
ATOM   4149  HW1 SOL   913       8.250  31.680  15.170  1.00  0.00            
ATOM   4150  HW2 SOL   913       7.440  31.540  13.760  1.00  0.00            
ATOM   4151  OW  SOL   914       6.720  34.780   1.540  1.00  0.00            
ATOM   4152  HW1 SOL   914       6.810  34.880   0.550  1.00  0.00            
ATOM   4153  HW2 SOL   914       6.320  33.890   1.750  1.00  0.00            
ATOM   4154  OW  SOL   915      16.500  35.820  13.940  1.00  0.00            
ATOM   4155  HW1 SOL   915      17.030  35.920  13.100  1.00  0.00            
ATOM   4156  HW2 SOL   915      16.230  36.720  14.280  1.00  0.00            
ATOM   4157  OW  SOL   916      18.410  20.370   9.630  1.00  0.00            
ATOM   4158  HW1 SOL   916      18.800  19.520   9.270  1.00  0.00            
ATOM   4159  HW2 SOL   916      17.430  20.390   9.440  1.00  0.00            
ATOM   4160  OW  SOL   917       2.630  21.880   7.200  1.00  0.00            
ATOM   4161  HW1 SOL   917       1.840  22.390   6.860  1.00  0.00            
ATOM   4162  HW2 SOL   917       2.540  21.730   8.180  1.00  0.00            
ATOM   4163  OW  SOL   918      11.940  34.740   0.310  1.00  0.00            
ATOM   4164  HW1 SOL   918      12.000  33.810   0.680  1.00  0.00            
ATOM   4165  HW2 SOL   918      11.350  34.740  -0.490  1.00  0.00            
ATOM   4166  OW  SOL   919       8.220  28.640  13.720  1.00  0.00            
ATOM   4167  HW1 SOL   919       8.620  28.630  12.800  1.00  0.00            
ATOM   4168  HW2 SOL   919       8.320  29.560  14.120  1.00  0.00            
ATOM   4169  OW  SOL   920       9.160  27.720   2.910  1.00  0.00            
ATOM   4170  HW1 SOL   920       9.790  28.100   2.230  1.00  0.00            
ATOM   4171  HW2 SOL   920       9.560  26.890   3.300  1.00  0.00            
ATOM   4172  OW  SOL   921      15.040  34.690   0.440  1.00  0.00            
ATOM   4173  HW1 SOL   921      14.120  35.060   0.510  1.00  0.00            
ATOM   4174  HW2 SOL   921      15.420  34.890  -0.460  1.00  0.00            
ATOM   4175  OW  SOL   922       3.720  31.500  14.900  1.00  0.00            
ATOM   4176  HW1 SOL   922       3.590  32.430  14.560  1.00  0.00            
ATOM   4177  HW2 SOL   922       2.880  30.980  14.770  1.00  0.00            
ATOM   4178  OW  SOL   923      16.140  31.540  12.890  1.00  0.00            
ATOM   4179  HW1 SOL   923      16.740  31.570  13.690  1.00  0.00            
ATOM   4180  HW2 SOL   923      15.390  32.180  13.020  1.00  0.00            
ATOM   4181  OW  SOL   924      10.390  29.600   6.960  1.00  0.00            
ATOM   4182  HW1 SOL   924       9.690  29.130   7.500  1.00  0.00            
ATOM   4183  HW2 SOL   924      10.980  28.920   6.530  1.00  0.00            
ATOM   4184  OW  SOL   925      10.140  20.980   9.710  1.00  0.00            
ATOM   4185  HW1 SOL   925      10.060  20.620   8.780  1.00  0.00            
ATOM   4186  HW2 SOL   925      10.120  20.220  10.360  1.00  0.00            
ATOM   4187  OW  SOL   926       5.900  33.490   4.910  1.00  0.00            
ATOM   4188  HW1 SOL   926       6.320  32.910   4.210  1.00  0.00            
ATOM   4189  HW2 SOL   926       5.460  34.280   4.470  1.00  0.00            
ATOM   4190  OW  SOL   927      17.090  22.470  13.810  1.00  0.00            
ATOM   4191  HW1 SOL   927      17.820  23.160  13.850  1.00  0.00            
ATOM   4192  HW2 SOL   927      17.370  21.720  13.220  1.00  0.00            
ATOM   4193  OW  SOL   928       2.550  32.100   2.900  1.00  0.00            
ATOM   4194  HW1 SOL   928       1.590  32.110   2.630  1.00  0.00            
ATOM   4195  HW2 SOL   928       2.670  32.630   3.740  1.00  0.00            
ATOM   4196  OW  SOL   929       1.050  28.750  17.260  1.00  0.00            
ATOM   4197  HW1 SOL   929       0.280  28.420  17.800  1.00  0.00            
ATOM   4198  HW2 SOL   929       1.900  28.450  17.680  1.00  0.00            
ATOM   4199  OW  SOL   930       6.720  20.650  14.890  1.00  0.00            
ATOM   4200  HW1 SOL   930       7.620  20.490  14.490  1.00  0.00            
ATOM   4201  HW2 SOL   930       6.800  20.700  15.880  1.00  0.00            
ATOM   4202  OW  SOL   931       0.750  22.070   0.330  1.00  0.00            
ATOM   4203  HW1 SOL   931      -0.170  21.790   0.040  1.00  0.00            
ATOM   4204  HW2 SOL   931       1.060  22.840  -0.230  1.00  0.00            
ATOM   4205  OW  SOL   932      14.400  27.180  13.980  1.00  0.00            
ATOM   4206  HW1 SOL   932      13.830  27.700  13.350  1.00  0.00            
ATOM   4207  HW2 SOL   932      15.360  27.300  13.740  1.00  0.00            
ATOM   4208  OW  SOL   933       0.720  20.280   3.180  1.00  0.00            
ATOM   4209  HW1 SOL   933       0.550  21.110   2.640  1.00  0.00            
ATOM   4210  HW2 SOL   933       1.620  19.910   2.960  1.00  0.00            
ATOM   4211  OW  SOL   934      11.830  31.970   1.190  1.00  0.00            
ATOM   4212  HW1 SOL   934      10.840  31.860   1.210  1.00  0.00            
ATOM   4213  HW2 SOL   934      12.170  32.120   2.120  1.00  0.00            
ATOM   4214  OW  SOL   935       6.130  27.040  14.310  1.00  0.00            
ATOM   4215  HW1 SOL   935       6.690  27.850  14.140  1.00  0.00            
ATOM   4216  HW2 SOL   935       6.720  26.240  14.340  1.00  0.00            
ATOM   4217  OW  SOL   936      14.930  36.290   9.590  1.00  0.00            
ATOM   4218  HW1 SOL   936      15.260  36.930   8.900  1.00  0.00            
ATOM   4219  HW2 SOL   936      15.590  36.230  10.340  1.00  0.00            
ATOM   4220  OW  SOL   937      14.500  30.820  16.330  1.00  0.00            
ATOM   4221  HW1 SOL   937      14.410  30.720  17.320  1.00  0.00            
ATOM   4222  HW2 SOL   937      15.460  30.750  16.070  1.00  0.00            
ATOM   4223  OW  SOL   938       3.900  36.030  15.600  1.00  0.00            
ATOM   4224  HW1 SOL   938       2.990  36.440  15.580  1.00  0.00            
ATOM   4225  HW2 SOL   938       3.830  35.090  15.920  1.00  0.00            
ATOM   4226  OW  SOL   939      16.740  27.450  12.540  1.00  0.00            
ATOM   4227  HW1 SOL   939      16.470  26.560  12.170  1.00  0.00            
ATOM   4228  HW2 SOL   939      16.750  28.130  11.810  1.00  0.00            
ATOM   4229  OW  SOL   940      12.250  21.870   4.490  1.00  0.00            
ATOM   4230  HW1 SOL   940      12.900  21.130   4.380  1.00  0.00            
ATOM   4231  HW2 SOL   940      12.450  22.370   5.330  1.00  0.00            
ATOM   4232  OW  SOL   941       5.940  26.070   6.520  1.00  0.00            
ATOM   4233  HW1 SOL   941       6.440  26.920   6.330  1.00  0.00            
ATOM   4234  HW2 SOL   941       5.060  26.090   6.040  1.00  0.00            
ATOM   4235  OW  SOL   942      17.770  22.040  16.420  1.00  0.00            
ATOM   4236  HW1 SOL   942      17.600  22.350  15.480  1.00  0.00            
ATOM   4237  HW2 SOL   942      16.930  21.670  16.800  1.00  0.00            
ATOM   4238  OW  SOL   943      17.300  27.960  15.170  1.00  0.00            
ATOM   4239  HW1 SOL   943      17.680  28.870  15.320  1.00  0.00            
ATOM   4240  HW2 SOL   943      17.220  27.790  14.180  1.00  0.00            
ATOM   4241  OW  SOL   944       8.590  32.360   0.160  1.00  0.00            
ATOM   4242  HW1 SOL   944       8.130  32.510   1.040  1.00  0.00            
ATOM   4243  HW2 SOL   944       9.030  33.210  -0.140  1.00  0.00            
ATOM   4244  OW  SOL   945       6.610  36.520   9.530  1.00  0.00            
ATOM   4245  HW1 SOL   945       6.150  37.400   9.400  1.00  0.00            
ATOM   4246  HW2 SOL   945       7.600  36.640   9.460  1.00  0.00            
ATOM   4247  OW  SOL   946       8.590  28.180   8.610  1.00  0.00            
ATOM   4248  HW1 SOL   946       9.130  27.490   9.090  1.00  0.00            
ATOM   4249  HW2 SOL   946       8.270  28.870   9.270  1.00  0.00            
ATOM   4250  OW  SOL   947      10.830  28.460   0.870  1.00  0.00            
ATOM   4251  HW1 SOL   947      10.600  28.990   0.050  1.00  0.00            
ATOM   4252  HW2 SOL   947      11.640  27.900   0.680  1.00  0.00            
ATOM   4253  OW  SOL   948      18.610  34.310   8.510  1.00  0.00            
ATOM   4254  HW1 SOL   948      17.900  34.190   7.810  1.00  0.00            
ATOM   4255  HW2 SOL   948      18.620  33.520   9.110  1.00  0.00            
ATOM   4256  OW  SOL   949       2.210  31.760  18.440  1.00  0.00            
ATOM   4257  HW1 SOL   949       1.560  31.030  18.230  1.00  0.00            
ATOM   4258  HW2 SOL   949       2.250  31.900  19.420  1.00  0.00            
ATOM   4259  OW  SOL   950       0.790  31.020   6.530  1.00  0.00            
ATOM   4260  HW1 SOL   950       0.780  30.550   7.410  1.00  0.00            
ATOM   4261  HW2 SOL   950       1.610  30.740   6.020  1.00  0.00            
ATOM   4262  OW  SOL   951       6.720  32.530  16.240  1.00  0.00            
ATOM   4263  HW1 SOL   951       5.940  32.030  16.620  1.00  0.00            
ATOM   4264  HW2 SOL   951       6.690  33.480  16.550  1.00  0.00            
ATOM   4265  OW  SOL   952      18.240  20.540  12.270  1.00  0.00            
ATOM   4266  HW1 SOL   952      18.200  19.640  12.710  1.00  0.00            
ATOM   4267  HW2 SOL   952      18.270  20.430  11.280  1.00  0.00            
ATOM   4268  OW  SOL   953       4.280  22.860   5.200  1.00  0.00            
ATOM   4269  HW1 SOL   953       4.580  22.140   4.580  1.00  0.00            
ATOM   4270  HW2 SOL   953       3.890  22.460   6.030  1.00  0.00            
ATOM   4271  OW  SOL   954      17.050  33.490  11.040  1.00  0.00            
ATOM   4272  HW1 SOL   954      16.120  33.240  10.770  1.00  0.00            
ATOM   4273  HW2 SOL   954      17.310  32.990  11.860  1.00  0.00            
ATOM   4274  OW  SOL   955       3.170  24.090  12.800  1.00  0.00            
ATOM   4275  HW1 SOL   955       3.550  23.500  13.520  1.00  0.00            
ATOM   4276  HW2 SOL   955       3.570  23.830  11.920  1.00  0.00            
ATOM   4277  OW  SOL   956       8.120  34.480   6.870  1.00  0.00            
ATOM   4278  HW1 SOL   956       8.440  34.580   5.930  1.00  0.00            
ATOM   4279  HW2 SOL   956       7.330  33.860   6.890  1.00  0.00            
ATOM   4280  OW  SOL   957      14.240  20.760  11.120  1.00  0.00            
ATOM   4281  HW1 SOL   957      14.760  20.110  11.670  1.00  0.00            
ATOM   4282  HW2 SOL   957      13.750  21.390  11.730  1.00  0.00            
ATOM   4283  OW  SOL   958      10.010  18.960  11.540  1.00  0.00            
ATOM   4284  HW1 SOL   958       9.380  18.240  11.230  1.00  0.00            
ATOM   4285  HW2 SOL   958      10.940  18.600  11.540  1.00  0.00            
ATOM   4286  OW  SOL   959       7.700  31.920   3.010  1.00  0.00            
ATOM   4287  HW1 SOL   959       7.240  31.050   3.180  1.00  0.00            
ATOM   4288  HW2 SOL   959       8.610  31.890   3.420  1.00  0.00            
ATOM   4289  OW  SOL   960       6.180  34.290  12.840  1.00  0.00            
ATOM   4290  HW1 SOL   960       6.130  35.110  13.410  1.00  0.00            
ATOM   4291  HW2 SOL   960       7.070  34.260  12.390  1.00  0.00            
ATOM   4292  OW  SOL   961      13.520  19.140   1.680  1.00  0.00            
ATOM   4293  HW1 SOL   961      13.870  18.730   0.840  1.00  0.00            
ATOM   4294  HW2 SOL   961      12.620  18.760   1.880  1.00  0.00            
ATOM   4295  OW  SOL   962      13.000  23.150   6.910  1.00  0.00            
ATOM   4296  HW1 SOL   962      12.410  23.950   6.950  1.00  0.00            
ATOM   4297  HW2 SOL   962      13.150  22.800   7.840  1.00  0.00            
ATOM   4298  OW  SOL   963      15.930  20.830   8.820  1.00  0.00            
ATOM   4299  HW1 SOL   963      15.090  20.820   9.360  1.00  0.00            
ATOM   4300  HW2 SOL   963      15.950  21.660   8.260  1.00  0.00            
ATOM   4301  OW  SOL   964       0.390  29.390   3.000  1.00  0.00            
ATOM   4302  HW1 SOL   964       1.380  29.280   2.910  1.00  0.00            
ATOM   4303  HW2 SOL   964      -0.010  28.530   3.320  1.00  0.00            
ATOM   4304  OW  SOL   965       8.750  35.080   3.370  1.00  0.00            
ATOM   4305  HW1 SOL   965       7.980  34.730   2.830  1.00  0.00            
ATOM   4306  HW2 SOL   965       8.430  35.790   3.990  1.00  0.00            
ATOM   4307  OW  SOL   966       2.300  24.900  19.750  1.00  0.00            
ATOM   4308  HW1 SOL   966       1.370  24.880  20.120  1.00  0.00            
ATOM   4309  HW2 SOL   966       2.310  24.510  18.830  1.00  0.00            
ATOM   4310  OW  SOL   967       5.690  31.370  30.270  1.00  0.00            
ATOM   4311  HW1 SOL   967       4.760  31.300  29.900  1.00  0.00            
ATOM   4312  HW2 SOL   967       5.800  32.260  30.710  1.00  0.00            
ATOM   4313  OW  SOL   968      15.550  33.730  25.650  1.00  0.00            
ATOM   4314  HW1 SOL   968      14.980  33.570  26.460  1.00  0.00            
ATOM   4315  HW2 SOL   968      14.960  33.830  24.850  1.00  0.00            
ATOM   4316  OW  SOL   969      11.350  25.650  25.790  1.00  0.00            
ATOM   4317  HW1 SOL   969      11.920  26.430  25.540  1.00  0.00            
ATOM   4318  HW2 SOL   969      10.750  25.910  26.550  1.00  0.00            
ATOM   4319  OW  SOL   970      17.550  24.690  20.930  1.00  0.00            
ATOM   4320  HW1 SOL   970      17.430  24.560  19.940  1.00  0.00            
ATOM   4321  HW2 SOL   970      17.250  23.880  21.420  1.00  0.00            
ATOM   4322  OW  SOL   971       7.680  30.060  28.850  1.00  0.00            
ATOM   4323  HW1 SOL   971       6.900  30.230  29.450  1.00  0.00            
ATOM   4324  HW2 SOL   971       8.020  30.930  28.490  1.00  0.00            
ATOM   4325  OW  SOL   972       8.500  26.600  36.850  1.00  0.00            
ATOM   4326  HW1 SOL   972       8.460  27.360  37.500  1.00  0.00            
ATOM   4327  HW2 SOL   972       8.720  26.960  35.940  1.00  0.00            
ATOM   4328  OW  SOL   973       6.850  28.740  25.270  1.00  0.00            
ATOM   4329  HW1 SOL   973       7.540  28.580  25.970  1.00  0.00            
ATOM   4330  HW2 SOL   973       6.120  29.310  25.650  1.00  0.00            
ATOM   4331  OW  SOL   974       6.860  30.230  36.650  1.00  0.00            
ATOM   4332  HW1 SOL   974       7.460  31.020  36.790  1.00  0.00            
ATOM   4333  HW2 SOL   974       6.000  30.540  36.240  1.00  0.00            
ATOM   4334  OW  SOL   975       3.350  32.970  29.230  1.00  0.00            
ATOM   4335  HW1 SOL   975       2.570  32.660  28.700  1.00  0.00            
ATOM   4336  HW2 SOL   975       3.930  33.550  28.660  1.00  0.00            
ATOM   4337  OW  SOL   976      14.600  33.670  32.010  1.00  0.00            
ATOM   4338  HW1 SOL   976      14.840  34.610  32.270  1.00  0.00            
ATOM   4339  HW2 SOL   976      14.440  33.130  32.830  1.00  0.00            
ATOM   4340  OW  SOL   977      16.030  23.090  25.990  1.00  0.00            
ATOM   4341  HW1 SOL   977      15.290  23.550  25.490  1.00  0.00            
ATOM   4342  HW2 SOL   977      16.540  23.770  26.520  1.00  0.00            
ATOM   4343  OW  SOL   978       2.310  35.750  23.450  1.00  0.00            
ATOM   4344  HW1 SOL   978       2.650  36.520  23.990  1.00  0.00            
ATOM   4345  HW2 SOL   978       2.750  35.750  22.550  1.00  0.00            
ATOM   4346  OW  SOL   979      11.270  32.030  35.520  1.00  0.00            
ATOM   4347  HW1 SOL   979      11.740  32.030  36.400  1.00  0.00            
ATOM   4348  HW2 SOL   979      10.790  31.160  35.410  1.00  0.00            
ATOM   4349  OW  SOL   980       2.300  32.960  24.000  1.00  0.00            
ATOM   4350  HW1 SOL   980       2.040  33.920  24.000  1.00  0.00            
ATOM   4351  HW2 SOL   980       1.590  32.420  24.450  1.00  0.00            
ATOM   4352  OW  SOL   981       6.200  36.480  33.010  1.00  0.00            
ATOM   4353  HW1 SOL   981       5.280  36.310  33.360  1.00  0.00            
ATOM   4354  HW2 SOL   981       6.480  37.400  33.270  1.00  0.00            
ATOM   4355  OW  SOL   982       6.060  28.260  19.850  1.00  0.00            
ATOM   4356  HW1 SOL   982       6.130  29.100  19.310  1.00  0.00            
ATOM   4357  HW2 SOL   982       6.520  28.390  20.730  1.00  0.00            
ATOM   4358  OW  SOL   983      15.940  19.760  33.420  1.00  0.00            
ATOM   4359  HW1 SOL   983      15.760  20.430  32.700  1.00  0.00            
ATOM   4360  HW2 SOL   983      15.910  20.220  34.310  1.00  0.00            
ATOM   4361  OW  SOL   984      18.420  36.290  22.210  1.00  0.00            
ATOM   4362  HW1 SOL   984      18.960  36.000  23.010  1.00  0.00            
ATOM   4363  HW2 SOL   984      18.720  37.190  21.920  1.00  0.00            
ATOM   4364  OW  SOL   985       0.270  34.580  19.790  1.00  0.00            
ATOM   4365  HW1 SOL   985       0.080  33.620  20.000  1.00  0.00            
ATOM   4366  HW2 SOL   985      -0.060  35.160  20.540  1.00  0.00            
ATOM   4367  OW  SOL   986      16.890  27.840  24.740  1.00  0.00            
ATOM   4368  HW1 SOL   986      17.840  27.550  24.820  1.00  0.00            
ATOM   4369  HW2 SOL   986      16.810  28.490  23.990  1.00  0.00            
ATOM   4370  OW  SOL   987      16.410  29.700  22.940  1.00  0.00            
ATOM   4371  HW1 SOL   987      17.270  29.720  22.420  1.00  0.00            
ATOM   4372  HW2 SOL   987      16.550  30.170  23.820  1.00  0.00            
ATOM   4373  OW  SOL   988       6.130  32.270  25.880  1.00  0.00            
ATOM   4374  HW1 SOL   988       5.640  31.400  25.970  1.00  0.00            
ATOM   4375  HW2 SOL   988       5.900  32.700  25.010  1.00  0.00            
ATOM   4376  OW  SOL   989      12.930  30.900  32.850  1.00  0.00            
ATOM   4377  HW1 SOL   989      13.300  30.170  32.270  1.00  0.00            
ATOM   4378  HW2 SOL   989      13.450  30.950  33.700  1.00  0.00            
ATOM   4379  OW  SOL   990       8.090  18.660  23.640  1.00  0.00            
ATOM   4380  HW1 SOL   990       8.490  19.570  23.550  1.00  0.00            
ATOM   4381  HW2 SOL   990       7.090  18.740  23.700  1.00  0.00            
ATOM   4382  OW  SOL   991      15.250  28.610  20.520  1.00  0.00            
ATOM   4383  HW1 SOL   991      14.620  27.850  20.650  1.00  0.00            
ATOM   4384  HW2 SOL   991      15.730  28.790  21.380  1.00  0.00            
ATOM   4385  OW  SOL   992      11.870  36.540  34.780  1.00  0.00            
ATOM   4386  HW1 SOL   992      12.110  37.140  34.020  1.00  0.00            
ATOM   4387  HW2 SOL   992      11.940  35.590  34.480  1.00  0.00            
ATOM   4388  OW  SOL   993       3.170  21.130  36.630  1.00  0.00            
ATOM   4389  HW1 SOL   993       3.880  21.840  36.690  1.00  0.00            
ATOM   4390  HW2 SOL   993       2.290  21.520  36.910  1.00  0.00            
ATOM   4391  OW  SOL   994      14.660  32.790  28.150  1.00  0.00            
ATOM   4392  HW1 SOL   994      14.070  32.850  28.950  1.00  0.00            
ATOM   4393  HW2 SOL   994      14.510  31.910  27.690  1.00  0.00            
ATOM   4394  OW  SOL   995      16.670  35.760  24.340  1.00  0.00            
ATOM   4395  HW1 SOL   995      16.260  35.530  23.460  1.00  0.00            
ATOM   4396  HW2 SOL   995      16.490  35.020  24.990  1.00  0.00            
ATOM   4397  OW  SOL   996       5.980  25.910  21.320  1.00  0.00            
ATOM   4398  HW1 SOL   996       6.220  26.600  20.640  1.00  0.00            
ATOM   4399  HW2 SOL   996       5.200  26.240  21.860  1.00  0.00            
ATOM   4400  OW  SOL   997      12.810  22.070  28.060  1.00  0.00            
ATOM   4401  HW1 SOL   997      11.950  21.570  27.930  1.00  0.00            
ATOM   4402  HW2 SOL   997      13.430  21.530  28.620  1.00  0.00            
ATOM   4403  OW  SOL   998      15.760  35.240  21.690  1.00  0.00            
ATOM   4404  HW1 SOL   998      16.650  35.700  21.720  1.00  0.00            
ATOM   4405  HW2 SOL   998      15.550  35.000  20.740  1.00  0.00            
ATOM   4406  OW  SOL   999       8.070  24.670  33.270  1.00  0.00            
ATOM   4407  HW1 SOL   999       7.600  24.640  34.160  1.00  0.00            
ATOM   4408  HW2 SOL   999       7.560  24.120  32.610  1.00  0.00            
ATOM   4409  OW  SOL  1000      13.940  23.310  35.360  1.00  0.00            
ATOM   4410  HW1 SOL  1000      13.740  23.740  36.240  1.00  0.00            
ATOM   4411  HW2 SOL  1000      14.720  22.690  35.450  1.00  0.00            
ATOM   4412  OW  SOL  1001       9.730  27.520  34.340  1.00  0.00            
ATOM   4413  HW1 SOL  1001      10.190  26.680  34.050  1.00  0.00            
ATOM   4414  HW2 SOL  1001       9.170  27.860  33.590  1.00  0.00            
ATOM   4415  OW  SOL  1002       9.910  22.720  31.040  1.00  0.00            
ATOM   4416  HW1 SOL  1002       9.140  23.060  31.580  1.00  0.00            
ATOM   4417  HW2 SOL  1002       9.570  22.210  30.250  1.00  0.00            
ATOM   4418  OW  SOL  1003      10.410  25.630  22.910  1.00  0.00            
ATOM   4419  HW1 SOL  1003      10.670  25.590  23.870  1.00  0.00            
ATOM   4420  HW2 SOL  1003       9.560  25.120  22.770  1.00  0.00            
ATOM   4421  OW  SOL  1004       1.300  36.830  34.330  1.00  0.00            
ATOM   4422  HW1 SOL  1004       1.200  36.680  35.320  1.00  0.00            
ATOM   4423  HW2 SOL  1004       0.440  37.190  33.970  1.00  0.00            
ATOM   4424  OW  SOL  1005       8.650  22.100  20.570  1.00  0.00            
ATOM   4425  HW1 SOL  1005       9.240  22.730  20.080  1.00  0.00            
ATOM   4426  HW2 SOL  1005       8.840  21.160  20.280  1.00  0.00            
ATOM   4427  OW  SOL  1006      17.190  24.470  36.930  1.00  0.00            
ATOM   4428  HW1 SOL  1006      16.930  25.360  36.570  1.00  0.00            
ATOM   4429  HW2 SOL  1006      17.170  23.790  36.200  1.00  0.00            
ATOM   4430  OW  SOL  1007      13.620  30.060  24.070  1.00  0.00            
ATOM   4431  HW1 SOL  1007      14.450  29.770  23.590  1.00  0.00            
ATOM   4432  HW2 SOL  1007      13.130  30.730  23.510  1.00  0.00            
ATOM   4433  OW  SOL  1008       5.500  20.580  27.470  1.00  0.00            
ATOM   4434  HW1 SOL  1008       5.450  20.530  28.470  1.00  0.00            
ATOM   4435  HW2 SOL  1008       5.520  21.540  27.180  1.00  0.00            
ATOM   4436  OW  SOL  1009      10.080  33.180  23.390  1.00  0.00            
ATOM   4437  HW1 SOL  1009       9.620  33.900  22.870  1.00  0.00            
ATOM   4438  HW2 SOL  1009      10.040  33.380  24.370  1.00  0.00            
ATOM   4439  OW  SOL  1010       3.510  36.630  27.150  1.00  0.00            
ATOM   4440  HW1 SOL  1010       4.010  35.770  27.210  1.00  0.00            
ATOM   4441  HW2 SOL  1010       4.160  37.400  27.120  1.00  0.00            
ATOM   4442  OW  SOL  1011      12.270  34.120  33.680  1.00  0.00            
ATOM   4443  HW1 SOL  1011      12.330  33.350  34.320  1.00  0.00            
ATOM   4444  HW2 SOL  1011      11.750  33.860  32.880  1.00  0.00            
ATOM   4445  OW  SOL  1012       3.210  28.050  21.040  1.00  0.00            
ATOM   4446  HW1 SOL  1012       4.030  28.440  20.620  1.00  0.00            
ATOM   4447  HW2 SOL  1012       2.940  27.230  20.550  1.00  0.00            
ATOM   4448  OW  SOL  1013      14.580  25.970  25.900  1.00  0.00            
ATOM   4449  HW1 SOL  1013      14.530  25.320  26.650  1.00  0.00            
ATOM   4450  HW2 SOL  1013      15.380  26.560  26.030  1.00  0.00            
ATOM   4451  OW  SOL  1014       4.610  31.280  35.890  1.00  0.00            
ATOM   4452  HW1 SOL  1014       4.110  31.290  35.030  1.00  0.00            
ATOM   4453  HW2 SOL  1014       3.980  31.100  36.650  1.00  0.00            
ATOM   4454  OW  SOL  1015      11.110  36.380  20.990  1.00  0.00            
ATOM   4455  HW1 SOL  1015      10.510  35.760  21.490  1.00  0.00            
ATOM   4456  HW2 SOL  1015      11.420  35.940  20.140  1.00  0.00            
ATOM   4457  OW  SOL  1016      16.320  32.390  19.430  1.00  0.00            
ATOM   4458  HW1 SOL  1016      16.000  33.330  19.330  1.00  0.00            
ATOM   4459  HW2 SOL  1016      15.560  31.760  19.310  1.00  0.00            
ATOM   4460  OW  SOL  1017       4.640  36.050  21.850  1.00  0.00            
ATOM   4461  HW1 SOL  1017       4.970  36.440  22.710  1.00  0.00            
ATOM   4462  HW2 SOL  1017       5.400  35.980  21.200  1.00  0.00            
ATOM   4463  OW  SOL  1018      14.000  19.690  22.880  1.00  0.00            
ATOM   4464  HW1 SOL  1018      13.760  19.320  21.980  1.00  0.00            
ATOM   4465  HW2 SOL  1018      14.990  19.850  22.920  1.00  0.00            
ATOM   4466  OW  SOL  1019       2.490  36.470  31.030  1.00  0.00            
ATOM   4467  HW1 SOL  1019       3.060  35.820  31.530  1.00  0.00            
ATOM   4468  HW2 SOL  1019       2.330  36.140  30.100  1.00  0.00            
ATOM   4469  OW  SOL  1020       9.400  35.600  27.660  1.00  0.00            
ATOM   4470  HW1 SOL  1020      10.200  35.030  27.870  1.00  0.00            
ATOM   4471  HW2 SOL  1020       8.910  35.200  26.890  1.00  0.00            
ATOM   4472  OW  SOL  1021      15.470  20.840  35.910  1.00  0.00            
ATOM   4473  HW1 SOL  1021      15.420  21.210  36.830  1.00  0.00            
ATOM   4474  HW2 SOL  1021      14.750  20.150  35.790  1.00  0.00            
ATOM   4475  OW  SOL  1022       6.140  19.840  19.790  1.00  0.00            
ATOM   4476  HW1 SOL  1022       7.120  19.620  19.860  1.00  0.00            
ATOM   4477  HW2 SOL  1022       5.830  19.670  18.860  1.00  0.00            
ATOM   4478  OW  SOL  1023       7.810  21.260  36.110  1.00  0.00            
ATOM   4479  HW1 SOL  1023       8.480  20.650  36.540  1.00  0.00            
ATOM   4480  HW2 SOL  1023       7.080  21.450  36.760  1.00  0.00            
ATOM   4481  OW  SOL  1024       8.880  33.760  30.570  1.00  0.00            
ATOM   4482  HW1 SOL  1024       8.650  33.510  29.630  1.00  0.00            
ATOM   4483  HW2 SOL  1024       9.490  33.070  30.960  1.00  0.00            
ATOM   4484  OW  SOL  1025      13.510  24.520  32.950  1.00  0.00            
ATOM   4485  HW1 SOL  1025      13.790  24.090  33.800  1.00  0.00            
ATOM   4486  HW2 SOL  1025      13.760  25.480  32.960  1.00  0.00            
ATOM   4487  OW  SOL  1026       8.030  32.640  27.860  1.00  0.00            
ATOM   4488  HW1 SOL  1026       8.930  32.780  27.440  1.00  0.00            
ATOM   4489  HW2 SOL  1026       7.320  32.660  27.150  1.00  0.00            
ATOM   4490  OW  SOL  1027       9.220  23.650  27.610  1.00  0.00            
ATOM   4491  HW1 SOL  1027       8.970  23.560  26.650  1.00  0.00            
ATOM   4492  HW2 SOL  1027       9.700  22.830  27.920  1.00  0.00            
ATOM   4493  OW  SOL  1028       5.390  19.260  23.740  1.00  0.00            
ATOM   4494  HW1 SOL  1028       4.580  19.270  24.320  1.00  0.00            
ATOM   4495  HW2 SOL  1028       5.420  20.090  23.190  1.00  0.00            
ATOM   4496  OW  SOL  1029      14.340  30.500  19.030  1.00  0.00            
ATOM   4497  HW1 SOL  1029      14.660  29.740  19.600  1.00  0.00            
ATOM   4498  HW2 SOL  1029      13.420  30.770  19.330  1.00  0.00            
ATOM   4499  OW  SOL  1030       2.970  18.970  20.330  1.00  0.00            
ATOM   4500  HW1 SOL  1030       3.460  19.810  20.120  1.00  0.00            
ATOM   4501  HW2 SOL  1030       3.590  18.320  20.780  1.00  0.00            
ATOM   4502  OW  SOL  1031       9.350  20.980  23.420  1.00  0.00            
ATOM   4503  HW1 SOL  1031       8.870  21.390  22.640  1.00  0.00            
ATOM   4504  HW2 SOL  1031      10.340  20.960  23.230  1.00  0.00            
ATOM   4505  OW  SOL  1032      10.760  25.450  33.260  1.00  0.00            
ATOM   4506  HW1 SOL  1032       9.960  24.840  33.290  1.00  0.00            
ATOM   4507  HW2 SOL  1032      11.570  24.920  33.020  1.00  0.00            
ATOM   4508  OW  SOL  1033      12.270  34.320  26.550  1.00  0.00            
ATOM   4509  HW1 SOL  1033      12.480  35.060  25.900  1.00  0.00            
ATOM   4510  HW2 SOL  1033      12.950  34.320  27.280  1.00  0.00            
ATOM   4511  OW  SOL  1034       4.590  30.140  26.030  1.00  0.00            
ATOM   4512  HW1 SOL  1034       3.880  29.870  26.680  1.00  0.00            
ATOM   4513  HW2 SOL  1034       4.330  29.860  25.100  1.00  0.00            
ATOM   4514  OW  SOL  1035      12.710  36.590  24.530  1.00  0.00            
ATOM   4515  HW1 SOL  1035      13.150  37.230  23.890  1.00  0.00            
ATOM   4516  HW2 SOL  1035      12.210  37.110  25.230  1.00  0.00            
ATOM   4517  OW  SOL  1036      10.320  24.110  18.780  1.00  0.00            
ATOM   4518  HW1 SOL  1036       9.910  24.930  18.390  1.00  0.00            
ATOM   4519  HW2 SOL  1036      10.960  24.370  19.510  1.00  0.00            
ATOM   4520  OW  SOL  1037       5.610  20.840  30.090  1.00  0.00            
ATOM   4521  HW1 SOL  1037       5.990  20.000  30.460  1.00  0.00            
ATOM   4522  HW2 SOL  1037       4.730  21.030  30.530  1.00  0.00            
ATOM   4523  OW  SOL  1038       8.660  23.160  25.040  1.00  0.00            
ATOM   4524  HW1 SOL  1038       8.340  23.880  24.420  1.00  0.00            
ATOM   4525  HW2 SOL  1038       8.900  22.350  24.510  1.00  0.00            
ATOM   4526  OW  SOL  1039      10.170  19.010  26.150  1.00  0.00            
ATOM   4527  HW1 SOL  1039       9.450  19.060  25.460  1.00  0.00            
ATOM   4528  HW2 SOL  1039       9.930  18.320  26.840  1.00  0.00            
ATOM   4529  OW  SOL  1040      14.290  30.350  27.290  1.00  0.00            
ATOM   4530  HW1 SOL  1040      13.740  29.510  27.220  1.00  0.00            
ATOM   4531  HW2 SOL  1040      14.550  30.640  26.370  1.00  0.00            
ATOM   4532  OW  SOL  1041      14.660  24.520  28.540  1.00  0.00            
ATOM   4533  HW1 SOL  1041      14.360  23.570  28.610  1.00  0.00            
ATOM   4534  HW2 SOL  1041      15.390  24.680  29.200  1.00  0.00            
ATOM   4535  OW  SOL  1042      18.570  26.950  22.390  1.00  0.00            
ATOM   4536  HW1 SOL  1042      18.990  26.310  23.030  1.00  0.00            
ATOM   4537  HW2 SOL  1042      18.190  26.440  21.610  1.00  0.00            
ATOM   4538  OW  SOL  1043       4.880  32.470  20.360  1.00  0.00            
ATOM   4539  HW1 SOL  1043       4.010  32.320  20.830  1.00  0.00            
ATOM   4540  HW2 SOL  1043       4.710  32.730  19.410  1.00  0.00            
ATOM   4541  OW  SOL  1044      16.640  31.420  25.190  1.00  0.00            
ATOM   4542  HW1 SOL  1044      17.630  31.500  25.330  1.00  0.00            
ATOM   4543  HW2 SOL  1044      16.190  32.260  25.500  1.00  0.00            
ATOM   4544  OW  SOL  1045      13.900  24.370  19.400  1.00  0.00            
ATOM   4545  HW1 SOL  1045      13.360  24.160  20.210  1.00  0.00            
ATOM   4546  HW2 SOL  1045      14.810  23.960  19.490  1.00  0.00            
ATOM   4547  OW  SOL  1046       5.270  21.180  21.900  1.00  0.00            
ATOM   4548  HW1 SOL  1046       5.540  20.590  21.150  1.00  0.00            
ATOM   4549  HW2 SOL  1046       5.270  22.130  21.590  1.00  0.00            
ATOM   4550  OW  SOL  1047      17.540  30.850  34.500  1.00  0.00            
ATOM   4551  HW1 SOL  1047      18.450  30.460  34.370  1.00  0.00            
ATOM   4552  HW2 SOL  1047      17.620  31.810  34.740  1.00  0.00            
ATOM   4553  OW  SOL  1048      10.640  32.090  32.020  1.00  0.00            
ATOM   4554  HW1 SOL  1048       9.840  31.860  32.570  1.00  0.00            
ATOM   4555  HW2 SOL  1048      11.470  31.830  32.510  1.00  0.00            
ATOM   4556  OW  SOL  1049      15.920  34.910  34.870  1.00  0.00            
ATOM   4557  HW1 SOL  1049      16.190  35.250  33.970  1.00  0.00            
ATOM   4558  HW2 SOL  1049      16.710  34.530  35.330  1.00  0.00            
ATOM   4559  OW  SOL  1050      11.110  30.570  29.620  1.00  0.00            
ATOM   4560  HW1 SOL  1050      10.710  31.010  30.430  1.00  0.00            
ATOM   4561  HW2 SOL  1050      10.700  30.940  28.790  1.00  0.00            
ATOM   4562  OW  SOL  1051      16.380  29.610  29.410  1.00  0.00            
ATOM   4563  HW1 SOL  1051      16.430  30.420  30.000  1.00  0.00            
ATOM   4564  HW2 SOL  1051      15.520  29.630  28.900  1.00  0.00            
ATOM   4565  OW  SOL  1052       9.150  19.510  32.640  1.00  0.00            
ATOM   4566  HW1 SOL  1052       9.400  19.310  31.690  1.00  0.00            
ATOM   4567  HW2 SOL  1052       9.870  20.070  33.060  1.00  0.00            
ATOM   4568  OW  SOL  1053       9.800  29.780  35.810  1.00  0.00            
ATOM   4569  HW1 SOL  1053       8.810  29.840  35.910  1.00  0.00            
ATOM   4570  HW2 SOL  1053      10.030  28.980  35.250  1.00  0.00            
ATOM   4571  OW  SOL  1054       7.050  29.120  22.300  1.00  0.00            
ATOM   4572  HW1 SOL  1054       6.910  29.190  23.290  1.00  0.00            
ATOM   4573  HW2 SOL  1054       7.890  28.610  22.120  1.00  0.00            
ATOM   4574  OW  SOL  1055       4.100  26.750  31.130  1.00  0.00            
ATOM   4575  HW1 SOL  1055       4.960  26.870  31.630  1.00  0.00            
ATOM   4576  HW2 SOL  1055       3.680  25.880  31.400  1.00  0.00            
ATOM   4577  OW  SOL  1056      12.740  22.480  31.240  1.00  0.00            
ATOM   4578  HW1 SOL  1056      12.950  23.220  31.880  1.00  0.00            
ATOM   4579  HW2 SOL  1056      11.850  22.650  30.810  1.00  0.00            
ATOM   4580  OW  SOL  1057       0.640  34.260  31.930  1.00  0.00            
ATOM   4581  HW1 SOL  1057       0.180  35.080  31.590  1.00  0.00            
ATOM   4582  HW2 SOL  1057       1.620  34.450  32.020  1.00  0.00            
ATOM   4583  OW  SOL  1058       3.670  29.620  23.630  1.00  0.00            
ATOM   4584  HW1 SOL  1058       3.600  30.450  23.070  1.00  0.00            
ATOM   4585  HW2 SOL  1058       3.710  28.820  23.030  1.00  0.00            
ATOM   4586  OW  SOL  1059      12.520  32.100  22.500  1.00  0.00            
ATOM   4587  HW1 SOL  1059      13.020  32.870  22.900  1.00  0.00            
ATOM   4588  HW2 SOL  1059      11.570  32.120  22.820  1.00  0.00            
ATOM   4589  OW  SOL  1060      12.720  33.070  30.040  1.00  0.00            
ATOM   4590  HW1 SOL  1060      13.190  33.200  30.910  1.00  0.00            
ATOM   4591  HW2 SOL  1060      12.060  32.330  30.130  1.00  0.00            
ATOM   4592  OW  SOL  1061      15.820  25.010  23.340  1.00  0.00            
ATOM   4593  HW1 SOL  1061      15.510  25.620  24.070  1.00  0.00            
ATOM   4594  HW2 SOL  1061      16.320  25.530  22.650  1.00  0.00            
ATOM   4595  OW  SOL  1062       3.540  33.720  31.910  1.00  0.00            
ATOM   4596  HW1 SOL  1062       3.330  33.280  31.040  1.00  0.00            
ATOM   4597  HW2 SOL  1062       4.510  33.980  31.940  1.00  0.00            
ATOM   4598  OW  SOL  1063       4.020  26.130  34.600  1.00  0.00            
ATOM   4599  HW1 SOL  1063       4.700  26.680  34.130  1.00  0.00            
ATOM   4600  HW2 SOL  1063       4.420  25.250  34.870  1.00  0.00            
ATOM   4601  OW  SOL  1064      15.870  26.410  35.320  1.00  0.00            
ATOM   4602  HW1 SOL  1064      14.950  26.790  35.270  1.00  0.00            
ATOM   4603  HW2 SOL  1064      16.470  26.880  34.670  1.00  0.00            
ATOM   4604  OW  SOL  1065      10.130  19.670  36.320  1.00  0.00            
ATOM   4605  HW1 SOL  1065      10.190  20.520  35.800  1.00  0.00            
ATOM   4606  HW2 SOL  1065      10.450  18.910  35.750  1.00  0.00            
ATOM   4607  OW  SOL  1066       5.040  19.120  36.020  1.00  0.00            
ATOM   4608  HW1 SOL  1066       4.620  18.550  35.320  1.00  0.00            
ATOM   4609  HW2 SOL  1066       4.380  19.810  36.340  1.00  0.00            
ATOM   4610  OW  SOL  1067       5.730  27.320  28.910  1.00  0.00            
ATOM   4611  HW1 SOL  1067       6.170  28.210  28.820  1.00  0.00            
ATOM   4612  HW2 SOL  1067       5.100  27.320  29.680  1.00  0.00            
ATOM   4613  OW  SOL  1068      13.600  27.240  29.070  1.00  0.00            
ATOM   4614  HW1 SOL  1068      12.850  27.240  28.410  1.00  0.00            
ATOM   4615  HW2 SOL  1068      13.970  26.320  29.160  1.00  0.00            
ATOM   4616  OW  SOL  1069      12.090  23.870  21.370  1.00  0.00            
ATOM   4617  HW1 SOL  1069      12.220  23.030  21.910  1.00  0.00            
ATOM   4618  HW2 SOL  1069      11.800  24.610  21.970  1.00  0.00            
ATOM   4619  OW  SOL  1070       0.370  31.720  31.440  1.00  0.00            
ATOM   4620  HW1 SOL  1070       0.900  31.230  32.120  1.00  0.00            
ATOM   4621  HW2 SOL  1070       0.590  32.700  31.490  1.00  0.00            
ATOM   4622  OW  SOL  1071       7.320  24.960  29.260  1.00  0.00            
ATOM   4623  HW1 SOL  1071       7.910  24.700  28.500  1.00  0.00            
ATOM   4624  HW2 SOL  1071       7.040  25.920  29.150  1.00  0.00            
ATOM   4625  OW  SOL  1072      17.280  27.970  37.160  1.00  0.00            
ATOM   4626  HW1 SOL  1072      16.820  27.900  36.270  1.00  0.00            
ATOM   4627  HW2 SOL  1072      16.660  28.410  37.820  1.00  0.00            
ATOM   4628  OW  SOL  1073       3.070  19.250  24.800  1.00  0.00            
ATOM   4629  HW1 SOL  1073       2.960  20.190  25.130  1.00  0.00            
ATOM   4630  HW2 SOL  1073       3.020  18.620  25.570  1.00  0.00            
ATOM   4631  OW  SOL  1074      16.220  22.290  22.360  1.00  0.00            
ATOM   4632  HW1 SOL  1074      16.240  21.530  23.000  1.00  0.00            
ATOM   4633  HW2 SOL  1074      15.740  23.060  22.760  1.00  0.00            
ATOM   4634  OW  SOL  1075      10.230  26.280  28.280  1.00  0.00            
ATOM   4635  HW1 SOL  1075      10.380  26.490  29.240  1.00  0.00            
ATOM   4636  HW2 SOL  1075       9.930  25.330  28.190  1.00  0.00            
ATOM   4637  OW  SOL  1076       9.800  34.350  35.620  1.00  0.00            
ATOM   4638  HW1 SOL  1076       9.600  34.790  34.740  1.00  0.00            
ATOM   4639  HW2 SOL  1076      10.190  33.440  35.460  1.00  0.00            
ATOM   4640  OW  SOL  1077      18.590  33.800  34.670  1.00  0.00            
ATOM   4641  HW1 SOL  1077      18.730  34.070  33.720  1.00  0.00            
ATOM   4642  HW2 SOL  1077      19.420  34.020  35.200  1.00  0.00            
ATOM   4643  OW  SOL  1078       3.500  27.600  36.660  1.00  0.00            
ATOM   4644  HW1 SOL  1078       4.260  28.040  37.140  1.00  0.00            
ATOM   4645  HW2 SOL  1078       3.850  27.130  35.840  1.00  0.00            
ATOM   4646  OW  SOL  1079      15.400  21.360  19.870  1.00  0.00            
ATOM   4647  HW1 SOL  1079      14.790  20.610  20.100  1.00  0.00            
ATOM   4648  HW2 SOL  1079      15.620  21.880  20.700  1.00  0.00            
ATOM   4649  OW  SOL  1080      13.030  27.000  19.040  1.00  0.00            
ATOM   4650  HW1 SOL  1080      13.370  26.070  19.190  1.00  0.00            
ATOM   4651  HW2 SOL  1080      13.210  27.270  18.090  1.00  0.00            
ATOM   4652  OW  SOL  1081      10.680  31.950  27.110  1.00  0.00            
ATOM   4653  HW1 SOL  1081      10.750  31.110  26.560  1.00  0.00            
ATOM   4654  HW2 SOL  1081      11.300  32.640  26.750  1.00  0.00            
ATOM   4655  OW  SOL  1082       3.190  26.720  28.110  1.00  0.00            
ATOM   4656  HW1 SOL  1082       4.120  27.080  28.160  1.00  0.00            
ATOM   4657  HW2 SOL  1082       3.130  25.870  28.630  1.00  0.00            
ATOM   4658  OW  SOL  1083      11.380  22.420  35.400  1.00  0.00            
ATOM   4659  HW1 SOL  1083      10.930  23.050  36.040  1.00  0.00            
ATOM   4660  HW2 SOL  1083      12.310  22.730  35.230  1.00  0.00            
ATOM   4661  OW  SOL  1084      11.600  20.690  33.390  1.00  0.00            
ATOM   4662  HW1 SOL  1084      11.600  21.330  34.160  1.00  0.00            
ATOM   4663  HW2 SOL  1084      11.880  21.170  32.560  1.00  0.00            
ATOM   4664  OW  SOL  1085       0.080  31.880  20.620  1.00  0.00            
ATOM   4665  HW1 SOL  1085      -0.850  32.090  20.310  1.00  0.00            
ATOM   4666  HW2 SOL  1085       0.180  30.890  20.750  1.00  0.00            
ATOM   4667  OW  SOL  1086       0.880  36.630  27.890  1.00  0.00            
ATOM   4668  HW1 SOL  1086       0.460  35.770  27.620  1.00  0.00            
ATOM   4669  HW2 SOL  1086       1.820  36.660  27.550  1.00  0.00            
ATOM   4670  OW  SOL  1087       5.040  34.300  27.720  1.00  0.00            
ATOM   4671  HW1 SOL  1087       5.700  35.040  27.810  1.00  0.00            
ATOM   4672  HW2 SOL  1087       5.480  33.510  27.300  1.00  0.00            
ATOM   4673  OW  SOL  1088      10.020  26.580  31.000  1.00  0.00            
ATOM   4674  HW1 SOL  1088      10.430  26.260  31.860  1.00  0.00            
ATOM   4675  HW2 SOL  1088       9.060  26.310  30.970  1.00  0.00            
ATOM   4676  OW  SOL  1089      13.690  28.120  35.220  1.00  0.00            
ATOM   4677  HW1 SOL  1089      14.080  29.010  35.420  1.00  0.00            
ATOM   4678  HW2 SOL  1089      13.790  27.920  34.250  1.00  0.00            
ATOM   4679  OW  SOL  1090       8.150  24.340  21.870  1.00  0.00            
ATOM   4680  HW1 SOL  1090       8.220  23.450  21.410  1.00  0.00            
ATOM   4681  HW2 SOL  1090       7.210  24.680  21.790  1.00  0.00            
ATOM   4682  OW  SOL  1091      16.570  24.660  30.680  1.00  0.00            
ATOM   4683  HW1 SOL  1091      16.190  23.970  31.300  1.00  0.00            
ATOM   4684  HW2 SOL  1091      17.390  24.300  30.240  1.00  0.00            
ATOM   4685  OW  SOL  1092       2.520  34.260  36.060  1.00  0.00            
ATOM   4686  HW1 SOL  1092       2.220  34.830  36.820  1.00  0.00            
ATOM   4687  HW2 SOL  1092       2.450  33.290  36.320  1.00  0.00            
ATOM   4688  OW  SOL  1093       6.710  23.260  31.310  1.00  0.00            
ATOM   4689  HW1 SOL  1093       6.370  22.370  31.010  1.00  0.00            
ATOM   4690  HW2 SOL  1093       6.970  23.800  30.510  1.00  0.00            
ATOM   4691  OW  SOL  1094       9.300  35.400  33.270  1.00  0.00            
ATOM   4692  HW1 SOL  1094       9.060  35.220  32.320  1.00  0.00            
ATOM   4693  HW2 SOL  1094       9.600  36.340  33.370  1.00  0.00            
ATOM   4694  OW  SOL  1095       4.730  23.620  20.530  1.00  0.00            
ATOM   4695  HW1 SOL  1095       5.340  24.420  20.570  1.00  0.00            
ATOM   4696  HW2 SOL  1095       3.780  23.930  20.600  1.00  0.00            
ATOM   4697  OW  SOL  1096      13.470  29.210  30.960  1.00  0.00            
ATOM   4698  HW1 SOL  1096      13.710  28.580  30.220  1.00  0.00            
ATOM   4699  HW2 SOL  1096      12.570  29.610  30.780  1.00  0.00            
ATOM   4700  OW  SOL  1097      13.020  27.170  21.710  1.00  0.00            
ATOM   4701  HW1 SOL  1097      12.160  26.860  22.130  1.00  0.00            
ATOM   4702  HW2 SOL  1097      12.980  27.030  20.720  1.00  0.00            
ATOM   4703  OW  SOL  1098      17.590  36.090  30.160  1.00  0.00            
ATOM   4704  HW1 SOL  1098      18.200  36.390  29.430  1.00  0.00            
ATOM   4705  HW2 SOL  1098      17.210  35.200  29.940  1.00  0.00            
ATOM   4706  OW  SOL  1099      12.520  35.930  29.900  1.00  0.00            
ATOM   4707  HW1 SOL  1099      13.360  35.980  29.360  1.00  0.00            
ATOM   4708  HW2 SOL  1099      12.290  34.970  30.080  1.00  0.00            
ATOM   4709  OW  SOL  1100       6.880  35.240  35.780  1.00  0.00            
ATOM   4710  HW1 SOL  1100       6.320  36.050  35.870  1.00  0.00            
ATOM   4711  HW2 SOL  1100       7.400  35.280  34.920  1.00  0.00            
ATOM   4712  OW  SOL  1101      17.260  19.970  23.850  1.00  0.00            
ATOM   4713  HW1 SOL  1101      17.990  19.800  23.180  1.00  0.00            
ATOM   4714  HW2 SOL  1101      16.950  19.100  24.230  1.00  0.00            
ATOM   4715  OW  SOL  1102      13.880  34.350  23.390  1.00  0.00            
ATOM   4716  HW1 SOL  1102      14.550  34.470  22.650  1.00  0.00            
ATOM   4717  HW2 SOL  1102      13.480  35.240  23.620  1.00  0.00            
ATOM   4718  OW  SOL  1103       1.300  36.560  37.130  1.00  0.00            
ATOM   4719  HW1 SOL  1103       0.890  35.820  37.660  1.00  0.00            
ATOM   4720  HW2 SOL  1103       1.940  37.070  37.710  1.00  0.00            
ATOM   4721  OW  SOL  1104      12.800  27.890  25.340  1.00  0.00            
ATOM   4722  HW1 SOL  1104      13.400  27.080  25.360  1.00  0.00            
ATOM   4723  HW2 SOL  1104      13.200  28.580  24.740  1.00  0.00            
ATOM   4724  OW  SOL  1105       8.300  31.350  32.840  1.00  0.00            
ATOM   4725  HW1 SOL  1105       8.250  31.680  33.790  1.00  0.00            
ATOM   4726  HW2 SOL  1105       7.440  31.540  32.380  1.00  0.00            
ATOM   4727  OW  SOL  1106       6.720  34.780  20.160  1.00  0.00            
ATOM   4728  HW1 SOL  1106       6.810  34.880  19.170  1.00  0.00            
ATOM   4729  HW2 SOL  1106       6.320  33.890  20.370  1.00  0.00            
ATOM   4730  OW  SOL  1107      16.500  35.820  32.560  1.00  0.00            
ATOM   4731  HW1 SOL  1107      17.030  35.920  31.720  1.00  0.00            
ATOM   4732  HW2 SOL  1107      16.230  36.720  32.900  1.00  0.00            
ATOM   4733  OW  SOL  1108      18.410  20.370  28.250  1.00  0.00            
ATOM   4734  HW1 SOL  1108      18.800  19.520  27.890  1.00  0.00            
ATOM   4735  HW2 SOL  1108      17.430  20.390  28.060  1.00  0.00            
ATOM   4736  OW  SOL  1109       2.630  21.880  25.820  1.00  0.00            
ATOM   4737  HW1 SOL  1109       1.840  22.390  25.480  1.00  0.00            
ATOM   4738  HW2 SOL  1109       2.540  21.730  26.800  1.00  0.00            
ATOM   4739  OW  SOL  1110      11.940  34.740  18.930  1.00  0.00            
ATOM   4740  HW1 SOL  1110      12.000  33.810  19.300  1.00  0.00            
ATOM   4741  HW2 SOL  1110      11.350  34.740  18.130  1.00  0.00            
ATOM   4742  OW  SOL  1111       8.220  28.640  32.340  1.00  0.00            
ATOM   4743  HW1 SOL  1111       8.620  28.630  31.420  1.00  0.00            
ATOM   4744  HW2 SOL  1111       8.320  29.560  32.740  1.00  0.00            
ATOM   4745  OW  SOL  1112       9.160  27.720  21.530  1.00  0.00            
ATOM   4746  HW1 SOL  1112       9.790  28.100  20.850  1.00  0.00            
ATOM   4747  HW2 SOL  1112       9.560  26.890  21.920  1.00  0.00            
ATOM   4748  OW  SOL  1113      15.040  34.690  19.060  1.00  0.00            
ATOM   4749  HW1 SOL  1113      14.120  35.060  19.130  1.00  0.00            
ATOM   4750  HW2 SOL  1113      15.420  34.890  18.160  1.00  0.00            
ATOM   4751  OW  SOL  1114       3.720  31.500  33.520  1.00  0.00            
ATOM   4752  HW1 SOL  1114       3.590  32.430  33.180  1.00  0.00            
ATOM   4753  HW2 SOL  1114       2.880  30.980  33.390  1.00  0.00            
ATOM   4754  OW  SOL  1115      16.140  31.540  31.510  1.00  0.00            
ATOM   4755  HW1 SOL  1115      16.740  31.570  32.310  1.00  0.00            
ATOM   4756  HW2 SOL  1115      15.390  32.180  31.640  1.00  0.00            
ATOM   4757  OW  SOL  1116      10.390  29.600  25.580  1.00  0.00            
ATOM   4758  HW1 SOL  1116       9.690  29.130  26.120  1.00  0.00            
ATOM   4759  HW2 SOL  1116      10.980  28.920  25.150  1.00  0.00            
ATOM   4760  OW  SOL  1117      10.140  20.980  28.330  1.00  0.00            
ATOM   4761  HW1 SOL  1117      10.060  20.620  27.400  1.00  0.00            
ATOM   4762  HW2 SOL  1117      10.120  20.220  28.980  1.00  0.00            
ATOM   4763  OW  SOL  1118       5.900  33.490  23.530  1.00  0.00            
ATOM   4764  HW1 SOL  1118       6.320  32.910  22.830  1.00  0.00            
ATOM   4765  HW2 SOL  1118       5.460  34.280  23.090  1.00  0.00            
ATOM   4766  OW  SOL  1119      17.090  22.470  32.430  1.00  0.00            
ATOM   4767  HW1 SOL  1119      17.820  23.160  32.470  1.00  0.00            
ATOM   4768  HW2 SOL  1119      17.370  21.720  31.840  1.00  0.00            
ATOM   4769  OW  SOL  1120       2.550  32.100  21.520  1.00  0.00            
ATOM   4770  HW1 SOL  1120       1.590  32.110  21.250  1.00  0.00            
ATOM   4771  HW2 SOL  1120       2.670  32.630  22.360  1.00  0.00            
ATOM   4772  OW  SOL  1121       1.050  28.750  35.880  1.00  0.00            
ATOM   4773  HW1 SOL  1121       0.280  28.420  36.420  1.00  0.00            
ATOM   4774  HW2 SOL  1121       1.900  28.450  36.300  1.00  0.00            
ATOM   4775  OW  SOL  1122       6.720  20.650  33.510  1.00  0.00            
ATOM   4776  HW1 SOL  1122       7.620  20.490  33.110  1.00  0.00            
ATOM   4777  HW2 SOL  1122       6.800  20.700  34.500  1.00  0.00            
ATOM   4778  OW  SOL  1123       0.750  22.070  18.950  1.00  0.00            
ATOM   4779  HW1 SOL  1123      -0.170  21.790  18.660  1.00  0.00            
ATOM   4780  HW2 SOL  1123       1.060  22.840  18.390  1.00  0.00            
ATOM   4781  OW  SOL  1124      14.400  27.180  32.600  1.00  0.00            
ATOM   4782  HW1 SOL  1124      13.830  27.700  31.970  1.00  0.00            
ATOM   4783  HW2 SOL  1124      15.360  27.300  32.360  1.00  0.00            
ATOM   4784  OW  SOL  1125       0.720  20.280  21.800  1.00  0.00            
ATOM   4785  HW1 SOL  1125       0.550  21.110  21.260  1.00  0.00            
ATOM   4786  HW2 SOL  1125       1.620  19.910  21.580  1.00  0.00            
ATOM   4787  OW  SOL  1126      11.830  31.970  19.810  1.00  0.00            
ATOM   4788  HW1 SOL  1126      10.840  31.860  19.830  1.00  0.00            
ATOM   4789  HW2 SOL  1126      12.170  32.120  20.740  1.00  0.00            
ATOM   4790  OW  SOL  1127       6.130  27.040  32.930  1.00  0.00            
ATOM   4791  HW1 SOL  1127       6.690  27.850  32.760  1.00  0.00            
ATOM   4792  HW2 SOL  1127       6.720  26.240  32.960  1.00  0.00            
ATOM   4793  OW  SOL  1128      14.930  36.290  28.210  1.00  0.00            
ATOM   4794  HW1 SOL  1128      15.260  36.930  27.520  1.00  0.00            
ATOM   4795  HW2 SOL  1128      15.590  36.230  28.960  1.00  0.00            
ATOM   4796  OW  SOL  1129       7.160  24.270  35.700  1.00  0.00            
ATOM   4797  HW1 SOL  1129       7.350  24.920  36.440  1.00  0.00            
ATOM   4798  HW2 SOL  1129       7.760  23.470  35.790  1.00  0.00            
ATOM   4799  OW  SOL  1130      14.500  30.820  34.950  1.00  0.00            
ATOM   4800  HW1 SOL  1130      14.410  30.720  35.940  1.00  0.00            
ATOM   4801  HW2 SOL  1130      15.460  30.750  34.690  1.00  0.00            
ATOM   4802  OW  SOL  1131       3.900  36.030  34.220  1.00  0.00            
ATOM   4803  HW1 SOL  1131       2.990  36.440  34.200  1.00  0.00            
ATOM   4804  HW2 SOL  1131       3.830  35.090  34.540  1.00  0.00            
ATOM   4805  OW  SOL  1132      16.740  27.450  31.160  1.00  0.00            
ATOM   4806  HW1 SOL  1132      16.470  26.560  30.790  1.00  0.00            
ATOM   4807  HW2 SOL  1132      16.750  28.130  30.430  1.00  0.00            
ATOM   4808  OW  SOL  1133      12.250  21.870  23.110  1.00  0.00            
ATOM   4809  HW1 SOL  1133      12.900  21.130  23.000  1.00  0.00            
ATOM   4810  HW2 SOL  1133      12.450  22.370  23.950  1.00  0.00            
ATOM   4811  OW  SOL  1134      17.770  22.040  35.040  1.00  0.00            
ATOM   4812  HW1 SOL  1134      17.600  22.350  34.100  1.00  0.00            
ATOM   4813  HW2 SOL  1134      16.930  21.670  35.420  1.00  0.00            
ATOM   4814  OW  SOL  1135      17.300  27.960  33.790  1.00  0.00            
ATOM   4815  HW1 SOL  1135      17.680  28.870  33.940  1.00  0.00            
ATOM   4816  HW2 SOL  1135      17.220  27.790  32.800  1.00  0.00            
ATOM   4817  OW  SOL  1136       8.590  32.360  18.780  1.00  0.00            
ATOM   4818  HW1 SOL  1136       8.130  32.510  19.660  1.00  0.00            
ATOM   4819  HW2 SOL  1136       9.030  33.210  18.480  1.00  0.00            
ATOM   4820  OW  SOL  1137       6.610  36.520  28.150  1.00  0.00            
ATOM   4821  HW1 SOL  1137       6.150  37.400  28.020  1.00  0.00            
ATOM   4822  HW2 SOL  1137       7.600  36.640  28.080  1.00  0.00            
ATOM   4823  OW  SOL  1138       8.590  28.180  27.230  1.00  0.00            
ATOM   4824  HW1 SOL  1138       9.130  27.490  27.710  1.00  0.00            
ATOM   4825  HW2 SOL  1138       8.270  28.870  27.890  1.00  0.00            
ATOM   4826  OW  SOL  1139      10.830  28.460  19.490  1.00  0.00            
ATOM   4827  HW1 SOL  1139      10.600  28.990  18.670  1.00  0.00            
ATOM   4828  HW2 SOL  1139      11.640  27.900  19.300  1.00  0.00            
ATOM   4829  OW  SOL  1140      18.610  34.310  27.130  1.00  0.00            
ATOM   4830  HW1 SOL  1140      17.900  34.190  26.430  1.00  0.00            
ATOM   4831  HW2 SOL  1140      18.620  33.520  27.730  1.00  0.00            
ATOM   4832  OW  SOL  1141       2.210  31.760  37.060  1.00  0.00            
ATOM   4833  HW1 SOL  1141       1.560  31.030  36.850  1.00  0.00            
ATOM   4834  HW2 SOL  1141       2.250  31.900  38.040  1.00  0.00            
ATOM   4835  OW  SOL  1142       0.790  31.020  25.150  1.00  0.00            
ATOM   4836  HW1 SOL  1142       0.780  30.550  26.030  1.00  0.00            
ATOM   4837  HW2 SOL  1142       1.610  30.740  24.640  1.00  0.00            
ATOM   4838  OW  SOL  1143       6.720  32.530  34.860  1.00  0.00            
ATOM   4839  HW1 SOL  1143       5.940  32.030  35.240  1.00  0.00            
ATOM   4840  HW2 SOL  1143       6.690  33.480  35.170  1.00  0.00            
ATOM   4841  OW  SOL  1144      18.240  20.540  30.890  1.00  0.00            
ATOM   4842  HW1 SOL  1144      18.200  19.640  31.330  1.00  0.00            
ATOM   4843  HW2 SOL  1144      18.270  20.430  29.900  1.00  0.00            
ATOM   4844  OW  SOL  1145       4.280  22.860  23.820  1.00  0.00            
ATOM   4845  HW1 SOL  1145       4.580  22.140  23.200  1.00  0.00            
ATOM   4846  HW2 SOL  1145       3.890  22.460  24.650  1.00  0.00            
ATOM   4847  OW  SOL  1146      17.050  33.490  29.660  1.00  0.00            
ATOM   4848  HW1 SOL  1146      16.120  33.240  29.390  1.00  0.00            
ATOM   4849  HW2 SOL  1146      17.310  32.990  30.480  1.00  0.00            
ATOM   4850  OW  SOL  1147       8.120  34.480  25.490  1.00  0.00            
ATOM   4851  HW1 SOL  1147       8.440  34.580  24.550  1.00  0.00            
ATOM   4852  HW2 SOL  1147       7.330  33.860  25.510  1.00  0.00            
ATOM   4853  OW  SOL  1148      14.240  20.760  29.740  1.00  0.00            
ATOM   4854  HW1 SOL  1148      14.760  20.110  30.290  1.00  0.00            
ATOM   4855  HW2 SOL  1148      13.750  21.390  30.350  1.00  0.00            
ATOM   4856  OW  SOL  1149      10.010  18.960  30.160  1.00  0.00            
ATOM   4857  HW1 SOL  1149       9.380  18.240  29.850  1.00  0.00            
ATOM   4858  HW2 SOL  1149      10.940  18.600  30.160  1.00  0.00            
ATOM   4859  OW  SOL  1150       7.700  31.920  21.630  1.00  0.00            
ATOM   4860  HW1 SOL  1150       7.240  31.050  21.800  1.00  0.00            
ATOM   4861  HW2 SOL  1150       8.610  31.890  22.040  1.00  0.00            
ATOM   4862  OW  SOL  1151       6.180  34.290  31.460  1.00  0.00            
ATOM   4863  HW1 SOL  1151       6.130  35.110  32.030  1.00  0.00            
ATOM   4864  HW2 SOL  1151       7.070  34.260  31.010  1.00  0.00            
ATOM   4865  OW  SOL  1152      13.520  19.140  20.300  1.00  0.00            
ATOM   4866  HW1 SOL  1152      13.870  18.730  19.460  1.00  0.00            
ATOM   4867  HW2 SOL  1152      12.620  18.760  20.500  1.00  0.00            
ATOM   4868  OW  SOL  1153      13.000  23.150  25.530  1.00  0.00            
ATOM   4869  HW1 SOL  1153      12.410  23.950  25.570  1.00  0.00            
ATOM   4870  HW2 SOL  1153      13.150  22.800  26.460  1.00  0.00            
ATOM   4871  OW  SOL  1154      15.930  20.830  27.440  1.00  0.00            
ATOM   4872  HW1 SOL  1154      15.090  20.820  27.980  1.00  0.00            
ATOM   4873  HW2 SOL  1154      15.950  21.660  26.880  1.00  0.00            
ATOM   4874  OW  SOL  1155       0.390  29.390  21.620  1.00  0.00            
ATOM   4875  HW1 SOL  1155       1.380  29.280  21.530  1.00  0.00            
ATOM   4876  HW2 SOL  1155      -0.010  28.530  21.940  1.00  0.00            
ATOM   4877  OW  SOL  1156       8.750  35.080  21.990  1.00  0.00            
ATOM   4878  HW1 SOL  1156       7.980  34.730  21.450  1.00  0.00            
ATOM   4879  HW2 SOL  1156       8.430  35.790  22.610  1.00  0.00            
ATOM   4880  OW  SOL  1157       2.300  24.900  38.370  1.00  0.00            
ATOM   4881  HW1 SOL  1157       1.370  24.880  38.740  1.00  0.00            
ATOM   4882  HW2 SOL  1157       2.310  24.510  37.450  1.00  0.00            
ATOM   4883  OW  SOL  1158       2.250  21.370  47.200  1.00  0.00            
ATOM   4884  HW1 SOL  1158       2.600  21.200  48.120  1.00  0.00            
ATOM   4885  HW2 SOL  1158       1.370  20.920  47.080  1.00  0.00            
ATOM   4886  OW  SOL  1159       0.190  22.300  43.710  1.00  0.00            
ATOM   4887  HW1 SOL  1159      -0.630  22.730  44.100  1.00  0.00            
ATOM   4888  HW2 SOL  1159      -0.090  21.570  43.080  1.00  0.00            
ATOM   4889  OW  SOL  1160       5.690  31.370  48.890  1.00  0.00            
ATOM   4890  HW1 SOL  1160       4.760  31.300  48.520  1.00  0.00            
ATOM   4891  HW2 SOL  1160       5.800  32.260  49.330  1.00  0.00            
ATOM   4892  OW  SOL  1161      15.550  33.730  44.270  1.00  0.00            
ATOM   4893  HW1 SOL  1161      14.980  33.570  45.080  1.00  0.00            
ATOM   4894  HW2 SOL  1161      14.960  33.830  43.470  1.00  0.00            
ATOM   4895  OW  SOL  1162      11.350  25.650  44.410  1.00  0.00            
ATOM   4896  HW1 SOL  1162      11.920  26.430  44.160  1.00  0.00            
ATOM   4897  HW2 SOL  1162      10.750  25.910  45.170  1.00  0.00            
ATOM   4898  OW  SOL  1163      17.550  24.690  39.550  1.00  0.00            
ATOM   4899  HW1 SOL  1163      17.430  24.560  38.560  1.00  0.00            
ATOM   4900  HW2 SOL  1163      17.250  23.880  40.040  1.00  0.00            
ATOM   4901  OW  SOL  1164       7.680  30.060  47.470  1.00  0.00            
ATOM   4902  HW1 SOL  1164       6.900  30.230  48.070  1.00  0.00            
ATOM   4903  HW2 SOL  1164       8.020  30.930  47.110  1.00  0.00            
ATOM   4904  OW  SOL  1165       8.500  26.600  55.470  1.00  0.00            
ATOM   4905  HW1 SOL  1165       8.460  27.360  56.120  1.00  0.00            
ATOM   4906  HW2 SOL  1165       8.720  26.960  54.560  1.00  0.00            
ATOM   4907  OW  SOL  1166       6.850  28.740  43.890  1.00  0.00            
ATOM   4908  HW1 SOL  1166       7.540  28.580  44.590  1.00  0.00            
ATOM   4909  HW2 SOL  1166       6.120  29.310  44.270  1.00  0.00            
ATOM   4910  OW  SOL  1167       6.860  30.230  55.270  1.00  0.00            
ATOM   4911  HW1 SOL  1167       7.460  31.020  55.410  1.00  0.00            
ATOM   4912  HW2 SOL  1167       6.000  30.540  54.860  1.00  0.00            
ATOM   4913  OW  SOL  1168       3.350  32.970  47.850  1.00  0.00            
ATOM   4914  HW1 SOL  1168       2.570  32.660  47.320  1.00  0.00            
ATOM   4915  HW2 SOL  1168       3.930  33.550  47.280  1.00  0.00            
ATOM   4916  OW  SOL  1169      14.600  33.670  50.630  1.00  0.00            
ATOM   4917  HW1 SOL  1169      14.840  34.610  50.890  1.00  0.00            
ATOM   4918  HW2 SOL  1169      14.440  33.130  51.450  1.00  0.00            
ATOM   4919  OW  SOL  1170       4.380  22.540  52.230  1.00  0.00            
ATOM   4920  HW1 SOL  1170       5.200  21.980  52.320  1.00  0.00            
ATOM   4921  HW2 SOL  1170       3.570  21.960  52.270  1.00  0.00            
ATOM   4922  OW  SOL  1171      16.030  23.090  44.610  1.00  0.00            
ATOM   4923  HW1 SOL  1171      15.290  23.550  44.110  1.00  0.00            
ATOM   4924  HW2 SOL  1171      16.540  23.770  45.140  1.00  0.00            
ATOM   4925  OW  SOL  1172       2.310  35.750  42.070  1.00  0.00            
ATOM   4926  HW1 SOL  1172       2.650  36.520  42.610  1.00  0.00            
ATOM   4927  HW2 SOL  1172       2.750  35.750  41.170  1.00  0.00            
ATOM   4928  OW  SOL  1173      11.270  32.030  54.140  1.00  0.00            
ATOM   4929  HW1 SOL  1173      11.740  32.030  55.020  1.00  0.00            
ATOM   4930  HW2 SOL  1173      10.790  31.160  54.030  1.00  0.00            
ATOM   4931  OW  SOL  1174       2.300  32.960  42.620  1.00  0.00            
ATOM   4932  HW1 SOL  1174       2.040  33.920  42.620  1.00  0.00            
ATOM   4933  HW2 SOL  1174       1.590  32.420  43.070  1.00  0.00            
ATOM   4934  OW  SOL  1175       2.400  29.530  46.100  1.00  0.00            
ATOM   4935  HW1 SOL  1175       2.540  28.690  46.620  1.00  0.00            
ATOM   4936  HW2 SOL  1175       1.850  30.170  46.650  1.00  0.00            
ATOM   4937  OW  SOL  1176       6.200  36.480  51.630  1.00  0.00            
ATOM   4938  HW1 SOL  1176       5.280  36.310  51.980  1.00  0.00            
ATOM   4939  HW2 SOL  1176       6.480  37.400  51.890  1.00  0.00            
ATOM   4940  OW  SOL  1177       6.060  28.260  38.470  1.00  0.00            
ATOM   4941  HW1 SOL  1177       6.130  29.100  37.930  1.00  0.00            
ATOM   4942  HW2 SOL  1177       6.520  28.390  39.350  1.00  0.00            
ATOM   4943  OW  SOL  1178      15.940  19.760  52.040  1.00  0.00            
ATOM   4944  HW1 SOL  1178      15.760  20.430  51.320  1.00  0.00            
ATOM   4945  HW2 SOL  1178      15.910  20.220  52.930  1.00  0.00            
ATOM   4946  OW  SOL  1179       1.220  25.050  42.870  1.00  0.00            
ATOM   4947  HW1 SOL  1179       0.770  24.170  43.040  1.00  0.00            
ATOM   4948  HW2 SOL  1179       1.210  25.590  43.710  1.00  0.00            
ATOM   4949  OW  SOL  1180      18.420  36.290  40.830  1.00  0.00            
ATOM   4950  HW1 SOL  1180      18.960  36.000  41.630  1.00  0.00            
ATOM   4951  HW2 SOL  1180      18.720  37.190  40.540  1.00  0.00            
ATOM   4952  OW  SOL  1181       0.270  34.580  38.410  1.00  0.00            
ATOM   4953  HW1 SOL  1181       0.080  33.620  38.620  1.00  0.00            
ATOM   4954  HW2 SOL  1181      -0.060  35.160  39.160  1.00  0.00            
ATOM   4955  OW  SOL  1182      16.890  27.840  43.360  1.00  0.00            
ATOM   4956  HW1 SOL  1182      17.840  27.550  43.440  1.00  0.00            
ATOM   4957  HW2 SOL  1182      16.810  28.490  42.610  1.00  0.00            
ATOM   4958  OW  SOL  1183      16.410  29.700  41.560  1.00  0.00            
ATOM   4959  HW1 SOL  1183      17.270  29.720  41.040  1.00  0.00            
ATOM   4960  HW2 SOL  1183      16.550  30.170  42.440  1.00  0.00            
ATOM   4961  OW  SOL  1184       1.130  25.990  53.210  1.00  0.00            
ATOM   4962  HW1 SOL  1184       2.010  25.860  53.660  1.00  0.00            
ATOM   4963  HW2 SOL  1184       1.000  26.960  52.990  1.00  0.00            
ATOM   4964  OW  SOL  1185       6.130  32.270  44.500  1.00  0.00            
ATOM   4965  HW1 SOL  1185       5.640  31.400  44.590  1.00  0.00            
ATOM   4966  HW2 SOL  1185       5.900  32.700  43.630  1.00  0.00            
ATOM   4967  OW  SOL  1186      12.930  30.900  51.470  1.00  0.00            
ATOM   4968  HW1 SOL  1186      13.300  30.170  50.890  1.00  0.00            
ATOM   4969  HW2 SOL  1186      13.450  30.950  52.320  1.00  0.00            
ATOM   4970  OW  SOL  1187       8.090  18.660  42.260  1.00  0.00            
ATOM   4971  HW1 SOL  1187       8.490  19.570  42.170  1.00  0.00            
ATOM   4972  HW2 SOL  1187       7.090  18.740  42.320  1.00  0.00            
ATOM   4973  OW  SOL  1188       1.970  28.380  49.880  1.00  0.00            
ATOM   4974  HW1 SOL  1188       2.860  27.930  49.740  1.00  0.00            
ATOM   4975  HW2 SOL  1188       1.240  27.730  49.690  1.00  0.00            
ATOM   4976  OW  SOL  1189      15.250  28.610  39.140  1.00  0.00            
ATOM   4977  HW1 SOL  1189      14.620  27.850  39.270  1.00  0.00            
ATOM   4978  HW2 SOL  1189      15.730  28.790  40.000  1.00  0.00            
ATOM   4979  OW  SOL  1190      11.870  36.540  53.400  1.00  0.00            
ATOM   4980  HW1 SOL  1190      12.110  37.140  52.640  1.00  0.00            
ATOM   4981  HW2 SOL  1190      11.940  35.590  53.100  1.00  0.00            
ATOM   4982  OW  SOL  1191       3.170  21.130  55.250  1.00  0.00            
ATOM   4983  HW1 SOL  1191       3.880  21.840  55.310  1.00  0.00            
ATOM   4984  HW2 SOL  1191       2.290  21.520  55.530  1.00  0.00            
ATOM   4985  OW  SOL  1192      16.670  35.760  42.960  1.00  0.00            
ATOM   4986  HW1 SOL  1192      16.260  35.530  42.080  1.00  0.00            
ATOM   4987  HW2 SOL  1192      16.490  35.020  43.610  1.00  0.00            
ATOM   4988  OW  SOL  1193       5.980  25.910  39.940  1.00  0.00            
ATOM   4989  HW1 SOL  1193       6.220  26.600  39.260  1.00  0.00            
ATOM   4990  HW2 SOL  1193       5.200  26.240  40.480  1.00  0.00            
ATOM   4991  OW  SOL  1194      12.810  22.070  46.680  1.00  0.00            
ATOM   4992  HW1 SOL  1194      11.950  21.570  46.550  1.00  0.00            
ATOM   4993  HW2 SOL  1194      13.430  21.530  47.240  1.00  0.00            
ATOM   4994  OW  SOL  1195      15.760  35.240  40.310  1.00  0.00            
ATOM   4995  HW1 SOL  1195      16.650  35.700  40.340  1.00  0.00            
ATOM   4996  HW2 SOL  1195      15.550  35.000  39.360  1.00  0.00            
ATOM   4997  OW  SOL  1196       8.070  24.670  51.890  1.00  0.00            
ATOM   4998  HW1 SOL  1196       7.600  24.640  52.780  1.00  0.00            
ATOM   4999  HW2 SOL  1196       7.560  24.120  51.230  1.00  0.00            
ATOM   5000  OW  SOL  1197      13.940  23.310  53.980  1.00  0.00            
ATOM   5001  HW1 SOL  1197      13.740  23.740  54.860  1.00  0.00            
ATOM   5002  HW2 SOL  1197      14.720  22.690  54.070  1.00  0.00            
ATOM   5003  OW  SOL  1198       9.730  27.520  52.960  1.00  0.00            
ATOM   5004  HW1 SOL  1198      10.190  26.680  52.670  1.00  0.00            
ATOM   5005  HW2 SOL  1198       9.170  27.860  52.210  1.00  0.00            
ATOM   5006  OW  SOL  1199       9.910  22.720  49.660  1.00  0.00            
ATOM   5007  HW1 SOL  1199       9.140  23.060  50.200  1.00  0.00            
ATOM   5008  HW2 SOL  1199       9.570  22.210  48.870  1.00  0.00            
ATOM   5009  OW  SOL  1200      10.410  25.630  41.530  1.00  0.00            
ATOM   5010  HW1 SOL  1200      10.670  25.590  42.490  1.00  0.00            
ATOM   5011  HW2 SOL  1200       9.560  25.120  41.390  1.00  0.00            
ATOM   5012  OW  SOL  1201       0.760  26.730  45.130  1.00  0.00            
ATOM   5013  HW1 SOL  1201       1.750  26.610  45.220  1.00  0.00            
ATOM   5014  HW2 SOL  1201       0.520  27.680  45.340  1.00  0.00            
ATOM   5015  OW  SOL  1202       1.300  36.830  52.950  1.00  0.00            
ATOM   5016  HW1 SOL  1202       1.200  36.680  53.940  1.00  0.00            
ATOM   5017  HW2 SOL  1202       0.440  37.190  52.590  1.00  0.00            
ATOM   5018  OW  SOL  1203       8.650  22.100  39.190  1.00  0.00            
ATOM   5019  HW1 SOL  1203       9.240  22.730  38.700  1.00  0.00            
ATOM   5020  HW2 SOL  1203       8.840  21.160  38.900  1.00  0.00            
ATOM   5021  OW  SOL  1204      17.190  24.470  55.550  1.00  0.00            
ATOM   5022  HW1 SOL  1204      16.930  25.360  55.190  1.00  0.00            
ATOM   5023  HW2 SOL  1204      17.170  23.790  54.820  1.00  0.00            
ATOM   5024  OW  SOL  1205      13.620  30.060  42.690  1.00  0.00            
ATOM   5025  HW1 SOL  1205      14.450  29.770  42.210  1.00  0.00            
ATOM   5026  HW2 SOL  1205      13.130  30.730  42.130  1.00  0.00            
ATOM   5027  OW  SOL  1206       5.500  20.580  46.090  1.00  0.00            
ATOM   5028  HW1 SOL  1206       5.450  20.530  47.090  1.00  0.00            
ATOM   5029  HW2 SOL  1206       5.520  21.540  45.800  1.00  0.00            
ATOM   5030  OW  SOL  1207      10.080  33.180  42.010  1.00  0.00            
ATOM   5031  HW1 SOL  1207       9.620  33.900  41.490  1.00  0.00            
ATOM   5032  HW2 SOL  1207      10.040  33.380  42.990  1.00  0.00            
ATOM   5033  OW  SOL  1208       3.510  36.630  45.770  1.00  0.00            
ATOM   5034  HW1 SOL  1208       4.010  35.770  45.830  1.00  0.00            
ATOM   5035  HW2 SOL  1208       4.160  37.400  45.740  1.00  0.00            
ATOM   5036  OW  SOL  1209      17.950  29.280  45.970  1.00  0.00            
ATOM   5037  HW1 SOL  1209      17.330  29.130  45.210  1.00  0.00            
ATOM   5038  HW2 SOL  1209      17.430  29.390  46.820  1.00  0.00            
ATOM   5039  OW  SOL  1210      12.270  34.120  52.300  1.00  0.00            
ATOM   5040  HW1 SOL  1210      12.330  33.350  52.940  1.00  0.00            
ATOM   5041  HW2 SOL  1210      11.750  33.860  51.500  1.00  0.00            
ATOM   5042  OW  SOL  1211       3.210  28.050  39.660  1.00  0.00            
ATOM   5043  HW1 SOL  1211       4.030  28.440  39.240  1.00  0.00            
ATOM   5044  HW2 SOL  1211       2.940  27.230  39.170  1.00  0.00            
ATOM   5045  OW  SOL  1212      14.580  25.970  44.520  1.00  0.00            
ATOM   5046  HW1 SOL  1212      14.530  25.320  45.270  1.00  0.00            
ATOM   5047  HW2 SOL  1212      15.380  26.560  44.650  1.00  0.00            
ATOM   5048  OW  SOL  1213       4.610  31.280  54.510  1.00  0.00            
ATOM   5049  HW1 SOL  1213       4.110  31.290  53.650  1.00  0.00            
ATOM   5050  HW2 SOL  1213       3.980  31.100  55.270  1.00  0.00            
ATOM   5051  OW  SOL  1214      11.110  36.380  39.610  1.00  0.00            
ATOM   5052  HW1 SOL  1214      10.510  35.760  40.110  1.00  0.00            
ATOM   5053  HW2 SOL  1214      11.420  35.940  38.760  1.00  0.00            
ATOM   5054  OW  SOL  1215       2.020  21.470  52.220  1.00  0.00            
ATOM   5055  HW1 SOL  1215       1.220  22.070  52.090  1.00  0.00            
ATOM   5056  HW2 SOL  1215       1.920  20.980  53.080  1.00  0.00            
ATOM   5057  OW  SOL  1216      16.320  32.390  38.050  1.00  0.00            
ATOM   5058  HW1 SOL  1216      16.000  33.330  37.950  1.00  0.00            
ATOM   5059  HW2 SOL  1216      15.560  31.760  37.930  1.00  0.00            
ATOM   5060  OW  SOL  1217       4.640  36.050  40.470  1.00  0.00            
ATOM   5061  HW1 SOL  1217       4.970  36.440  41.330  1.00  0.00
[truncated: 2,097,936 more chars]
