# Supplementary material for: Noncovalent Interactions with PAMAM and PPI Dendrimers Promote the Cellular Uptake and Photodynamic Activity of Rose Bengal: The Role of the Dendrimer Structure
Source: J Med Chem. 2021 Sep 21;64(21):15758–71. doi: 10.1021/acs.jmedchem.1c01080 (PMC8591609; doi:10.1021/acs.jmedchem.1c01080)
Supplement: Supplementary file 9 — jm1c01080_si_009.zip [file jm1c01080_si_009.zip › 09-PDB-Submission/03-2Dend20RB/01-pam3/system.pdb]

TITLE     2x PAMAM Gen. 3 with 10:1 RB in water
REMARK    THIS IS A SIMULATION BOX
CRYST1  111.804  111.804  111.804  60.00  60.00  90.00 P 1           1
MODEL        1
ATOM      1  C1  aaa     1      52.710  83.210  40.750  1.00  0.00            
ATOM      2  H1  aaa     1      53.040  82.270  41.200  1.00  0.00            
ATOM      3  H2  aaa     1      51.840  83.010  40.110  1.00  0.00            
ATOM      4  C2  aaa     1      53.920  83.590  39.790  1.00  0.00            
ATOM      5  H3  aaa     1      53.740  84.550  39.300  1.00  0.00            
ATOM      6  H4  aaa     1      54.890  83.710  40.300  1.00  0.00            
ATOM      7  N1  aaa     1      54.040  82.570  38.760  1.00  0.00            
ATOM      8  N2  aaa     1      52.390  84.140  41.890  1.00  0.00            
ATOM      9  C3  aaa     1      53.640  84.300  42.770  1.00  0.00            
ATOM     10  H5  aaa     1      54.340  84.780  42.070  1.00  0.00            
ATOM     11  H6  aaa     1      54.150  83.330  42.900  1.00  0.00            
ATOM     12  C4  aaa     1      51.730  85.360  41.460  1.00  0.00            
ATOM     13  H7  aaa     1      51.880  86.200  42.140  1.00  0.00            
ATOM     14  H8  aaa     1      52.240  85.550  40.510  1.00  0.00            
ATOM     15  C5  aaa     1      54.650  81.330  39.250  1.00  0.00            
ATOM     16  H9  aaa     1      53.930  80.690  39.750  1.00  0.00            
ATOM     17  H10 aaa     1      55.000  80.660  38.450  1.00  0.00            
ATOM     18  C6  aaa     1      52.910  82.330  37.820  1.00  0.00            
ATOM     19  H11 aaa     1      52.010  81.780  38.140  1.00  0.00            
ATOM     20  H12 aaa     1      53.200  81.600  37.050  1.00  0.00            
ATOM     21  C7  aaa     1      55.860  81.390  40.210  1.00  0.00            
ATOM     22  H13 aaa     1      56.710  81.910  39.760  1.00  0.00            
ATOM     23  H14 aaa     1      55.680  82.000  41.100  1.00  0.00            
ATOM     24  C8  aaa     1      52.320  83.630  37.300  1.00  0.00            
ATOM     25  H15 aaa     1      51.580  84.060  37.990  1.00  0.00            
ATOM     26  H16 aaa     1      53.000  84.450  37.020  1.00  0.00            
ATOM     27  C9  aaa     1      50.260  85.060  41.120  1.00  0.00            
ATOM     28  H17 aaa     1      50.230  84.170  40.480  1.00  0.00            
ATOM     29  H18 aaa     1      49.760  84.760  42.050  1.00  0.00            
ATOM     30  C10 aaa     1      53.560  85.100  44.090  1.00  0.00            
ATOM     31  H19 aaa     1      54.580  85.100  44.490  1.00  0.00            
ATOM     32  H20 aaa     1      53.350  86.160  43.910  1.00  0.00            
ATOM     33  C11 aaa     1      49.530  86.220  40.590  1.00  0.00            
ATOM     34  C12 aaa     1      52.600  84.370  44.980  1.00  0.00            
ATOM     35  C13 aaa     1      56.240  80.000  40.630  1.00  0.00            
ATOM     36  C14 aaa     1      51.510  83.470  36.020  1.00  0.00            
ATOM     37  O1  aaa     1      49.940  87.350  40.650  1.00  0.00            
ATOM     38  O2  aaa     1      56.260  79.000  39.930  1.00  0.00            
ATOM     39  O3  aaa     1      50.760  82.480  35.800  1.00  0.00            
ATOM     40  O4  aaa     1      52.820  83.260  45.460  1.00  0.00            
ATOM     41  C1  bbb     2      47.620  87.650  38.250  1.00  0.00            
ATOM     42  H1  bbb     2      48.280  88.500  38.490  1.00  0.00            
ATOM     43  H2  bbb     2      46.770  88.150  37.800  1.00  0.00            
ATOM     44  C2  bbb     2      47.260  86.870  39.540  1.00  0.00            
ATOM     45  H3  bbb     2      47.110  87.690  40.230  1.00  0.00            
ATOM     46  H4  bbb     2      46.350  86.270  39.460  1.00  0.00            
ATOM     47  N1  bbb     2      48.240  86.820  37.190  1.00  0.00            
ATOM     48  C3  bbb     2      47.250  85.840  36.760  1.00  0.00            
ATOM     49  H5  bbb     2      46.810  86.080  35.780  1.00  0.00            
ATOM     50  H6  bbb     2      46.410  85.730  37.460  1.00  0.00            
ATOM     51  C4  bbb     2      48.670  87.640  36.180  1.00  0.00            
ATOM     52  H7  bbb     2      48.740  87.120  35.210  1.00  0.00            
ATOM     53  H8  bbb     2      47.980  88.470  36.000  1.00  0.00            
ATOM     54  C5  bbb     2      50.020  88.100  36.530  1.00  0.00            
ATOM     55  H9  bbb     2      49.930  88.730  37.430  1.00  0.00            
ATOM     56  H10 bbb     2      50.740  87.290  36.650  1.00  0.00            
ATOM     57  C6  bbb     2      48.050  84.520  36.610  1.00  0.00            
ATOM     58  H11 bbb     2      49.000  84.840  36.170  1.00  0.00            
ATOM     59  H12 bbb     2      48.250  84.060  37.570  1.00  0.00            
ATOM     60  C7  bbb     2      50.480  89.010  35.450  1.00  0.00            
ATOM     61  C8  bbb     2      47.320  83.670  35.620  1.00  0.00            
ATOM     62  O1  bbb     2      50.080  88.940  34.290  1.00  0.00            
ATOM     63  O2  bbb     2      46.360  82.990  35.970  1.00  0.00            
ATOM     64  N4  bbb     2      48.380  85.940  39.930  1.00  0.00            
ATOM     65  H21 bbb     2      48.210  84.940  39.870  1.00  0.00            
ATOM     66  C1  bbb     3      49.140  84.470  45.870  1.00  0.00            
ATOM     67  H1  bbb     3      49.270  83.740  45.080  1.00  0.00            
ATOM     68  H2  bbb     3      48.630  85.310  45.390  1.00  0.00            
ATOM     69  C2  bbb     3      50.530  84.830  46.360  1.00  0.00            
ATOM     70  H3  bbb     3      50.390  85.750  46.940  1.00  0.00            
ATOM     71  H4  bbb     3      50.830  83.940  46.930  1.00  0.00            
ATOM     72  N1  bbb     3      48.310  83.980  46.950  1.00  0.00            
ATOM     73  C3  bbb     3      47.830  85.060  47.880  1.00  0.00            
ATOM     74  H5  bbb     3      47.140  85.620  47.260  1.00  0.00            
ATOM     75  H6  bbb     3      48.610  85.770  48.190  1.00  0.00            
ATOM     76  C4  bbb     3      47.140  83.400  46.270  1.00  0.00            
ATOM     77  H7  bbb     3      46.170  83.800  46.600  1.00  0.00            
ATOM     78  H8  bbb     3      47.080  83.530  45.180  1.00  0.00            
ATOM     79  C5  bbb     3      47.080  81.930  46.620  1.00  0.00            
ATOM     80  H9  bbb     3      47.880  81.450  46.040  1.00  0.00            
ATOM     81  H10 bbb     3      47.340  81.740  47.670  1.00  0.00            
ATOM     82  C6  bbb     3      47.160  84.440  49.100  1.00  0.00            
ATOM     83  H11 bbb     3      46.380  83.750  48.780  1.00  0.00            
ATOM     84  H12 bbb     3      47.920  83.880  49.660  1.00  0.00            
ATOM     85  C7  bbb     3      45.700  81.350  46.270  1.00  0.00            
ATOM     86  C8  bbb     3      46.520  85.620  49.810  1.00  0.00            
ATOM     87  O1  bbb     3      45.530  80.920  45.130  1.00  0.00            
ATOM     88  O2  bbb     3      46.160  86.620  49.230  1.00  0.00            
ATOM     89  N4  bbb     3      51.470  85.070  45.270  1.00  0.00            
ATOM     90  H21 bbb     3      51.390  85.940  44.760  1.00  0.00            
ATOM     91  C1  bbb     4      55.760  78.270  43.640  1.00  0.00            
ATOM     92  H1  bbb     4      54.920  78.180  42.930  1.00  0.00            
ATOM     93  H2  bbb     4      55.440  79.090  44.300  1.00  0.00            
ATOM     94  C2  bbb     4      56.980  78.680  42.760  1.00  0.00            
ATOM     95  H3  bbb     4      57.830  78.840  43.440  1.00  0.00            
ATOM     96  H4  bbb     4      57.300  77.870  42.100  1.00  0.00            
ATOM     97  N1  bbb     4      56.060  77.000  44.280  1.00  0.00            
ATOM     98  C3  bbb     4      54.780  76.450  44.800  1.00  0.00            
ATOM     99  H5  bbb     4      54.050  77.230  45.070  1.00  0.00            
ATOM    100  H6  bbb     4      55.000  75.790  45.650  1.00  0.00            
ATOM    101  C4  bbb     4      57.140  76.990  45.280  1.00  0.00            
ATOM    102  H7  bbb     4      57.830  77.810  45.070  1.00  0.00            
ATOM    103  H8  bbb     4      56.690  77.160  46.270  1.00  0.00            
ATOM    104  C5  bbb     4      57.930  75.630  45.190  1.00  0.00            
ATOM    105  H9  bbb     4      58.740  75.690  45.920  1.00  0.00            
ATOM    106  H10 bbb     4      57.230  74.830  45.470  1.00  0.00            
ATOM    107  C6  bbb     4      54.310  75.640  43.640  1.00  0.00            
ATOM    108  H11 bbb     4      54.110  76.220  42.730  1.00  0.00            
ATOM    109  H12 bbb     4      55.020  74.810  43.510  1.00  0.00            
ATOM    110  C7  bbb     4      58.610  75.340  43.920  1.00  0.00            
ATOM    111  C8  bbb     4      53.080  74.980  44.030  1.00  0.00            
ATOM    112  O1  bbb     4      59.360  76.150  43.440  1.00  0.00            
ATOM    113  O2  bbb     4      52.000  75.220  43.500  1.00  0.00            
ATOM    114  N4  bbb     4      56.780  79.920  41.930  1.00  0.00            
ATOM    115  H21 bbb     4      57.010  80.840  42.310  1.00  0.00            
ATOM    116  C1  bbb     5      52.530  84.040  32.730  1.00  0.00            
ATOM    117  H1  bbb     5      53.190  84.850  33.040  1.00  0.00            
ATOM    118  H2  bbb     5      52.280  84.140  31.670  1.00  0.00            
ATOM    119  C2  bbb     5      51.360  84.390  33.660  1.00  0.00            
ATOM    120  H3  bbb     5      50.980  85.390  33.420  1.00  0.00            
ATOM    121  H4  bbb     5      50.540  83.700  33.430  1.00  0.00            
ATOM    122  N1  bbb     5      53.080  82.810  33.150  1.00  0.00            
ATOM    123  C3  bbb     5      54.560  82.630  32.870  1.00  0.00            
ATOM    124  H5  bbb     5      54.870  83.350  32.110  1.00  0.00            
ATOM    125  H6  bbb     5      54.840  81.590  32.630  1.00  0.00            
ATOM    126  C4  bbb     5      52.370  81.580  32.780  1.00  0.00            
ATOM    127  H7  bbb     5      51.360  81.650  33.210  1.00  0.00            
ATOM    128  H8  bbb     5      52.400  81.430  31.690  1.00  0.00            
ATOM    129  C5  bbb     5      52.700  80.380  33.670  1.00  0.00            
ATOM    130  H9  bbb     5      53.740  80.040  33.770  1.00  0.00            
ATOM    131  H10 bbb     5      52.370  80.640  34.690  1.00  0.00            
ATOM    132  C6  bbb     5      55.270  82.950  34.190  1.00  0.00            
ATOM    133  H11 bbb     5      54.940  83.940  34.540  1.00  0.00            
ATOM    134  H12 bbb     5      55.000  82.220  34.970  1.00  0.00            
ATOM    135  C7  bbb     5      51.880  79.280  33.070  1.00  0.00            
ATOM    136  C8  bbb     5      56.730  82.850  34.000  1.00  0.00            
ATOM    137  O1  bbb     5      50.870  78.860  33.560  1.00  0.00            
ATOM    138  O2  bbb     5      57.280  82.440  32.990  1.00  0.00            
ATOM    139  N4  bbb     5      51.780  84.480  35.090  1.00  0.00            
ATOM    140  H21 bbb     5      52.470  85.190  35.310  1.00  0.00            
ATOM    141  C1  bbb     6      52.850  91.820  35.740  1.00  0.00            
ATOM    142  H1  bbb     6      53.600  91.140  36.150  1.00  0.00            
ATOM    143  H2  bbb     6      52.430  92.240  36.660  1.00  0.00            
ATOM    144  C2  bbb     6      51.850  90.920  34.970  1.00  0.00            
ATOM    145  H3  bbb     6      51.080  91.640  34.660  1.00  0.00            
ATOM    146  H4  bbb     6      52.230  90.410  34.060  1.00  0.00            
ATOM    147  N1  bbb     6      53.620  92.790  34.930  1.00  0.00            
ATOM    148  C3  bbb     6      54.540  92.140  33.980  1.00  0.00            
ATOM    149  H5  bbb     6      54.140  91.230  33.500  1.00  0.00            
ATOM    150  H6  bbb     6      55.370  91.760  34.600  1.00  0.00            
ATOM    151  C4  bbb     6      54.310  93.630  35.910  1.00  0.00            
ATOM    152  H7  bbb     6      54.670  93.010  36.750  1.00  0.00            
ATOM    153  H8  bbb     6      55.150  94.140  35.430  1.00  0.00            
ATOM    154  C5  bbb     6      53.330  94.690  36.460  1.00  0.00            
ATOM    155  H9  bbb     6      53.140  95.410  35.640  1.00  0.00            
ATOM    156  H10 bbb     6      52.370  94.230  36.710  1.00  0.00            
ATOM    157  C6  bbb     6      54.990  93.220  32.940  1.00  0.00            
ATOM    158  H11 bbb     6      54.110  93.600  32.410  1.00  0.00            
ATOM    159  H12 bbb     6      55.430  94.110  33.400  1.00  0.00            
ATOM    160  C7  bbb     6      54.010  95.440  37.580  1.00  0.00            
ATOM    161  C8  bbb     6      55.950  92.770  31.800  1.00  0.00            
ATOM    162  O1  bbb     6      55.110  95.170  38.000  1.00  0.00            
ATOM    163  O2  bbb     6      56.900  92.170  32.070  1.00  0.00            
ATOM    164  N4  bbb     6      51.390  89.920  35.870  1.00  0.00            
ATOM    165  H21 bbb     6      51.730  89.850  36.820  1.00  0.00            
ATOM    166  C1  bbb     7      47.080  84.080  31.920  1.00  0.00            
ATOM    167  H1  bbb     7      46.560  83.740  31.020  1.00  0.00            
ATOM    168  H2  bbb     7      48.080  84.240  31.520  1.00  0.00            
ATOM    169  C2  bbb     7      47.230  83.080  33.160  1.00  0.00            
ATOM    170  H3  bbb     7      46.250  82.700  33.480  1.00  0.00            
ATOM    171  H4  bbb     7      47.850  82.260  32.780  1.00  0.00            
ATOM    172  N1  bbb     7      46.420  85.310  32.410  1.00  0.00            
ATOM    173  C3  bbb     7      44.960  85.090  32.580  1.00  0.00            
ATOM    174  H5  bbb     7      44.910  84.030  32.870  1.00  0.00            
ATOM    175  H6  bbb     7      44.420  85.310  31.640  1.00  0.00            
ATOM    176  C4  bbb     7      46.830  86.420  31.580  1.00  0.00            
ATOM    177  H7  bbb     7      47.270  86.100  30.640  1.00  0.00            
ATOM    178  H8  bbb     7      45.850  86.880  31.400  1.00  0.00            
ATOM    179  C5  bbb     7      47.870  87.420  32.210  1.00  0.00            
ATOM    180  H9  bbb     7      47.520  87.580  33.240  1.00  0.00            
ATOM    181  H10 bbb     7      48.820  86.870  32.120  1.00  0.00            
ATOM    182  C6  bbb     7      44.510  85.990  33.720  1.00  0.00            
ATOM    183  H11 bbb     7      44.940  85.570  34.620  1.00  0.00            
ATOM    184  H12 bbb     7      44.930  87.000  33.530  1.00  0.00            
ATOM    185  C7  bbb     7      48.040  88.660  31.450  1.00  0.00            
ATOM    186  C8  bbb     7      43.030  86.120  33.790  1.00  0.00            
ATOM    187  O1  bbb     7      47.780  88.790  30.250  1.00  0.00            
ATOM    188  O2  bbb     7      42.350  86.330  32.830  1.00  0.00            
ATOM    189  N4  bbb     7      47.910  83.520  34.350  1.00  0.00            
ATOM    190  H21 bbb     7      48.840  83.870  34.120  1.00  0.00            
ATOM    191  C1  bbb     8      42.520  81.870  48.260  1.00  0.00            
ATOM    192  H1  bbb     8      42.880  81.050  48.880  1.00  0.00            
ATOM    193  H2  bbb     8      41.440  81.710  48.120  1.00  0.00            
ATOM    194  C2  bbb     8      43.280  81.660  46.940  1.00  0.00            
ATOM    195  H3  bbb     8      43.070  80.650  46.550  1.00  0.00            
ATOM    196  H4  bbb     8      42.900  82.310  46.140  1.00  0.00            
ATOM    197  N1  bbb     8      42.910  83.100  48.900  1.00  0.00            
ATOM    198  C3  bbb     8      42.480  83.160  50.320  1.00  0.00            
ATOM    199  H5  bbb     8      41.400  83.100  50.490  1.00  0.00            
ATOM    200  H6  bbb     8      42.820  84.130  50.730  1.00  0.00            
ATOM    201  C4  bbb     8      42.280  84.190  48.170  1.00  0.00            
ATOM    202  H7  bbb     8      42.050  83.990  47.110  1.00  0.00            
ATOM    203  H8  bbb     8      41.250  84.320  48.540  1.00  0.00            
ATOM    204  C5  bbb     8      43.120  85.450  48.410  1.00  0.00            
ATOM    205  H9  bbb     8      43.240  85.610  49.490  1.00  0.00            
ATOM    206  H10 bbb     8      44.160  85.290  48.120  1.00  0.00            
ATOM    207  C6  bbb     8      43.220  82.100  51.140  1.00  0.00            
ATOM    208  H11 bbb     8      42.580  81.200  51.030  1.00  0.00            
ATOM    209  H12 bbb     8      44.220  81.890  50.740  1.00  0.00            
ATOM    210  C7  bbb     8      42.540  86.630  47.800  1.00  0.00            
ATOM    211  C8  bbb     8      43.390  82.520  52.610  1.00  0.00            
ATOM    212  O1  bbb     8      42.440  86.810  46.550  1.00  0.00            
ATOM    213  O2  bbb     8      42.890  83.490  53.110  1.00  0.00            
ATOM    214  N4  bbb     8      44.710  81.680  47.180  1.00  0.00            
ATOM    215  H21 bbb     8      45.050  82.090  48.040  1.00  0.00            
ATOM    216  C1  bbb     9      46.040  87.700  52.170  1.00  0.00            
ATOM    217  H1  bbb     9      46.240  88.200  51.220  1.00  0.00            
ATOM    218  H2  bbb     9      47.040  87.590  52.600  1.00  0.00            
ATOM    219  C2  bbb     9      45.370  86.410  51.860  1.00  0.00            
ATOM    220  H3  bbb     9      45.090  85.980  52.830  1.00  0.00            
ATOM    221  H4  bbb     9      44.520  86.650  51.220  1.00  0.00            
ATOM    222  N1  bbb     9      45.270  88.520  53.040  1.00  0.00            
ATOM    223  C3  bbb     9      46.110  89.620  53.610  1.00  0.00            
ATOM    224  H5  bbb     9      45.550  90.500  53.950  1.00  0.00            
ATOM    225  H6  bbb     9      46.750  90.050  52.840  1.00  0.00            
ATOM    226  C4  bbb     9      44.120  89.080  52.370  1.00  0.00            
ATOM    227  H7  bbb     9      44.430  89.970  51.820  1.00  0.00            
ATOM    228  H8  bbb     9      43.790  88.360  51.600  1.00  0.00            
ATOM    229  C5  bbb     9      42.900  89.350  53.350  1.00  0.00            
ATOM    230  H9  bbb     9      42.220  88.490  53.410  1.00  0.00            
ATOM    231  H10 bbb     9      43.200  89.680  54.360  1.00  0.00            
ATOM    232  C6  bbb     9      46.880  89.080  54.800  1.00  0.00            
ATOM    233  H11 bbb     9      46.310  88.900  55.730  1.00  0.00            
ATOM    234  H12 bbb     9      47.300  88.080  54.620  1.00  0.00            
ATOM    235  C7  bbb     9      41.940  90.370  52.820  1.00  0.00            
ATOM    236  C8  bbb     9      47.990  89.990  55.030  1.00  0.00            
ATOM    237  O1  bbb     9      41.830  91.470  53.370  1.00  0.00            
ATOM    238  O2  bbb     9      49.120  89.800  54.640  1.00  0.00            
ATOM    239  N4  bbb     9      46.300  85.390  51.140  1.00  0.00            
ATOM    240  H21 bbb     9      46.580  84.510  51.550  1.00  0.00            
ATOM    241  C1  bbb    10      56.830  74.520  41.470  1.00  0.00            
ATOM    242  H1  bbb    10      56.760  75.500  41.950  1.00  0.00            
ATOM    243  H2  bbb    10      56.140  73.780  41.890  1.00  0.00            
ATOM    244  C2  bbb    10      58.190  73.880  41.920  1.00  0.00            
ATOM    245  H3  bbb    10      58.180  72.820  41.640  1.00  0.00            
ATOM    246  H4  bbb    10      59.010  74.350  41.390  1.00  0.00            
ATOM    247  N1  bbb    10      56.550  74.540  40.000  1.00  0.00            
ATOM    248  C3  bbb    10      55.190  75.050  39.740  1.00  0.00            
ATOM    249  H5  bbb    10      55.150  75.320  38.690  1.00  0.00            
ATOM    250  H6  bbb    10      54.920  75.890  40.390  1.00  0.00            
ATOM    251  C4  bbb    10      57.550  75.360  39.290  1.00  0.00            
ATOM    252  H7  bbb    10      57.300  76.420  39.440  1.00  0.00            
ATOM    253  H8  bbb    10      58.560  75.320  39.720  1.00  0.00            
ATOM    254  C5  bbb    10      57.680  75.030  37.850  1.00  0.00            
ATOM    255  H9  bbb    10      57.700  73.960  37.630  1.00  0.00            
ATOM    256  H10 bbb    10      56.830  75.400  37.250  1.00  0.00            
ATOM    257  C6  bbb    10      54.200  73.940  39.910  1.00  0.00            
ATOM    258  H11 bbb    10      54.590  72.980  39.570  1.00  0.00            
ATOM    259  H12 bbb    10      54.030  73.850  40.990  1.00  0.00            
ATOM    260  C7  bbb    10      58.850  75.750  37.410  1.00  0.00            
ATOM    261  C8  bbb    10      53.010  74.160  39.120  1.00  0.00            
ATOM    262  O1  bbb    10      58.980  76.980  37.360  1.00  0.00            
ATOM    263  O2  bbb    10      52.030  74.660  39.720  1.00  0.00            
ATOM    264  N4  bbb    10      58.270  74.200  43.410  1.00  0.00            
ATOM    265  H21 bbb    10      57.460  73.970  43.990  1.00  0.00            
ATOM    266  C1  bbb    11      52.480  71.920  46.300  1.00  0.00            
ATOM    267  H1  bbb    11      51.530  71.460  46.590  1.00  0.00            
ATOM    268  H2  bbb    11      52.830  72.450  47.190  1.00  0.00            
ATOM    269  C2  bbb    11      52.240  72.880  45.160  1.00  0.00            
ATOM    270  H3  bbb    11      52.120  72.390  44.190  1.00  0.00            
ATOM    271  H4  bbb    11      51.280  73.330  45.430  1.00  0.00            
ATOM    272  N1  bbb    11      53.510  70.960  45.970  1.00  0.00            
ATOM    273  C3  bbb    11      52.910  69.730  45.540  1.00  0.00            
ATOM    274  H5  bbb    11      52.040  69.980  44.910  1.00  0.00            
ATOM    275  H6  bbb    11      52.560  69.330  46.500  1.00  0.00            
ATOM    276  C4  bbb    11      54.470  70.810  47.040  1.00  0.00            
ATOM    277  H7  bbb    11      54.030  70.830  48.050  1.00  0.00            
ATOM    278  H8  bbb    11      55.000  69.850  46.930  1.00  0.00            
ATOM    279  C5  bbb    11      55.530  71.860  47.020  1.00  0.00            
ATOM    280  H9  bbb    11      55.230  72.890  47.320  1.00  0.00            
ATOM    281  H10 bbb    11      56.160  71.570  47.870  1.00  0.00            
ATOM    282  C6  bbb    11      53.890  68.850  44.880  1.00  0.00            
ATOM    283  H11 bbb    11      54.530  69.380  44.180  1.00  0.00            
ATOM    284  H12 bbb    11      54.510  68.260  45.570  1.00  0.00            
ATOM    285  C7  bbb    11      56.380  71.840  45.770  1.00  0.00            
ATOM    286  C8  bbb    11      53.190  67.690  44.170  1.00  0.00            
ATOM    287  O1  bbb    11      56.250  72.710  44.860  1.00  0.00            
ATOM    288  O2  bbb    11      53.220  66.560  44.580  1.00  0.00            
ATOM    289  N4  bbb    11      53.200  74.000  44.990  1.00  0.00            
ATOM    290  H21 bbb    11      54.120  73.970  45.420  1.00  0.00            
ATOM    291  C1  bbb    12      50.610  78.520  30.130  1.00  0.00            
ATOM    292  H1  bbb    12      49.870  79.030  30.760  1.00  0.00            
ATOM    293  H2  bbb    12      50.070  77.770  29.540  1.00  0.00            
ATOM    294  C2  bbb    12      51.660  77.920  31.000  1.00  0.00            
ATOM    295  H3  bbb    12      51.090  77.240  31.640  1.00  0.00            
ATOM    296  H4  bbb    12      52.430  77.350  30.450  1.00  0.00            
ATOM    297  N1  bbb    12      51.190  79.460  29.190  1.00  0.00            
ATOM    298  C3  bbb    12      50.150  80.360  28.610  1.00  0.00            
ATOM    299  H5  bbb    12      49.260  79.770  28.370  1.00  0.00            
ATOM    300  H6  bbb    12      50.530  80.850  27.710  1.00  0.00            
ATOM    301  C4  bbb    12      51.920  78.810  28.130  1.00  0.00            
ATOM    302  H7  bbb    12      52.340  77.860  28.470  1.00  0.00            
ATOM    303  H8  bbb    12      51.270  78.670  27.260  1.00  0.00            
ATOM    304  C5  bbb    12      53.120  79.670  27.640  1.00  0.00            
ATOM    305  H9  bbb    12      53.620  79.160  26.800  1.00  0.00            
ATOM    306  H10 bbb    12      52.740  80.620  27.260  1.00  0.00            
ATOM    307  C6  bbb    12      49.860  81.440  29.610  1.00  0.00            
ATOM    308  H11 bbb    12      49.340  81.020  30.470  1.00  0.00            
ATOM    309  H12 bbb    12      50.820  81.830  29.960  1.00  0.00            
ATOM    310  C7  bbb    12      54.230  79.860  28.610  1.00  0.00            
ATOM    311  C8  bbb    12      49.140  82.550  28.950  1.00  0.00            
ATOM    312  O1  bbb    12      54.850  78.940  29.090  1.00  0.00            
ATOM    313  O2  bbb    12      49.580  83.700  29.030  1.00  0.00            
ATOM    314  N4  bbb    12      52.400  78.860  31.880  1.00  0.00            
ATOM    315  H21 bbb    12      53.310  79.210  31.610  1.00  0.00            
ATOM    316  C1  bbb    13      59.000  85.540  35.290  1.00  0.00            
ATOM    317  H1  bbb    13      60.070  85.790  35.210  1.00  0.00            
ATOM    318  H2  bbb    13      58.690  85.590  36.330  1.00  0.00            
ATOM    319  C2  bbb    13      58.830  84.080  34.780  1.00  0.00            
ATOM    320  H3  bbb    13      59.180  84.010  33.740  1.00  0.00            
ATOM    321  H4  bbb    13      59.500  83.390  35.330  1.00  0.00            
ATOM    322  N1  bbb    13      58.290  86.510  34.510  1.00  0.00            
ATOM    323  C3  bbb    13      58.300  87.780  35.220  1.00  0.00            
ATOM    324  H5  bbb    13      59.230  88.330  35.050  1.00  0.00            
ATOM    325  H6  bbb    13      58.130  87.640  36.290  1.00  0.00            
ATOM    326  C4  bbb    13      58.740  86.540  33.120  1.00  0.00            
ATOM    327  H7  bbb    13      58.980  87.550  32.780  1.00  0.00            
ATOM    328  H8  bbb    13      59.640  85.910  33.010  1.00  0.00            
ATOM    329  C5  bbb    13      57.650  85.970  32.230  1.00  0.00            
ATOM    330  H9  bbb    13      57.110  85.190  32.790  1.00  0.00            
ATOM    331  H10 bbb    13      56.930  86.770  32.030  1.00  0.00            
ATOM    332  C6  bbb    13      57.210  88.690  34.690  1.00  0.00            
ATOM    333  H11 bbb    13      57.190  88.870  33.600  1.00  0.00            
ATOM    334  H12 bbb    13      56.200  88.280  34.810  1.00  0.00            
ATOM    335  C7  bbb    13      58.250  85.380  31.010  1.00  0.00            
ATOM    336  C8  bbb    13      57.260  90.000  35.420  1.00  0.00            
ATOM    337  O1  bbb    13      58.260  85.970  29.960  1.00  0.00            
ATOM    338  O2  bbb    13      56.470  90.070  36.350  1.00  0.00            
ATOM    339  N4  bbb    13      57.440  83.550  34.950  1.00  0.00            
ATOM    340  H21 bbb    13      56.860  84.000  35.670  1.00  0.00            
ATOM    341  C1  bbb    14      53.780  96.810  40.530  1.00  0.00            
ATOM    342  H1  bbb    14      54.150  95.780  40.470  1.00  0.00            
ATOM    343  H2  bbb    14      52.750  96.670  40.880  1.00  0.00            
ATOM    344  C2  bbb    14      53.860  97.380  39.110  1.00  0.00            
ATOM    345  H3  bbb    14      53.380  98.360  39.070  1.00  0.00            
ATOM    346  H4  bbb    14      54.890  97.650  38.830  1.00  0.00            
ATOM    347  N1  bbb    14      54.510  97.570  41.570  1.00  0.00            
ATOM    348  C3  bbb    14      55.950  97.580  41.510  1.00  0.00            
ATOM    349  H5  bbb    14      56.260  98.490  42.040  1.00  0.00            
ATOM    350  H6  bbb    14      56.160  97.680  40.440  1.00  0.00            
ATOM    351  C4  bbb    14      53.990  99.010  41.830  1.00  0.00            
ATOM    352  H7  bbb    14      54.480  99.710  41.160  1.00  0.00            
ATOM    353  H8  bbb    14      52.920  99.130  41.640  1.00  0.00            
ATOM    354  C5  bbb    14      54.120  99.300  43.270  1.00  0.00            
ATOM    355  H9  bbb    14      53.740  98.450  43.860  1.00  0.00            
ATOM    356  H10 bbb    14      55.160  99.450  43.590  1.00  0.00            
ATOM    357  C6  bbb    14      56.420  96.220  42.100  1.00  0.00            
ATOM    358  H11 bbb    14      55.960  96.140  43.090  1.00  0.00            
ATOM    359  H12 bbb    14      56.150  95.360  41.480  1.00  0.00            
ATOM    360  C7  bbb    14      53.390 100.450  43.880  1.00  0.00            
ATOM    361  C8  bbb    14      57.900  96.360  42.410  1.00  0.00            
ATOM    362  O1  bbb    14      53.980 101.420  44.270  1.00  0.00            
ATOM    363  O2  bbb    14      58.330  96.730  43.460  1.00  0.00            
ATOM    364  N4  bbb    14      53.240  96.440  38.130  1.00  0.00            
ATOM    365  H21 bbb    14      52.310  96.580  37.760  1.00  0.00            
ATOM    366  C1  bbb    15      56.290  93.400  28.000  1.00  0.00            
ATOM    367  H1  bbb    15      57.170  93.500  27.360  1.00  0.00            
ATOM    368  H2  bbb    15      55.740  94.340  28.110  1.00  0.00            
ATOM    369  C2  bbb    15      56.780  93.150  29.420  1.00  0.00            
ATOM    370  H3  bbb    15      57.270  92.170  29.470  1.00  0.00            
ATOM    371  H4  bbb    15      57.600  93.840  29.650  1.00  0.00            
ATOM    372  N1  bbb    15      55.410  92.360  27.470  1.00  0.00            
ATOM    373  C3  bbb    15      54.600  92.810  26.350  1.00  0.00            
ATOM    374  H5  bbb    15      53.990  91.990  25.950  1.00  0.00            
ATOM    375  H6  bbb    15      55.170  93.270  25.550  1.00  0.00            
ATOM    376  C4  bbb    15      56.230  91.150  27.140  1.00  0.00            
ATOM    377  H7  bbb    15      56.120  90.840  26.090  1.00  0.00            
ATOM    378  H8  bbb    15      57.270  91.160  27.450  1.00  0.00            
ATOM    379  C5  bbb    15      55.540  90.080  27.870  1.00  0.00            
ATOM    380  H9  bbb    15      56.250  89.250  27.940  1.00  0.00            
ATOM    381  H10 bbb    15      55.260  90.350  28.900  1.00  0.00            
ATOM    382  C6  bbb    15      53.590  93.870  26.810  1.00  0.00            
ATOM    383  H11 bbb    15      53.040  93.600  27.720  1.00  0.00            
ATOM    384  H12 bbb    15      54.140  94.790  27.030  1.00  0.00            
ATOM    385  C7  bbb    15      54.300  89.590  27.170  1.00  0.00            
ATOM    386  C8  bbb    15      52.600  94.210  25.700  1.00  0.00            
ATOM    387  O1  bbb    15      54.390  88.940  26.140  1.00  0.00            
ATOM    388  O2  bbb    15      52.450  93.710  24.580  1.00  0.00            
ATOM    389  N4  bbb    15      55.740  93.220  30.490  1.00  0.00            
ATOM    390  H21 bbb    15      54.850  93.650  30.310  1.00  0.00            
ATOM    391  C1  bbb    16      47.860  92.240  32.160  1.00  0.00            
ATOM    392  H1  bbb    16      47.810  93.020  31.390  1.00  0.00            
ATOM    393  H2  bbb    16      48.440  92.690  32.970  1.00  0.00            
ATOM    394  C2  bbb    16      48.700  91.020  31.490  1.00  0.00            
ATOM    395  H3  bbb    16      48.470  90.980  30.420  1.00  0.00            
ATOM    396  H4  bbb    16      49.760  91.310  31.530  1.00  0.00            
ATOM    397  N1  bbb    16      46.410  91.930  32.450  1.00  0.00            
ATOM    398  C3  bbb    16      46.220  91.270  33.720  1.00  0.00            
ATOM    399  H5  bbb    16      46.570  90.240  33.880  1.00  0.00            
ATOM    400  H6  bbb    16      45.160  91.270  33.990  1.00  0.00            
ATOM    401  C4  bbb    16      45.720  91.210  31.340  1.00  0.00            
ATOM    402  H7  bbb    16      46.260  91.330  30.390  1.00  0.00            
ATOM    403  H8  bbb    16      45.700  90.180  31.700  1.00  0.00            
ATOM    404  C5  bbb    16      44.320  91.760  31.150  1.00  0.00            
ATOM    405  H9  bbb    16      43.630  91.440  31.950  1.00  0.00            
ATOM    406  H10 bbb    16      44.410  92.850  31.160  1.00  0.00            
ATOM    407  C6  bbb    16      46.710  92.120  34.880  1.00  0.00            
ATOM    408  H11 bbb    16      47.800  92.080  34.980  1.00  0.00            
ATOM    409  H12 bbb    16      46.380  93.160  34.770  1.00  0.00            
ATOM    410  C7  bbb    16      43.710  91.290  29.880  1.00  0.00            
ATOM    411  C8  bbb    16      46.100  91.570  36.140  1.00  0.00            
ATOM    412  O1  bbb    16      43.580  90.140  29.640  1.00  0.00            
ATOM    413  O2  bbb    16      46.130  90.370  36.410  1.00  0.00            
ATOM    414  N4  bbb    16      48.630  89.670  32.130  1.00  0.00            
ATOM    415  H21 bbb    16      48.960  89.520  33.070  1.00  0.00            
ATOM    416  C1  bbb    17      40.860  84.850  36.650  1.00  0.00            
ATOM    417  H1  bbb    17      39.770  84.700  36.700  1.00  0.00            
ATOM    418  H2  bbb    17      41.230  85.420  37.510  1.00  0.00            
ATOM    419  C2  bbb    17      41.120  85.680  35.380  1.00  0.00            
ATOM    420  H3  bbb    17      40.560  85.180  34.570  1.00  0.00            
ATOM    421  H4  bbb    17      40.770  86.700  35.550  1.00  0.00            
ATOM    422  N1  bbb    17      41.610  83.580  36.640  1.00  0.00            
ATOM    423  C3  bbb    17      40.730  82.430  36.420  1.00  0.00            
ATOM    424  H5  bbb    17      40.090  82.280  37.300  1.00  0.00            
ATOM    425  H6  bbb    17      41.390  81.580  36.240  1.00  0.00            
ATOM    426  C4  bbb    17      42.420  83.290  37.820  1.00  0.00            
ATOM    427  H7  bbb    17      41.730  83.540  38.640  1.00  0.00            
ATOM    428  H8  bbb    17      42.800  82.260  37.770  1.00  0.00            
ATOM    429  C5  bbb    17      43.670  84.150  37.890  1.00  0.00            
ATOM    430  H9  bbb    17      44.280  83.890  37.010  1.00  0.00            
ATOM    431  H10 bbb    17      43.540  85.240  37.900  1.00  0.00            
ATOM    432  C6  bbb    17      40.060  82.580  35.060  1.00  0.00            
ATOM    433  H11 bbb    17      39.520  83.530  35.010  1.00  0.00            
ATOM    434  H12 bbb    17      40.950  82.650  34.410  1.00  0.00            
ATOM    435  C7  bbb    17      44.470  83.880  39.100  1.00  0.00            
ATOM    436  C8  bbb    17      39.230  81.420  34.810  1.00  0.00            
ATOM    437  O1  bbb    17      45.070  82.810  39.180  1.00  0.00            
ATOM    438  O2  bbb    17      39.520  80.200  34.930  1.00  0.00            
ATOM    439  N4  bbb    17      42.520  85.880  35.070  1.00  0.00            
ATOM    440  H21 bbb    17      43.240  85.730  35.760  1.00  0.00            
ATOM    441  C1  bbb    18      42.590  89.830  48.280  1.00  0.00            
ATOM    442  H1  bbb    18      43.330  89.580  47.520  1.00  0.00            
ATOM    443  H2  bbb    18      43.170  89.890  49.210  1.00  0.00            
ATOM    444  C2  bbb    18      41.450  88.800  48.400  1.00  0.00            
ATOM    445  H3  bbb    18      40.860  89.110  49.260  1.00  0.00            
ATOM    446  H4  bbb    18      40.790  88.580  47.550  1.00  0.00            
ATOM    447  N1  bbb    18      42.020  91.200  48.180  1.00  0.00            
ATOM    448  C3  bbb    18      42.900  92.320  48.610  1.00  0.00            
ATOM    449  H5  bbb    18      43.710  92.450  47.890  1.00  0.00            
ATOM    450  H6  bbb    18      43.380  92.020  49.540  1.00  0.00            
ATOM    451  C4  bbb    18      41.550  91.270  46.800  1.00  0.00            
ATOM    452  H7  bbb    18      42.150  92.000  46.220  1.00  0.00            
ATOM    453  H8  bbb    18      41.610  90.360  46.200  1.00  0.00            
ATOM    454  C5  bbb    18      40.060  91.690  46.840  1.00  0.00            
ATOM    455  H9  bbb    18      39.620  90.780  47.270  1.00  0.00            
ATOM    456  H10 bbb    18      39.980  92.560  47.500  1.00  0.00            
ATOM    457  C6  bbb    18      42.180  93.700  48.770  1.00  0.00            
ATOM    458  H11 bbb    18      41.730  94.000  47.830  1.00  0.00            
ATOM    459  H12 bbb    18      41.380  93.650  49.530  1.00  0.00            
ATOM    460  C7  bbb    18      39.580  92.040  45.450  1.00  0.00            
ATOM    461  C8  bbb    18      43.070  94.790  49.290  1.00  0.00            
ATOM    462  O1  bbb    18      40.030  91.610  44.420  1.00  0.00            
ATOM    463  O2  bbb    18      44.180  94.480  49.690  1.00  0.00            
ATOM    464  N4  bbb    18      42.120  87.520  48.790  1.00  0.00            
ATOM    465  H21 bbb    18      42.320  87.270  49.750  1.00  0.00            
ATOM    466  C1  bbb    19      44.830  80.500  55.550  1.00  0.00            
ATOM    467  H1  bbb    19      44.700  80.570  56.640  1.00  0.00            
ATOM    468  H2  bbb    19      45.920  80.680  55.500  1.00  0.00            
ATOM    469  C2  bbb    19      44.100  81.680  54.840  1.00  0.00            
ATOM    470  H3  bbb    19      43.050  81.510  55.160  1.00  0.00            
ATOM    471  H4  bbb    19      44.380  82.650  55.260  1.00  0.00            
ATOM    472  N1  bbb    19      44.450  79.190  54.970  1.00  0.00            
ATOM    473  C3  bbb    19      43.060  78.800  55.230  1.00  0.00            
ATOM    474  H5  bbb    19      42.450  79.720  55.220  1.00  0.00            
ATOM    475  H6  bbb    19      42.820  78.250  56.140  1.00  0.00            
ATOM    476  C4  bbb    19      45.390  78.110  55.350  1.00  0.00            
ATOM    477  H7  bbb    19      45.660  78.130  56.410  1.00  0.00            
ATOM    478  H8  bbb    19      45.030  77.100  55.100  1.00  0.00            
ATOM    479  C5  bbb    19      46.610  78.240  54.510  1.00  0.00            
ATOM    480  H9  bbb    19      47.110  79.210  54.480  1.00  0.00            
ATOM    481  H10 bbb    19      47.360  77.490  54.810  1.00  0.00            
ATOM    482  C6  bbb    19      42.570  77.910  54.090  1.00  0.00            
ATOM    483  H11 bbb    19      42.840  78.450  53.170  1.00  0.00            
ATOM    484  H12 bbb    19      43.090  76.950  54.000  1.00  0.00            
ATOM    485  C7  bbb    19      46.250  77.920  53.110  1.00  0.00            
ATOM    486  C8  bbb    19      41.090  77.760  54.140  1.00  0.00            
ATOM    487  O1  bbb    19      46.000  78.800  52.340  1.00  0.00            
ATOM    488  O2  bbb    19      40.470  77.960  55.210  1.00  0.00            
ATOM    489  N4  bbb    19      44.070  81.630  53.370  1.00  0.00            
ATOM    490  H21 bbb    19      44.280  80.720  52.980  1.00  0.00            
ATOM    491  C1  bbb    20      38.570  90.150  52.000  1.00  0.00            
ATOM    492  H1  bbb    20      37.650  90.680  51.740  1.00  0.00            
ATOM    493  H2  bbb    20      38.650  90.340  53.090  1.00  0.00            
ATOM    494  C2  bbb    20      39.920  90.640  51.370  1.00  0.00            
ATOM    495  H3  bbb    20      39.860  90.680  50.280  1.00  0.00            
ATOM    496  H4  bbb    20      40.050  91.680  51.690  1.00  0.00            
ATOM    497  N1  bbb    20      38.300  88.710  51.670  1.00  0.00            
ATOM    498  C3  bbb    20      37.590  87.980  52.680  1.00  0.00            
ATOM    499  H5  bbb    20      37.320  87.010  52.260  1.00  0.00            
ATOM    500  H6  bbb    20      36.730  88.540  53.060  1.00  0.00            
ATOM    501  C4  bbb    20      37.830  88.650  50.320  1.00  0.00            
ATOM    502  H7  bbb    20      36.740  88.870  50.310  1.00  0.00            
ATOM    503  H8  bbb    20      38.370  89.370  49.690  1.00  0.00            
ATOM    504  C5  bbb    20      38.250  87.390  49.660  1.00  0.00            
ATOM    505  H9  bbb    20      39.280  87.080  49.900  1.00  0.00            
ATOM    506  H10 bbb    20      37.690  86.540  50.060  1.00  0.00            
ATOM    507  C6  bbb    20      38.510  87.690  53.830  1.00  0.00            
ATOM    508  H11 bbb    20      39.380  87.130  53.480  1.00  0.00            
ATOM    509  H12 bbb    20      38.850  88.610  54.310  1.00  0.00            
ATOM    510  C7  bbb    20      38.100  87.490  48.140  1.00  0.00            
ATOM    511  C8  bbb    20      37.900  86.760  54.880  1.00  0.00            
ATOM    512  O1  bbb    20      38.430  88.420  47.480  1.00  0.00            
ATOM    513  O2  bbb    20      36.810  86.990  55.320  1.00  0.00            
ATOM    514  N4  bbb    20      41.160  89.960  51.810  1.00  0.00            
ATOM    515  H21 bbb    20      41.250  89.000  51.480  1.00  0.00            
ATOM    516  C1  bbb    21      48.260  93.590  55.850  1.00  0.00            
ATOM    517  H1  bbb    21      48.980  94.230  56.380  1.00  0.00            
ATOM    518  H2  bbb    21      47.210  93.850  56.040  1.00  0.00            
ATOM    519  C2  bbb    21      48.560  92.090  56.270  1.00  0.00            
ATOM    520  H3  bbb    21      49.620  91.920  56.040  1.00  0.00            
ATOM    521  H4  bbb    21      48.440  92.020  57.360  1.00  0.00            
ATOM    522  N1  bbb    21      48.470  93.950  54.400  1.00  0.00            
ATOM    523  C3  bbb    21      49.790  93.570  53.820  1.00  0.00            
ATOM    524  H5  bbb    21      50.500  93.280  54.600  1.00  0.00            
ATOM    525  H6  bbb    21      50.220  94.470  53.390  1.00  0.00            
ATOM    526  C4  bbb    21      48.130  95.250  54.130  1.00  0.00            
ATOM    527  H7  bbb    21      47.190  95.570  54.600  1.00  0.00            
ATOM    528  H8  bbb    21      48.920  95.960  54.430  1.00  0.00            
ATOM    529  C5  bbb    21      47.740  95.460  52.660  1.00  0.00            
ATOM    530  H9  bbb    21      48.650  95.270  52.080  1.00  0.00            
ATOM    531  H10 bbb    21      46.980  94.720  52.400  1.00  0.00            
ATOM    532  C6  bbb    21      49.660  92.520  52.700  1.00  0.00            
ATOM    533  H11 bbb    21      48.900  91.770  52.940  1.00  0.00            
ATOM    534  H12 bbb    21      49.340  92.970  51.750  1.00  0.00            
ATOM    535  C7  bbb    21      47.090  96.820  52.560  1.00  0.00            
ATOM    536  C8  bbb    21      50.960  91.830  52.430  1.00  0.00            
ATOM    537  O1  bbb    21      45.960  96.990  52.860  1.00  0.00            
ATOM    538  O2  bbb    21      51.740  92.350  51.640  1.00  0.00            
ATOM    539  N4  bbb    21      47.620  91.090  55.690  1.00  0.00            
ATOM    540  H21 bbb    21      46.650  91.050  55.950  1.00  0.00            
ATOM    541  C1  bbb    22      62.240  74.630  37.780  1.00  0.00            
ATOM    542  H1  bbb    22      63.240  74.990  37.540  1.00  0.00            
ATOM    543  H2  bbb    22      62.250  73.540  37.660  1.00  0.00            
ATOM    544  C2  bbb    22      61.240  75.300  36.790  1.00  0.00            
ATOM    545  H3  bbb    22      61.380  76.380  36.710  1.00  0.00            
ATOM    546  H4  bbb    22      61.560  74.880  35.820  1.00  0.00            
ATOM    547  N1  bbb    22      61.960  74.860  39.260  1.00  0.00            
ATOM    548  C3  bbb    22      61.990  76.270  39.570  1.00  0.00            
ATOM    549  H5  bbb    22      61.840  76.930  38.710  1.00  0.00            
ATOM    550  H6  bbb    22      63.040  76.500  39.800  1.00  0.00            
ATOM    551  C4  bbb    22      62.910  74.160  40.170  1.00  0.00            
ATOM    552  H7  bbb    22      63.960  74.300  39.880  1.00  0.00            
ATOM    553  H8  bbb    22      62.710  74.520  41.190  1.00  0.00            
ATOM    554  C5  bbb    22      62.760  72.680  40.170  1.00  0.00            
ATOM    555  H9  bbb    22      61.690  72.580  40.350  1.00  0.00            
ATOM    556  H10 bbb    22      62.980  72.270  39.170  1.00  0.00            
ATOM    557  C6  bbb    22      61.120  76.560  40.710  1.00  0.00            
ATOM    558  H11 bbb    22      60.070  76.510  40.370  1.00  0.00            
ATOM    559  H12 bbb    22      61.190  75.930  41.620  1.00  0.00            
ATOM    560  C7  bbb    22      63.530  71.940  41.210  1.00  0.00            
ATOM    561  C8  bbb    22      61.300  78.080  41.070  1.00  0.00            
ATOM    562  O1  bbb    22      63.040  71.400  42.200  1.00  0.00            
ATOM    563  O2  bbb    22      61.640  78.910  40.200  1.00  0.00            
ATOM    564  N4  bbb    22      59.840  74.870  36.980  1.00  0.00            
ATOM    565  H21 bbb    22      59.500  73.930  36.910  1.00  0.00            
ATOM    566  C1  bbb    23      53.140  76.060  36.230  1.00  0.00            
ATOM    567  H1  bbb    23      52.470  76.340  35.410  1.00  0.00            
ATOM    568  H2  bbb    23      54.180  75.860  35.890  1.00  0.00            
ATOM    569  C2  bbb    23      52.460  74.720  36.710  1.00  0.00            
ATOM    570  H3  bbb    23      51.430  74.900  37.050  1.00  0.00            
ATOM    571  H4  bbb    23      52.270  74.010  35.900  1.00  0.00            
ATOM    572  N1  bbb    23      53.230  77.120  37.320  1.00  0.00            
ATOM    573  C3  bbb    23      51.940  77.620  37.810  1.00  0.00            
ATOM    574  H5  bbb    23      51.160  76.850  37.690  1.00  0.00            
ATOM    575  H6  bbb    23      51.570  78.420  37.160  1.00  0.00            
ATOM    576  C4  bbb    23      54.060  78.230  36.800  1.00  0.00            
ATOM    577  H7  bbb    23      53.850  78.560  35.770  1.00  0.00            
ATOM    578  H8  bbb    23      53.950  79.180  37.320  1.00  0.00            
ATOM    579  C5  bbb    23      55.580  77.880  36.870  1.00  0.00            
ATOM    580  H9  bbb    23      55.890  77.580  37.870  1.00  0.00            
ATOM    581  H10 bbb    23      55.690  77.000  36.220  1.00  0.00            
ATOM    582  C6  bbb    23      52.180  77.930  39.270  1.00  0.00            
ATOM    583  H11 bbb    23      52.160  76.990  39.820  1.00  0.00            
ATOM    584  H12 bbb    23      53.120  78.460  39.470  1.00  0.00            
ATOM    585  C7  bbb    23      56.400  79.050  36.380  1.00  0.00            
ATOM    586  C8  bbb    23      51.160  78.910  39.710  1.00  0.00            
ATOM    587  O1  bbb    23      56.170  79.740  35.390  1.00  0.00            
ATOM    588  O2  bbb    23      50.990  79.980  39.200  1.00  0.00            
ATOM    589  N4  bbb    23      53.150  74.000  37.770  1.00  0.00            
ATOM    590  H21 bbb    23      53.910  73.410  37.460  1.00  0.00            
ATOM    591  C1  bbb    24      59.500  71.300  44.720  1.00  0.00            
ATOM    592  H1  bbb    24      59.090  72.320  44.710  1.00  0.00            
ATOM    593  H2  bbb    24      60.040  71.260  43.780  1.00  0.00            
ATOM    594  C2  bbb    24      58.150  70.510  44.560  1.00  0.00            
ATOM    595  H3  bbb    24      57.740  70.860  43.610  1.00  0.00            
ATOM    596  H4  bbb    24      58.250  69.410  44.500  1.00  0.00            
ATOM    597  N1  bbb    24      60.360  70.980  45.930  1.00  0.00            
ATOM    598  C3  bbb    24      60.690  69.590  46.050  1.00  0.00            
ATOM    599  H5  bbb    24      61.260  69.230  45.180  1.00  0.00            
ATOM    600  H6  bbb    24      59.700  69.130  45.950  1.00  0.00            
ATOM    601  C4  bbb    24      61.530  71.840  45.840  1.00  0.00            
ATOM    602  H7  bbb    24      62.330  71.570  46.540  1.00  0.00            
ATOM    603  H8  bbb    24      61.980  71.640  44.860  1.00  0.00            
ATOM    604  C5  bbb    24      61.160  73.310  46.140  1.00  0.00            
ATOM    605  H9  bbb    24      60.550  73.800  45.380  1.00  0.00            
ATOM    606  H10 bbb    24      60.660  73.210  47.120  1.00  0.00            
ATOM    607  C6  bbb    24      61.390  69.360  47.430  1.00  0.00            
ATOM    608  H11 bbb    24      62.430  69.720  47.420  1.00  0.00            
ATOM    609  H12 bbb    24      60.950  69.930  48.250  1.00  0.00            
ATOM    610  C7  bbb    24      62.440  74.040  46.120  1.00  0.00            
ATOM    611  C8  bbb    24      61.260  67.940  47.860  1.00  0.00            
ATOM    612  O1  bbb    24      63.170  74.140  45.200  1.00  0.00            
ATOM    613  O2  bbb    24      60.270  67.490  48.420  1.00  0.00            
ATOM    614  N4  bbb    24      57.240  70.750  45.660  1.00  0.00            
ATOM    615  H21 bbb    24      57.190  70.080  46.420  1.00  0.00            
ATOM    616  C1  bbb    25      52.360  66.840  40.770  1.00  0.00            
ATOM    617  H1  bbb    25      52.490  67.820  40.280  1.00  0.00            
ATOM    618  H2  bbb    25      51.650  66.230  40.200  1.00  0.00            
ATOM    619  C2  bbb    25      51.770  67.190  42.160  1.00  0.00            
ATOM    620  H3  bbb    25      50.850  67.730  41.890  1.00  0.00            
ATOM    621  H4  bbb    25      51.430  66.270  42.670  1.00  0.00            
ATOM    622  N1  bbb    25      53.740  66.220  40.890  1.00  0.00            
ATOM    623  C3  bbb    25      54.310  66.070  39.570  1.00  0.00            
ATOM    624  H5  bbb    25      53.800  65.280  39.010  1.00  0.00            
ATOM    625  H6  bbb    25      55.320  65.640  39.530  1.00  0.00            
ATOM    626  C4  bbb    25      53.730  65.040  41.680  1.00  0.00            
ATOM    627  H7  bbb    25      53.150  65.200  42.600  1.00  0.00            
ATOM    628  H8  bbb    25      53.170  64.280  41.110  1.00  0.00            
ATOM    629  C5  bbb    25      55.180  64.590  41.970  1.00  0.00            
ATOM    630  H9  bbb    25      55.570  64.070  41.080  1.00  0.00            
ATOM    631  H10 bbb    25      55.830  65.410  42.300  1.00  0.00            
ATOM    632  C6  bbb    25      54.340  67.350  38.720  1.00  0.00            
ATOM    633  H11 bbb    25      53.340  67.420  38.270  1.00  0.00            
ATOM    634  H12 bbb    25      54.720  68.190  39.310  1.00  0.00            
ATOM    635  C7  bbb    25      55.040  63.700  43.130  1.00  0.00            
ATOM    636  C8  bbb    25      55.290  67.120  37.620  1.00  0.00            
ATOM    637  O1  bbb    25      55.060  62.510  43.020  1.00  0.00            
ATOM    638  O2  bbb    25      55.640  65.990  37.300  1.00  0.00            
ATOM    639  N4  bbb    25      52.550  68.070  43.060  1.00  0.00            
ATOM    640  H21 bbb    25      52.440  69.060  42.920  1.00  0.00            
ATOM    641  C1  bbb    26      57.050  81.630  28.600  1.00  0.00            
ATOM    642  H1  bbb    26      57.280  80.570  28.750  1.00  0.00            
ATOM    643  H2  bbb    26      57.850  82.220  29.060  1.00  0.00            
ATOM    644  C2  bbb    26      55.760  81.680  29.390  1.00  0.00            
ATOM    645  H3  bbb    26      55.850  81.150  30.360  1.00  0.00            
ATOM    646  H4  bbb    26      55.580  82.710  29.720  1.00  0.00            
ATOM    647  N1  bbb    26      56.920  81.880  27.190  1.00  0.00            
ATOM    648  C3  bbb    26      58.110  81.460  26.420  1.00  0.00            
ATOM    649  H5  bbb    26      59.020  81.840  26.910  1.00  0.00            
ATOM    650  H6  bbb    26      57.970  81.940  25.440  1.00  0.00            
ATOM    651  C4  bbb    26      56.470  83.210  26.860  1.00  0.00            
ATOM    652  H7  bbb    26      55.690  83.550  27.550  1.00  0.00            
ATOM    653  H8  bbb    26      57.280  83.920  26.990  1.00  0.00            
ATOM    654  C5  bbb    26      55.810  83.160  25.510  1.00  0.00            
ATOM    655  H9  bbb    26      55.560  84.210  25.340  1.00  0.00            
ATOM    656  H10 bbb    26      56.390  82.830  24.640  1.00  0.00            
ATOM    657  C6  bbb    26      58.150  79.970  26.210  1.00  0.00            
ATOM    658  H11 bbb    26      58.060  79.420  27.150  1.00  0.00            
ATOM    659  H12 bbb    26      57.400  79.620  25.480  1.00  0.00            
ATOM    660  C7  bbb    26      54.530  82.380  25.530  1.00  0.00            
ATOM    661  C8  bbb    26      59.490  79.640  25.560  1.00  0.00            
ATOM    662  O1  bbb    26      53.590  82.740  26.200  1.00  0.00            
ATOM    663  O2  bbb    26      60.430  79.230  26.270  1.00  0.00            
ATOM    664  N4  bbb    26      54.600  81.190  28.670  1.00  0.00            
ATOM    665  H21 bbb    26      53.970  81.870  28.290  1.00  0.00            
ATOM    666  C1  bbb    27      47.020  83.090  26.170  1.00  0.00            
ATOM    667  H1  bbb    27      46.520  83.890  25.620  1.00  0.00            
ATOM    668  H2  bbb    27      46.510  82.130  26.060  1.00  0.00            
ATOM    669  C2  bbb    27      47.040  83.280  27.700  1.00  0.00            
ATOM    670  H3  bbb    27      47.300  84.310  27.960  1.00  0.00            
ATOM    671  H4  bbb    27      46.060  83.250  28.160  1.00  0.00            
ATOM    672  N1  bbb    27      48.410  82.930  25.650  1.00  0.00            
ATOM    673  C3  bbb    27      48.940  84.250  25.480  1.00  0.00            
ATOM    674  H5  bbb    27      48.740  84.920  26.340  1.00  0.00            
ATOM    675  H6  bbb    27      48.630  84.750  24.560  1.00  0.00            
ATOM    676  C4  bbb    27      48.350  82.170  24.340  1.00  0.00            
ATOM    677  H7  bbb    27      47.420  82.430  23.830  1.00  0.00            
ATOM    678  H8  bbb    27      49.190  82.450  23.710  1.00  0.00            
ATOM    679  C5  bbb    27      48.410  80.640  24.500  1.00  0.00            
ATOM    680  H9  bbb    27      49.360  80.370  24.980  1.00  0.00            
ATOM    681  H10 bbb    27      47.530  80.470  25.140  1.00  0.00            
ATOM    682  C6  bbb    27      50.500  84.150  25.520  1.00  0.00            
ATOM    683  H11 bbb    27      50.820  83.550  26.380  1.00  0.00            
ATOM    684  H12 bbb    27      50.810  83.580  24.640  1.00  0.00            
ATOM    685  C7  bbb    27      48.310  79.790  23.300  1.00  0.00            
ATOM    686  C8  bbb    27      51.220  85.460  25.540  1.00  0.00            
ATOM    687  O1  bbb    27      48.710  80.200  22.240  1.00  0.00            
ATOM    688  O2  bbb    27      51.420  86.030  26.600  1.00  0.00            
ATOM    689  N4  bbb    27      47.950  82.250  28.370  1.00  0.00            
ATOM    690  H21 bbb    27      47.620  81.300  28.260  1.00  0.00            
ATOM    691  C1  bbb    28      60.920  82.560  30.710  1.00  0.00            
ATOM    692  H1  bbb    28      61.740  82.410  30.000  1.00  0.00            
ATOM    693  H2  bbb    28      60.190  81.750  30.560  1.00  0.00            
ATOM    694  C2  bbb    28      60.010  83.700  30.190  1.00  0.00            
ATOM    695  H3  bbb    28      60.540  84.660  30.060  1.00  0.00            
ATOM    696  H4  bbb    28      59.590  83.400  29.220  1.00  0.00            
ATOM    697  N1  bbb    28      61.380  82.860  32.090  1.00  0.00            
ATOM    698  C3  bbb    28      61.810  81.680  32.840  1.00  0.00            
ATOM    699  H5  bbb    28      62.350  81.940  33.750  1.00  0.00            
ATOM    700  H6  bbb    28      62.520  81.130  32.200  1.00  0.00            
ATOM    701  C4  bbb    28      62.270  83.950  32.260  1.00  0.00            
ATOM    702  H7  bbb    28      61.810  84.860  31.890  1.00  0.00            
ATOM    703  H8  bbb    28      62.520  84.130  33.320  1.00  0.00            
ATOM    704  C5  bbb    28      63.540  83.780  31.440  1.00  0.00            
ATOM    705  H9  bbb    28      63.990  82.820  31.710  1.00  0.00            
ATOM    706  H10 bbb    28      63.270  83.770  30.370  1.00  0.00            
ATOM    707  C6  bbb    28      60.570  80.900  33.180  1.00  0.00            
ATOM    708  H11 bbb    28      60.000  81.350  34.000  1.00  0.00            
ATOM    709  H12 bbb    28      59.830  80.840  32.370  1.00  0.00            
ATOM    710  C7  bbb    28      64.510  84.930  31.430  1.00  0.00            
ATOM    711  C8  bbb    28      61.010  79.550  33.710  1.00  0.00            
ATOM    712  O1  bbb    28      64.170  86.020  31.870  1.00  0.00            
ATOM    713  O2  bbb    28      60.730  79.310  34.820  1.00  0.00            
ATOM    714  N4  bbb    28      58.940  84.180  31.100  1.00  0.00            
ATOM    715  H21 bbb    28      58.720  83.650  31.950  1.00  0.00            
ATOM    716  C1  bbb    29      59.370  93.120  35.810  1.00  0.00            
ATOM    717  H1  bbb    29      60.200  92.450  36.080  1.00  0.00            
ATOM    718  H2  bbb    29      59.230  93.880  36.590  1.00  0.00            
ATOM    719  C2  bbb    29      58.100  92.270  35.750  1.00  0.00            
ATOM    720  H3  bbb    29      57.820  92.220  36.810  1.00  0.00            
ATOM    721  H4  bbb    29      57.200  92.820  35.440  1.00  0.00            
ATOM    722  N1  bbb    29      59.660  93.790  34.540  1.00  0.00            
ATOM    723  C3  bbb    29      60.180  92.990  33.430  1.00  0.00            
ATOM    724  H5  bbb    29      59.340  92.420  33.020  1.00  0.00            
ATOM    725  H6  bbb    29      60.870  92.260  33.880  1.00  0.00            
ATOM    726  C4  bbb    29      58.570  94.710  34.100  1.00  0.00            
ATOM    727  H7  bbb    29      58.760  95.110  33.090  1.00  0.00            
ATOM    728  H8  bbb    29      57.550  94.300  34.030  1.00  0.00            
ATOM    729  C5  bbb    29      58.520  95.930  35.060  1.00  0.00            
ATOM    730  H9  bbb    29      58.220  95.760  36.100  1.00  0.00            
ATOM    731  H10 bbb    29      59.550  96.280  35.210  1.00  0.00            
ATOM    732  C6  bbb    29      60.920  93.910  32.440  1.00  0.00            
ATOM    733  H11 bbb    29      60.300  94.160  31.560  1.00  0.00            
ATOM    734  H12 bbb    29      61.350  94.820  32.880  1.00  0.00            
ATOM    735  C7  bbb    29      57.640  96.990  34.540  1.00  0.00            
ATOM    736  C8  bbb    29      62.060  93.210  31.750  1.00  0.00            
ATOM    737  O1  bbb    29      56.560  96.760  34.090  1.00  0.00            
ATOM    738  O2  bbb    29      61.940  92.710  30.680  1.00  0.00            
ATOM    739  N4  bbb    29      58.120  90.940  35.080  1.00  0.00            
ATOM    740  H21 bbb    29      58.780  90.800  34.330  1.00  0.00            
ATOM    741  N1  ccc    30      51.990 100.440  43.770  1.00  0.00            
ATOM    742  H4  ccc    30      51.620  99.640  43.280  1.00  0.00            
ATOM    743  C3  ccc    30      51.170 101.610  44.070  1.00  0.00            
ATOM    744  C4  ccc    30      49.850 101.820  43.290  1.00  0.00            
ATOM    745  H5  ccc    30      51.680 102.590  44.040  1.00  0.00            
ATOM    746  H6  ccc    30      50.890 101.560  45.140  1.00  0.00            
ATOM    747  H7  ccc    30      49.250 100.920  43.440  1.00  0.00            
ATOM    748  H8  ccc    30      49.230 102.660  43.600  1.00  0.00            
ATOM    749  N2  ccc    30      50.080 102.020  41.820  1.00  0.00            
ATOM    750  H9  ccc    30      50.960 102.440  41.490  1.00  0.00            
ATOM    751  H10 ccc    30      50.040 101.150  41.280  1.00  0.00            
ATOM    752  H11 ccc    30      49.310 102.630  41.490  1.00  0.00            
ATOM    753  N1  ccc    31      58.720  96.010  41.360  1.00  0.00            
ATOM    754  H4  ccc    31      58.260  95.690  40.520  1.00  0.00            
ATOM    755  C3  ccc    31      60.230  96.170  41.300  1.00  0.00            
ATOM    756  C4  ccc    31      60.930  94.820  41.460  1.00  0.00            
ATOM    757  H5  ccc    31      60.640  96.840  42.070  1.00  0.00            
ATOM    758  H6  ccc    31      60.510  96.660  40.360  1.00  0.00            
ATOM    759  H7  ccc    31      61.940  94.900  41.070  1.00  0.00            
ATOM    760  H8  ccc    31      60.940  94.560  42.520  1.00  0.00            
ATOM    761  N2  ccc    31      60.230  93.720  40.700  1.00  0.00            
ATOM    762  H9  ccc    31      59.210  93.750  40.880  1.00  0.00            
ATOM    763  H10 ccc    31      60.350  93.870  39.680  1.00  0.00            
ATOM    764  H11 ccc    31      60.620  92.780  40.870  1.00  0.00            
ATOM    765  N1  ccc    32      53.140  89.870  27.830  1.00  0.00            
ATOM    766  H4  ccc    32      53.350  90.420  28.650  1.00  0.00            
ATOM    767  C3  ccc    32      51.790  89.220  27.660  1.00  0.00            
ATOM    768  C4  ccc    32      50.670  90.100  28.200  1.00  0.00            
ATOM    769  H5  ccc    32      51.920  88.280  28.220  1.00  0.00            
ATOM    770  H6  ccc    32      51.550  88.950  26.630  1.00  0.00            
ATOM    771  H7  ccc    32      50.740  90.320  29.270  1.00  0.00            
ATOM    772  H8  ccc    32      50.510  90.980  27.590  1.00  0.00            
ATOM    773  N2  ccc    32      49.350  89.400  28.090  1.00  0.00            
ATOM    774  H9  ccc    32      49.080  89.310  27.100  1.00  0.00            
ATOM    775  H10 ccc    32      49.450  88.440  28.460  1.00  0.00            
ATOM    776  H11 ccc    32      48.650  89.930  28.620  1.00  0.00            
ATOM    777  N1  ccc    33      51.780  95.220  26.060  1.00  0.00            
ATOM    778  H4  ccc    33      51.940  95.590  26.990  1.00  0.00            
ATOM    779  C3  ccc    33      50.650  95.700  25.220  1.00  0.00            
ATOM    780  C4  ccc    33      50.350  97.180  25.700  1.00  0.00            
ATOM    781  H5  ccc    33      49.750  95.110  25.470  1.00  0.00            
ATOM    782  H6  ccc    33      50.790  95.630  24.140  1.00  0.00            
ATOM    783  H7  ccc    33      50.080  97.210  26.760  1.00  0.00            
ATOM    784  H8  ccc    33      51.280  97.760  25.590  1.00  0.00            
ATOM    785  N2  ccc    33      49.170  97.840  24.970  1.00  0.00            
ATOM    786  H9  ccc    33      49.270  97.790  23.940  1.00  0.00            
ATOM    787  H10 ccc    33      48.270  97.370  25.160  1.00  0.00            
ATOM    788  H11 ccc    33      49.050  98.840  25.220  1.00  0.00            
ATOM    789  N1  ccc    34      43.420  92.300  29.000  1.00  0.00            
ATOM    790  H4  ccc    34      43.620  93.230  29.360  1.00  0.00            
ATOM    791  C3  ccc    34      42.850  92.130  27.610  1.00  0.00            
ATOM    792  C4  ccc    34      41.350  92.110  27.550  1.00  0.00            
ATOM    793  H5  ccc    34      43.280  91.150  27.380  1.00  0.00            
ATOM    794  H6  ccc    34      43.290  92.900  26.960  1.00  0.00            
ATOM    795  H7  ccc    34      41.020  92.230  26.520  1.00  0.00            
ATOM    796  H8  ccc    34      40.920  91.130  27.770  1.00  0.00            
ATOM    797  N2  ccc    34      40.650  93.200  28.260  1.00  0.00            
ATOM    798  H9  ccc    34      40.910  93.210  29.260  1.00  0.00            
ATOM    799  H10 ccc    34      40.970  94.110  27.910  1.00  0.00            
ATOM    800  H11 ccc    34      39.620  93.210  28.190  1.00  0.00            
ATOM    801  N1  ccc    35      45.370  92.500  36.830  1.00  0.00            
ATOM    802  H4  ccc    35      45.500  93.410  36.440  1.00  0.00            
ATOM    803  C3  ccc    35      44.360  92.210  37.860  1.00  0.00            
ATOM    804  C4  ccc    35      43.620  93.480  38.320  1.00  0.00            
ATOM    805  H5  ccc    35      44.910  91.680  38.640  1.00  0.00            
ATOM    806  H6  ccc    35      43.650  91.520  37.390  1.00  0.00            
ATOM    807  H7  ccc    35      43.270  94.140  37.520  1.00  0.00            
ATOM    808  H8  ccc    35      42.780  93.090  38.900  1.00  0.00            
ATOM    809  N2  ccc    35      44.440  94.340  39.210  1.00  0.00            
ATOM    810  H9  ccc    35      44.670  93.780  40.040  1.00  0.00            
ATOM    811  H10 ccc    35      45.350  94.630  38.830  1.00  0.00            
ATOM    812  H11 ccc    35      43.980  95.170  39.610  1.00  0.00            
ATOM    813  N1  ccc    36      44.430  84.880  40.120  1.00  0.00            
ATOM    814  H4  ccc    36      43.920  85.720  39.920  1.00  0.00            
ATOM    815  C3  ccc    36      44.700  84.650  41.530  1.00  0.00            
ATOM    816  C4  ccc    36      45.270  85.820  42.320  1.00  0.00            
ATOM    817  H5  ccc    36      45.330  83.780  41.730  1.00  0.00            
ATOM    818  H6  ccc    36      43.750  84.330  41.980  1.00  0.00            
ATOM    819  H7  ccc    36      45.410  85.570  43.370  1.00  0.00            
ATOM    820  H8  ccc    36      46.190  86.160  41.850  1.00  0.00            
ATOM    821  N2  ccc    36      44.380  87.020  42.240  1.00  0.00            
ATOM    822  H9  ccc    36      43.450  86.760  42.620  1.00  0.00            
ATOM    823  H10 ccc    36      44.790  87.850  42.700  1.00  0.00            
ATOM    824  H11 ccc    36      44.340  87.200  41.230  1.00  0.00            
ATOM    825  N1  ccc    37      37.930  81.760  34.550  1.00  0.00            
ATOM    826  H4  ccc    37      37.740  82.740  34.620  1.00  0.00            
ATOM    827  C3  ccc    37      36.870  80.740  34.570  1.00  0.00            
ATOM    828  C4  ccc    37      35.460  81.320  34.410  1.00  0.00            
ATOM    829  H5  ccc    37      36.990  80.250  35.550  1.00  0.00            
ATOM    830  H6  ccc    37      37.180  80.000  33.830  1.00  0.00            
ATOM    831  H7  ccc    37      35.320  81.830  33.460  1.00  0.00            
ATOM    832  H8  ccc    37      34.790  80.450  34.480  1.00  0.00            
ATOM    833  N2  ccc    37      35.030  82.170  35.600  1.00  0.00            
ATOM    834  H9  ccc    37      35.460  81.660  36.380  1.00  0.00            
ATOM    835  H10 ccc    37      35.490  83.090  35.580  1.00  0.00            
ATOM    836  H11 ccc    37      34.020  82.300  35.700  1.00  0.00            
ATOM    837  N1  ccc    38      38.550  92.990  45.470  1.00  0.00            
ATOM    838  H4  ccc    38      38.380  93.420  46.370  1.00  0.00            
ATOM    839  C3  ccc    38      37.790  93.580  44.390  1.00  0.00            
ATOM    840  C4  ccc    38      36.310  93.270  44.420  1.00  0.00            
ATOM    841  H5  ccc    38      38.240  93.330  43.420  1.00  0.00            
ATOM    842  H6  ccc    38      37.880  94.680  44.390  1.00  0.00            
ATOM    843  H7  ccc    38      35.940  93.520  45.410  1.00  0.00            
ATOM    844  H8  ccc    38      35.720  93.780  43.660  1.00  0.00            
ATOM    845  N2  ccc    38      35.900  91.830  44.190  1.00  0.00            
ATOM    846  H9  ccc    38      36.060  91.560  43.200  1.00  0.00            
ATOM    847  H10 ccc    38      36.430  91.190  44.810  1.00  0.00            
ATOM    848  H11 ccc    38      34.890  91.730  44.360  1.00  0.00            
ATOM    849  N1  ccc    39      42.510  95.980  49.650  1.00  0.00            
ATOM    850  H4  ccc    39      41.520  96.040  49.410  1.00  0.00            
ATOM    851  C3  ccc    39      43.250  97.070  50.460  1.00  0.00            
ATOM    852  C4  ccc    39      42.790  97.110  51.910  1.00  0.00            
ATOM    853  H5  ccc    39      43.060  98.040  49.970  1.00  0.00            
ATOM    854  H6  ccc    39      44.330  96.860  50.400  1.00  0.00            
ATOM    855  H7  ccc    39      43.070  98.110  52.240  1.00  0.00            
ATOM    856  H8  ccc    39      41.710  97.010  51.920  1.00  0.00            
ATOM    857  N2  ccc    39      43.270  96.020  52.840  1.00  0.00            
ATOM    858  H9  ccc    39      43.020  96.290  53.800  1.00  0.00            
ATOM    859  H10 ccc    39      42.950  95.080  52.570  1.00  0.00            
ATOM    860  H11 ccc    39      44.300  95.980  52.700  1.00  0.00            
ATOM    861  N1  ccc    40      46.230  76.530  52.880  1.00  0.00            
ATOM    862  H4  ccc    40      46.150  75.980  53.720  1.00  0.00            
ATOM    863  C3  ccc    40      46.160  75.900  51.540  1.00  0.00            
ATOM    864  C4  ccc    40      47.310  75.000  51.400  1.00  0.00            
ATOM    865  H5  ccc    40      46.270  76.600  50.710  1.00  0.00            
ATOM    866  H6  ccc    40      45.240  75.380  51.280  1.00  0.00            
ATOM    867  H7  ccc    40      47.310  74.560  50.390  1.00  0.00            
ATOM    868  H8  ccc    40      48.200  75.610  51.570  1.00  0.00            
ATOM    869  N2  ccc    40      47.340  73.780  52.320  1.00  0.00            
ATOM    870  H9  ccc    40      48.000  73.110  51.920  1.00  0.00            
ATOM    871  H10 ccc    40      47.450  74.060  53.310  1.00  0.00            
ATOM    872  H11 ccc    40      46.460  73.280  52.110  1.00  0.00            
ATOM    873  N1  ccc    41      40.340  77.670  52.930  1.00  0.00            
ATOM    874  H4  ccc    41      40.890  77.310  52.160  1.00  0.00            
ATOM    875  C3  ccc    41      38.930  77.930  52.690  1.00  0.00            
ATOM    876  C4  ccc    41      38.130  76.740  53.180  1.00  0.00            
ATOM    877  H5  ccc    41      38.850  78.130  51.610  1.00  0.00            
ATOM    878  H6  ccc    41      38.560  78.780  53.260  1.00  0.00            
ATOM    879  H7  ccc    41      37.100  76.880  52.840  1.00  0.00            
ATOM    880  H8  ccc    41      38.450  75.850  52.640  1.00  0.00            
ATOM    881  N2  ccc    41      38.110  76.470  54.620  1.00  0.00            
ATOM    882  H9  ccc    41      39.090  76.410  54.940  1.00  0.00            
ATOM    883  H10 ccc    41      37.680  77.250  55.140  1.00  0.00            
ATOM    884  H11 ccc    41      37.690  75.540  54.770  1.00  0.00            
ATOM    885  N1  ccc    42      37.570  86.370  47.620  1.00  0.00            
ATOM    886  H4  ccc    42      37.420  85.680  48.330  1.00  0.00            
ATOM    887  C3  ccc    42      37.750  85.940  46.220  1.00  0.00            
ATOM    888  C4  ccc    42      36.730  86.460  45.130  1.00  0.00            
ATOM    889  H5  ccc    42      37.770  84.850  46.180  1.00  0.00            
ATOM    890  H6  ccc    42      38.760  86.200  45.880  1.00  0.00            
ATOM    891  H7  ccc    42      37.030  86.150  44.120  1.00  0.00            
ATOM    892  H8  ccc    42      35.760  86.090  45.450  1.00  0.00            
ATOM    893  N2  ccc    42      36.500  87.950  45.170  1.00  0.00            
ATOM    894  H9  ccc    42      36.160  88.180  46.110  1.00  0.00            
ATOM    895  H10 ccc    42      37.380  88.470  45.140  1.00  0.00            
ATOM    896  H11 ccc    42      35.860  88.320  44.440  1.00  0.00            
ATOM    897  N1  ccc    43      38.640  85.660  55.270  1.00  0.00            
ATOM    898  H4  ccc    43      39.560  85.580  54.850  1.00  0.00            
ATOM    899  C3  ccc    43      38.470  84.810  56.510  1.00  0.00            
ATOM    900  C4  ccc    43      39.680  83.900  56.880  1.00  0.00            
ATOM    901  H5  ccc    43      37.570  84.180  56.420  1.00  0.00            
ATOM    902  H6  ccc    43      38.360  85.460  57.380  1.00  0.00            
ATOM    903  H7  ccc    43      39.750  83.040  56.220  1.00  0.00            
ATOM    904  H8  ccc    43      40.630  84.410  56.730  1.00  0.00            
ATOM    905  N2  ccc    43      39.720  83.410  58.330  1.00  0.00            
ATOM    906  H9  ccc    43      40.680  83.110  58.590  1.00  0.00            
ATOM    907  H10 ccc    43      39.540  84.180  58.990  1.00  0.00            
ATOM    908  H11 ccc    43      38.980  82.720  58.490  1.00  0.00            
ATOM    909  N1  ccc    44      47.890  97.850  52.110  1.00  0.00            
ATOM    910  H4  ccc    44      48.850  97.620  51.850  1.00  0.00            
ATOM    911  C3  ccc    44      47.460  99.240  52.070  1.00  0.00            
ATOM    912  C4  ccc    44      48.320 100.330  51.370  1.00  0.00            
ATOM    913  H5  ccc    44      47.190  99.640  53.060  1.00  0.00            
ATOM    914  H6  ccc    44      46.480  99.120  51.590  1.00  0.00            
ATOM    915  H7  ccc    44      48.860  99.810  50.570  1.00  0.00            
ATOM    916  H8  ccc    44      47.590 101.060  51.040  1.00  0.00            
ATOM    917  N2  ccc    44      49.370 100.950  52.280  1.00  0.00            
ATOM    918  H9  ccc    44      49.020 101.820  52.700  1.00  0.00            
ATOM    919  H10 ccc    44      49.630 100.300  53.040  1.00  0.00            
ATOM    920  H11 ccc    44      50.180 101.250  51.720  1.00  0.00            
ATOM    921  N1  ccc    45      51.220  90.680  53.090  1.00  0.00            
ATOM    922  H4  ccc    45      50.550  90.490  53.830  1.00  0.00            
ATOM    923  C3  ccc    45      52.350  89.750  52.960  1.00  0.00            
ATOM    924  C4  ccc    45      52.490  88.710  54.080  1.00  0.00            
ATOM    925  H5  ccc    45      53.250  90.350  52.930  1.00  0.00            
ATOM    926  H6  ccc    45      52.400  89.320  51.950  1.00  0.00            
ATOM    927  H7  ccc    45      53.310  88.040  53.830  1.00  0.00            
ATOM    928  H8  ccc    45      52.670  89.100  55.090  1.00  0.00            
ATOM    929  N2  ccc    45      51.290  87.800  54.310  1.00  0.00            
ATOM    930  H9  ccc    45      50.370  88.270  54.450  1.00  0.00            
ATOM    931  H10 ccc    45      51.140  87.130  53.550  1.00  0.00            
ATOM    932  H11 ccc    45      51.540  87.250  55.140  1.00  0.00            
ATOM    933  N1  ccc    46      64.920  71.930  41.040  1.00  0.00            
ATOM    934  H4  ccc    46      65.250  72.060  40.090  1.00  0.00            
ATOM    935  C3  ccc    46      65.830  71.140  41.860  1.00  0.00            
ATOM    936  C4  ccc    46      66.390  72.040  42.940  1.00  0.00            
ATOM    937  H5  ccc    46      66.700  70.760  41.290  1.00  0.00            
ATOM    938  H6  ccc    46      65.300  70.230  42.190  1.00  0.00            
ATOM    939  H7  ccc    46      67.030  71.470  43.600  1.00  0.00            
ATOM    940  H8  ccc    46      66.880  72.850  42.410  1.00  0.00            
ATOM    941  N2  ccc    46      65.330  72.570  43.890  1.00  0.00            
ATOM    942  H9  ccc    46      65.650  73.370  44.460  1.00  0.00            
ATOM    943  H10 ccc    46      64.480  72.790  43.350  1.00  0.00            
ATOM    944  H11 ccc    46      65.050  71.870  44.600  1.00  0.00            
ATOM    945  N1  ccc    47      60.810  78.340  42.350  1.00  0.00            
ATOM    946  H4  ccc    47      60.500  77.520  42.860  1.00  0.00            
ATOM    947  C3  ccc    47      60.620  79.650  42.890  1.00  0.00            
ATOM    948  C4  ccc    47      61.890  80.270  43.310  1.00  0.00            
ATOM    949  H5  ccc    47      59.860  79.530  43.670  1.00  0.00            
ATOM    950  H6  ccc    47      60.060  80.180  42.100  1.00  0.00            
ATOM    951  H7  ccc    47      62.590  80.630  42.560  1.00  0.00            
ATOM    952  H8  ccc    47      61.700  81.260  43.750  1.00  0.00            
ATOM    953  N2  ccc    47      62.630  79.460  44.270  1.00  0.00            
ATOM    954  H9  ccc    47      61.990  79.050  44.960  1.00  0.00            
ATOM    955  H10 ccc    47      63.030  78.660  43.750  1.00  0.00            
ATOM    956  H11 ccc    47      63.320  80.010  44.810  1.00  0.00            
ATOM    957  N1  ccc    48      57.460  79.290  37.240  1.00  0.00            
ATOM    958  H4  ccc    48      57.510  78.610  37.990  1.00  0.00            
ATOM    959  C3  ccc    48      58.430  80.360  37.060  1.00  0.00            
ATOM    960  C4  ccc    48      59.550  80.220  38.110  1.00  0.00            
ATOM    961  H5  ccc    48      57.890  81.310  37.210  1.00  0.00            
ATOM    962  H6  ccc    48      58.850  80.400  36.050  1.00  0.00            
ATOM    963  H7  ccc    48      59.850  81.230  38.390  1.00  0.00            
ATOM    964  H8  ccc    48      59.140  79.840  39.060  1.00  0.00            
ATOM    965  N2  ccc    48      60.680  79.310  37.660  1.00  0.00            
ATOM    966  H9  ccc    48      61.270  79.020  38.440  1.00  0.00            
ATOM    967  H10 ccc    48      60.240  78.490  37.200  1.00  0.00            
ATOM    968  H11 ccc    48      61.340  79.770  37.010  1.00  0.00            
ATOM    969  N1  ccc    49      50.350  78.560  40.790  1.00  0.00            
ATOM    970  H4  ccc    49      50.490  77.570  41.020  1.00  0.00            
ATOM    971  C3  ccc    49      49.550  79.460  41.630  1.00  0.00            
ATOM    972  C4  ccc    49      48.770  78.880  42.860  1.00  0.00            
ATOM    973  H5  ccc    49      48.830  79.990  40.980  1.00  0.00            
ATOM    974  H6  ccc    49      50.250  80.190  42.030  1.00  0.00            
ATOM    975  H7  ccc    49      49.530  78.560  43.580  1.00  0.00            
ATOM    976  H8  ccc    49      48.130  79.610  43.350  1.00  0.00            
ATOM    977  N2  ccc    49      47.880  77.760  42.470  1.00  0.00            
ATOM    978  H9  ccc    49      48.350  76.950  42.010  1.00  0.00            
ATOM    979  H10 ccc    49      47.460  77.440  43.360  1.00  0.00            
ATOM    980  H11 ccc    49      47.180  78.060  41.780  1.00  0.00            
ATOM    981  N1  ccc    50      62.870  74.530  47.360  1.00  0.00            
ATOM    982  H4  ccc    50      62.170  74.460  48.090  1.00  0.00            
ATOM    983  C3  ccc    50      64.030  75.370  47.660  1.00  0.00            
ATOM    984  C4  ccc    50      65.120  74.560  48.470  1.00  0.00            
ATOM    985  H5  ccc    50      63.740  76.230  48.270  1.00  0.00            
ATOM    986  H6  ccc    50      64.340  75.710  46.660  1.00  0.00            
ATOM    987  H7  ccc    50      65.600  73.860  47.790  1.00  0.00            
ATOM    988  H8  ccc    50      65.810  75.320  48.840  1.00  0.00            
ATOM    989  N2  ccc    50      64.590  73.950  49.750  1.00  0.00            
ATOM    990  H9  ccc    50      64.290  74.610  50.480  1.00  0.00            
ATOM    991  H10 ccc    50      63.780  73.330  49.550  1.00  0.00            
ATOM    992  H11 ccc    50      65.310  73.300  50.110  1.00  0.00            
ATOM    993  N1  ccc    51      62.370  67.150  47.410  1.00  0.00            
ATOM    994  H4  ccc    51      63.130  67.690  47.000  1.00  0.00            
ATOM    995  C3  ccc    51      62.380  65.670  47.570  1.00  0.00            
ATOM    996  C4  ccc    51      63.630  64.990  47.030  1.00  0.00            
ATOM    997  H5  ccc    51      61.550  65.390  46.910  1.00  0.00            
ATOM    998  H6  ccc    51      62.290  65.390  48.630  1.00  0.00            
ATOM    999  H7  ccc    51      63.580  63.910  47.010  1.00  0.00            
ATOM   1000  H8  ccc    51      63.870  65.390  46.040  1.00  0.00            
ATOM   1001  N2  ccc    51      64.900  65.290  47.850  1.00  0.00            
ATOM   1002  H9  ccc    51      65.660  64.740  47.440  1.00  0.00            
ATOM   1003  H10 ccc    51      65.010  66.300  48.040  1.00  0.00            
ATOM   1004  H11 ccc    51      64.790  65.000  48.840  1.00  0.00            
ATOM   1005  N1  ccc    52      54.870  64.330  44.410  1.00  0.00            
ATOM   1006  H4  ccc    52      55.010  65.340  44.400  1.00  0.00            
ATOM   1007  C3  ccc    52      54.930  63.620  45.710  1.00  0.00            
ATOM   1008  C4  ccc    52      54.450  64.550  46.830  1.00  0.00            
ATOM   1009  H5  ccc    52      55.950  63.240  45.830  1.00  0.00            
ATOM   1010  H6  ccc    52      54.300  62.720  45.640  1.00  0.00            
ATOM   1011  H7  ccc    52      54.640  64.070  47.790  1.00  0.00            
ATOM   1012  H8  ccc    52      54.990  65.490  46.820  1.00  0.00            
ATOM   1013  N2  ccc    52      52.960  64.870  46.820  1.00  0.00            
ATOM   1014  H9  ccc    52      52.690  65.420  47.650  1.00  0.00            
ATOM   1015  H10 ccc    52      52.760  65.400  45.960  1.00  0.00            
ATOM   1016  H11 ccc    52      52.420  64.000  46.880  1.00  0.00            
ATOM   1017  N1  ccc    53      56.020  68.220  37.210  1.00  0.00            
ATOM   1018  H4  ccc    53      55.640  69.080  37.590  1.00  0.00            
ATOM   1019  C3  ccc    53      57.310  68.170  36.390  1.00  0.00            
ATOM   1020  C4  ccc    53      57.140  67.640  34.910  1.00  0.00            
ATOM   1021  H5  ccc    53      58.140  67.650  36.890  1.00  0.00            
ATOM   1022  H6  ccc    53      57.640  69.210  36.270  1.00  0.00            
ATOM   1023  H7  ccc    53      58.090  67.720  34.390  1.00  0.00            
ATOM   1024  H8  ccc    53      56.850  66.570  34.920  1.00  0.00            
ATOM   1025  N2  ccc    53      56.250  68.380  33.960  1.00  0.00            
ATOM   1026  H9  ccc    53      56.550  69.370  33.870  1.00  0.00            
ATOM   1027  H10 ccc    53      56.240  67.940  33.040  1.00  0.00            
ATOM   1028  H11 ccc    53      55.280  68.400  34.310  1.00  0.00            
ATOM   1029  N1  ccc    54      54.450  81.440  24.530  1.00  0.00            
ATOM   1030  H4  ccc    54      55.220  81.350  23.860  1.00  0.00            
ATOM   1031  C3  ccc    54      53.210  80.930  24.010  1.00  0.00            
ATOM   1032  C4  ccc    54      53.220  80.260  22.630  1.00  0.00            
ATOM   1033  H5  ccc    54      52.510  81.780  24.080  1.00  0.00            
ATOM   1034  H6  ccc    54      52.870  80.150  24.690  1.00  0.00            
ATOM   1035  H7  ccc    54      53.490  81.000  21.870  1.00  0.00            
ATOM   1036  H8  ccc    54      53.880  79.390  22.640  1.00  0.00            
ATOM   1037  N2  ccc    54      51.790  79.760  22.340  1.00  0.00            
ATOM   1038  H9  ccc    54      51.120  80.540  22.220  1.00  0.00            
ATOM   1039  H10 ccc    54      51.690  79.220  21.470  1.00  0.00            
ATOM   1040  H11 ccc    54      51.420  79.140  23.080  1.00  0.00            
ATOM   1041  N1  ccc    55      59.670  80.070  24.240  1.00  0.00            
ATOM   1042  H4  ccc    55      58.890  80.550  23.800  1.00  0.00            
ATOM   1043  C3  ccc    55      60.930  79.940  23.460  1.00  0.00            
ATOM   1044  C4  ccc    55      60.840  80.450  22.050  1.00  0.00            
ATOM   1045  H5  ccc    55      61.170  78.860  23.420  1.00  0.00            
ATOM   1046  H6  ccc    55      61.680  80.470  24.060  1.00  0.00            
ATOM   1047  H7  ccc    55      60.240  81.360  22.110  1.00  0.00            
ATOM   1048  H8  ccc    55      61.850  80.660  21.710  1.00  0.00            
ATOM   1049  N2  ccc    55      60.210  79.470  21.050  1.00  0.00            
ATOM   1050  H9  ccc    55      60.490  79.720  20.090  1.00  0.00            
ATOM   1051  H10 ccc    55      60.530  78.500  21.180  1.00  0.00            
ATOM   1052  H11 ccc    55      59.190  79.510  21.160  1.00  0.00            
ATOM   1053  N1  ccc    56      47.610  78.570  23.430  1.00  0.00            
ATOM   1054  H4  ccc    56      47.410  78.220  24.370  1.00  0.00            
ATOM   1055  C3  ccc    56      47.300  77.700  22.240  1.00  0.00            
ATOM   1056  C4  ccc    56      46.420  76.480  22.570  1.00  0.00            
ATOM   1057  H5  ccc    56      48.250  77.490  21.740  1.00  0.00            
ATOM   1058  H6  ccc    56      46.770  78.320  21.510  1.00  0.00            
ATOM   1059  H7  ccc    56      46.950  75.630  23.000  1.00  0.00            
ATOM   1060  H8  ccc    56      45.780  76.780  23.400  1.00  0.00            
ATOM   1061  N2  ccc    56      45.630  75.860  21.480  1.00  0.00            
ATOM   1062  H9  ccc    56      45.160  75.020  21.830  1.00  0.00            
ATOM   1063  H10 ccc    56      44.810  76.460  21.290  1.00  0.00            
ATOM   1064  H11 ccc    56      46.210  75.640  20.670  1.00  0.00            
ATOM   1065  N1  ccc    57      51.600  86.040  24.290  1.00  0.00            
ATOM   1066  H4  ccc    57      51.480  85.540  23.410  1.00  0.00            
ATOM   1067  C3  ccc    57      52.460  87.270  24.300  1.00  0.00            
ATOM   1068  C4  ccc    57      53.330  87.510  23.060  1.00  0.00            
ATOM   1069  H5  ccc    57      53.090  87.150  25.190  1.00  0.00            
ATOM   1070  H6  ccc    57      51.850  88.130  24.590  1.00  0.00            
ATOM   1071  H7  ccc    57      53.950  86.630  22.930  1.00  0.00            
ATOM   1072  H8  ccc    57      52.720  87.550  22.160  1.00  0.00            
ATOM   1073  N2  ccc    57      54.200  88.800  23.040  1.00  0.00            
ATOM   1074  H9  ccc    57      54.920  88.640  22.330  1.00  0.00            
ATOM   1075  H10 ccc    57      53.680  89.650  22.750  1.00  0.00            
ATOM   1076  H11 ccc    57      54.590  88.950  23.990  1.00  0.00            
ATOM   1077  N1  ccc    58      65.800  84.580  31.040  1.00  0.00            
ATOM   1078  H4  ccc    58      66.020  83.600  30.880  1.00  0.00            
ATOM   1079  C3  ccc    58      66.890  85.560  31.090  1.00  0.00            
ATOM   1080  C4  ccc    58      67.730  85.550  32.380  1.00  0.00            
ATOM   1081  H5  ccc    58      66.540  86.580  30.900  1.00  0.00            
ATOM   1082  H6  ccc    58      67.560  85.240  30.290  1.00  0.00            
ATOM   1083  H7  ccc    58      68.210  84.580  32.550  1.00  0.00            
ATOM   1084  H8  ccc    58      68.550  86.250  32.360  1.00  0.00            
ATOM   1085  N2  ccc    58      67.020  86.040  33.620  1.00  0.00            
ATOM   1086  H9  ccc    58      67.620  86.400  34.380  1.00  0.00            
ATOM   1087  H10 ccc    58      66.380  86.820  33.400  1.00  0.00            
ATOM   1088  H11 ccc    58      66.550  85.200  33.960  1.00  0.00            
ATOM   1089  N1  ccc    59      61.820  78.810  32.880  1.00  0.00            
ATOM   1090  H4  ccc    59      62.180  79.160  31.990  1.00  0.00            
ATOM   1091  C3  ccc    59      62.210  77.400  33.130  1.00  0.00            
ATOM   1092  C4  ccc    59      62.040  76.580  31.880  1.00  0.00            
ATOM   1093  H5  ccc    59      61.660  76.940  33.960  1.00  0.00            
ATOM   1094  H6  ccc    59      63.290  77.360  33.350  1.00  0.00            
ATOM   1095  H7  ccc    59      62.610  77.050  31.080  1.00  0.00            
ATOM   1096  H8  ccc    59      62.440  75.570  32.040  1.00  0.00            
ATOM   1097  N2  ccc    59      60.620  76.430  31.380  1.00  0.00            
ATOM   1098  H9  ccc    59      60.590  75.810  30.550  1.00  0.00            
ATOM   1099  H10 ccc    59      60.050  76.130  32.190  1.00  0.00            
ATOM   1100  H11 ccc    59      60.170  77.330  31.160  1.00  0.00            
ATOM   1101  N1  ccc    60      58.180  98.270  34.620  1.00  0.00            
ATOM   1102  H4  ccc    60      59.110  98.260  35.000  1.00  0.00            
ATOM   1103  C3  ccc    60      57.450  99.560  34.390  1.00  0.00            
ATOM   1104  C4  ccc    60      57.930 100.820  35.200  1.00  0.00            
ATOM   1105  H5  ccc    60      56.410  99.380  34.680  1.00  0.00            
ATOM   1106  H6  ccc    60      57.480  99.780  33.310  1.00  0.00            
ATOM   1107  H7  ccc    60      57.360 101.710  34.920  1.00  0.00            
ATOM   1108  H8  ccc    60      57.860 100.470  36.230  1.00  0.00            
ATOM   1109  N2  ccc    60      59.400 101.300  35.060  1.00  0.00            
ATOM   1110  H9  ccc    60      60.030 100.500  35.230  1.00  0.00            
ATOM   1111  H10 ccc    60      59.620 101.790  34.180  1.00  0.00            
ATOM   1112  H11 ccc    60      59.600 102.020  35.780  1.00  0.00            
ATOM   1113  N1  ccc    61      63.250  93.230  32.380  1.00  0.00            
ATOM   1114  H4  ccc    61      63.210  93.840  33.200  1.00  0.00            
ATOM   1115  C3  ccc    61      64.570  93.100  31.680  1.00  0.00            
ATOM   1116  C4  ccc    61      65.040  91.620  31.500  1.00  0.00            
ATOM   1117  H5  ccc    61      65.330  93.670  32.220  1.00  0.00            
ATOM   1118  H6  ccc    61      64.300  93.440  30.670  1.00  0.00            
ATOM   1119  H7  ccc    61      64.350  90.990  30.940  1.00  0.00            
ATOM   1120  H8  ccc    61      65.950  91.490  30.910  1.00  0.00            
ATOM   1121  N2  ccc    61      65.200  90.820  32.760  1.00  0.00            
ATOM   1122  H9  ccc    61      65.960  91.180  33.340  1.00  0.00            
ATOM   1123  H10 ccc    61      64.370  90.880  33.370  1.00  0.00            
ATOM   1124  H11 ccc    61      65.510  89.880  32.490  1.00  0.00            
ATOM   1125  C1  aaa     1     117.450  84.140  38.510  1.00  0.00            
ATOM   1126  H1  aaa     1     118.130  83.640  37.830  1.00  0.00            
ATOM   1127  H2  aaa     1     116.840  83.380  39.030  1.00  0.00            
ATOM   1128  C2  aaa     1     116.460  84.920  37.530  1.00  0.00            
ATOM   1129  H3  aaa     1     115.740  85.500  38.100  1.00  0.00            
ATOM   1130  H4  aaa     1     116.960  85.650  36.860  1.00  0.00            
ATOM   1131  N1  aaa     1     115.730  83.950  36.730  1.00  0.00            
ATOM   1132  N2  aaa     1     118.300  84.950  39.450  1.00  0.00            
ATOM   1133  C3  aaa     1     119.150  85.920  38.640  1.00  0.00            
ATOM   1134  H5  aaa     1     118.370  86.570  38.180  1.00  0.00            
ATOM   1135  H6  aaa     1     119.540  85.440  37.740  1.00  0.00            
ATOM   1136  C4  aaa     1     117.550  85.500  40.560  1.00  0.00            
ATOM   1137  H7  aaa     1     117.990  86.400  40.990  1.00  0.00            
ATOM   1138  H8  aaa     1     116.590  85.750  40.070  1.00  0.00            
ATOM   1139  C5  aaa     1     116.540  83.360  35.660  1.00  0.00            
ATOM   1140  H9  aaa     1     117.170  82.540  36.020  1.00  0.00            
ATOM   1141  H10 aaa     1     115.960  82.840  34.890  1.00  0.00            
ATOM   1142  C6  aaa     1     114.850  82.950  37.400  1.00  0.00            
ATOM   1143  H11 aaa     1     115.260  82.090  37.920  1.00  0.00            
ATOM   1144  H12 aaa     1     114.300  82.370  36.650  1.00  0.00            
ATOM   1145  C7  aaa     1     117.510  84.250  34.830  1.00  0.00            
ATOM   1146  H13 aaa     1     116.970  85.050  34.320  1.00  0.00            
ATOM   1147  H14 aaa     1     118.210  84.830  35.450  1.00  0.00            
ATOM   1148  C8  aaa     1     113.980  83.600  38.480  1.00  0.00            
ATOM   1149  H15 aaa     1     114.520  83.690  39.440  1.00  0.00            
ATOM   1150  H16 aaa     1     113.530  84.590  38.280  1.00  0.00            
ATOM   1151  C9  aaa     1     117.230  84.400  41.590  1.00  0.00            
ATOM   1152  H17 aaa     1     116.840  83.520  41.050  1.00  0.00            
ATOM   1153  H18 aaa     1     118.190  84.060  42.010  1.00  0.00            
ATOM   1154  C10 aaa     1     120.220  86.790  39.340  1.00  0.00            
ATOM   1155  H19 aaa     1     120.640  87.420  38.560  1.00  0.00            
ATOM   1156  H20 aaa     1     119.760  87.520  40.030  1.00  0.00            
ATOM   1157  C11 aaa     1     116.400  84.850  42.710  1.00  0.00            
ATOM   1158  C12 aaa     1     121.230  85.850  39.920  1.00  0.00            
ATOM   1159  C13 aaa     1     118.280  83.400  33.870  1.00  0.00            
ATOM   1160  C14 aaa     1     112.760  82.780  38.850  1.00  0.00            
ATOM   1161  O1  aaa     1     116.190  86.000  42.960  1.00  0.00            
ATOM   1162  O2  aaa     1     117.860  82.450  33.220  1.00  0.00            
ATOM   1163  O3  aaa     1     112.770  81.520  38.940  1.00  0.00            
ATOM   1164  O4  aaa     1     121.980  85.150  39.250  1.00  0.00            
ATOM   1165  C1  bbb     2     113.700  84.530  44.660  1.00  0.00            
ATOM   1166  H1  bbb     2     113.740  85.620  44.580  1.00  0.00            
ATOM   1167  H2  bbb     2     113.100  84.390  45.550  1.00  0.00            
ATOM   1168  C2  bbb     2     115.120  83.950  44.770  1.00  0.00            
ATOM   1169  H3  bbb     2     115.580  84.670  45.440  1.00  0.00            
ATOM   1170  H4  bbb     2     115.170  82.950  45.210  1.00  0.00            
ATOM   1171  N1  bbb     2     112.910  83.980  43.530  1.00  0.00            
ATOM   1172  C3  bbb     2     112.710  82.560  43.780  1.00  0.00            
ATOM   1173  H5  bbb     2     111.680  82.320  44.100  1.00  0.00            
ATOM   1174  H6  bbb     2     113.370  82.140  44.550  1.00  0.00            
ATOM   1175  C4  bbb     2     111.740  84.680  43.420  1.00  0.00            
ATOM   1176  H7  bbb     2     110.940  84.110  42.930  1.00  0.00            
ATOM   1177  H8  bbb     2     111.330  84.950  44.390  1.00  0.00            
ATOM   1178  C5  bbb     2     112.010  85.860  42.580  1.00  0.00            
ATOM   1179  H9  bbb     2     112.720  86.510  43.130  1.00  0.00            
ATOM   1180  H10 bbb     2     112.360  85.610  41.580  1.00  0.00            
ATOM   1181  C6  bbb     2     112.920  81.880  42.400  1.00  0.00            
ATOM   1182  H11 bbb     2     112.460  82.570  41.690  1.00  0.00            
ATOM   1183  H12 bbb     2     113.990  81.800  42.160  1.00  0.00            
ATOM   1184  C7  bbb     2     110.750  86.640  42.480  1.00  0.00            
ATOM   1185  C8  bbb     2     112.160  80.590  42.410  1.00  0.00            
ATOM   1186  O1  bbb     2     109.630  86.150  42.580  1.00  0.00            
ATOM   1187  O2  bbb     2     112.640  79.590  42.920  1.00  0.00            
ATOM   1188  N4  bbb     2     115.790  83.870  43.420  1.00  0.00            
ATOM   1189  H21 bbb     2     115.970  82.950  43.040  1.00  0.00            
ATOM   1190  C1  bbb     3     121.930  84.240  43.030  1.00  0.00            
ATOM   1191  H1  bbb     3     121.360  83.550  42.400  1.00  0.00            
ATOM   1192  H2  bbb     3     121.230  84.550  43.810  1.00  0.00            
ATOM   1193  C2  bbb     3     122.370  85.380  42.130  1.00  0.00            
ATOM   1194  H3  bbb     3     122.680  86.160  42.820  1.00  0.00            
ATOM   1195  H4  bbb     3     123.150  84.920  41.520  1.00  0.00            
ATOM   1196  N1  bbb     3     123.070  83.590  43.660  1.00  0.00            
ATOM   1197  C3  bbb     3     123.670  84.400  44.770  1.00  0.00            
ATOM   1198  H5  bbb     3     122.900  84.360  45.540  1.00  0.00            
ATOM   1199  H6  bbb     3     123.820  85.460  44.540  1.00  0.00            
ATOM   1200  C4  bbb     3     122.510  82.350  44.230  1.00  0.00            
ATOM   1201  H7  bbb     3     122.690  82.220  45.300  1.00  0.00            
ATOM   1202  H8  bbb     3     121.420  82.220  44.160  1.00  0.00            
ATOM   1203  C5  bbb     3     123.230  81.180  43.570  1.00  0.00            
ATOM   1204  H9  bbb     3     122.820  81.120  42.560  1.00  0.00            
ATOM   1205  H10 bbb     3     124.300  81.380  43.440  1.00  0.00            
ATOM   1206  C6  bbb     3     124.990  83.760  45.220  1.00  0.00            
ATOM   1207  H11 bbb     3     124.820  82.710  45.470  1.00  0.00            
ATOM   1208  H12 bbb     3     125.700  83.830  44.400  1.00  0.00            
ATOM   1209  C7  bbb     3     122.980  79.890  44.370  1.00  0.00            
ATOM   1210  C8  bbb     3     125.340  84.520  46.490  1.00  0.00            
ATOM   1211  O1  bbb     3     121.980  79.230  44.100  1.00  0.00            
ATOM   1212  O2  bbb     3     124.510  85.030  47.210  1.00  0.00            
ATOM   1213  N4  bbb     3     121.290  85.870  41.280  1.00  0.00            
ATOM   1214  H21 bbb     3     120.570  86.430  41.710  1.00  0.00            
ATOM   1215  C1  bbb     4     121.610  82.310  33.900  1.00  0.00            
ATOM   1216  H1  bbb     4     120.920  81.650  34.430  1.00  0.00            
ATOM   1217  H2  bbb     4     122.030  82.940  34.700  1.00  0.00            
ATOM   1218  C2  bbb     4     120.700  83.140  32.930  1.00  0.00            
ATOM   1219  H3  bbb     4     121.350  83.860  32.420  1.00  0.00            
ATOM   1220  H4  bbb     4     120.280  82.520  32.140  1.00  0.00            
ATOM   1221  N1  bbb     4     122.560  81.560  33.100  1.00  0.00            
ATOM   1222  C3  bbb     4     123.160  80.520  33.980  1.00  0.00            
ATOM   1223  H5  bbb     4     123.190  80.810  35.030  1.00  0.00            
ATOM   1224  H6  bbb     4     124.160  80.270  33.590  1.00  0.00            
ATOM   1225  C4  bbb     4     123.570  82.340  32.350  1.00  0.00            
ATOM   1226  H7  bbb     4     123.190  83.340  32.160  1.00  0.00            
ATOM   1227  H8  bbb     4     124.470  82.420  32.990  1.00  0.00            
ATOM   1228  C5  bbb     4     123.870  81.630  30.970  1.00  0.00            
ATOM   1229  H9  bbb     4     124.590  82.260  30.450  1.00  0.00            
ATOM   1230  H10 bbb     4     124.310  80.660  31.200  1.00  0.00            
ATOM   1231  C6  bbb     4     122.220  79.380  33.760  1.00  0.00            
ATOM   1232  H11 bbb     4     121.190  79.560  34.060  1.00  0.00            
ATOM   1233  H12 bbb     4     122.340  79.060  32.710  1.00  0.00            
ATOM   1234  C7  bbb     4     122.740  81.520  30.040  1.00  0.00            
ATOM   1235  C8  bbb     4     122.730  78.240  34.520  1.00  0.00            
ATOM   1236  O1  bbb     4     122.090  82.490  29.750  1.00  0.00            
ATOM   1237  O2  bbb     4     122.110  77.750  35.460  1.00  0.00            
ATOM   1238  N4  bbb     4     119.580  83.880  33.600  1.00  0.00            
ATOM   1239  H21 bbb     4     119.720  84.830  33.950  1.00  0.00            
ATOM   1240  C1  bbb     5     109.480  83.160  37.730  1.00  0.00            
ATOM   1241  H1  bbb     5     109.590  84.240  37.650  1.00  0.00            
ATOM   1242  H2  bbb     5     108.420  82.900  37.820  1.00  0.00            
ATOM   1243  C2  bbb     5     110.240  82.990  39.060  1.00  0.00            
ATOM   1244  H3  bbb     5     109.730  83.560  39.850  1.00  0.00            
ATOM   1245  H4  bbb     5     110.160  81.940  39.340  1.00  0.00            
ATOM   1246  N1  bbb     5     110.210  82.530  36.710  1.00  0.00            
ATOM   1247  C3  bbb     5     110.050  83.130  35.320  1.00  0.00            
ATOM   1248  H5  bbb     5     109.140  83.740  35.310  1.00  0.00            
ATOM   1249  H6  bbb     5     110.090  82.380  34.510  1.00  0.00            
ATOM   1250  C4  bbb     5     110.150  81.060  36.610  1.00  0.00            
ATOM   1251  H7  bbb     5     110.500  80.670  37.560  1.00  0.00            
ATOM   1252  H8  bbb     5     109.130  80.760  36.320  1.00  0.00            
ATOM   1253  C5  bbb     5     111.330  80.440  35.860  1.00  0.00            
ATOM   1254  H9  bbb     5     111.550  80.750  34.830  1.00  0.00            
ATOM   1255  H10 bbb     5     112.230  80.680  36.440  1.00  0.00            
ATOM   1256  C6  bbb     5     111.270  84.030  35.120  1.00  0.00            
ATOM   1257  H11 bbb     5     111.340  84.730  35.960  1.00  0.00            
ATOM   1258  H12 bbb     5     112.190  83.440  35.110  1.00  0.00            
ATOM   1259  C7  bbb     5     110.990  78.980  35.890  1.00  0.00            
ATOM   1260  C8  bbb     5     111.160  84.710  33.810  1.00  0.00            
ATOM   1261  O1  bbb     5     111.540  78.190  36.600  1.00  0.00            
ATOM   1262  O2  bbb     5     110.320  84.480  32.960  1.00  0.00            
ATOM   1263  N4  bbb     5     111.610  83.570  39.000  1.00  0.00            
ATOM   1264  H21 bbb     5     111.670  84.570  38.820  1.00  0.00            
ATOM   1265  C1  bbb     6     110.410  90.280  41.990  1.00  0.00            
ATOM   1266  H1  bbb     6     111.010  90.210  41.080  1.00  0.00            
ATOM   1267  H2  bbb     6     111.180  90.570  42.720  1.00  0.00            
ATOM   1268  C2  bbb     6     109.850  88.850  42.230  1.00  0.00            
ATOM   1269  H3  bbb     6     109.340  88.960  43.190  1.00  0.00            
ATOM   1270  H4  bbb     6     109.120  88.460  41.500  1.00  0.00            
ATOM   1271  N1  bbb     6     109.410  91.330  41.700  1.00  0.00            
ATOM   1272  C3  bbb     6     108.690  91.110  40.430  1.00  0.00            
ATOM   1273  H5  bbb     6     108.450  90.060  40.220  1.00  0.00            
ATOM   1274  H6  bbb     6     109.420  91.370  39.650  1.00  0.00            
ATOM   1275  C4  bbb     6     110.170  92.580  41.730  1.00  0.00            
ATOM   1276  H7  bbb     6     111.150  92.440  41.240  1.00  0.00            
ATOM   1277  H8  bbb     6     109.610  93.360  41.200  1.00  0.00            
ATOM   1278  C5  bbb     6     110.390  93.030  43.190  1.00  0.00            
ATOM   1279  H9  bbb     6     109.410  93.350  43.580  1.00  0.00            
ATOM   1280  H10 bbb     6     110.720  92.180  43.800  1.00  0.00            
ATOM   1281  C6  bbb     6     107.430  92.040  40.430  1.00  0.00            
ATOM   1282  H11 bbb     6     106.790  91.770  41.280  1.00  0.00            
ATOM   1283  H12 bbb     6     107.660  93.090  40.600  1.00  0.00            
ATOM   1284  C7  bbb     6     111.300  94.230  43.190  1.00  0.00            
ATOM   1285  C8  bbb     6     106.470  91.970  39.210  1.00  0.00            
ATOM   1286  O1  bbb     6     111.830  94.690  42.200  1.00  0.00            
ATOM   1287  O2  bbb     6     106.930  92.040  38.150  1.00  0.00            
ATOM   1288  N4  bbb     6     110.970  87.960  42.260  1.00  0.00            
ATOM   1289  H21 bbb     6     111.910  88.270  42.090  1.00  0.00            
ATOM   1290  C1  bbb     7     108.480  80.080  42.190  1.00  0.00            
ATOM   1291  H1  bbb     7     107.670  79.350  42.310  1.00  0.00            
ATOM   1292  H2  bbb     7     108.080  80.680  41.370  1.00  0.00            
ATOM   1293  C2  bbb     7     109.940  79.580  41.760  1.00  0.00            
ATOM   1294  H3  bbb     7     110.290  78.810  42.450  1.00  0.00            
ATOM   1295  H4  bbb     7     109.790  79.180  40.760  1.00  0.00            
ATOM   1296  N1  bbb     7     108.610  80.830  43.470  1.00  0.00            
ATOM   1297  C3  bbb     7     108.770  79.890  44.610  1.00  0.00            
ATOM   1298  H5  bbb     7     109.320  79.050  44.150  1.00  0.00            
ATOM   1299  H6  bbb     7     107.790  79.590  45.010  1.00  0.00            
ATOM   1300  C4  bbb     7     107.530  81.800  43.560  1.00  0.00            
ATOM   1301  H7  bbb     7     106.720  81.580  42.860  1.00  0.00            
ATOM   1302  H8  bbb     7     107.210  81.600  44.590  1.00  0.00            
ATOM   1303  C5  bbb     7     107.930  83.300  43.300  1.00  0.00            
ATOM   1304  H9  bbb     7     108.870  83.430  43.850  1.00  0.00            
ATOM   1305  H10 bbb     7     108.020  83.340  42.200  1.00  0.00            
ATOM   1306  C6  bbb     7     109.620  80.600  45.640  1.00  0.00            
ATOM   1307  H11 bbb     7     110.620  80.670  45.210  1.00  0.00            
ATOM   1308  H12 bbb     7     109.200  81.620  45.780  1.00  0.00            
ATOM   1309  C7  bbb     7     106.890  84.250  43.660  1.00  0.00            
ATOM   1310  C8  bbb     7     109.610  79.920  46.970  1.00  0.00            
ATOM   1311  O1  bbb     7     105.680  83.990  43.760  1.00  0.00            
ATOM   1312  O2  bbb     7     108.590  79.540  47.480  1.00  0.00            
ATOM   1313  N4  bbb     7     110.990  80.550  41.620  1.00  0.00            
ATOM   1314  H21 bbb     7     110.720  81.290  40.980  1.00  0.00            
ATOM   1315  C1  bbb     8     124.640  78.990  47.650  1.00  0.00            
ATOM   1316  H1  bbb     8     125.470  78.630  47.040  1.00  0.00            
ATOM   1317  H2  bbb     8     124.520  78.240  48.450  1.00  0.00            
ATOM   1318  C2  bbb     8     123.460  78.970  46.680  1.00  0.00            
ATOM   1319  H3  bbb     8     123.330  77.960  46.270  1.00  0.00            
ATOM   1320  H4  bbb     8     122.500  79.140  47.200  1.00  0.00            
ATOM   1321  N1  bbb     8     124.970  80.330  48.070  1.00  0.00            
ATOM   1322  C3  bbb     8     126.310  80.430  48.700  1.00  0.00            
ATOM   1323  H5  bbb     8     126.440  79.820  49.610  1.00  0.00            
ATOM   1324  H6  bbb     8     126.470  81.470  48.990  1.00  0.00            
ATOM   1325  C4  bbb     8     123.960  80.740  49.040  1.00  0.00            
ATOM   1326  H7  bbb     8     122.980  80.240  48.950  1.00  0.00            
ATOM   1327  H8  bbb     8     124.240  80.350  50.030  1.00  0.00            
ATOM   1328  C5  bbb     8     123.910  82.270  49.020  1.00  0.00            
ATOM   1329  H9  bbb     8     124.910  82.680  49.190  1.00  0.00            
ATOM   1330  H10 bbb     8     123.700  82.640  48.020  1.00  0.00            
ATOM   1331  C6  bbb     8     127.400  80.110  47.670  1.00  0.00            
ATOM   1332  H11 bbb     8     127.500  79.020  47.730  1.00  0.00            
ATOM   1333  H12 bbb     8     127.100  80.410  46.650  1.00  0.00            
ATOM   1334  C7  bbb     8     122.990  82.800  50.010  1.00  0.00            
ATOM   1335  C8  bbb     8     128.720  80.830  47.990  1.00  0.00            
ATOM   1336  O1  bbb     8     121.740  82.650  49.980  1.00  0.00            
ATOM   1337  O2  bbb     8     128.940  81.450  49.000  1.00  0.00            
ATOM   1338  N4  bbb     8     123.740  79.810  45.530  1.00  0.00            
ATOM   1339  H21 bbb     8     124.480  80.490  45.610  1.00  0.00            
ATOM   1340  C1  bbb     9     127.070  86.430  48.370  1.00  0.00            
ATOM   1341  H1  bbb     9     126.030  86.750  48.300  1.00  0.00            
ATOM   1342  H2  bbb     9     127.550  86.960  47.540  1.00  0.00            
ATOM   1343  C2  bbb     9     127.080  84.940  48.210  1.00  0.00            
ATOM   1344  H3  bbb     9     128.110  84.630  48.390  1.00  0.00            
ATOM   1345  H4  bbb     9     126.370  84.550  48.940  1.00  0.00            
ATOM   1346  N1  bbb     9     127.680  86.840  49.590  1.00  0.00            
ATOM   1347  C3  bbb     9     127.980  88.310  49.540  1.00  0.00            
ATOM   1348  H5  bbb     9     128.060  88.790  50.520  1.00  0.00            
ATOM   1349  H6  bbb     9     127.150  88.850  49.100  1.00  0.00            
ATOM   1350  C4  bbb     9     126.840  86.550  50.720  1.00  0.00            
ATOM   1351  H7  bbb     9     126.090  87.340  50.830  1.00  0.00            
ATOM   1352  H8  bbb     9     126.270  85.640  50.500  1.00  0.00            
ATOM   1353  C5  bbb     9     127.680  86.300  52.050  1.00  0.00            
ATOM   1354  H9  bbb     9     127.920  85.240  52.190  1.00  0.00            
ATOM   1355  H10 bbb     9     128.580  86.930  52.150  1.00  0.00            
ATOM   1356  C6  bbb     9     129.290  88.520  48.820  1.00  0.00            
ATOM   1357  H11 bbb     9     130.220  88.250  49.360  1.00  0.00            
ATOM   1358  H12 bbb     9     129.390  87.890  47.920  1.00  0.00            
ATOM   1359  C7  bbb     9     126.860  86.520  53.300  1.00  0.00            
ATOM   1360  C8  bbb     9     129.320  89.910  48.390  1.00  0.00            
ATOM   1361  O1  bbb     9     127.110  87.460  54.050  1.00  0.00            
ATOM   1362  O2  bbb     9     129.040  90.290  47.290  1.00  0.00            
ATOM   1363  N4  bbb     9     126.680  84.480  46.790  1.00  0.00            
ATOM   1364  H21 bbb     9     127.310  83.990  46.160  1.00  0.00            
ATOM   1365  C1  bbb    10     120.510  79.400  30.690  1.00  0.00            
ATOM   1366  H1  bbb    10     120.720  80.260  31.340  1.00  0.00            
ATOM   1367  H2  bbb    10     121.080  78.510  30.970  1.00  0.00            
ATOM   1368  C2  bbb    10     121.170  79.700  29.300  1.00  0.00            
ATOM   1369  H3  bbb    10     121.160  78.780  28.710  1.00  0.00            
ATOM   1370  H4  bbb    10     120.560  80.430  28.760  1.00  0.00            
ATOM   1371  N1  bbb    10     119.080  78.980  30.680  1.00  0.00            
ATOM   1372  C3  bbb    10     118.650  78.610  32.050  1.00  0.00            
ATOM   1373  H5  bbb    10     117.550  78.610  32.050  1.00  0.00            
ATOM   1374  H6  bbb    10     119.040  79.280  32.820  1.00  0.00            
ATOM   1375  C4  bbb    10     118.220  80.060  30.150  1.00  0.00            
ATOM   1376  H7  bbb    10     118.090  80.820  30.940  1.00  0.00            
ATOM   1377  H8  bbb    10     118.680  80.650  29.360  1.00  0.00            
ATOM   1378  C5  bbb    10     116.920  79.580  29.630  1.00  0.00            
ATOM   1379  H9  bbb    10     116.980  78.670  29.030  1.00  0.00            
ATOM   1380  H10 bbb    10     116.220  79.300  30.430  1.00  0.00            
ATOM   1381  C6  bbb    10     119.050  77.200  32.340  1.00  0.00            
ATOM   1382  H11 bbb    10     118.990  76.570  31.460  1.00  0.00            
ATOM   1383  H12 bbb    10     120.110  77.240  32.620  1.00  0.00            
ATOM   1384  C7  bbb    10     116.350  80.710  28.940  1.00  0.00            
ATOM   1385  C8  bbb    10     118.190  76.580  33.320  1.00  0.00            
ATOM   1386  O1  bbb    10     115.990  81.780  29.460  1.00  0.00            
ATOM   1387  O2  bbb    10     118.600  76.580  34.500  1.00  0.00            
ATOM   1388  N4  bbb    10     122.520  80.300  29.650  1.00  0.00            
ATOM   1389  H21 bbb    10     123.110  79.780  30.310  1.00  0.00            
ATOM   1390  C1  bbb    11     125.680  75.870  33.830  1.00  0.00            
ATOM   1391  H1  bbb    11     126.030  75.030  34.440  1.00  0.00            
ATOM   1392  H2  bbb    11     126.410  76.660  33.960  1.00  0.00            
ATOM   1393  C2  bbb    11     124.320  76.300  34.330  1.00  0.00            
ATOM   1394  H3  bbb    11     123.510  75.650  34.010  1.00  0.00            
ATOM   1395  H4  bbb    11     124.430  76.200  35.420  1.00  0.00            
ATOM   1396  N1  bbb    11     125.640  75.570  32.410  1.00  0.00            
ATOM   1397  C3  bbb    11     125.520  74.160  32.200  1.00  0.00            
ATOM   1398  H5  bbb    11     124.810  73.770  32.950  1.00  0.00            
ATOM   1399  H6  bbb    11     126.530  73.830  32.450  1.00  0.00            
ATOM   1400  C4  bbb    11     126.750  76.180  31.710  1.00  0.00            
ATOM   1401  H7  bbb    11     127.700  76.150  32.260  1.00  0.00            
ATOM   1402  H8  bbb    11     126.910  75.650  30.750  1.00  0.00            
ATOM   1403  C5  bbb    11     126.500  77.610  31.350  1.00  0.00            
ATOM   1404  H9  bbb    11     126.520  78.340  32.180  1.00  0.00            
ATOM   1405  H10 bbb    11     127.420  77.870  30.820  1.00  0.00            
ATOM   1406  C6  bbb    11     125.150  73.840  30.820  1.00  0.00            
ATOM   1407  H11 bbb    11     124.350  74.480  30.430  1.00  0.00            
ATOM   1408  H12 bbb    11     125.980  73.830  30.110  1.00  0.00            
ATOM   1409  C7  bbb    11     125.330  77.810  30.420  1.00  0.00            
ATOM   1410  C8  bbb    11     124.720  72.370  30.690  1.00  0.00            
ATOM   1411  O1  bbb    11     124.230  78.280  30.820  1.00  0.00            
ATOM   1412  O2  bbb    11     125.410  71.550  30.140  1.00  0.00            
ATOM   1413  N4  bbb    11     123.910  77.700  34.070  1.00  0.00            
ATOM   1414  H21 bbb    11     124.360  78.260  33.360  1.00  0.00            
ATOM   1415  C1  bbb    12     108.300  77.100  36.060  1.00  0.00            
ATOM   1416  H1  bbb    12     108.750  77.240  37.050  1.00  0.00            
ATOM   1417  H2  bbb    12     107.900  76.080  36.030  1.00  0.00            
ATOM   1418  C2  bbb    12     109.330  77.340  35.020  1.00  0.00            
ATOM   1419  H3  bbb    12     110.100  76.600  35.250  1.00  0.00            
ATOM   1420  H4  bbb    12     108.980  77.190  33.980  1.00  0.00            
ATOM   1421  N1  bbb    12     107.170  78.000  35.900  1.00  0.00            
ATOM   1422  C3  bbb    12     106.340  78.060  37.140  1.00  0.00            
ATOM   1423  H5  bbb    12     106.230  77.050  37.540  1.00  0.00            
ATOM   1424  H6  bbb    12     105.370  78.490  36.910  1.00  0.00            
ATOM   1425  C4  bbb    12     106.340  77.660  34.770  1.00  0.00            
ATOM   1426  H7  bbb    12     106.930  77.170  33.980  1.00  0.00            
ATOM   1427  H8  bbb    12     105.510  77.020  35.100  1.00  0.00            
ATOM   1428  C5  bbb    12     105.690  78.920  34.120  1.00  0.00            
ATOM   1429  H9  bbb    12     105.040  78.610  33.300  1.00  0.00            
ATOM   1430  H10 bbb    12     105.070  79.410  34.870  1.00  0.00            
ATOM   1431  C6  bbb    12     107.020  78.980  38.100  1.00  0.00            
ATOM   1432  H11 bbb    12     107.940  78.520  38.470  1.00  0.00            
ATOM   1433  H12 bbb    12     107.290  79.880  37.560  1.00  0.00            
ATOM   1434  C7  bbb    12     106.620  79.860  33.450  1.00  0.00            
ATOM   1435  C8  bbb    12     106.080  79.370  39.170  1.00  0.00            
ATOM   1436  O1  bbb    12     107.350  79.540  32.540  1.00  0.00            
ATOM   1437  O2  bbb    12     105.870  80.560  39.400  1.00  0.00            
ATOM   1438  N4  bbb    12     109.970  78.690  35.030  1.00  0.00            
ATOM   1439  H21 bbb    12     109.660  79.410  34.400  1.00  0.00            
ATOM   1440  C1  bbb    13     111.810  88.390  33.510  1.00  0.00            
ATOM   1441  H1  bbb    13     111.710  89.150  32.730  1.00  0.00            
ATOM   1442  H2  bbb    13     112.790  88.460  33.970  1.00  0.00            
ATOM   1443  C2  bbb    13     111.680  87.000  32.810  1.00  0.00            
ATOM   1444  H3  bbb    13     110.710  86.930  32.310  1.00  0.00            
ATOM   1445  H4  bbb    13     112.410  86.910  31.990  1.00  0.00            
ATOM   1446  N1  bbb    13     110.790  88.640  34.470  1.00  0.00            
ATOM   1447  C3  bbb    13     111.140  89.820  35.240  1.00  0.00            
ATOM   1448  H5  bbb    13     110.880  90.750  34.710  1.00  0.00            
ATOM   1449  H6  bbb    13     112.210  89.830  35.490  1.00  0.00            
ATOM   1450  C4  bbb    13     109.450  88.640  33.870  1.00  0.00            
ATOM   1451  H7  bbb    13     108.870  89.530  34.140  1.00  0.00            
ATOM   1452  H8  bbb    13     109.540  88.590  32.780  1.00  0.00            
ATOM   1453  C5  bbb    13     108.700  87.410  34.350  1.00  0.00            
ATOM   1454  H9  bbb    13     109.410  86.590  34.490  1.00  0.00            
ATOM   1455  H10 bbb    13     108.270  87.640  35.330  1.00  0.00            
ATOM   1456  C6  bbb    13     110.350  89.870  36.540  1.00  0.00            
ATOM   1457  H11 bbb    13     109.260  89.810  36.460  1.00  0.00            
ATOM   1458  H12 bbb    13     110.540  89.020  37.190  1.00  0.00            
ATOM   1459  C7  bbb    13     107.690  87.010  33.330  1.00  0.00            
ATOM   1460  C8  bbb    13     110.730  91.110  37.290  1.00  0.00            
ATOM   1461  O1  bbb    13     106.530  87.300  33.440  1.00  0.00            
ATOM   1462  O2  bbb    13     111.580  90.930  38.150  1.00  0.00            
ATOM   1463  N4  bbb    13     111.930  85.850  33.740  1.00  0.00            
ATOM   1464  H21 bbb    13     112.490  86.040  34.570  1.00  0.00            
ATOM   1465  C1  bbb    14     113.790  95.800  44.590  1.00  0.00            
ATOM   1466  H1  bbb    14     114.020  95.150  43.740  1.00  0.00            
ATOM   1467  H2  bbb    14     114.130  95.190  45.440  1.00  0.00            
ATOM   1468  C2  bbb    14     112.280  96.030  44.580  1.00  0.00            
ATOM   1469  H3  bbb    14     111.980  96.570  45.480  1.00  0.00            
ATOM   1470  H4  bbb    14     111.990  96.750  43.800  1.00  0.00            
ATOM   1471  N1  bbb    14     114.640  97.020  44.550  1.00  0.00            
ATOM   1472  C3  bbb    14     114.630  97.790  43.330  1.00  0.00            
ATOM   1473  H5  bbb    14     114.930  98.810  43.630  1.00  0.00            
ATOM   1474  H6  bbb    14     113.580  97.790  43.030  1.00  0.00            
ATOM   1475  C4  bbb    14     114.500  97.960  45.770  1.00  0.00            
ATOM   1476  H7  bbb    14     113.690  98.670  45.610  1.00  0.00            
ATOM   1477  H8  bbb    14     114.240  97.440  46.700  1.00  0.00            
ATOM   1478  C5  bbb    14     115.820  98.550  46.060  1.00  0.00            
ATOM   1479  H9  bbb    14     116.590  97.770  46.040  1.00  0.00            
ATOM   1480  H10 bbb    14     116.130  99.300  45.320  1.00  0.00            
ATOM   1481  C6  bbb    14     115.570  97.060  42.340  1.00  0.00            
ATOM   1482  H11 bbb    14     116.530  96.930  42.850  1.00  0.00            
ATOM   1483  H12 bbb    14     115.180  96.080  42.020  1.00  0.00            
ATOM   1484  C7  bbb    14     116.090  99.210  47.370  1.00  0.00            
ATOM   1485  C8  bbb    14     115.880  98.030  41.220  1.00  0.00            
ATOM   1486  O1  bbb    14     116.240 100.400  47.440  1.00  0.00            
ATOM   1487  O2  bbb    14     116.820  98.760  41.230  1.00  0.00            
ATOM   1488  N4  bbb    14     111.560  94.730  44.450  1.00  0.00            
ATOM   1489  H21 bbb    14     111.130  94.270  45.240  1.00  0.00            
ATOM   1490  C1  bbb    15     102.660  91.920  38.600  1.00  0.00            
ATOM   1491  H1  bbb    15     102.050  92.360  37.810  1.00  0.00            
ATOM   1492  H2  bbb    15     102.500  92.420  39.570  1.00  0.00            
ATOM   1493  C2  bbb    15     104.120  92.260  38.300  1.00  0.00            
ATOM   1494  H3  bbb    15     104.430  91.740  37.390  1.00  0.00            
ATOM   1495  H4  bbb    15     104.190  93.320  38.010  1.00  0.00            
ATOM   1496  N1  bbb    15     102.380  90.500  38.720  1.00  0.00            
ATOM   1497  C3  bbb    15     101.150  90.210  39.440  1.00  0.00            
ATOM   1498  H5  bbb    15     100.950  89.130  39.450  1.00  0.00            
ATOM   1499  H6  bbb    15     100.280  90.740  39.060  1.00  0.00            
ATOM   1500  C4  bbb    15     102.400  89.880  37.350  1.00  0.00            
ATOM   1501  H7  bbb    15     101.460  89.370  37.100  1.00  0.00            
ATOM   1502  H8  bbb    15     102.740  90.520  36.530  1.00  0.00            
ATOM   1503  C5  bbb    15     103.350  88.780  37.500  1.00  0.00            
ATOM   1504  H9  bbb    15     103.660  88.500  36.490  1.00  0.00            
ATOM   1505  H10 bbb    15     104.270  89.060  38.050  1.00  0.00            
ATOM   1506  C6  bbb    15     101.280  90.620  40.910  1.00  0.00            
ATOM   1507  H11 bbb    15     102.210  90.280  41.390  1.00  0.00            
ATOM   1508  H12 bbb    15     101.290  91.710  40.960  1.00  0.00            
ATOM   1509  C7  bbb    15     102.760  87.570  38.160  1.00  0.00            
ATOM   1510  C8  bbb    15     100.090  90.140  41.730  1.00  0.00            
ATOM   1511  O1  bbb    15     101.930  86.890  37.580  1.00  0.00            
ATOM   1512  O2  bbb    15      99.130  89.440  41.410  1.00  0.00            
ATOM   1513  N4  bbb    15     105.090  91.960  39.390  1.00  0.00            
ATOM   1514  H21 bbb    15     104.770  91.800  40.340  1.00  0.00            
ATOM   1515  C1  bbb    16     106.660  87.220  45.790  1.00  0.00            
ATOM   1516  H1  bbb    16     105.710  87.680  46.100  1.00  0.00            
ATOM   1517  H2  bbb    16     107.340  88.070  45.680  1.00  0.00            
ATOM   1518  C2  bbb    16     106.340  86.550  44.340  1.00  0.00            
ATOM   1519  H3  bbb    16     105.310  86.190  44.330  1.00  0.00            
ATOM   1520  H4  bbb    16     106.350  87.370  43.610  1.00  0.00            
ATOM   1521  N1  bbb    16     106.950  86.250  46.890  1.00  0.00            
ATOM   1522  C3  bbb    16     108.350  85.840  46.930  1.00  0.00            
ATOM   1523  H5  bbb    16     108.770  85.230  46.130  1.00  0.00            
ATOM   1524  H6  bbb    16     108.560  85.330  47.870  1.00  0.00            
ATOM   1525  C4  bbb    16     106.040  85.060  46.920  1.00  0.00            
ATOM   1526  H7  bbb    16     105.110  85.270  46.360  1.00  0.00            
ATOM   1527  H8  bbb    16     106.650  84.280  46.460  1.00  0.00            
ATOM   1528  C5  bbb    16     105.660  84.720  48.340  1.00  0.00            
ATOM   1529  H9  bbb    16     106.490  84.240  48.890  1.00  0.00            
ATOM   1530  H10 bbb    16     105.400  85.660  48.830  1.00  0.00            
ATOM   1531  C6  bbb    16     109.260  87.040  47.150  1.00  0.00            
ATOM   1532  H11 bbb    16     109.420  87.610  46.230  1.00  0.00            
ATOM   1533  H12 bbb    16     108.880  87.680  47.940  1.00  0.00            
ATOM   1534  C7  bbb    16     104.540  83.760  48.390  1.00  0.00            
ATOM   1535  C8  bbb    16     110.610  86.500  47.590  1.00  0.00            
ATOM   1536  O1  bbb    16     104.590  82.700  47.870  1.00  0.00            
ATOM   1537  O2  bbb    16     111.170  85.590  47.000  1.00  0.00            
ATOM   1538  N4  bbb    16     107.300  85.530  43.810  1.00  0.00            
ATOM   1539  H21 bbb    16     108.270  85.770  43.620  1.00  0.00            
ATOM   1540  C1  bbb    17     112.610  78.260  48.620  1.00  0.00            
ATOM   1541  H1  bbb    17     112.650  77.560  49.470  1.00  0.00            
ATOM   1542  H2  bbb    17     113.310  79.100  48.750  1.00  0.00            
ATOM   1543  C2  bbb    17     111.170  78.840  48.610  1.00  0.00            
ATOM   1544  H3  bbb    17     110.500  77.970  48.690  1.00  0.00            
ATOM   1545  H4  bbb    17     111.070  79.520  49.470  1.00  0.00            
ATOM   1546  N1  bbb    17     112.950  77.620  47.330  1.00  0.00            
ATOM   1547  C3  bbb    17     113.000  76.170  47.440  1.00  0.00            
ATOM   1548  H5  bbb    17     113.860  75.870  48.050  1.00  0.00            
ATOM   1549  H6  bbb    17     113.060  75.790  46.410  1.00  0.00            
ATOM   1550  C4  bbb    17     114.190  78.060  46.700  1.00  0.00            
ATOM   1551  H7  bbb    17     114.900  78.050  47.550  1.00  0.00            
ATOM   1552  H8  bbb    17     114.430  77.410  45.840  1.00  0.00            
ATOM   1553  C5  bbb    17     114.090  79.460  46.100  1.00  0.00            
ATOM   1554  H9  bbb    17     113.330  79.400  45.310  1.00  0.00            
ATOM   1555  H10 bbb    17     113.820  80.280  46.780  1.00  0.00            
ATOM   1556  C6  bbb    17     111.620  75.670  47.840  1.00  0.00            
ATOM   1557  H11 bbb    17     111.310  76.140  48.790  1.00  0.00            
ATOM   1558  H12 bbb    17     111.010  76.080  47.030  1.00  0.00            
ATOM   1559  C7  bbb    17     115.360  79.900  45.500  1.00  0.00            
ATOM   1560  C8  bbb    17     111.640  74.220  47.910  1.00  0.00            
ATOM   1561  O1  bbb    17     115.730  79.370  44.460  1.00  0.00            
ATOM   1562  O2  bbb    17     112.090  73.400  47.060  1.00  0.00            
ATOM   1563  N4  bbb    17     110.880  79.700  47.480  1.00  0.00            
ATOM   1564  H21 bbb    17     111.620  80.100  46.920  1.00  0.00            
ATOM   1565  C1  bbb    18     122.640  85.540  51.700  1.00  0.00            
ATOM   1566  H1  bbb    18     122.000  85.590  50.820  1.00  0.00            
ATOM   1567  H2  bbb    18     123.540  86.080  51.400  1.00  0.00            
ATOM   1568  C2  bbb    18     122.970  84.100  52.150  1.00  0.00            
ATOM   1569  H3  bbb    18     123.710  84.200  52.950  1.00  0.00            
ATOM   1570  H4  bbb    18     122.190  83.400  52.450  1.00  0.00            
ATOM   1571  N1  bbb    18     122.170  86.330  52.870  1.00  0.00            
ATOM   1572  C3  bbb    18     122.330  87.810  52.780  1.00  0.00            
ATOM   1573  H5  bbb    18     121.640  88.210  52.040  1.00  0.00            
ATOM   1574  H6  bbb    18     123.330  88.000  52.390  1.00  0.00            
ATOM   1575  C4  bbb    18     120.800  85.870  53.070  1.00  0.00            
ATOM   1576  H7  bbb    18     120.070  86.670  52.840  1.00  0.00            
ATOM   1577  H8  bbb    18     120.450  85.030  52.440  1.00  0.00            
ATOM   1578  C5  bbb    18     120.680  85.410  54.540  1.00  0.00            
ATOM   1579  H9  bbb    18     121.310  84.510  54.520  1.00  0.00            
ATOM   1580  H10 bbb    18     121.090  86.210  55.170  1.00  0.00            
ATOM   1581  C6  bbb    18     122.110  88.570  54.120  1.00  0.00            
ATOM   1582  H11 bbb    18     121.100  88.390  54.500  1.00  0.00            
ATOM   1583  H12 bbb    18     122.830  88.260  54.900  1.00  0.00            
ATOM   1584  C7  bbb    18     119.220  85.160  54.890  1.00  0.00            
ATOM   1585  C8  bbb    18     122.360  90.050  54.030  1.00  0.00            
ATOM   1586  O1  bbb    18     118.360  84.850  54.120  1.00  0.00            
ATOM   1587  O2  bbb    18     122.870  90.480  53.000  1.00  0.00            
ATOM   1588  N4  bbb    18     123.700  83.500  50.990  1.00  0.00            
ATOM   1589  H21 bbb    18     124.700  83.580  50.860  1.00  0.00            
ATOM   1590  C1  bbb    19     132.130  80.540  46.240  1.00  0.00            
ATOM   1591  H1  bbb    19     133.160  80.740  46.570  1.00  0.00            
ATOM   1592  H2  bbb    19     132.080  81.270  45.410  1.00  0.00            
ATOM   1593  C2  bbb    19     131.120  80.970  47.340  1.00  0.00            
ATOM   1594  H3  bbb    19     131.420  80.320  48.190  1.00  0.00            
ATOM   1595  H4  bbb    19     131.280  82.000  47.680  1.00  0.00            
ATOM   1596  N1  bbb    19     131.890  79.140  45.790  1.00  0.00            
ATOM   1597  C3  bbb    19     132.180  78.130  46.800  1.00  0.00            
ATOM   1598  H5  bbb    19     131.920  78.550  47.780  1.00  0.00            
ATOM   1599  H6  bbb    19     133.200  77.720  46.870  1.00  0.00            
ATOM   1600  C4  bbb    19     132.570  78.850  44.500  1.00  0.00            
ATOM   1601  H7  bbb    19     133.590  79.220  44.470  1.00  0.00            
ATOM   1602  H8  bbb    19     132.570  77.780  44.250  1.00  0.00            
ATOM   1603  C5  bbb    19     131.770  79.450  43.400  1.00  0.00            
ATOM   1604  H9  bbb    19     131.510  80.510  43.480  1.00  0.00            
ATOM   1605  H10 bbb    19     132.280  79.300  42.440  1.00  0.00            
ATOM   1606  C6  bbb    19     131.290  76.910  46.560  1.00  0.00            
ATOM   1607  H11 bbb    19     130.280  77.320  46.460  1.00  0.00            
ATOM   1608  H12 bbb    19     131.470  76.390  45.600  1.00  0.00            
ATOM   1609  C7  bbb    19     130.480  78.720  43.310  1.00  0.00            
ATOM   1610  C8  bbb    19     131.330  75.990  47.730  1.00  0.00            
ATOM   1611  O1  bbb    19     129.510  79.160  43.840  1.00  0.00            
ATOM   1612  O2  bbb    19     132.280  76.030  48.540  1.00  0.00            
ATOM   1613  N4  bbb    19     129.710  80.620  47.100  1.00  0.00            
ATOM   1614  H21 bbb    19     129.570  79.920  46.380  1.00  0.00            
ATOM   1615  C1  bbb    20     126.000  84.350  55.870  1.00  0.00            
ATOM   1616  H1  bbb    20     125.580  84.230  56.870  1.00  0.00            
ATOM   1617  H2  bbb    20     127.000  84.760  56.090  1.00  0.00            
ATOM   1618  C2  bbb    20     125.310  85.360  54.880  1.00  0.00            
ATOM   1619  H3  bbb    20     124.250  85.140  54.770  1.00  0.00            
ATOM   1620  H4  bbb    20     125.360  86.340  55.370  1.00  0.00            
ATOM   1621  N1  bbb    20     126.040  82.960  55.300  1.00  0.00            
ATOM   1622  C3  bbb    20     127.170  82.180  55.700  1.00  0.00            
ATOM   1623  H5  bbb    20     127.000  81.150  55.340  1.00  0.00            
ATOM   1624  H6  bbb    20     127.370  82.240  56.770  1.00  0.00            
ATOM   1625  C4  bbb    20     124.730  82.390  55.440  1.00  0.00            
ATOM   1626  H7  bbb    20     124.620  81.980  56.460  1.00  0.00            
ATOM   1627  H8  bbb    20     123.960  83.150  55.250  1.00  0.00            
ATOM   1628  C5  bbb    20     124.430  81.460  54.320  1.00  0.00            
ATOM   1629  H9  bbb    20     124.780  81.820  53.340  1.00  0.00            
ATOM   1630  H10 bbb    20     125.010  80.540  54.420  1.00  0.00            
ATOM   1631  C6  bbb    20     128.390  82.660  54.970  1.00  0.00            
ATOM   1632  H11 bbb    20     128.230  82.600  53.880  1.00  0.00            
ATOM   1633  H12 bbb    20     128.640  83.690  55.240  1.00  0.00            
ATOM   1634  C7  bbb    20     122.930  81.170  54.240  1.00  0.00            
ATOM   1635  C8  bbb    20     129.610  81.770  55.180  1.00  0.00            
ATOM   1636  O1  bbb    20     122.060  81.980  54.330  1.00  0.00            
ATOM   1637  O2  bbb    20     129.950  81.460  56.290  1.00  0.00            
ATOM   1638  N4  bbb    20     125.970  85.560  53.570  1.00  0.00            
ATOM   1639  H21 bbb    20     125.890  84.760  52.950  1.00  0.00            
ATOM   1640  C1  bbb    21     129.210  93.160  50.160  1.00  0.00            
ATOM   1641  H1  bbb    21     129.590  94.180  49.980  1.00  0.00            
ATOM   1642  H2  bbb    21     129.290  92.840  51.210  1.00  0.00            
ATOM   1643  C2  bbb    21     130.010  92.170  49.210  1.00  0.00            
ATOM   1644  H3  bbb    21     129.870  92.570  48.200  1.00  0.00            
ATOM   1645  H4  bbb    21     131.070  92.270  49.460  1.00  0.00            
ATOM   1646  N1  bbb    21     127.730  93.280  49.930  1.00  0.00            
ATOM   1647  C3  bbb    21     127.310  93.570  48.530  1.00  0.00            
ATOM   1648  H5  bbb    21     128.160  93.870  47.910  1.00  0.00            
ATOM   1649  H6  bbb    21     126.680  94.460  48.550  1.00  0.00            
ATOM   1650  C4  bbb    21     127.110  94.110  50.840  1.00  0.00            
ATOM   1651  H7  bbb    21     127.460  93.950  51.870  1.00  0.00            
ATOM   1652  H8  bbb    21     127.250  95.170  50.590  1.00  0.00            
ATOM   1653  C5  bbb    21     125.630  93.780  51.020  1.00  0.00            
ATOM   1654  H9  bbb    21     125.150  94.010  50.070  1.00  0.00            
ATOM   1655  H10 bbb    21     125.540  92.710  51.240  1.00  0.00            
ATOM   1656  C6  bbb    21     126.490  92.430  47.900  1.00  0.00            
ATOM   1657  H11 bbb    21     126.880  91.450  48.190  1.00  0.00            
ATOM   1658  H12 bbb    21     125.450  92.440  48.250  1.00  0.00            
ATOM   1659  C7  bbb    21     125.160  94.530  52.250  1.00  0.00            
ATOM   1660  C8  bbb    21     126.460  92.520  46.410  1.00  0.00            
ATOM   1661  O1  bbb    21     125.360  94.110  53.340  1.00  0.00            
ATOM   1662  O2  bbb    21     125.590  93.210  45.880  1.00  0.00            
ATOM   1663  N4  bbb    21     129.670  90.740  49.390  1.00  0.00            
ATOM   1664  H21 bbb    21     129.890  90.230  50.230  1.00  0.00            
ATOM   1665  C1  bbb    22     117.130  81.700  25.590  1.00  0.00            
ATOM   1666  H1  bbb    22     116.840  82.500  24.890  1.00  0.00            
ATOM   1667  H2  bbb    22     117.290  80.790  24.990  1.00  0.00            
ATOM   1668  C2  bbb    22     115.960  81.520  26.600  1.00  0.00            
ATOM   1669  H3  bbb    22     115.610  82.460  27.030  1.00  0.00            
ATOM   1670  H4  bbb    22     115.140  81.160  25.950  1.00  0.00            
ATOM   1671  N1  bbb    22     118.490  82.030  26.180  1.00  0.00            
ATOM   1672  C3  bbb    22     118.430  83.260  26.940  1.00  0.00            
ATOM   1673  H5  bbb    22     117.420  83.550  27.260  1.00  0.00            
ATOM   1674  H6  bbb    22     118.630  84.060  26.210  1.00  0.00            
ATOM   1675  C4  bbb    22     119.580  82.150  25.180  1.00  0.00            
ATOM   1676  H7  bbb    22     119.310  82.770  24.320  1.00  0.00            
ATOM   1677  H8  bbb    22     120.460  82.530  25.710  1.00  0.00            
ATOM   1678  C5  bbb    22     119.950  80.860  24.540  1.00  0.00            
ATOM   1679  H9  bbb    22     120.110  80.230  25.430  1.00  0.00            
ATOM   1680  H10 bbb    22     119.100  80.440  23.980  1.00  0.00            
ATOM   1681  C6  bbb    22     119.420  83.240  28.020  1.00  0.00            
ATOM   1682  H11 bbb    22     119.070  82.570  28.820  1.00  0.00            
ATOM   1683  H12 bbb    22     120.460  82.950  27.790  1.00  0.00            
ATOM   1684  C7  bbb    22     121.170  80.870  23.690  1.00  0.00            
ATOM   1685  C8  bbb    22     119.380  84.650  28.700  1.00  0.00            
ATOM   1686  O1  bbb    22     122.250  80.360  23.990  1.00  0.00            
ATOM   1687  O2  bbb    22     118.350  85.350  28.700  1.00  0.00            
ATOM   1688  N4  bbb    22     116.200  80.450  27.590  1.00  0.00            
ATOM   1689  H21 bbb    22     116.360  79.480  27.370  1.00  0.00            
ATOM   1690  C1  bbb    23     114.910  77.650  33.690  1.00  0.00            
ATOM   1691  H1  bbb    23     114.030  77.350  34.260  1.00  0.00            
ATOM   1692  H2  bbb    23     114.680  77.970  32.670  1.00  0.00            
ATOM   1693  C2  bbb    23     115.700  76.270  33.660  1.00  0.00            
ATOM   1694  H3  bbb    23     115.940  75.930  34.670  1.00  0.00            
ATOM   1695  H4  bbb    23     115.080  75.430  33.320  1.00  0.00            
ATOM   1696  N1  bbb    23     115.700  78.770  34.350  1.00  0.00            
ATOM   1697  C3  bbb    23     116.000  78.580  35.770  1.00  0.00            
ATOM   1698  H5  bbb    23     116.040  77.500  36.020  1.00  0.00            
ATOM   1699  H6  bbb    23     115.150  78.900  36.400  1.00  0.00            
ATOM   1700  C4  bbb    23     114.940  80.030  34.140  1.00  0.00            
ATOM   1701  H7  bbb    23     113.860  79.980  34.320  1.00  0.00            
ATOM   1702  H8  bbb    23     115.200  80.850  34.820  1.00  0.00            
ATOM   1703  C5  bbb    23     115.160  80.580  32.700  1.00  0.00            
ATOM   1704  H9  bbb    23     116.220  80.700  32.450  1.00  0.00            
ATOM   1705  H10 bbb    23     114.760  79.790  32.050  1.00  0.00            
ATOM   1706  C6  bbb    23     117.340  79.250  35.990  1.00  0.00            
ATOM   1707  H11 bbb    23     118.110  78.570  35.610  1.00  0.00            
ATOM   1708  H12 bbb    23     117.430  80.220  35.510  1.00  0.00            
ATOM   1709  C7  bbb    23     114.420  81.890  32.530  1.00  0.00            
ATOM   1710  C8  bbb    23     117.480  79.580  37.420  1.00  0.00            
ATOM   1711  O1  bbb    23     113.280  82.130  32.910  1.00  0.00            
ATOM   1712  O2  bbb    23     116.700  80.270  38.030  1.00  0.00            
ATOM   1713  N4  bbb    23     116.930  76.270  32.890  1.00  0.00            
ATOM   1714  H21 bbb    23     116.810  76.130  31.900  1.00  0.00            
ATOM   1715  C1  bbb    24     124.580  78.840  27.340  1.00  0.00            
ATOM   1716  H1  bbb    24     124.300  79.460  28.210  1.00  0.00            
ATOM   1717  H2  bbb    24     123.700  78.920  26.710  1.00  0.00            
ATOM   1718  C2  bbb    24     124.580  77.440  28.040  1.00  0.00            
ATOM   1719  H3  bbb    24     123.550  77.320  28.410  1.00  0.00            
ATOM   1720  H4  bbb    24     124.800  76.590  27.380  1.00  0.00            
ATOM   1721  N1  bbb    24     125.860  79.290  26.660  1.00  0.00            
ATOM   1722  C3  bbb    24     126.350  78.360  25.690  1.00  0.00            
ATOM   1723  H5  bbb    24     125.620  78.200  24.870  1.00  0.00            
ATOM   1724  H6  bbb    24     126.330  77.420  26.270  1.00  0.00            
ATOM   1725  C4  bbb    24     125.600  80.610  26.110  1.00  0.00            
ATOM   1726  H7  bbb    24     126.370  80.950  25.420  1.00  0.00            
ATOM   1727  H8  bbb    24     124.720  80.500  25.460  1.00  0.00            
ATOM   1728  C5  bbb    24     125.500  81.670  27.230  1.00  0.00            
ATOM   1729  H9  bbb    24     124.620  81.590  27.860  1.00  0.00            
ATOM   1730  H10 bbb    24     126.450  81.510  27.760  1.00  0.00            
ATOM   1731  C6  bbb    24     127.760  78.810  25.210  1.00  0.00            
ATOM   1732  H11 bbb    24     127.700  79.670  24.520  1.00  0.00            
ATOM   1733  H12 bbb    24     128.390  79.200  26.020  1.00  0.00            
ATOM   1734  C7  bbb    24     125.340  82.960  26.530  1.00  0.00            
ATOM   1735  C8  bbb    24     128.530  77.670  24.670  1.00  0.00            
ATOM   1736  O1  bbb    24     124.450  83.250  25.810  1.00  0.00            
ATOM   1737  O2  bbb    24     129.150  76.870  25.350  1.00  0.00            
ATOM   1738  N4  bbb    24     125.540  77.350  29.110  1.00  0.00            
ATOM   1739  H21 bbb    24     126.440  76.930  28.940  1.00  0.00            
ATOM   1740  C1  bbb    25     121.630  70.570  30.370  1.00  0.00            
ATOM   1741  H1  bbb    25     120.910  71.350  30.680  1.00  0.00            
ATOM   1742  H2  bbb    25     121.210  69.580  30.560  1.00  0.00            
ATOM   1743  C2  bbb    25     122.850  70.800  31.280  1.00  0.00            
ATOM   1744  H3  bbb    25     122.430  70.690  32.290  1.00  0.00            
ATOM   1745  H4  bbb    25     123.570  69.970  31.180  1.00  0.00            
ATOM   1746  N1  bbb    25     121.950  70.830  28.910  1.00  0.00            
ATOM   1747  C3  bbb    25     120.740  70.760  28.130  1.00  0.00            
ATOM   1748  H5  bbb    25     120.370  69.730  28.060  1.00  0.00            
ATOM   1749  H6  bbb    25     120.850  70.950  27.050  1.00  0.00            
ATOM   1750  C4  bbb    25     123.010  70.010  28.440  1.00  0.00            
ATOM   1751  H7  bbb    25     123.840  70.000  29.170  1.00  0.00            
ATOM   1752  H8  bbb    25     122.640  68.980  28.420  1.00  0.00            
ATOM   1753  C5  bbb    25     123.460  70.490  27.040  1.00  0.00            
ATOM   1754  H9  bbb    25     122.760  70.100  26.290  1.00  0.00            
ATOM   1755  H10 bbb    25     123.600  71.570  26.970  1.00  0.00            
ATOM   1756  C6  bbb    25     119.590  71.660  28.620  1.00  0.00            
ATOM   1757  H11 bbb    25     119.100  71.090  29.420  1.00  0.00            
ATOM   1758  H12 bbb    25     119.960  72.660  28.840  1.00  0.00            
ATOM   1759  C7  bbb    25     124.810  69.910  26.900  1.00  0.00            
ATOM   1760  C8  bbb    25     118.630  71.770  27.520  1.00  0.00            
ATOM   1761  O1  bbb    25     125.010  68.920  26.250  1.00  0.00            
ATOM   1762  O2  bbb    25     118.610  70.970  26.590  1.00  0.00            
ATOM   1763  N4  bbb    25     123.540  72.120  31.230  1.00  0.00            
ATOM   1764  H21 bbb    25     123.140  72.850  31.810  1.00  0.00            
ATOM   1765  C1  bbb    26     106.270  82.830  32.000  1.00  0.00            
ATOM   1766  H1  bbb    26     106.700  82.120  31.280  1.00  0.00            
ATOM   1767  H2  bbb    26     106.600  83.840  31.710  1.00  0.00            
ATOM   1768  C2  bbb    26     106.970  82.330  33.230  1.00  0.00            
ATOM   1769  H3  bbb    26     108.050  82.130  33.060  1.00  0.00            
ATOM   1770  H4  bbb    26     107.020  83.140  33.980  1.00  0.00            
ATOM   1771  N1  bbb    26     104.840  82.690  31.990  1.00  0.00            
ATOM   1772  C3  bbb    26     104.250  82.840  30.650  1.00  0.00            
ATOM   1773  H5  bbb    26     104.660  83.740  30.160  1.00  0.00            
ATOM   1774  H6  bbb    26     103.170  82.970  30.840  1.00  0.00            
ATOM   1775  C4  bbb    26     104.170  83.470  33.000  1.00  0.00            
ATOM   1776  H7  bbb    26     104.710  83.460  33.950  1.00  0.00            
ATOM   1777  H8  bbb    26     104.140  84.520  32.710  1.00  0.00            
ATOM   1778  C5  bbb    26     102.850  82.810  33.300  1.00  0.00            
ATOM   1779  H9  bbb    26     102.410  83.500  34.020  1.00  0.00            
ATOM   1780  H10 bbb    26     102.120  82.690  32.500  1.00  0.00            
ATOM   1781  C6  bbb    26     104.430  81.600  29.810  1.00  0.00            
ATOM   1782  H11 bbb    26     105.470  81.290  29.760  1.00  0.00            
ATOM   1783  H12 bbb    26     103.790  80.780  30.140  1.00  0.00            
ATOM   1784  C7  bbb    26     103.020  81.480  33.980  1.00  0.00            
ATOM   1785  C8  bbb    26     103.940  81.930  28.400  1.00  0.00            
ATOM   1786  O1  bbb    26     103.540  81.400  35.060  1.00  0.00            
ATOM   1787  O2  bbb    26     104.760  82.240  27.530  1.00  0.00            
ATOM   1788  N4  bbb    26     106.360  81.160  33.830  1.00  0.00            
ATOM   1789  H21 bbb    26     105.800  81.290  34.650  1.00  0.00            
ATOM   1790  C1  bbb    27     103.170  78.120  40.760  1.00  0.00            
ATOM   1791  H1  bbb    27     102.410  78.400  41.500  1.00  0.00            
ATOM   1792  H2  bbb    27     103.290  77.040  40.680  1.00  0.00            
ATOM   1793  C2  bbb    27     104.600  78.580  41.100  1.00  0.00            
ATOM   1794  H3  bbb    27     104.600  79.620  41.460  1.00  0.00            
ATOM   1795  H4  bbb    27     105.010  78.120  41.990  1.00  0.00            
ATOM   1796  N1  bbb    27     102.760  78.640  39.420  1.00  0.00            
ATOM   1797  C3  bbb    27     102.280  79.980  39.640  1.00  0.00            
ATOM   1798  H5  bbb    27     102.930  80.580  40.290  1.00  0.00            
ATOM   1799  H6  bbb    27     101.250  80.030  39.990  1.00  0.00            
ATOM   1800  C4  bbb    27     101.690  77.730  38.860  1.00  0.00            
ATOM   1801  H7  bbb    27     101.090  77.340  39.690  1.00  0.00            
ATOM   1802  H8  bbb    27     101.040  78.290  38.190  1.00  0.00            
ATOM   1803  C5  bbb    27     102.230  76.540  38.040  1.00  0.00            
ATOM   1804  H9  bbb    27     102.800  76.930  37.190  1.00  0.00            
ATOM   1805  H10 bbb    27     102.860  76.060  38.810  1.00  0.00            
ATOM   1806  C6  bbb    27     102.400  80.750  38.270  1.00  0.00            
ATOM   1807  H11 bbb    27     103.400  80.590  37.840  1.00  0.00            
ATOM   1808  H12 bbb    27     101.710  80.280  37.570  1.00  0.00            
ATOM   1809  C7  bbb    27     101.290  75.560  37.490  1.00  0.00            
ATOM   1810  C8  bbb    27     102.120  82.210  38.350  1.00  0.00            
ATOM   1811  O1  bbb    27     100.170  75.910  37.180  1.00  0.00            
ATOM   1812  O2  bbb    27     103.000  82.990  38.660  1.00  0.00            
ATOM   1813  N4  bbb    27     105.550  78.370  39.920  1.00  0.00            
ATOM   1814  H21 bbb    27     105.670  77.390  39.690  1.00  0.00            
ATOM   1815  C1  bbb    28     108.220  86.090  29.580  1.00  0.00            
ATOM   1816  H1  bbb    28     107.600  86.290  28.700  1.00  0.00            
ATOM   1817  H2  bbb    28     108.260  85.010  29.750  1.00  0.00            
ATOM   1818  C2  bbb    28     107.390  86.440  30.840  1.00  0.00            
ATOM   1819  H3  bbb    28     107.040  87.480  30.880  1.00  0.00            
ATOM   1820  H4  bbb    28     106.510  85.780  30.880  1.00  0.00            
ATOM   1821  N1  bbb    28     109.500  86.860  29.590  1.00  0.00            
ATOM   1822  C3  bbb    28     110.530  86.270  28.740  1.00  0.00            
ATOM   1823  H5  bbb    28     111.370  86.960  28.580  1.00  0.00            
ATOM   1824  H6  bbb    28     110.090  86.080  27.750  1.00  0.00            
ATOM   1825  C4  bbb    28     109.420  88.270  29.420  1.00  0.00            
ATOM   1826  H7  bbb    28     108.810  88.700  30.220  1.00  0.00            
ATOM   1827  H8  bbb    28     110.400  88.760  29.490  1.00  0.00            
ATOM   1828  C5  bbb    28     108.720  88.650  28.130  1.00  0.00            
ATOM   1829  H9  bbb    28     109.230  88.170  27.300  1.00  0.00            
ATOM   1830  H10 bbb    28     107.680  88.290  28.170  1.00  0.00            
ATOM   1831  C6  bbb    28     111.020  85.030  29.440  1.00  0.00            
ATOM   1832  H11 bbb    28     111.670  85.250  30.290  1.00  0.00            
ATOM   1833  H12 bbb    28     110.220  84.430  29.900  1.00  0.00            
ATOM   1834  C7  bbb    28     108.440  90.120  27.910  1.00  0.00            
ATOM   1835  C8  bbb    28     111.900  84.270  28.460  1.00  0.00            
ATOM   1836  O1  bbb    28     108.580  90.910  28.830  1.00  0.00            
ATOM   1837  O2  bbb    28     113.020  84.140  28.760  1.00  0.00            
ATOM   1838  N4  bbb    28     108.110  86.420  32.150  1.00  0.00            
ATOM   1839  H21 bbb    28     109.060  86.040  32.210  1.00  0.00            
ATOM   1840  C1  bbb    29     110.400  94.880  37.200  1.00  0.00            
ATOM   1841  H1  bbb    29     110.860  94.840  36.200  1.00  0.00            
ATOM   1842  H2  bbb    29     110.950  95.590  37.830  1.00  0.00            
ATOM   1843  C2  bbb    29     110.510  93.490  37.810  1.00  0.00            
ATOM   1844  H3  bbb    29     111.530  93.500  38.200  1.00  0.00            
ATOM   1845  H4  bbb    29     110.030  93.390  38.800  1.00  0.00            
ATOM   1846  N1  bbb    29     109.010  95.350  37.080  1.00  0.00            
ATOM   1847  C3  bbb    29     108.160  94.760  36.040  1.00  0.00            
ATOM   1848  H5  bbb    29     107.870  93.760  36.390  1.00  0.00            
ATOM   1849  H6  bbb    29     108.800  94.620  35.170  1.00  0.00            
ATOM   1850  C4  bbb    29     108.300  95.430  38.390  1.00  0.00            
ATOM   1851  H7  bbb    29     107.240  95.660  38.280  1.00  0.00            
ATOM   1852  H8  bbb    29     108.300  94.520  39.020  1.00  0.00            
ATOM   1853  C5  bbb    29     108.920  96.580  39.230  1.00  0.00            
ATOM   1854  H9  bbb    29     109.950  96.480  39.570  1.00  0.00            
ATOM   1855  H10 bbb    29     109.010  97.450  38.570  1.00  0.00            
ATOM   1856  C6  bbb    29     107.000  95.720  35.730  1.00  0.00            
ATOM   1857  H11 bbb    29     106.060  95.420  36.230  1.00  0.00            
ATOM   1858  H12 bbb    29     107.200  96.780  35.910  1.00  0.00            
ATOM   1859  C7  bbb    29     108.120  96.870  40.420  1.00  0.00            
ATOM   1860  C8  bbb    29     106.550  95.630  34.300  1.00  0.00            
ATOM   1861  O1  bbb    29     107.690  96.010  41.140  1.00  0.00            
ATOM   1862  O2  bbb    29     105.640  94.950  33.950  1.00  0.00            
ATOM   1863  N4  bbb    29     110.200  92.290  36.990  1.00  0.00            
ATOM   1864  H21 bbb    29     109.530  92.380  36.240  1.00  0.00            
ATOM   1865  N1  ccc    30     115.930  98.430  48.520  1.00  0.00            
ATOM   1866  H4  ccc    30     115.650  97.480  48.330  1.00  0.00            
ATOM   1867  C3  ccc    30     115.890  99.000  49.860  1.00  0.00            
ATOM   1868  C4  ccc    30     115.040  98.310  50.940  1.00  0.00            
ATOM   1869  H5  ccc    30     115.630 100.070  49.930  1.00  0.00            
ATOM   1870  H6  ccc    30     116.920  99.020  50.250  1.00  0.00            
ATOM   1871  H7  ccc    30     115.390  97.270  51.010  1.00  0.00            
ATOM   1872  H8  ccc    30     115.090  98.720  51.950  1.00  0.00            
ATOM   1873  N2  ccc    30     113.570  98.310  50.610  1.00  0.00            
ATOM   1874  H9  ccc    30     113.180  99.060  50.020  1.00  0.00            
ATOM   1875  H10 ccc    30     113.270  97.470  50.100  1.00  0.00            
ATOM   1876  H11 ccc    30     113.070  98.320  51.510  1.00  0.00            
ATOM   1877  N1  ccc    31     114.990  97.980  40.170  1.00  0.00            
ATOM   1878  H4  ccc    31     114.250  97.310  40.250  1.00  0.00            
ATOM   1879  C3  ccc    31     114.950  98.920  38.980  1.00  0.00            
ATOM   1880  C4  ccc    31     115.470  98.220  37.720  1.00  0.00            
ATOM   1881  H5  ccc    31     115.530  99.840  39.110  1.00  0.00            
ATOM   1882  H6  ccc    31     113.930  99.290  38.830  1.00  0.00            
ATOM   1883  H7  ccc    31     115.120  98.760  36.840  1.00  0.00            
ATOM   1884  H8  ccc    31     116.570  98.220  37.760  1.00  0.00            
ATOM   1885  N2  ccc    31     115.000  96.790  37.610  1.00  0.00            
ATOM   1886  H9  ccc    31     115.120  96.300  38.510  1.00  0.00            
ATOM   1887  H10 ccc    31     113.980  96.790  37.420  1.00  0.00            
ATOM   1888  H11 ccc    31     115.420  96.270  36.820  1.00  0.00            
ATOM   1889  N1  ccc    32     103.270  87.300  39.400  1.00  0.00            
ATOM   1890  H4  ccc    32     103.940  88.020  39.650  1.00  0.00            
ATOM   1891  C3  ccc    32     103.230  86.010  40.170  1.00  0.00            
ATOM   1892  C4  ccc    32     103.480  86.230  41.650  1.00  0.00            
ATOM   1893  H5  ccc    32     104.010  85.420  39.670  1.00  0.00            
ATOM   1894  H6  ccc    32     102.290  85.460  40.050  1.00  0.00            
ATOM   1895  H7  ccc    32     104.460  86.650  41.890  1.00  0.00            
ATOM   1896  H8  ccc    32     102.660  86.750  42.140  1.00  0.00            
ATOM   1897  N2  ccc    32     103.500  84.920  42.380  1.00  0.00            
ATOM   1898  H9  ccc    32     102.560  84.510  42.400  1.00  0.00            
ATOM   1899  H10 ccc    32     104.110  84.260  41.870  1.00  0.00            
ATOM   1900  H11 ccc    32     103.860  85.070  43.340  1.00  0.00            
ATOM   1901  N1  ccc    33     100.150  90.590  43.000  1.00  0.00            
ATOM   1902  H4  ccc    33     100.950  91.170  43.210  1.00  0.00            
ATOM   1903  C3  ccc    33      99.170  90.210  44.060  1.00  0.00            
ATOM   1904  C4  ccc    33      99.250  91.360  45.150  1.00  0.00            
ATOM   1905  H5  ccc    33      99.520  89.300  44.550  1.00  0.00            
ATOM   1906  H6  ccc    33      98.150  90.020  43.720  1.00  0.00            
ATOM   1907  H7  ccc    33     100.250  91.450  45.570  1.00  0.00            
ATOM   1908  H8  ccc    33      99.030  92.310  44.650  1.00  0.00            
ATOM   1909  N2  ccc    33      98.330  91.120  46.360  1.00  0.00            
ATOM   1910  H9  ccc    33      97.350  90.930  46.070  1.00  0.00            
ATOM   1911  H10 ccc    33      98.590  90.280  46.900  1.00  0.00            
ATOM   1912  H11 ccc    33      98.310  91.910  47.020  1.00  0.00            
ATOM   1913  N1  ccc    34     103.410  84.260  49.020  1.00  0.00            
ATOM   1914  H4  ccc    34     103.530  85.190  49.390  1.00  0.00            
ATOM   1915  C3  ccc    34     102.090  83.540  49.160  1.00  0.00            
ATOM   1916  C4  ccc    34     101.980  82.690  50.410  1.00  0.00            
ATOM   1917  H5  ccc    34     102.140  82.920  48.260  1.00  0.00            
ATOM   1918  H6  ccc    34     101.280  84.280  49.090  1.00  0.00            
ATOM   1919  H7  ccc    34     100.940  82.410  50.570  1.00  0.00            
ATOM   1920  H8  ccc    34     102.430  81.700  50.300  1.00  0.00            
ATOM   1921  N2  ccc    34     102.360  83.340  51.680  1.00  0.00            
ATOM   1922  H9  ccc    34     103.330  83.690  51.640  1.00  0.00            
ATOM   1923  H10 ccc    34     101.810  84.200  51.820  1.00  0.00            
ATOM   1924  H11 ccc    34     102.260  82.780  52.530  1.00  0.00            
ATOM   1925  N1  ccc    35     111.000  86.990  48.810  1.00  0.00            
ATOM   1926  H4  ccc    35     110.400  87.740  49.100  1.00  0.00            
ATOM   1927  C3  ccc    35     112.030  86.410  49.680  1.00  0.00            
ATOM   1928  C4  ccc    35     112.120  87.140  51.030  1.00  0.00            
ATOM   1929  H5  ccc    35     112.950  86.430  49.080  1.00  0.00            
ATOM   1930  H6  ccc    35     111.730  85.370  49.840  1.00  0.00            
ATOM   1931  H7  ccc    35     111.170  87.340  51.530  1.00  0.00            
ATOM   1932  H8  ccc    35     112.750  86.490  51.630  1.00  0.00            
ATOM   1933  N2  ccc    35     112.790  88.460  50.940  1.00  0.00            
ATOM   1934  H9  ccc    35     113.750  88.290  50.600  1.00  0.00            
ATOM   1935  H10 ccc    35     112.390  89.120  50.260  1.00  0.00            
ATOM   1936  H11 ccc    35     112.950  88.970  51.820  1.00  0.00            
ATOM   1937  N1  ccc    36     116.090  80.900  46.220  1.00  0.00            
ATOM   1938  H4  ccc    36     115.660  81.270  47.050  1.00  0.00            
ATOM   1939  C3  ccc    36     117.520  81.130  46.110  1.00  0.00            
ATOM   1940  C4  ccc    36     118.010  82.550  46.370  1.00  0.00            
ATOM   1941  H5  ccc    36     117.960  80.800  45.170  1.00  0.00            
ATOM   1942  H6  ccc    36     118.000  80.440  46.830  1.00  0.00            
ATOM   1943  H7  ccc    36     119.090  82.630  46.300  1.00  0.00            
ATOM   1944  H8  ccc    36     117.500  83.230  45.690  1.00  0.00            
ATOM   1945  N2  ccc    36     117.590  83.030  47.730  1.00  0.00            
ATOM   1946  H9  ccc    36     117.990  82.390  48.440  1.00  0.00            
ATOM   1947  H10 ccc    36     117.830  84.020  47.890  1.00  0.00            
ATOM   1948  H11 ccc    36     116.560  82.970  47.690  1.00  0.00            
ATOM   1949  N1  ccc    37     111.260  73.740  49.130  1.00  0.00            
ATOM   1950  H4  ccc    37     111.060  74.460  49.800  1.00  0.00            
ATOM   1951  C3  ccc    37     111.500  72.340  49.500  1.00  0.00            
ATOM   1952  C4  ccc    37     111.140  72.020  50.950  1.00  0.00            
ATOM   1953  H5  ccc    37     112.570  72.200  49.310  1.00  0.00            
ATOM   1954  H6  ccc    37     110.980  71.760  48.730  1.00  0.00            
ATOM   1955  H7  ccc    37     110.090  72.170  51.170  1.00  0.00            
ATOM   1956  H8  ccc    37     111.400  70.960  51.080  1.00  0.00            
ATOM   1957  N2  ccc    37     112.050  72.710  51.950  1.00  0.00            
ATOM   1958  H9  ccc    37     112.960  72.680  51.460  1.00  0.00            
ATOM   1959  H10 ccc    37     111.810  73.710  52.040  1.00  0.00            
ATOM   1960  H11 ccc    37     112.090  72.290  52.890  1.00  0.00            
ATOM   1961  N1  ccc    38     118.960  85.380  56.250  1.00  0.00            
ATOM   1962  H4  ccc    38     119.720  85.830  56.770  1.00  0.00            
ATOM   1963  C3  ccc    38     117.740  85.250  57.010  1.00  0.00            
ATOM   1964  C4  ccc    38     117.790  84.200  58.090  1.00  0.00            
ATOM   1965  H5  ccc    38     116.880  85.100  56.340  1.00  0.00            
ATOM   1966  H6  ccc    38     117.470  86.200  57.500  1.00  0.00            
ATOM   1967  H7  ccc    38     118.670  84.400  58.700  1.00  0.00            
ATOM   1968  H8  ccc    38     116.910  84.150  58.730  1.00  0.00            
ATOM   1969  N2  ccc    38     117.920  82.750  57.650  1.00  0.00            
ATOM   1970  H9  ccc    38     117.040  82.430  57.210  1.00  0.00            
ATOM   1971  H10 ccc    38     118.700  82.630  56.990  1.00  0.00            
ATOM   1972  H11 ccc    38     118.070  82.160  58.480  1.00  0.00            
ATOM   1973  N1  ccc    39     122.390  90.790  55.170  1.00  0.00            
ATOM   1974  H4  ccc    39     122.100  90.260  55.990  1.00  0.00            
ATOM   1975  C3  ccc    39     122.920  92.240  55.250  1.00  0.00            
ATOM   1976  C4  ccc    39     124.290  92.300  55.910  1.00  0.00            
ATOM   1977  H5  ccc    39     122.190  92.830  55.820  1.00  0.00            
ATOM   1978  H6  ccc    39     122.960  92.640  54.220  1.00  0.00            
ATOM   1979  H7  ccc    39     124.370  93.340  56.240  1.00  0.00            
ATOM   1980  H8  ccc    39     124.290  91.640  56.770  1.00  0.00            
ATOM   1981  N2  ccc    39     125.490  91.850  55.100  1.00  0.00            
ATOM   1982  H9  ccc    39     126.330  92.130  55.610  1.00  0.00            
ATOM   1983  H10 ccc    39     125.460  90.860  54.840  1.00  0.00            
ATOM   1984  H11 ccc    39     125.400  92.350  54.190  1.00  0.00            
ATOM   1985  N1  ccc    40     130.620  77.530  42.570  1.00  0.00            
ATOM   1986  H4  ccc    40     131.560  77.200  42.500  1.00  0.00            
ATOM   1987  C3  ccc    40     129.480  76.710  42.070  1.00  0.00            
ATOM   1988  C4  ccc    40     129.620  76.570  40.620  1.00  0.00            
ATOM   1989  H5  ccc    40     128.500  77.180  42.200  1.00  0.00            
ATOM   1990  H6  ccc    40     129.320  75.740  42.530  1.00  0.00            
ATOM   1991  H7  ccc    40     128.760  76.020  40.220  1.00  0.00            
ATOM   1992  H8  ccc    40     129.660  77.590  40.220  1.00  0.00            
ATOM   1993  N2  ccc    40     130.820  75.770  40.130  1.00  0.00            
ATOM   1994  H9  ccc    40     130.630  75.500  39.150  1.00  0.00            
ATOM   1995  H10 ccc    40     131.710  76.250  40.340  1.00  0.00            
ATOM   1996  H11 ccc    40     130.710  74.850  40.570  1.00  0.00            
ATOM   1997  N1  ccc    41     130.150  75.280  48.110  1.00  0.00            
ATOM   1998  H4  ccc    41     129.520  75.130  47.330  1.00  0.00            
ATOM   1999  C3  ccc    41     129.800  74.680  49.380  1.00  0.00            
ATOM   2000  C4  ccc    41     130.540  73.370  49.530  1.00  0.00            
ATOM   2001  H5  ccc    41     128.700  74.590  49.380  1.00  0.00            
ATOM   2002  H6  ccc    41     130.120  75.280  50.230  1.00  0.00            
ATOM   2003  H7  ccc    41     130.140  72.870  50.410  1.00  0.00            
ATOM   2004  H8  ccc    41     130.260  72.720  48.710  1.00  0.00            
ATOM   2005  N2  ccc    41     132.010  73.420  49.650  1.00  0.00            
ATOM   2006  H9  ccc    41     132.360  73.970  48.850  1.00  0.00            
ATOM   2007  H10 ccc    41     132.290  73.930  50.500  1.00  0.00            
ATOM   2008  H11 ccc    41     132.370  72.460  49.550  1.00  0.00            
ATOM   2009  N1  ccc    42     122.690  79.860  54.020  1.00  0.00            
ATOM   2010  H4  ccc    42     123.550  79.360  53.910  1.00  0.00            
ATOM   2011  C3  ccc    42     121.460  79.340  53.410  1.00  0.00            
ATOM   2012  C4  ccc    42     120.230  79.000  54.360  1.00  0.00            
ATOM   2013  H5  ccc    42     121.700  78.450  52.830  1.00  0.00            
ATOM   2014  H6  ccc    42     121.100  80.030  52.640  1.00  0.00            
ATOM   2015  H7  ccc    42     119.350  78.710  53.770  1.00  0.00            
ATOM   2016  H8  ccc    42     120.600  78.230  55.030  1.00  0.00            
ATOM   2017  N2  ccc    42     119.880  80.090  55.320  1.00  0.00            
ATOM   2018  H9  ccc    42     120.710  80.280  55.880  1.00  0.00            
ATOM   2019  H10 ccc    42     119.760  80.990  54.850  1.00  0.00            
ATOM   2020  H11 ccc    42     119.060  79.910  55.920  1.00  0.00            
ATOM   2021  N1  ccc    43     130.300  81.350  54.050  1.00  0.00            
ATOM   2022  H4  ccc    43     129.960  81.700  53.170  1.00  0.00            
ATOM   2023  C3  ccc    43     131.710  80.800  53.970  1.00  0.00            
ATOM   2024  C4  ccc    43     132.350  80.790  52.550  1.00  0.00            
ATOM   2025  H5  ccc    43     131.760  79.780  54.380  1.00  0.00            
ATOM   2026  H6  ccc    43     132.390  81.440  54.550  1.00  0.00            
ATOM   2027  H7  ccc    43     131.930  79.990  51.930  1.00  0.00            
ATOM   2028  H8  ccc    43     132.110  81.690  51.990  1.00  0.00            
ATOM   2029  N2  ccc    43     133.880  80.690  52.500  1.00  0.00            
ATOM   2030  H9  ccc    43     134.240  81.020  51.590  1.00  0.00            
ATOM   2031  H10 ccc    43     134.310  81.350  53.160  1.00  0.00            
ATOM   2032  H11 ccc    43     134.180  79.760  52.800  1.00  0.00            
ATOM   2033  N1  ccc    44     124.490  95.710  52.030  1.00  0.00            
ATOM   2034  H4  ccc    44     124.340  96.000  51.070  1.00  0.00            
ATOM   2035  C3  ccc    44     124.090  96.610  53.110  1.00  0.00            
ATOM   2036  C4  ccc    44     123.170  97.830  52.830  1.00  0.00            
ATOM   2037  H5  ccc    44     124.920  96.980  53.710  1.00  0.00            
ATOM   2038  H6  ccc    44     123.610  95.880  53.790  1.00  0.00            
ATOM   2039  H7  ccc    44     122.540  97.540  51.980  1.00  0.00            
ATOM   2040  H8  ccc    44     122.630  97.960  53.770  1.00  0.00            
ATOM   2041  N2  ccc    44     123.920  99.080  52.420  1.00  0.00            
ATOM   2042  H9  ccc    44     124.090  99.680  53.240  1.00  0.00            
ATOM   2043  H10 ccc    44     124.830  98.840  52.000  1.00  0.00            
ATOM   2044  H11 ccc    44     123.330  99.660  51.800  1.00  0.00            
ATOM   2045  N1  ccc    45     127.400  91.840  45.710  1.00  0.00            
ATOM   2046  H4  ccc    45     128.140  91.470  46.300  1.00  0.00            
ATOM   2047  C3  ccc    45     127.550  91.670  44.260  1.00  0.00            
ATOM   2048  C4  ccc    45     128.910  91.120  43.800  1.00  0.00            
ATOM   2049  H5  ccc    45     127.400  92.640  43.800  1.00  0.00            
ATOM   2050  H6  ccc    45     126.690  91.150  43.830  1.00  0.00            
ATOM   2051  H7  ccc    45     128.870  90.960  42.720  1.00  0.00            
ATOM   2052  H8  ccc    45     129.790  91.730  44.010  1.00  0.00            
ATOM   2053  N2  ccc    45     129.320  89.770  44.370  1.00  0.00            
ATOM   2054  H9  ccc    45     129.290  89.680  45.410  1.00  0.00            
ATOM   2055  H10 ccc    45     128.740  88.980  44.020  1.00  0.00            
ATOM   2056  H11 ccc    45     130.270  89.610  44.020  1.00  0.00            
ATOM   2057  N1  ccc    46     121.060  81.580  22.490  1.00  0.00            
ATOM   2058  H4  ccc    46     120.130  81.680  22.130  1.00  0.00            
ATOM   2059  C3  ccc    46     122.090  81.580  21.460  1.00  0.00            
ATOM   2060  C4  ccc    46     122.930  82.840  21.640  1.00  0.00            
ATOM   2061  H5  ccc    46     121.680  81.640  20.440  1.00  0.00            
ATOM   2062  H6  ccc    46     122.630  80.620  21.490  1.00  0.00            
ATOM   2063  H7  ccc    46     123.740  82.850  20.910  1.00  0.00            
ATOM   2064  H8  ccc    46     122.230  83.670  21.550  1.00  0.00            
ATOM   2065  N2  ccc    46     123.680  82.890  22.960  1.00  0.00            
ATOM   2066  H9  ccc    46     124.030  83.820  23.200  1.00  0.00            
ATOM   2067  H10 ccc    46     123.060  82.500  23.690  1.00  0.00            
ATOM   2068  H11 ccc    46     124.530  82.300  22.960  1.00  0.00            
ATOM   2069  N1  ccc    47     120.540  84.850  29.470  1.00  0.00            
ATOM   2070  H4  ccc    47     121.230  84.120  29.390  1.00  0.00            
ATOM   2071  C3  ccc    47     120.720  85.930  30.400  1.00  0.00            
ATOM   2072  C4  ccc    47     121.020  87.200  29.730  1.00  0.00            
ATOM   2073  H5  ccc    47     121.480  85.570  31.110  1.00  0.00            
ATOM   2074  H6  ccc    47     119.800  85.900  31.010  1.00  0.00            
ATOM   2075  H7  ccc    47     120.230  87.730  29.190  1.00  0.00            
ATOM   2076  H8  ccc    47     121.180  88.000  30.470  1.00  0.00            
ATOM   2077  N2  ccc    47     122.180  87.130  28.840  1.00  0.00            
ATOM   2078  H9  ccc    47     122.920  86.580  29.290  1.00  0.00            
ATOM   2079  H10 ccc    47     121.900  86.600  28.010  1.00  0.00            
ATOM   2080  H11 ccc    47     122.590  88.060  28.640  1.00  0.00            
ATOM   2081  N1  ccc    48     115.230  82.820  31.900  1.00  0.00            
ATOM   2082  H4  ccc    48     116.130  82.440  31.640  1.00  0.00            
ATOM   2083  C3  ccc    48     114.820  84.190  31.620  1.00  0.00            
ATOM   2084  C4  ccc    48     115.920  84.880  30.780  1.00  0.00            
ATOM   2085  H5  ccc    48     114.710  84.700  32.590  1.00  0.00            
ATOM   2086  H6  ccc    48     113.860  84.250  31.110  1.00  0.00            
ATOM   2087  H7  ccc    48     115.940  85.930  31.100  1.00  0.00            
ATOM   2088  H8  ccc    48     116.910  84.540  31.090  1.00  0.00            
ATOM   2089  N2  ccc    48     115.750  84.660  29.290  1.00  0.00            
ATOM   2090  H9  ccc    48     116.600  84.900  28.770  1.00  0.00            
ATOM   2091  H10 ccc    48     115.500  83.670  29.160  1.00  0.00            
ATOM   2092  H11 ccc    48     115.040  85.270  28.860  1.00  0.00            
ATOM   2093  N1  ccc    49     118.580  79.070  38.100  1.00  0.00            
ATOM   2094  H4  ccc    49     119.050  78.380  37.510  1.00  0.00            
ATOM   2095  C3  ccc    49     119.130  79.530  39.380  1.00  0.00            
ATOM   2096  C4  ccc    49     120.430  78.870  39.940  1.00  0.00            
ATOM   2097  H5  ccc    49     118.340  79.450  40.150  1.00  0.00            
ATOM   2098  H6  ccc    49     119.350  80.590  39.240  1.00  0.00            
ATOM   2099  H7  ccc    49     121.240  79.170  39.270  1.00  0.00            
ATOM   2100  H8  ccc    49     120.700  79.220  40.940  1.00  0.00            
ATOM   2101  N2  ccc    49     120.310  77.400  40.050  1.00  0.00            
ATOM   2102  H9  ccc    49     120.090  76.910  39.160  1.00  0.00            
ATOM   2103  H10 ccc    49     121.230  77.080  40.390  1.00  0.00            
ATOM   2104  H11 ccc    49     119.540  77.130  40.680  1.00  0.00            
ATOM   2105  N1  ccc    50     126.430  83.830  26.630  1.00  0.00            
ATOM   2106  H4  ccc    50     127.130  83.530  27.300  1.00  0.00            
ATOM   2107  C3  ccc    50     126.560  85.200  26.130  1.00  0.00            
ATOM   2108  C4  ccc    50     127.580  85.290  24.940  1.00  0.00            
ATOM   2109  H5  ccc    50     126.910  85.870  26.930  1.00  0.00            
ATOM   2110  H6  ccc    50     125.510  85.460  25.880  1.00  0.00            
ATOM   2111  H7  ccc    50     127.120  84.840  24.050  1.00  0.00            
ATOM   2112  H8  ccc    50     127.770  86.360  24.810  1.00  0.00            
ATOM   2113  N2  ccc    50     128.950  84.760  25.290  1.00  0.00            
ATOM   2114  H9  ccc    50     129.470  85.270  26.000  1.00  0.00            
ATOM   2115  H10 ccc    50     128.890  83.770  25.610  1.00  0.00            
ATOM   2116  H11 ccc    50     129.500  84.680  24.410  1.00  0.00            
ATOM   2117  N1  ccc    51     128.350  77.530  23.250  1.00  0.00            
ATOM   2118  H4  ccc    51     127.840  78.300  22.820  1.00  0.00            
ATOM   2119  C3  ccc    51     128.880  76.360  22.500  1.00  0.00            
ATOM   2120  C4  ccc    51     128.570  76.380  21.010  1.00  0.00            
ATOM   2121  H5  ccc    51     128.280  75.550  22.950  1.00  0.00            
ATOM   2122  H6  ccc    51     129.970  76.290  22.620  1.00  0.00            
ATOM   2123  H7  ccc    51     128.830  75.450  20.490  1.00  0.00            
ATOM   2124  H8  ccc    51     127.520  76.640  20.850  1.00  0.00            
ATOM   2125  N2  ccc    51     129.340  77.460  20.240  1.00  0.00            
ATOM   2126  H9  ccc    51     129.120  77.350  19.250  1.00  0.00            
ATOM   2127  H10 ccc    51     129.270  78.390  20.690  1.00  0.00            
ATOM   2128  H11 ccc    51     130.360  77.370  20.350  1.00  0.00            
ATOM   2129  N1  ccc    52     125.880  70.580  27.580  1.00  0.00            
ATOM   2130  H4  ccc    52     125.620  71.480  27.990  1.00  0.00            
ATOM   2131  C3  ccc    52     127.320  70.290  27.380  1.00  0.00            
ATOM   2132  C4  ccc    52     128.140  71.000  28.450  1.00  0.00            
ATOM   2133  H5  ccc    52     127.570  70.550  26.350  1.00  0.00            
ATOM   2134  H6  ccc    52     127.460  69.200  27.440  1.00  0.00            
ATOM   2135  H7  ccc    52     129.210  70.900  28.220  1.00  0.00            
ATOM   2136  H8  ccc    52     127.920  72.060  28.480  1.00  0.00            
ATOM   2137  N2  ccc    52     128.000  70.460  29.870  1.00  0.00            
ATOM   2138  H9  ccc    52     128.640  70.930  30.520  1.00  0.00            
ATOM   2139  H10 ccc    52     127.020  70.620  30.170  1.00  0.00            
ATOM   2140  H11 ccc    52     128.260  69.470  29.890  1.00  0.00            
ATOM   2141  N1  ccc    53     117.970  72.980  27.400  1.00  0.00            
ATOM   2142  H4  ccc    53     118.100  73.550  28.230  1.00  0.00            
ATOM   2143  C3  ccc    53     117.250  73.480  26.160  1.00  0.00            
ATOM   2144  C4  ccc    53     115.940  72.660  25.770  1.00  0.00            
ATOM   2145  H5  ccc    53     117.890  73.600  25.280  1.00  0.00            
ATOM   2146  H6  ccc    53     116.870  74.490  26.390  1.00  0.00            
ATOM   2147  H7  ccc    53     115.450  73.150  24.930  1.00  0.00            
ATOM   2148  H8  ccc    53     116.210  71.640  25.470  1.00  0.00            
ATOM   2149  N2  ccc    53     114.810  72.610  26.740  1.00  0.00            
ATOM   2150  H9  ccc    53     114.470  73.560  26.980  1.00  0.00            
ATOM   2151  H10 ccc    53     114.030  72.060  26.360  1.00  0.00            
ATOM   2152  H11 ccc    53     115.100  72.160  27.630  1.00  0.00            
ATOM   2153  N1  ccc    54     102.290  80.480  33.390  1.00  0.00            
ATOM   2154  H4  ccc    54     101.700  80.690  32.580  1.00  0.00            
ATOM   2155  C3  ccc    54     101.870  79.290  34.080  1.00  0.00            
ATOM   2156  C4  ccc    54     100.710  78.470  33.490  1.00  0.00            
ATOM   2157  H5  ccc    54     101.690  79.620  35.110  1.00  0.00            
ATOM   2158  H6  ccc    54     102.710  78.590  34.080  1.00  0.00            
ATOM   2159  H7  ccc    54      99.800  79.080  33.520  1.00  0.00            
ATOM   2160  H8  ccc    54     100.960  78.120  32.490  1.00  0.00            
ATOM   2161  N2  ccc    54     100.500  77.230  34.390  1.00  0.00            
ATOM   2162  H9  ccc    54     100.160  77.480  35.330  1.00  0.00            
ATOM   2163  H10 ccc    54      99.800  76.570  34.040  1.00  0.00            
ATOM   2164  H11 ccc    54     101.360  76.670  34.500  1.00  0.00            
ATOM   2165  N1  ccc    55     102.560  82.120  28.250  1.00  0.00            
ATOM   2166  H4  ccc    55     101.980  82.010  29.070  1.00  0.00            
ATOM   2167  C3  ccc    55     101.890  82.550  26.990  1.00  0.00            
ATOM   2168  C4  ccc    55     100.390  82.640  27.100  1.00  0.00            
ATOM   2169  H5  ccc    55     102.130  81.790  26.230  1.00  0.00            
ATOM   2170  H6  ccc    55     102.360  83.510  26.740  1.00  0.00            
ATOM   2171  H7  ccc    55     100.200  83.080  28.080  1.00  0.00            
ATOM   2172  H8  ccc    55     100.050  83.300  26.290  1.00  0.00            
ATOM   2173  N2  ccc    55      99.650  81.310  26.940  1.00  0.00            
ATOM   2174  H9  ccc    55      98.670  81.470  26.680  1.00  0.00            
ATOM   2175  H10 ccc    55     100.040  80.710  26.210  1.00  0.00            
ATOM   2176  H11 ccc    55      99.700  80.800  27.840  1.00  0.00            
ATOM   2177  N1  ccc    56     101.700  74.210  37.460  1.00  0.00            
ATOM   2178  H4  ccc    56     102.680  74.000  37.620  1.00  0.00            
ATOM   2179  C3  ccc    56     100.760  73.100  37.080  1.00  0.00            
ATOM   2180  C4  ccc    56     101.360  71.690  37.240  1.00  0.00            
ATOM   2181  H5  ccc    56     100.370  73.340  36.090  1.00  0.00            
ATOM   2182  H6  ccc    56      99.870  73.180  37.720  1.00  0.00            
ATOM   2183  H7  ccc    56     102.010  71.360  36.430  1.00  0.00            
ATOM   2184  H8  ccc    56     102.060  71.750  38.080  1.00  0.00            
ATOM   2185  N2  ccc    56     100.430  70.540  37.410  1.00  0.00            
ATOM   2186  H9  ccc    56     100.960  69.660  37.420  1.00  0.00            
ATOM   2187  H10 ccc    56     100.060  70.550  38.370  1.00  0.00            
ATOM   2188  H11 ccc    56      99.730  70.510  36.660  1.00  0.00            
ATOM   2189  N1  ccc    57     100.770  82.650  38.110  1.00  0.00            
ATOM   2190  H4  ccc    57     100.050  82.000  37.810  1.00  0.00            
ATOM   2191  C3  ccc    57     100.500  84.120  38.030  1.00  0.00            
ATOM   2192  C4  ccc    57      99.280  84.550  37.220  1.00  0.00            
ATOM   2193  H5  ccc    57     101.420  84.540  37.590  1.00  0.00            
ATOM   2194  H6  ccc    57     100.540  84.550  39.040  1.00  0.00            
ATOM   2195  H7  ccc    57      99.400  84.140  36.210  1.00  0.00            
ATOM   2196  H8  ccc    57      98.380  84.070  37.590  1.00  0.00            
ATOM   2197  N2  ccc    57      98.960  86.060  37.150  1.00  0.00            
ATOM   2198  H9  ccc    57      98.340  86.190  36.330  1.00  0.00            
ATOM   2199  H10 ccc    57      98.450  86.430  37.970  1.00  0.00            
ATOM   2200  H11 ccc    57      99.850  86.580  37.050  1.00  0.00            
ATOM   2201  N1  ccc    58     108.210  90.460  26.580  1.00  0.00            
ATOM   2202  H4  ccc    58     108.310  89.740  25.870  1.00  0.00            
ATOM   2203  C3  ccc    58     108.050  91.860  26.190  1.00  0.00            
ATOM   2204  C4  ccc    58     109.330  92.560  25.690  1.00  0.00            
ATOM   2205  H5  ccc    58     107.590  92.470  26.970  1.00  0.00            
ATOM   2206  H6  ccc    58     107.390  91.800  25.310  1.00  0.00            
ATOM   2207  H7  ccc    58     109.760  92.060  24.810  1.00  0.00            
ATOM   2208  H8  ccc    58     109.170  93.570  25.350  1.00  0.00            
ATOM   2209  N2  ccc    58     110.380  92.820  26.750  1.00  0.00            
ATOM   2210  H9  ccc    58     111.050  93.580  26.560  1.00  0.00            
ATOM   2211  H10 ccc    58     109.950  93.060  27.650  1.00  0.00            
ATOM   2212  H11 ccc    58     110.900  91.940  26.770  1.00  0.00            
ATOM   2213  N1  ccc    59     111.300  83.940  27.260  1.00  0.00            
ATOM   2214  H4  ccc    59     110.370  84.250  26.990  1.00  0.00            
ATOM   2215  C3  ccc    59     111.930  83.050  26.250  1.00  0.00            
ATOM   2216  C4  ccc    59     110.920  82.040  25.750  1.00  0.00            
ATOM   2217  H5  ccc    59     112.820  82.540  26.620  1.00  0.00            
ATOM   2218  H6  ccc    59     112.190  83.650  25.360  1.00  0.00            
ATOM   2219  H7  ccc    59     110.050  82.580  25.380  1.00  0.00            
ATOM   2220  H8  ccc    59     111.350  81.470  24.930  1.00  0.00            
ATOM   2221  N2  ccc    59     110.420  81.050  26.790  1.00  0.00            
ATOM   2222  H9  ccc    59     109.770  80.370  26.350  1.00  0.00            
ATOM   2223  H10 ccc    59     111.260  80.660  27.250  1.00  0.00            
ATOM   2224  H11 ccc    59     109.960  81.500  27.590  1.00  0.00            
ATOM   2225  N1  ccc    60     107.880  98.230  40.650  1.00  0.00            
ATOM   2226  H4  ccc    60     108.290  98.790  39.920  1.00  0.00            
ATOM   2227  C3  ccc    60     107.300  98.830  41.890  1.00  0.00            
ATOM   2228  C4  ccc    60     107.780 100.290  42.270  1.00  0.00            
ATOM   2229  H5  ccc    60     107.590  98.180  42.720  1.00  0.00            
ATOM   2230  H6  ccc    60     106.200  98.830  41.800  1.00  0.00            
ATOM   2231  H7  ccc    60     107.260 100.650  43.160  1.00  0.00            
ATOM   2232  H8  ccc    60     108.860 100.170  42.330  1.00  0.00            
ATOM   2233  N2  ccc    60     107.580 101.450  41.260  1.00  0.00            
ATOM   2234  H9  ccc    60     107.970 101.170  40.350  1.00  0.00            
ATOM   2235  H10 ccc    60     106.620 101.800  41.180  1.00  0.00            
ATOM   2236  H11 ccc    60     108.100 102.280  41.580  1.00  0.00            
ATOM   2237  N1  ccc    61     107.200  96.410  33.410  1.00  0.00            
ATOM   2238  H4  ccc    61     107.830  97.040  33.900  1.00  0.00            
ATOM   2239  C3  ccc    61     106.610  96.880  32.110  1.00  0.00            
ATOM   2240  C4  ccc    61     106.830  95.890  30.930  1.00  0.00            
ATOM   2241  H5  ccc    61     107.010  97.870  31.860  1.00  0.00            
ATOM   2242  H6  ccc    61     105.540  96.820  32.340  1.00  0.00            
ATOM   2243  H7  ccc    61     106.420  94.900  31.090  1.00  0.00            
ATOM   2244  H8  ccc    61     106.330  96.160  30.000  1.00  0.00            
ATOM   2245  N2  ccc    61     108.260  95.570  30.590  1.00  0.00            
ATOM   2246  H9  ccc    61     108.750  96.390  30.240  1.00  0.00            
ATOM   2247  H10 ccc    61     108.800  95.290  31.420  1.00  0.00            
ATOM   2248  H11 ccc    61     108.250  94.920  29.800  1.00  0.00            
ATOM   2249  I   LIG    62      60.630  29.260  18.910  1.00  0.00            
ATOM   2250  I1  LIG    62      56.500  30.250  20.820  1.00  0.00            
ATOM   2251  I2  LIG    62      65.660  28.890  22.300  1.00  0.00            
ATOM   2252  I3  LIG    62      55.930  31.220  26.820  1.00  0.00            
ATOM   2253  CL  LIG    62      60.740  27.490  25.990  1.00  0.00            
ATOM   2254  CL1 LIG    62      62.860  33.050  27.970  1.00  0.00            
ATOM   2255  CL2 LIG    62      62.000  27.750  28.860  1.00  0.00            
ATOM   2256  CL3 LIG    62      63.070  30.540  29.870  1.00  0.00            
ATOM   2257  O   LIG    62      59.520  29.870  21.780  1.00  0.00            
ATOM   2258  O1  LIG    62      63.690  28.860  19.740  1.00  0.00            
ATOM   2259  O2  LIG    62      55.290  30.870  23.700  1.00  0.00            
ATOM   2260  O3  LIG    62      62.730  32.700  24.520  1.00  0.00            
ATOM   2261  O4  LIG    62      60.670  33.330  25.260  1.00  0.00            
ATOM   2262  C   LIG    62      60.660  30.060  24.390  1.00  0.00            
ATOM   2263  C1  LIG    62      61.490  29.740  23.190  1.00  0.00            
ATOM   2264  C2  LIG    62      59.330  30.260  24.210  1.00  0.00            
ATOM   2265  C3  LIG    62      61.250  30.140  25.730  1.00  0.00            
ATOM   2266  C4  LIG    62      60.860  29.660  21.950  1.00  0.00            
ATOM   2267  C5  LIG    62      58.720  30.160  22.880  1.00  0.00            
ATOM   2268  C6  LIG    62      62.870  29.510  23.260  1.00  0.00            
ATOM   2269  H   LIG    62      63.370  29.560  24.210  1.00  0.00            
ATOM   2270  C7  LIG    62      61.720  31.380  26.170  1.00  0.00            
ATOM   2271  C8  LIG    62      58.440  30.570  25.350  1.00  0.00            
ATOM   2272  C9  LIG    62      61.600  29.360  20.790  1.00  0.00            
ATOM   2273  C10 LIG    62      61.340  29.030  26.560  1.00  0.00            
ATOM   2274  C11 LIG    62      57.390  30.360  22.690  1.00  0.00            
ATOM   2275  C12 LIG    62      63.600  29.210  22.110  1.00  0.00            
ATOM   2276  C13 LIG    62      62.960  29.140  20.870  1.00  0.00            
ATOM   2277  C14 LIG    62      57.130  30.780  25.200  1.00  0.00            
ATOM   2278  C15 LIG    62      62.280  31.500  27.450  1.00  0.00            
ATOM   2279  C16 LIG    62      56.490  30.680  23.850  1.00  0.00            
ATOM   2280  C17 LIG    62      61.900  29.150  27.830  1.00  0.00            
ATOM   2281  C18 LIG    62      62.370  30.380  28.280  1.00  0.00            
ATOM   2282  C19 LIG    62      61.630  32.560  25.300  1.00  0.00            
ATOM   2283  H1  LIG    62      58.870  30.650  26.340  1.00  0.00            
ATOM   2284  I   LIG    63      79.070  25.980  33.270  1.00  0.00            
ATOM   2285  I1  LIG    63      80.860  27.420  29.220  1.00  0.00            
ATOM   2286  I2  LIG    63      73.900  22.790  33.470  1.00  0.00            
ATOM   2287  I3  LIG    63      78.110  26.170  23.920  1.00  0.00            
ATOM   2288  CL  LIG    63      76.600  21.730  27.880  1.00  0.00            
ATOM   2289  CL1 LIG    63      71.480  25.150  26.700  1.00  0.00            
ATOM   2290  CL2 LIG    63      74.230  20.460  26.250  1.00  0.00            
ATOM   2291  CL3 LIG    63      71.650  22.180  25.650  1.00  0.00            
ATOM   2292  O   LIG    63      78.320  25.770  30.230  1.00  0.00            
ATOM   2293  O1  LIG    63      76.570  24.350  34.410  1.00  0.00            
ATOM   2294  O2  LIG    63      80.170  27.260  26.120  1.00  0.00            
ATOM   2295  O3  LIG    63      73.320  26.190  29.460  1.00  0.00            
ATOM   2296  O4  LIG    63      74.230  27.110  27.590  1.00  0.00            
ATOM   2297  C   LIG    63      76.180  24.590  28.760  1.00  0.00            
ATOM   2298  C1  LIG    63      76.250  24.510  30.240  1.00  0.00            
ATOM   2299  C2  LIG    63      77.170  25.250  28.100  1.00  0.00            
ATOM   2300  C3  LIG    63      75.090  23.970  28.000  1.00  0.00            
ATOM   2301  C4  LIG    63      77.330  25.110  30.900  1.00  0.00            
ATOM   2302  C5  LIG    63      78.290  25.870  28.850  1.00  0.00            
ATOM   2303  C6  LIG    63      75.290  23.850  31.010  1.00  0.00            
ATOM   2304  H   LIG    63      74.450  23.370  30.520  1.00  0.00            
ATOM   2305  C7  LIG    63      73.940  24.740  27.740  1.00  0.00            
ATOM   2306  C8  LIG    63      77.180  25.380  26.640  1.00  0.00            
ATOM   2307  C9  LIG    63      77.440  25.060  32.290  1.00  0.00            
ATOM   2308  C10 LIG    63      75.170  22.660  27.540  1.00  0.00            
ATOM   2309  C11 LIG    63      79.280  26.530  28.210  1.00  0.00            
ATOM   2310  C12 LIG    63      75.390  23.790  32.400  1.00  0.00            
ATOM   2311  C13 LIG    63      76.480  24.400  33.040  1.00  0.00            
ATOM   2312  C14 LIG    63      78.140  26.030  25.970  1.00  0.00            
ATOM   2313  C15 LIG    63      72.890  24.180  27.010  1.00  0.00            
ATOM   2314  C16 LIG    63      79.280  26.660  26.710  1.00  0.00            
ATOM   2315  C17 LIG    63      74.120  22.110  26.820  1.00  0.00            
ATOM   2316  C18 LIG    63      72.970  22.860  26.550  1.00  0.00            
ATOM   2317  C19 LIG    63      73.860  26.120  28.220  1.00  0.00            
ATOM   2318  H1  LIG    63      76.370  24.930  26.070  1.00  0.00            
ATOM   2319  I   LIG    64     100.360  81.240  68.600  1.00  0.00            
ATOM   2320  I1  LIG    64     101.510  82.900  64.410  1.00  0.00            
ATOM   2321  I2  LIG    64      94.770  79.140  69.730  1.00  0.00            
ATOM   2322  I3  LIG    64      97.470  83.050  59.840  1.00  0.00            
ATOM   2323  CL  LIG    64      95.890  78.440  63.570  1.00  0.00            
ATOM   2324  CL1 LIG    64      91.550  82.940  64.030  1.00  0.00            
ATOM   2325  CL2 LIG    64      92.990  77.930  62.440  1.00  0.00            
ATOM   2326  CL3 LIG    64      90.800  80.190  62.670  1.00  0.00            
ATOM   2327  O   LIG    64      98.940  81.650  65.840  1.00  0.00            
ATOM   2328  O1  LIG    64      97.860  79.980  70.150  1.00  0.00            
ATOM   2329  O2  LIG    64     100.150  83.350  61.570  1.00  0.00            
ATOM   2330  O3  LIG    64      94.120  83.170  66.360  1.00  0.00            
ATOM   2331  O4  LIG    64      94.800  84.160  64.420  1.00  0.00            
ATOM   2332  C   LIG    64      96.330  81.160  64.810  1.00  0.00            
ATOM   2333  C1  LIG    64      96.700  80.830  66.220  1.00  0.00            
ATOM   2334  C2  LIG    64      97.280  81.700  64.010  1.00  0.00            
ATOM   2335  C3  LIG    64      94.980  80.890  64.290  1.00  0.00            
ATOM   2336  C4  LIG    64      97.990  81.100  66.650  1.00  0.00            
ATOM   2337  C5  LIG    64      98.640  81.960  64.520  1.00  0.00            
ATOM   2338  C6  LIG    64      95.800  80.270  67.130  1.00  0.00            
ATOM   2339  H   LIG    64      94.780  80.050  66.810  1.00  0.00            
ATOM   2340  C7  LIG    64      94.020  81.900  64.390  1.00  0.00            
ATOM   2341  C8  LIG    64      97.000  82.050  62.610  1.00  0.00            
ATOM   2342  C9  LIG    64      98.390  80.810  67.970  1.00  0.00            
ATOM   2343  C10 LIG    64      94.670  79.680  63.680  1.00  0.00            
ATOM   2344  C11 LIG    64      99.590  82.510  63.730  1.00  0.00            
ATOM   2345  C12 LIG    64      96.180  79.980  68.440  1.00  0.00            
ATOM   2346  C13 LIG    64      97.490  80.260  68.860  1.00  0.00            
ATOM   2347  C14 LIG    64      97.920  82.590  61.800  1.00  0.00            
ATOM   2348  C15 LIG    64      92.730  81.680  63.890  1.00  0.00            
ATOM   2349  C16 LIG    64      99.300  82.860  62.300  1.00  0.00            
ATOM   2350  C17 LIG    64      93.380  79.460  63.200  1.00  0.00            
ATOM   2351  C18 LIG    64      92.410  80.450  63.290  1.00  0.00            
ATOM   2352  C19 LIG    64      94.360  83.180  65.020  1.00  0.00            
ATOM   2353  H1  LIG    64      96.010  81.860  62.210  1.00  0.00            
ATOM   2354  I   LIG    65      22.100  59.050  51.850  1.00  0.00            
ATOM   2355  I1  LIG    65      19.880  63.050  50.980  1.00  0.00            
ATOM   2356  I2  LIG    65      24.360  55.670  47.330  1.00  0.00            
ATOM   2357  I3  LIG    65      19.130  65.100  45.280  1.00  0.00            
ATOM   2358  CL  LIG    65      24.220  61.650  45.370  1.00  0.00            
ATOM   2359  CL1 LIG    65      19.840  58.640  42.030  1.00  0.00            
ATOM   2360  CL2 LIG    65      24.590  61.320  42.260  1.00  0.00            
ATOM   2361  CL3 LIG    65      22.390  59.810  40.580  1.00  0.00            
ATOM   2362  O   LIG    65      21.320  60.740  49.320  1.00  0.00            
ATOM   2363  O1  LIG    65      23.570  56.670  50.300  1.00  0.00            
ATOM   2364  O2  LIG    65      19.050  64.820  48.470  1.00  0.00            
ATOM   2365  O3  LIG    65      19.920  57.810  45.410  1.00  0.00            
ATOM   2366  O4  LIG    65      18.670  59.700  45.160  1.00  0.00            
ATOM   2367  C   LIG    65      21.690  60.450  46.510  1.00  0.00            
ATOM   2368  C1  LIG    65      22.200  59.440  47.470  1.00  0.00            
ATOM   2369  C2  LIG    65      21.040  61.530  47.000  1.00  0.00            
ATOM   2370  C3  LIG    65      21.890  60.300  45.060  1.00  0.00            
ATOM   2371  C4  LIG    65      21.980  59.640  48.830  1.00  0.00            
ATOM   2372  C5  LIG    65      20.840  61.700  48.450  1.00  0.00            
ATOM   2373  C6  LIG    65      22.890  58.290  47.080  1.00  0.00            
ATOM   2374  H   LIG    65      23.070  58.110  46.030  1.00  0.00            
ATOM   2375  C7  LIG    65      20.910  59.630  44.320  1.00  0.00            
ATOM   2376  C8  LIG    65      20.500  62.580  46.110  1.00  0.00            
ATOM   2377  C9  LIG    65      22.440  58.720  49.790  1.00  0.00            
ATOM   2378  C10 LIG    65      23.020  60.830  44.430  1.00  0.00            
ATOM   2379  C11 LIG    65      20.190  62.780  48.950  1.00  0.00            
ATOM   2380  C12 LIG    65      23.350  57.360  48.020  1.00  0.00            
ATOM   2381  C13 LIG    65      23.120  57.580  49.380  1.00  0.00            
ATOM   2382  C14 LIG    65      19.860  63.660  46.570  1.00  0.00            
ATOM   2383  C15 LIG    65      21.070  59.490  42.930  1.00  0.00            
ATOM   2384  C16 LIG    65      19.650  63.840  48.040  1.00  0.00            
ATOM   2385  C17 LIG    65      23.170  60.670  43.050  1.00  0.00            
ATOM   2386  C18 LIG    65      22.210  60.000  42.300  1.00  0.00            
ATOM   2387  C19 LIG    65      19.730  59.090  44.990  1.00  0.00            
ATOM   2388  H1  LIG    65      20.640  62.480  45.040  1.00  0.00            
ATOM   2389  I   LIG    66      64.040   0.350  12.230  1.00  0.00            
ATOM   2390  I1  LIG    66      68.650   0.400  12.880  1.00  0.00            
ATOM   2391  I2  LIG    66      60.220   1.940  16.690  1.00  0.00            
ATOM   2392  I3  LIG    66      71.080   2.060  18.220  1.00  0.00            
ATOM   2393  CL  LIG    66      65.680   4.920  17.670  1.00  0.00            
ATOM   2394  CL1 LIG    66      65.210   0.650  22.240  1.00  0.00            
ATOM   2395  CL2 LIG    66      65.370   5.860  20.660  1.00  0.00            
ATOM   2396  CL3 LIG    66      65.130   3.720  22.960  1.00  0.00            
ATOM   2397  O   LIG    66      66.010   1.050  14.560  1.00  0.00            
ATOM   2398  O1  LIG    66      61.330   0.960  13.810  1.00  0.00            
ATOM   2399  O2  LIG    66      70.720   1.090  15.190  1.00  0.00            
ATOM   2400  O3  LIG    66      64.270  -0.480  19.080  1.00  0.00            
ATOM   2401  O4  LIG    66      66.530  -0.670  19.280  1.00  0.00            
ATOM   2402  C   LIG    66      65.730   1.930  17.260  1.00  0.00            
ATOM   2403  C1  LIG    66      64.550   1.690  16.380  1.00  0.00            
ATOM   2404  C2  LIG    66      66.970   1.720  16.740  1.00  0.00            
ATOM   2405  C3  LIG    66      65.580   2.400  18.650  1.00  0.00            
ATOM   2406  C4  LIG    66      64.760   1.260  15.080  1.00  0.00            
ATOM   2407  C5  LIG    66      67.140   1.270  15.350  1.00  0.00            
ATOM   2408  C6  LIG    66      63.230   1.880  16.810  1.00  0.00            
ATOM   2409  H   LIG    66      63.040   2.210  17.820  1.00  0.00            
ATOM   2410  C7  LIG    66      65.470   1.440  19.660  1.00  0.00            
ATOM   2411  C8  LIG    66      68.180   1.940  17.540  1.00  0.00            
ATOM   2412  C9  LIG    66      63.690   1.010  14.210  1.00  0.00            
ATOM   2413  C10 LIG    66      65.550   3.760  18.960  1.00  0.00            
ATOM   2414  C11 LIG    66      68.370   1.050  14.830  1.00  0.00            
ATOM   2415  C12 LIG    66      62.150   1.640  15.960  1.00  0.00            
ATOM   2416  C13 LIG    66      62.390   1.200  14.650  1.00  0.00            
ATOM   2417  C14 LIG    66      69.410   1.740  17.060  1.00  0.00            
ATOM   2418  C15 LIG    66      65.340   1.860  20.990  1.00  0.00            
ATOM   2419  C16 LIG    66      69.600   1.280  15.650  1.00  0.00            
ATOM   2420  C17 LIG    66      65.400   4.160  20.280  1.00  0.00            
ATOM   2421  C18 LIG    66      65.300   3.220  21.300  1.00  0.00            
ATOM   2422  C19 LIG    66      65.510   0.010  19.330  1.00  0.00            
ATOM   2423  H1  LIG    66      68.080   2.280  18.570  1.00  0.00            
ATOM   2424  I   LIG    67      51.150   4.470  54.950  1.00  0.00            
ATOM   2425  I1  LIG    67      46.550   5.020  54.450  1.00  0.00            
ATOM   2426  I2  LIG    67      54.920   5.150  50.230  1.00  0.00            
ATOM   2427  I3  LIG    67      44.090   6.440  49.040  1.00  0.00            
ATOM   2428  CL  LIG    67      49.820   8.660  49.130  1.00  0.00            
ATOM   2429  CL1 LIG    67      49.580   3.940  45.010  1.00  0.00            
ATOM   2430  CL2 LIG    67      50.100   9.270  46.050  1.00  0.00            
ATOM   2431  CL3 LIG    67      49.980   6.900  43.970  1.00  0.00            
ATOM   2432  O   LIG    67      49.160   5.170  52.620  1.00  0.00            
ATOM   2433  O1  LIG    67      53.830   4.590  53.220  1.00  0.00            
ATOM   2434  O2  LIG    67      44.470   5.730  52.150  1.00  0.00            
ATOM   2435  O3  LIG    67      50.520   3.010  48.230  1.00  0.00            
ATOM   2436  O4  LIG    67      48.240   3.080  48.120  1.00  0.00            
ATOM   2437  C   LIG    67      49.430   5.750  49.840  1.00  0.00            
ATOM   2438  C1  LIG    67      50.610   5.460  50.700  1.00  0.00            
ATOM   2439  C2  LIG    67      48.200   5.750  50.420  1.00  0.00            
ATOM   2440  C3  LIG    67      49.580   6.060  48.410  1.00  0.00            
ATOM   2441  C4  LIG    67      50.410   5.180  52.050  1.00  0.00            
ATOM   2442  C5  LIG    67      48.040   5.450  51.850  1.00  0.00            
ATOM   2443  C6  LIG    67      51.920   5.440  50.210  1.00  0.00            
ATOM   2444  H   LIG    67      52.110   5.650  49.170  1.00  0.00            
ATOM   2445  C7  LIG    67      49.520   5.010  47.490  1.00  0.00            
ATOM   2446  C8  LIG    67      46.990   6.030  49.640  1.00  0.00            
ATOM   2447  C9  LIG    67      51.480   4.890  52.900  1.00  0.00            
ATOM   2448  C10 LIG    67      49.750   7.370  47.960  1.00  0.00            
ATOM   2449  C11 LIG    67      46.820   5.440  52.430  1.00  0.00            
ATOM   2450  C12 LIG    67      53.000   5.160  51.050  1.00  0.00            
ATOM   2451  C13 LIG    67      52.780   4.880  52.400  1.00  0.00            
ATOM   2452  C14 LIG    67      45.760   6.030  50.180  1.00  0.00            
ATOM   2453  C15 LIG    67      49.650   5.270  46.130  1.00  0.00            
ATOM   2454  C16 LIG    67      45.580   5.730  51.640  1.00  0.00            
ATOM   2455  C17 LIG    67      49.880   7.630  46.600  1.00  0.00            
ATOM   2456  C18 LIG    67      49.830   6.580  45.680  1.00  0.00            
ATOM   2457  C19 LIG    67      49.340   3.630  47.970  1.00  0.00            
ATOM   2458  H1  LIG    67      47.080   6.260  48.580  1.00  0.00            
ATOM   2459  I   LIG    68      42.420  65.920  82.440  1.00  0.00            
ATOM   2460  I1  LIG    68      44.940  62.010  82.210  1.00  0.00            
ATOM   2461  I2  LIG    68      38.510  67.420  78.030  1.00  0.00            
ATOM   2462  I3  LIG    68      44.440  58.200  77.470  1.00  0.00            
ATOM   2463  CL  LIG    68      39.080  61.140  78.060  1.00  0.00            
ATOM   2464  CL1 LIG    68      41.860  63.100  72.780  1.00  0.00            
ATOM   2465  CL2 LIG    68      37.840  60.370  75.270  1.00  0.00            
ATOM   2466  CL3 LIG    68      39.230  61.350  72.610  1.00  0.00            
ATOM   2467  O   LIG    68      42.750  63.530  80.450  1.00  0.00            
ATOM   2468  O1  LIG    68      40.230  67.530  80.770  1.00  0.00            
ATOM   2469  O2  LIG    68      45.330  59.550  80.240  1.00  0.00            
ATOM   2470  O3  LIG    68      42.560  65.020  75.590  1.00  0.00            
ATOM   2471  O4  LIG    68      43.980  63.250  75.560  1.00  0.00            
ATOM   2472  C   LIG    68      41.590  62.820  77.940  1.00  0.00            
ATOM   2473  C1  LIG    68      41.210  64.060  78.650  1.00  0.00            
ATOM   2474  C2  LIG    68      42.520  62.010  78.510  1.00  0.00            
ATOM   2475  C3  LIG    68      40.990  62.450  76.640  1.00  0.00            
ATOM   2476  C4  LIG    68      41.810  64.350  79.870  1.00  0.00            
ATOM   2477  C5  LIG    68      43.130  62.350  79.810  1.00  0.00            
ATOM   2478  C6  LIG    68      40.260  64.960  78.150  1.00  0.00            
ATOM   2479  H   LIG    68      39.780  64.760  77.200  1.00  0.00            
ATOM   2480  C7  LIG    68      41.610  62.890  75.470  1.00  0.00            
ATOM   2481  C8  LIG    68      42.950  60.750  77.870  1.00  0.00            
ATOM   2482  C9  LIG    68      41.480  65.510  80.590  1.00  0.00            
ATOM   2483  C10 LIG    68      39.840  61.670  76.580  1.00  0.00            
ATOM   2484  C11 LIG    68      44.050  61.550  80.390  1.00  0.00            
ATOM   2485  C12 LIG    68      39.930  66.120  78.860  1.00  0.00            
ATOM   2486  C13 LIG    68      40.550  66.390  80.080  1.00  0.00            
ATOM   2487  C14 LIG    68      43.870  59.940  78.410  1.00  0.00            
ATOM   2488  C15 LIG    68      41.060  62.540  74.230  1.00  0.00            
ATOM   2489  C16 LIG    68      44.490  60.280  79.730  1.00  0.00            
ATOM   2490  C17 LIG    68      39.290  61.340  75.340  1.00  0.00            
ATOM   2491  C18 LIG    68      39.900  61.770  74.170  1.00  0.00            
ATOM   2492  C19 LIG    68      42.830  63.700  75.540  1.00  0.00            
ATOM   2493  H1  LIG    68      42.520  60.470  76.910  1.00  0.00            
ATOM   2494  I   LIG    69      72.950  31.100  56.630  1.00  0.00            
ATOM   2495  I1  LIG    69      76.950  33.480  56.900  1.00  0.00            
ATOM   2496  I2  LIG    69      68.160  33.320  53.620  1.00  0.00            
ATOM   2497  I3  LIG    69      77.570  38.940  54.230  1.00  0.00            
ATOM   2498  CL  LIG    69      73.360  35.790  51.060  1.00  0.00            
ATOM   2499  CL1 LIG    69      70.490  40.520  54.010  1.00  0.00            
ATOM   2500  CL2 LIG    69      72.180  38.190  49.380  1.00  0.00            
ATOM   2501  CL3 LIG    69      70.740  40.560  50.870  1.00  0.00            
ATOM   2502  O   LIG    69      74.050  33.850  55.590  1.00  0.00            
ATOM   2503  O1  LIG    69      70.020  31.350  55.380  1.00  0.00            
ATOM   2504  O2  LIG    69      78.140  36.250  55.880  1.00  0.00            
ATOM   2505  O3  LIG    69      70.550  37.520  55.780  1.00  0.00            
ATOM   2506  O4  LIG    69      72.510  38.620  56.140  1.00  0.00            
ATOM   2507  C   LIG    69      72.990  36.000  54.050  1.00  0.00            
ATOM   2508  C1  LIG    69      72.180  34.790  54.380  1.00  0.00            
ATOM   2509  C2  LIG    69      74.270  36.060  54.500  1.00  0.00            
ATOM   2510  C3  LIG    69      72.440  37.100  53.240  1.00  0.00            
ATOM   2511  C4  LIG    69      72.770  33.780  55.130  1.00  0.00            
ATOM   2512  C5  LIG    69      74.840  34.960  55.300  1.00  0.00            
ATOM   2513  C6  LIG    69      70.860  34.630  53.950  1.00  0.00            
ATOM   2514  H   LIG    69      70.390  35.400  53.360  1.00  0.00            
ATOM   2515  C7  LIG    69      71.800  38.150  53.900  1.00  0.00            
ATOM   2516  C8  LIG    69      75.140  37.210  54.220  1.00  0.00            
ATOM   2517  C9  LIG    69      72.050  32.630  55.470  1.00  0.00            
ATOM   2518  C10 LIG    69      72.560  37.110  51.850  1.00  0.00            
ATOM   2519  C11 LIG    69      76.110  35.010  55.760  1.00  0.00            
ATOM   2520  C12 LIG    69      70.140  33.480  54.290  1.00  0.00            
ATOM   2521  C13 LIG    69      70.740  32.470  55.050  1.00  0.00            
ATOM   2522  C14 LIG    69      76.400  37.300  54.660  1.00  0.00            
ATOM   2523  C15 LIG    69      71.280  39.220  53.160  1.00  0.00            
ATOM   2524  C16 LIG    69      76.990  36.190  55.470  1.00  0.00            
ATOM   2525  C17 LIG    69      72.030  38.170  51.130  1.00  0.00            
ATOM   2526  C18 LIG    69      71.390  39.230  51.770  1.00  0.00            
ATOM   2527  C19 LIG    69      71.680  38.140  55.370  1.00  0.00            
ATOM   2528  H1  LIG    69      74.740  38.040  53.630  1.00  0.00            
ATOM   2529  I   LIG    70      85.220  30.080  68.320  1.00  0.00            
ATOM   2530  I1  LIG    70      82.600  33.410  70.240  1.00  0.00            
ATOM   2531  I2  LIG    70      83.550  27.350  63.150  1.00  0.00            
ATOM   2532  I3  LIG    70      77.360  35.210  67.660  1.00  0.00            
ATOM   2533  CL  LIG    70      81.020  33.110  63.190  1.00  0.00            
ATOM   2534  CL1 LIG    70      76.230  29.120  63.870  1.00  0.00            
ATOM   2535  CL2 LIG    70      78.850  32.880  60.920  1.00  0.00            
ATOM   2536  CL3 LIG    70      76.440  30.870  61.260  1.00  0.00            
ATOM   2537  O   LIG    70      82.510  31.520  67.670  1.00  0.00            
ATOM   2538  O1  LIG    70      85.250  28.130  65.790  1.00  0.00            
ATOM   2539  O2  LIG    70      79.860  34.930  69.650  1.00  0.00            
ATOM   2540  O3  LIG    70      79.050  28.340  65.750  1.00  0.00            
ATOM   2541  O4  LIG    70      77.810  29.860  66.900  1.00  0.00            
ATOM   2542  C   LIG    70      80.570  31.330  65.590  1.00  0.00            
ATOM   2543  C1  LIG    70      81.790  30.470  65.610  1.00  0.00            
ATOM   2544  C2  LIG    70      80.400  32.220  66.600  1.00  0.00            
ATOM   2545  C3  LIG    70      79.580  31.230  64.510  1.00  0.00            
ATOM   2546  C4  LIG    70      82.690  30.620  66.650  1.00  0.00            
ATOM   2547  C5  LIG    70      81.390  32.340  67.680  1.00  0.00            
ATOM   2548  C6  LIG    70      82.070  29.520  64.620  1.00  0.00            
ATOM   2549  H   LIG    70      81.380  29.390  63.790  1.00  0.00            
ATOM   2550  C7  LIG    70      78.510  30.340  64.660  1.00  0.00            
ATOM   2551  C8  LIG    70      79.220  33.100  66.650  1.00  0.00            
ATOM   2552  C9  LIG    70      83.860  29.840  66.720  1.00  0.00            
ATOM   2553  C10 LIG    70      79.680  32.010  63.360  1.00  0.00            
ATOM   2554  C11 LIG    70      81.220  33.220  68.690  1.00  0.00            
ATOM   2555  C12 LIG    70      83.230  28.740  64.670  1.00  0.00            
ATOM   2556  C13 LIG    70      84.120  28.900  65.730  1.00  0.00            
ATOM   2557  C14 LIG    70      79.030  33.990  67.640  1.00  0.00            
ATOM   2558  C15 LIG    70      77.540  30.240  63.660  1.00  0.00            
ATOM   2559  C16 LIG    70      80.030  34.120  68.740  1.00  0.00            
ATOM   2560  C17 LIG    70      78.720  31.900  62.360  1.00  0.00            
ATOM   2561  C18 LIG    70      77.650  31.010  62.500  1.00  0.00            
ATOM   2562  C19 LIG    70      78.410  29.530  65.880  1.00  0.00            
ATOM   2563  H1  LIG    70      78.480  33.040  65.860  1.00  0.00            
ATOM   2564  I   LIG    71      73.220  35.020  24.780  1.00  0.00            
ATOM   2565  I1  LIG    71      73.490  30.610  26.240  1.00  0.00            
ATOM   2566  I2  LIG    71      73.030  36.360  18.850  1.00  0.00            
ATOM   2567  I3  LIG    71      73.640  25.960  22.290  1.00  0.00            
ATOM   2568  CL  LIG    71      70.630  30.590  19.600  1.00  0.00            
ATOM   2569  CL1 LIG    71      76.110  29.800  16.650  1.00  0.00            
ATOM   2570  CL2 LIG    71      70.670  29.480  16.650  1.00  0.00            
ATOM   2571  CL3 LIG    71      73.420  29.090  15.160  1.00  0.00            
ATOM   2572  O   LIG    71      73.340  32.180  23.460  1.00  0.00            
ATOM   2573  O1  LIG    71      73.080  36.700  22.060  1.00  0.00            
ATOM   2574  O2  LIG    71      73.610  27.690  24.990  1.00  0.00            
ATOM   2575  O3  LIG    71      76.170  32.120  19.240  1.00  0.00            
ATOM   2576  O4  LIG    71      76.470  30.040  20.120  1.00  0.00            
ATOM   2577  C   LIG    71      73.340  31.180  20.790  1.00  0.00            
ATOM   2578  C1  LIG    71      73.270  32.640  21.090  1.00  0.00            
ATOM   2579  C2  LIG    71      73.410  30.320  21.830  1.00  0.00            
ATOM   2580  C3  LIG    71      73.330  30.670  19.410  1.00  0.00            
ATOM   2581  C4  LIG    71      73.280  33.050  22.420  1.00  0.00            
ATOM   2582  C5  LIG    71      73.410  30.810  23.220  1.00  0.00            
ATOM   2583  C6  LIG    71      73.200  33.620  20.090  1.00  0.00            
ATOM   2584  H   LIG    71      73.190  33.320  19.050  1.00  0.00            
ATOM   2585  C7  LIG    71      74.550  30.500  18.750  1.00  0.00            
ATOM   2586  C8  LIG    71      73.480  28.860  21.630  1.00  0.00            
ATOM   2587  C9  LIG    71      73.210  34.410  22.750  1.00  0.00            
ATOM   2588  C10 LIG    71      72.140  30.360  18.760  1.00  0.00            
ATOM   2589  C11 LIG    71      73.470  29.950  24.270  1.00  0.00            
ATOM   2590  C12 LIG    71      73.130  34.970  20.410  1.00  0.00            
ATOM   2591  C13 LIG    71      73.140  35.370  21.750  1.00  0.00            
ATOM   2592  C14 LIG    71      73.550  27.990  22.640  1.00  0.00            
ATOM   2593  C15 LIG    71      74.570  30.010  17.440  1.00  0.00            
ATOM   2594  C16 LIG    71      73.550  28.470  24.060  1.00  0.00            
ATOM   2595  C17 LIG    71      72.170  29.880  17.460  1.00  0.00            
ATOM   2596  C18 LIG    71      73.380  29.700  16.790  1.00  0.00            
ATOM   2597  C19 LIG    71      75.810  30.830  19.440  1.00  0.00            
ATOM   2598  H1  LIG    71      73.480  28.470  20.610  1.00  0.00            
ATOM   2599  I   LIG    72      99.290  87.310  59.630  1.00  0.00            
ATOM   2600  I1  LIG    72      98.880  91.900  58.990  1.00  0.00            
ATOM   2601  I2  LIG    72     100.060  83.540  54.920  1.00  0.00            
ATOM   2602  I3  LIG    72      99.100  94.360  53.410  1.00  0.00            
ATOM   2603  CL  LIG    72     102.370  89.170  53.280  1.00  0.00            
ATOM   2604  CL1 LIG    72      97.200  88.340  49.820  1.00  0.00            
ATOM   2605  CL2 LIG    72     102.610  88.870  50.150  1.00  0.00            
ATOM   2606  CL3 LIG    72     100.020  88.460  48.410  1.00  0.00            
ATOM   2607  O   LIG    72      99.290  89.290  57.200  1.00  0.00            
ATOM   2608  O1  LIG    72      99.700  84.620  57.940  1.00  0.00            
ATOM   2609  O2  LIG    72      98.870  93.980  56.580  1.00  0.00            
ATOM   2610  O3  LIG    72      96.890  87.380  53.150  1.00  0.00            
ATOM   2611  O4  LIG    72      96.510  89.620  53.000  1.00  0.00            
ATOM   2612  C   LIG    72      99.550  89.020  54.370  1.00  0.00            
ATOM   2613  C1  LIG    72      99.600  87.850  55.280  1.00  0.00            
ATOM   2614  C2  LIG    72      99.380  90.250  54.920  1.00  0.00            
ATOM   2615  C3  LIG    72      99.700  88.880  52.910  1.00  0.00            
ATOM   2616  C4  LIG    72      99.460  88.050  56.650  1.00  0.00            
ATOM   2617  C5  LIG    72      99.250  90.420  56.380  1.00  0.00            
ATOM   2618  C6  LIG    72      99.770  86.540  54.820  1.00  0.00            
ATOM   2619  H   LIG    72      99.880  86.350  53.760  1.00  0.00            
ATOM   2620  C7  LIG    72      98.540  88.700  52.150  1.00  0.00            
ATOM   2621  C8  LIG    72      99.330  91.470  54.100  1.00  0.00            
ATOM   2622  C9  LIG    72      99.500  86.970  57.550  1.00  0.00            
ATOM   2623  C10 LIG    72     100.950  88.940  52.300  1.00  0.00            
ATOM   2624  C11 LIG    72      99.080  91.640  56.940  1.00  0.00            
ATOM   2625  C12 LIG    72      99.810  85.460  55.700  1.00  0.00            
ATOM   2626  C13 LIG    72      99.670  85.680  57.080  1.00  0.00            
ATOM   2627  C14 LIG    72      99.160  92.690  54.620  1.00  0.00            
ATOM   2628  C15 LIG    72      98.650  88.570  50.760  1.00  0.00            
ATOM   2629  C16 LIG    72      99.030  92.870  56.100  1.00  0.00            
ATOM   2630  C17 LIG    72     101.040  88.800  50.920  1.00  0.00            
ATOM   2631  C18 LIG    72      99.900  88.620  50.140  1.00  0.00            
ATOM   2632  C19 LIG    72      97.230  88.650  52.800  1.00  0.00            
ATOM   2633  H1  LIG    72      99.430  91.380  53.020  1.00  0.00            
ATOM   2634  I   LIG    73      23.660  11.200  21.020  1.00  0.00            
ATOM   2635  I1  LIG    73      23.870   6.550  20.860  1.00  0.00            
ATOM   2636  I2  LIG    73      22.740  14.120  26.270  1.00  0.00            
ATOM   2637  I3  LIG    73      23.250   3.170  25.910  1.00  0.00            
ATOM   2638  CL  LIG    73      25.510   8.620  27.590  1.00  0.00            
ATOM   2639  CL1 LIG    73      19.650   8.150  29.760  1.00  0.00            
ATOM   2640  CL2 LIG    73      25.010   8.370  30.690  1.00  0.00            
ATOM   2641  CL3 LIG    73      22.070   8.140  31.780  1.00  0.00            
ATOM   2642  O   LIG    73      23.450   8.820  23.060  1.00  0.00            
ATOM   2643  O1  LIG    73      23.240  13.560  23.130  1.00  0.00            
ATOM   2644  O2  LIG    73      23.670   4.080  22.860  1.00  0.00            
ATOM   2645  O3  LIG    73      19.930   9.660  26.630  1.00  0.00            
ATOM   2646  O4  LIG    73      19.890   7.400  26.350  1.00  0.00            
ATOM   2647  C   LIG    73      23.030   8.600  25.880  1.00  0.00            
ATOM   2648  C1  LIG    73      23.080   9.920  25.190  1.00  0.00            
ATOM   2649  C2  LIG    73      23.190   7.480  25.130  1.00  0.00            
ATOM   2650  C3  LIG    73      22.820   8.500  27.330  1.00  0.00            
ATOM   2651  C4  LIG    73      23.290   9.950  23.810  1.00  0.00            
ATOM   2652  C5  LIG    73      23.410   7.570  23.670  1.00  0.00            
ATOM   2653  C6  LIG    73      22.930  11.140  25.870  1.00  0.00            
ATOM   2654  H   LIG    73      22.770  11.140  26.940  1.00  0.00            
ATOM   2655  C7  LIG    73      21.510   8.390  27.810  1.00  0.00            
ATOM   2656  C8  LIG    73      23.150   6.140  25.730  1.00  0.00            
ATOM   2657  C9  LIG    73      23.340  11.170  23.120  1.00  0.00            
ATOM   2658  C10 LIG    73      23.890   8.490  28.220  1.00  0.00            
ATOM   2659  C11 LIG    73      23.570   6.460  22.920  1.00  0.00            
ATOM   2660  C12 LIG    73      22.980  12.360  25.180  1.00  0.00            
ATOM   2661  C13 LIG    73      23.190  12.370  23.800  1.00  0.00            
ATOM   2662  C14 LIG    73      23.300   5.020  25.010  1.00  0.00            
ATOM   2663  C15 LIG    73      21.290   8.280  29.190  1.00  0.00            
ATOM   2664  C16 LIG    73      23.530   5.100  23.530  1.00  0.00            
ATOM   2665  C17 LIG    73      23.660   8.380  29.580  1.00  0.00            
ATOM   2666  C18 LIG    73      22.360   8.280  30.070  1.00  0.00            
ATOM   2667  C19 LIG    73      20.380   8.400  26.870  1.00  0.00            
ATOM   2668  H1  LIG    73      22.990   6.050  26.800  1.00  0.00            
ATOM   2669  I   LIG    74      97.750 103.820  20.160  1.00  0.00            
ATOM   2670  I1  LIG    74      96.500 108.300  20.220  1.00  0.00            
ATOM   2671  I2  LIG    74      98.960 100.820  25.310  1.00  0.00            
ATOM   2672  I3  LIG    74      96.000 111.390  25.460  1.00  0.00            
ATOM   2673  CL  LIG    74      94.930 105.470  26.680  1.00  0.00            
ATOM   2674  CL1 LIG    74     100.390 107.090  29.320  1.00  0.00            
ATOM   2675  CL2 LIG    74      95.160 105.610  29.820  1.00  0.00            
ATOM   2676  CL3 LIG    74      97.900 106.430  31.150  1.00  0.00            
ATOM   2677  O   LIG    74      97.280 106.040  22.330  1.00  0.00            
ATOM   2678  O1  LIG    74      98.560 101.470  22.170  1.00  0.00            
ATOM   2679  O2  LIG    74      96.000 110.610  22.350  1.00  0.00            
ATOM   2680  O3  LIG    74     100.660 105.770  26.110  1.00  0.00            
ATOM   2681  O4  LIG    74     100.200 107.990  25.950  1.00  0.00            
ATOM   2682  C   LIG    74      97.460 106.150  25.170  1.00  0.00            
ATOM   2683  C1  LIG    74      97.750 104.910  24.420  1.00  0.00            
ATOM   2684  C2  LIG    74      97.100 107.260  24.470  1.00  0.00            
ATOM   2685  C3  LIG    74      97.540 106.210  26.640  1.00  0.00            
ATOM   2686  C4  LIG    74      97.650 104.920  23.030  1.00  0.00            
ATOM   2687  C5  LIG    74      97.000 107.220  23.000  1.00  0.00            
ATOM   2688  C6  LIG    74      98.130 103.710  25.040  1.00  0.00            
ATOM   2689  H   LIG    74      98.220 103.670  26.120  1.00  0.00            
ATOM   2690  C7  LIG    74      98.760 106.570  27.220  1.00  0.00            
ATOM   2691  C8  LIG    74      96.780 108.530  25.140  1.00  0.00            
ATOM   2692  C9  LIG    74      97.910 103.770  22.270  1.00  0.00            
ATOM   2693  C10 LIG    74      96.440 105.920  27.440  1.00  0.00            
ATOM   2694  C11 LIG    74      96.640 108.310  22.290  1.00  0.00            
ATOM   2695  C12 LIG    74      98.400 102.560  24.290  1.00  0.00            
ATOM   2696  C13 LIG    74      98.290 102.590  22.900  1.00  0.00            
ATOM   2697  C14 LIG    74      96.430 109.630  24.470  1.00  0.00            
ATOM   2698  C15 LIG    74      98.860 106.640  28.620  1.00  0.00            
ATOM   2699  C16 LIG    74      96.320 109.610  22.980  1.00  0.00            
ATOM   2700  C17 LIG    74      96.550 105.980  28.820  1.00  0.00            
ATOM   2701  C18 LIG    74      97.760 106.340  29.420  1.00  0.00            
ATOM   2702  C19 LIG    74      99.910 106.870  26.380  1.00  0.00            
ATOM   2703  H1  LIG    74      96.850 108.580  26.220  1.00  0.00            
ATOM   2704  I   LIG    75      59.770 108.850  56.650  1.00  0.00            
ATOM   2705  I1  LIG    75      59.880 106.400  52.690  1.00  0.00            
ATOM   2706  I2  LIG    75      58.470 106.190  61.950  1.00  0.00            
ATOM   2707  I3  LIG    75      58.750 100.410  52.630  1.00  0.00            
ATOM   2708  CL  LIG    75      60.990 101.820  58.170  1.00  0.00            
ATOM   2709  CL1 LIG    75      54.940 100.270  58.810  1.00  0.00            
ATOM   2710  CL2 LIG    75      60.210  99.150  59.660  1.00  0.00            
ATOM   2711  CL3 LIG    75      57.180  98.370  59.980  1.00  0.00            
ATOM   2712  O   LIG    75      59.330 105.870  55.780  1.00  0.00            
ATOM   2713  O1  LIG    75      59.230 108.440  59.770  1.00  0.00            
ATOM   2714  O2  LIG    75      59.450 103.400  51.730  1.00  0.00            
ATOM   2715  O3  LIG    75      55.530 103.670  58.350  1.00  0.00            
ATOM   2716  O4  LIG    75      55.470 102.660  56.310  1.00  0.00            
ATOM   2717  C   LIG    75      58.660 103.450  57.140  1.00  0.00            
ATOM   2718  C1  LIG    75      58.800 104.740  57.860  1.00  0.00            
ATOM   2719  C2  LIG    75      58.860 103.440  55.800  1.00  0.00            
ATOM   2720  C3  LIG    75      58.320 102.200  57.850  1.00  0.00            
ATOM   2721  C4  LIG    75      59.130 105.880  57.140  1.00  0.00            
ATOM   2722  C5  LIG    75      59.200 104.680  55.080  1.00  0.00            
ATOM   2723  C6  LIG    75      58.620 104.860  59.250  1.00  0.00            
ATOM   2724  H   LIG    75      58.370 103.990  59.830  1.00  0.00            
ATOM   2725  C7  LIG    75      56.980 101.860  57.990  1.00  0.00            
ATOM   2726  C8  LIG    75      58.740 102.200  55.010  1.00  0.00            
ATOM   2727  C9  LIG    75      59.280 107.130  57.770  1.00  0.00            
ATOM   2728  C10 LIG    75      59.320 101.370  58.360  1.00  0.00            
ATOM   2729  C11 LIG    75      59.400 104.680  53.740  1.00  0.00            
ATOM   2730  C12 LIG    75      58.770 106.100  59.890  1.00  0.00            
ATOM   2731  C13 LIG    75      59.090 107.230  59.140  1.00  0.00            
ATOM   2732  C14 LIG    75      58.930 102.170  53.690  1.00  0.00            
ATOM   2733  C15 LIG    75      56.630 100.670  58.640  1.00  0.00            
ATOM   2734  C16 LIG    75      59.280 103.420  52.940  1.00  0.00            
ATOM   2735  C17 LIG    75      58.960 100.200  59.020  1.00  0.00            
ATOM   2736  C18 LIG    75      57.620  99.840  59.160  1.00  0.00            
ATOM   2737  C19 LIG    75      55.940 102.740  57.440  1.00  0.00            
ATOM   2738  H1  LIG    75      58.490 101.280  55.520  1.00  0.00            
ATOM   2739  I   LIG    76      78.890  43.160  22.070  1.00  0.00            
ATOM   2740  I1  LIG    76      75.000  42.450  19.610  1.00  0.00            
ATOM   2741  I2  LIG    76      81.330  48.710  22.560  1.00  0.00            
ATOM   2742  I3  LIG    76      72.160  47.050  16.770  1.00  0.00            
ATOM   2743  CL  LIG    76      75.140  49.400  21.590  1.00  0.00            
ATOM   2744  CL1 LIG    76      77.940  51.410  16.350  1.00  0.00            
ATOM   2745  CL2 LIG    76      74.950  52.450  20.790  1.00  0.00            
ATOM   2746  CL3 LIG    76      76.360  53.460  18.160  1.00  0.00            
ATOM   2747  O   LIG    76      76.900  44.900  20.380  1.00  0.00            
ATOM   2748  O1  LIG    76      80.870  45.530  22.900  1.00  0.00            
ATOM   2749  O2  LIG    76      72.930  44.140  17.880  1.00  0.00            
ATOM   2750  O3  LIG    76      79.280  48.490  17.690  1.00  0.00            
ATOM   2751  O4  LIG    76      77.490  47.940  16.400  1.00  0.00            
ATOM   2752  C   LIG    76      76.710  47.660  19.690  1.00  0.00            
ATOM   2753  C1  LIG    76      77.820  47.140  20.530  1.00  0.00            
ATOM   2754  C2  LIG    76      75.780  46.790  19.240  1.00  0.00            
ATOM   2755  C3  LIG    76      76.620  49.090  19.340  1.00  0.00            
ATOM   2756  C4  LIG    76      77.850  45.780  20.830  1.00  0.00            
ATOM   2757  C5  LIG    76      75.850  45.360  19.590  1.00  0.00            
ATOM   2758  C6  LIG    76      78.830  47.950  21.050  1.00  0.00            
ATOM   2759  H   LIG    76      78.830  49.010  20.830  1.00  0.00            
ATOM   2760  C7  LIG    76      77.240  49.530  18.170  1.00  0.00            
ATOM   2761  C8  LIG    76      74.650  47.220  18.400  1.00  0.00            
ATOM   2762  C9  LIG    76      78.870  45.240  21.630  1.00  0.00            
ATOM   2763  C10 LIG    76      75.910  49.980  20.140  1.00  0.00            
ATOM   2764  C11 LIG    76      74.920  44.480  19.150  1.00  0.00            
ATOM   2765  C12 LIG    76      79.850  47.420  21.840  1.00  0.00            
ATOM   2766  C13 LIG    76      79.860  46.050  22.130  1.00  0.00            
ATOM   2767  C14 LIG    76      73.720  46.380  17.940  1.00  0.00            
ATOM   2768  C15 LIG    76      77.150  50.880  17.810  1.00  0.00            
ATOM   2769  C16 LIG    76      73.780  44.920  18.290  1.00  0.00            
ATOM   2770  C17 LIG    76      75.840  51.320  19.780  1.00  0.00            
ATOM   2771  C18 LIG    76      76.460  51.780  18.620  1.00  0.00            
ATOM   2772  C19 LIG    76      77.980  48.590  17.330  1.00  0.00            
ATOM   2773  H1  LIG    76      74.570  48.270  18.130  1.00  0.00            
ATOM   2774  I   LIG    77      89.510  29.940  44.330  1.00  0.00            
ATOM   2775  I1  LIG    77      93.280  27.570  42.980  1.00  0.00            
ATOM   2776  I2  LIG    77      85.960  32.760  40.280  1.00  0.00            
ATOM   2777  I3  LIG    77      94.840  27.170  37.090  1.00  0.00            
ATOM   2778  CL  LIG    77      88.750  27.940  37.360  1.00  0.00            
ATOM   2779  CL1 LIG    77      91.310  33.130  34.940  1.00  0.00            
ATOM   2780  CL2 LIG    77      88.270  28.650  34.320  1.00  0.00            
ATOM   2781  CL3 LIG    77      89.550  31.260  33.110  1.00  0.00            
ATOM   2782  O   LIG    77      90.950  29.270  41.620  1.00  0.00            
ATOM   2783  O1  LIG    77      87.130  31.670  43.090  1.00  0.00            
ATOM   2784  O2  LIG    77      94.800  26.840  40.280  1.00  0.00            
ATOM   2785  O3  LIG    77      90.880  33.190  38.390  1.00  0.00            
ATOM   2786  O4  LIG    77      92.840  32.130  37.920  1.00  0.00            
ATOM   2787  C   LIG    77      90.480  29.890  38.880  1.00  0.00            
ATOM   2788  C1  LIG    77      89.580  30.380  39.960  1.00  0.00            
ATOM   2789  C2  LIG    77      91.550  29.140  39.230  1.00  0.00            
ATOM   2790  C3  LIG    77      90.230  30.210  37.460  1.00  0.00            
ATOM   2791  C4  LIG    77      89.870  30.040  41.270  1.00  0.00            
ATOM   2792  C5  LIG    77      91.810  28.800  40.640  1.00  0.00            
ATOM   2793  C6  LIG    77      88.440  31.160  39.710  1.00  0.00            
ATOM   2794  H   LIG    77      88.200  31.430  38.690  1.00  0.00            
ATOM   2795  C7  LIG    77      90.800  31.360  36.930  1.00  0.00            
ATOM   2796  C8  LIG    77      92.490  28.620  38.220  1.00  0.00            
ATOM   2797  C9  LIG    77      89.050  30.470  42.330  1.00  0.00            
ATOM   2798  C10 LIG    77      89.460  29.370  36.660  1.00  0.00            
ATOM   2799  C11 LIG    77      92.880  28.050  41.000  1.00  0.00            
ATOM   2800  C12 LIG    77      87.620  31.590  40.750  1.00  0.00            
ATOM   2801  C13 LIG    77      87.930  31.240  42.070  1.00  0.00            
ATOM   2802  C14 LIG    77      93.560  27.870  38.540  1.00  0.00            
ATOM   2803  C15 LIG    77      90.590  31.680  35.580  1.00  0.00            
ATOM   2804  C16 LIG    77      93.830  27.520  39.970  1.00  0.00            
ATOM   2805  C17 LIG    77      89.240  29.700  35.330  1.00  0.00            
ATOM   2806  C18 LIG    77      89.800  30.850  34.780  1.00  0.00            
ATOM   2807  C19 LIG    77      91.620  32.240  37.770  1.00  0.00            
ATOM   2808  H1  LIG    77      92.320  28.850  37.170  1.00  0.00            
ATOM   2809  I   LIG    78      39.130  15.110  31.280  1.00  0.00            
ATOM   2810  I1  LIG    78      42.310  18.110  32.890  1.00  0.00            
ATOM   2811  I2  LIG    78      34.350  13.500  34.670  1.00  0.00            
ATOM   2812  I3  LIG    78      41.830  20.570  38.450  1.00  0.00            
ATOM   2813  CL  LIG    78      36.160  19.240  36.510  1.00  0.00            
ATOM   2814  CL1 LIG    78      37.600  15.380  41.240  1.00  0.00            
ATOM   2815  CL2 LIG    78      34.670  19.530  39.270  1.00  0.00            
ATOM   2816  CL3 LIG    78      35.390  17.600  41.650  1.00  0.00            
ATOM   2817  O   LIG    78      39.610  16.760  33.910  1.00  0.00            
ATOM   2818  O1  LIG    78      36.420  13.690  32.200  1.00  0.00            
ATOM   2819  O2  LIG    78      42.870  19.820  35.520  1.00  0.00            
ATOM   2820  O3  LIG    78      38.340  14.140  38.080  1.00  0.00            
ATOM   2821  O4  LIG    78      40.060  15.460  38.770  1.00  0.00            
ATOM   2822  C   LIG    78      38.230  17.050  36.390  1.00  0.00            
ATOM   2823  C1  LIG    78      37.730  16.160  35.310  1.00  0.00            
ATOM   2824  C2  LIG    78      39.380  17.730  36.170  1.00  0.00            
ATOM   2825  C3  LIG    78      37.520  17.200  37.670  1.00  0.00            
ATOM   2826  C4  LIG    78      38.450  16.070  34.130  1.00  0.00            
ATOM   2827  C5  LIG    78      40.110  17.600  34.900  1.00  0.00            
ATOM   2828  C6  LIG    78      36.550  15.410  35.430  1.00  0.00            
ATOM   2829  H   LIG    78      35.970  15.470  36.340  1.00  0.00            
ATOM   2830  C7  LIG    78      37.840  16.340  38.720  1.00  0.00            
ATOM   2831  C8  LIG    78      39.950  18.640  37.190  1.00  0.00            
ATOM   2832  C9  LIG    78      38.010  15.240  33.080  1.00  0.00            
ATOM   2833  C10 LIG    78      36.540  18.180  37.840  1.00  0.00            
ATOM   2834  C11 LIG    78      41.260  18.280  34.670  1.00  0.00            
ATOM   2835  C12 LIG    78      36.110  14.590  34.390  1.00  0.00            
ATOM   2836  C13 LIG    78      36.850  14.510  33.210  1.00  0.00            
ATOM   2837  C14 LIG    78      41.080  19.320  36.990  1.00  0.00            
ATOM   2838  C15 LIG    78      37.180  16.470  39.950  1.00  0.00            
ATOM   2839  C16 LIG    78      41.830  19.200  35.700  1.00  0.00            
ATOM   2840  C17 LIG    78      35.890  18.300  39.060  1.00  0.00            
ATOM   2841  C18 LIG    78      36.200  17.450  40.120  1.00  0.00            
ATOM   2842  C19 LIG    78      38.860  15.310  38.540  1.00  0.00            
ATOM   2843  H1  LIG    78      39.430  18.750  38.140  1.00  0.00            
ATOM   2844  I   LIG    79      32.010  20.620  48.280  1.00  0.00            
ATOM   2845  I1  LIG    79      33.880  17.030  50.560  1.00  0.00            
ATOM   2846  I2  LIG    79      28.390  24.600  51.110  1.00  0.00            
ATOM   2847  I3  LIG    79      32.810  16.130  56.510  1.00  0.00            
ATOM   2848  CL  LIG    79      32.290  22.150  55.400  1.00  0.00            
ATOM   2849  CL1 LIG    79      26.600  19.880  56.750  1.00  0.00            
ATOM   2850  CL2 LIG    79      30.880  22.980  58.100  1.00  0.00            
ATOM   2851  CL3 LIG    79      28.020  21.840  58.780  1.00  0.00            
ATOM   2852  O   LIG    79      31.960  19.500  51.200  1.00  0.00            
ATOM   2853  O1  LIG    79      30.090  23.130  48.790  1.00  0.00            
ATOM   2854  O2  LIG    79      33.890  15.820  53.510  1.00  0.00            
ATOM   2855  O3  LIG    79      27.380  19.920  53.360  1.00  0.00            
ATOM   2856  O4  LIG    79      28.240  18.030  54.280  1.00  0.00            
ATOM   2857  C   LIG    79      30.710  20.270  53.650  1.00  0.00            
ATOM   2858  C1  LIG    79      30.530  21.040  52.390  1.00  0.00            
ATOM   2859  C2  LIG    79      31.500  19.160  53.610  1.00  0.00            
ATOM   2860  C3  LIG    79      30.070  20.670  54.910  1.00  0.00            
ATOM   2861  C4  LIG    79      31.170  20.610  51.240  1.00  0.00            
ATOM   2862  C5  LIG    79      32.160  18.750  52.360  1.00  0.00            
ATOM   2863  C6  LIG    79      29.740  22.200  52.320  1.00  0.00            
ATOM   2864  H   LIG    79      29.230  22.550  53.210  1.00  0.00            
ATOM   2865  C7  LIG    79      28.800  20.170  55.210  1.00  0.00            
ATOM   2866  C8  LIG    79      31.740  18.340  54.810  1.00  0.00            
ATOM   2867  C9  LIG    79      31.030  21.310  50.030  1.00  0.00            
ATOM   2868  C10 LIG    79      30.710  21.530  55.800  1.00  0.00            
ATOM   2869  C11 LIG    79      32.950  17.650  52.310  1.00  0.00            
ATOM   2870  C12 LIG    79      29.590  22.900  51.120  1.00  0.00            
ATOM   2871  C13 LIG    79      30.240  22.450  49.970  1.00  0.00            
ATOM   2872  C14 LIG    79      32.510  17.250  54.800  1.00  0.00            
ATOM   2873  C15 LIG    79      28.180  20.530  56.410  1.00  0.00            
ATOM   2874  C16 LIG    79      33.190  16.810  53.530  1.00  0.00            
ATOM   2875  C17 LIG    79      30.080  21.900  56.980  1.00  0.00            
ATOM   2876  C18 LIG    79      28.810  21.400  57.290  1.00  0.00            
ATOM   2877  C19 LIG    79      28.140  19.260  54.270  1.00  0.00            
ATOM   2878  H1  LIG    79      31.270  18.630  55.750  1.00  0.00            
ATOM   2879  I   LIG    80      65.170 108.340  34.930  1.00  0.00            
ATOM   2880  I1  LIG    80      62.860 106.570  38.570  1.00  0.00            
ATOM   2881  I2  LIG    80      70.430 111.300  35.680  1.00  0.00            
ATOM   2882  I3  LIG    80      65.000 107.120  44.260  1.00  0.00            
ATOM   2883  CL  LIG    80      69.820 107.220  40.440  1.00  0.00            
ATOM   2884  CL1 LIG    80      69.170 112.930  42.970  1.00  0.00            
ATOM   2885  CL2 LIG    80      71.980 108.280  42.480  1.00  0.00            
ATOM   2886  CL3 LIG    80      71.650 111.140  43.750  1.00  0.00            
ATOM   2887  O   LIG    80      65.560 108.190  38.040  1.00  0.00            
ATOM   2888  O1  LIG    80      67.840 109.970  34.280  1.00  0.00            
ATOM   2889  O2  LIG    80      63.180 106.370  41.730  1.00  0.00            
ATOM   2890  O3  LIG    80      67.520 112.480  39.940  1.00  0.00            
ATOM   2891  O4  LIG    80      66.190 111.700  41.610  1.00  0.00            
ATOM   2892  C   LIG    80      67.540 109.120  39.880  1.00  0.00            
ATOM   2893  C1  LIG    80      67.650 109.360  38.410  1.00  0.00            
ATOM   2894  C2  LIG    80      66.460 108.440  40.330  1.00  0.00            
ATOM   2895  C3  LIG    80      68.570 109.600  40.820  1.00  0.00            
ATOM   2896  C4  LIG    80      66.650 108.880  37.570  1.00  0.00            
ATOM   2897  C5  LIG    80      65.420 107.950  39.400  1.00  0.00            
ATOM   2898  C6  LIG    80      68.730 110.050  37.830  1.00  0.00            
ATOM   2899  H   LIG    80      69.520 110.430  38.470  1.00  0.00            
ATOM   2900  C7  LIG    80      68.420 110.870  41.380  1.00  0.00            
ATOM   2901  C8  LIG    80      66.270 108.160  41.770  1.00  0.00            
ATOM   2902  C9  LIG    80      66.710 109.080  36.190  1.00  0.00            
ATOM   2903  C10 LIG    80      69.660 108.800  41.160  1.00  0.00            
ATOM   2904  C11 LIG    80      64.340 107.270  39.850  1.00  0.00            
ATOM   2905  C12 LIG    80      68.790 110.250  36.450  1.00  0.00            
ATOM   2906  C13 LIG    80      67.780 109.760  35.630  1.00  0.00            
ATOM   2907  C14 LIG    80      65.210 107.490  42.240  1.00  0.00            
ATOM   2908  C15 LIG    80      69.380 111.340  42.290  1.00  0.00            
ATOM   2909  C16 LIG    80      64.160 106.990  41.310  1.00  0.00            
ATOM   2910  C17 LIG    80      70.610 109.280  42.060  1.00  0.00            
ATOM   2911  C18 LIG    80      70.470 110.540  42.620  1.00  0.00            
ATOM   2912  C19 LIG    80      67.270 111.700  41.020  1.00  0.00            
ATOM   2913  H1  LIG    80      67.020 108.510  42.470  1.00  0.00            
ATOM   2914  I   LIG    81      27.510  86.660   4.950  1.00  0.00            
ATOM   2915  I1  LIG    81      29.560  88.300   1.110  1.00  0.00            
ATOM   2916  I2  LIG    81      29.570  81.670   7.750  1.00  0.00            
ATOM   2917  I3  LIG    81      34.430  85.520  -1.310  1.00  0.00            
ATOM   2918  CL  LIG    81      34.410  84.330   4.720  1.00  0.00            
ATOM   2919  CL1 LIG    81      33.170  79.010   1.640  1.00  0.00            
ATOM   2920  CL2 LIG    81      36.530  82.000   4.720  1.00  0.00            
ATOM   2921  CL3 LIG    81      35.910  79.330   3.170  1.00  0.00            
ATOM   2922  O   LIG    81      29.940  85.870   3.150  1.00  0.00            
ATOM   2923  O1  LIG    81      27.780  84.270   7.050  1.00  0.00            
ATOM   2924  O2  LIG    81      32.020  87.560  -0.770  1.00  0.00            
ATOM   2925  O3  LIG    81      30.360  80.830   2.580  1.00  0.00            
ATOM   2926  O4  LIG    81      31.140  81.670   0.610  1.00  0.00            
ATOM   2927  C   LIG    81      31.880  83.770   3.170  1.00  0.00            
ATOM   2928  C1  LIG    81      30.820  83.870   4.210  1.00  0.00            
ATOM   2929  C2  LIG    81      31.910  84.710   2.190  1.00  0.00            
ATOM   2930  C3  LIG    81      32.880  82.700   3.190  1.00  0.00            
ATOM   2931  C4  LIG    81      29.910  84.920   4.130  1.00  0.00            
ATOM   2932  C5  LIG    81      30.920  85.810   2.160  1.00  0.00            
ATOM   2933  C6  LIG    81      30.700  82.960   5.260  1.00  0.00            
ATOM   2934  H   LIG    81      31.400  82.140   5.340  1.00  0.00            
ATOM   2935  C7  LIG    81      32.600  81.510   2.510  1.00  0.00            
ATOM   2936  C8  LIG    81      32.930  84.690   1.130  1.00  0.00            
ATOM   2937  C9  LIG    81      28.890  85.060   5.090  1.00  0.00            
ATOM   2938  C10 LIG    81      34.090  82.850   3.870  1.00  0.00            
ATOM   2939  C11 LIG    81      30.950  86.750   1.190  1.00  0.00            
ATOM   2940  C12 LIG    81      29.680  83.090   6.220  1.00  0.00            
ATOM   2941  C13 LIG    81      28.780  84.150   6.130  1.00  0.00            
ATOM   2942  C14 LIG    81      32.980  85.610   0.160  1.00  0.00            
ATOM   2943  C15 LIG    81      33.550  80.480   2.500  1.00  0.00            
ATOM   2944  C16 LIG    81      31.980  86.720   0.110  1.00  0.00            
ATOM   2945  C17 LIG    81      35.020  81.810   3.870  1.00  0.00            
ATOM   2946  C18 LIG    81      34.750  80.620   3.180  1.00  0.00            
ATOM   2947  C19 LIG    81      31.330  81.360   1.790  1.00  0.00            
ATOM   2948  H1  LIG    81      33.680  83.900   1.130  1.00  0.00            
ATOM   2949  OW  SOL    82       2.300   6.280   1.130  1.00  0.00            
ATOM   2950  HW1 SOL    82       1.370   6.260   1.500  1.00  0.00            
ATOM   2951  HW2 SOL    82       2.310   5.890   0.210  1.00  0.00            
ATOM   2952  OW  SOL    83       2.250   2.750   9.960  1.00  0.00            
ATOM   2953  HW1 SOL    83       2.600   2.580  10.880  1.00  0.00            
ATOM   2954  HW2 SOL    83       1.370   2.300   9.840  1.00  0.00            
ATOM   2955  OW  SOL    84       0.190   3.680   6.470  1.00  0.00            
ATOM   2956  HW1 SOL    84      -0.630   4.110   6.860  1.00  0.00            
ATOM   2957  HW2 SOL    84      -0.090   2.950   5.840  1.00  0.00            
ATOM   2958  OW  SOL    85       5.690  12.750  11.650  1.00  0.00            
ATOM   2959  HW1 SOL    85       4.760  12.680  11.280  1.00  0.00            
ATOM   2960  HW2 SOL    85       5.800  13.640  12.090  1.00  0.00            
ATOM   2961  OW  SOL    86      15.550  15.110   7.030  1.00  0.00            
ATOM   2962  HW1 SOL    86      14.980  14.950   7.840  1.00  0.00            
ATOM   2963  HW2 SOL    86      14.960  15.210   6.230  1.00  0.00            
ATOM   2964  OW  SOL    87      17.430   6.180   8.560  1.00  0.00            
ATOM   2965  HW1 SOL    87      17.760   7.120   8.560  1.00  0.00            
ATOM   2966  HW2 SOL    87      17.940   5.640   9.220  1.00  0.00            
ATOM   2967  OW  SOL    88      11.350   7.030   7.170  1.00  0.00            
ATOM   2968  HW1 SOL    88      11.920   7.810   6.920  1.00  0.00            
ATOM   2969  HW2 SOL    88      10.750   7.290   7.930  1.00  0.00            
ATOM   2970  OW  SOL    89      17.550   6.070   2.310  1.00  0.00            
ATOM   2971  HW1 SOL    89      17.430   5.940   1.320  1.00  0.00            
ATOM   2972  HW2 SOL    89      17.250   5.260   2.800  1.00  0.00            
ATOM   2973  OW  SOL    90       7.680  11.440  10.230  1.00  0.00            
ATOM   2974  HW1 SOL    90       6.900  11.610  10.830  1.00  0.00            
ATOM   2975  HW2 SOL    90       8.020  12.310   9.870  1.00  0.00            
ATOM   2976  OW  SOL    91       8.500   7.980  18.230  1.00  0.00            
ATOM   2977  HW1 SOL    91       8.460   8.740  18.880  1.00  0.00            
ATOM   2978  HW2 SOL    91       8.720   8.340  17.320  1.00  0.00            
ATOM   2979  OW  SOL    92       6.850  10.120   6.650  1.00  0.00            
ATOM   2980  HW1 SOL    92       7.540   9.960   7.350  1.00  0.00            
ATOM   2981  HW2 SOL    92       6.120  10.690   7.030  1.00  0.00            
ATOM   2982  OW  SOL    93       6.860  11.610  18.030  1.00  0.00            
ATOM   2983  HW1 SOL    93       7.460  12.400  18.170  1.00  0.00            
ATOM   2984  HW2 SOL    93       6.000  11.920  17.620  1.00  0.00            
ATOM   2985  OW  SOL    94       3.350  14.350  10.610  1.00  0.00            
ATOM   2986  HW1 SOL    94       2.570  14.040  10.080  1.00  0.00            
ATOM   2987  HW2 SOL    94       3.930  14.930  10.040  1.00  0.00            
ATOM   2988  OW  SOL    95      14.600  15.050  13.390  1.00  0.00            
ATOM   2989  HW1 SOL    95      14.840  15.990  13.650  1.00  0.00            
ATOM   2990  HW2 SOL    95      14.440  14.510  14.210  1.00  0.00            
ATOM   2991  OW  SOL    96       4.380   3.920  14.990  1.00  0.00            
ATOM   2992  HW1 SOL    96       5.200   3.360  15.080  1.00  0.00            
ATOM   2993  HW2 SOL    96       3.570   3.340  15.030  1.00  0.00            
ATOM   2994  OW  SOL    97      16.030   4.470   7.370  1.00  0.00            
ATOM   2995  HW1 SOL    97      15.290   4.930   6.870  1.00  0.00            
ATOM   2996  HW2 SOL    97      16.540   5.150   7.900  1.00  0.00            
ATOM   2997  OW  SOL    98       2.310  17.130   4.830  1.00  0.00            
ATOM   2998  HW1 SOL    98       2.650  17.900   5.370  1.00  0.00            
ATOM   2999  HW2 SOL    98       2.750  17.130   3.930  1.00  0.00            
ATOM   3000  OW  SOL    99      11.270  13.410  16.900  1.00  0.00            
ATOM   3001  HW1 SOL    99      11.740  13.410  17.780  1.00  0.00            
ATOM   3002  HW2 SOL    99      10.790  12.540  16.790  1.00  0.00            
ATOM   3003  OW  SOL   100       2.300  14.340   5.380  1.00  0.00            
ATOM   3004  HW1 SOL   100       2.040  15.300   5.380  1.00  0.00            
ATOM   3005  HW2 SOL   100       1.590  13.800   5.830  1.00  0.00            
ATOM   3006  OW  SOL   101       2.400  10.910   8.860  1.00  0.00            
ATOM   3007  HW1 SOL   101       2.540  10.070   9.380  1.00  0.00            
ATOM   3008  HW2 SOL   101       1.850  11.550   9.410  1.00  0.00            
ATOM   3009  OW  SOL   102       6.200  17.860  14.390  1.00  0.00            
ATOM   3010  HW1 SOL   102       5.280  17.690  14.740  1.00  0.00            
ATOM   3011  HW2 SOL   102       6.480  18.780  14.650  1.00  0.00            
ATOM   3012  OW  SOL   103       6.060   9.640   1.230  1.00  0.00            
ATOM   3013  HW1 SOL   103       6.130  10.480   0.690  1.00  0.00            
ATOM   3014  HW2 SOL   103       6.520   9.770   2.110  1.00  0.00            
ATOM   3015  OW  SOL   104      15.940   1.140  14.800  1.00  0.00            
ATOM   3016  HW1 SOL   104      15.760   1.810  14.080  1.00  0.00            
ATOM   3017  HW2 SOL   104      15.910   1.600  15.690  1.00  0.00            
ATOM   3018  OW  SOL   105       1.220   6.430   5.630  1.00  0.00            
ATOM   3019  HW1 SOL   105       0.770   5.550   5.800  1.00  0.00            
ATOM   3020  HW2 SOL   105       1.210   6.970   6.470  1.00  0.00            
ATOM   3021  OW  SOL   106      18.420  17.670   3.590  1.00  0.00            
ATOM   3022  HW1 SOL   106      18.960  17.380   4.390  1.00  0.00            
ATOM   3023  HW2 SOL   106      18.720  18.570   3.300  1.00  0.00            
ATOM   3024  OW  SOL   107       0.270  15.960   1.170  1.00  0.00            
ATOM   3025  HW1 SOL   107       0.080  15.000   1.380  1.00  0.00            
ATOM   3026  HW2 SOL   107      -0.060  16.540   1.920  1.00  0.00            
ATOM   3027  OW  SOL   108      16.890   9.220   6.120  1.00  0.00            
ATOM   3028  HW1 SOL   108      17.840   8.930   6.200  1.00  0.00            
ATOM   3029  HW2 SOL   108      16.810   9.870   5.370  1.00  0.00            
ATOM   3030  OW  SOL   109      16.410  11.080   4.320  1.00  0.00            
ATOM   3031  HW1 SOL   109      17.270  11.100   3.800  1.00  0.00            
ATOM   3032  HW2 SOL   109      16.550  11.550   5.200  1.00  0.00            
ATOM   3033  OW  SOL   110       1.130   7.370  15.970  1.00  0.00            
ATOM   3034  HW1 SOL   110       2.010   7.240  16.420  1.00  0.00            
ATOM   3035  HW2 SOL   110       1.000   8.340  15.750  1.00  0.00            
ATOM   3036  OW  SOL   111       6.130  13.650   7.260  1.00  0.00            
ATOM   3037  HW1 SOL   111       5.640  12.780   7.350  1.00  0.00            
ATOM   3038  HW2 SOL   111       5.900  14.080   6.390  1.00  0.00            
ATOM   3039  OW  SOL   112      12.930  12.280  14.230  1.00  0.00            
ATOM   3040  HW1 SOL   112      13.300  11.550  13.650  1.00  0.00            
ATOM   3041  HW2 SOL   112      13.450  12.330  15.080  1.00  0.00            
ATOM   3042  OW  SOL   113       8.090   0.040   5.020  1.00  0.00            
ATOM   3043  HW1 SOL   113       8.490   0.950   4.930  1.00  0.00            
ATOM   3044  HW2 SOL   113       7.090   0.120   5.080  1.00  0.00            
ATOM   3045  OW  SOL   114       1.970   9.760  12.640  1.00  0.00            
ATOM   3046  HW1 SOL   114       2.860   9.310  12.500  1.00  0.00            
ATOM   3047  HW2 SOL   114       1.240   9.110  12.450  1.00  0.00            
ATOM   3048  OW  SOL   115      15.250   9.990   1.900  1.00  0.00            
ATOM   3049  HW1 SOL   115      14.620   9.230   2.030  1.00  0.00            
ATOM   3050  HW2 SOL   115      15.730  10.170   2.760  1.00  0.00            
ATOM   3051  OW  SOL   116      11.870  17.920  16.160  1.00  0.00            
ATOM   3052  HW1 SOL   116      12.110  18.520  15.400  1.00  0.00            
ATOM   3053  HW2 SOL   116      11.940  16.970  15.860  1.00  0.00            
ATOM   3054  OW  SOL   117       3.170   2.510  18.010  1.00  0.00            
ATOM   3055  HW1 SOL   117       3.880   3.220  18.070  1.00  0.00            
ATOM   3056  HW2 SOL   117       2.290   2.900  18.290  1.00  0.00            
ATOM   3057  OW  SOL   118      14.660  14.170   9.530  1.00  0.00            
ATOM   3058  HW1 SOL   118      14.070  14.230  10.330  1.00  0.00            
ATOM   3059  HW2 SOL   118      14.510  13.290   9.070  1.00  0.00            
ATOM   3060  OW  SOL   119      16.670  17.140   5.720  1.00  0.00            
ATOM   3061  HW1 SOL   119      16.260  16.910   4.840  1.00  0.00            
ATOM   3062  HW2 SOL   119      16.490  16.400   6.370  1.00  0.00            
ATOM   3063  OW  SOL   120       5.980   7.290   2.700  1.00  0.00            
ATOM   3064  HW1 SOL   120       6.220   7.980   2.020  1.00  0.00            
ATOM   3065  HW2 SOL   120       5.200   7.620   3.240  1.00  0.00            
ATOM   3066  OW  SOL   121      12.810   3.450   9.440  1.00  0.00            
ATOM   3067  HW1 SOL   121      11.950   2.950   9.310  1.00  0.00            
ATOM   3068  HW2 SOL   121      13.430   2.910  10.000  1.00  0.00            
ATOM   3069  OW  SOL   122      15.760  16.620   3.070  1.00  0.00            
ATOM   3070  HW1 SOL   122      16.650  17.080   3.100  1.00  0.00            
ATOM   3071  HW2 SOL   122      15.550  16.380   2.120  1.00  0.00            
ATOM   3072  OW  SOL   123       8.070   6.050  14.650  1.00  0.00            
ATOM   3073  HW1 SOL   123       7.600   6.020  15.540  1.00  0.00            
ATOM   3074  HW2 SOL   123       7.560   5.500  13.990  1.00  0.00            
ATOM   3075  OW  SOL   124      13.940   4.690  16.740  1.00  0.00            
ATOM   3076  HW1 SOL   124      13.740   5.120  17.620  1.00  0.00            
ATOM   3077  HW2 SOL   124      14.720   4.070  16.830  1.00  0.00            
ATOM   3078  OW  SOL   125       9.730   8.900  15.720  1.00  0.00            
ATOM   3079  HW1 SOL   125      10.190   8.060  15.430  1.00  0.00            
ATOM   3080  HW2 SOL   125       9.170   9.240  14.970  1.00  0.00            
ATOM   3081  OW  SOL   126       9.910   4.100  12.420  1.00  0.00            
ATOM   3082  HW1 SOL   126       9.140   4.440  12.960  1.00  0.00            
ATOM   3083  HW2 SOL   126       9.570   3.590  11.630  1.00  0.00            
ATOM   3084  OW  SOL   127      10.410   7.010   4.290  1.00  0.00            
ATOM   3085  HW1 SOL   127      10.670   6.970   5.250  1.00  0.00            
ATOM   3086  HW2 SOL   127       9.560   6.500   4.150  1.00  0.00            
ATOM   3087  OW  SOL   128       0.760   8.110   7.890  1.00  0.00            
ATOM   3088  HW1 SOL   128       1.750   7.990   7.980  1.00  0.00            
ATOM   3089  HW2 SOL   128       0.520   9.060   8.100  1.00  0.00            
ATOM   3090  OW  SOL   129       1.300  18.210  15.710  1.00  0.00            
ATOM   3091  HW1 SOL   129       1.200  18.060  16.700  1.00  0.00            
ATOM   3092  HW2 SOL   129       0.440  18.570  15.350  1.00  0.00            
ATOM   3093  OW  SOL   130       8.650   3.480   1.950  1.00  0.00            
ATOM   3094  HW1 SOL   130       9.240   4.110   1.460  1.00  0.00            
ATOM   3095  HW2 SOL   130       8.840   2.540   1.660  1.00  0.00            
ATOM   3096  OW  SOL   131      17.190   5.850  18.310  1.00  0.00            
ATOM   3097  HW1 SOL   131      16.930   6.740  17.950  1.00  0.00            
ATOM   3098  HW2 SOL   131      17.170   5.170  17.580  1.00  0.00            
ATOM   3099  OW  SOL   132      13.620  11.440   5.450  1.00  0.00            
ATOM   3100  HW1 SOL   132      14.450  11.150   4.970  1.00  0.00            
ATOM   3101  HW2 SOL   132      13.130  12.110   4.890  1.00  0.00            
ATOM   3102  OW  SOL   133       5.500   1.960   8.850  1.00  0.00            
ATOM   3103  HW1 SOL   133       5.450   1.910   9.850  1.00  0.00            
ATOM   3104  HW2 SOL   133       5.520   2.920   8.560  1.00  0.00            
ATOM   3105  OW  SOL   134      10.080  14.560   4.770  1.00  0.00            
ATOM   3106  HW1 SOL   134       9.620  15.280   4.250  1.00  0.00            
ATOM   3107  HW2 SOL   134      10.040  14.760   5.750  1.00  0.00            
ATOM   3108  OW  SOL   135       3.510  18.010   8.530  1.00  0.00            
ATOM   3109  HW1 SOL   135       4.010  17.150   8.590  1.00  0.00            
ATOM   3110  HW2 SOL   135       4.160  18.780   8.500  1.00  0.00            
ATOM   3111  OW  SOL   136      17.950  10.660   8.730  1.00  0.00            
ATOM   3112  HW1 SOL   136      17.330  10.510   7.970  1.00  0.00            
ATOM   3113  HW2 SOL   136      17.430  10.770   9.580  1.00  0.00            
ATOM   3114  OW  SOL   137      12.270  15.500  15.060  1.00  0.00            
ATOM   3115  HW1 SOL   137      12.330  14.730  15.700  1.00  0.00            
ATOM   3116  HW2 SOL   137      11.750  15.240  14.260  1.00  0.00            
ATOM   3117  OW  SOL   138       3.210   9.430   2.420  1.00  0.00            
ATOM   3118  HW1 SOL   138       4.030   9.820   2.000  1.00  0.00            
ATOM   3119  HW2 SOL   138       2.940   8.610   1.930  1.00  0.00            
ATOM   3120  OW  SOL   139      14.580   7.350   7.280  1.00  0.00            
ATOM   3121  HW1 SOL   139      14.530   6.700   8.030  1.00  0.00            
ATOM   3122  HW2 SOL   139      15.380   7.940   7.410  1.00  0.00            
ATOM   3123  OW  SOL   140       4.610  12.660  17.270  1.00  0.00            
ATOM   3124  HW1 SOL   140       4.110  12.670  16.410  1.00  0.00            
ATOM   3125  HW2 SOL   140       3.980  12.480  18.030  1.00  0.00            
ATOM   3126  OW  SOL   141      11.110  17.760   2.370  1.00  0.00            
ATOM   3127  HW1 SOL   141      10.510  17.140   2.870  1.00  0.00            
ATOM   3128  HW2 SOL   141      11.420  17.320   1.520  1.00  0.00            
ATOM   3129  OW  SOL   142       2.020   2.850  14.980  1.00  0.00            
ATOM   3130  HW1 SOL   142       1.220   3.450  14.850  1.00  0.00            
ATOM   3131  HW2 SOL   142       1.920   2.360  15.840  1.00  0.00            
ATOM   3132  OW  SOL   143      16.320  13.770   0.810  1.00  0.00            
ATOM   3133  HW1 SOL   143      16.000  14.710   0.710  1.00  0.00            
ATOM   3134  HW2 SOL   143      15.560  13.140   0.690  1.00  0.00            
ATOM   3135  OW  SOL   144       4.640  17.430   3.230  1.00  0.00            
ATOM   3136  HW1 SOL   144       4.970  17.820   4.090  1.00  0.00            
ATOM   3137  HW2 SOL   144       5.400  17.360   2.580  1.00  0.00            
ATOM   3138  OW  SOL   145      14.000   1.070   4.260  1.00  0.00            
ATOM   3139  HW1 SOL   145      13.760   0.700   3.360  1.00  0.00            
ATOM   3140  HW2 SOL   145      14.990   1.230   4.300  1.00  0.00            
ATOM   3141  OW  SOL   146       2.490  17.850  12.410  1.00  0.00            
ATOM   3142  HW1 SOL   146       3.060  17.200  12.910  1.00  0.00            
ATOM   3143  HW2 SOL   146       2.330  17.520  11.480  1.00  0.00            
ATOM   3144  OW  SOL   147       9.400  16.980   9.040  1.00  0.00            
ATOM   3145  HW1 SOL   147      10.200  16.410   9.250  1.00  0.00            
ATOM   3146  HW2 SOL   147       8.910  16.580   8.270  1.00  0.00            
ATOM   3147  OW  SOL   148       3.820   7.000   4.800  1.00  0.00            
ATOM   3148  HW1 SOL   148       4.270   6.100   4.770  1.00  0.00            
ATOM   3149  HW2 SOL   148       2.880   6.890   5.130  1.00  0.00            
ATOM   3150  OW  SOL   149      15.470   2.220  17.290  1.00  0.00            
ATOM   3151  HW1 SOL   149      15.420   2.590  18.210  1.00  0.00            
ATOM   3152  HW2 SOL   149      14.750   1.530  17.170  1.00  0.00            
ATOM   3153  OW  SOL   150       6.140   1.220   1.170  1.00  0.00            
ATOM   3154  HW1 SOL   150       7.120   1.000   1.240  1.00  0.00            
ATOM   3155  HW2 SOL   150       5.830   1.050   0.240  1.00  0.00            
ATOM   3156  OW  SOL   151       7.810   2.640  17.490  1.00  0.00            
ATOM   3157  HW1 SOL   151       8.480   2.030  17.920  1.00  0.00            
ATOM   3158  HW2 SOL   151       7.080   2.830  18.140  1.00  0.00            
ATOM   3159  OW  SOL   152       8.880  15.140  11.950  1.00  0.00            
ATOM   3160  HW1 SOL   152       8.650  14.890  11.010  1.00  0.00            
ATOM   3161  HW2 SOL   152       9.490  14.450  12.340  1.00  0.00            
ATOM   3162  OW  SOL   153      13.510   5.900  14.330  1.00  0.00            
ATOM   3163  HW1 SOL   153      13.790   5.470  15.180  1.00  0.00            
ATOM   3164  HW2 SOL   153      13.760   6.860  14.340  1.00  0.00            
ATOM   3165  OW  SOL   154       8.030  14.020   9.240  1.00  0.00            
ATOM   3166  HW1 SOL   154       8.930  14.160   8.820  1.00  0.00            
ATOM   3167  HW2 SOL   154       7.320  14.040   8.530  1.00  0.00            
ATOM   3168  OW  SOL   155       9.220   5.030   8.990  1.00  0.00            
ATOM   3169  HW1 SOL   155       8.970   4.940   8.030  1.00  0.00            
ATOM   3170  HW2 SOL   155       9.700   4.210   9.300  1.00  0.00            
ATOM   3171  OW  SOL   156       5.390   0.640   5.120  1.00  0.00            
ATOM   3172  HW1 SOL   156       4.580   0.650   5.700  1.00  0.00            
ATOM   3173  HW2 SOL   156       5.420   1.470   4.570  1.00  0.00            
ATOM   3174  OW  SOL   157      14.340  11.880   0.410  1.00  0.00            
ATOM   3175  HW1 SOL   157      14.660  11.120   0.980  1.00  0.00            
ATOM   3176  HW2 SOL   157      13.420  12.150   0.710  1.00  0.00            
ATOM   3177  OW  SOL   158       2.970   0.350   1.710  1.00  0.00            
ATOM   3178  HW1 SOL   158       3.460   1.190   1.500  1.00  0.00            
ATOM   3179  HW2 SOL   158       3.590  -0.300   2.160  1.00  0.00            
ATOM   3180  OW  SOL   159       9.350   2.360   4.800  1.00  0.00            
ATOM   3181  HW1 SOL   159       8.870   2.770   4.020  1.00  0.00            
ATOM   3182  HW2 SOL   159      10.340   2.340   4.610  1.00  0.00            
ATOM   3183  OW  SOL   160      10.760   6.830  14.640  1.00  0.00            
ATOM   3184  HW1 SOL   160       9.960   6.220  14.670  1.00  0.00            
ATOM   3185  HW2 SOL   160      11.570   6.300  14.400  1.00  0.00            
ATOM   3186  OW  SOL   161      12.270  15.700   7.930  1.00  0.00            
ATOM   3187  HW1 SOL   161      12.480  16.440   7.280  1.00  0.00            
ATOM   3188  HW2 SOL   161      12.950  15.700   8.660  1.00  0.00            
ATOM   3189  OW  SOL   162       4.590  11.520   7.410  1.00  0.00            
ATOM   3190  HW1 SOL   162       3.880  11.250   8.060  1.00  0.00            
ATOM   3191  HW2 SOL   162       4.330  11.240   6.480  1.00  0.00            
ATOM   3192  OW  SOL   163      12.710  17.970   5.910  1.00  0.00            
ATOM   3193  HW1 SOL   163      13.150  18.610   5.270  1.00  0.00            
ATOM   3194  HW2 SOL   163      12.210  18.490   6.610  1.00  0.00            
ATOM   3195  OW  SOL   164      10.320   5.490   0.160  1.00  0.00            
ATOM   3196  HW1 SOL   164       9.910   6.310  -0.230  1.00  0.00            
ATOM   3197  HW2 SOL   164      10.960   5.750   0.890  1.00  0.00            
ATOM   3198  OW  SOL   165       0.780   5.560  13.860  1.00  0.00            
ATOM   3199  HW1 SOL   165       1.700   5.550  13.450  1.00  0.00            
ATOM   3200  HW2 SOL   165       0.720   6.300  14.530  1.00  0.00            
ATOM   3201  OW  SOL   166       5.610   2.220  11.470  1.00  0.00            
ATOM   3202  HW1 SOL   166       5.990   1.380  11.840  1.00  0.00            
ATOM   3203  HW2 SOL   166       4.730   2.410  11.910  1.00  0.00            
ATOM   3204  OW  SOL   167       8.660   4.540   6.420  1.00  0.00            
ATOM   3205  HW1 SOL   167       8.340   5.260   5.800  1.00  0.00            
ATOM   3206  HW2 SOL   167       8.900   3.730   5.890  1.00  0.00            
ATOM   3207  OW  SOL   168      10.170   0.390   7.530  1.00  0.00            
ATOM   3208  HW1 SOL   168       9.450   0.440   6.840  1.00  0.00            
ATOM   3209  HW2 SOL   168       9.930  -0.300   8.220  1.00  0.00            
ATOM   3210  OW  SOL   169      14.290  11.730   8.670  1.00  0.00            
ATOM   3211  HW1 SOL   169      13.740  10.890   8.600  1.00  0.00            
ATOM   3212  HW2 SOL   169      14.550  12.020   7.750  1.00  0.00            
ATOM   3213  OW  SOL   170      14.660   5.900   9.920  1.00  0.00            
ATOM   3214  HW1 SOL   170      14.360   4.950   9.990  1.00  0.00            
ATOM   3215  HW2 SOL   170      15.390   6.060  10.580  1.00  0.00            
ATOM   3216  OW  SOL   171      18.570   8.330   3.770  1.00  0.00            
ATOM   3217  HW1 SOL   171      18.990   7.690   4.410  1.00  0.00            
ATOM   3218  HW2 SOL   171      18.190   7.820   2.990  1.00  0.00            
ATOM   3219  OW  SOL   172       4.880  13.850   1.740  1.00  0.00            
ATOM   3220  HW1 SOL   172       4.010  13.700   2.210  1.00  0.00            
ATOM   3221  HW2 SOL   172       4.710  14.110   0.790  1.00  0.00            
ATOM   3222  OW  SOL   173      16.640  12.800   6.570  1.00  0.00            
ATOM   3223  HW1 SOL   173      17.630  12.880   6.710  1.00  0.00            
ATOM   3224  HW2 SOL   173      16.190  13.640   6.880  1.00  0.00            
ATOM   3225  OW  SOL   174      13.900   5.750   0.780  1.00  0.00            
ATOM   3226  HW1 SOL   174      13.360   5.540   1.590  1.00  0.00            
ATOM   3227  HW2 SOL   174      14.810   5.340   0.870  1.00  0.00            
ATOM   3228  OW  SOL   175       5.270   2.560   3.280  1.00  0.00            
ATOM   3229  HW1 SOL   175       5.540   1.970   2.530  1.00  0.00            
ATOM   3230  HW2 SOL   175       5.270   3.510   2.970  1.00  0.00            
ATOM   3231  OW  SOL   176      17.540  12.230  15.880  1.00  0.00            
ATOM   3232  HW1 SOL   176      18.450  11.840  15.750  1.00  0.00            
ATOM   3233  HW2 SOL   176      17.620  13.190  16.120  1.00  0.00            
ATOM   3234  OW  SOL   177      10.640  13.470  13.400  1.00  0.00            
ATOM   3235  HW1 SOL   177       9.840  13.240  13.950  1.00  0.00            
ATOM   3236  HW2 SOL   177      11.470  13.210  13.890  1.00  0.00            
ATOM   3237  OW  SOL   178      15.920  16.290  16.250  1.00  0.00            
ATOM   3238  HW1 SOL   178      16.190  16.630  15.350  1.00  0.00            
ATOM   3239  HW2 SOL   178      16.710  15.910  16.710  1.00  0.00            
ATOM   3240  OW  SOL   179      11.110  11.950  11.000  1.00  0.00            
ATOM   3241  HW1 SOL   179      10.710  12.390  11.810  1.00  0.00            
ATOM   3242  HW2 SOL   179      10.700  12.320  10.170  1.00  0.00            
ATOM   3243  OW  SOL   180      16.380  10.990  10.790  1.00  0.00            
ATOM   3244  HW1 SOL   180      16.430  11.800  11.380  1.00  0.00            
ATOM   3245  HW2 SOL   180      15.520  11.010  10.280  1.00  0.00            
ATOM   3246  OW  SOL   181       9.150   0.890  14.020  1.00  0.00            
ATOM   3247  HW1 SOL   181       9.400   0.690  13.070  1.00  0.00            
ATOM   3248  HW2 SOL   181       9.870   1.450  14.440  1.00  0.00            
ATOM   3249  OW  SOL   182       9.800  11.160  17.190  1.00  0.00            
ATOM   3250  HW1 SOL   182       8.810  11.220  17.290  1.00  0.00            
ATOM   3251  HW2 SOL   182      10.030  10.360  16.630  1.00  0.00            
ATOM   3252  OW  SOL   183       7.050  10.500   3.680  1.00  0.00            
ATOM   3253  HW1 SOL   183       6.910  10.570   4.670  1.00  0.00            
ATOM   3254  HW2 SOL   183       7.890   9.990   3.500  1.00  0.00            
ATOM   3255  OW  SOL   184       4.100   8.130  12.510  1.00  0.00            
ATOM   3256  HW1 SOL   184       4.960   8.250  13.010  1.00  0.00            
ATOM   3257  HW2 SOL   184       3.680   7.260  12.780  1.00  0.00            
ATOM   3258  OW  SOL   185      12.740   3.860  12.620  1.00  0.00            
ATOM   3259  HW1 SOL   185      12.950   4.600  13.260  1.00  0.00            
ATOM   3260  HW2 SOL   185      11.850   4.030  12.190  1.00  0.00            
ATOM   3261  OW  SOL   186       0.640  15.640  13.310  1.00  0.00            
ATOM   3262  HW1 SOL   186       0.180  16.460  12.970  1.00  0.00            
ATOM   3263  HW2 SOL   186       1.620  15.830  13.400  1.00  0.00            
ATOM   3264  OW  SOL   187       3.670  11.000   5.010  1.00  0.00            
ATOM   3265  HW1 SOL   187       3.600  11.830   4.450  1.00  0.00            
ATOM   3266  HW2 SOL   187       3.710  10.200   4.410  1.00  0.00            
ATOM   3267  OW  SOL   188       5.660   5.370   8.650  1.00  0.00            
ATOM   3268  HW1 SOL   188       5.780   6.030   7.910  1.00  0.00            
ATOM   3269  HW2 SOL   188       6.120   5.710   9.480  1.00  0.00            
ATOM   3270  OW  SOL   189      12.520  13.480   3.880  1.00  0.00            
ATOM   3271  HW1 SOL   189      13.020  14.250   4.280  1.00  0.00            
ATOM   3272  HW2 SOL   189      11.570  13.500   4.200  1.00  0.00            
ATOM   3273  OW  SOL   190      12.720  14.450  11.420  1.00  0.00            
ATOM   3274  HW1 SOL   190      13.190  14.580  12.290  1.00  0.00            
ATOM   3275  HW2 SOL   190      12.060  13.710  11.510  1.00  0.00            
ATOM   3276  OW  SOL   191      15.820   6.390   4.720  1.00  0.00            
ATOM   3277  HW1 SOL   191      15.510   7.000   5.450  1.00  0.00            
ATOM   3278  HW2 SOL   191      16.320   6.910   4.030  1.00  0.00            
ATOM   3279  OW  SOL   192       3.540  15.100  13.290  1.00  0.00            
ATOM   3280  HW1 SOL   192       3.330  14.660  12.420  1.00  0.00            
ATOM   3281  HW2 SOL   192       4.510  15.360  13.320  1.00  0.00            
ATOM   3282  OW  SOL   193       4.020   7.510  15.980  1.00  0.00            
ATOM   3283  HW1 SOL   193       4.700   8.060  15.510  1.00  0.00            
ATOM   3284  HW2 SOL   193       4.420   6.630  16.250  1.00  0.00            
ATOM   3285  OW  SOL   194      15.870   7.790  16.700  1.00  0.00            
ATOM   3286  HW1 SOL   194      14.950   8.170  16.650  1.00  0.00            
ATOM   3287  HW2 SOL   194      16.470   8.260  16.050  1.00  0.00            
ATOM   3288  OW  SOL   195      10.130   1.050  17.700  1.00  0.00            
ATOM   3289  HW1 SOL   195      10.190   1.900  17.180  1.00  0.00            
ATOM   3290  HW2 SOL   195      10.450   0.290  17.130  1.00  0.00            
ATOM   3291  OW  SOL   196       5.040   0.500  17.400  1.00  0.00            
ATOM   3292  HW1 SOL   196       4.620  -0.070  16.700  1.00  0.00            
ATOM   3293  HW2 SOL   196       4.380   1.190  17.720  1.00  0.00            
ATOM   3294  OW  SOL   197       5.730   8.700  10.290  1.00  0.00            
ATOM   3295  HW1 SOL   197       6.170   9.590  10.200  1.00  0.00            
ATOM   3296  HW2 SOL   197       5.100   8.700  11.060  1.00  0.00            
ATOM   3297  OW  SOL   198      13.600   8.620  10.450  1.00  0.00            
ATOM   3298  HW1 SOL   198      12.850   8.620   9.790  1.00  0.00            
ATOM   3299  HW2 SOL   198      13.970   7.700  10.540  1.00  0.00            
ATOM   3300  OW  SOL   199      12.090   5.250   2.750  1.00  0.00            
ATOM   3301  HW1 SOL   199      12.220   4.410   3.290  1.00  0.00            
ATOM   3302  HW2 SOL   199      11.800   5.990   3.350  1.00  0.00            
ATOM   3303  OW  SOL   200       3.070   2.130  12.310  1.00  0.00            
ATOM   3304  HW1 SOL   200       2.840   2.500  13.210  1.00  0.00            
ATOM   3305  HW2 SOL   200       2.770   1.180  12.250  1.00  0.00            
ATOM   3306  OW  SOL   201       0.370  13.100  12.820  1.00  0.00            
ATOM   3307  HW1 SOL   201       0.900  12.610  13.500  1.00  0.00            
ATOM   3308  HW2 SOL   201       0.590  14.080  12.870  1.00  0.00            
ATOM   3309  OW  SOL   202       7.320   6.340  10.640  1.00  0.00            
ATOM   3310  HW1 SOL   202       7.910   6.080   9.880  1.00  0.00            
ATOM   3311  HW2 SOL   202       7.040   7.300  10.530  1.00  0.00            
ATOM   3312  OW  SOL   203      17.280   9.350  18.540  1.00  0.00            
ATOM   3313  HW1 SOL   203      16.820   9.280  17.650  1.00  0.00            
ATOM   3314  HW2 SOL   203      16.660   9.790  19.200  1.00  0.00            
ATOM   3315  OW  SOL   204       3.070   0.630   6.180  1.00  0.00            
ATOM   3316  HW1 SOL   204       2.960   1.570   6.510  1.00  0.00            
ATOM   3317  HW2 SOL   204       3.020   0.000   6.950  1.00  0.00            
ATOM   3318  OW  SOL   205      16.220   3.670   3.740  1.00  0.00            
ATOM   3319  HW1 SOL   205      16.240   2.910   4.380  1.00  0.00            
ATOM   3320  HW2 SOL   205      15.740   4.440   4.140  1.00  0.00            
ATOM   3321  OW  SOL   206      10.230   7.660   9.660  1.00  0.00            
ATOM   3322  HW1 SOL   206      10.380   7.870  10.620  1.00  0.00            
ATOM   3323  HW2 SOL   206       9.930   6.710   9.570  1.00  0.00            
ATOM   3324  OW  SOL   207       9.800  15.730  17.000  1.00  0.00            
ATOM   3325  HW1 SOL   207       9.600  16.170  16.120  1.00  0.00            
ATOM   3326  HW2 SOL   207      10.190  14.820  16.840  1.00  0.00            
ATOM   3327  OW  SOL   208      18.590  15.180  16.050  1.00  0.00            
ATOM   3328  HW1 SOL   208      18.730  15.450  15.100  1.00  0.00            
ATOM   3329  HW2 SOL   208      19.420  15.400  16.580  1.00  0.00            
ATOM   3330  OW  SOL   209       3.500   8.980  18.040  1.00  0.00            
ATOM   3331  HW1 SOL   209       4.260   9.420  18.520  1.00  0.00            
ATOM   3332  HW2 SOL   209       3.850   8.510  17.220  1.00  0.00            
ATOM   3333  OW  SOL   210      15.400   2.740   1.250  1.00  0.00            
ATOM   3334  HW1 SOL   210      14.790   1.990   1.480  1.00  0.00            
ATOM   3335  HW2 SOL   210      15.620   3.260   2.080  1.00  0.00            
ATOM   3336  OW  SOL   211      13.030   8.380   0.420  1.00  0.00            
ATOM   3337  HW1 SOL   211      13.370   7.450   0.570  1.00  0.00            
ATOM   3338  HW2 SOL   211      13.210   8.650  -0.530  1.00  0.00            
ATOM   3339  OW  SOL   212      10.680  13.330   8.490  1.00  0.00            
ATOM   3340  HW1 SOL   212      10.750  12.490   7.940  1.00  0.00            
ATOM   3341  HW2 SOL   212      11.300  14.020   8.130  1.00  0.00            
ATOM   3342  OW  SOL   213       3.190   8.100   9.490  1.00  0.00            
ATOM   3343  HW1 SOL   213       4.120   8.460   9.540  1.00  0.00            
ATOM   3344  HW2 SOL   213       3.130   7.250  10.010  1.00  0.00            
ATOM   3345  OW  SOL   214       3.390   5.090  10.060  1.00  0.00            
ATOM   3346  HW1 SOL   214       2.870   4.260   9.890  1.00  0.00            
ATOM   3347  HW2 SOL   214       4.160   5.140   9.420  1.00  0.00            
ATOM   3348  OW  SOL   215       5.110   4.150  18.080  1.00  0.00            
ATOM   3349  HW1 SOL   215       4.930   4.600  18.960  1.00  0.00            
ATOM   3350  HW2 SOL   215       5.530   4.800  17.450  1.00  0.00            
ATOM   3351  OW  SOL   216      11.380   3.800  16.780  1.00  0.00            
ATOM   3352  HW1 SOL   216      10.930   4.430  17.420  1.00  0.00            
ATOM   3353  HW2 SOL   216      12.310   4.110  16.610  1.00  0.00            
ATOM   3354  OW  SOL   217      11.600   2.070  14.770  1.00  0.00            
ATOM   3355  HW1 SOL   217      11.600   2.710  15.540  1.00  0.00            
ATOM   3356  HW2 SOL   217      11.880   2.550  13.940  1.00  0.00            
ATOM   3357  OW  SOL   218       0.080  13.260   2.000  1.00  0.00            
ATOM   3358  HW1 SOL   218      -0.850  13.470   1.690  1.00  0.00            
ATOM   3359  HW2 SOL   218       0.180  12.270   2.130  1.00  0.00            
ATOM   3360  OW  SOL   219       0.880  18.010   9.270  1.00  0.00            
ATOM   3361  HW1 SOL   219       0.460  17.150   9.000  1.00  0.00            
ATOM   3362  HW2 SOL   219       1.820  18.040   8.930  1.00  0.00            
ATOM   3363  OW  SOL   220       5.040  15.680   9.100  1.00  0.00            
ATOM   3364  HW1 SOL   220       5.700  16.420   9.190  1.00  0.00            
ATOM   3365  HW2 SOL   220       5.480  14.890   8.680  1.00  0.00            
ATOM   3366  OW  SOL   221      10.020   7.960  12.380  1.00  0.00            
ATOM   3367  HW1 SOL   221      10.430   7.640  13.240  1.00  0.00            
ATOM   3368  HW2 SOL   221       9.060   7.690  12.350  1.00  0.00            
ATOM   3369  OW  SOL   222       0.400   5.440  11.140  1.00  0.00            
ATOM   3370  HW1 SOL   222       1.250   5.110  10.730  1.00  0.00            
ATOM   3371  HW2 SOL   222       0.530   5.590  12.120  1.00  0.00            
ATOM   3372  OW  SOL   223       1.890   5.200  17.220  1.00  0.00            
ATOM   3373  HW1 SOL   223       2.480   4.800  16.520  1.00  0.00            
ATOM   3374  HW2 SOL   223       1.310   5.910  16.810  1.00  0.00            
ATOM   3375  OW  SOL   224      13.690   9.500  16.600  1.00  0.00            
ATOM   3376  HW1 SOL   224      14.080  10.390  16.800  1.00  0.00            
ATOM   3377  HW2 SOL   224      13.790   9.300  15.630  1.00  0.00            
ATOM   3378  OW  SOL   225       8.150   5.720   3.250  1.00  0.00            
ATOM   3379  HW1 SOL   225       8.220   4.830   2.790  1.00  0.00            
ATOM   3380  HW2 SOL   225       7.210   6.060   3.170  1.00  0.00            
ATOM   3381  OW  SOL   226      16.570   6.040  12.060  1.00  0.00            
ATOM   3382  HW1 SOL   226      16.190   5.350  12.680  1.00  0.00            
ATOM   3383  HW2 SOL   226      17.390   5.680  11.620  1.00  0.00            
ATOM   3384  OW  SOL   227       2.520  15.640  17.440  1.00  0.00            
ATOM   3385  HW1 SOL   227       2.220  16.210  18.200  1.00  0.00            
ATOM   3386  HW2 SOL   227       2.450  14.670  17.700  1.00  0.00            
ATOM   3387  OW  SOL   228       6.710   4.640  12.690  1.00  0.00            
ATOM   3388  HW1 SOL   228       6.370   3.750  12.390  1.00  0.00            
ATOM   3389  HW2 SOL   228       6.970   5.180  11.890  1.00  0.00            
ATOM   3390  OW  SOL   229       9.300  16.780  14.650  1.00  0.00            
ATOM   3391  HW1 SOL   229       9.060  16.600  13.700  1.00  0.00            
ATOM   3392  HW2 SOL   229       9.600  17.720  14.750  1.00  0.00            
ATOM   3393  OW  SOL   230       4.730   5.000   1.910  1.00  0.00            
ATOM   3394  HW1 SOL   230       5.340   5.800   1.950  1.00  0.00            
ATOM   3395  HW2 SOL   230       3.780   5.310   1.980  1.00  0.00            
ATOM   3396  OW  SOL   231       1.590  11.370  14.660  1.00  0.00            
ATOM   3397  HW1 SOL   231       1.810  10.760  15.420  1.00  0.00            
ATOM   3398  HW2 SOL   231       1.690  10.880  13.800  1.00  0.00            
ATOM   3399  OW  SOL   232      13.470  10.590  12.340  1.00  0.00            
ATOM   3400  HW1 SOL   232      13.710   9.960  11.600  1.00  0.00            
ATOM   3401  HW2 SOL   232      12.570  10.990  12.160  1.00  0.00            
ATOM   3402  OW  SOL   233      13.020   8.550   3.090  1.00  0.00            
ATOM   3403  HW1 SOL   233      12.160   8.240   3.510  1.00  0.00            
ATOM   3404  HW2 SOL   233      12.980   8.410   2.100  1.00  0.00            
ATOM   3405  OW  SOL   234      17.590  17.470  11.540  1.00  0.00            
ATOM   3406  HW1 SOL   234      18.200  17.770  10.810  1.00  0.00            
ATOM   3407  HW2 SOL   234      17.210  16.580  11.320  1.00  0.00            
ATOM   3408  OW  SOL   235      12.520  17.310  11.280  1.00  0.00            
ATOM   3409  HW1 SOL   235      13.360  17.360  10.740  1.00  0.00            
ATOM   3410  HW2 SOL   235      12.290  16.350  11.460  1.00  0.00            
ATOM   3411  OW  SOL   236       0.830  12.580  10.220  1.00  0.00            
ATOM   3412  HW1 SOL   236       0.780  12.570  11.220  1.00  0.00            
ATOM   3413  HW2 SOL   236       0.000  12.170   9.840  1.00  0.00            
ATOM   3414  OW  SOL   237       6.880  16.620  17.160  1.00  0.00            
ATOM   3415  HW1 SOL   237       6.320  17.430  17.250  1.00  0.00            
ATOM   3416  HW2 SOL   237       7.400  16.660  16.300  1.00  0.00            
ATOM   3417  OW  SOL   238       9.030   0.860   1.330  1.00  0.00            
ATOM   3418  HW1 SOL   238       9.540   0.870   0.470  1.00  0.00            
ATOM   3419  HW2 SOL   238       9.590   0.440   2.040  1.00  0.00            
ATOM   3420  OW  SOL   239      17.260   1.350   5.230  1.00  0.00            
ATOM   3421  HW1 SOL   239      17.990   1.180   4.560  1.00  0.00            
ATOM   3422  HW2 SOL   239      16.950   0.480   5.610  1.00  0.00            
ATOM   3423  OW  SOL   240      13.880  15.730   4.770  1.00  0.00            
ATOM   3424  HW1 SOL   240      14.550  15.850   4.030  1.00  0.00            
ATOM   3425  HW2 SOL   240      13.480  16.620   5.000  1.00  0.00            
ATOM   3426  OW  SOL   241       1.300  17.940  18.510  1.00  0.00            
ATOM   3427  HW1 SOL   241       0.890  17.200  19.040  1.00  0.00            
ATOM   3428  HW2 SOL   241       1.940  18.450  19.090  1.00  0.00            
ATOM   3429  OW  SOL   242      12.800   9.270   6.720  1.00  0.00            
ATOM   3430  HW1 SOL   242      13.400   8.460   6.740  1.00  0.00            
ATOM   3431  HW2 SOL   242      13.200   9.960   6.120  1.00  0.00            
ATOM   3432  OW  SOL   243       8.300  12.730  14.220  1.00  0.00            
ATOM   3433  HW1 SOL   243       8.250  13.060  15.170  1.00  0.00            
ATOM   3434  HW2 SOL   243       7.440  12.920  13.760  1.00  0.00            
ATOM   3435  OW  SOL   244       6.720  16.160   1.540  1.00  0.00            
ATOM   3436  HW1 SOL   244       6.810  16.260   0.550  1.00  0.00            
ATOM   3437  HW2 SOL   244       6.320  15.270   1.750  1.00  0.00            
ATOM   3438  OW  SOL   245      16.500  17.200  13.940  1.00  0.00            
ATOM   3439  HW1 SOL   245      17.030  17.300  13.100  1.00  0.00            
ATOM   3440  HW2 SOL   245      16.230  18.100  14.280  1.00  0.00            
ATOM   3441  OW  SOL   246      18.410   1.750   9.630  1.00  0.00            
ATOM   3442  HW1 SOL   246      18.800   0.900   9.270  1.00  0.00            
ATOM   3443  HW2 SOL   246      17.430   1.770   9.440  1.00  0.00            
ATOM   3444  OW  SOL   247       2.630   3.260   7.200  1.00  0.00            
ATOM   3445  HW1 SOL   247       1.840   3.770   6.860  1.00  0.00            
ATOM   3446  HW2 SOL   247       2.540   3.110   8.180  1.00  0.00            
ATOM   3447  OW  SOL   248      11.940  16.120   0.310  1.00  0.00            
ATOM   3448  HW1 SOL   248      12.000  15.190   0.680  1.00  0.00            
ATOM   3449  HW2 SOL   248      11.350  16.120  -0.490  1.00  0.00            
ATOM   3450  OW  SOL   249       8.220  10.020  13.720  1.00  0.00            
ATOM   3451  HW1 SOL   249       8.620  10.010  12.800  1.00  0.00            
ATOM   3452  HW2 SOL   249       8.320  10.940  14.120  1.00  0.00            
ATOM   3453  OW  SOL   250       9.160   9.100   2.910  1.00  0.00            
ATOM   3454  HW1 SOL   250       9.790   9.480   2.230  1.00  0.00            
ATOM   3455  HW2 SOL   250       9.560   8.270   3.300  1.00  0.00            
ATOM   3456  OW  SOL   251      15.040  16.070   0.440  1.00  0.00            
ATOM   3457  HW1 SOL   251      14.120  16.440   0.510  1.00  0.00            
ATOM   3458  HW2 SOL   251      15.420  16.270  -0.460  1.00  0.00            
ATOM   3459  OW  SOL   252       3.720  12.880  14.900  1.00  0.00            
ATOM   3460  HW1 SOL   252       3.590  13.810  14.560  1.00  0.00            
ATOM   3461  HW2 SOL   252       2.880  12.360  14.770  1.00  0.00            
ATOM   3462  OW  SOL   253      16.140  12.920  12.890  1.00  0.00            
ATOM   3463  HW1 SOL   253      16.740  12.950  13.690  1.00  0.00            
ATOM   3464  HW2 SOL   253      15.390  13.560  13.020  1.00  0.00            
ATOM   3465  OW  SOL   254      10.390  10.980   6.960  1.00  0.00            
ATOM   3466  HW1 SOL   254       9.690  10.510   7.500  1.00  0.00            
ATOM   3467  HW2 SOL   254      10.980  10.300   6.530  1.00  0.00            
ATOM   3468  OW  SOL   255      10.140   2.360   9.710  1.00  0.00            
ATOM   3469  HW1 SOL   255      10.060   2.000   8.780  1.00  0.00            
ATOM   3470  HW2 SOL   255      10.120   1.600  10.360  1.00  0.00            
ATOM   3471  OW  SOL   256       5.900  14.870   4.910  1.00  0.00            
ATOM   3472  HW1 SOL   256       6.320  14.290   4.210  1.00  0.00            
ATOM   3473  HW2 SOL   256       5.460  15.660   4.470  1.00  0.00            
ATOM   3474  OW  SOL   257      17.090   3.850  13.810  1.00  0.00            
ATOM   3475  HW1 SOL   257      17.820   4.540  13.850  1.00  0.00            
ATOM   3476  HW2 SOL   257      17.370   3.100  13.220  1.00  0.00            
ATOM   3477  OW  SOL   258       2.550  13.480   2.900  1.00  0.00            
ATOM   3478  HW1 SOL   258       1.590  13.490   2.630  1.00  0.00            
ATOM   3479  HW2 SOL   258       2.670  14.010   3.740  1.00  0.00            
ATOM   3480  OW  SOL   259       1.050  10.130  17.260  1.00  0.00            
ATOM   3481  HW1 SOL   259       0.280   9.800  17.800  1.00  0.00            
ATOM   3482  HW2 SOL   259       1.900   9.830  17.680  1.00  0.00            
ATOM   3483  OW  SOL   260       6.720   2.030  14.890  1.00  0.00            
ATOM   3484  HW1 SOL   260       7.620   1.870  14.490  1.00  0.00            
ATOM   3485  HW2 SOL   260       6.800   2.080  15.880  1.00  0.00            
ATOM   3486  OW  SOL   261       0.750   3.450   0.330  1.00  0.00            
ATOM   3487  HW1 SOL   261      -0.170   3.170   0.040  1.00  0.00            
ATOM   3488  HW2 SOL   261       1.060   4.220  -0.230  1.00  0.00            
ATOM   3489  OW  SOL   262      14.400   8.560  13.980  1.00  0.00            
ATOM   3490  HW1 SOL   262      13.830   9.080  13.350  1.00  0.00            
ATOM   3491  HW2 SOL   262      15.360   8.680  13.740  1.00  0.00            
ATOM   3492  OW  SOL   263       0.720   1.660   3.180  1.00  0.00            
ATOM   3493  HW1 SOL   263       0.550   2.490   2.640  1.00  0.00            
ATOM   3494  HW2 SOL   263       1.620   1.290   2.960  1.00  0.00            
ATOM   3495  OW  SOL   264      11.830  13.350   1.190  1.00  0.00            
ATOM   3496  HW1 SOL   264      10.840  13.240   1.210  1.00  0.00            
ATOM   3497  HW2 SOL   264      12.170  13.500   2.120  1.00  0.00            
ATOM   3498  OW  SOL   265       6.130   8.420  14.310  1.00  0.00            
ATOM   3499  HW1 SOL   265       6.690   9.230  14.140  1.00  0.00            
ATOM   3500  HW2 SOL   265       6.720   7.620  14.340  1.00  0.00            
ATOM   3501  OW  SOL   266      14.930  17.670   9.590  1.00  0.00            
ATOM   3502  HW1 SOL   266      15.260  18.310   8.900  1.00  0.00            
ATOM   3503  HW2 SOL   266      15.590  17.610  10.340  1.00  0.00            
ATOM   3504  OW  SOL   267       7.160   5.650  17.080  1.00  0.00            
ATOM   3505  HW1 SOL   267       7.350   6.300  17.820  1.00  0.00            
ATOM   3506  HW2 SOL   267       7.760   4.850  17.170  1.00  0.00            
ATOM   3507  OW  SOL   268      14.500  12.200  16.330  1.00  0.00            
ATOM   3508  HW1 SOL   268      14.410  12.100  17.320  1.00  0.00            
ATOM   3509  HW2 SOL   268      15.460  12.130  16.070  1.00  0.00            
ATOM   3510  OW  SOL   269       3.900  17.410  15.600  1.00  0.00            
ATOM   3511  HW1 SOL   269       2.990  17.820  15.580  1.00  0.00            
ATOM   3512  HW2 SOL   269       3.830  16.470  15.920  1.00  0.00            
ATOM   3513  OW  SOL   270      16.740   8.830  12.540  1.00  0.00            
ATOM   3514  HW1 SOL   270      16.470   7.940  12.170  1.00  0.00            
ATOM   3515  HW2 SOL   270      16.750   9.510  11.810  1.00  0.00            
ATOM   3516  OW  SOL   271      12.250   3.250   4.490  1.00  0.00            
ATOM   3517  HW1 SOL   271      12.900   2.510   4.380  1.00  0.00            
ATOM   3518  HW2 SOL   271      12.450   3.750   5.330  1.00  0.00            
ATOM   3519  OW  SOL   272       5.940   7.450   6.520  1.00  0.00            
ATOM   3520  HW1 SOL   272       6.440   8.300   6.330  1.00  0.00            
ATOM   3521  HW2 SOL   272       5.060   7.470   6.040  1.00  0.00            
ATOM   3522  OW  SOL   273      17.770   3.420  16.420  1.00  0.00            
ATOM   3523  HW1 SOL   273      17.600   3.730  15.480  1.00  0.00            
ATOM   3524  HW2 SOL   273      16.930   3.050  16.800  1.00  0.00            
ATOM   3525  OW  SOL   274      17.300   9.340  15.170  1.00  0.00            
ATOM   3526  HW1 SOL   274      17.680  10.250  15.320  1.00  0.00            
ATOM   3527  HW2 SOL   274      17.220   9.170  14.180  1.00  0.00            
ATOM   3528  OW  SOL   275       8.590  13.740   0.160  1.00  0.00            
ATOM   3529  HW1 SOL   275       8.130  13.890   1.040  1.00  0.00            
ATOM   3530  HW2 SOL   275       9.030  14.590  -0.140  1.00  0.00            
ATOM   3531  OW  SOL   276       6.610  17.900   9.530  1.00  0.00            
ATOM   3532  HW1 SOL   276       6.150  18.780   9.400  1.00  0.00            
ATOM   3533  HW2 SOL   276       7.600  18.020   9.460  1.00  0.00            
ATOM   3534  OW  SOL   277      14.080  18.510  17.200  1.00  0.00            
ATOM   3535  HW1 SOL   277      13.120  18.400  16.930  1.00  0.00            
ATOM   3536  HW2 SOL   277      14.640  17.840  16.720  1.00  0.00            
ATOM   3537  OW  SOL   278       8.590   9.560   8.610  1.00  0.00            
ATOM   3538  HW1 SOL   278       9.130   8.870   9.090  1.00  0.00            
ATOM   3539  HW2 SOL   278       8.270  10.250   9.270  1.00  0.00            
ATOM   3540  OW  SOL   279      10.830   9.840   0.870  1.00  0.00            
ATOM   3541  HW1 SOL   279      10.600  10.370   0.050  1.00  0.00            
ATOM   3542  HW2 SOL   279      11.640   9.280   0.680  1.00  0.00            
ATOM   3543  OW  SOL   280      18.610  15.690   8.510  1.00  0.00            
ATOM   3544  HW1 SOL   280      17.900  15.570   7.810  1.00  0.00            
ATOM   3545  HW2 SOL   280      18.620  14.900   9.110  1.00  0.00            
ATOM   3546  OW  SOL   281       2.210  13.140  18.440  1.00  0.00            
ATOM   3547  HW1 SOL   281       1.560  12.410  18.230  1.00  0.00            
ATOM   3548  HW2 SOL   281       2.250  13.280  19.420  1.00  0.00            
ATOM   3549  OW  SOL   282       0.790  12.400   6.530  1.00  0.00            
ATOM   3550  HW1 SOL   282       0.780  11.930   7.410  1.00  0.00            
ATOM   3551  HW2 SOL   282       1.610  12.120   6.020  1.00  0.00            
ATOM   3552  OW  SOL   283       6.720  13.910  16.240  1.00  0.00            
ATOM   3553  HW1 SOL   283       5.940  13.410  16.620  1.00  0.00            
ATOM   3554  HW2 SOL   283       6.690  14.860  16.550  1.00  0.00            
ATOM   3555  OW  SOL   284      18.240   1.920  12.270  1.00  0.00            
ATOM   3556  HW1 SOL   284      18.200   1.020  12.710  1.00  0.00            
ATOM   3557  HW2 SOL   284      18.270   1.810  11.280  1.00  0.00            
ATOM   3558  OW  SOL   285       4.280   4.240   5.200  1.00  0.00            
ATOM   3559  HW1 SOL   285       4.580   3.520   4.580  1.00  0.00            
ATOM   3560  HW2 SOL   285       3.890   3.840   6.030  1.00  0.00            
ATOM   3561  OW  SOL   286      17.050  14.870  11.040  1.00  0.00            
ATOM   3562  HW1 SOL   286      16.120  14.620  10.770  1.00  0.00            
ATOM   3563  HW2 SOL   286      17.310  14.370  11.860  1.00  0.00            
ATOM   3564  OW  SOL   287       3.170   5.470  12.800  1.00  0.00            
ATOM   3565  HW1 SOL   287       3.550   4.880  13.520  1.00  0.00            
ATOM   3566  HW2 SOL   287       3.570   5.210  11.920  1.00  0.00            
ATOM   3567  OW  SOL   288       8.120  15.860   6.870  1.00  0.00            
ATOM   3568  HW1 SOL   288       8.440  15.960   5.930  1.00  0.00            
ATOM   3569  HW2 SOL   288       7.330  15.240   6.890  1.00  0.00            
ATOM   3570  OW  SOL   289      14.240   2.140  11.120  1.00  0.00            
ATOM   3571  HW1 SOL   289      14.760   1.490  11.670  1.00  0.00            
ATOM   3572  HW2 SOL   289      13.750   2.770  11.730  1.00  0.00            
ATOM   3573  OW  SOL   290      10.010   0.340  11.540  1.00  0.00            
ATOM   3574  HW1 SOL   290       9.380  -0.380  11.230  1.00  0.00            
ATOM   3575  HW2 SOL   290      10.940  -0.020  11.540  1.00  0.00            
ATOM   3576  OW  SOL   291       7.700  13.300   3.010  1.00  0.00            
ATOM   3577  HW1 SOL   291       7.240  12.430   3.180  1.00  0.00            
ATOM   3578  HW2 SOL   291       8.610  13.270   3.420  1.00  0.00            
ATOM   3579  OW  SOL   292       6.180  15.670  12.840  1.00  0.00            
ATOM   3580  HW1 SOL   292       6.130  16.490  13.410  1.00  0.00            
ATOM   3581  HW2 SOL   292       7.070  15.640  12.390  1.00  0.00            
ATOM   3582  OW  SOL   293      13.520   0.520   1.680  1.00  0.00            
ATOM   3583  HW1 SOL   293      13.870   0.110   0.840  1.00  0.00            
ATOM   3584  HW2 SOL   293      12.620   0.140   1.880  1.00  0.00            
ATOM   3585  OW  SOL   294      13.000   4.530   6.910  1.00  0.00            
ATOM   3586  HW1 SOL   294      12.410   5.330   6.950  1.00  0.00            
ATOM   3587  HW2 SOL   294      13.150   4.180   7.840  1.00  0.00            
ATOM   3588  OW  SOL   295      15.930   2.210   8.820  1.00  0.00            
ATOM   3589  HW1 SOL   295      15.090   2.200   9.360  1.00  0.00            
ATOM   3590  HW2 SOL   295      15.950   3.040   8.260  1.00  0.00            
ATOM   3591  OW  SOL   296       0.390  10.770   3.000  1.00  0.00            
ATOM   3592  HW1 SOL   296       1.380  10.660   2.910  1.00  0.00            
ATOM   3593  HW2 SOL   296      -0.010   9.910   3.320  1.00  0.00            
ATOM   3594  OW  SOL   297       8.750  16.460   3.370  1.00  0.00            
ATOM   3595  HW1 SOL   297       7.980  16.110   2.830  1.00  0.00            
ATOM   3596  HW2 SOL   297       8.430  17.170   3.990  1.00  0.00            
ATOM   3597  OW  SOL   298       2.300   6.280  19.750  1.00  0.00            
ATOM   3598  HW1 SOL   298       1.370   6.260  20.120  1.00  0.00            
ATOM   3599  HW2 SOL   298       2.310   5.890  18.830  1.00  0.00            
ATOM   3600  OW  SOL   299       2.250   2.750  28.580  1.00  0.00            
ATOM   3601  HW1 SOL   299       2.600   2.580  29.500  1.00  0.00            
ATOM   3602  HW2 SOL   299       1.370   2.300  28.460  1.00  0.00            
ATOM   3603  OW  SOL   300       0.190   3.680  25.090  1.00  0.00            
ATOM   3604  HW1 SOL   300      -0.630   4.110  25.480  1.00  0.00            
ATOM   3605  HW2 SOL   300      -0.090   2.950  24.460  1.00  0.00            
ATOM   3606  OW  SOL   301       5.690  12.750  30.270  1.00  0.00            
ATOM   3607  HW1 SOL   301       4.760  12.680  29.900  1.00  0.00            
ATOM   3608  HW2 SOL   301       5.800  13.640  30.710  1.00  0.00            
ATOM   3609  OW  SOL   302      15.550  15.110  25.650  1.00  0.00            
ATOM   3610  HW1 SOL   302      14.980  14.950  26.460  1.00  0.00            
ATOM   3611  HW2 SOL   302      14.960  15.210  24.850  1.00  0.00            
ATOM   3612  OW  SOL   303      17.430   6.180  27.180  1.00  0.00            
ATOM   3613  HW1 SOL   303      17.760   7.120  27.180  1.00  0.00            
ATOM   3614  HW2 SOL   303      17.940   5.640  27.840  1.00  0.00            
ATOM   3615  OW  SOL   304      11.350   7.030  25.790  1.00  0.00            
ATOM   3616  HW1 SOL   304      11.920   7.810  25.540  1.00  0.00            
ATOM   3617  HW2 SOL   304      10.750   7.290  26.550  1.00  0.00            
ATOM   3618  OW  SOL   305      17.550   6.070  20.930  1.00  0.00            
ATOM   3619  HW1 SOL   305      17.430   5.940  19.940  1.00  0.00            
ATOM   3620  HW2 SOL   305      17.250   5.260  21.420  1.00  0.00            
ATOM   3621  OW  SOL   306       7.680  11.440  28.850  1.00  0.00            
ATOM   3622  HW1 SOL   306       6.900  11.610  29.450  1.00  0.00            
ATOM   3623  HW2 SOL   306       8.020  12.310  28.490  1.00  0.00            
ATOM   3624  OW  SOL   307       8.500   7.980  36.850  1.00  0.00            
ATOM   3625  HW1 SOL   307       8.460   8.740  37.500  1.00  0.00            
ATOM   3626  HW2 SOL   307       8.720   8.340  35.940  1.00  0.00            
ATOM   3627  OW  SOL   308       6.850  10.120  25.270  1.00  0.00            
ATOM   3628  HW1 SOL   308       7.540   9.960  25.970  1.00  0.00            
ATOM   3629  HW2 SOL   308       6.120  10.690  25.650  1.00  0.00            
ATOM   3630  OW  SOL   309       6.860  11.610  36.650  1.00  0.00            
ATOM   3631  HW1 SOL   309       7.460  12.400  36.790  1.00  0.00            
ATOM   3632  HW2 SOL   309       6.000  11.920  36.240  1.00  0.00            
ATOM   3633  OW  SOL   310       3.350  14.350  29.230  1.00  0.00            
ATOM   3634  HW1 SOL   310       2.570  14.040  28.700  1.00  0.00            
ATOM   3635  HW2 SOL   310       3.930  14.930  28.660  1.00  0.00            
ATOM   3636  OW  SOL   311      14.600  15.050  32.010  1.00  0.00            
ATOM   3637  HW1 SOL   311      14.840  15.990  32.270  1.00  0.00            
ATOM   3638  HW2 SOL   311      14.440  14.510  32.830  1.00  0.00            
ATOM   3639  OW  SOL   312       4.380   3.920  33.610  1.00  0.00            
ATOM   3640  HW1 SOL   312       5.200   3.360  33.700  1.00  0.00            
ATOM   3641  HW2 SOL   312       3.570   3.340  33.650  1.00  0.00            
ATOM   3642  OW  SOL   313      16.030   4.470  25.990  1.00  0.00            
ATOM   3643  HW1 SOL   313      15.290   4.930  25.490  1.00  0.00            
ATOM   3644  HW2 SOL   313      16.540   5.150  26.520  1.00  0.00            
ATOM   3645  OW  SOL   314       2.310  17.130  23.450  1.00  0.00            
ATOM   3646  HW1 SOL   314       2.650  17.900  23.990  1.00  0.00            
ATOM   3647  HW2 SOL   314       2.750  17.130  22.550  1.00  0.00            
ATOM   3648  OW  SOL   315      11.270  13.410  35.520  1.00  0.00            
ATOM   3649  HW1 SOL   315      11.740  13.410  36.400  1.00  0.00            
ATOM   3650  HW2 SOL   315      10.790  12.540  35.410  1.00  0.00            
ATOM   3651  OW  SOL   316       2.300  14.340  24.000  1.00  0.00            
ATOM   3652  HW1 SOL   316       2.040  15.300  24.000  1.00  0.00            
ATOM   3653  HW2 SOL   316       1.590  13.800  24.450  1.00  0.00            
ATOM   3654  OW  SOL   317       2.400  10.910  27.480  1.00  0.00            
ATOM   3655  HW1 SOL   317       2.540  10.070  28.000  1.00  0.00            
ATOM   3656  HW2 SOL   317       1.850  11.550  28.030  1.00  0.00            
ATOM   3657  OW  SOL   318       6.200  17.860  33.010  1.00  0.00            
ATOM   3658  HW1 SOL   318       5.280  17.690  33.360  1.00  0.00            
ATOM   3659  HW2 SOL   318       6.480  18.780  33.270  1.00  0.00            
ATOM   3660  OW  SOL   319       6.060   9.640  19.850  1.00  0.00            
ATOM   3661  HW1 SOL   319       6.130  10.480  19.310  1.00  0.00            
ATOM   3662  HW2 SOL   319       6.520   9.770  20.730  1.00  0.00            
ATOM   3663  OW  SOL   320      15.940   1.140  33.420  1.00  0.00            
ATOM   3664  HW1 SOL   320      15.760   1.810  32.700  1.00  0.00            
ATOM   3665  HW2 SOL   320      15.910   1.600  34.310  1.00  0.00            
ATOM   3666  OW  SOL   321       1.220   6.430  24.250  1.00  0.00            
ATOM   3667  HW1 SOL   321       0.770   5.550  24.420  1.00  0.00            
ATOM   3668  HW2 SOL   321       1.210   6.970  25.090  1.00  0.00            
ATOM   3669  OW  SOL   322      18.420  17.670  22.210  1.00  0.00            
ATOM   3670  HW1 SOL   322      18.960  17.380  23.010  1.00  0.00            
ATOM   3671  HW2 SOL   322      18.720  18.570  21.920  1.00  0.00            
ATOM   3672  OW  SOL   323       0.270  15.960  19.790  1.00  0.00            
ATOM   3673  HW1 SOL   323       0.080  15.000  20.000  1.00  0.00            
ATOM   3674  HW2 SOL   323      -0.060  16.540  20.540  1.00  0.00            
ATOM   3675  OW  SOL   324      16.890   9.220  24.740  1.00  0.00            
ATOM   3676  HW1 SOL   324      17.840   8.930  24.820  1.00  0.00            
ATOM   3677  HW2 SOL   324      16.810   9.870  23.990  1.00  0.00            
ATOM   3678  OW  SOL   325      16.410  11.080  22.940  1.00  0.00            
ATOM   3679  HW1 SOL   325      17.270  11.100  22.420  1.00  0.00            
ATOM   3680  HW2 SOL   325      16.550  11.550  23.820  1.00  0.00            
ATOM   3681  OW  SOL   326       1.130   7.370  34.590  1.00  0.00            
ATOM   3682  HW1 SOL   326       2.010   7.240  35.040  1.00  0.00            
ATOM   3683  HW2 SOL   326       1.000   8.340  34.370  1.00  0.00            
ATOM   3684  OW  SOL   327       6.130  13.650  25.880  1.00  0.00            
ATOM   3685  HW1 SOL   327       5.640  12.780  25.970  1.00  0.00            
ATOM   3686  HW2 SOL   327       5.900  14.080  25.010  1.00  0.00            
ATOM   3687  OW  SOL   328      12.930  12.280  32.850  1.00  0.00            
ATOM   3688  HW1 SOL   328      13.300  11.550  32.270  1.00  0.00            
ATOM   3689  HW2 SOL   328      13.450  12.330  33.700  1.00  0.00            
ATOM   3690  OW  SOL   329       8.090   0.040  23.640  1.00  0.00            
ATOM   3691  HW1 SOL   329       8.490   0.950  23.550  1.00  0.00            
ATOM   3692  HW2 SOL   329       7.090   0.120  23.700  1.00  0.00            
ATOM   3693  OW  SOL   330       1.970   9.760  31.260  1.00  0.00            
ATOM   3694  HW1 SOL   330       2.860   9.310  31.120  1.00  0.00            
ATOM   3695  HW2 SOL   330       1.240   9.110  31.070  1.00  0.00            
ATOM   3696  OW  SOL   331      15.250   9.990  20.520  1.00  0.00            
ATOM   3697  HW1 SOL   331      14.620   9.230  20.650  1.00  0.00            
ATOM   3698  HW2 SOL   331      15.730  10.170  21.380  1.00  0.00            
ATOM   3699  OW  SOL   332      11.870  17.920  34.780  1.00  0.00            
ATOM   3700  HW1 SOL   332      12.110  18.520  34.020  1.00  0.00            
ATOM   3701  HW2 SOL   332      11.940  16.970  34.480  1.00  0.00            
ATOM   3702  OW  SOL   333       3.170   2.510  36.630  1.00  0.00            
ATOM   3703  HW1 SOL   333       3.880   3.220  36.690  1.00  0.00            
ATOM   3704  HW2 SOL   333       2.290   2.900  36.910  1.00  0.00            
ATOM   3705  OW  SOL   334      14.660  14.170  28.150  1.00  0.00            
ATOM   3706  HW1 SOL   334      14.070  14.230  28.950  1.00  0.00            
ATOM   3707  HW2 SOL   334      14.510  13.290  27.690  1.00  0.00            
ATOM   3708  OW  SOL   335      16.670  17.140  24.340  1.00  0.00            
ATOM   3709  HW1 SOL   335      16.260  16.910  23.460  1.00  0.00            
ATOM   3710  HW2 SOL   335      16.490  16.400  24.990  1.00  0.00            
ATOM   3711  OW  SOL   336       5.980   7.290  21.320  1.00  0.00            
ATOM   3712  HW1 SOL   336       6.220   7.980  20.640  1.00  0.00            
ATOM   3713  HW2 SOL   336       5.200   7.620  21.860  1.00  0.00            
ATOM   3714  OW  SOL   337      12.810   3.450  28.060  1.00  0.00            
ATOM   3715  HW1 SOL   337      11.950   2.950  27.930  1.00  0.00            
ATOM   3716  HW2 SOL   337      13.430   2.910  28.620  1.00  0.00            
ATOM   3717  OW  SOL   338      15.760  16.620  21.690  1.00  0.00            
ATOM   3718  HW1 SOL   338      16.650  17.080  21.720  1.00  0.00            
ATOM   3719  HW2 SOL   338      15.550  16.380  20.740  1.00  0.00            
ATOM   3720  OW  SOL   339       8.070   6.050  33.270  1.00  0.00            
ATOM   3721  HW1 SOL   339       7.600   6.020  34.160  1.00  0.00            
ATOM   3722  HW2 SOL   339       7.560   5.500  32.610  1.00  0.00            
ATOM   3723  OW  SOL   340      13.940   4.690  35.360  1.00  0.00            
ATOM   3724  HW1 SOL   340      13.740   5.120  36.240  1.00  0.00            
ATOM   3725  HW2 SOL   340      14.720   4.070  35.450  1.00  0.00            
ATOM   3726  OW  SOL   341       9.730   8.900  34.340  1.00  0.00            
ATOM   3727  HW1 SOL   341      10.190   8.060  34.050  1.00  0.00            
ATOM   3728  HW2 SOL   341       9.170   9.240  33.590  1.00  0.00            
ATOM   3729  OW  SOL   342       9.910   4.100  31.040  1.00  0.00            
ATOM   3730  HW1 SOL   342       9.140   4.440  31.580  1.00  0.00            
ATOM   3731  HW2 SOL   342       9.570   3.590  30.250  1.00  0.00            
ATOM   3732  OW  SOL   343      10.410   7.010  22.910  1.00  0.00            
ATOM   3733  HW1 SOL   343      10.670   6.970  23.870  1.00  0.00            
ATOM   3734  HW2 SOL   343       9.560   6.500  22.770  1.00  0.00            
ATOM   3735  OW  SOL   344       0.760   8.110  26.510  1.00  0.00            
ATOM   3736  HW1 SOL   344       1.750   7.990  26.600  1.00  0.00            
ATOM   3737  HW2 SOL   344       0.520   9.060  26.720  1.00  0.00            
ATOM   3738  OW  SOL   345       1.300  18.210  34.330  1.00  0.00            
ATOM   3739  HW1 SOL   345       1.200  18.060  35.320  1.00  0.00            
ATOM   3740  HW2 SOL   345       0.440  18.570  33.970  1.00  0.00            
ATOM   3741  OW  SOL   346       8.650   3.480  20.570  1.00  0.00            
ATOM   3742  HW1 SOL   346       9.240   4.110  20.080  1.00  0.00            
ATOM   3743  HW2 SOL   346       8.840   2.540  20.280  1.00  0.00            
ATOM   3744  OW  SOL   347      17.190   5.850  36.930  1.00  0.00            
ATOM   3745  HW1 SOL   347      16.930   6.740  36.570  1.00  0.00            
ATOM   3746  HW2 SOL   347      17.170   5.170  36.200  1.00  0.00            
ATOM   3747  OW  SOL   348      13.620  11.440  24.070  1.00  0.00            
ATOM   3748  HW1 SOL   348      14.450  11.150  23.590  1.00  0.00            
ATOM   3749  HW2 SOL   348      13.130  12.110  23.510  1.00  0.00            
ATOM   3750  OW  SOL   349       5.500   1.960  27.470  1.00  0.00            
ATOM   3751  HW1 SOL   349       5.450   1.910  28.470  1.00  0.00            
ATOM   3752  HW2 SOL   349       5.520   2.920  27.180  1.00  0.00            
ATOM   3753  OW  SOL   350      10.080  14.560  23.390  1.00  0.00            
ATOM   3754  HW1 SOL   350       9.620  15.280  22.870  1.00  0.00            
ATOM   3755  HW2 SOL   350      10.040  14.760  24.370  1.00  0.00            
ATOM   3756  OW  SOL   351       3.510  18.010  27.150  1.00  0.00            
ATOM   3757  HW1 SOL   351       4.010  17.150  27.210  1.00  0.00            
ATOM   3758  HW2 SOL   351       4.160  18.780  27.120  1.00  0.00            
ATOM   3759  OW  SOL   352      17.950  10.660  27.350  1.00  0.00            
ATOM   3760  HW1 SOL   352      17.330  10.510  26.590  1.00  0.00            
ATOM   3761  HW2 SOL   352      17.430  10.770  28.200  1.00  0.00            
ATOM   3762  OW  SOL   353      12.270  15.500  33.680  1.00  0.00            
ATOM   3763  HW1 SOL   353      12.330  14.730  34.320  1.00  0.00            
ATOM   3764  HW2 SOL   353      11.750  15.240  32.880  1.00  0.00            
ATOM   3765  OW  SOL   354       3.210   9.430  21.040  1.00  0.00            
ATOM   3766  HW1 SOL   354       4.030   9.820  20.620  1.00  0.00            
ATOM   3767  HW2 SOL   354       2.940   8.610  20.550  1.00  0.00            
ATOM   3768  OW  SOL   355      14.580   7.350  25.900  1.00  0.00            
ATOM   3769  HW1 SOL   355      14.530   6.700  26.650  1.00  0.00            
ATOM   3770  HW2 SOL   355      15.380   7.940  26.030  1.00  0.00            
ATOM   3771  OW  SOL   356       4.610  12.660  35.890  1.00  0.00            
ATOM   3772  HW1 SOL   356       4.110  12.670  35.030  1.00  0.00            
ATOM   3773  HW2 SOL   356       3.980  12.480  36.650  1.00  0.00            
ATOM   3774  OW  SOL   357      11.110  17.760  20.990  1.00  0.00            
ATOM   3775  HW1 SOL   357      10.510  17.140  21.490  1.00  0.00            
ATOM   3776  HW2 SOL   357      11.420  17.320  20.140  1.00  0.00            
ATOM   3777  OW  SOL   358       2.020   2.850  33.600  1.00  0.00            
ATOM   3778  HW1 SOL   358       1.220   3.450  33.470  1.00  0.00            
ATOM   3779  HW2 SOL   358       1.920   2.360  34.460  1.00  0.00            
ATOM   3780  OW  SOL   359      16.320  13.770  19.430  1.00  0.00            
ATOM   3781  HW1 SOL   359      16.000  14.710  19.330  1.00  0.00            
ATOM   3782  HW2 SOL   359      15.560  13.140  19.310  1.00  0.00            
ATOM   3783  OW  SOL   360       4.640  17.430  21.850  1.00  0.00            
ATOM   3784  HW1 SOL   360       4.970  17.820  22.710  1.00  0.00            
ATOM   3785  HW2 SOL   360       5.400  17.360  21.200  1.00  0.00            
ATOM   3786  OW  SOL   361      14.000   1.070  22.880  1.00  0.00            
ATOM   3787  HW1 SOL   361      13.760   0.700  21.980  1.00  0.00            
ATOM   3788  HW2 SOL   361      14.990   1.230  22.920  1.00  0.00            
ATOM   3789  OW  SOL   362       2.490  17.850  31.030  1.00  0.00            
ATOM   3790  HW1 SOL   362       3.060  17.200  31.530  1.00  0.00            
ATOM   3791  HW2 SOL   362       2.330  17.520  30.100  1.00  0.00            
ATOM   3792  OW  SOL   363       9.400  16.980  27.660  1.00  0.00            
ATOM   3793  HW1 SOL   363      10.200  16.410  27.870  1.00  0.00            
ATOM   3794  HW2 SOL   363       8.910  16.580  26.890  1.00  0.00            
ATOM   3795  OW  SOL   364       3.820   7.000  23.420  1.00  0.00            
ATOM   3796  HW1 SOL   364       4.270   6.100  23.390  1.00  0.00            
ATOM   3797  HW2 SOL   364       2.880   6.890  23.750  1.00  0.00            
ATOM   3798  OW  SOL   365      15.470   2.220  35.910  1.00  0.00            
ATOM   3799  HW1 SOL   365      15.420   2.590  36.830  1.00  0.00            
ATOM   3800  HW2 SOL   365      14.750   1.530  35.790  1.00  0.00            
ATOM   3801  OW  SOL   366       6.140   1.220  19.790  1.00  0.00            
ATOM   3802  HW1 SOL   366       7.120   1.000  19.860  1.00  0.00            
ATOM   3803  HW2 SOL   366       5.830   1.050  18.860  1.00  0.00            
ATOM   3804  OW  SOL   367       7.810   2.640  36.110  1.00  0.00            
ATOM   3805  HW1 SOL   367       8.480   2.030  36.540  1.00  0.00            
ATOM   3806  HW2 SOL   367       7.080   2.830  36.760  1.00  0.00            
ATOM   3807  OW  SOL   368       8.880  15.140  30.570  1.00  0.00            
ATOM   3808  HW1 SOL   368       8.650  14.890  29.630  1.00  0.00            
ATOM   3809  HW2 SOL   368       9.490  14.450  30.960  1.00  0.00            
ATOM   3810  OW  SOL   369      13.510   5.900  32.950  1.00  0.00            
ATOM   3811  HW1 SOL   369      13.790   5.470  33.800  1.00  0.00            
ATOM   3812  HW2 SOL   369      13.760   6.860  32.960  1.00  0.00            
ATOM   3813  OW  SOL   370       8.030  14.020  27.860  1.00  0.00            
ATOM   3814  HW1 SOL   370       8.930  14.160  27.440  1.00  0.00            
ATOM   3815  HW2 SOL   370       7.320  14.040  27.150  1.00  0.00            
ATOM   3816  OW  SOL   371       9.220   5.030  27.610  1.00  0.00            
ATOM   3817  HW1 SOL   371       8.970   4.940  26.650  1.00  0.00            
ATOM   3818  HW2 SOL   371       9.700   4.210  27.920  1.00  0.00            
ATOM   3819  OW  SOL   372       5.390   0.640  23.740  1.00  0.00            
ATOM   3820  HW1 SOL   372       4.580   0.650  24.320  1.00  0.00            
ATOM   3821  HW2 SOL   372       5.420   1.470  23.190  1.00  0.00            
ATOM   3822  OW  SOL   373      14.340  11.880  19.030  1.00  0.00            
ATOM   3823  HW1 SOL   373      14.660  11.120  19.600  1.00  0.00            
ATOM   3824  HW2 SOL   373      13.420  12.150  19.330  1.00  0.00            
ATOM   3825  OW  SOL   374       2.970   0.350  20.330  1.00  0.00            
ATOM   3826  HW1 SOL   374       3.460   1.190  20.120  1.00  0.00            
ATOM   3827  HW2 SOL   374       3.590  -0.300  20.780  1.00  0.00            
ATOM   3828  OW  SOL   375       9.350   2.360  23.420  1.00  0.00            
ATOM   3829  HW1 SOL   375       8.870   2.770  22.640  1.00  0.00            
ATOM   3830  HW2 SOL   375      10.340   2.340  23.230  1.00  0.00            
ATOM   3831  OW  SOL   376      10.760   6.830  33.260  1.00  0.00            
ATOM   3832  HW1 SOL   376       9.960   6.220  33.290  1.00  0.00            
ATOM   3833  HW2 SOL   376      11.570   6.300  33.020  1.00  0.00            
ATOM   3834  OW  SOL   377      12.270  15.700  26.550  1.00  0.00            
ATOM   3835  HW1 SOL   377      12.480  16.440  25.900  1.00  0.00            
ATOM   3836  HW2 SOL   377      12.950  15.700  27.280  1.00  0.00            
ATOM   3837  OW  SOL   378       4.590  11.520  26.030  1.00  0.00            
ATOM   3838  HW1 SOL   378       3.880  11.250  26.680  1.00  0.00            
ATOM   3839  HW2 SOL   378       4.330  11.240  25.100  1.00  0.00            
ATOM   3840  OW  SOL   379      10.320   5.490  18.780  1.00  0.00            
ATOM   3841  HW1 SOL   379       9.910   6.310  18.390  1.00  0.00            
ATOM   3842  HW2 SOL   379      10.960   5.750  19.510  1.00  0.00            
ATOM   3843  OW  SOL   380       0.780   5.560  32.480  1.00  0.00            
ATOM   3844  HW1 SOL   380       1.700   5.550  32.070  1.00  0.00            
ATOM   3845  HW2 SOL   380       0.720   6.300  33.150  1.00  0.00            
ATOM   3846  OW  SOL   381       5.610   2.220  30.090  1.00  0.00            
ATOM   3847  HW1 SOL   381       5.990   1.380  30.460  1.00  0.00            
ATOM   3848  HW2 SOL   381       4.730   2.410  30.530  1.00  0.00            
ATOM   3849  OW  SOL   382       8.660   4.540  25.040  1.00  0.00            
ATOM   3850  HW1 SOL   382       8.340   5.260  24.420  1.00  0.00            
ATOM   3851  HW2 SOL   382       8.900   3.730  24.510  1.00  0.00            
ATOM   3852  OW  SOL   383      10.170   0.390  26.150  1.00  0.00            
ATOM   3853  HW1 SOL   383       9.450   0.440  25.460  1.00  0.00            
ATOM   3854  HW2 SOL   383       9.930  -0.300  26.840  1.00  0.00            
ATOM   3855  OW  SOL   384      14.290  11.730  27.290  1.00  0.00            
ATOM   3856  HW1 SOL   384      13.740  10.890  27.220  1.00  0.00            
ATOM   3857  HW2 SOL   384      14.550  12.020  26.370  1.00  0.00            
ATOM   3858  OW  SOL   385      14.660   5.900  28.540  1.00  0.00            
ATOM   3859  HW1 SOL   385      14.360   4.950  28.610  1.00  0.00            
ATOM   3860  HW2 SOL   385      15.390   6.060  29.200  1.00  0.00            
ATOM   3861  OW  SOL   386      18.570   8.330  22.390  1.00  0.00            
ATOM   3862  HW1 SOL   386      18.990   7.690  23.030  1.00  0.00            
ATOM   3863  HW2 SOL   386      18.190   7.820  21.610  1.00  0.00            
ATOM   3864  OW  SOL   387       4.880  13.850  20.360  1.00  0.00            
ATOM   3865  HW1 SOL   387       4.010  13.700  20.830  1.00  0.00            
ATOM   3866  HW2 SOL   387       4.710  14.110  19.410  1.00  0.00            
ATOM   3867  OW  SOL   388      16.640  12.800  25.190  1.00  0.00            
ATOM   3868  HW1 SOL   388      17.630  12.880  25.330  1.00  0.00            
ATOM   3869  HW2 SOL   388      16.190  13.640  25.500  1.00  0.00            
ATOM   3870  OW  SOL   389      13.900   5.750  19.400  1.00  0.00            
ATOM   3871  HW1 SOL   389      13.360   5.540  20.210  1.00  0.00            
ATOM   3872  HW2 SOL   389      14.810   5.340  19.490  1.00  0.00            
ATOM   3873  OW  SOL   390       5.270   2.560  21.900  1.00  0.00            
ATOM   3874  HW1 SOL   390       5.540   1.970  21.150  1.00  0.00            
ATOM   3875  HW2 SOL   390       5.270   3.510  21.590  1.00  0.00            
ATOM   3876  OW  SOL   391      17.540  12.230  34.500  1.00  0.00            
ATOM   3877  HW1 SOL   391      18.450  11.840  34.370  1.00  0.00            
ATOM   3878  HW2 SOL   391      17.620  13.190  34.740  1.00  0.00            
ATOM   3879  OW  SOL   392      10.640  13.470  32.020  1.00  0.00            
ATOM   3880  HW1 SOL   392       9.840  13.240  32.570  1.00  0.00            
ATOM   3881  HW2 SOL   392      11.470  13.210  32.510  1.00  0.00            
ATOM   3882  OW  SOL   393      15.920  16.290  34.870  1.00  0.00            
ATOM   3883  HW1 SOL   393      16.190  16.630  33.970  1.00  0.00            
ATOM   3884  HW2 SOL   393      16.710  15.910  35.330  1.00  0.00            
ATOM   3885  OW  SOL   394      11.110  11.950  29.620  1.00  0.00            
ATOM   3886  HW1 SOL   394      10.710  12.390  30.430  1.00  0.00            
ATOM   3887  HW2 SOL   394      10.700  12.320  28.790  1.00  0.00            
ATOM   3888  OW  SOL   395      16.380  10.990  29.410  1.00  0.00            
ATOM   3889  HW1 SOL   395      16.430  11.800  30.000  1.00  0.00            
ATOM   3890  HW2 SOL   395      15.520  11.010  28.900  1.00  0.00            
ATOM   3891  OW  SOL   396       9.150   0.890  32.640  1.00  0.00            
ATOM   3892  HW1 SOL   396       9.400   0.690  31.690  1.00  0.00            
ATOM   3893  HW2 SOL   396       9.870   1.450  33.060  1.00  0.00            
ATOM   3894  OW  SOL   397       9.800  11.160  35.810  1.00  0.00            
ATOM   3895  HW1 SOL   397       8.810  11.220  35.910  1.00  0.00            
ATOM   3896  HW2 SOL   397      10.030  10.360  35.250  1.00  0.00            
ATOM   3897  OW  SOL   398       7.050  10.500  22.300  1.00  0.00            
ATOM   3898  HW1 SOL   398       6.910  10.570  23.290  1.00  0.00            
ATOM   3899  HW2 SOL   398       7.890   9.990  22.120  1.00  0.00            
ATOM   3900  OW  SOL   399       4.100   8.130  31.130  1.00  0.00            
ATOM   3901  HW1 SOL   399       4.960   8.250  31.630  1.00  0.00            
ATOM   3902  HW2 SOL   399       3.680   7.260  31.400  1.00  0.00            
ATOM   3903  OW  SOL   400      12.740   3.860  31.240  1.00  0.00            
ATOM   3904  HW1 SOL   400      12.950   4.600  31.880  1.00  0.00            
ATOM   3905  HW2 SOL   400      11.850   4.030  30.810  1.00  0.00            
ATOM   3906  OW  SOL   401       0.640  15.640  31.930  1.00  0.00            
ATOM   3907  HW1 SOL   401       0.180  16.460  31.590  1.00  0.00            
ATOM   3908  HW2 SOL   401       1.620  15.830  32.020  1.00  0.00            
ATOM   3909  OW  SOL   402       3.670  11.000  23.630  1.00  0.00            
ATOM   3910  HW1 SOL   402       3.600  11.830  23.070  1.00  0.00            
ATOM   3911  HW2 SOL   402       3.710  10.200  23.030  1.00  0.00            
ATOM   3912  OW  SOL   403       5.660   5.370  27.270  1.00  0.00            
ATOM   3913  HW1 SOL   403       5.780   6.030  26.530  1.00  0.00            
ATOM   3914  HW2 SOL   403       6.120   5.710  28.100  1.00  0.00            
ATOM   3915  OW  SOL   404      12.520  13.480  22.500  1.00  0.00            
ATOM   3916  HW1 SOL   404      13.020  14.250  22.900  1.00  0.00            
ATOM   3917  HW2 SOL   404      11.570  13.500  22.820  1.00  0.00            
ATOM   3918  OW  SOL   405      12.720  14.450  30.040  1.00  0.00            
ATOM   3919  HW1 SOL   405      13.190  14.580  30.910  1.00  0.00            
ATOM   3920  HW2 SOL   405      12.060  13.710  30.130  1.00  0.00            
ATOM   3921  OW  SOL   406      15.820   6.390  23.340  1.00  0.00            
ATOM   3922  HW1 SOL   406      15.510   7.000  24.070  1.00  0.00            
ATOM   3923  HW2 SOL   406      16.320   6.910  22.650  1.00  0.00            
ATOM   3924  OW  SOL   407       3.540  15.100  31.910  1.00  0.00            
ATOM   3925  HW1 SOL   407       3.330  14.660  31.040  1.00  0.00            
ATOM   3926  HW2 SOL   407       4.510  15.360  31.940  1.00  0.00            
ATOM   3927  OW  SOL   408       4.020   7.510  34.600  1.00  0.00            
ATOM   3928  HW1 SOL   408       4.700   8.060  34.130  1.00  0.00            
ATOM   3929  HW2 SOL   408       4.420   6.630  34.870  1.00  0.00            
ATOM   3930  OW  SOL   409      15.870   7.790  35.320  1.00  0.00            
ATOM   3931  HW1 SOL   409      14.950   8.170  35.270  1.00  0.00            
ATOM   3932  HW2 SOL   409      16.470   8.260  34.670  1.00  0.00            
ATOM   3933  OW  SOL   410      10.130   1.050  36.320  1.00  0.00            
ATOM   3934  HW1 SOL   410      10.190   1.900  35.800  1.00  0.00            
ATOM   3935  HW2 SOL   410      10.450   0.290  35.750  1.00  0.00            
ATOM   3936  OW  SOL   411       5.040   0.500  36.020  1.00  0.00            
ATOM   3937  HW1 SOL   411       4.620  -0.070  35.320  1.00  0.00            
ATOM   3938  HW2 SOL   411       4.380   1.190  36.340  1.00  0.00            
ATOM   3939  OW  SOL   412       5.730   8.700  28.910  1.00  0.00            
ATOM   3940  HW1 SOL   412       6.170   9.590  28.820  1.00  0.00            
ATOM   3941  HW2 SOL   412       5.100   8.700  29.680  1.00  0.00            
ATOM   3942  OW  SOL   413      13.600   8.620  29.070  1.00  0.00            
ATOM   3943  HW1 SOL   413      12.850   8.620  28.410  1.00  0.00            
ATOM   3944  HW2 SOL   413      13.970   7.700  29.160  1.00  0.00            
ATOM   3945  OW  SOL   414      12.090   5.250  21.370  1.00  0.00            
ATOM   3946  HW1 SOL   414      12.220   4.410  21.910  1.00  0.00            
ATOM   3947  HW2 SOL   414      11.800   5.990  21.970  1.00  0.00            
ATOM   3948  OW  SOL   415       3.070   2.130  30.930  1.00  0.00            
ATOM   3949  HW1 SOL   415       2.840   2.500  31.830  1.00  0.00            
ATOM   3950  HW2 SOL   415       2.770   1.180  30.870  1.00  0.00            
ATOM   3951  OW  SOL   416       0.370  13.100  31.440  1.00  0.00            
ATOM   3952  HW1 SOL   416       0.900  12.610  32.120  1.00  0.00            
ATOM   3953  HW2 SOL   416       0.590  14.080  31.490  1.00  0.00            
ATOM   3954  OW  SOL   417       7.320   6.340  29.260  1.00  0.00            
ATOM   3955  HW1 SOL   417       7.910   6.080  28.500  1.00  0.00            
ATOM   3956  HW2 SOL   417       7.040   7.300  29.150  1.00  0.00            
ATOM   3957  OW  SOL   418      17.280   9.350  37.160  1.00  0.00            
ATOM   3958  HW1 SOL   418      16.820   9.280  36.270  1.00  0.00            
ATOM   3959  HW2 SOL   418      16.660   9.790  37.820  1.00  0.00            
ATOM   3960  OW  SOL   419       3.070   0.630  24.800  1.00  0.00            
ATOM   3961  HW1 SOL   419       2.960   1.570  25.130  1.00  0.00            
ATOM   3962  HW2 SOL   419       3.020   0.000  25.570  1.00  0.00            
ATOM   3963  OW  SOL   420      16.220   3.670  22.360  1.00  0.00            
ATOM   3964  HW1 SOL   420      16.240   2.910  23.000  1.00  0.00            
ATOM   3965  HW2 SOL   420      15.740   4.440  22.760  1.00  0.00            
ATOM   3966  OW  SOL   421      10.230   7.660  28.280  1.00  0.00            
ATOM   3967  HW1 SOL   421      10.380   7.870  29.240  1.00  0.00            
ATOM   3968  HW2 SOL   421       9.930   6.710  28.190  1.00  0.00            
ATOM   3969  OW  SOL   422       9.800  15.730  35.620  1.00  0.00            
ATOM   3970  HW1 SOL   422       9.600  16.170  34.740  1.00  0.00            
ATOM   3971  HW2 SOL   422      10.190  14.820  35.460  1.00  0.00            
ATOM   3972  OW  SOL   423      18.590  15.180  34.670  1.00  0.00            
ATOM   3973  HW1 SOL   423      18.730  15.450  33.720  1.00  0.00            
ATOM   3974  HW2 SOL   423      19.420  15.400  35.200  1.00  0.00            
ATOM   3975  OW  SOL   424       3.500   8.980  36.660  1.00  0.00            
ATOM   3976  HW1 SOL   424       4.260   9.420  37.140  1.00  0.00            
ATOM   3977  HW2 SOL   424       3.850   8.510  35.840  1.00  0.00            
ATOM   3978  OW  SOL   425      15.400   2.740  19.870  1.00  0.00            
ATOM   3979  HW1 SOL   425      14.790   1.990  20.100  1.00  0.00            
ATOM   3980  HW2 SOL   425      15.620   3.260  20.700  1.00  0.00            
ATOM   3981  OW  SOL   426      13.030   8.380  19.040  1.00  0.00            
ATOM   3982  HW1 SOL   426      13.370   7.450  19.190  1.00  0.00            
ATOM   3983  HW2 SOL   426      13.210   8.650  18.090  1.00  0.00            
ATOM   3984  OW  SOL   427      10.680  13.330  27.110  1.00  0.00            
ATOM   3985  HW1 SOL   427      10.750  12.490  26.560  1.00  0.00            
ATOM   3986  HW2 SOL   427      11.300  14.020  26.750  1.00  0.00            
ATOM   3987  OW  SOL   428       3.190   8.100  28.110  1.00  0.00            
ATOM   3988  HW1 SOL   428       4.120   8.460  28.160  1.00  0.00            
ATOM   3989  HW2 SOL   428       3.130   7.250  28.630  1.00  0.00            
ATOM   3990  OW  SOL   429       3.390   5.090  28.680  1.00  0.00            
ATOM   3991  HW1 SOL   429       2.870   4.260  28.510  1.00  0.00            
ATOM   3992  HW2 SOL   429       4.160   5.140  28.040  1.00  0.00            
ATOM   3993  OW  SOL   430       5.110   4.150  36.700  1.00  0.00            
ATOM   3994  HW1 SOL   430       4.930   4.600  37.580  1.00  0.00            
ATOM   3995  HW2 SOL   430       5.530   4.800  36.070  1.00  0.00            
ATOM   3996  OW  SOL   431      11.380   3.800  35.400  1.00  0.00            
ATOM   3997  HW1 SOL   431      10.930   4.430  36.040  1.00  0.00            
ATOM   3998  HW2 SOL   431      12.310   4.110  35.230  1.00  0.00            
ATOM   3999  OW  SOL   432      11.600   2.070  33.390  1.00  0.00            
ATOM   4000  HW1 SOL   432      11.600   2.710  34.160  1.00  0.00            
ATOM   4001  HW2 SOL   432      11.880   2.550  32.560  1.00  0.00            
ATOM   4002  OW  SOL   433       0.080  13.260  20.620  1.00  0.00            
ATOM   4003  HW1 SOL   433      -0.850  13.470  20.310  1.00  0.00            
ATOM   4004  HW2 SOL   433       0.180  12.270  20.750  1.00  0.00            
ATOM   4005  OW  SOL   434       0.880  18.010  27.890  1.00  0.00            
ATOM   4006  HW1 SOL   434       0.460  17.150  27.620  1.00  0.00            
ATOM   4007  HW2 SOL   434       1.820  18.040  27.550  1.00  0.00            
ATOM   4008  OW  SOL   435       5.040  15.680  27.720  1.00  0.00            
ATOM   4009  HW1 SOL   435       5.700  16.420  27.810  1.00  0.00            
ATOM   4010  HW2 SOL   435       5.480  14.890  27.300  1.00  0.00            
ATOM   4011  OW  SOL   436      10.020   7.960  31.000  1.00  0.00            
ATOM   4012  HW1 SOL   436      10.430   7.640  31.860  1.00  0.00            
ATOM   4013  HW2 SOL   436       9.060   7.690  30.970  1.00  0.00            
ATOM   4014  OW  SOL   437       0.400   5.440  29.760  1.00  0.00            
ATOM   4015  HW1 SOL   437       1.250   5.110  29.350  1.00  0.00            
ATOM   4016  HW2 SOL   437       0.530   5.590  30.740  1.00  0.00            
ATOM   4017  OW  SOL   438       1.890   5.200  35.840  1.00  0.00            
ATOM   4018  HW1 SOL   438       2.480   4.800  35.140  1.00  0.00            
ATOM   4019  HW2 SOL   438       1.310   5.910  35.430  1.00  0.00            
ATOM   4020  OW  SOL   439      13.690   9.500  35.220  1.00  0.00            
ATOM   4021  HW1 SOL   439      14.080  10.390  35.420  1.00  0.00            
ATOM   4022  HW2 SOL   439      13.790   9.300  34.250  1.00  0.00            
ATOM   4023  OW  SOL   440       8.150   5.720  21.870  1.00  0.00            
ATOM   4024  HW1 SOL   440       8.220   4.830  21.410  1.00  0.00            
ATOM   4025  HW2 SOL   440       7.210   6.060  21.790  1.00  0.00            
ATOM   4026  OW  SOL   441      16.570   6.040  30.680  1.00  0.00            
ATOM   4027  HW1 SOL   441      16.190   5.350  31.300  1.00  0.00            
ATOM   4028  HW2 SOL   441      17.390   5.680  30.240  1.00  0.00            
ATOM   4029  OW  SOL   442       2.520  15.640  36.060  1.00  0.00            
ATOM   4030  HW1 SOL   442       2.220  16.210  36.820  1.00  0.00            
ATOM   4031  HW2 SOL   442       2.450  14.670  36.320  1.00  0.00            
ATOM   4032  OW  SOL   443       6.710   4.640  31.310  1.00  0.00            
ATOM   4033  HW1 SOL   443       6.370   3.750  31.010  1.00  0.00            
ATOM   4034  HW2 SOL   443       6.970   5.180  30.510  1.00  0.00            
ATOM   4035  OW  SOL   444       9.300  16.780  33.270  1.00  0.00            
ATOM   4036  HW1 SOL   444       9.060  16.600  32.320  1.00  0.00            
ATOM   4037  HW2 SOL   444       9.600  17.720  33.370  1.00  0.00            
ATOM   4038  OW  SOL   445       4.730   5.000  20.530  1.00  0.00            
ATOM   4039  HW1 SOL   445       5.340   5.800  20.570  1.00  0.00            
ATOM   4040  HW2 SOL   445       3.780   5.310  20.600  1.00  0.00            
ATOM   4041  OW  SOL   446       1.590  11.370  33.280  1.00  0.00            
ATOM   4042  HW1 SOL   446       1.810  10.760  34.040  1.00  0.00            
ATOM   4043  HW2 SOL   446       1.690  10.880  32.420  1.00  0.00            
ATOM   4044  OW  SOL   447      13.470  10.590  30.960  1.00  0.00            
ATOM   4045  HW1 SOL   447      13.710   9.960  30.220  1.00  0.00            
ATOM   4046  HW2 SOL   447      12.570  10.990  30.780  1.00  0.00            
ATOM   4047  OW  SOL   448      13.020   8.550  21.710  1.00  0.00            
ATOM   4048  HW1 SOL   448      12.160   8.240  22.130  1.00  0.00            
ATOM   4049  HW2 SOL   448      12.980   8.410  20.720  1.00  0.00            
ATOM   4050  OW  SOL   449      17.590  17.470  30.160  1.00  0.00            
ATOM   4051  HW1 SOL   449      18.200  17.770  29.430  1.00  0.00            
ATOM   4052  HW2 SOL   449      17.210  16.580  29.940  1.00  0.00            
ATOM   4053  OW  SOL   450      12.520  17.310  29.900  1.00  0.00            
ATOM   4054  HW1 SOL   450      13.360  17.360  29.360  1.00  0.00            
ATOM   4055  HW2 SOL   450      12.290  16.350  30.080  1.00  0.00            
ATOM   4056  OW  SOL   451       0.830  12.580  28.840  1.00  0.00            
ATOM   4057  HW1 SOL   451       0.780  12.570  29.840  1.00  0.00            
ATOM   4058  HW2 SOL   451       0.000  12.170  28.460  1.00  0.00            
ATOM   4059  OW  SOL   452       6.880  16.620  35.780  1.00  0.00            
ATOM   4060  HW1 SOL   452       6.320  17.430  35.870  1.00  0.00            
ATOM   4061  HW2 SOL   452       7.400  16.660  34.920  1.00  0.00            
ATOM   4062  OW  SOL   453       9.030   0.860  19.950  1.00  0.00            
ATOM   4063  HW1 SOL   453       9.540   0.870  19.090  1.00  0.00            
ATOM   4064  HW2 SOL   453       9.590   0.440  20.660  1.00  0.00            
ATOM   4065  OW  SOL   454      17.260   1.350  23.850  1.00  0.00            
ATOM   4066  HW1 SOL   454      17.990   1.180  23.180  1.00  0.00            
ATOM   4067  HW2 SOL   454      16.950   0.480  24.230  1.00  0.00            
ATOM   4068  OW  SOL   455      13.880  15.730  23.390  1.00  0.00            
ATOM   4069  HW1 SOL   455      14.550  15.850  22.650  1.00  0.00            
ATOM   4070  HW2 SOL   455      13.480  16.620  23.620  1.00  0.00            
ATOM   4071  OW  SOL   456       1.300  17.940  37.130  1.00  0.00            
ATOM   4072  HW1 SOL   456       0.890  17.200  37.660  1.00  0.00            
ATOM   4073  HW2 SOL   456       1.940  18.450  37.710  1.00  0.00            
ATOM   4074  OW  SOL   457      12.800   9.270  25.340  1.00  0.00            
ATOM   4075  HW1 SOL   457      13.400   8.460  25.360  1.00  0.00            
ATOM   4076  HW2 SOL   457      13.200   9.960  24.740  1.00  0.00            
ATOM   4077  OW  SOL   458       8.300  12.730  32.840  1.00  0.00            
ATOM   4078  HW1 SOL   458       8.250  13.060  33.790  1.00  0.00            
ATOM   4079  HW2 SOL   458       7.440  12.920  32.380  1.00  0.00            
ATOM   4080  OW  SOL   459       6.720  16.160  20.160  1.00  0.00            
ATOM   4081  HW1 SOL   459       6.810  16.260  19.170  1.00  0.00            
ATOM   4082  HW2 SOL   459       6.320  15.270  20.370  1.00  0.00            
ATOM   4083  OW  SOL   460      16.500  17.200  32.560  1.00  0.00            
ATOM   4084  HW1 SOL   460      17.030  17.300  31.720  1.00  0.00            
ATOM   4085  HW2 SOL   460      16.230  18.100  32.900  1.00  0.00            
ATOM   4086  OW  SOL   461      18.410   1.750  28.250  1.00  0.00            
ATOM   4087  HW1 SOL   461      18.800   0.900  27.890  1.00  0.00            
ATOM   4088  HW2 SOL   461      17.430   1.770  28.060  1.00  0.00            
ATOM   4089  OW  SOL   462       2.630   3.260  25.820  1.00  0.00            
ATOM   4090  HW1 SOL   462       1.840   3.770  25.480  1.00  0.00            
ATOM   4091  HW2 SOL   462       2.540   3.110  26.800  1.00  0.00            
ATOM   4092  OW  SOL   463      11.940  16.120  18.930  1.00  0.00            
ATOM   4093  HW1 SOL   463      12.000  15.190  19.300  1.00  0.00            
ATOM   4094  HW2 SOL   463      11.350  16.120  18.130  1.00  0.00            
ATOM   4095  OW  SOL   464       8.220  10.020  32.340  1.00  0.00            
ATOM   4096  HW1 SOL   464       8.620  10.010  31.420  1.00  0.00            
ATOM   4097  HW2 SOL   464       8.320  10.940  32.740  1.00  0.00            
ATOM   4098  OW  SOL   465       9.160   9.100  21.530  1.00  0.00            
ATOM   4099  HW1 SOL   465       9.790   9.480  20.850  1.00  0.00            
ATOM   4100  HW2 SOL   465       9.560   8.270  21.920  1.00  0.00            
ATOM   4101  OW  SOL   466      15.040  16.070  19.060  1.00  0.00            
ATOM   4102  HW1 SOL   466      14.120  16.440  19.130  1.00  0.00            
ATOM   4103  HW2 SOL   466      15.420  16.270  18.160  1.00  0.00            
ATOM   4104  OW  SOL   467       3.720  12.880  33.520  1.00  0.00            
ATOM   4105  HW1 SOL   467       3.590  13.810  33.180  1.00  0.00            
ATOM   4106  HW2 SOL   467       2.880  12.360  33.390  1.00  0.00            
ATOM   4107  OW  SOL   468      16.140  12.920  31.510  1.00  0.00            
ATOM   4108  HW1 SOL   468      16.740  12.950  32.310  1.00  0.00            
ATOM   4109  HW2 SOL   468      15.390  13.560  31.640  1.00  0.00            
ATOM   4110  OW  SOL   469      10.390  10.980  25.580  1.00  0.00            
ATOM   4111  HW1 SOL   469       9.690  10.510  26.120  1.00  0.00            
ATOM   4112  HW2 SOL   469      10.980  10.300  25.150  1.00  0.00            
ATOM   4113  OW  SOL   470      10.140   2.360  28.330  1.00  0.00            
ATOM   4114  HW1 SOL   470      10.060   2.000  27.400  1.00  0.00            
ATOM   4115  HW2 SOL   470      10.120   1.600  28.980  1.00  0.00            
ATOM   4116  OW  SOL   471       5.900  14.870  23.530  1.00  0.00            
ATOM   4117  HW1 SOL   471       6.320  14.290  22.830  1.00  0.00            
ATOM   4118  HW2 SOL   471       5.460  15.660  23.090  1.00  0.00            
ATOM   4119  OW  SOL   472      17.090   3.850  32.430  1.00  0.00            
ATOM   4120  HW1 SOL   472      17.820   4.540  32.470  1.00  0.00            
ATOM   4121  HW2 SOL   472      17.370   3.100  31.840  1.00  0.00            
ATOM   4122  OW  SOL   473       2.550  13.480  21.520  1.00  0.00            
ATOM   4123  HW1 SOL   473       1.590  13.490  21.250  1.00  0.00            
ATOM   4124  HW2 SOL   473       2.670  14.010  22.360  1.00  0.00            
ATOM   4125  OW  SOL   474       1.050  10.130  35.880  1.00  0.00            
ATOM   4126  HW1 SOL   474       0.280   9.800  36.420  1.00  0.00            
ATOM   4127  HW2 SOL   474       1.900   9.830  36.300  1.00  0.00            
ATOM   4128  OW  SOL   475       6.720   2.030  33.510  1.00  0.00            
ATOM   4129  HW1 SOL   475       7.620   1.870  33.110  1.00  0.00            
ATOM   4130  HW2 SOL   475       6.800   2.080  34.500  1.00  0.00            
ATOM   4131  OW  SOL   476       0.750   3.450  18.950  1.00  0.00            
ATOM   4132  HW1 SOL   476      -0.170   3.170  18.660  1.00  0.00            
ATOM   4133  HW2 SOL   476       1.060   4.220  18.390  1.00  0.00            
ATOM   4134  OW  SOL   477      14.400   8.560  32.600  1.00  0.00            
ATOM   4135  HW1 SOL   477      13.830   9.080  31.970  1.00  0.00            
ATOM   4136  HW2 SOL   477      15.360   8.680  32.360  1.00  0.00            
ATOM   4137  OW  SOL   478       0.720   1.660  21.800  1.00  0.00            
ATOM   4138  HW1 SOL   478       0.550   2.490  21.260  1.00  0.00            
ATOM   4139  HW2 SOL   478       1.620   1.290  21.580  1.00  0.00            
ATOM   4140  OW  SOL   479      11.830  13.350  19.810  1.00  0.00            
ATOM   4141  HW1 SOL   479      10.840  13.240  19.830  1.00  0.00            
ATOM   4142  HW2 SOL   479      12.170  13.500  20.740  1.00  0.00            
ATOM   4143  OW  SOL   480       6.130   8.420  32.930  1.00  0.00            
ATOM   4144  HW1 SOL   480       6.690   9.230  32.760  1.00  0.00            
ATOM   4145  HW2 SOL   480       6.720   7.620  32.960  1.00  0.00            
ATOM   4146  OW  SOL   481      14.930  17.670  28.210  1.00  0.00            
ATOM   4147  HW1 SOL   481      15.260  18.310  27.520  1.00  0.00            
ATOM   4148  HW2 SOL   481      15.590  17.610  28.960  1.00  0.00            
ATOM   4149  OW  SOL   482       7.160   5.650  35.700  1.00  0.00            
ATOM   4150  HW1 SOL   482       7.350   6.300  36.440  1.00  0.00            
ATOM   4151  HW2 SOL   482       7.760   4.850  35.790  1.00  0.00            
ATOM   4152  OW  SOL   483      14.500  12.200  34.950  1.00  0.00            
ATOM   4153  HW1 SOL   483      14.410  12.100  35.940  1.00  0.00            
ATOM   4154  HW2 SOL   483      15.460  12.130  34.690  1.00  0.00            
ATOM   4155  OW  SOL   484       3.900  17.410  34.220  1.00  0.00            
ATOM   4156  HW1 SOL   484       2.990  17.820  34.200  1.00  0.00            
ATOM   4157  HW2 SOL   484       3.830  16.470  34.540  1.00  0.00            
ATOM   4158  OW  SOL   485      16.740   8.830  31.160  1.00  0.00            
ATOM   4159  HW1 SOL   485      16.470   7.940  30.790  1.00  0.00            
ATOM   4160  HW2 SOL   485      16.750   9.510  30.430  1.00  0.00            
ATOM   4161  OW  SOL   486       5.940   7.450  25.140  1.00  0.00            
ATOM   4162  HW1 SOL   486       6.440   8.300  24.950  1.00  0.00            
ATOM   4163  HW2 SOL   486       5.060   7.470  24.660  1.00  0.00            
ATOM   4164  OW  SOL   487      17.770   3.420  35.040  1.00  0.00            
ATOM   4165  HW1 SOL   487      17.600   3.730  34.100  1.00  0.00            
ATOM   4166  HW2 SOL   487      16.930   3.050  35.420  1.00  0.00            
ATOM   4167  OW  SOL   488      17.300   9.340  33.790  1.00  0.00            
ATOM   4168  HW1 SOL   488      17.680  10.250  33.940  1.00  0.00            
ATOM   4169  HW2 SOL   488      17.220   9.170  32.800  1.00  0.00            
ATOM   4170  OW  SOL   489       8.590  13.740  18.780  1.00  0.00            
ATOM   4171  HW1 SOL   489       8.130  13.890  19.660  1.00  0.00            
ATOM   4172  HW2 SOL   489       9.030  14.590  18.480  1.00  0.00            
ATOM   4173  OW  SOL   490       6.610  17.900  28.150  1.00  0.00            
ATOM   4174  HW1 SOL   490       6.150  18.780  28.020  1.00  0.00            
ATOM   4175  HW2 SOL   490       7.600  18.020  28.080  1.00  0.00            
ATOM   4176  OW  SOL   491      14.080  18.510  35.820  1.00  0.00            
ATOM   4177  HW1 SOL   491      13.120  18.400  35.550  1.00  0.00            
ATOM   4178  HW2 SOL   491      14.640  17.840  35.340  1.00  0.00            
ATOM   4179  OW  SOL   492       8.590   9.560  27.230  1.00  0.00            
ATOM   4180  HW1 SOL   492       9.130   8.870  27.710  1.00  0.00            
ATOM   4181  HW2 SOL   492       8.270  10.250  27.890  1.00  0.00            
ATOM   4182  OW  SOL   493      10.830   9.840  19.490  1.00  0.00            
ATOM   4183  HW1 SOL   493      10.600  10.370  18.670  1.00  0.00            
ATOM   4184  HW2 SOL   493      11.640   9.280  19.300  1.00  0.00            
ATOM   4185  OW  SOL   494      18.610  15.690  27.130  1.00  0.00            
ATOM   4186  HW1 SOL   494      17.900  15.570  26.430  1.00  0.00            
ATOM   4187  HW2 SOL   494      18.620  14.900  27.730  1.00  0.00            
ATOM   4188  OW  SOL   495       2.210  13.140  37.060  1.00  0.00            
ATOM   4189  HW1 SOL   495       1.560  12.410  36.850  1.00  0.00            
ATOM   4190  HW2 SOL   495       2.250  13.280  38.040  1.00  0.00            
ATOM   4191  OW  SOL   496       0.790  12.400  25.150  1.00  0.00            
ATOM   4192  HW1 SOL   496       0.780  11.930  26.030  1.00  0.00            
ATOM   4193  HW2 SOL   496       1.610  12.120  24.640  1.00  0.00            
ATOM   4194  OW  SOL   497       6.720  13.910  34.860  1.00  0.00            
ATOM   4195  HW1 SOL   497       5.940  13.410  35.240  1.00  0.00            
ATOM   4196  HW2 SOL   497       6.690  14.860  35.170  1.00  0.00            
ATOM   4197  OW  SOL   498      18.240   1.920  30.890  1.00  0.00            
ATOM   4198  HW1 SOL   498      18.200   1.020  31.330  1.00  0.00            
ATOM   4199  HW2 SOL   498      18.270   1.810  29.900  1.00  0.00            
ATOM   4200  OW  SOL   499       4.280   4.240  23.820  1.00  0.00            
ATOM   4201  HW1 SOL   499       4.580   3.520  23.200  1.00  0.00            
ATOM   4202  HW2 SOL   499       3.890   3.840  24.650  1.00  0.00            
ATOM   4203  OW  SOL   500      17.050  14.870  29.660  1.00  0.00            
ATOM   4204  HW1 SOL   500      16.120  14.620  29.390  1.00  0.00            
ATOM   4205  HW2 SOL   500      17.310  14.370  30.480  1.00  0.00            
ATOM   4206  OW  SOL   501       3.170   5.470  31.420  1.00  0.00            
ATOM   4207  HW1 SOL   501       3.550   4.880  32.140  1.00  0.00            
ATOM   4208  HW2 SOL   501       3.570   5.210  30.540  1.00  0.00            
ATOM   4209  OW  SOL   502       8.120  15.860  25.490  1.00  0.00            
ATOM   4210  HW1 SOL   502       8.440  15.960  24.550  1.00  0.00            
ATOM   4211  HW2 SOL   502       7.330  15.240  25.510  1.00  0.00            
ATOM   4212  OW  SOL   503      14.240   2.140  29.740  1.00  0.00            
ATOM   4213  HW1 SOL   503      14.760   1.490  30.290  1.00  0.00            
ATOM   4214  HW2 SOL   503      13.750   2.770  30.350  1.00  0.00            
ATOM   4215  OW  SOL   504      10.010   0.340  30.160  1.00  0.00            
ATOM   4216  HW1 SOL   504       9.380  -0.380  29.850  1.00  0.00            
ATOM   4217  HW2 SOL   504      10.940  -0.020  30.160  1.00  0.00            
ATOM   4218  OW  SOL   505       7.700  13.300  21.630  1.00  0.00            
ATOM   4219  HW1 SOL   505       7.240  12.430  21.800  1.00  0.00            
ATOM   4220  HW2 SOL   505       8.610  13.270  22.040  1.00  0.00            
ATOM   4221  OW  SOL   506       6.180  15.670  31.460  1.00  0.00            
ATOM   4222  HW1 SOL   506       6.130  16.490  32.030  1.00  0.00            
ATOM   4223  HW2 SOL   506       7.070  15.640  31.010  1.00  0.00            
ATOM   4224  OW  SOL   507      13.520   0.520  20.300  1.00  0.00            
ATOM   4225  HW1 SOL   507      13.870   0.110  19.460  1.00  0.00            
ATOM   4226  HW2 SOL   507      12.620   0.140  20.500  1.00  0.00            
ATOM   4227  OW  SOL   508      13.000   4.530  25.530  1.00  0.00            
ATOM   4228  HW1 SOL   508      12.410   5.330  25.570  1.00  0.00            
ATOM   4229  HW2 SOL   508      13.150   4.180  26.460  1.00  0.00            
ATOM   4230  OW  SOL   509      15.930   2.210  27.440  1.00  0.00            
ATOM   4231  HW1 SOL   509      15.090   2.200  27.980  1.00  0.00            
ATOM   4232  HW2 SOL   509      15.950   3.040  26.880  1.00  0.00            
ATOM   4233  OW  SOL   510       0.390  10.770  21.620  1.00  0.00            
ATOM   4234  HW1 SOL   510       1.380  10.660  21.530  1.00  0.00            
ATOM   4235  HW2 SOL   510      -0.010   9.910  21.940  1.00  0.00            
ATOM   4236  OW  SOL   511       8.750  16.460  21.990  1.00  0.00            
ATOM   4237  HW1 SOL   511       7.980  16.110  21.450  1.00  0.00            
ATOM   4238  HW2 SOL   511       8.430  17.170  22.610  1.00  0.00            
ATOM   4239  OW  SOL   512       2.300   6.280  38.370  1.00  0.00            
ATOM   4240  HW1 SOL   512       1.370   6.260  38.740  1.00  0.00            
ATOM   4241  HW2 SOL   512       2.310   5.890  37.450  1.00  0.00            
ATOM   4242  OW  SOL   513       2.250   2.750  47.200  1.00  0.00            
ATOM   4243  HW1 SOL   513       2.600   2.580  48.120  1.00  0.00            
ATOM   4244  HW2 SOL   513       1.370   2.300  47.080  1.00  0.00            
ATOM   4245  OW  SOL   514       0.190   3.680  43.710  1.00  0.00            
ATOM   4246  HW1 SOL   514      -0.630   4.110  44.100  1.00  0.00            
ATOM   4247  HW2 SOL   514      -0.090   2.950  43.080  1.00  0.00            
ATOM   4248  OW  SOL   515       5.690  12.750  48.890  1.00  0.00            
ATOM   4249  HW1 SOL   515       4.760  12.680  48.520  1.00  0.00            
ATOM   4250  HW2 SOL   515       5.800  13.640  49.330  1.00  0.00            
ATOM   4251  OW  SOL   516      15.550  15.110  44.270  1.00  0.00            
ATOM   4252  HW1 SOL   516      14.980  14.950  45.080  1.00  0.00            
ATOM   4253  HW2 SOL   516      14.960  15.210  43.470  1.00  0.00            
ATOM   4254  OW  SOL   517      17.430   6.180  45.800  1.00  0.00            
ATOM   4255  HW1 SOL   517      17.760   7.120  45.800  1.00  0.00            
ATOM   4256  HW2 SOL   517      17.940   5.640  46.460  1.00  0.00            
ATOM   4257  OW  SOL   518      11.350   7.030  44.410  1.00  0.00            
ATOM   4258  HW1 SOL   518      11.920   7.810  44.160  1.00  0.00            
ATOM   4259  HW2 SOL   518      10.750   7.290  45.170  1.00  0.00            
ATOM   4260  OW  SOL   519      17.550   6.070  39.550  1.00  0.00            
ATOM   4261  HW1 SOL   519      17.430   5.940  38.560  1.00  0.00            
ATOM   4262  HW2 SOL   519      17.250   5.260  40.040  1.00  0.00            
ATOM   4263  OW  SOL   520       7.680  11.440  47.470  1.00  0.00            
ATOM   4264  HW1 SOL   520       6.900  11.610  48.070  1.00  0.00            
ATOM   4265  HW2 SOL   520       8.020  12.310  47.110  1.00  0.00            
ATOM   4266  OW  SOL   521       8.500   7.980  55.470  1.00  0.00            
ATOM   4267  HW1 SOL   521       8.460   8.740  56.120  1.00  0.00            
ATOM   4268  HW2 SOL   521       8.720   8.340  54.560  1.00  0.00            
ATOM   4269  OW  SOL   522       6.850  10.120  43.890  1.00  0.00            
ATOM   4270  HW1 SOL   522       7.540   9.960  44.590  1.00  0.00            
ATOM   4271  HW2 SOL   522       6.120  10.690  44.270  1.00  0.00            
ATOM   4272  OW  SOL   523       6.860  11.610  55.270  1.00  0.00            
ATOM   4273  HW1 SOL   523       7.460  12.400  55.410  1.00  0.00            
ATOM   4274  HW2 SOL   523       6.000  11.920  54.860  1.00  0.00            
ATOM   4275  OW  SOL   524       3.350  14.350  47.850  1.00  0.00            
ATOM   4276  HW1 SOL   524       2.570  14.040  47.320  1.00  0.00            
ATOM   4277  HW2 SOL   524       3.930  14.930  47.280  1.00  0.00            
ATOM   4278  OW  SOL   525      14.600  15.050  50.630  1.00  0.00            
ATOM   4279  HW1 SOL   525      14.840  15.990  50.890  1.00  0.00            
ATOM   4280  HW2 SOL   525      14.440  14.510  51.450  1.00  0.00            
ATOM   4281  OW  SOL   526       4.380   3.920  52.230  1.00  0.00            
ATOM   4282  HW1 SOL   526       5.200   3.360  52.320  1.00  0.00            
ATOM   4283  HW2 SOL   526       3.570   3.340  52.270  1.00  0.00            
ATOM   4284  OW  SOL   527      16.030   4.470  44.610  1.00  0.00            
ATOM   4285  HW1 SOL   527      15.290   4.930  44.110  1.00  0.00            
ATOM   4286  HW2 SOL   527      16.540   5.150  45.140  1.00  0.00            
ATOM   4287  OW  SOL   528       2.310  17.130  42.070  1.00  0.00            
ATOM   4288  HW1 SOL   528       2.650  17.900  42.610  1.00  0.00            
ATOM   4289  HW2 SOL   528       2.750  17.130  41.170  1.00  0.00            
ATOM   4290  OW  SOL   529      11.270  13.410  54.140  1.00  0.00            
ATOM   4291  HW1 SOL   529      11.740  13.410  55.020  1.00  0.00            
ATOM   4292  HW2 SOL   529      10.790  12.540  54.030  1.00  0.00            
ATOM   4293  OW  SOL   530       2.300  14.340  42.620  1.00  0.00            
ATOM   4294  HW1 SOL   530       2.040  15.300  42.620  1.00  0.00            
ATOM   4295  HW2 SOL   530       1.590  13.800  43.070  1.00  0.00            
ATOM   4296  OW  SOL   531       2.400  10.910  46.100  1.00  0.00            
ATOM   4297  HW1 SOL   531       2.540  10.070  46.620  1.00  0.00            
ATOM   4298  HW2 SOL   531       1.850  11.550  46.650  1.00  0.00            
ATOM   4299  OW  SOL   532       6.200  17.860  51.630  1.00  0.00            
ATOM   4300  HW1 SOL   532       5.280  17.690  51.980  1.00  0.00            
ATOM   4301  HW2 SOL   532       6.480  18.780  51.890  1.00  0.00            
ATOM   4302  OW  SOL   533       6.060   9.640  38.470  1.00  0.00            
ATOM   4303  HW1 SOL   533       6.130  10.480  37.930  1.00  0.00            
ATOM   4304  HW2 SOL   533       6.520   9.770  39.350  1.00  0.00            
ATOM   4305  OW  SOL   534      15.940   1.140  52.040  1.00  0.00            
ATOM   4306  HW1 SOL   534      15.760   1.810  51.320  1.00  0.00            
ATOM   4307  HW2 SOL   534      15.910   1.600  52.930  1.00  0.00            
ATOM   4308  OW  SOL   535       1.220   6.430  42.870  1.00  0.00            
ATOM   4309  HW1 SOL   535       0.770   5.550  43.040  1.00  0.00            
ATOM   4310  HW2 SOL   535       1.210   6.970  43.710  1.00  0.00            
ATOM   4311  OW  SOL   536      18.420  17.670  40.830  1.00  0.00            
ATOM   4312  HW1 SOL   536      18.960  17.380  41.630  1.00  0.00            
ATOM   4313  HW2 SOL   536      18.720  18.570  40.540  1.00  0.00            
ATOM   4314  OW  SOL   537       0.270  15.960  38.410  1.00  0.00            
ATOM   4315  HW1 SOL   537       0.080  15.000  38.620  1.00  0.00            
ATOM   4316  HW2 SOL   537      -0.060  16.540  39.160  1.00  0.00            
ATOM   4317  OW  SOL   538      16.890   9.220  43.360  1.00  0.00            
ATOM   4318  HW1 SOL   538      17.840   8.930  43.440  1.00  0.00            
ATOM   4319  HW2 SOL   538      16.810   9.870  42.610  1.00  0.00            
ATOM   4320  OW  SOL   539      16.410  11.080  41.560  1.00  0.00            
ATOM   4321  HW1 SOL   539      17.270  11.100  41.040  1.00  0.00            
ATOM   4322  HW2 SOL   539      16.550  11.550  42.440  1.00  0.00            
ATOM   4323  OW  SOL   540       1.130   7.370  53.210  1.00  0.00            
ATOM   4324  HW1 SOL   540       2.010   7.240  53.660  1.00  0.00            
ATOM   4325  HW2 SOL   540       1.000   8.340  52.990  1.00  0.00            
ATOM   4326  OW  SOL   541       6.130  13.650  44.500  1.00  0.00            
ATOM   4327  HW1 SOL   541       5.640  12.780  44.590  1.00  0.00            
ATOM   4328  HW2 SOL   541       5.900  14.080  43.630  1.00  0.00            
ATOM   4329  OW  SOL   542      12.930  12.280  51.470  1.00  0.00            
ATOM   4330  HW1 SOL   542      13.300  11.550  50.890  1.00  0.00            
ATOM   4331  HW2 SOL   542      13.450  12.330  52.320  1.00  0.00            
ATOM   4332  OW  SOL   543       8.090   0.040  42.260  1.00  0.00            
ATOM   4333  HW1 SOL   543       8.490   0.950  42.170  1.00  0.00            
ATOM   4334  HW2 SOL   543       7.090   0.120  42.320  1.00  0.00            
ATOM   4335  OW  SOL   544       1.970   9.760  49.880  1.00  0.00            
ATOM   4336  HW1 SOL   544       2.860   9.310  49.740  1.00  0.00            
ATOM   4337  HW2 SOL   544       1.240   9.110  49.690  1.00  0.00            
ATOM   4338  OW  SOL   545      15.250   9.990  39.140  1.00  0.00            
ATOM   4339  HW1 SOL   545      14.620   9.230  39.270  1.00  0.00            
ATOM   4340  HW2 SOL   545      15.730  10.170  40.000  1.00  0.00            
ATOM   4341  OW  SOL   546      11.870  17.920  53.400  1.00  0.00            
ATOM   4342  HW1 SOL   546      12.110  18.520  52.640  1.00  0.00            
ATOM   4343  HW2 SOL   546      11.940  16.970  53.100  1.00  0.00            
ATOM   4344  OW  SOL   547       3.170   2.510  55.250  1.00  0.00            
ATOM   4345  HW1 SOL   547       3.880   3.220  55.310  1.00  0.00            
ATOM   4346  HW2 SOL   547       2.290   2.900  55.530  1.00  0.00            
ATOM   4347  OW  SOL   548      14.660  14.170  46.770  1.00  0.00            
ATOM   4348  HW1 SOL   548      14.070  14.230  47.570  1.00  0.00            
ATOM   4349  HW2 SOL   548      14.510  13.290  46.310  1.00  0.00            
ATOM   4350  OW  SOL   549      16.670  17.140  42.960  1.00  0.00            
ATOM   4351  HW1 SOL   549      16.260  16.910  42.080  1.00  0.00            
ATOM   4352  HW2 SOL   549      16.490  16.400  43.610  1.00  0.00            
ATOM   4353  OW  SOL   550       5.980   7.290  39.940  1.00  0.00            
ATOM   4354  HW1 SOL   550       6.220   7.980  39.260  1.00  0.00            
ATOM   4355  HW2 SOL   550       5.200   7.620  40.480  1.00  0.00            
ATOM   4356  OW  SOL   551      12.810   3.450  46.680  1.00  0.00            
ATOM   4357  HW1 SOL   551      11.950   2.950  46.550  1.00  0.00            
ATOM   4358  HW2 SOL   551      13.430   2.910  47.240  1.00  0.00            
ATOM   4359  OW  SOL   552      15.760  16.620  40.310  1.00  0.00            
ATOM   4360  HW1 SOL   552      16.650  17.080  40.340  1.00  0.00            
ATOM   4361  HW2 SOL   552      15.550  16.380  39.360  1.00  0.00            
ATOM   4362  OW  SOL   553       8.070   6.050  51.890  1.00  0.00            
ATOM   4363  HW1 SOL   553       7.600   6.020  52.780  1.00  0.00            
ATOM   4364  HW2 SOL   553       7.560   5.500  51.230  1.00  0.00            
ATOM   4365  OW  SOL   554      13.940   4.690  53.980  1.00  0.00            
ATOM   4366  HW1 SOL   554      13.740   5.120  54.860  1.00  0.00            
ATOM   4367  HW2 SOL   554      14.720   4.070  54.070  1.00  0.00            
ATOM   4368  OW  SOL   555       9.730   8.900  52.960  1.00  0.00            
ATOM   4369  HW1 SOL   555      10.190   8.060  52.670  1.00  0.00            
ATOM   4370  HW2 SOL   555       9.170   9.240  52.210  1.00  0.00            
ATOM   4371  OW  SOL   556       9.910   4.100  49.660  1.00  0.00            
ATOM   4372  HW1 SOL   556       9.140   4.440  50.200  1.00  0.00            
ATOM   4373  HW2 SOL   556       9.570   3.590  48.870  1.00  0.00            
ATOM   4374  OW  SOL   557      10.410   7.010  41.530  1.00  0.00            
ATOM   4375  HW1 SOL   557      10.670   6.970  42.490  1.00  0.00            
ATOM   4376  HW2 SOL   557       9.560   6.500  41.390  1.00  0.00            
ATOM   4377  OW  SOL   558       0.760   8.110  45.130  1.00  0.00            
ATOM   4378  HW1 SOL   558       1.750   7.990  45.220  1.00  0.00            
ATOM   4379  HW2 SOL   558       0.520   9.060  45.340  1.00  0.00            
ATOM   4380  OW  SOL   559       1.300  18.210  52.950  1.00  0.00            
ATOM   4381  HW1 SOL   559       1.200  18.060  53.940  1.00  0.00            
ATOM   4382  HW2 SOL   559       0.440  18.570  52.590  1.00  0.00            
ATOM   4383  OW  SOL   560       8.650   3.480  39.190  1.00  0.00            
ATOM   4384  HW1 SOL   560       9.240   4.110  38.700  1.00  0.00            
ATOM   4385  HW2 SOL   560       8.840   2.540  38.900  1.00  0.00            
ATOM   4386  OW  SOL   561      17.190   5.850  55.550  1.00  0.00            
ATOM   4387  HW1 SOL   561      16.930   6.740  55.190  1.00  0.00            
ATOM   4388  HW2 SOL   561      17.170   5.170  54.820  1.00  0.00            
ATOM   4389  OW  SOL   562      13.620  11.440  42.690  1.00  0.00            
ATOM   4390  HW1 SOL   562      14.450  11.150  42.210  1.00  0.00            
ATOM   4391  HW2 SOL   562      13.130  12.110  42.130  1.00  0.00            
ATOM   4392  OW  SOL   563       5.500   1.960  46.090  1.00  0.00            
ATOM   4393  HW1 SOL   563       5.450   1.910  47.090  1.00  0.00            
ATOM   4394  HW2 SOL   563       5.520   2.920  45.800  1.00  0.00            
ATOM   4395  OW  SOL   564      10.080  14.560  42.010  1.00  0.00            
ATOM   4396  HW1 SOL   564       9.620  15.280  41.490  1.00  0.00            
ATOM   4397  HW2 SOL   564      10.040  14.760  42.990  1.00  0.00            
ATOM   4398  OW  SOL   565       3.510  18.010  45.770  1.00  0.00            
ATOM   4399  HW1 SOL   565       4.010  17.150  45.830  1.00  0.00            
ATOM   4400  HW2 SOL   565       4.160  18.780  45.740  1.00  0.00            
ATOM   4401  OW  SOL   566      17.950  10.660  45.970  1.00  0.00            
ATOM   4402  HW1 SOL   566      17.330  10.510  45.210  1.00  0.00            
ATOM   4403  HW2 SOL   566      17.430  10.770  46.820  1.00  0.00            
ATOM   4404  OW  SOL   567      12.270  15.500  52.300  1.00  0.00            
ATOM   4405  HW1 SOL   567      12.330  14.730  52.940  1.00  0.00            
ATOM   4406  HW2 SOL   567      11.750  15.240  51.500  1.00  0.00            
ATOM   4407  OW  SOL   568       3.210   9.430  39.660  1.00  0.00            
ATOM   4408  HW1 SOL   568       4.030   9.820  39.240  1.00  0.00            
ATOM   4409  HW2 SOL   568       2.940   8.610  39.170  1.00  0.00            
ATOM   4410  OW  SOL   569      14.580   7.350  44.520  1.00  0.00            
ATOM   4411  HW1 SOL   569      14.530   6.700  45.270  1.00  0.00            
ATOM   4412  HW2 SOL   569      15.380   7.940  44.650  1.00  0.00            
ATOM   4413  OW  SOL   570       4.610  12.660  54.510  1.00  0.00            
ATOM   4414  HW1 SOL   570       4.110  12.670  53.650  1.00  0.00            
ATOM   4415  HW2 SOL   570       3.980  12.480  55.270  1.00  0.00            
ATOM   4416  OW  SOL   571      11.110  17.760  39.610  1.00  0.00            
ATOM   4417  HW1 SOL   571      10.510  17.140  40.110  1.00  0.00            
ATOM   4418  HW2 SOL   571      11.420  17.320  38.760  1.00  0.00            
ATOM   4419  OW  SOL   572       2.020   2.850  52.220  1.00  0.00            
ATOM   4420  HW1 SOL   572       1.220   3.450  52.090  1.00  0.00            
ATOM   4421  HW2 SOL   572       1.920   2.360  53.080  1.00  0.00            
ATOM   4422  OW  SOL   573      16.320  13.770  38.050  1.00  0.00            
ATOM   4423  HW1 SOL   573      16.000  14.710  37.950  1.00  0.00            
ATOM   4424  HW2 SOL   573      15.560  13.140  37.930  1.00  0.00            
ATOM   4425  OW  SOL   574       4.640  17.430  40.470  1.00  0.00            
ATOM   4426  HW1 SOL   574       4.970  17.820  41.330  1.00  0.00            
ATOM   4427  HW2 SOL   574       5.400  17.360  39.820  1.00  0.00            
ATOM   4428  OW  SOL   575      14.000   1.070  41.500  1.00  0.00            
ATOM   4429  HW1 SOL   575      13.760   0.700  40.600  1.00  0.00            
ATOM   4430  HW2 SOL   575      14.990   1.230  41.540  1.00  0.00            
ATOM   4431  OW  SOL   576       2.490  17.850  49.650  1.00  0.00            
ATOM   4432  HW1 SOL   576       3.060  17.200  50.150  1.00  0.00            
ATOM   4433  HW2 SOL   576       2.330  17.520  48.720  1.00  0.00            
ATOM   4434  OW  SOL   577       9.400  16.980  46.280  1.00  0.00            
ATOM   4435  HW1 SOL   577      10.200  16.410  46.490  1.00  0.00            
ATOM   4436  HW2 SOL   577       8.910  16.580  45.510  1.00  0.00            
ATOM   4437  OW  SOL   578       3.820   7.000  42.040  1.00  0.00            
ATOM   4438  HW1 SOL   578       4.270   6.100  42.010  1.00  0.00            
ATOM   4439  HW2 SOL   578       2.880   6.890  42.370  1.00  0.00            
ATOM   4440  OW  SOL   579      15.470   2.220  54.530  1.00  0.00            
ATOM   4441  HW1 SOL   579      15.420   2.590  55.450  1.00  0.00            
ATOM   4442  HW2 SOL   579      14.750   1.530  54.410  1.00  0.00            
ATOM   4443  OW  SOL   580       6.140   1.220  38.410  1.00  0.00            
ATOM   4444  HW1 SOL   580       7.120   1.000  38.480  1.00  0.00            
ATOM   4445  HW2 SOL   580       5.830   1.050  37.480  1.00  0.00            
ATOM   4446  OW  SOL   581       7.810   2.640  54.730  1.00  0.00            
ATOM   4447  HW1 SOL   581       8.480   2.030  55.160  1.00  0.00            
ATOM   4448  HW2 SOL   581       7.080   2.830  55.380  1.00  0.00            
ATOM   4449  OW  SOL   582       8.880  15.140  49.190  1.00  0.00            
ATOM   4450  HW1 SOL   582       8.650  14.890  48.250  1.00  0.00            
ATOM   4451  HW2 SOL   582       9.490  14.450  49.580  1.00  0.00            
ATOM   4452  OW  SOL   583      13.510   5.900  51.570  1.00  0.00            
ATOM   4453  HW1 SOL   583      13.790   5.470  52.420  1.00  0.00            
ATOM   4454  HW2 SOL   583      13.760   6.860  51.580  1.00  0.00            
ATOM   4455  OW  SOL   584       8.030  14.020  46.480  1.00  0.00            
ATOM   4456  HW1 SOL   584       8.930  14.160  46.060  1.00  0.00            
ATOM   4457  HW2 SOL   584       7.320  14.040  45.770  1.00  0.00            
ATOM   4458  OW  SOL   585       9.220   5.030  46.230  1.00  0.00            
ATOM   4459  HW1 SOL   585       8.970   4.940  45.270  1.00  0.00            
ATOM   4460  HW2 SOL   585       9.700   4.210  46.540  1.00  0.00            
ATOM   4461  OW  SOL   586       5.390   0.640  42.360  1.00  0.00            
ATOM   4462  HW1 SOL   586       4.580   0.650  42.940  1.00  0.00            
ATOM   4463  HW2 SOL   586       5.420   1.470  41.810  1.00  0.00            
ATOM   4464  OW  SOL   587      14.340  11.880  37.650  1.00  0.00            
ATOM   4465  HW1 SOL   587      14.660  11.120  38.220  1.00  0.00            
ATOM   4466  HW2 SOL   587      13.420  12.150  37.950  1.00  0.00            
ATOM   4467  OW  SOL   588       2.970   0.350  38.950  1.00  0.00            
ATOM   4468  HW1 SOL   588       3.460   1.190  38.740  1.00  0.00            
ATOM   4469  HW2 SOL   588       3.590  -0.300  39.400  1.00  0.00            
ATOM   4470  OW  SOL   589       9.350   2.360  42.040  1.00  0.00            
ATOM   4471  HW1 SOL   589       8.870   2.770  41.260  1.00  0.00            
ATOM   4472  HW2 SOL   589      10.340   2.340  41.850  1.00  0.00            
ATOM   4473  OW  SOL   590      10.760   6.830  51.880  1.00  0.00            
ATOM   4474  HW1 SOL   590       9.960   6.220  51.910  1.00  0.00            
ATOM   4475  HW2 SOL   590      11.570   6.300  51.640  1.00  0.00            
ATOM   4476  OW  SOL   591      12.270  15.700  45.170  1.00  0.00            
ATOM   4477  HW1 SOL   591      12.480  16.440  44.520  1.00  0.00            
ATOM   4478  HW2 SOL   591      12.950  15.700  45.900  1.00  0.00            
ATOM   4479  OW  SOL   592       4.590  11.520  44.650  1.00  0.00            
ATOM   4480  HW1 SOL   592       3.880  11.250  45.300  1.00  0.00            
ATOM   4481  HW2 SOL   592       4.330  11.240  43.720  1.00  0.00            
ATOM   4482  OW  SOL   593      12.710  17.970  43.150  1.00  0.00            
ATOM   4483  HW1 SOL   593      13.150  18.610  42.510  1.00  0.00            
ATOM   4484  HW2 SOL   593      12.210  18.490  43.850  1.00  0.00            
ATOM   4485  OW  SOL   594      10.320   5.490  37.400  1.00  0.00            
ATOM   4486  HW1 SOL   594       9.910   6.310  37.010  1.00  0.00            
ATOM   4487  HW2 SOL   594      10.960   5.750  38.130  1.00  0.00            
ATOM   4488  OW  SOL   595       0.780   5.560  51.100  1.00  0.00            
ATOM   4489  HW1 SOL   595       1.700   5.550  50.690  1.00  0.00            
ATOM   4490  HW2 SOL   595       0.720   6.300  51.770  1.00  0.00            
ATOM   4491  OW  SOL   596       5.610   2.220  48.710  1.00  0.00            
ATOM   4492  HW1 SOL   596       5.990   1.380  49.080  1.00  0.00            
ATOM   4493  HW2 SOL   596       4.730   2.410  49.150  1.00  0.00            
ATOM   4494  OW  SOL   597       8.660   4.540  43.660  1.00  0.00            
ATOM   4495  HW1 SOL   597       8.340   5.260  43.040  1.00  0.00            
ATOM   4496  HW2 SOL   597       8.900   3.730  43.130  1.00  0.00            
ATOM   4497  OW  SOL   598      10.170   0.390  44.770  1.00  0.00            
ATOM   4498  HW1 SOL   598       9.450   0.440  44.080  1.00  0.00            
ATOM   4499  HW2 SOL   598       9.930  -0.300  45.460  1.00  0.00            
ATOM   4500  OW  SOL   599      14.290  11.730  45.910  1.00  0.00            
ATOM   4501  HW1 SOL   599      13.740  10.890  45.840  1.00  0.00            
ATOM   4502  HW2 SOL   599      14.550  12.020  44.990  1.00  0.00            
ATOM   4503  OW  SOL   600      14.660   5.900  47.160  1.00  0.00            
ATOM   4504  HW1 SOL   600      14.360   4.950  47.230  1.00  0.00            
ATOM   4505  HW2 SOL   600      15.390   6.060  47.820  1.00  0.00            
ATOM   4506  OW  SOL   601      18.570   8.330  41.010  1.00  0.00            
ATOM   4507  HW1 SOL   601      18.990   7.690  41.650  1.00  0.00            
ATOM   4508  HW2 SOL   601      18.190   7.820  40.230  1.00  0.00            
ATOM   4509  OW  SOL   602       4.880  13.850  38.980  1.00  0.00            
ATOM   4510  HW1 SOL   602       4.010  13.700  39.450  1.00  0.00            
ATOM   4511  HW2 SOL   602       4.710  14.110  38.030  1.00  0.00            
ATOM   4512  OW  SOL   603      16.640  12.800  43.810  1.00  0.00            
ATOM   4513  HW1 SOL   603      17.630  12.880  43.950  1.00  0.00            
ATOM   4514  HW2 SOL   603      16.190  13.640  44.120  1.00  0.00            
ATOM   4515  OW  SOL   604      13.900   5.750  38.020  1.00  0.00            
ATOM   4516  HW1 SOL   604      13.360   5.540  38.830  1.00  0.00            
ATOM   4517  HW2 SOL   604      14.810   5.340  38.110  1.00  0.00            
ATOM   4518  OW  SOL   605       5.270   2.560  40.520  1.00  0.00            
ATOM   4519  HW1 SOL   605       5.540   1.970  39.770  1.00  0.00            
ATOM   4520  HW2 SOL   605       5.270   3.510  40.210  1.00  0.00            
ATOM   4521  OW  SOL   606      17.540  12.230  53.120  1.00  0.00            
ATOM   4522  HW1 SOL   606      18.450  11.840  52.990  1.00  0.00            
ATOM   4523  HW2 SOL   606      17.620  13.190  53.360  1.00  0.00            
ATOM   4524  OW  SOL   607      10.640  13.470  50.640  1.00  0.00            
ATOM   4525  HW1 SOL   607       9.840  13.240  51.190  1.00  0.00            
ATOM   4526  HW2 SOL   607      11.470  13.210  51.130  1.00  0.00            
ATOM   4527  OW  SOL   608      15.920  16.290  53.490  1.00  0.00            
ATOM   4528  HW1 SOL   608      16.190  16.630  52.590  1.00  0.00            
ATOM   4529  HW2 SOL   608      16.710  15.910  53.950  1.00  0.00            
ATOM   4530  OW  SOL   609      11.110  11.950  48.240  1.00  0.00            
ATOM   4531  HW1 SOL   609      10.710  12.390  49.050  1.00  0.00            
ATOM   4532  HW2 SOL   609      10.700  12.320  47.410  1.00  0.00            
ATOM   4533  OW  SOL   610       9.150   0.890  51.260  1.00  0.00            
ATOM   4534  HW1 SOL   610       9.400   0.690  50.310  1.00  0.00            
ATOM   4535  HW2 SOL   610       9.870   1.450  51.680  1.00  0.00            
ATOM   4536  OW  SOL   611       9.800  11.160  54.430  1.00  0.00            
ATOM   4537  HW1 SOL   611       8.810  11.220  54.530  1.00  0.00            
ATOM   4538  HW2 SOL   611      10.030  10.360  53.870  1.00  0.00            
ATOM   4539  OW  SOL   612       7.050  10.500  40.920  1.00  0.00            
ATOM   4540  HW1 SOL   612       6.910  10.570  41.910  1.00  0.00            
ATOM   4541  HW2 SOL   612       7.890   9.990  40.740  1.00  0.00            
ATOM   4542  OW  SOL   613       4.100   8.130  49.750  1.00  0.00            
ATOM   4543  HW1 SOL   613       4.960   8.250  50.250  1.00  0.00            
ATOM   4544  HW2 SOL   613       3.680   7.260  50.020  1.00  0.00            
ATOM   4545  OW  SOL   614      12.740   3.860  49.860  1.00  0.00            
ATOM   4546  HW1 SOL   614      12.950   4.600  50.500  1.00  0.00            
ATOM   4547  HW2 SOL   614      11.850   4.030  49.430  1.00  0.00            
ATOM   4548  OW  SOL   615       0.640  15.640  50.550  1.00  0.00            
ATOM   4549  HW1 SOL   615       0.180  16.460  50.210  1.00  0.00            
ATOM   4550  HW2 SOL   615       1.620  15.830  50.640  1.00  0.00            
ATOM   4551  OW  SOL   616       3.670  11.000  42.250  1.00  0.00            
ATOM   4552  HW1 SOL   616       3.600  11.830  41.690  1.00  0.00            
ATOM   4553  HW2 SOL   616       3.710  10.200  41.650  1.00  0.00            
ATOM   4554  OW  SOL   617       5.660   5.370  45.890  1.00  0.00            
ATOM   4555  HW1 SOL   617       5.780   6.030  45.150  1.00  0.00            
ATOM   4556  HW2 SOL   617       6.120   5.710  46.720  1.00  0.00            
ATOM   4557  OW  SOL   618      12.520  13.480  41.120  1.00  0.00            
ATOM   4558  HW1 SOL   618      13.020  14.250  41.520  1.00  0.00            
ATOM   4559  HW2 SOL   618      11.570  13.500  41.440  1.00  0.00            
ATOM   4560  OW  SOL   619      12.720  14.450  48.660  1.00  0.00            
ATOM   4561  HW1 SOL   619      13.190  14.580  49.530  1.00  0.00            
ATOM   4562  HW2 SOL   619      12.060  13.710  48.750  1.00  0.00            
ATOM   4563  OW  SOL   620      15.820   6.390  41.960  1.00  0.00            
ATOM   4564  HW1 SOL   620      15.510   7.000  42.690  1.00  0.00            
ATOM   4565  HW2 SOL   620      16.320   6.910  41.270  1.00  0.00            
ATOM   4566  OW  SOL   621       3.540  15.100  50.530  1.00  0.00            
ATOM   4567  HW1 SOL   621       3.330  14.660  49.660  1.00  0.00            
ATOM   4568  HW2 SOL   621       4.510  15.360  50.560  1.00  0.00            
ATOM   4569  OW  SOL   622       4.020   7.510  53.220  1.00  0.00            
ATOM   4570  HW1 SOL   622       4.700   8.060  52.750  1.00  0.00            
ATOM   4571  HW2 SOL   622       4.420   6.630  53.490  1.00  0.00            
ATOM   4572  OW  SOL   623      15.870   7.790  53.940  1.00  0.00            
ATOM   4573  HW1 SOL   623      14.950   8.170  53.890  1.00  0.00            
ATOM   4574  HW2 SOL   623      16.470   8.260  53.290  1.00  0.00            
ATOM   4575  OW  SOL   624      10.130   1.050  54.940  1.00  0.00            
ATOM   4576  HW1 SOL   624      10.190   1.900  54.420  1.00  0.00            
ATOM   4577  HW2 SOL   624      10.450   0.290  54.370  1.00  0.00            
ATOM   4578  OW  SOL   625       5.040   0.500  54.640  1.00  0.00            
ATOM   4579  HW1 SOL   625       4.620  -0.070  53.940  1.00  0.00            
ATOM   4580  HW2 SOL   625       4.380   1.190  54.960  1.00  0.00            
ATOM   4581  OW  SOL   626       5.730   8.700  47.530  1.00  0.00            
ATOM   4582  HW1 SOL   626       6.170   9.590  47.440  1.00  0.00            
ATOM   4583  HW2 SOL   626       5.100   8.700  48.300  1.00  0.00            
ATOM   4584  OW  SOL   627      13.600   8.620  47.690  1.00  0.00            
ATOM   4585  HW1 SOL   627      12.850   8.620  47.030  1.00  0.00            
ATOM   4586  HW2 SOL   627      13.970   7.700  47.780  1.00  0.00            
ATOM   4587  OW  SOL   628      12.090   5.250  39.990  1.00  0.00            
ATOM   4588  HW1 SOL   628      12.220   4.410  40.530  1.00  0.00            
ATOM   4589  HW2 SOL   628      11.800   5.990  40.590  1.00  0.00            
ATOM   4590  OW  SOL   629       3.070   2.130  49.550  1.00  0.00            
ATOM   4591  HW1 SOL   629       2.840   2.500  50.450  1.00  0.00            
ATOM   4592  HW2 SOL   629       2.770   1.180  49.490  1.00  0.00            
ATOM   4593  OW  SOL   630       0.370  13.100  50.060  1.00  0.00            
ATOM   4594  HW1 SOL   630       0.900  12.610  50.740  1.00  0.00            
ATOM   4595  HW2 SOL   630       0.590  14.080  50.110  1.00  0.00            
ATOM   4596  OW  SOL   631       7.320   6.340  47.880  1.00  0.00            
ATOM   4597  HW1 SOL   631       7.910   6.080  47.120  1.00  0.00            
ATOM   4598  HW2 SOL   631       7.040   7.300  47.770  1.00  0.00            
ATOM   4599  OW  SOL   632      17.280   9.350  55.780  1.00  0.00            
ATOM   4600  HW1 SOL   632      16.820   9.280  54.890  1.00  0.00            
ATOM   4601  HW2 SOL   632      16.660   9.790  56.440  1.00  0.00            
ATOM   4602  OW  SOL   633       3.070   0.630  43.420  1.00  0.00            
ATOM   4603  HW1 SOL   633       2.960   1.570  43.750  1.00  0.00            
ATOM   4604  HW2 SOL   633       3.020   0.000  44.190  1.00  0.00            
ATOM   4605  OW  SOL   634      16.220   3.670  40.980  1.00  0.00            
ATOM   4606  HW1 SOL   634      16.240   2.910  41.620  1.00  0.00            
ATOM   4607  HW2 SOL   634      15.740   4.440  41.380  1.00  0.00            
ATOM   4608  OW  SOL   635      10.230   7.660  46.900  1.00  0.00            
ATOM   4609  HW1 SOL   635      10.380   7.870  47.860  1.00  0.00            
ATOM   4610  HW2 SOL   635       9.930   6.710  46.810  1.00  0.00            
ATOM   4611  OW  SOL   636       9.800  15.730  54.240  1.00  0.00            
ATOM   4612  HW1 SOL   636       9.600  16.170  53.360  1.00  0.00            
ATOM   4613  HW2 SOL   636      10.190  14.820  54.080  1.00  0.00            
ATOM   4614  OW  SOL   637      18.590  15.180  53.290  1.00  0.00            
ATOM   4615  HW1 SOL   637      18.730  15.450  52.340  1.00  0.00            
ATOM   4616  HW2 SOL   637      19.420  15.400  53.820  1.00  0.00            
ATOM   4617  OW  SOL   638       3.500   8.980  55.280  1.00  0.00            
ATOM   4618  HW1 SOL   638       4.260   9.420  55.760  1.00  0.00            
ATOM   4619  HW2 SOL   638       3.850   8.510  54.460  1.00  0.00            
ATOM   4620  OW  SOL   639      15.400   2.740  38.490  1.00  0.00            
ATOM   4621  HW1 SOL   639      14.790   1.990  38.720  1.00  0.00            
ATOM   4622  HW2 SOL   639      15.620   3.260  39.320  1.00  0.00            
ATOM   4623  OW  SOL   640      13.030   8.380  37.660  1.00  0.00            
ATOM   4624  HW1 SOL   640      13.370   7.450  37.810  1.00  0.00            
ATOM   4625  HW2 SOL   640      13.210   8.650  36.710  1.00  0.00            
ATOM   4626  OW  SOL   641      10.680  13.330  45.730  1.00  0.00            
ATOM   4627  HW1 SOL   641      10.750  12.490  45.180  1.00  0.00            
ATOM   4628  HW2 SOL   641      11.300  14.020  45.370  1.00  0.00            
ATOM   4629  OW  SOL   642       3.190   8.100  46.730  1.00  0.00            
ATOM   4630  HW1 SOL   642       4.120   8.460  46.780  1.00  0.00            
ATOM   4631  HW2 SOL   642       3.130   7.250  47.250  1.00  0.00            
ATOM   4632  OW  SOL   643       3.390   5.090  47.300  1.00  0.00            
ATOM   4633  HW1 SOL   643       2.870   4.260  47.130  1.00  0.00            
ATOM   4634  HW2 SOL   643       4.160   5.140  46.660  1.00  0.00            
ATOM   4635  OW  SOL   644       5.110   4.150  55.320  1.00  0.00            
ATOM   4636  HW1 SOL   644       4.930   4.600  56.200  1.00  0.00            
ATOM   4637  HW2 SOL   644       5.530   4.800  54.690  1.00  0.00            
ATOM   4638  OW  SOL   645      11.380   3.800  54.020  1.00  0.00            
ATOM   4639  HW1 SOL   645      10.930   4.430  54.660  1.00  0.00            
ATOM   4640  HW2 SOL   645      12.310   4.110  53.850  1.00  0.00            
ATOM   4641  OW  SOL   646      11.600   2.070  52.010  1.00  0.00            
ATOM   4642  HW1 SOL   646      11.600   2.710  52.780  1.00  0.00            
ATOM   4643  HW2 SOL   646      11.880   2.550  51.180  1.00  0.00            
ATOM   4644  OW  SOL   647       0.080  13.260  39.240  1.00  0.00            
ATOM   4645  HW1 SOL   647      -0.850  13.470  38.930  1.00  0.00            
ATOM   4646  HW2 SOL   647       0.180  12.270  39.370  1.00  0.00            
ATOM   4647  OW  SOL   648       0.880  18.010  46.510  1.00  0.00            
ATOM   4648  HW1 SOL   648       0.460  17.150  46.240  1.00  0.00            
ATOM   4649  HW2 SOL   648       1.820  18.040  46.170  1.00  0.00            
ATOM   4650  OW  SOL   649       5.040  15.680  46.340  1.00  0.00            
ATOM   4651  HW1 SOL   649       5.700  16.420  46.430  1.00  0.00            
ATOM   4652  HW2 SOL   649       5.480  14.890  45.920  1.00  0.00            
ATOM   4653  OW  SOL   650      10.020   7.960  49.620  1.00  0.00            
ATOM   4654  HW1 SOL   650      10.430   7.640  50.480  1.00  0.00            
ATOM   4655  HW2 SOL   650       9.060   7.690  49.590  1.00  0.00            
ATOM   4656  OW  SOL   651       0.400   5.440  48.380  1.00  0.00            
ATOM   4657  HW1 SOL   651       1.250   5.110  47.970  1.00  0.00            
ATOM   4658  HW2 SOL   651       0.530   5.590  49.360  1.00  0.00            
ATOM   4659  OW  SOL   652       1.890   5.200  54.460  1.00  0.00            
ATOM   4660  HW1 SOL   652       2.480   4.800  53.760  1.00  0.00            
ATOM   4661  HW2 SOL   652       1.310   5.910  54.050  1.00  0.00            
ATOM   4662  OW  SOL   653      13.690   9.500  53.840  1.00  0.00            
ATOM   4663  HW1 SOL   653      14.080  10.390  54.040  1.00  0.00            
ATOM   4664  HW2 SOL   653      13.790   9.300  52.870  1.00  0.00            
ATOM   4665  OW  SOL   654       8.150   5.720  40.490  1.00  0.00            
ATOM   4666  HW1 SOL   654       8.220   4.830  40.030  1.00  0.00            
ATOM   4667  HW2 SOL   654       7.210   6.060  40.410  1.00  0.00            
ATOM   4668  OW  SOL   655      16.570   6.040  49.300  1.00  0.00            
ATOM   4669  HW1 SOL   655      16.190   5.350  49.920  1.00  0.00            
ATOM   4670  HW2 SOL   655      17.390   5.680  48.860  1.00  0.00            
ATOM   4671  OW  SOL   656       2.520  15.640  54.680  1.00  0.00            
ATOM   4672  HW1 SOL   656       2.220  16.210  55.440  1.00  0.00            
ATOM   4673  HW2 SOL   656       2.450  14.670  54.940  1.00  0.00            
ATOM   4674  OW  SOL   657       6.710   4.640  49.930  1.00  0.00            
ATOM   4675  HW1 SOL   657       6.370   3.750  49.630  1.00  0.00            
ATOM   4676  HW2 SOL   657       6.970   5.180  49.130  1.00  0.00            
ATOM   4677  OW  SOL   658       9.300  16.780  51.890  1.00  0.00            
ATOM   4678  HW1 SOL   658       9.060  16.600  50.940  1.00  0.00            
ATOM   4679  HW2 SOL   658       9.600  17.720  51.990  1.00  0.00            
ATOM   4680  OW  SOL   659       4.730   5.000  39.150  1.00  0.00            
ATOM   4681  HW1 SOL   659       5.340   5.800  39.190  1.00  0.00            
ATOM   4682  HW2 SOL   659       3.780   5.310  39.220  1.00  0.00            
ATOM   4683  OW  SOL   660       1.590  11.370  51.900  1.00  0.00            
ATOM   4684  HW1 SOL   660       1.810  10.760  52.660  1.00  0.00            
ATOM   4685  HW2 SOL   660       1.690  10.880  51.040  1.00  0.00            
ATOM   4686  OW  SOL   661      13.470  10.590  49.580  1.00  0.00            
ATOM   4687  HW1 SOL   661      13.710   9.960  48.840  1.00  0.00            
ATOM   4688  HW2 SOL   661      12.570  10.990  49.400  1.00  0.00            
ATOM   4689  OW  SOL   662      13.020   8.550  40.330  1.00  0.00            
ATOM   4690  HW1 SOL   662      12.160   8.240  40.750  1.00  0.00            
ATOM   4691  HW2 SOL   662      12.980   8.410  39.340  1.00  0.00            
ATOM   4692  OW  SOL   663      17.590  17.470  48.780  1.00  0.00            
ATOM   4693  HW1 SOL   663      18.200  17.770  48.050  1.00  0.00            
ATOM   4694  HW2 SOL   663      17.210  16.580  48.560  1.00  0.00            
ATOM   4695  OW  SOL   664      12.520  17.310  48.520  1.00  0.00            
ATOM   4696  HW1 SOL   664      13.360  17.360  47.980  1.00  0.00            
ATOM   4697  HW2 SOL   664      12.290  16.350  48.700  1.00  0.00            
ATOM   4698  OW  SOL   665       0.830  12.580  47.460  1.00  0.00            
ATOM   4699  HW1 SOL   665       0.780  12.570  48.460  1.00  0.00            
ATOM   4700  HW2 SOL   665       0.000  12.170  47.080  1.00  0.00            
ATOM   4701  OW  SOL   666       6.880  16.620  54.400  1.00  0.00            
ATOM   4702  HW1 SOL   666       6.320  17.430  54.490  1.00  0.00            
ATOM   4703  HW2 SOL   666       7.400  16.660  53.540  1.00  0.00            
ATOM   4704  OW  SOL   667       9.030   0.860  38.570  1.00  0.00            
ATOM   4705  HW1 SOL   667       9.540   0.870  37.710  1.00  0.00            
ATOM   4706  HW2 SOL   667       9.590   0.440  39.280  1.00  0.00            
ATOM   4707  OW  SOL   668      17.260   1.350  42.470  1.00  0.00            
ATOM   4708  HW1 SOL   668      17.990   1.180  41.800  1.00  0.00            
ATOM   4709  HW2 SOL   668      16.950   0.480  42.850  1.00  0.00            
ATOM   4710  OW  SOL   669      13.880  15.730  42.010  1.00  0.00            
ATOM   4711  HW1 SOL   669      14.550  15.850  41.270  1.00  0.00            
ATOM   4712  HW2 SOL   669      13.480  16.620  42.240  1.00  0.00            
ATOM   4713  OW  SOL   670       1.300  17.940  55.750  1.00  0.00            
ATOM   4714  HW1 SOL   670       0.890  17.200  56.280  1.00  0.00            
ATOM   4715  HW2 SOL   670       1.940  18.450  56.330  1.00  0.00            
ATOM   4716  OW  SOL   671      12.800   9.270  43.960  1.00  0.00            
ATOM   4717  HW1 SOL   671      13.400   8.460  43.980  1.00  0.00            
ATOM   4718  HW2 SOL   671      13.200   9.960  43.360  1.00  0.00            
ATOM   4719  OW  SOL   672       8.300  12.730  51.460  1.00  0.00            
ATOM   4720  HW1 SOL   672       8.250  13.060  52.410  1.00  0.00            
ATOM   4721  HW2 SOL   672       7.440  12.920  51.000  1.00  0.00            
ATOM   4722  OW  SOL   673       6.720  16.160  38.780  1.00  0.00            
ATOM   4723  HW1 SOL   673       6.810  16.260  37.790  1.00  0.00            
ATOM   4724  HW2 SOL   673       6.320  15.270  38.990  1.00  0.00            
ATOM   4725  OW  SOL   674      16.500  17.200  51.180  1.00  0.00            
ATOM   4726  HW1 SOL   674      17.030  17.300  50.340  1.00  0.00            
ATOM   4727  HW2 SOL   674      16.230  18.100  51.520  1.00  0.00            
ATOM   4728  OW  SOL   675      18.410   1.750  46.870  1.00  0.00            
ATOM   4729  HW1 SOL   675      18.800   0.900  46.510  1.00  0.00            
ATOM   4730  HW2 SOL   675      17.430   1.770  46.680  1.00  0.00            
ATOM   4731  OW  SOL   676       2.630   3.260  44.440  1.00  0.00            
ATOM   4732  HW1 SOL   676       1.840   3.770  44.100  1.00  0.00            
ATOM   4733  HW2 SOL   676       2.540   3.110  45.420  1.00  0.00            
ATOM   4734  OW  SOL   677      11.940  16.120  37.550  1.00  0.00            
ATOM   4735  HW1 SOL   677      12.000  15.190  37.920  1.00  0.00            
ATOM   4736  HW2 SOL   677      11.350  16.120  36.750  1.00  0.00            
ATOM   4737  OW  SOL   678       8.220  10.020  50.960  1.00  0.00            
ATOM   4738  HW1 SOL   678       8.620  10.010  50.040  1.00  0.00            
ATOM   4739  HW2 SOL   678       8.320  10.940  51.360  1.00  0.00            
ATOM   4740  OW  SOL   679       9.160   9.100  40.150  1.00  0.00            
ATOM   4741  HW1 SOL   679       9.790   9.480  39.470  1.00  0.00            
ATOM   4742  HW2 SOL   679       9.560   8.270  40.540  1.00  0.00            
ATOM   4743  OW  SOL   680      15.040  16.070  37.680  1.00  0.00            
ATOM   4744  HW1 SOL   680      14.120  16.440  37.750  1.00  0.00            
ATOM   4745  HW2 SOL   680      15.420  16.270  36.780  1.00  0.00            
ATOM   4746  OW  SOL   681       3.720  12.880  52.140  1.00  0.00            
ATOM   4747  HW1 SOL   681       3.590  13.810  51.800  1.00  0.00            
ATOM   4748  HW2 SOL   681       2.880  12.360  52.010  1.00  0.00            
ATOM   4749  OW  SOL   682      16.140  12.920  50.130  1.00  0.00            
ATOM   4750  HW1 SOL   682      16.740  12.950  50.930  1.00  0.00            
ATOM   4751  HW2 SOL   682      15.390  13.560  50.260  1.00  0.00            
ATOM   4752  OW  SOL   683      10.390  10.980  44.200  1.00  0.00            
ATOM   4753  HW1 SOL   683       9.690  10.510  44.740  1.00  0.00            
ATOM   4754  HW2 SOL   683      10.980  10.300  43.770  1.00  0.00            
ATOM   4755  OW  SOL   684      10.140   2.360  46.950  1.00  0.00            
ATOM   4756  HW1 SOL   684      10.060   2.000  46.020  1.00  0.00            
ATOM   4757  HW2 SOL   684      10.120   1.600  47.600  1.00  0.00            
ATOM   4758  OW  SOL   685       5.900  14.870  42.150  1.00  0.00            
ATOM   4759  HW1 SOL   685       6.320  14.290  41.450  1.00  0.00            
ATOM   4760  HW2 SOL   685       5.460  15.660  41.710  1.00  0.00            
ATOM   4761  OW  SOL   686      17.090   3.850  51.050  1.00  0.00            
ATOM   4762  HW1 SOL   686      17.820   4.540  51.090  1.00  0.00            
ATOM   4763  HW2 SOL   686      17.370   3.100  50.460  1.00  0.00            
ATOM   4764  OW  SOL   687       2.550  13.480  40.140  1.00  0.00            
ATOM   4765  HW1 SOL   687       1.590  13.490  39.870  1.00  0.00            
ATOM   4766  HW2 SOL   687       2.670  14.010  40.980  1.00  0.00            
ATOM   4767  OW  SOL   688       1.050  10.130  54.500  1.00  0.00            
ATOM   4768  HW1 SOL   688       0.280   9.800  55.040  1.00  0.00            
ATOM   4769  HW2 SOL   688       1.900   9.830  54.920  1.00  0.00            
ATOM   4770  OW  SOL   689       6.720   2.030  52.130  1.00  0.00            
ATOM   4771  HW1 SOL   689       7.620   1.870  51.730  1.00  0.00            
ATOM   4772  HW2 SOL   689       6.800   2.080  53.120  1.00  0.00            
ATOM   4773  OW  SOL   690       0.750   3.450  37.570  1.00  0.00            
ATOM   4774  HW1 SOL   690      -0.170   3.170  37.280  1.00  0.00            
ATOM   4775  HW2 SOL   690       1.060   4.220  37.010  1.00  0.00            
ATOM   4776  OW  SOL   691      14.400   8.560  51.220  1.00  0.00            
ATOM   4777  HW1 SOL   691      13.830   9.080  50.590  1.00  0.00            
ATOM   4778  HW2 SOL   691      15.360   8.680  50.980  1.00  0.00            
ATOM   4779  OW  SOL   692       0.720   1.660  40.420  1.00  0.00            
ATOM   4780  HW1 SOL   692       0.550   2.490  39.880  1.00  0.00            
ATOM   4781  HW2 SOL   692       1.620   1.290  40.200  1.00  0.00            
ATOM   4782  OW  SOL   693      11.830  13.350  38.430  1.00  0.00            
ATOM   4783  HW1 SOL   693      10.840  13.240  38.450  1.00  0.00            
ATOM   4784  HW2 SOL   693      12.170  13.500  39.360  1.00  0.00            
ATOM   4785  OW  SOL   694       6.130   8.420  51.550  1.00  0.00            
ATOM   4786  HW1 SOL   694       6.690   9.230  51.380  1.00  0.00            
ATOM   4787  HW2 SOL   694       6.720   7.620  51.580  1.00  0.00            
ATOM   4788  OW  SOL   695      14.930  17.670  46.830  1.00  0.00            
ATOM   4789  HW1 SOL   695      15.260  18.310  46.140  1.00  0.00            
ATOM   4790  HW2 SOL   695      15.590  17.610  47.580  1.00  0.00            
ATOM   4791  OW  SOL   696       7.160   5.650  54.320  1.00  0.00            
ATOM   4792  HW1 SOL   696       7.350   6.300  55.060  1.00  0.00            
ATOM   4793  HW2 SOL   696       7.760   4.850  54.410  1.00  0.00            
ATOM   4794  OW  SOL   697      14.500  12.200  53.570  1.00  0.00            
ATOM   4795  HW1 SOL   697      14.410  12.100  54.560  1.00  0.00            
ATOM   4796  HW2 SOL   697      15.460  12.130  53.310  1.00  0.00            
ATOM   4797  OW  SOL   698       3.900  17.410  52.840  1.00  0.00            
ATOM   4798  HW1 SOL   698       2.990  17.820  52.820  1.00  0.00            
ATOM   4799  HW2 SOL   698       3.830  16.470  53.160  1.00  0.00            
ATOM   4800  OW  SOL   699      16.740   8.830  49.780  1.00  0.00            
ATOM   4801  HW1 SOL   699      16.470   7.940  49.410  1.00  0.00            
ATOM   4802  HW2 SOL   699      16.750   9.510  49.050  1.00  0.00            
ATOM   4803  OW  SOL   700      12.250   3.250  41.730  1.00  0.00            
ATOM   4804  HW1 SOL   700      12.900   2.510  41.620  1.00  0.00            
ATOM   4805  HW2 SOL   700      12.450   3.750  42.570  1.00  0.00            
ATOM   4806  OW  SOL   701       5.940   7.450  43.760  1.00  0.00            
ATOM   4807  HW1 SOL   701       6.440   8.300  43.570  1.00  0.00            
ATOM   4808  HW2 SOL   701       5.060   7.470  43.280  1.00  0.00            
ATOM   4809  OW  SOL   702      17.770   3.420  53.660  1.00  0.00            
ATOM   4810  HW1 SOL   702      17.600   3.730  52.720  1.00  0.00            
ATOM   4811  HW2 SOL   702      16.930   3.050  54.040  1.00  0.00            
ATOM   4812  OW  SOL   703      17.300   9.340  52.410  1.00  0.00            
ATOM   4813  HW1 SOL   703      17.680  10.250  52.560  1.00  0.00            
ATOM   4814  HW2 SOL   703      17.220   9.170  51.420  1.00  0.00            
ATOM   4815  OW  SOL   704       8.590  13.740  37.400  1.00  0.00            
ATOM   4816  HW1 SOL   704       8.130  13.890  38.280  1.00  0.00            
ATOM   4817  HW2 SOL   704       9.030  14.590  37.100  1.00  0.00            
ATOM   4818  OW  SOL   705       6.610  17.900  46.770  1.00  0.00            
ATOM   4819  HW1 SOL   705       6.150  18.780  46.640  1.00  0.00            
ATOM   4820  HW2 SOL   705       7.600  18.020  46.700  1.00  0.00            
ATOM   4821  OW  SOL   706      14.080  18.510  54.440  1.00  0.00            
ATOM   4822  HW1 SOL   706      13.120  18.400  54.170  1.00  0.00            
ATOM   4823  HW2 SOL   706      14.640  17.840  53.960  1.00  0.00            
ATOM   4824  OW  SOL   707       8.590   9.560  45.850  1.00  0.00            
ATOM   4825  HW1 SOL   707       9.130   8.870  46.330  1.00  0.00            
ATOM   4826  HW2 SOL   707       8.270  10.250  46.510  1.00  0.00            
ATOM   4827  OW  SOL   708      10.830   9.840  38.110  1.00  0.00            
ATOM   4828  HW1 SOL   708      10.600  10.370  37.290  1.00  0.00            
ATOM   4829  HW2 SOL   708      11.640   9.280  37.920  1.00  0.00            
ATOM   4830  OW  SOL   709      18.610  15.690  45.750  1.00  0.00            
ATOM   4831  HW1 SOL   709      17.900  15.570  45.050  1.00  0.00            
ATOM   4832  HW2 SOL   709      18.620  14.900  46.350  1.00  0.00            
ATOM   4833  OW  SOL   710       2.210  13.140  55.680  1.00  0.00            
ATOM   4834  HW1 SOL   710       1.560  12.410  55.470  1.00  0.00            
ATOM   4835  HW2 SOL   710       2.250  13.280  56.660  1.00  0.00            
ATOM   4836  OW  SOL   711       0.790  12.400  43.770  1.00  0.00            
ATOM   4837  HW1 SOL   711       0.780  11.930  44.650  1.00  0.00            
ATOM   4838  HW2 SOL   711       1.610  12.120  43.260  1.00  0.00            
ATOM   4839  OW  SOL   712       6.720  13.910  53.480  1.00  0.00            
ATOM   4840  HW1 SOL   712       5.940  13.410  53.860  1.00  0.00            
ATOM   4841  HW2 SOL   712       6.690  14.860  53.790  1.00  0.00            
ATOM   4842  OW  SOL   713      18.240   1.920  49.510  1.00  0.00            
ATOM   4843  HW1 SOL   713      18.200   1.020  49.950  1.00  0.00            
ATOM   4844  HW2 SOL   713      18.270   1.810  48.520  1.00  0.00            
ATOM   4845  OW  SOL   714       4.280   4.240  42.440  1.00  0.00            
ATOM   4846  HW1 SOL   714       4.580   3.520  41.820  1.00  0.00            
ATOM   4847  HW2 SOL   714       3.890   3.840  43.270  1.00  0.00            
ATOM   4848  OW  SOL   715      17.050  14.870  48.280  1.00  0.00            
ATOM   4849  HW1 SOL   715      16.120  14.620  48.010  1.00  0.00            
ATOM   4850  HW2 SOL   715      17.310  14.370  49.100  1.00  0.00            
ATOM   4851  OW  SOL   716       3.170   5.470  50.040  1.00  0.00            
ATOM   4852  HW1 SOL   716       3.550   4.880  50.760  1.00  0.00            
ATOM   4853  HW2 SOL   716       3.570   5.210  49.160  1.00  0.00            
ATOM   4854  OW  SOL   717       8.120  15.860  44.110  1.00  0.00            
ATOM   4855  HW1 SOL   717       8.440  15.960  43.170  1.00  0.00            
ATOM   4856  HW2 SOL   717       7.330  15.240  44.130  1.00  0.00            
ATOM   4857  OW  SOL   718      14.240   2.140  48.360  1.00  0.00            
ATOM   4858  HW1 SOL   718      14.760   1.490  48.910  1.00  0.00            
ATOM   4859  HW2 SOL   718      13.750   2.770  48.970  1.00  0.00            
ATOM   4860  OW  SOL   719      10.010   0.340  48.780  1.00  0.00            
ATOM   4861  HW1 SOL   719       9.380  -0.380  48.470  1.00  0.00            
ATOM   4862  HW2 SOL   719      10.940  -0.020  48.780  1.00  0.00            
ATOM   4863  OW  SOL   720       7.700  13.300  40.250  1.00  0.00            
ATOM   4864  HW1 SOL   720       7.240  12.430  40.420  1.00  0.00            
ATOM   4865  HW2 SOL   720       8.610  13.270  40.660  1.00  0.00            
ATOM   4866  OW  SOL   721       6.180  15.670  50.080  1.00  0.00            
ATOM   4867  HW1 SOL   721       6.130  16.490  50.650  1.00  0.00            
ATOM   4868  HW2 SOL   721       7.070  15.640  49.630  1.00  0.00            
ATOM   4869  OW  SOL   722      13.520   0.520  38.920  1.00  0.00            
ATOM   4870  HW1 SOL   722      13.870   0.110  38.080  1.00  0.00            
ATOM   4871  HW2 SOL   722      12.620   0.140  39.120  1.00  0.00            
ATOM   4872  OW  SOL   723      13.000   4.530  44.150  1.00  0.00            
ATOM   4873  HW1 SOL   723      12.410   5.330  44.190  1.00  0.00            
ATOM   4874  HW2 SOL   723      13.150   4.180  45.080  1.00  0.00            
ATOM   4875  OW  SOL   724      15.930   2.210  46.060  1.00  0.00            
ATOM   4876  HW1 SOL   724      15.090   2.200  46.600  1.00  0.00            
ATOM   4877  HW2 SOL   724      15.950   3.040  45.500  1.00  0.00            
ATOM   4878  OW  SOL   725       0.390  10.770  40.240  1.00  0.00            
ATOM   4879  HW1 SOL   725       1.380  10.660  40.150  1.00  0.00            
ATOM   4880  HW2 SOL   725      -0.010   9.910  40.560  1.00  0.00            
ATOM   4881  OW  SOL   726       8.750  16.460  40.610  1.00  0.00            
ATOM   4882  HW1 SOL   726       7.980  16.110  40.070  1.00  0.00            
ATOM   4883  HW2 SOL   726       8.430  17.170  41.230  1.00  0.00            
ATOM   4884  OW  SOL   727       2.300   6.280  56.990  1.00  0.00            
ATOM   4885  HW1 SOL   727       1.370   6.260  57.360  1.00  0.00            
ATOM   4886  HW2 SOL   727       2.310   5.890  56.070  1.00  0.00            
ATOM   4887  OW  SOL   728       2.250   2.750  65.820  1.00  0.00            
ATOM   4888  HW1 SOL   728       2.600   2.580  66.740  1.00  0.00            
ATOM   4889  HW2 SOL   728       1.370   2.300  65.700  1.00  0.00            
ATOM   4890  OW  SOL   729       0.190   3.680  62.330  1.00  0.00            
ATOM   4891  HW1 SOL   729      -0.630   4.110  62.720  1.00  0.00            
ATOM   4892  HW2 SOL   729      -0.090   2.950  61.700  1.00  0.00            
ATOM   4893  OW  SOL   730       5.690  12.750  67.510  1.00  0.00            
ATOM   4894  HW1 SOL   730       4.760  12.680  67.140  1.00  0.00            
ATOM   4895  HW2 SOL   730       5.800  13.640  67.950  1.00  0.00            
ATOM   4896  OW  SOL   731      15.550  15.110  62.890  1.00  0.00            
ATOM   4897  HW1 SOL   731      14.980  14.950  63.700  1.00  0.00            
ATOM   4898  HW2 SOL   731      14.960  15.210  62.090  1.00  0.00            
ATOM   4899  OW  SOL   732      17.430   6.180  64.420  1.00  0.00            
ATOM   4900  HW1 SOL   732      17.760   7.120  64.420  1.00  0.00            
ATOM   4901  HW2 SOL   732      17.940   5.640  65.080  1.00  0.00            
ATOM   4902  OW  SOL   733      11.350   7.030  63.030  1.00  0.00            
ATOM   4903  HW1 SOL   733      11.920   7.810  62.780  1.00  0.00            
ATOM   4904  HW2 SOL   733      10.750   7.290  63.790  1.00  0.00            
ATOM   4905  OW  SOL   734      17.550   6.070  58.170  1.00  0.00            
ATOM   4906  HW1 SOL   734      17.430   5.940  57.180  1.00  0.00            
ATOM   4907  HW2 SOL   734      17.250   5.260  58.660  1.00  0.00            
ATOM   4908  OW  SOL   735       7.680  11.440  66.090  1.00  0.00            
ATOM   4909  HW1 SOL   735       6.900  11.610  66.690  1.00  0.00            
ATOM   4910  HW2 SOL   735       8.020  12.310  65.730  1.00  0.00            
ATOM   4911  OW  SOL   736       8.500   7.980  74.090  1.00  0.00            
ATOM   4912  HW1 SOL   736       8.460   8.740  74.740  1.00  0.00            
ATOM   4913  HW2 SOL   736       8.720   8.340  73.180  1.00  0.00            
ATOM   4914  OW  SOL   737       6.850  10.120  62.510  1.00  0.00            
ATOM   4915  HW1 SOL   737       7.540   9.960  63.210  1.00  0.00            
ATOM   4916  HW2 SOL   737       6.120  10.690  62.890  1.00  0.00            
ATOM   4917  OW  SOL   738       6.860  11.610  73.890  1.00  0.00            
ATOM   4918  HW1 SOL   738       7.460  12.400  74.030  1.00  0.00            
ATOM   4919  HW2 SOL   738       6.000  11.920  73.480  1.00  0.00            
ATOM   4920  OW  SOL   739       3.350  14.350  66.470  1.00  0.00            
ATOM   4921  HW1 SOL   739       2.570  14.040  65.940  1.00  0.00            
ATOM   4922  HW2 SOL   739       3.930  14.930  65.900  1.00  0.00            
ATOM   4923  OW  SOL   740      14.600  15.050  69.250  1.00  0.00            
ATOM   4924  HW1 SOL   740      14.840  15.990  69.510  1.00  0.00            
ATOM   4925  HW2 SOL   740      14.440  14.510  70.070  1.00  0.00            
ATOM   4926  OW  SOL   741       4.380   3.920  70.850  1.00  0.00            
ATOM   4927  HW1 SOL   741       5.200   3.360  70.940  1.00  0.00            
ATOM   4928  HW2 SOL   741       3.570   3.340  70.890  1.00  0.00            
ATOM   4929  OW  SOL   742      16.030   4.470  63.230  1.00  0.00            
ATOM   4930  HW1 SOL   742      15.290   4.930  62.730  1.00  0.00            
ATOM   4931  HW2 SOL   742      16.540   5.150  63.760  1.00  0.00            
ATOM   4932  OW  SOL   743       2.310  17.130  60.690  1.00  0.00            
ATOM   4933  HW1 SOL   743       2.650  17.900  61.230  1.00  0.00            
ATOM   4934  HW2 SOL   743       2.750  17.130  59.790  1.00  0.00            
ATOM   4935  OW  SOL   744      11.270  13.410  72.760  1.00  0.00            
ATOM   4936  HW1 SOL   744      11.740  13.410  73.640  1.00  0.00            
ATOM   4937  HW2 SOL   744      10.790  12.540  72.650  1.00  0.00            
ATOM   4938  OW  SOL   745       2.300  14.340  61.240  1.00  0.00            
ATOM   4939  HW1 SOL   745       2.040  15.300  61.240  1.00  0.00            
ATOM   4940  HW2 SOL   745       1.590  13.800  61.690  1.00  0.00            
ATOM   4941  OW  SOL   746       2.400  10.910  64.720  1.00  0.00            
ATOM   4942  HW1 SOL   746       2.540  10.070  65.240  1.00  0.00            
ATOM   4943  HW2 SOL   746       1.850  11.550  65.270  1.00  0.00            
ATOM   4944  OW  SOL   747       6.200  17.860  70.250  1.00  0.00            
ATOM   4945  HW1 SOL   747       5.280  17.690  70.600  1.00  0.00            
ATOM   4946  HW2 SOL   747       6.480  18.780  70.510  1.00  0.00            
ATOM   4947  OW  SOL   748       6.060   9.640  57.090  1.00  0.00            
ATOM   4948  HW1 SOL   748       6.130  10.480  56.550  1.00  0.00            
ATOM   4949  HW2 SOL   748       6.520   9.770  57.970  1.00  0.00            
ATOM   4950  OW  SOL   749      15.940   1.140  70.660  1.00  0.00            
ATOM   4951  HW1 SOL   749      15.760   1.810  69.940  1.00  0.00            
ATOM   4952  HW2 SOL   749      15.910   1.600  71.550  1.00  0.00            
ATOM   4953  OW  SOL   750       1.220   6.430  61.490  1.00  0.00            
ATOM   4954  HW1 SOL   750       0.770   5.550  61.660  1.00  0.00            
ATOM   4955  HW2 SOL   750       1.210   6.970  62.330  1.00  0.00            
ATOM   4956  OW  SOL   751      18.420  17.670  59.450  1.00  0.00            
ATOM   4957  HW1 SOL   751      18.960  17.380  60.250  1.00  0.00            
ATOM   4958  HW2 SOL   751      18.720  18.570  59.160  1.00  0.00            
ATOM   4959  OW  SOL   752       0.270  15.960  57.030  1.00  0.00            
ATOM   4960  HW1 SOL   752       0.080  15.000  57.240  1.00  0.00            
ATOM   4961  HW2 SOL   752      -0.060  16.540  57.780  1.00  0.00            
ATOM   4962  OW  SOL   753      16.890   9.220  61.980  1.00  0.00            
ATOM   4963  HW1 SOL   753      17.840   8.930  62.060  1.00  0.00            
ATOM   4964  HW2 SOL   753      16.810   9.870  61.230  1.00  0.00            
ATOM   4965  OW  SOL   754      16.410  11.080  60.180  1.00  0.00            
ATOM   4966  HW1 SOL   754      17.270  11.100  59.660  1.00  0.00            
ATOM   4967  HW2 SOL   754      16.550  11.550  61.060  1.00  0.00            
ATOM   4968  OW  SOL   755       1.130   7.370  71.830  1.00  0.00            
ATOM   4969  HW1 SOL   755       2.010   7.240  72.280  1.00  0.00            
ATOM   4970  HW2 SOL   755       1.000   8.340  71.610  1.00  0.00            
ATOM   4971  OW  SOL   756       6.130  13.650  63.120  1.00  0.00            
ATOM   4972  HW1 SOL   756       5.640  12.780  63.210  1.00  0.00            
ATOM   4973  HW2 SOL   756       5.900  14.080  62.250  1.00  0.00            
ATOM   4974  OW  SOL   757      12.930  12.280  70.090  1.00  0.00            
ATOM   4975  HW1 SOL   757      13.300  11.550  69.510  1.00  0.00            
ATOM   4976  HW2 SOL   757      13.450  12.330  70.940  1.00  0.00            
ATOM   4977  OW  SOL   758       8.090   0.040  60.880  1.00  0.00            
ATOM   4978  HW1 SOL   758       8.490   0.950  60.790  1.00  0.00            
ATOM   4979  HW2 SOL   758       7.090   0.120  60.940  1.00  0.00            
ATOM   4980  OW  SOL   759       1.970   9.760  68.500  1.00  0.00            
ATOM   4981  HW1 SOL   759       2.860   9.310  68.360  1.00  0.00            
ATOM   4982  HW2 SOL   759       1.240   9.110  68.310  1.00  0.00            
ATOM   4983  OW  SOL   760      15.250   9.990  57.760  1.00  0.00            
ATOM   4984  HW1 SOL   760      14.620   9.230  57.890  1.00  0.00            
ATOM   4985  HW2 SOL   760      15.730  10.170  58.620  1.00  0.00            
ATOM   4986  OW  SOL   761      11.870  17.920  72.020  1.00  0.00            
ATOM   4987  HW1 SOL   761      12.110  18.520  71.260  1.00  0.00            
ATOM   4988  HW2 SOL   761      11.940  16.970  71.720  1.00  0.00            
ATOM   4989  OW  SOL   762       3.170   2.510  73.870  1.00  0.00            
ATOM   4990  HW1 SOL   762       3.880   3.220  73.930  1.00  0.00            
ATOM   4991  HW2 SOL   762       2.290   2.900  74.150  1.00  0.00            
ATOM   4992  OW  SOL   763      14.660  14.170  65.390  1.00  0.00            
ATOM   4993  HW1 SOL   763      14.070  14.230  66.190  1.00  0.00            
ATOM   4994  HW2 SOL   763      14.510  13.290  64.930  1.00  0.00            
ATOM   4995  OW  SOL   764      16.670  17.140  61.580  1.00  0.00            
ATOM   4996  HW1 SOL   764      16.260  16.910  60.700  1.00  0.00            
ATOM   4997  HW2 SOL   764      16.490  16.400  62.230  1.00  0.00            
ATOM   4998  OW  SOL   765       5.980   7.290  58.560  1.00  0.00            
ATOM   4999  HW1 SOL   765       6.220   7.980  57.880  1.00  0.00            
ATOM   5000  HW2 SOL   765       5.200   7.620  59.100  1.00  0.00            
ATOM   5001  OW  SOL   766      12.810   3.450  65.300  1.00  0.00            
ATOM   5002  HW1 SOL   766      11.950   2.950  65.170  1.00  0.00            
ATOM   5003  HW2 SOL   766      13.430   2.910  65.860  1.00  0.00            
ATOM   5004  OW  SOL   767      15.760  16.620  58.930  1.00  0.00            
ATOM   5005  HW1 SOL   767      16.650  17.080  58.960  1.00  0.00            
ATOM   5006  HW2 SOL   767      15.550  16.380  57.980  1.00  0.00            
ATOM   5007  OW  SOL   768       8.070   6.050  70.510  1.00  0.00            
ATOM   5008  HW1 SOL   768       7.600   6.020  71.400  1.00  0.00            
ATOM   5009  HW2 SOL   768       7.560   5.500  69.850  1.00  0.00            
ATOM   5010  OW  SOL   769      13.940   4.690  72.600  1.00  0.00            
ATOM   5011  HW1 SOL   769      13.740   5.120  73.480  1.00  0.00            
ATOM   5012  HW2 SOL   769      14.720   4.070  72.690  1.00  0.00            
ATOM   5013  OW  SOL   770       9.730   8.900  71.580  1.00  0.00            
ATOM   5014  HW1 SOL   770      10.190   8.060  71.290  1.00  0.00            
ATOM   5015  HW2 SOL   770       9.170   9.240  70.830  1.00  0.00            
ATOM   5016  OW  SOL   771       9.910   4.100  68.280  1.00  0.00            
ATOM   5017  HW1 SOL   771       9.140   4.440  68.820  1.00  0.00            
ATOM   5018  HW2 SOL   771       9.570   3.590  67.490  1.00  0.00            
ATOM   5019  OW  SOL   772      10.410   7.010  60.150  1.00  0.00            
ATOM   5020  HW1 SOL   772      10.670   6.970  61.110  1.00  0.00            
ATOM   5021  HW2 SOL   772       9.560   6.500  60.010  1.00  0.00            
ATOM   5022  OW  SOL   773       0.760   8.110  63.750  1.00  0.00            
ATOM   5023  HW1 SOL   773       1.750   7.990  63.840  1.00  0.00            
ATOM   5024  HW2 SOL   773       0.520   9.060  63.960  1.00  0.00            
ATOM   5025  OW  SOL   774       1.300  18.210  71.570  1.00  0.00            
ATOM   5026  HW1 SOL   774       1.200  18.060  72.560  1.00  0.00            
ATOM   5027  HW2 SOL   774       0.440  18.570  71.210  1.00  0.00            
ATOM   5028  OW  SOL   775       8.650   3.480  57.810  1.00  0.00            
ATOM   5029  HW1 SOL   775       9.240   4.110  57.320  1.00  0.00            
ATOM   5030  HW2 SOL   775       8.840   2.540  57.520  1.00  0.00            
ATOM   5031  OW  SOL   776      17.190   5.850  74.170  1.00  0.00            
ATOM   5032  HW1 SOL   776      16.930   6.740  73.810  1.00  0.00            
ATOM   5033  HW2 SOL   776      17.170   5.170  73.440  1.00  0.00            
ATOM   5034  OW  SOL   777      13.620  11.440  61.310  1.00  0.00            
ATOM   5035  HW1 SOL   777      14.450  11.150  60.830  1.00  0.00            
ATOM   5036  HW2 SOL   777      13.130  12.110  60.750  1.00  0.00            
ATOM   5037  OW  SOL   778       5.500   1.960  64.710  1.00  0.00            
ATOM   5038  HW1 SOL   778       5.450   1.910  65.710  1.00  0.00            
ATOM   5039  HW2 SOL   778       5.520   2.920  64.420  1.00  0.00            
ATOM   5040  OW  SOL   779      10.080  14.560  60.630  1.00  0.00            
ATOM   5041  HW1 SOL   779       9.620  15.280  60.110  1.00  0.00            
ATOM   5042  HW2 SOL   779      10.040  14.760  61.610  1.00  0.00            
ATOM   5043  OW  SOL   780       3.510  18.010  64.390  1.00  0.00            
ATOM   5044  HW1 SOL   780       4.010  17.150  64.450  1.00  0.00            
ATOM   5045  HW2 SOL   780       4.160  18.780  64.360  1.00  0.00            
ATOM   5046  OW  SOL   781      17.950  10.660  64.590  1.00  0.00            
ATOM   5047  HW1 SOL   781      17.330  10.510  63.830  1.00  0.00            
ATOM   5048  HW2 SOL   781      17.430  10.770  65.440  1.00  0.00            
ATOM   5049  OW  SOL   782      12.270  15.500  70.920  1.00  0.00            
ATOM   5050  HW1 SOL   782      12.330  14.730  71.560  1.00  0.00            
ATOM   5051  HW2 SOL   782      11.750  15.240  70.120  1.00  0.00            
ATOM   5052  OW  SOL   783       3.210   9.430  58.280  1.00  0.00            
ATOM   5053  HW1 SOL   783       4.030   9.820  57.860  1.00  0.00            
ATOM   5054  HW2 SOL   783       2.940   8.610  57.790  1.00  0.00            
ATOM   5055  OW  SOL   784      14.580   7.350  63.140  1.00  0.00            
ATOM   5056  HW1 SOL   784      14.530   6.700  63.890  1.00  0.00            
ATOM   5057  HW2 SOL   784      15.380   7.940  63.270  1.00  0.00            
ATOM   5058  OW  SOL   785       4.610  12.660  73.130  1.00  0.00            
ATOM   5059  HW1 SOL   785       4.110  12.670  72.270  1.00  0.00            
ATOM   5060  HW2 SOL   785       3.980  12.480  73.890  1.00  0.00            
ATOM   5061  OW  SOL   786      11.110  17.760  58.230  1.00  0.00
[truncated: 7,595,388 more chars]
