# Supplementary material for: Noncovalent Interactions with PAMAM and PPI Dendrimers Promote the Cellular Uptake and Photodynamic Activity of Rose Bengal: The Role of the Dendrimer Structure
Source: J Med Chem. 2021 Sep 21;64(21):15758–71. doi: 10.1021/acs.jmedchem.1c01080 (PMC8591609; doi:10.1021/acs.jmedchem.1c01080)
Supplement: Supplementary file 9 — jm1c01080_si_009.zip [file jm1c01080_si_009.zip › 09-PDB-Submission/03-2Dend20RB/02-pam4/system.pdb]

TITLE     2x PAMAM Gen. 4 with 10:1 RB in water
REMARK    THIS IS A SIMULATION BOX
CRYST1  149.207  149.207  149.207  60.00  60.00  90.00 P 1           1
MODEL        1
ATOM      1  C1  aaa     1      65.320 112.360  50.060  1.00  0.00            
ATOM      2  H1  aaa     1      64.750 111.450  50.260  1.00  0.00            
ATOM      3  H2  aaa     1      64.850 112.800  49.160  1.00  0.00            
ATOM      4  C2  aaa     1      66.830 112.090  49.820  1.00  0.00            
ATOM      5  H3  aaa     1      67.320 112.960  49.360  1.00  0.00            
ATOM      6  H4  aaa     1      67.310 112.030  50.800  1.00  0.00            
ATOM      7  N1  aaa     1      67.140 110.940  48.930  1.00  0.00            
ATOM      8  N2  aaa     1      65.060 113.380  51.150  1.00  0.00            
ATOM      9  C3  aaa     1      63.830 114.190  51.080  1.00  0.00            
ATOM     10  H5  aaa     1      63.950 114.950  51.870  1.00  0.00            
ATOM     11  H6  aaa     1      62.980 113.500  51.230  1.00  0.00            
ATOM     12  C4  aaa     1      65.240 112.760  52.390  1.00  0.00            
ATOM     13  H7  aaa     1      66.040 112.020  52.250  1.00  0.00            
ATOM     14  H8  aaa     1      65.540 113.520  53.110  1.00  0.00            
ATOM     15  C5  aaa     1      66.630 109.640  49.470  1.00  0.00            
ATOM     16  H9  aaa     1      65.550 109.530  49.350  1.00  0.00            
ATOM     17  H10 aaa     1      67.200 108.830  48.990  1.00  0.00            
ATOM     18  C6  aaa     1      66.620 111.060  47.560  1.00  0.00            
ATOM     19  H11 aaa     1      65.520 111.140  47.580  1.00  0.00            
ATOM     20  H12 aaa     1      66.900 110.190  46.960  1.00  0.00            
ATOM     21  C7  aaa     1      67.140 109.360  50.900  1.00  0.00            
ATOM     22  H13 aaa     1      68.150 109.780  50.890  1.00  0.00            
ATOM     23  H14 aaa     1      66.650 109.870  51.750  1.00  0.00            
ATOM     24  C8  aaa     1      67.290 112.230  46.840  1.00  0.00            
ATOM     25  H15 aaa     1      66.940 113.190  47.270  1.00  0.00            
ATOM     26  H16 aaa     1      68.370 112.280  46.980  1.00  0.00            
ATOM     27  C9  aaa     1      64.060 111.960  52.940  1.00  0.00            
ATOM     28  H17 aaa     1      63.170 112.570  53.120  1.00  0.00            
ATOM     29  H18 aaa     1      63.850 111.170  52.210  1.00  0.00            
ATOM     30  C10 aaa     1      63.720 114.910  49.680  1.00  0.00            
ATOM     31  H19 aaa     1      64.660 115.060  49.150  1.00  0.00            
ATOM     32  H20 aaa     1      63.010 114.330  49.080  1.00  0.00            
ATOM     33  C11 aaa     1      64.450 111.510  54.350  1.00  0.00            
ATOM     34  C12 aaa     1      62.940 116.200  49.820  1.00  0.00            
ATOM     35  C13 aaa     1      67.160 107.850  51.230  1.00  0.00            
ATOM     36  C14 aaa     1      67.050 112.250  45.310  1.00  0.00            
ATOM     37  O1  aaa     1      64.700 112.330  55.180  1.00  0.00            
ATOM     38  O2  aaa     1      66.170 107.120  51.310  1.00  0.00            
ATOM     39  O3  aaa     1      65.970 111.890  44.810  1.00  0.00            
ATOM     40  O4  aaa     1      61.750 116.310  50.010  1.00  0.00            
ATOM     41  C1  bbb     2      65.190 107.960  55.720  1.00  0.00            
ATOM     42  H1  bbb     2      66.120 107.760  55.180  1.00  0.00            
ATOM     43  H2  bbb     2      64.410 107.510  55.090  1.00  0.00            
ATOM     44  C2  bbb     2      65.080 109.470  55.850  1.00  0.00            
ATOM     45  H3  bbb     2      64.360 109.600  56.660  1.00  0.00            
ATOM     46  H4  bbb     2      66.070 109.840  56.150  1.00  0.00            
ATOM     47  N1  bbb     2      65.160 107.300  57.080  1.00  0.00            
ATOM     48  C3  bbb     2      66.130 107.850  58.010  1.00  0.00            
ATOM     49  H5  bbb     2      66.190 108.940  57.890  1.00  0.00            
ATOM     50  H6  bbb     2      67.150 107.500  57.790  1.00  0.00            
ATOM     51  C4  bbb     2      65.100 105.820  57.000  1.00  0.00            
ATOM     52  H7  bbb     2      65.960 105.440  56.430  1.00  0.00            
ATOM     53  H8  bbb     2      64.950 105.350  57.980  1.00  0.00            
ATOM     54  C5  bbb     2      63.860 105.270  56.240  1.00  0.00            
ATOM     55  H9  bbb     2      62.960 105.770  56.620  1.00  0.00            
ATOM     56  H10 bbb     2      63.990 105.460  55.160  1.00  0.00            
ATOM     57  C6  bbb     2      65.830 107.540  59.440  1.00  0.00            
ATOM     58  H11 bbb     2      64.760 107.530  59.720  1.00  0.00            
ATOM     59  H12 bbb     2      66.120 106.490  59.560  1.00  0.00            
ATOM     60  C7  bbb     2      63.620 103.810  56.440  1.00  0.00            
ATOM     61  C8  bbb     2      66.590 108.450  60.380  1.00  0.00            
ATOM     62  O1  bbb     2      64.490 102.990  56.620  1.00  0.00            
ATOM     63  O2  bbb     2      67.690 108.210  60.720  1.00  0.00            
ATOM     64  N4  bbb     2      64.670 110.190  54.550  1.00  0.00            
ATOM     65  H21 bbb     2      64.470 109.600  53.750  1.00  0.00            
ATOM     66  C1  bbb     3      64.130 119.740  48.910  1.00  0.00            
ATOM     67  H1  bbb     3      63.960 120.780  49.240  1.00  0.00            
ATOM     68  H2  bbb     3      63.820 119.750  47.860  1.00  0.00            
ATOM     69  C2  bbb     3      63.100 118.850  49.690  1.00  0.00            
ATOM     70  H3  bbb     3      63.000 119.330  50.660  1.00  0.00            
ATOM     71  H4  bbb     3      62.180 118.870  49.090  1.00  0.00            
ATOM     72  N1  bbb     3      65.560 119.400  48.950  1.00  0.00            
ATOM     73  C3  bbb     3      66.110 119.820  50.250  1.00  0.00            
ATOM     74  H5  bbb     3      65.340 119.620  50.990  1.00  0.00            
ATOM     75  H6  bbb     3      66.420 120.870  50.200  1.00  0.00            
ATOM     76  C4  bbb     3      66.390 119.920  47.940  1.00  0.00            
ATOM     77  H7  bbb     3      66.270 121.000  47.740  1.00  0.00            
ATOM     78  H8  bbb     3      67.470 119.920  48.150  1.00  0.00            
ATOM     79  C5  bbb     3      66.070 119.310  46.570  1.00  0.00            
ATOM     80  H9  bbb     3      65.620 118.320  46.630  1.00  0.00            
ATOM     81  H10 bbb     3      65.320 119.920  46.050  1.00  0.00            
ATOM     82  C6  bbb     3      67.310 118.980  50.740  1.00  0.00            
ATOM     83  H11 bbb     3      66.960 117.990  51.060  1.00  0.00            
ATOM     84  H12 bbb     3      68.090 118.890  49.970  1.00  0.00            
ATOM     85  C7  bbb     3      67.280 119.200  45.680  1.00  0.00            
ATOM     86  C8  bbb     3      67.900 119.700  51.900  1.00  0.00            
ATOM     87  O1  bbb     3      68.310 118.740  46.070  1.00  0.00            
ATOM     88  O2  bbb     3      68.250 120.860  51.810  1.00  0.00            
ATOM     89  N4  bbb     3      63.670 117.420  49.720  1.00  0.00            
ATOM     90  H21 bbb     3      64.640 117.220  49.480  1.00  0.00            
ATOM     91  C1  bbb     4      70.100 106.140  52.640  1.00  0.00            
ATOM     92  H1  bbb     4      70.160 107.100  53.160  1.00  0.00            
ATOM     93  H2  bbb     4      70.820 106.150  51.820  1.00  0.00            
ATOM     94  C2  bbb     4      68.760 106.040  51.940  1.00  0.00            
ATOM     95  H3  bbb     4      68.790 105.310  51.110  1.00  0.00            
ATOM     96  H4  bbb     4      67.970 105.760  52.650  1.00  0.00            
ATOM     97  N1  bbb     4      70.250 105.070  53.610  1.00  0.00            
ATOM     98  C3  bbb     4      71.130 104.040  53.050  1.00  0.00            
ATOM     99  H5  bbb     4      71.180 103.270  53.840  1.00  0.00            
ATOM    100  H6  bbb     4      72.140 104.460  52.980  1.00  0.00            
ATOM    101  C4  bbb     4      70.770 105.610  54.890  1.00  0.00            
ATOM    102  H7  bbb     4      71.170 104.760  55.460  1.00  0.00            
ATOM    103  H8  bbb     4      71.510 106.420  54.750  1.00  0.00            
ATOM    104  C5  bbb     4      69.470 106.100  55.620  1.00  0.00            
ATOM    105  H9  bbb     4      68.700 106.570  55.000  1.00  0.00            
ATOM    106  H10 bbb     4      68.990 105.170  55.950  1.00  0.00            
ATOM    107  C6  bbb     4      70.580 103.500  51.760  1.00  0.00            
ATOM    108  H11 bbb     4      69.540 103.120  51.830  1.00  0.00            
ATOM    109  H12 bbb     4      70.640 104.180  50.910  1.00  0.00            
ATOM    110  C7  bbb     4      69.720 107.010  56.800  1.00  0.00            
ATOM    111  C8  bbb     4      71.410 102.290  51.370  1.00  0.00            
ATOM    112  O1  bbb     4      69.980 106.510  57.900  1.00  0.00            
ATOM    113  O2  bbb     4      72.630 102.310  51.290  1.00  0.00            
ATOM    114  N4  bbb     4      68.440 107.300  51.380  1.00  0.00            
ATOM    115  H21 bbb     4      69.180 107.920  51.100  1.00  0.00            
ATOM    116  C1  bbb     5      69.460 111.850  42.630  1.00  0.00            
ATOM    117  H1  bbb     5      70.120 112.720  42.650  1.00  0.00            
ATOM    118  H2  bbb     5      69.430 111.410  41.630  1.00  0.00            
ATOM    119  C2  bbb     5      68.160 112.500  43.110  1.00  0.00            
ATOM    120  H3  bbb     5      68.160 113.490  42.640  1.00  0.00            
ATOM    121  H4  bbb     5      67.310 111.910  42.720  1.00  0.00            
ATOM    122  N1  bbb     5      70.010 110.750  43.480  1.00  0.00            
ATOM    123  C3  bbb     5      69.050 109.580  43.560  1.00  0.00            
ATOM    124  H5  bbb     5      68.960 109.050  42.610  1.00  0.00            
ATOM    125  H6  bbb     5      68.070 109.990  43.820  1.00  0.00            
ATOM    126  C4  bbb     5      71.310 110.310  43.080  1.00  0.00            
ATOM    127  H7  bbb     5      71.690 109.550  43.780  1.00  0.00            
ATOM    128  H8  bbb     5      71.150 109.820  42.110  1.00  0.00            
ATOM    129  C5  bbb     5      72.280 111.460  42.980  1.00  0.00            
ATOM    130  H9  bbb     5      72.080 112.070  42.090  1.00  0.00            
ATOM    131  H10 bbb     5      72.150 112.120  43.840  1.00  0.00            
ATOM    132  C6  bbb     5      69.440 108.500  44.610  1.00  0.00            
ATOM    133  H11 bbb     5      70.080 107.780  44.090  1.00  0.00            
ATOM    134  H12 bbb     5      70.060 108.730  45.480  1.00  0.00            
ATOM    135  C7  bbb     5      73.720 110.940  42.780  1.00  0.00            
ATOM    136  C8  bbb     5      68.220 107.820  45.190  1.00  0.00            
ATOM    137  O1  bbb     5      74.130 110.260  43.690  1.00  0.00            
ATOM    138  O2  bbb     5      67.110 108.240  45.350  1.00  0.00            
ATOM    139  N4  bbb     5      68.060 112.710  44.570  1.00  0.00            
ATOM    140  H21 bbb     5      68.900 113.060  45.030  1.00  0.00            
ATOM    141  C1  bbb     6      60.180 102.270  56.700  1.00  0.00            
ATOM    142  H1  bbb     6      59.860 103.180  57.230  1.00  0.00            
ATOM    143  H2  bbb     6      59.710 101.380  57.150  1.00  0.00            
ATOM    144  C2  bbb     6      61.690 102.330  56.920  1.00  0.00            
ATOM    145  H3  bbb     6      61.980 102.210  57.970  1.00  0.00            
ATOM    146  H4  bbb     6      62.290 101.520  56.480  1.00  0.00            
ATOM    147  N1  bbb     6      59.710 102.370  55.340  1.00  0.00            
ATOM    148  C3  bbb     6      60.010 101.200  54.540  1.00  0.00            
ATOM    149  H5  bbb     6      59.260 100.440  54.820  1.00  0.00            
ATOM    150  H6  bbb     6      61.020 100.810  54.700  1.00  0.00            
ATOM    151  C4  bbb     6      58.360 102.750  55.200  1.00  0.00            
ATOM    152  H7  bbb     6      57.880 102.010  54.550  1.00  0.00            
ATOM    153  H8  bbb     6      57.850 102.840  56.160  1.00  0.00            
ATOM    154  C5  bbb     6      58.320 104.060  54.490  1.00  0.00            
ATOM    155  H9  bbb     6      58.690 104.880  55.130  1.00  0.00            
ATOM    156  H10 bbb     6      58.900 104.100  53.560  1.00  0.00            
ATOM    157  C6  bbb     6      59.780 101.310  53.010  1.00  0.00            
ATOM    158  H11 bbb     6      58.760 101.600  52.750  1.00  0.00            
ATOM    159  H12 bbb     6      60.370 102.190  52.710  1.00  0.00            
ATOM    160  C7  bbb     6      56.860 104.370  54.210  1.00  0.00            
ATOM    161  C8  bbb     6      60.030 100.040  52.280  1.00  0.00            
ATOM    162  O1  bbb     6      56.140 104.850  55.060  1.00  0.00            
ATOM    163  O2  bbb     6      59.500  98.990  52.700  1.00  0.00            
ATOM    164  N4  bbb     6      62.290 103.570  56.510  1.00  0.00            
ATOM    165  H21 bbb     6      61.680 104.370  56.470  1.00  0.00            
ATOM    166  C1  bbb     7      65.430 111.700  61.940  1.00  0.00            
ATOM    167  H1  bbb     7      64.740 111.330  62.720  1.00  0.00            
ATOM    168  H2  bbb     7      64.890 111.920  61.020  1.00  0.00            
ATOM    169  C2  bbb     7      66.400 110.560  61.620  1.00  0.00            
ATOM    170  H3  bbb     7      67.330 110.870  61.120  1.00  0.00            
ATOM    171  H4  bbb     7      66.900 110.220  62.530  1.00  0.00            
ATOM    172  N1  bbb     7      66.080 112.890  62.420  1.00  0.00            
ATOM    173  C3  bbb     7      65.010 113.800  62.810  1.00  0.00            
ATOM    174  H5  bbb     7      64.420 113.300  63.580  1.00  0.00            
ATOM    175  H6  bbb     7      64.400 114.110  61.950  1.00  0.00            
ATOM    176  C4  bbb     7      67.280 113.400  61.750  1.00  0.00            
ATOM    177  H7  bbb     7      67.810 114.170  62.320  1.00  0.00            
ATOM    178  H8  bbb     7      68.030 112.600  61.800  1.00  0.00            
ATOM    179  C5  bbb     7      66.930 113.760  60.310  1.00  0.00            
ATOM    180  H9  bbb     7      66.740 112.830  59.760  1.00  0.00            
ATOM    181  H10 bbb     7      66.100 114.470  60.150  1.00  0.00            
ATOM    182  C6  bbb     7      65.590 115.110  63.340  1.00  0.00            
ATOM    183  H11 bbb     7      66.350 114.850  64.090  1.00  0.00            
ATOM    184  H12 bbb     7      65.960 115.730  62.500  1.00  0.00            
ATOM    185  C7  bbb     7      68.090 114.400  59.640  1.00  0.00            
ATOM    186  C8  bbb     7      64.390 115.830  63.910  1.00  0.00            
ATOM    187  O1  bbb     7      68.570 115.500  59.930  1.00  0.00            
ATOM    188  O2  bbb     7      63.310 115.800  63.360  1.00  0.00            
ATOM    189  N4  bbb     7      65.810 109.520  60.760  1.00  0.00            
ATOM    190  H21 bbb     7      64.870 109.410  60.400  1.00  0.00            
ATOM    191  C1  bbb     8      69.410 121.240  44.390  1.00  0.00            
ATOM    192  H1  bbb     8      70.240 121.640  43.800  1.00  0.00            
ATOM    193  H2  bbb     8      69.860 120.660  45.210  1.00  0.00            
ATOM    194  C2  bbb     8      68.450 120.260  43.680  1.00  0.00            
ATOM    195  H3  bbb     8      67.980 120.700  42.790  1.00  0.00            
ATOM    196  H4  bbb     8      69.000 119.320  43.460  1.00  0.00            
ATOM    197  N1  bbb     8      68.650 122.320  44.980  1.00  0.00            
ATOM    198  C3  bbb     8      68.050 123.250  43.900  1.00  0.00            
ATOM    199  H5  bbb     8      67.770 122.640  43.020  1.00  0.00            
ATOM    200  H6  bbb     8      68.740 124.030  43.560  1.00  0.00            
ATOM    201  C4  bbb     8      69.380 123.080  46.040  1.00  0.00            
ATOM    202  H7  bbb     8      70.420 123.160  45.690  1.00  0.00            
ATOM    203  H8  bbb     8      68.960 124.100  46.060  1.00  0.00            
ATOM    204  C5  bbb     8      69.120 122.440  47.340  1.00  0.00            
ATOM    205  H9  bbb     8      68.080 122.550  47.690  1.00  0.00            
ATOM    206  H10 bbb     8      69.480 121.410  47.440  1.00  0.00            
ATOM    207  C6  bbb     8      66.780 123.850  44.480  1.00  0.00            
ATOM    208  H11 bbb     8      66.280 123.170  45.160  1.00  0.00            
ATOM    209  H12 bbb     8      67.030 124.660  45.190  1.00  0.00            
ATOM    210  C7  bbb     8      70.130 122.960  48.240  1.00  0.00            
ATOM    211  C8  bbb     8      65.880 124.330  43.390  1.00  0.00            
ATOM    212  O1  bbb     8      71.310 122.570  48.130  1.00  0.00            
ATOM    213  O2  bbb     8      66.250 124.390  42.190  1.00  0.00            
ATOM    214  N4  bbb     8      67.220 119.830  44.440  1.00  0.00            
ATOM    215  H21 bbb     8      66.380 120.350  44.240  1.00  0.00            
ATOM    216  C1  bbb     9      67.870 118.730  55.550  1.00  0.00            
ATOM    217  H1  bbb     9      68.300 117.730  55.390  1.00  0.00            
ATOM    218  H2  bbb     9      66.790 118.550  55.510  1.00  0.00            
ATOM    219  C2  bbb     9      68.270 119.690  54.370  1.00  0.00            
ATOM    220  H3  bbb     9      67.770 120.640  54.510  1.00  0.00            
ATOM    221  H4  bbb     9      69.350 119.830  54.280  1.00  0.00            
ATOM    222  N1  bbb     9      68.300 119.300  56.870  1.00  0.00            
ATOM    223  C3  bbb     9      67.670 118.620  58.030  1.00  0.00            
ATOM    224  H5  bbb     9      67.980 119.040  58.990  1.00  0.00            
ATOM    225  H6  bbb     9      68.060 117.600  58.080  1.00  0.00            
ATOM    226  C4  bbb     9      69.770 119.300  57.040  1.00  0.00            
ATOM    227  H7  bbb     9      70.120 118.320  57.390  1.00  0.00            
ATOM    228  H8  bbb     9      70.210 119.540  56.070  1.00  0.00            
ATOM    229  C5  bbb     9      70.260 120.280  58.110  1.00  0.00            
ATOM    230  H9  bbb     9      70.060 121.300  57.780  1.00  0.00            
ATOM    231  H10 bbb     9      69.770 120.160  59.080  1.00  0.00            
ATOM    232  C6  bbb     9      66.100 118.700  57.960  1.00  0.00            
ATOM    233  H11 bbb     9      65.960 119.700  57.530  1.00  0.00            
ATOM    234  H12 bbb     9      65.720 117.980  57.220  1.00  0.00            
ATOM    235  C7  bbb     9      71.710 120.110  58.420  1.00  0.00            
ATOM    236  C8  bbb     9      65.370 118.490  59.270  1.00  0.00            
ATOM    237  O1  bbb     9      72.580 120.620  57.830  1.00  0.00            
ATOM    238  O2  bbb     9      65.290 117.380  59.800  1.00  0.00            
ATOM    239  N4  bbb     9      67.830 119.070  53.110  1.00  0.00            
ATOM    240  H21 bbb     9      67.380 118.160  53.060  1.00  0.00            
ATOM    241  C1  bbb    10      71.350 109.300  58.220  1.00  0.00            
ATOM    242  H1  bbb    10      71.910 109.590  57.320  1.00  0.00            
ATOM    243  H2  bbb    10      71.850 108.360  58.470  1.00  0.00            
ATOM    244  C2  bbb    10      69.870 109.290  57.780  1.00  0.00            
ATOM    245  H3  bbb    10      69.180 109.100  58.610  1.00  0.00            
ATOM    246  H4  bbb    10      69.630 110.330  57.530  1.00  0.00            
ATOM    247  N1  bbb    10      71.690 110.280  59.290  1.00  0.00            
ATOM    248  C3  bbb    10      73.190 110.330  59.460  1.00  0.00            
ATOM    249  H5  bbb    10      73.720 109.930  58.590  1.00  0.00            
ATOM    250  H6  bbb    10      73.490 109.800  60.380  1.00  0.00            
ATOM    251  C4  bbb    10      70.890 110.150  60.510  1.00  0.00            
ATOM    252  H7  bbb    10      69.850 110.140  60.200  1.00  0.00            
ATOM    253  H8  bbb    10      71.180 109.180  60.950  1.00  0.00            
ATOM    254  C5  bbb    10      71.040 111.230  61.640  1.00  0.00            
ATOM    255  H9  bbb    10      72.110 111.390  61.820  1.00  0.00            
ATOM    256  H10 bbb    10      70.710 112.240  61.330  1.00  0.00            
ATOM    257  C6  bbb    10      73.670 111.740  59.340  1.00  0.00            
ATOM    258  H11 bbb    10      73.380 112.180  58.370  1.00  0.00            
ATOM    259  H12 bbb    10      73.290 112.450  60.080  1.00  0.00            
ATOM    260  C7  bbb    10      70.330 110.960  62.940  1.00  0.00            
ATOM    261  C8  bbb    10      75.130 111.840  59.480  1.00  0.00            
ATOM    262  O1  bbb    10      69.750 109.900  63.090  1.00  0.00            
ATOM    263  O2  bbb    10      75.750 111.240  60.330  1.00  0.00            
ATOM    264  N4  bbb    10      69.600 108.350  56.620  1.00  0.00            
ATOM    265  H21 bbb    10      69.340 108.670  55.700  1.00  0.00            
ATOM    266  C1  bbb    11      70.580  98.760  52.040  1.00  0.00            
ATOM    267  H1  bbb    11      71.020  97.780  51.880  1.00  0.00            
ATOM    268  H2  bbb    11      69.600  98.720  51.560  1.00  0.00            
ATOM    269  C2  bbb    11      71.400  99.810  51.270  1.00  0.00            
ATOM    270  H3  bbb    11      72.420  99.860  51.680  1.00  0.00            
ATOM    271  H4  bbb    11      71.500  99.400  50.260  1.00  0.00            
ATOM    272  N1  bbb    11      70.590  99.160  53.400  1.00  0.00            
ATOM    273  C3  bbb    11      71.860  98.840  54.050  1.00  0.00            
ATOM    274  H5  bbb    11      72.660  98.700  53.310  1.00  0.00            
ATOM    275  H6  bbb    11      71.680  97.910  54.590  1.00  0.00            
ATOM    276  C4  bbb    11      69.490  98.590  54.150  1.00  0.00            
ATOM    277  H7  bbb    11      69.370  97.500  54.010  1.00  0.00            
ATOM    278  H8  bbb    11      69.810  98.720  55.190  1.00  0.00            
ATOM    279  C5  bbb    11      68.200  99.300  53.810  1.00  0.00            
ATOM    280  H9  bbb    11      68.140  99.480  52.720  1.00  0.00            
ATOM    281  H10 bbb    11      67.330  98.650  53.960  1.00  0.00            
ATOM    282  C6  bbb    11      72.260  99.920  54.990  1.00  0.00            
ATOM    283  H11 bbb    11      72.540 100.860  54.490  1.00  0.00            
ATOM    284  H12 bbb    11      71.360 100.140  55.570  1.00  0.00            
ATOM    285  C7  bbb    11      68.010 100.630  54.430  1.00  0.00            
ATOM    286  C8  bbb    11      73.360  99.420  55.880  1.00  0.00            
ATOM    287  O1  bbb    11      68.040 100.790  55.650  1.00  0.00            
ATOM    288  O2  bbb    11      73.070  98.890  56.950  1.00  0.00            
ATOM    289  N4  bbb    11      70.720 101.130  51.200  1.00  0.00            
ATOM    290  H21 bbb    11      69.740 101.170  51.440  1.00  0.00            
ATOM    291  C1  bbb    12      76.360 112.180  40.430  1.00  0.00            
ATOM    292  H1  bbb    12      77.290 111.840  39.980  1.00  0.00            
ATOM    293  H2  bbb    12      76.680 112.990  41.100  1.00  0.00            
ATOM    294  C2  bbb    12      75.880 111.080  41.390  1.00  0.00            
ATOM    295  H3  bbb    12      76.090 110.070  41.000  1.00  0.00            
ATOM    296  H4  bbb    12      76.500 111.150  42.280  1.00  0.00            
ATOM    297  N1  bbb    12      75.560 112.650  39.280  1.00  0.00            
ATOM    298  C3  bbb    12      75.890 113.940  38.760  1.00  0.00            
ATOM    299  H5  bbb    12      75.380 114.150  37.810  1.00  0.00            
ATOM    300  H6  bbb    12      76.960 114.100  38.570  1.00  0.00            
ATOM    301  C4  bbb    12      75.360 111.650  38.320  1.00  0.00            
ATOM    302  H7  bbb    12      75.160 110.690  38.840  1.00  0.00            
ATOM    303  H8  bbb    12      74.510 111.980  37.710  1.00  0.00            
ATOM    304  C5  bbb    12      76.610 111.290  37.360  1.00  0.00            
ATOM    305  H9  bbb    12      76.800 112.180  36.740  1.00  0.00            
ATOM    306  H10 bbb    12      77.470 111.100  38.000  1.00  0.00            
ATOM    307  C6  bbb    12      75.330 115.080  39.610  1.00  0.00            
ATOM    308  H11 bbb    12      74.240 115.070  39.440  1.00  0.00            
ATOM    309  H12 bbb    12      75.520 115.020  40.690  1.00  0.00            
ATOM    310  C7  bbb    12      76.150 110.090  36.590  1.00  0.00            
ATOM    311  C8  bbb    12      75.920 116.380  39.240  1.00  0.00            
ATOM    312  O1  bbb    12      75.680 109.240  37.250  1.00  0.00            
ATOM    313  O2  bbb    12      76.870 116.510  38.460  1.00  0.00            
ATOM    314  N4  bbb    12      74.420 111.270  41.650  1.00  0.00            
ATOM    315  H21 bbb    12      73.890 111.820  40.990  1.00  0.00            
ATOM    316  C1  bbb    13      67.530 105.710  47.590  1.00  0.00            
ATOM    317  H1  bbb    13      67.220 106.730  47.830  1.00  0.00            
ATOM    318  H2  bbb    13      68.540 105.620  48.020  1.00  0.00            
ATOM    319  C2  bbb    13      67.560 105.600  46.090  1.00  0.00            
ATOM    320  H3  bbb    13      67.740 104.540  45.890  1.00  0.00            
ATOM    321  H4  bbb    13      66.570 105.880  45.730  1.00  0.00            
ATOM    322  N1  bbb    13      66.690 104.730  48.300  1.00  0.00            
ATOM    323  C3  bbb    13      65.310 104.790  47.910  1.00  0.00            
ATOM    324  H5  bbb    13      64.700 103.980  48.330  1.00  0.00            
ATOM    325  H6  bbb    13      65.090 104.690  46.840  1.00  0.00            
ATOM    326  C4  bbb    13      67.240 103.430  48.280  1.00  0.00            
ATOM    327  H7  bbb    13      67.330 103.060  47.250  1.00  0.00            
ATOM    328  H8  bbb    13      68.270 103.560  48.650  1.00  0.00            
ATOM    329  C5  bbb    13      66.500 102.420  49.140  1.00  0.00            
ATOM    330  H9  bbb    13      65.940 102.880  49.970  1.00  0.00            
ATOM    331  H10 bbb    13      65.800 102.080  48.370  1.00  0.00            
ATOM    332  C6  bbb    13      64.630 106.040  48.400  1.00  0.00            
ATOM    333  H11 bbb    13      64.700 105.890  49.480  1.00  0.00            
ATOM    334  H12 bbb    13      65.040 107.050  48.240  1.00  0.00            
ATOM    335  C7  bbb    13      67.400 101.350  49.690  1.00  0.00            
ATOM    336  C8  bbb    13      63.160 106.060  48.030  1.00  0.00            
ATOM    337  O1  bbb    13      67.810 101.330  50.810  1.00  0.00            
ATOM    338  O2  bbb    13      62.480 105.170  48.370  1.00  0.00            
ATOM    339  N4  bbb    13      68.560 106.560  45.550  1.00  0.00            
ATOM    340  H21 bbb    13      69.530 106.270  45.540  1.00  0.00            
ATOM    341  C1  bbb    14      54.480 102.400  52.430  1.00  0.00            
ATOM    342  H1  bbb    14      54.920 101.980  51.510  1.00  0.00            
ATOM    343  H2  bbb    14      53.400 102.390  52.310  1.00  0.00            
ATOM    344  C2  bbb    14      55.000 103.840  52.560  1.00  0.00            
ATOM    345  H3  bbb    14      54.840 104.350  51.600  1.00  0.00            
ATOM    346  H4  bbb    14      54.470 104.470  53.290  1.00  0.00            
ATOM    347  N1  bbb    14      54.910 101.510  53.530  1.00  0.00            
ATOM    348  C3  bbb    14      54.090 101.760  54.730  1.00  0.00            
ATOM    349  H5  bbb    14      53.160 101.180  54.760  1.00  0.00            
ATOM    350  H6  bbb    14      53.960 102.850  54.750  1.00  0.00            
ATOM    351  C4  bbb    14      54.880 100.090  53.170  1.00  0.00            
ATOM    352  H7  bbb    14      54.500  99.450  53.980  1.00  0.00            
ATOM    353  H8  bbb    14      54.020 100.080  52.490  1.00  0.00            
ATOM    354  C5  bbb    14      56.150  99.610  52.450  1.00  0.00            
ATOM    355  H9  bbb    14      56.410 100.260  51.600  1.00  0.00            
ATOM    356  H10 bbb    14      56.990  99.630  53.140  1.00  0.00            
ATOM    357  C6  bbb    14      54.850 101.340  55.980  1.00  0.00            
ATOM    358  H11 bbb    14      55.150 100.280  55.940  1.00  0.00            
ATOM    359  H12 bbb    14      55.730 102.000  56.080  1.00  0.00            
ATOM    360  C7  bbb    14      56.040  98.230  51.850  1.00  0.00            
ATOM    361  C8  bbb    14      53.870 101.600  57.010  1.00  0.00            
ATOM    362  O1  bbb    14      54.970  97.680  51.820  1.00  0.00            
ATOM    363  O2  bbb    14      53.510 102.720  57.290  1.00  0.00            
ATOM    364  N4  bbb    14      56.460 103.920  52.970  1.00  0.00            
ATOM    365  H21 bbb    14      57.080 103.240  52.570  1.00  0.00            
ATOM    366  C1  bbb    15      61.310  99.390  48.660  1.00  0.00            
ATOM    367  H1  bbb    15      60.820 100.270  48.240  1.00  0.00            
ATOM    368  H2  bbb    15      61.040  98.490  48.100  1.00  0.00            
ATOM    369  C2  bbb    15      60.840  99.010  50.070  1.00  0.00            
ATOM    370  H3  bbb    15      59.950  98.380  49.980  1.00  0.00            
ATOM    371  H4  bbb    15      61.530  98.330  50.600  1.00  0.00            
ATOM    372  N1  bbb    15      62.810  99.490  48.530  1.00  0.00            
ATOM    373  C3  bbb    15      63.240 100.100  47.270  1.00  0.00            
ATOM    374  H5  bbb    15      62.890  99.570  46.370  1.00  0.00            
ATOM    375  H6  bbb    15      64.330 100.130  47.230  1.00  0.00            
ATOM    376  C4  bbb    15      63.460  98.230  48.730  1.00  0.00            
ATOM    377  H7  bbb    15      62.850  97.580  49.370  1.00  0.00            
ATOM    378  H8  bbb    15      63.480  97.630  47.810  1.00  0.00            
ATOM    379  C5  bbb    15      64.800  98.360  49.380  1.00  0.00            
ATOM    380  H9  bbb    15      65.580  98.770  48.720  1.00  0.00            
ATOM    381  H10 bbb    15      64.650  99.040  50.230  1.00  0.00            
ATOM    382  C6  bbb    15      62.710 101.520  47.170  1.00  0.00            
ATOM    383  H11 bbb    15      61.660 101.550  46.860  1.00  0.00            
ATOM    384  H12 bbb    15      62.850 102.130  48.080  1.00  0.00            
ATOM    385  C7  bbb    15      65.340  97.000  49.790  1.00  0.00            
ATOM    386  C8  bbb    15      63.540 102.240  46.130  1.00  0.00            
ATOM    387  O1  bbb    15      65.420  96.050  49.010  1.00  0.00            
ATOM    388  O2  bbb    15      64.740 101.940  45.990  1.00  0.00            
ATOM    389  N4  bbb    15      60.570 100.190  50.980  1.00  0.00            
ATOM    390  H21 bbb    15      60.820 101.100  50.620  1.00  0.00            
ATOM    391  C1  bbb    16      69.310 114.860  56.670  1.00  0.00            
ATOM    392  H1  bbb    16      70.160 115.380  56.230  1.00  0.00            
ATOM    393  H2  bbb    16      68.590 115.570  57.100  1.00  0.00            
ATOM    394  C2  bbb    16      69.850 114.060  57.860  1.00  0.00            
ATOM    395  H3  bbb    16      70.430 113.160  57.590  1.00  0.00            
ATOM    396  H4  bbb    16      70.460 114.750  58.440  1.00  0.00            
ATOM    397  N1  bbb    16      68.620 113.990  55.640  1.00  0.00            
ATOM    398  C3  bbb    16      69.450 113.030  54.950  1.00  0.00            
ATOM    399  H5  bbb    16      69.860 112.410  55.760  1.00  0.00            
ATOM    400  H6  bbb    16      70.340 113.420  54.430  1.00  0.00            
ATOM    401  C4  bbb    16      67.990 114.910  54.600  1.00  0.00            
ATOM    402  H7  bbb    16      68.600 115.820  54.530  1.00  0.00            
ATOM    403  H8  bbb    16      67.910 114.400  53.630  1.00  0.00            
ATOM    404  C5  bbb    16      66.580 115.200  55.100  1.00  0.00            
ATOM    405  H9  bbb    16      66.100 114.280  55.440  1.00  0.00            
ATOM    406  H10 bbb    16      66.600 115.820  56.010  1.00  0.00            
ATOM    407  C6  bbb    16      68.710 112.060  54.010  1.00  0.00            
ATOM    408  H11 bbb    16      67.880 111.610  54.560  1.00  0.00            
ATOM    409  H12 bbb    16      68.500 112.540  53.040  1.00  0.00            
ATOM    410  C7  bbb    16      65.840 116.010  54.050  1.00  0.00            
ATOM    411  C8  bbb    16      69.580 110.880  53.700  1.00  0.00            
ATOM    412  O1  bbb    16      66.340 116.610  53.170  1.00  0.00            
ATOM    413  O2  bbb    16      69.420 109.780  54.200  1.00  0.00            
ATOM    414  N4  bbb    16      68.590 113.620  58.600  1.00  0.00            
ATOM    415  H21 bbb    16      67.990 112.840  58.390  1.00  0.00            
ATOM    416  C1  bbb    17      64.080 117.000  67.620  1.00  0.00            
ATOM    417  H1  bbb    17      64.510 118.010  67.700  1.00  0.00            
ATOM    418  H2  bbb    17      64.920 116.310  67.750  1.00  0.00            
ATOM    419  C2  bbb    17      63.610 116.720  66.210  1.00  0.00            
ATOM    420  H3  bbb    17      62.820 115.980  66.350  1.00  0.00            
ATOM    421  H4  bbb    17      63.130 117.660  65.920  1.00  0.00            
ATOM    422  N1  bbb    17      63.060 116.780  68.700  1.00  0.00            
ATOM    423  C3  bbb    17      63.270 115.570  69.450  1.00  0.00            
ATOM    424  H5  bbb    17      62.680 115.510  70.360  1.00  0.00            
ATOM    425  H6  bbb    17      64.330 115.390  69.690  1.00  0.00            
ATOM    426  C4  bbb    17      62.780 117.950  69.640  1.00  0.00            
ATOM    427  H7  bbb    17      62.080 117.690  70.450  1.00  0.00            
ATOM    428  H8  bbb    17      63.750 118.240  70.070  1.00  0.00            
ATOM    429  C5  bbb    17      62.140 119.160  68.920  1.00  0.00            
ATOM    430  H9  bbb    17      62.760 119.750  68.230  1.00  0.00            
ATOM    431  H10 bbb    17      61.210 118.820  68.440  1.00  0.00            
ATOM    432  C6  bbb    17      62.990 114.380  68.470  1.00  0.00            
ATOM    433  H11 bbb    17      62.180 114.610  67.780  1.00  0.00            
ATOM    434  H12 bbb    17      63.920 114.100  67.950  1.00  0.00            
ATOM    435  C7  bbb    17      61.710 120.230  69.950  1.00  0.00            
ATOM    436  C8  bbb    17      62.710 113.150  69.290  1.00  0.00            
ATOM    437  O1  bbb    17      62.020 120.100  71.120  1.00  0.00            
ATOM    438  O2  bbb    17      62.980 113.090  70.520  1.00  0.00            
ATOM    439  N4  bbb    17      64.590 116.400  65.120  1.00  0.00            
ATOM    440  H21 bbb    17      65.550 116.440  65.450  1.00  0.00            
ATOM    441  C1  bbb    18      70.560 125.970  50.420  1.00  0.00            
ATOM    442  H1  bbb    18      71.170 126.130  51.330  1.00  0.00            
ATOM    443  H2  bbb    18      69.580 126.340  50.740  1.00  0.00            
ATOM    444  C2  bbb    18      70.570 124.480  50.150  1.00  0.00            
ATOM    445  H3  bbb    18      71.620 124.190  50.020  1.00  0.00            
ATOM    446  H4  bbb    18      70.250 124.080  51.120  1.00  0.00            
ATOM    447  N1  bbb    18      71.040 126.730  49.280  1.00  0.00            
ATOM    448  C3  bbb    18      71.470 128.080  49.540  1.00  0.00            
ATOM    449  H5  bbb    18      70.730 128.760  49.990  1.00  0.00            
ATOM    450  H6  bbb    18      71.790 128.610  48.640  1.00  0.00            
ATOM    451  C4  bbb    18      69.870 126.820  48.260  1.00  0.00            
ATOM    452  H7  bbb    18      69.010 126.190  48.480  1.00  0.00            
ATOM    453  H8  bbb    18      69.480 127.840  48.280  1.00  0.00            
ATOM    454  C5  bbb    18      70.520 126.550  46.890  1.00  0.00            
ATOM    455  H9  bbb    18      71.390 127.180  46.660  1.00  0.00            
ATOM    456  H10 bbb    18      70.780 125.510  46.620  1.00  0.00            
ATOM    457  C6  bbb    18      72.780 128.050  50.310  1.00  0.00            
ATOM    458  H11 bbb    18      72.590 128.030  51.390  1.00  0.00            
ATOM    459  H12 bbb    18      73.360 127.130  50.150  1.00  0.00            
ATOM    460  C7  bbb    18      69.420 126.840  45.920  1.00  0.00            
ATOM    461  C8  bbb    18      73.850 129.140  50.000  1.00  0.00            
ATOM    462  O1  bbb    18      68.270 127.150  46.180  1.00  0.00            
ATOM    463  O2  bbb    18      75.040 128.850  49.830  1.00  0.00            
ATOM    464  N4  bbb    18      69.700 123.960  49.080  1.00  0.00            
ATOM    465  H21 bbb    18      68.770 124.320  48.880  1.00  0.00            
ATOM    466  C1  bbb    19      63.580 126.640  43.190  1.00  0.00            
ATOM    467  H1  bbb    19      62.970 127.280  42.540  1.00  0.00            
ATOM    468  H2  bbb    19      64.630 126.880  42.970  1.00  0.00            
ATOM    469  C2  bbb    19      63.560 125.150  42.880  1.00  0.00            
ATOM    470  H3  bbb    19      62.610 124.620  43.060  1.00  0.00            
ATOM    471  H4  bbb    19      63.850 124.880  41.850  1.00  0.00            
ATOM    472  N1  bbb    19      63.390 127.040  44.580  1.00  0.00            
ATOM    473  C3  bbb    19      63.750 128.470  44.800  1.00  0.00            
ATOM    474  H5  bbb    19      63.290 128.760  45.750  1.00  0.00            
ATOM    475  H6  bbb    19      63.370 129.060  43.960  1.00  0.00            
ATOM    476  C4  bbb    19      61.980 126.910  44.960  1.00  0.00            
ATOM    477  H7  bbb    19      61.550 127.720  45.580  1.00  0.00            
ATOM    478  H8  bbb    19      61.330 126.720  44.110  1.00  0.00            
ATOM    479  C5  bbb    19      61.940 125.700  45.760  1.00  0.00            
ATOM    480  H9  bbb    19      62.320 124.960  45.040  1.00  0.00            
ATOM    481  H10 bbb    19      62.540 125.830  46.670  1.00  0.00            
ATOM    482  C6  bbb    19      65.330 128.680  44.690  1.00  0.00            
ATOM    483  H11 bbb    19      65.850 127.830  45.150  1.00  0.00            
ATOM    484  H12 bbb    19      65.720 128.600  43.670  1.00  0.00            
ATOM    485  C7  bbb    19      60.610 125.350  46.230  1.00  0.00            
ATOM    486  C8  bbb    19      65.870 129.950  45.330  1.00  0.00            
ATOM    487  O1  bbb    19      59.600 125.270  45.470  1.00  0.00            
ATOM    488  O2  bbb    19      65.160 130.910  45.340  1.00  0.00            
ATOM    489  N4  bbb    19      64.570 124.510  43.760  1.00  0.00            
ATOM    490  H21 bbb    19      64.380 124.440  44.760  1.00  0.00            
ATOM    491  C1  bbb    20      74.020 117.840  59.350  1.00  0.00            
ATOM    492  H1  bbb    20      74.970 117.820  59.890  1.00  0.00            
ATOM    493  H2  bbb    20      74.190 118.090  58.300  1.00  0.00            
ATOM    494  C2  bbb    20      73.310 119.080  60.030  1.00  0.00            
ATOM    495  H3  bbb    20      73.250 118.930  61.110  1.00  0.00            
ATOM    496  H4  bbb    20      73.960 119.940  59.820  1.00  0.00            
ATOM    497  N1  bbb    20      73.160 116.650  59.440  1.00  0.00            
ATOM    498  C3  bbb    20      73.630 115.570  58.560  1.00  0.00            
ATOM    499  H5  bbb    20      73.100 114.620  58.720  1.00  0.00            
ATOM    500  H6  bbb    20      74.720 115.460  58.730  1.00  0.00            
ATOM    501  C4  bbb    20      73.130 116.140  60.830  1.00  0.00            
ATOM    502  H7  bbb    20      73.990 115.490  61.000  1.00  0.00            
ATOM    503  H8  bbb    20      73.160 116.940  61.580  1.00  0.00            
ATOM    504  C5  bbb    20      71.790 115.400  60.900  1.00  0.00            
ATOM    505  H9  bbb    20      71.040 115.950  60.330  1.00  0.00            
ATOM    506  H10 bbb    20      71.900 114.350  60.590  1.00  0.00            
ATOM    507  C6  bbb    20      73.270 115.920  57.130  1.00  0.00            
ATOM    508  H11 bbb    20      72.230 116.280  57.070  1.00  0.00            
ATOM    509  H12 bbb    20      73.810 116.800  56.790  1.00  0.00            
ATOM    510  C7  bbb    20      71.420 115.190  62.350  1.00  0.00            
ATOM    511  C8  bbb    20      73.560 114.830  56.150  1.00  0.00            
ATOM    512  O1  bbb    20      72.140 114.470  62.980  1.00  0.00            
ATOM    513  O2  bbb    20      74.100 113.770  56.480  1.00  0.00            
ATOM    514  N4  bbb    20      71.980 119.290  59.490  1.00  0.00            
ATOM    515  H21 bbb    20      71.240 118.820  60.010  1.00  0.00            
ATOM    516  C1  bbb    21      63.510 120.220  61.790  1.00  0.00            
ATOM    517  H1  bbb    21      63.030 119.370  61.290  1.00  0.00            
ATOM    518  H2  bbb    21      63.090 121.180  61.470  1.00  0.00            
ATOM    519  C2  bbb    21      64.970 120.030  61.230  1.00  0.00            
ATOM    520  H3  bbb    21      65.530 120.950  61.460  1.00  0.00            
ATOM    521  H4  bbb    21      65.370 119.130  61.710  1.00  0.00            
ATOM    522  N1  bbb    21      63.310 119.980  63.210  1.00  0.00            
ATOM    523  C3  bbb    21      64.170 120.960  63.920  1.00  0.00            
ATOM    524  H5  bbb    21      63.690 121.940  64.090  1.00  0.00            
ATOM    525  H6  bbb    21      65.100 121.220  63.400  1.00  0.00            
ATOM    526  C4  bbb    21      61.910 120.050  63.700  1.00  0.00            
ATOM    527  H7  bbb    21      61.820 119.850  64.780  1.00  0.00            
ATOM    528  H8  bbb    21      61.580 121.070  63.440  1.00  0.00            
ATOM    529  C5  bbb    21      61.000 118.970  63.060  1.00  0.00            
ATOM    530  H9  bbb    21      60.750 119.140  62.010  1.00  0.00            
ATOM    531  H10 bbb    21      61.590 118.050  63.140  1.00  0.00            
ATOM    532  C6  bbb    21      64.510 120.330  65.220  1.00  0.00            
ATOM    533  H11 bbb    21      63.610 120.040  65.770  1.00  0.00            
ATOM    534  H12 bbb    21      64.990 119.360  65.020  1.00  0.00            
ATOM    535  C7  bbb    21      59.740 118.840  63.910  1.00  0.00            
ATOM    536  C8  bbb    21      65.350 121.140  66.090  1.00  0.00            
ATOM    537  O1  bbb    21      58.860 119.700  63.870  1.00  0.00            
ATOM    538  O2  bbb    21      64.950 122.260  66.370  1.00  0.00            
ATOM    539  N4  bbb    21      65.060 119.730  59.810  1.00  0.00            
ATOM    540  H21 bbb    21      65.330 120.480  59.190  1.00  0.00            
ATOM    541  C1  bbb    22      68.360 112.320  65.190  1.00  0.00            
ATOM    542  H1  bbb    22      67.820 111.480  64.700  1.00  0.00            
ATOM    543  H2  bbb    22      68.210 113.150  64.500  1.00  0.00            
ATOM    544  C2  bbb    22      69.800 111.830  65.260  1.00  0.00            
ATOM    545  H3  bbb    22      70.390 112.350  66.030  1.00  0.00            
ATOM    546  H4  bbb    22      69.740 110.790  65.610  1.00  0.00            
ATOM    547  N1  bbb    22      67.730 112.680  66.420  1.00  0.00            
ATOM    548  C3  bbb    22      66.280 112.750  66.230  1.00  0.00            
ATOM    549  H5  bbb    22      66.000 113.410  65.400  1.00  0.00            
ATOM    550  H6  bbb    22      65.860 113.090  67.180  1.00  0.00            
ATOM    551  C4  bbb    22      68.200 113.960  66.870  1.00  0.00            
ATOM    552  H7  bbb    22      69.190 114.250  66.510  1.00  0.00            
ATOM    553  H8  bbb    22      67.560 114.790  66.530  1.00  0.00            
ATOM    554  C5  bbb    22      68.250 114.100  68.360  1.00  0.00            
ATOM    555  H9  bbb    22      67.440 113.540  68.860  1.00  0.00            
ATOM    556  H10 bbb    22      69.190 113.680  68.730  1.00  0.00            
ATOM    557  C6  bbb    22      65.680 111.390  66.000  1.00  0.00            
ATOM    558  H11 bbb    22      65.990 110.860  65.090  1.00  0.00            
ATOM    559  H12 bbb    22      65.840 110.790  66.910  1.00  0.00            
ATOM    560  C7  bbb    22      68.180 115.570  68.790  1.00  0.00            
ATOM    561  C8  bbb    22      64.140 111.410  65.960  1.00  0.00            
ATOM    562  O1  bbb    22      68.750 116.420  68.130  1.00  0.00            
ATOM    563  O2  bbb    22      63.470 112.350  65.810  1.00  0.00            
ATOM    564  N4  bbb    22      70.420 111.890  63.890  1.00  0.00            
ATOM    565  H21 bbb    22      70.760 112.750  63.470  1.00  0.00            
ATOM    566  C1  bbb    23      77.500 114.420  57.910  1.00  0.00            
ATOM    567  H1  bbb    23      76.830 114.470  57.030  1.00  0.00            
ATOM    568  H2  bbb    23      78.570 114.390  57.650  1.00  0.00            
ATOM    569  C2  bbb    23      77.100 113.100  58.640  1.00  0.00            
ATOM    570  H3  bbb    23      77.620 112.240  58.190  1.00  0.00            
ATOM    571  H4  bbb    23      77.490 113.060  59.670  1.00  0.00            
ATOM    572  N1  bbb    23      77.270 115.640  58.730  1.00  0.00            
ATOM    573  C3  bbb    23      77.060 116.800  57.930  1.00  0.00            
ATOM    574  H5  bbb    23      76.800 117.630  58.600  1.00  0.00            
ATOM    575  H6  bbb    23      76.190 116.650  57.270  1.00  0.00            
ATOM    576  C4  bbb    23      78.380 115.840  59.640  1.00  0.00            
ATOM    577  H7  bbb    23      78.590 114.940  60.220  1.00  0.00            
ATOM    578  H8  bbb    23      79.280 116.080  59.060  1.00  0.00            
ATOM    579  C5  bbb    23      78.020 116.860  60.720  1.00  0.00            
ATOM    580  H9  bbb    23      78.080 117.890  60.360  1.00  0.00            
ATOM    581  H10 bbb    23      76.990 116.680  61.020  1.00  0.00            
ATOM    582  C6  bbb    23      78.200 117.170  57.050  1.00  0.00            
ATOM    583  H11 bbb    23      79.050 117.650  57.570  1.00  0.00            
ATOM    584  H12 bbb    23      78.520 116.290  56.490  1.00  0.00            
ATOM    585  C7  bbb    23      79.000 116.680  61.890  1.00  0.00            
ATOM    586  C8  bbb    23      77.770 118.190  56.050  1.00  0.00            
ATOM    587  O1  bbb    23      78.890 115.760  62.640  1.00  0.00            
ATOM    588  O2  bbb    23      76.820 118.930  56.220  1.00  0.00            
ATOM    589  N4  bbb    23      75.700 112.780  58.700  1.00  0.00            
ATOM    590  H21 bbb    23      75.170 113.180  57.930  1.00  0.00            
ATOM    591  C1  bbb    24      66.380 103.770  53.000  1.00  0.00            
ATOM    592  H1  bbb    24      66.880 103.790  52.010  1.00  0.00            
ATOM    593  H2  bbb    24      66.300 104.740  53.500  1.00  0.00            
ATOM    594  C2  bbb    24      67.240 102.940  54.030  1.00  0.00            
ATOM    595  H3  bbb    24      68.080 103.580  54.350  1.00  0.00            
ATOM    596  H4  bbb    24      66.580 102.830  54.890  1.00  0.00            
ATOM    597  N1  bbb    24      64.990 103.250  52.940  1.00  0.00            
ATOM    598  C3  bbb    24      64.160 104.200  52.260  1.00  0.00            
ATOM    599  H5  bbb    24      64.180 104.150  51.170  1.00  0.00            
ATOM    600  H6  bbb    24      64.450 105.190  52.650  1.00  0.00            
ATOM    601  C4  bbb    24      64.820 101.860  52.480  1.00  0.00            
ATOM    602  H7  bbb    24      64.170 101.710  51.610  1.00  0.00            
ATOM    603  H8  bbb    24      65.790 101.440  52.210  1.00  0.00            
ATOM    604  C5  bbb    24      64.240 101.130  53.670  1.00  0.00            
ATOM    605  H9  bbb    24      64.760 101.300  54.620  1.00  0.00            
ATOM    606  H10 bbb    24      63.200 101.310  53.950  1.00  0.00            
ATOM    607  C6  bbb    24      62.700 104.010  52.570  1.00  0.00            
ATOM    608  H11 bbb    24      62.280 103.320  51.830  1.00  0.00            
ATOM    609  H12 bbb    24      62.490 103.560  53.540  1.00  0.00            
ATOM    610  C7  bbb    24      64.290  99.620  53.420  1.00  0.00            
ATOM    611  C8  bbb    24      61.910 105.280  52.540  1.00  0.00            
ATOM    612  O1  bbb    24      64.950  99.070  52.550  1.00  0.00            
ATOM    613  O2  bbb    24      62.110 106.230  53.300  1.00  0.00            
ATOM    614  N4  bbb    24      67.810 101.640  53.610  1.00  0.00            
ATOM    615  H21 bbb    24      67.510 101.400  52.680  1.00  0.00            
ATOM    616  C1  bbb    25      76.920  98.830  55.430  1.00  0.00            
ATOM    617  H1  bbb    25      76.940  98.910  54.340  1.00  0.00            
ATOM    618  H2  bbb    25      76.680  97.790  55.660  1.00  0.00            
ATOM    619  C2  bbb    25      75.810  99.460  56.190  1.00  0.00            
ATOM    620  H3  bbb    25      75.570  99.010  57.170  1.00  0.00            
ATOM    621  H4  bbb    25      76.050 100.510  56.300  1.00  0.00            
ATOM    622  N1  bbb    25      78.200  99.280  55.960  1.00  0.00            
ATOM    623  C3  bbb    25      78.540  98.540  57.210  1.00  0.00            
ATOM    624  H5  bbb    25      78.780  97.500  56.930  1.00  0.00            
ATOM    625  H6  bbb    25      77.810  98.510  58.030  1.00  0.00            
ATOM    626  C4  bbb    25      79.230  99.330  54.970  1.00  0.00            
ATOM    627  H7  bbb    25      80.220  99.350  55.440  1.00  0.00            
ATOM    628  H8  bbb    25      79.160  98.470  54.270  1.00  0.00            
ATOM    629  C5  bbb    25      79.150 100.660  54.250  1.00  0.00            
ATOM    630  H9  bbb    25      78.260 100.670  53.620  1.00  0.00            
ATOM    631  H10 bbb    25      79.100 101.460  55.010  1.00  0.00            
ATOM    632  C6  bbb    25      79.790  99.250  57.890  1.00  0.00            
ATOM    633  H11 bbb    25      80.740  98.980  57.400  1.00  0.00            
ATOM    634  H12 bbb    25      79.760 100.340  57.770  1.00  0.00            
ATOM    635  C7  bbb    25      80.320 100.910  53.380  1.00  0.00            
ATOM    636  C8  bbb    25      79.940  98.850  59.380  1.00  0.00            
ATOM    637  O1  bbb    25      80.310 100.590  52.210  1.00  0.00            
ATOM    638  O2  bbb    25      79.850  99.630  60.250  1.00  0.00            
ATOM    639  N4  bbb    25      74.600  99.540  55.380  1.00  0.00            
ATOM    640  H21 bbb    25      74.650 100.000  54.490  1.00  0.00            
ATOM    641  C1  bbb    26      77.880 108.890  33.540  1.00  0.00            
ATOM    642  H1  bbb    26      78.800 109.070  34.090  1.00  0.00            
ATOM    643  H2  bbb    26      77.790 109.780  32.890  1.00  0.00            
ATOM    644  C2  bbb    26      76.650 108.880  34.420  1.00  0.00            
ATOM    645  H3  bbb    26      75.780 108.920  33.750  1.00  0.00            
ATOM    646  H4  bbb    26      76.620 107.950  34.990  1.00  0.00            
ATOM    647  N1  bbb    26      78.000 107.740  32.650  1.00  0.00            
ATOM    648  C3  bbb    26      78.360 106.520  33.290  1.00  0.00            
ATOM    649  H5  bbb    26      78.120 106.530  34.360  1.00  0.00            
ATOM    650  H6  bbb    26      79.460 106.600  33.270  1.00  0.00            
ATOM    651  C4  bbb    26      78.820 107.940  31.410  1.00  0.00            
ATOM    652  H7  bbb    26      79.690 108.560  31.690  1.00  0.00            
ATOM    653  H8  bbb    26      79.160 106.990  30.990  1.00  0.00            
ATOM    654  C5  bbb    26      78.020 108.740  30.390  1.00  0.00            
ATOM    655  H9  bbb    26      77.060 108.250  30.180  1.00  0.00            
ATOM    656  H10 bbb    26      77.880 109.790  30.700  1.00  0.00            
ATOM    657  C6  bbb    26      77.660 105.410  32.600  1.00  0.00            
ATOM    658  H11 bbb    26      77.790 105.420  31.510  1.00  0.00            
ATOM    659  H12 bbb    26      78.010 104.500  33.110  1.00  0.00            
ATOM    660  C7  bbb    26      78.860 108.520  29.140  1.00  0.00            
ATOM    661  C8  bbb    26      76.190 105.340  32.940  1.00  0.00            
ATOM    662  O1  bbb    26      78.700 107.550  28.410  1.00  0.00            
ATOM    663  O2  bbb    26      75.800 105.410  34.100  1.00  0.00            
ATOM    664  N4  bbb    26      76.450 110.070  35.240  1.00  0.00            
ATOM    665  H21 bbb    26      76.810 110.980  34.980  1.00  0.00            
ATOM    666  C1  bbb    27      75.330 119.560  38.250  1.00  0.00            
ATOM    667  H1  bbb    27      75.660 118.870  37.470  1.00  0.00            
ATOM    668  H2  bbb    27      76.010 120.410  38.130  1.00  0.00            
ATOM    669  C2  bbb    27      75.650 118.900  39.600  1.00  0.00            
ATOM    670  H3  bbb    27      76.720 119.010  39.810  1.00  0.00            
ATOM    671  H4  bbb    27      75.120 119.460  40.370  1.00  0.00            
ATOM    672  N1  bbb    27      73.960 119.950  37.980  1.00  0.00            
ATOM    673  C3  bbb    27      73.420 121.060  38.810  1.00  0.00            
ATOM    674  H5  bbb    27      73.460 120.770  39.860  1.00  0.00            
ATOM    675  H6  bbb    27      72.420 121.370  38.480  1.00  0.00            
ATOM    676  C4  bbb    27      73.010 118.850  37.900  1.00  0.00            
ATOM    677  H7  bbb    27      73.560 118.020  37.460  1.00  0.00            
ATOM    678  H8  bbb    27      72.580 118.620  38.880  1.00  0.00            
ATOM    679  C5  bbb    27      71.900 119.180  36.910  1.00  0.00            
ATOM    680  H9  bbb    27      71.220 119.980  37.260  1.00  0.00            
ATOM    681  H10 bbb    27      72.320 119.400  35.920  1.00  0.00            
ATOM    682  C6  bbb    27      74.300 122.240  38.780  1.00  0.00            
ATOM    683  H11 bbb    27      75.220 122.130  39.370  1.00  0.00            
ATOM    684  H12 bbb    27      74.680 122.480  37.780  1.00  0.00            
ATOM    685  C7  bbb    27      71.040 117.970  37.000  1.00  0.00            
ATOM    686  C8  bbb    27      73.540 123.400  39.360  1.00  0.00            
ATOM    687  O1  bbb    27      70.900 117.200  37.950  1.00  0.00            
ATOM    688  O2  bbb    27      72.910 123.410  40.400  1.00  0.00            
ATOM    689  N4  bbb    27      75.320 117.480  39.820  1.00  0.00            
ATOM    690  H21 bbb    27      74.490 117.170  40.330  1.00  0.00            
ATOM    691  C1  bbb    28      68.600  98.180  47.900  1.00  0.00            
ATOM    692  H1  bbb    28      68.860  98.830  47.060  1.00  0.00            
ATOM    693  H2  bbb    28      67.610  97.700  47.860  1.00  0.00            
ATOM    694  C2  bbb    28      68.600  99.240  49.100  1.00  0.00            
ATOM    695  H3  bbb    28      68.170  98.790  49.990  1.00  0.00            
ATOM    696  H4  bbb    28      69.660  99.500  49.220  1.00  0.00            
ATOM    697  N1  bbb    28      69.690  97.180  47.920  1.00  0.00            
ATOM    698  C3  bbb    28      69.550  96.160  48.930  1.00  0.00            
ATOM    699  H5  bbb    28      68.790  95.410  48.640  1.00  0.00            
ATOM    700  H6  bbb    28      69.370  96.660  49.890  1.00  0.00            
ATOM    701  C4  bbb    28      69.930  96.680  46.470  1.00  0.00            
ATOM    702  H7  bbb    28      70.430  95.710  46.350  1.00  0.00            
ATOM    703  H8  bbb    28      69.000  96.760  45.880  1.00  0.00            
ATOM    704  C5  bbb    28      70.850  97.640  45.790  1.00  0.00            
ATOM    705  H9  bbb    28      70.370  98.600  45.610  1.00  0.00            
ATOM    706  H10 bbb    28      71.650  97.900  46.500  1.00  0.00            
ATOM    707  C6  bbb    28      70.910  95.590  49.160  1.00  0.00            
ATOM    708  H11 bbb    28      71.150  95.030  48.250  1.00  0.00            
ATOM    709  H12 bbb    28      71.680  96.340  49.340  1.00  0.00            
ATOM    710  C7  bbb    28      71.420  97.310  44.480  1.00  0.00            
ATOM    711  C8  bbb    28      71.020  94.610  50.310  1.00  0.00            
ATOM    712  O1  bbb    28      70.630  96.800  43.590  1.00  0.00            
ATOM    713  O2  bbb    28      70.260  93.680  50.420  1.00  0.00            
ATOM    714  N4  bbb    28      67.700 100.380  48.800  1.00  0.00            
ATOM    715  H21 bbb    28      67.280 100.410  47.870  1.00  0.00            
ATOM    716  C1  bbb    29      60.730 108.750  46.950  1.00  0.00            
ATOM    717  H1  bbb    29      59.700 108.950  47.230  1.00  0.00            
ATOM    718  H2  bbb    29      60.860 108.930  45.880  1.00  0.00            
ATOM    719  C2  bbb    29      61.180 107.310  47.270  1.00  0.00            
ATOM    720  H3  bbb    29      60.740 106.950  48.210  1.00  0.00            
ATOM    721  H4  bbb    29      60.890 106.680  46.430  1.00  0.00            
ATOM    722  N1  bbb    29      61.430 109.710  47.850  1.00  0.00            
ATOM    723  C3  bbb    29      61.260 111.110  47.320  1.00  0.00            
ATOM    724  H5  bbb    29      61.150 111.880  48.110  1.00  0.00            
ATOM    725  H6  bbb    29      60.400 111.100  46.650  1.00  0.00            
ATOM    726  C4  bbb    29      61.090 109.610  49.220  1.00  0.00            
ATOM    727  H7  bbb    29      60.130 110.120  49.430  1.00  0.00            
ATOM    728  H8  bbb    29      60.910 108.590  49.560  1.00  0.00            
ATOM    729  C5  bbb    29      62.100 110.040  50.240  1.00  0.00            
ATOM    730  H9  bbb    29      62.690 109.150  50.450  1.00  0.00            
ATOM    731  H10 bbb    29      62.700 110.890  49.870  1.00  0.00            
ATOM    732  C6  bbb    29      62.520 111.540  46.550  1.00  0.00            
ATOM    733  H11 bbb    29      63.480 111.400  47.070  1.00  0.00            
ATOM    734  H12 bbb    29      62.540 110.960  45.630  1.00  0.00            
ATOM    735  C7  bbb    29      61.300 110.450  51.490  1.00  0.00            
ATOM    736  C8  bbb    29      62.430 112.980  46.130  1.00  0.00            
ATOM    737  O1  bbb    29      60.480 111.290  51.440  1.00  0.00            
ATOM    738  O2  bbb    29      61.400 113.590  46.280  1.00  0.00            
ATOM    739  N4  bbb    29      62.640 107.210  47.480  1.00  0.00            
ATOM    740  H21 bbb    29      63.290 107.940  47.220  1.00  0.00            
ATOM    741  C1  bbb    30      57.870  95.620  52.460  1.00  0.00            
ATOM    742  H1  bbb    30      58.910  95.910  52.640  1.00  0.00            
ATOM    743  H2  bbb    30      57.980  94.550  52.240  1.00  0.00            
ATOM    744  C2  bbb    30      57.400  96.310  51.120  1.00  0.00            
ATOM    745  H3  bbb    30      58.180  96.070  50.390  1.00  0.00            
ATOM    746  H4  bbb    30      56.490  95.820  50.770  1.00  0.00            
ATOM    747  N1  bbb    30      57.020  95.850  53.660  1.00  0.00            
ATOM    748  C3  bbb    30      55.900  95.030  53.530  1.00  0.00            
ATOM    749  H5  bbb    30      56.220  94.050  53.910  1.00  0.00            
ATOM    750  H6  bbb    30      55.430  95.030  52.550  1.00  0.00            
ATOM    751  C4  bbb    30      57.850  95.530  54.880  1.00  0.00            
ATOM    752  H7  bbb    30      57.230  95.090  55.670  1.00  0.00            
ATOM    753  H8  bbb    30      58.660  94.830  54.640  1.00  0.00            
ATOM    754  C5  bbb    30      58.460  96.870  55.350  1.00  0.00            
ATOM    755  H9  bbb    30      59.100  97.280  54.550  1.00  0.00            
ATOM    756  H10 bbb    30      57.610  97.480  55.650  1.00  0.00            
ATOM    757  C6  bbb    30      54.770  95.460  54.420  1.00  0.00            
ATOM    758  H11 bbb    30      54.980  95.310  55.480  1.00  0.00            
ATOM    759  H12 bbb    30      54.670  96.540  54.200  1.00  0.00            
ATOM    760  C7  bbb    30      59.290  96.700  56.640  1.00  0.00            
ATOM    761  C8  bbb    30      53.500  94.730  54.040  1.00  0.00            
ATOM    762  O1  bbb    30      60.500  96.830  56.650  1.00  0.00            
ATOM    763  O2  bbb    30      52.550  95.350  53.630  1.00  0.00            
ATOM    764  N4  bbb    30      57.220  97.750  51.350  1.00  0.00            
ATOM    765  H21 bbb    30      58.020  98.370  51.410  1.00  0.00            
ATOM    766  C1  bbb    31      51.340  99.350  58.270  1.00  0.00            
ATOM    767  H1  bbb    31      50.730  99.940  57.570  1.00  0.00            
ATOM    768  H2  bbb    31      50.730  99.130  59.160  1.00  0.00            
ATOM    769  C2  bbb    31      52.430 100.320  58.690  1.00  0.00            
ATOM    770  H3  bbb    31      52.040 101.280  59.050  1.00  0.00            
ATOM    771  H4  bbb    31      53.010  99.880  59.510  1.00  0.00            
ATOM    772  N1  bbb    31      51.820  98.100  57.660  1.00  0.00            
ATOM    773  C3  bbb    31      52.530  97.230  58.560  1.00  0.00            
ATOM    774  H5  bbb    31      51.890  96.680  59.260  1.00  0.00            
ATOM    775  H6  bbb    31      53.200  97.820  59.200  1.00  0.00            
ATOM    776  C4  bbb    31      50.750  97.490  57.000  1.00  0.00            
ATOM    777  H7  bbb    31      50.810  96.400  57.020  1.00  0.00            
ATOM    778  H8  bbb    31      49.780  97.810  57.390  1.00  0.00            
ATOM    779  C5  bbb    31      50.730  97.990  55.570  1.00  0.00            
ATOM    780  H9  bbb    31      50.550  99.070  55.670  1.00  0.00            
ATOM    781  H10 bbb    31      51.670  97.850  55.010  1.00  0.00            
ATOM    782  C6  bbb    31      53.310  96.280  57.710  1.00  0.00            
ATOM    783  H11 bbb    31      52.710  95.500  57.240  1.00  0.00            
ATOM    784  H12 bbb    31      53.750  96.820  56.850  1.00  0.00            
ATOM    785  C7  bbb    31      49.680  97.320  54.730  1.00  0.00            
ATOM    786  C8  bbb    31      54.350  95.660  58.450  1.00  0.00            
ATOM    787  O1  bbb    31      48.710  96.850  55.310  1.00  0.00            
ATOM    788  O2  bbb    31      55.470  96.090  58.340  1.00  0.00            
ATOM    789  N4  bbb    31      53.420 100.460  57.650  1.00  0.00            
ATOM    790  H21 bbb    31      53.600  99.630  57.100  1.00  0.00            
ATOM    791  C1  bbb    32      66.990  95.640  52.970  1.00  0.00            
ATOM    792  H1  bbb    32      66.560  96.450  53.570  1.00  0.00            
ATOM    793  H2  bbb    32      68.030  95.960  52.890  1.00  0.00            
ATOM    794  C2  bbb    32      66.340  95.640  51.600  1.00  0.00            
ATOM    795  H3  bbb    32      67.040  95.140  50.910  1.00  0.00            
ATOM    796  H4  bbb    32      65.440  95.010  51.690  1.00  0.00            
ATOM    797  N1  bbb    32      66.990  94.330  53.640  1.00  0.00            
ATOM    798  C3  bbb    32      67.430  94.560  55.050  1.00  0.00            
ATOM    799  H5  bbb    32      66.910  95.450  55.460  1.00  0.00            
ATOM    800  H6  bbb    32      68.510  94.720  55.110  1.00  0.00            
ATOM    801  C4  bbb    32      67.800  93.310  52.940  1.00  0.00            
ATOM    802  H7  bbb    32      68.070  93.680  51.940  1.00  0.00            
ATOM    803  H8  bbb    32      68.730  92.990  53.410  1.00  0.00            
ATOM    804  C5  bbb    32      67.000  92.070  52.560  1.00  0.00            
ATOM    805  H9  bbb    32      66.490  91.570  53.390  1.00  0.00            
ATOM    806  H10 bbb    32      66.300  92.370  51.760  1.00  0.00            
ATOM    807  C6  bbb    32      67.080  93.390  55.930  1.00  0.00            
ATOM    808  H11 bbb    32      66.000  93.230  55.760  1.00  0.00            
ATOM    809  H12 bbb    32      67.660  92.530  55.580  1.00  0.00            
ATOM    810  C7  bbb    32      67.860  91.060  51.880  1.00  0.00            
ATOM    811  C8  bbb    32      67.360  93.720  57.360  1.00  0.00            
ATOM    812  O1  bbb    32      68.530  90.320  52.540  1.00  0.00            
ATOM    813  O2  bbb    32      66.840  94.650  58.050  1.00  0.00            
ATOM    814  N4  bbb    32      65.890  96.920  51.030  1.00  0.00            
ATOM    815  H21 bbb    32      65.990  97.770  51.570  1.00  0.00            
ATOM    816  C1  bbb    33      64.020 104.980  44.180  1.00  0.00            
ATOM    817  H1  bbb    33      64.790 104.920  44.970  1.00  0.00            
ATOM    818  H2  bbb    33      63.170 105.530  44.610  1.00  0.00            
ATOM    819  C2  bbb    33      63.530 103.580  44.020  1.00  0.00            
ATOM    820  H3  bbb    33      62.670 103.550  43.350  1.00  0.00            
ATOM    821  H4  bbb    33      64.290 102.900  43.620  1.00  0.00            
ATOM    822  N1  bbb    33      64.480 105.630  42.900  1.00  0.00            
ATOM    823  C3  bbb    33      64.290 107.150  42.960  1.00  0.00            
ATOM    824  H5  bbb    33      65.100 107.690  42.440  1.00  0.00            
ATOM    825  H6  bbb    33      64.290 107.500  43.990  1.00  0.00            
ATOM    826  C4  bbb    33      65.840 105.250  42.500  1.00  0.00            
ATOM    827  H7  bbb    33      66.530 105.830  43.120  1.00  0.00            
ATOM    828  H8  bbb    33      66.030 104.180  42.620  1.00  0.00            
ATOM    829  C5  bbb    33      66.140 105.670  41.100  1.00  0.00            
ATOM    830  H9  bbb    33      65.360 105.410  40.380  1.00  0.00            
ATOM    831  H10 bbb    33      66.190 106.750  40.910  1.00  0.00            
ATOM    832  C6  bbb    33      62.930 107.430  42.460  1.00  0.00            
ATOM    833  H11 bbb    33      62.760 107.140  41.410  1.00  0.00            
ATOM    834  H12 bbb    33      62.170 106.940  43.080  1.00  0.00            
ATOM    835  C7  bbb    33      67.420 105.040  40.570  1.00  0.00            
ATOM    836  C8  bbb    33      62.560 108.830  42.720  1.00  0.00            
ATOM    837  O1  bbb    33      68.410 105.680  40.470  1.00  0.00            
ATOM    838  O2  bbb    33      62.990 109.480  43.660  1.00  0.00            
ATOM    839  N4  bbb    33      62.860 103.030  45.230  1.00  0.00            
ATOM    840  H21 bbb    33      61.880 103.190  45.430  1.00  0.00            
ATOM    841  C1  bbb    34      63.310 118.300  54.690  1.00  0.00            
ATOM    842  H1  bbb    34      64.280 118.580  55.120  1.00  0.00            
ATOM    843  H2  bbb    34      62.660 117.860  55.460  1.00  0.00            
ATOM    844  C2  bbb    34      63.570 117.160  53.680  1.00  0.00            
ATOM    845  H3  bbb    34      62.640 116.650  53.390  1.00  0.00            
ATOM    846  H4  bbb    34      64.060 117.580  52.810  1.00  0.00            
ATOM    847  N1  bbb    34      62.640 119.430  54.050  1.00  0.00            
ATOM    848  C3  bbb    34      61.210 119.180  53.840  1.00  0.00            
ATOM    849  H5  bbb    34      61.050 118.250  53.290  1.00  0.00            
ATOM    850  H6  bbb    34      60.940 120.040  53.230  1.00  0.00            
ATOM    851  C4  bbb    34      62.880 120.670  54.710  1.00  0.00            
ATOM    852  H7  bbb    34      62.140 121.450  54.510  1.00  0.00            
ATOM    853  H8  bbb    34      63.070 120.420  55.760  1.00  0.00            
ATOM    854  C5  bbb    34      64.150 121.190  54.130  1.00  0.00            
ATOM    855  H9  bbb    34      64.970 120.470  54.160  1.00  0.00            
ATOM    856  H10 bbb    34      64.140 121.520  53.080  1.00  0.00            
ATOM    857  C6  bbb    34      60.400 119.260  55.120  1.00  0.00            
ATOM    858  H11 bbb    34      60.410 118.280  55.610  1.00  0.00            
ATOM    859  H12 bbb    34      60.900 119.870  55.870  1.00  0.00            
ATOM    860  C7  bbb    34      64.700 122.220  55.040  1.00  0.00            
ATOM    861  C8  bbb    34      58.930 119.350  54.690  1.00  0.00            
ATOM    862  O1  bbb    34      65.470 121.890  55.900  1.00  0.00            
ATOM    863  O2  bbb    34      58.420 118.780  53.750  1.00  0.00            
ATOM    864  N4  bbb    34      64.510 116.190  54.300  1.00  0.00            
ATOM    865  H21 bbb    34      64.290 115.740  55.180  1.00  0.00            
ATOM    866  C1  bbb    35      72.610 109.850  52.950  1.00  0.00            
ATOM    867  H1  bbb    35      73.030 108.950  52.480  1.00  0.00            
ATOM    868  H2  bbb    35      72.370 109.640  54.000  1.00  0.00            
ATOM    869  C2  bbb    35      71.350 110.150  52.120  1.00  0.00            
ATOM    870  H3  bbb    35      71.590 110.410  51.080  1.00  0.00            
ATOM    871  H4  bbb    35      70.840 109.190  51.980  1.00  0.00            
ATOM    872  N1  bbb    35      73.560 110.960  53.020  1.00  0.00            
ATOM    873  C3  bbb    35      74.720 110.570  53.820  1.00  0.00            
ATOM    874  H5  bbb    35      75.410 111.420  53.720  1.00  0.00            
ATOM    875  H6  bbb    35      75.140 109.610  53.490  1.00  0.00            
ATOM    876  C4  bbb    35      73.990 111.620  51.750  1.00  0.00            
ATOM    877  H7  bbb    35      73.070 111.970  51.270  1.00  0.00            
ATOM    878  H8  bbb    35      74.470 112.490  52.220  1.00  0.00            
ATOM    879  C5  bbb    35      74.810 110.700  50.880  1.00  0.00            
ATOM    880  H9  bbb    35      75.760 110.360  51.330  1.00  0.00            
ATOM    881  H10 bbb    35      74.290 109.760  50.700  1.00  0.00            
ATOM    882  C6  bbb    35      74.480 110.530  55.340  1.00  0.00            
ATOM    883  H11 bbb    35      74.000 111.440  55.700  1.00  0.00            
ATOM    884  H12 bbb    35      73.750 109.740  55.570  1.00  0.00            
ATOM    885  C7  bbb    35      75.200 111.340  49.610  1.00  0.00            
ATOM    886  C8  bbb    35      75.820 110.330  55.920  1.00  0.00            
ATOM    887  O1  bbb    35      74.630 112.320  49.080  1.00  0.00            
ATOM    888  O2  bbb    35      76.650 111.210  55.890  1.00  0.00            
ATOM    889  N4  bbb    35      70.470 111.190  52.700  1.00  0.00            
ATOM    890  H21 bbb    35      70.450 112.070  52.210  1.00  0.00            
ATOM    891  C1  bbb    36      59.950 123.540  69.450  1.00  0.00            
ATOM    892  H1  bbb    36      59.090 123.080  68.940  1.00  0.00            
ATOM    893  H2  bbb    36      60.580 123.820  68.600  1.00  0.00            
ATOM    894  C2  bbb    36      60.740 122.490  70.210  1.00  0.00            
ATOM    895  H3  bbb    36      61.720 122.940  70.380  1.00  0.00            
ATOM    896  H4  bbb    36      60.170 122.200  71.100  1.00  0.00            
ATOM    897  N1  bbb    36      59.620 124.520  70.500  1.00  0.00            
ATOM    898  C3  bbb    36      59.570 125.920  70.130  1.00  0.00            
ATOM    899  H5  bbb    36      59.610 126.500  71.050  1.00  0.00            
ATOM    900  H6  bbb    36      58.600 126.060  69.620  1.00  0.00            
ATOM    901  C4  bbb    36      58.350 124.020  71.140  1.00  0.00            
ATOM    902  H7  bbb    36      57.500 124.430  70.580  1.00  0.00            
ATOM    903  H8  bbb    36      58.240 122.930  71.100  1.00  0.00            
ATOM    904  C5  bbb    36      58.260 124.430  72.620  1.00  0.00            
ATOM    905  H9  bbb    36      59.260 124.230  73.040  1.00  0.00            
ATOM    906  H10 bbb    36      58.000 125.490  72.670  1.00  0.00            
ATOM    907  C6  bbb    36      60.690 126.460  69.200  1.00  0.00            
ATOM    908  H11 bbb    36      61.660 126.010  69.450  1.00  0.00            
ATOM    909  H12 bbb    36      60.440 126.210  68.160  1.00  0.00            
ATOM    910  C7  bbb    36      57.290 123.590  73.440  1.00  0.00            
ATOM    911  C8  bbb    36      60.690 128.010  69.270  1.00  0.00            
ATOM    912  O1  bbb    36      57.650 122.580  74.020  1.00  0.00            
ATOM    913  O2  bbb    36      59.970 128.680  69.940  1.00  0.00            
ATOM    914  N4  bbb    36      61.010 121.270  69.440  1.00  0.00            
ATOM    915  H21 bbb    36      60.700 121.150  68.490  1.00  0.00            
ATOM    916  C1  bbb    37      62.630 109.810  69.670  1.00  0.00            
ATOM    917  H1  bbb    37      62.860 110.050  70.720  1.00  0.00            
ATOM    918  H2  bbb    37      63.600 109.890  69.160  1.00  0.00            
ATOM    919  C2  bbb    37      61.630 110.870  69.060  1.00  0.00            
ATOM    920  H3  bbb    37      60.990 110.380  68.320  1.00  0.00            
ATOM    921  H4  bbb    37      60.930 111.160  69.860  1.00  0.00            
ATOM    922  N1  bbb    37      62.060 108.510  69.330  1.00  0.00            
ATOM    923  C3  bbb    37      60.780 108.310  70.050  1.00  0.00            
ATOM    924  H5  bbb    37      60.510 109.240  70.590  1.00  0.00            
ATOM    925  H6  bbb    37      60.950 107.510  70.800  1.00  0.00            
ATOM    926  C4  bbb    37      62.900 107.350  69.640  1.00  0.00            
ATOM    927  H7  bbb    37      63.270 107.380  70.670  1.00  0.00            
ATOM    928  H8  bbb    37      62.320 106.430  69.570  1.00  0.00            
ATOM    929  C5  bbb    37      64.170 107.230  68.660  1.00  0.00            
ATOM    930  H9  bbb    37      64.000 107.450  67.610  1.00  0.00            
ATOM    931  H10 bbb    37      64.950 107.920  69.010  1.00  0.00            
ATOM    932  C6  bbb    37      59.750 107.850  69.030  1.00  0.00            
ATOM    933  H11 bbb    37      59.340 108.700  68.490  1.00  0.00            
ATOM    934  H12 bbb    37      60.300 107.220  68.310  1.00  0.00            
ATOM    935  C7  bbb    37      64.660 105.820  68.630  1.00  0.00            
ATOM    936  C8  bbb    37      58.630 107.130  69.770  1.00  0.00            
ATOM    937  O1  bbb    37      64.550 105.110  67.660  1.00  0.00            
ATOM    938  O2  bbb    37      58.080 107.650  70.710  1.00  0.00            
ATOM    939  N4  bbb    37      62.270 112.090  68.530  1.00  0.00            
ATOM    940  H21 bbb    37      62.260 112.190  67.520  1.00  0.00            
ATOM    941  C1  bbb    38      69.100 128.240  42.900  1.00  0.00            
ATOM    942  H1  bbb    38      70.110 128.290  42.460  1.00  0.00            
ATOM    943  H2  bbb    38      68.940 128.940  43.730  1.00  0.00            
ATOM    944  C2  bbb    38      68.930 126.840  43.530  1.00  0.00            
ATOM    945  H3  bbb    38      67.870 126.660  43.730  1.00  0.00            
ATOM    946  H4  bbb    38      69.170 126.160  42.710  1.00  0.00            
ATOM    947  N1  bbb    38      68.040 128.550  41.880  1.00  0.00            
ATOM    948  C3  bbb    38      67.910 127.560  40.770  1.00  0.00            
ATOM    949  H5  bbb    38      68.130 126.520  41.020  1.00  0.00            
ATOM    950  H6  bbb    38      68.580 127.780  39.940  1.00  0.00            
ATOM    951  C4  bbb    38      68.140 129.950  41.350  1.00  0.00            
ATOM    952  H7  bbb    38      69.200 130.200  41.250  1.00  0.00            
ATOM    953  H8  bbb    38      67.690 130.040  40.360  1.00  0.00            
ATOM    954  C5  bbb    38      67.410 130.880  42.260  1.00  0.00            
ATOM    955  H9  bbb    38      66.330 130.680  42.290  1.00  0.00            
ATOM    956  H10 bbb    38      67.780 130.850  43.290  1.00  0.00            
ATOM    957  C6  bbb    38      66.520 127.580  40.140  1.00  0.00            
ATOM    958  H11 bbb    38      65.870 127.130  40.890  1.00  0.00            
ATOM    959  H12 bbb    38      66.310 128.660  40.030  1.00  0.00            
ATOM    960  C7  bbb    38      67.610 132.250  41.770  1.00  0.00            
ATOM    961  C8  bbb    38      66.350 126.840  38.890  1.00  0.00            
ATOM    962  O1  bbb    38      68.760 132.650  41.570  1.00  0.00            
ATOM    963  O2  bbb    38      66.960 125.820  38.690  1.00  0.00            
ATOM    964  N4  bbb    38      69.830 126.610  44.630  1.00  0.00            
ATOM    965  H21 bbb    38      70.810 126.400  44.470  1.00  0.00            
ATOM    966  C1  bbb    39      73.510 132.860  49.540  1.00  0.00            
ATOM    967  H1  bbb    39      73.340 133.240  50.560  1.00  0.00            
ATOM    968  H2  bbb    39      72.580 132.750  48.990  1.00  0.00            
ATOM    969  C2  bbb    39      74.260 131.510  49.670  1.00  0.00            
ATOM    970  H3  bbb    39      74.750 131.430  48.700  1.00  0.00            
ATOM    971  H4  bbb    39      75.030 131.550  50.450  1.00  0.00            
ATOM    972  N1  bbb    39      74.250 133.900  48.810  1.00  0.00            
ATOM    973  C3  bbb    39      75.570 134.170  49.410  1.00  0.00            
ATOM    974  H5  bbb    39      75.520 134.250  50.490  1.00  0.00            
ATOM    975  H6  bbb    39      75.760 135.220  49.150  1.00  0.00            
ATOM    976  C4  bbb    39      73.510 135.150  48.740  1.00  0.00            
ATOM    977  H7  bbb    39      72.420 134.990  48.740  1.00  0.00            
ATOM    978  H8  bbb    39      73.680 135.820  49.590  1.00  0.00            
ATOM    979  C5  bbb    39      73.790 135.910  47.470  1.00  0.00            
ATOM    980  H9  bbb    39      74.780 136.400  47.390  1.00  0.00            
ATOM    981  H10 bbb    39      73.520 135.340  46.580  1.00  0.00            
ATOM    982  C6  bbb    39      76.720 133.240  48.890  1.00  0.00            
ATOM    983  H11 bbb    39      76.660 132.320  49.490  1.00  0.00            
ATOM    984  H12 bbb    39      76.670 133.030  47.820  1.00  0.00            
ATOM    985  C7  bbb    39      72.840 137.060  47.460  1.00  0.00            
ATOM    986  C8  bbb    39      78.130 133.800  49.070  1.00  0.00            
ATOM    987  O1  bbb    39      71.810 136.950  46.800  1.00  0.00            
ATOM    988  O2  bbb    39      78.630 134.460  48.200  1.00  0.00            
ATOM    989  N4  bbb    39      73.300 130.380  49.850  1.00  0.00            
ATOM    990  H21 bbb    39      72.300 130.460  49.870  1.00  0.00            
ATOM    991  C1  bbb    40      59.190 126.870  48.800  1.00  0.00            
ATOM    992  H1  bbb    40      59.970 126.980  49.560  1.00  0.00            
ATOM    993  H2  bbb    40      58.250 127.100  49.310  1.00  0.00            
ATOM    994  C2  bbb    40      59.190 125.390  48.310  1.00  0.00            
ATOM    995  H3  bbb    40      59.210 124.890  49.290  1.00  0.00            
ATOM    996  H4  bbb    40      58.330 125.100  47.710  1.00  0.00            
ATOM    997  N1  bbb    40      59.430 127.970  47.750  1.00  0.00            
ATOM    998  C3  bbb    40      59.970 129.220  48.250  1.00  0.00            
ATOM    999  H5  bbb    40      59.540 129.510  49.220  1.00  0.00            
ATOM   1000  H6  bbb    40      59.600 130.020  47.600  1.00  0.00            
ATOM   1001  C4  bbb    40      58.240 128.030  46.940  1.00  0.00            
ATOM   1002  H7  bbb    40      57.790 127.070  46.670  1.00  0.00            
ATOM   1003  H8  bbb    40      57.510 128.550  47.570  1.00  0.00            
ATOM   1004  C5  bbb    40      58.390 128.840  45.630  1.00  0.00            
ATOM   1005  H9  bbb    40      58.380 129.910  45.890  1.00  0.00            
ATOM   1006  H10 bbb    40      59.220 128.650  44.950  1.00  0.00            
ATOM   1007  C6  bbb    40      61.490 129.240  48.410  1.00  0.00            
ATOM   1008  H11 bbb    40      61.800 128.680  49.310  1.00  0.00            
ATOM   1009  H12 bbb    40      62.000 128.840  47.520  1.00  0.00            
ATOM   1010  C7  bbb    40      57.160 128.620  44.790  1.00  0.00            
ATOM   1011  C8  bbb    40      62.030 130.660  48.550  1.00  0.00            
ATOM   1012  O1  bbb    40      56.220 129.390  44.910  1.00  0.00            
ATOM   1013  O2  bbb    40      62.510 131.020  49.600  1.00  0.00            
ATOM   1014  N4  bbb    40      60.450 125.290  47.620  1.00  0.00            
ATOM   1015  H21 bbb    40      61.300 125.460  48.130  1.00  0.00            
ATOM   1016  C1  bbb    41      69.300 130.750  46.860  1.00  0.00            
ATOM   1017  H1  bbb    41      69.450 129.760  47.290  1.00  0.00            
ATOM   1018  H2  bbb    41      69.660 131.550  47.540  1.00  0.00            
ATOM   1019  C2  bbb    41      67.760 130.860  46.660  1.00  0.00            
ATOM   1020  H3  bbb    41      67.290 130.690  47.640  1.00  0.00            
ATOM   1021  H4  bbb    41      67.460 131.870  46.360  1.00  0.00            
ATOM   1022  N1  bbb    41      69.960 130.830  45.520  1.00  0.00            
ATOM   1023  C3  bbb    41      71.270 130.300  45.660  1.00  0.00            
ATOM   1024  H5  bbb    41      71.260 129.320  46.150  1.00  0.00            
ATOM   1025  H6  bbb    41      71.960 130.910  46.260  1.00  0.00            
ATOM   1026  C4  bbb    41      69.790 132.040  44.770  1.00  0.00            
ATOM   1027  H7  bbb    41      70.060 131.920  43.720  1.00  0.00            
ATOM   1028  H8  bbb    41      68.760 132.420  44.750  1.00  0.00            
ATOM   1029  C5  bbb    41      70.710 133.170  45.290  1.00  0.00            
ATOM   1030  H9  bbb    41      70.500 133.460  46.320  1.00  0.00            
ATOM   1031  H10 bbb    41      71.760 132.890  45.170  1.00  0.00            
ATOM   1032  C6  bbb    41      71.950 130.150  44.340  1.00  0.00            
ATOM   1033  H11 bbb    41      71.340 129.470  43.720  1.00  0.00            
ATOM   1034  H12 bbb    41      72.110 131.110  43.850  1.00  0.00            
ATOM   1035  C7  bbb    41      70.410 134.350  44.330  1.00  0.00            
ATOM   1036  C8  bbb    41      73.160 129.390  44.530  1.00  0.00            
ATOM   1037  O1  bbb    41      69.230 134.750  44.370  1.00  0.00            
ATOM   1038  O2  bbb    41      73.150 128.150  44.410  1.00  0.00            
ATOM   1039  N4  bbb    41      67.200 129.910  45.740  1.00  0.00            
ATOM   1040  H21 bbb    41      67.720 129.060  45.530  1.00  0.00            
ATOM   1041  C1  bbb    42      70.710 117.200  65.010  1.00  0.00            
ATOM   1042  H1  bbb    42      70.170 117.340  65.960  1.00  0.00            
ATOM   1043  H2  bbb    42      70.460 118.130  64.510  1.00  0.00            
ATOM   1044  C2  bbb    42      70.090 116.010  64.270  1.00  0.00            
ATOM   1045  H3  bbb    42      70.370 115.060  64.740  1.00  0.00            
ATOM   1046  H4  bbb    42      69.000 116.040  64.340  1.00  0.00            
ATOM   1047  N1  bbb    42      72.170 117.130  65.290  1.00  0.00            
ATOM   1048  C3  bbb    42      72.820 118.450  65.430  1.00  0.00            
ATOM   1049  H5  bbb    42      73.650 118.570  66.130  1.00  0.00            
ATOM   1050  H6  bbb    42      72.130 119.230  65.760  1.00  0.00            
ATOM   1051  C4  bbb    42      72.580 116.270  66.410  1.00  0.00            
ATOM   1052  H7  bbb    42      72.410 116.830  67.340  1.00  0.00            
ATOM   1053  H8  bbb    42      71.970 115.370  66.410  1.00  0.00            
ATOM   1054  C5  bbb    42      74.070 115.800  66.230  1.00  0.00            
ATOM   1055  H9  bbb    42      74.250 115.500  65.190  1.00  0.00            
ATOM   1056  H10 bbb    42      74.690 116.700  66.330  1.00  0.00            
ATOM   1057  C6  bbb    42      73.240 118.900  64.080  1.00  0.00            
ATOM   1058  H11 bbb    42      73.820 118.080  63.660  1.00  0.00            
ATOM   1059  H12 bbb    42      72.430 119.250  63.430  1.00  0.00            
ATOM   1060  C7  bbb    42      74.530 114.700  67.170  1.00  0.00            
ATOM   1061  C8  bbb    42      74.090 120.100  64.260  1.00  0.00            
ATOM   1062  O1  bbb    42      73.650 114.130  67.850  1.00  0.00            
ATOM   1063  O2  bbb    42      75.220 120.100  63.890  1.00  0.00            
ATOM   1064  N4  bbb    42      70.420 115.960  62.850  1.00  0.00            
ATOM   1065  H21 bbb    42      69.880 116.490  62.160  1.00  0.00            
ATOM   1066  C1  bbb    43      72.460 114.630  52.540  1.00  0.00            
ATOM   1067  H1  bbb    43      71.390 114.760  52.720  1.00  0.00            
ATOM   1068  H2  bbb    43      72.570 113.940  51.690  1.00  0.00            
ATOM   1069  C2  bbb    43      73.040 114.010  53.820  1.00  0.00            
ATOM   1070  H3  bbb    43      72.310 113.190  53.950  1.00  0.00            
ATOM   1071  H4  bbb    43      74.060 113.660  53.660  1.00  0.00            
ATOM   1072  N1  bbb    43      73.020 115.980  52.370  1.00  0.00            
ATOM   1073  C3  bbb    43      72.110 116.750  51.540  1.00  0.00            
ATOM   1074  H5  bbb    43      71.580 116.200  50.750  1.00  0.00            
ATOM   1075  H6  bbb    43      72.530 117.670  51.120  1.00  0.00            
ATOM   1076  C4  bbb    43      74.230 115.850  51.660  1.00  0.00            
ATOM   1077  H7  bbb    43      74.920 115.090  52.030  1.00  0.00            
ATOM   1078  H8  bbb    43      74.040 115.600  50.600  1.00  0.00            
ATOM   1079  C5  bbb    43      75.040 117.090  51.920  1.00  0.00            
ATOM   1080  H9  bbb    43      74.470 117.980  51.670  1.00  0.00            
ATOM   1081  H10 bbb    43      75.150 117.160  53.000  1.00  0.00            
ATOM   1082  C6  bbb    43      70.980 117.370  52.470  1.00  0.00            
ATOM   1083  H11 bbb    43      70.570 118.240  51.960  1.00  0.00            
ATOM   1084  H12 bbb    43      70.160 116.670  52.640  1.00  0.00            
ATOM   1085  C7  bbb    43      76.430 117.070  51.320  1.00  0.00            
ATOM   1086  C8  bbb    43      71.540 117.780  53.800  1.00  0.00            
ATOM   1087  O1  bbb    43      77.320 116.360  51.750  1.00  0.00            
ATOM   1088  O2  bbb    43      71.200 117.230  54.850  1.00  0.00            
ATOM   1089  N4  bbb    43      72.940 115.010  54.940  1.00  0.00            
ATOM   1090  H21 bbb    43      72.470 115.870  54.720  1.00  0.00            
ATOM   1091  C1  bbb    44      58.570 116.310  66.760  1.00  0.00            
ATOM   1092  H1  bbb    44      59.540 115.810  66.820  1.00  0.00            
ATOM   1093  H2  bbb    44      57.950 115.680  66.100  1.00  0.00            
ATOM   1094  C2  bbb    44      58.920 117.760  66.210  1.00  0.00            
ATOM   1095  H3  bbb    44      57.990 118.280  65.960  1.00  0.00            
ATOM   1096  H4  bbb    44      59.270 118.380  67.040  1.00  0.00            
ATOM   1097  N1  bbb    44      58.070 116.430  68.080  1.00  0.00            
ATOM   1098  C3  bbb    44      58.050 115.190  68.810  1.00  0.00            
ATOM   1099  H5  bbb    44      57.820 114.360  68.140  1.00  0.00            
ATOM   1100  H6  bbb    44      57.350 115.210  69.650  1.00  0.00            
ATOM   1101  C4  bbb    44      56.770 117.170  68.230  1.00  0.00            
ATOM   1102  H7  bbb    44      56.600 117.390  69.290  1.00  0.00            
ATOM   1103  H8  bbb    44      56.970 118.160  67.790  1.00  0.00            
ATOM   1104  C5  bbb    44      55.560 116.480  67.600  1.00  0.00            
ATOM   1105  H9  bbb    44      55.400 116.750  66.540  1.00  0.00            
ATOM   1106  H10 bbb    44      55.640 115.390  67.650  1.00  0.00            
ATOM   1107  C6  bbb    44      59.480 114.930  69.320  1.00  0.00            
ATOM   1108  H11 bbb    44      60.070 114.390  68.550  1.00  0.00            
ATOM   1109  H12 bbb    44      59.870 115.920  69.540  1.00  0.00            
ATOM   1110  C7  bbb    44      54.330 117.050  68.370  1.00  0.00            
ATOM   1111  C8  bbb    44      59.460 113.990  70.500  1.00  0.00            
ATOM   1112  O1  bbb    44      54.300 118.050  69.050  1.00  0.00            
ATOM   1113  O2  bbb    44      59.100 112.840  70.310  1.00  0.00            
ATOM   1114  N4  bbb    44      59.690 117.850  64.920  1.00  0.00            
ATOM   1115  H21 bbb    44      60.530 117.280  64.790  1.00  0.00            
ATOM   1116  C1  bbb    45      66.430 120.910  69.150  1.00  0.00            
ATOM   1117  H1  bbb    45      66.610 119.880  69.480  1.00  0.00            
ATOM   1118  H2  bbb    45      65.340 121.000  69.070  1.00  0.00            
ATOM   1119  C2  bbb    45      67.130 121.150  67.790  1.00  0.00            
ATOM   1120  H3  bbb    45      67.160 122.230  67.570  1.00  0.00            
ATOM   1121  H4  bbb    45      68.170 120.840  67.810  1.00  0.00            
ATOM   1122  N1  bbb    45      66.850 121.910  70.110  1.00  0.00            
ATOM   1123  C3  bbb    45      68.210 121.830  70.610  1.00  0.00            
ATOM   1124  H5  bbb    45      68.880 121.280  69.940  1.00  0.00            
ATOM   1125  H6  bbb    45      68.360 121.410  71.620  1.00  0.00            
ATOM   1126  C4  bbb    45      65.980 122.110  71.300  1.00  0.00            
ATOM   1127  H7  bbb    45      65.840 121.090  71.700  1.00  0.00            
ATOM   1128  H8  bbb    45      66.510 122.690  72.080  1.00  0.00            
ATOM   1129  C5  bbb    45      64.550 122.640  70.960  1.00  0.00            
ATOM   1130  H9  bbb    45      64.310 122.510  69.900  1.00  0.00            
ATOM   1131  H10 bbb    45      63.850 122.030  71.550  1.00  0.00            
ATOM   1132  C6  bbb    45      68.800 123.210  70.720  1.00  0.00            
ATOM   1133  H11 bbb    45      68.740 123.590  69.700  1.00  0.00            
ATOM   1134  H12 bbb    45      68.230 123.940  71.340  1.00  0.00            
ATOM   1135  C7  bbb    45      64.410 124.070  71.450  1.00  0.00            
ATOM   1136  C8  bbb    45      70.250 123.100  71.110  1.00  0.00            
ATOM   1137  O1  bbb    45      64.890 124.940  70.790  1.00  0.00            
ATOM   1138  O2  bbb    45      70.790 122.050  71.460  1.00  0.00            
ATOM   1139  N4  bbb    45      66.410 120.550  66.720  1.00  0.00            
ATOM   1140  H21 bbb    45      66.560 119.570  66.460  1.00  0.00            
ATOM   1141  C1  bbb    46      66.480 117.580  71.440  1.00  0.00            
ATOM   1142  H1  bbb    46      65.780 117.970  70.690  1.00  0.00            
ATOM   1143  H2  bbb    46      66.720 118.490  72.010  1.00  0.00            
ATOM   1144  C2  bbb    46      67.810 117.050  70.770  1.00  0.00            
ATOM   1145  H3  bbb    46      68.180 117.880  70.170  1.00  0.00            
ATOM   1146  H4  bbb    46      68.660 116.820  71.440  1.00  0.00            
ATOM   1147  N1  bbb    46      65.770 116.710  72.390  1.00  0.00            
ATOM   1148  C3  bbb    46      64.490 117.270  72.940  1.00  0.00            
ATOM   1149  H5  bbb    46      63.730 117.540  72.180  1.00  0.00            
ATOM   1150  H6  bbb    46      64.700 118.070  73.660  1.00  0.00            
ATOM   1151  C4  bbb    46      66.620 116.060  73.390  1.00  0.00            
ATOM   1152  H7  bbb    46      66.110 115.230  73.880  1.00  0.00            
ATOM   1153  H8  bbb    46      67.490 115.560  72.940  1.00  0.00            
ATOM   1154  C5  bbb    46      67.270 117.010  74.410  1.00  0.00            
ATOM   1155  H9  bbb    46      68.070 117.580  73.920  1.00  0.00            
ATOM   1156  H10 bbb    46      66.450 117.590  74.820  1.00  0.00            
ATOM   1157  C6  bbb    46      63.710 116.210  73.750  1.00  0.00            
ATOM   1158  H11 bbb    46      63.650 115.310  73.130  1.00  0.00            
ATOM   1159  H12 bbb    46      64.140 115.970  74.730  1.00  0.00            
ATOM   1160  C7  bbb    46      67.680 116.070  75.520  1.00  0.00            
ATOM   1161  C8  bbb    46      62.260 116.640  73.900  1.00  0.00            
ATOM   1162  O1  bbb    46      67.030 116.040  76.530  1.00  0.00            
ATOM   1163  O2  bbb    46      61.510 116.520  73.040  1.00  0.00            
ATOM   1164  N4  bbb    46      67.660 115.810  70.010  1.00  0.00            
ATOM   1165  H21 bbb    46      67.070 115.130  70.490  1.00  0.00            
ATOM   1166  C1  bbb    47      62.330 108.530  65.000  1.00  0.00            
ATOM   1167  H1  bbb    47      61.330 108.120  64.780  1.00  0.00            
ATOM   1168  H2  bbb    47      62.990 107.810  65.500  1.00  0.00            
ATOM   1169  C2  bbb    47      62.210 109.770  65.960  1.00  0.00            
ATOM   1170  H3  bbb    47      61.520 110.470  65.480  1.00  0.00            
ATOM   1171  H4  bbb    47      61.720 109.260  66.800  1.00  0.00            
ATOM   1172  N1  bbb    47      63.010 108.970  63.790  1.00  0.00            
ATOM   1173  C3  bbb    47      63.340 107.910  62.870  1.00  0.00            
ATOM   1174  H5  bbb    47      63.670 108.330  61.910  1.00  0.00            
ATOM   1175  H6  bbb    47      62.450 107.280  62.780  1.00  0.00            
ATOM   1176  C4  bbb    47      62.290 110.050  63.070  1.00  0.00            
ATOM   1177  H7  bbb    47      62.240 110.970  63.680  1.00  0.00            
ATOM   1178  H8  bbb    47      62.920 110.240  62.200  1.00  0.00            
ATOM   1179  C5  bbb    47      60.920 109.720  62.480  1.00  0.00            
ATOM   1180  H9  bbb    47      60.890 108.830  61.840  1.00  0.00            
ATOM   1181  H10 bbb    47      60.230 109.590  63.320  1.00  0.00            
ATOM   1182  C6  bbb    47      64.470 107.030  63.380  1.00  0.00            
ATOM   1183  H11 bbb    47      65.370 107.610  63.580  1.00  0.00            
ATOM   1184  H12 bbb    47      64.210 106.470  64.280  1.00  0.00            
ATOM   1185  C7  bbb    47      60.470 110.950  61.650  1.00  0.00            
ATOM   1186  C8  bbb    47      64.690 105.950  62.330  1.00  0.00            
ATOM   1187  O1  bbb    47      61.190 111.690  61.150  1.00  0.00            
ATOM   1188  O2  bbb    47      63.820 105.530  61.540  1.00  0.00            
ATOM   1189  N4  bbb    47      63.570 110.220  66.390  1.00  0.00            
ATOM   1190  H21 bbb    47      64.320 109.580  66.620  1.00  0.00            
ATOM   1191  C1  bbb    48      81.010 119.130  63.820  1.00  0.00            
ATOM   1192  H1  bbb    48      81.770 119.120  64.600  1.00  0.00            
ATOM   1193  H2  bbb    48      80.100 119.560  64.260  1.00  0.00            
ATOM   1194  C2  bbb    48      80.790 117.760  63.220  1.00  0.00            
ATOM   1195  H3  bbb    48      81.730 117.290  62.890  1.00  0.00            
ATOM   1196  H4  bbb    48      80.430 117.170  64.070  1.00  0.00            
ATOM   1197  N1  bbb    48      81.480 120.120  62.800  1.00  0.00            
ATOM   1198  C3  bbb    48      81.170 121.560  63.270  1.00  0.00            
ATOM   1199  H5  bbb    48      80.190 121.560  63.770  1.00  0.00            
ATOM   1200  H6  bbb    48      81.190 122.230  62.400  1.00  0.00            
ATOM   1201  C4  bbb    48      82.830 119.850  62.380  1.00  0.00            
ATOM   1202  H7  bbb    48      83.530 120.020  63.200  1.00  0.00            
ATOM   1203  H8  bbb    48      82.950 118.790  62.150  1.00  0.00            
ATOM   1204  C5  bbb    48      83.100 120.730  61.210  1.00  0.00            
ATOM   1205  H9  bbb    48      82.280 120.660  60.480  1.00  0.00            
ATOM   1206  H10 bbb    48      83.310 121.770  61.490  1.00  0.00            
ATOM   1207  C6  bbb    48      82.120 122.000  64.330  1.00  0.00            
ATOM   1208  H11 bbb    48      81.900 121.400  65.220  1.00  0.00            
ATOM   1209  H12 bbb    48      83.180 121.980  64.080  1.00  0.00            
ATOM   1210  C7  bbb    48      84.330 120.210  60.500  1.00  0.00            
ATOM   1211  C8  bbb    48      81.850 123.460  64.730  1.00  0.00            
ATOM   1212  O1  bbb    48      85.420 120.740  60.540  1.00  0.00            
ATOM   1213  O2  bbb    48      80.790 124.030  64.620  1.00  0.00            
ATOM   1214  N4  bbb    48      79.750 117.720  62.160  1.00  0.00            
ATOM   1215  H21 bbb    48      79.760 118.430  61.440  1.00  0.00            
ATOM   1216  C1  bbb    49      79.580 118.970  52.730  1.00  0.00            
ATOM   1217  H1  bbb    49      79.310 119.350  51.740  1.00  0.00            
ATOM   1218  H2  bbb    49      79.550 117.880  52.600  1.00  0.00            
ATOM   1219  C2  bbb    49      78.450 119.200  53.730  1.00  0.00            
ATOM   1220  H3  bbb    49      78.590 120.230  54.110  1.00  0.00            
ATOM   1221  H4  bbb    49      77.450 119.090  53.310  1.00  0.00            
ATOM   1222  N1  bbb    49      80.960 119.320  53.070  1.00  0.00            
ATOM   1223  C3  bbb    49      80.980 120.790  52.900  1.00  0.00            
ATOM   1224  H5  bbb    49      79.950 121.200  52.950  1.00  0.00            
ATOM   1225  H6  bbb    49      81.300 121.030  51.870  1.00  0.00            
ATOM   1226  C4  bbb    49      81.970 118.600  52.290  1.00  0.00            
ATOM   1227  H7  bbb    49      81.770 118.840  51.250  1.00  0.00            
ATOM   1228  H8  bbb    49      83.000 118.870  52.510  1.00  0.00            
ATOM   1229  C5  bbb    49      81.890 117.090  52.400  1.00  0.00            
ATOM   1230  H9  bbb    49      81.850 116.830  53.470  1.00  0.00            
ATOM   1231  H10 bbb    49      81.030 116.660  51.880  1.00  0.00            
ATOM   1232  C6  bbb    49      81.860 121.350  53.920  1.00  0.00            
ATOM   1233  H11 bbb    49      81.520 121.180  54.950  1.00  0.00            
ATOM   1234  H12 bbb    49      82.850 120.880  53.870  1.00  0.00            
ATOM   1235  C7  bbb    49      83.060 116.380  51.790  1.00  0.00            
ATOM   1236  C8  bbb    49      82.030 122.780  53.870  1.00  0.00            
ATOM   1237  O1  bbb    49      83.720 116.910  50.950  1.00  0.00            
ATOM   1238  O2  bbb    49      81.140 123.490  53.360  1.00  0.00            
ATOM   1239  N4  bbb    49      78.600 118.260  54.920  1.00  0.00            
ATOM   1240  H21 bbb    49      79.380 117.610  54.900  1.00  0.00            
ATOM   1241  C1  bbb    50      62.750  96.930  52.680  1.00  0.00            
ATOM   1242  H1  bbb    50      63.470  97.210  51.910  1.00  0.00            
ATOM   1243  H2  bbb    50      61.740  97.310  52.460  1.00  0.00            
ATOM   1244  C2  bbb    50      63.330  97.430  54.030  1.00  0.00            
ATOM   1245  H3  bbb    50      62.730  97.110  54.880  1.00  0.00            
ATOM   1246  H4  bbb    50      64.310  96.980  54.210  1.00  0.00            
ATOM   1247  N1  bbb    50      62.700  95.490  52.710  1.00  0.00            
ATOM   1248  C3  bbb    50      61.820  94.880  53.730  1.00  0.00            
ATOM   1249  H5  bbb    50      61.020  94.250  53.300  1.00  0.00            
ATOM   1250  H6  bbb    50      61.300  95.640  54.330  1.00  0.00            
ATOM   1251  C4  bbb    50      62.690  94.850  51.460  1.00  0.00            
ATOM   1252  H7  bbb    50      63.450  95.240  50.760  1.00  0.00            
ATOM   1253  H8  bbb    50      62.880  93.790  51.590  1.00  0.00            
ATOM   1254  C5  bbb    50      61.280  94.950  50.880  1.00  0.00            
ATOM   1255  H9  bbb    50      60.610  94.150  51.210  1.00  0.00            
ATOM   1256  H10 bbb    50      60.660  95.840  51.070  1.00  0.00            
ATOM   1257  C6  bbb    50      62.670  94.110  54.660  1.00  0.00            
ATOM   1258  H11 bbb    50      63.060  93.230  54.130  1.00  0.00            
ATOM   1259  H12 bbb    50      63.550  94.710  54.890  1.00  0.00            
ATOM   1260  C7  bbb    50      61.240  94.810  49.360  1.00  0.00            
ATOM   1261  C8  bbb    50      61.960  93.810  55.950  1.00  0.00            
ATOM   1262  O1  bbb    50      62.010  95.380  48.640  1.00  0.00            
ATOM   1263  O2  bbb    50      60.950  93.120  56.030  1.00  0.00            
ATOM   1264  N4  bbb    50      63.420  98.880  54.190  1.00  0.00            
ATOM   1265  H21 bbb    50      62.840  99.280  54.910  1.00  0.00            
ATOM   1266  C1  bbb    51      58.700 106.040  50.710  1.00  0.00            
ATOM   1267  H1  bbb    51      58.100 105.410  51.380  1.00  0.00            
ATOM   1268  H2  bbb    51      58.900 105.290  49.920  1.00  0.00            
ATOM   1269  C2  bbb    51      59.980 106.400  51.400  1.00  0.00            
ATOM   1270  H3  bbb    51      60.660 106.880  50.700  1.00  0.00            
ATOM   1271  H4  bbb    51      59.790 107.070  52.250  1.00  0.00            
ATOM   1272  N1  bbb    51      57.850 107.140  50.240  1.00  0.00            
ATOM   1273  C3  bbb    51      56.950 106.660  49.230  1.00  0.00            
ATOM   1274  H5  bbb    51      56.150 107.380  49.010  1.00  0.00            
ATOM   1275  H6  bbb    51      56.440 105.770  49.600  1.00  0.00            
ATOM   1276  C4  bbb    51      57.070 107.640  51.360  1.00  0.00            
ATOM   1277  H7  bbb    51      56.020 107.620  51.060  1.00  0.00            
ATOM   1278  H8  bbb    51      57.280 106.950  52.200  1.00  0.00            
ATOM   1279  C5  bbb    51      57.350 109.130  51.740  1.00  0.00            
ATOM   1280  H9  bbb    51      58.370 109.400  52.040  1.00  0.00            
ATOM   1281  H10 bbb    51      56.950 109.710  50.890  1.00  0.00            
ATOM   1282  C6  bbb    51      57.510 106.240  47.840  1.00  0.00            
ATOM   1283  H11 bbb    51      58.130 107.010  47.380  1.00  0.00            
ATOM   1284  H12 bbb    51      57.940 105.240  47.840  1.00  0.00            
ATOM   1285  C7  bbb    51      56.430 109.520  52.860  1.00  0.00            
ATOM   1286  C8  bbb    51      56.290 105.940  47.060  1.00  0.00            
ATOM   1287  O1  bbb    51      56.220 108.710  53.720  1.00  0.00            
ATOM   1288  O2  bbb    51      55.590 105.020  47.360  1.00  0.00            
ATOM   1289  N4  bbb    51      60.740 105.170  51.820  1.00  0.00            
ATOM   1290  H21 bbb    51      60.690 104.370  51.210  1.00  0.00            
ATOM   1291  C1  bbb    52      84.060 101.100  54.060  1.00  0.00            
ATOM   1292  H1  bbb    52      84.830 101.180  53.280  1.00  0.00            
ATOM   1293  H2  bbb    52      83.720 100.050  54.050  1.00  0.00            
ATOM   1294  C2  bbb    52      82.780 101.890  53.620  1.00  0.00            
ATOM   1295  H3  bbb    52      82.900 102.920  53.990  1.00  0.00            
ATOM   1296  H4  bbb    52      82.810 101.990  52.530  1.00  0.00            
ATOM   1297  N1  bbb    52      84.390 101.440  55.390  1.00  0.00            
ATOM   1298  C3  bbb    52      85.800 101.520  55.670  1.00  0.00            
ATOM   1299  H5  bbb    52      86.170 100.510  55.430  1.00  0.00            
ATOM   1300  H6  bbb    52      86.040 101.760  56.710  1.00  0.00            
ATOM   1301  C4  bbb    52      83.640 100.590  56.350  1.00  0.00            
ATOM   1302  H7  bbb    52      82.650 100.290  55.990  1.00  0.00            
ATOM   1303  H8  bbb    52      84.200  99.660  56.500  1.00  0.00            
ATOM   1304  C5  bbb    52      83.430 101.330  57.640  1.00  0.00            
ATOM   1305  H9  bbb    52      83.010 100.680  58.420  1.00  0.00            
ATOM   1306  H10 bbb    52      84.400 101.690  57.980  1.00  0.00            
ATOM   1307  C6  bbb    52      86.630 102.480  54.790  1.00  0.00            
ATOM   1308  H11 bbb    52      86.740 102.090  53.780  1.00  0.00            
ATOM   1309  H12 bbb    52      86.210 103.490  54.830  1.00  0.00            
ATOM   1310  C7  bbb    52      82.550 102.510  57.420  1.00  0.00            
ATOM   1311  C8  bbb    52      88.020 102.430  55.380  1.00  0.00            
ATOM   1312  O1  bbb    52      81.360 102.390  57.160  1.00  0.00            
ATOM   1313  O2  bbb    52      88.500 101.460  55.830  1.00  0.00            
ATOM   1314  N4  bbb    52      81.390 101.430  54.060  1.00  0.00            
ATOM   1315  H21 bbb    52      81.350 101.430  55.070  1.00  0.00            
ATOM   1316  C1  bbb    53      82.430  96.880  60.870  1.00  0.00            
ATOM   1317  H1  bbb    53      82.740  96.310  61.760  1.00  0.00            
ATOM   1318  H2  bbb    53      82.840  97.890  61.000  1.00  0.00            
ATOM   1319  C2  bbb    53      80.900  97.080  60.880  1.00  0.00            
ATOM   1320  H3  bbb    53      80.440  96.100  61.090  1.00  0.00            
ATOM   1321  H4  bbb    53      80.600  97.790  61.650  1.00  0.00            
ATOM   1322  N1  bbb    53      82.870  96.300  59.620  1.00  0.00            
ATOM   1323  C3  bbb    53      82.360  94.920  59.530  1.00  0.00            
ATOM   1324  H5  bbb    53      81.260  94.940  59.510  1.00  0.00            
ATOM   1325  H6  bbb    53      82.800  94.230  60.270  1.00  0.00            
ATOM   1326  C4  bbb    53      84.350  96.500  59.490  1.00  0.00            
ATOM   1327  H7  bbb    53      84.910  96.550  60.430  1.00  0.00            
ATOM   1328  H8  bbb    53      84.830  95.740  58.860  1.00  0.00            
ATOM   1329  C5  bbb    53      84.650  97.830  58.820  1.00  0.00            
ATOM   1330  H9  bbb    53      84.080  97.820  57.880  1.00  0.00            
ATOM   1331  H10 bbb    53      84.360  98.750  59.320  1.00  0.00            
ATOM   1332  C6  bbb    53      82.740  94.450  58.180  1.00  0.00            
ATOM   1333  H11 bbb    53      82.600  95.290  57.510  1.00  0.00            
ATOM   1334  H12 bbb    53      83.790  94.120  58.110  1.00  0.00            
ATOM   1335  C7  bbb    53      86.100  97.870  58.240  1.00  0.00            
ATOM   1336  C8  bbb    53      81.780  93.410  57.600  1.00  0.00            
ATOM   1337  O1  bbb    53      86.290  97.430  57.060  1.00  0.00            
ATOM   1338  O2  bbb    53      80.750  93.080  58.110  1.00  0.00            
ATOM   1339  N4  bbb    53      80.380  97.580  59.580  1.00  0.00            
ATOM   1340  H21 bbb    53      80.560  97.060  58.740  1.00  0.00            
ATOM   1341  C1  bbb    54      82.080 109.650  28.140  1.00  0.00            
ATOM   1342  H1  bbb    54      82.260 110.440  28.880  1.00  0.00            
ATOM   1343  H2  bbb    54      82.800 109.840  27.320  1.00  0.00            
ATOM   1344  C2  bbb    54      80.680 109.610  27.660  1.00  0.00            
ATOM   1345  H3  bbb    54      80.660 110.550  27.080  1.00  0.00            
ATOM   1346  H4  bbb    54      80.470 108.740  27.040  1.00  0.00            
ATOM   1347  N1  bbb    54      82.730 108.400  28.690  1.00  0.00            
ATOM   1348  C3  bbb    54      82.200 108.010  30.030  1.00  0.00            
ATOM   1349  H5  bbb    54      81.340 107.340  30.030  1.00  0.00            
ATOM   1350  H6  bbb    54      81.800 108.870  30.580  1.00  0.00            
ATOM   1351  C4  bbb    54      82.750 107.200  27.850  1.00  0.00            
ATOM   1352  H7  bbb    54      83.220 106.380  28.410  1.00  0.00            
ATOM   1353  H8  bbb    54      81.760 106.880  27.470  1.00  0.00            
ATOM   1354  C5  bbb    54      83.550 107.520  26.510  1.00  0.00            
ATOM   1355  H9  bbb    54      82.990 108.110  25.790  1.00  0.00            
ATOM   1356  H10 bbb    54      84.420 108.150  26.720  1.00  0.00            
ATOM   1357  C6  bbb    54      83.400 107.650  30.870  1.00  0.00            
ATOM   1358  H11 bbb    54      83.880 106.820  30.330  1.00  0.00            
ATOM   1359  H12 bbb    54      84.140 108.450  31.000  1.00  0.00            
ATOM   1360  C7  bbb    54      84.230 106.350  25.800  1.00  0.00            
ATOM   1361  C8  bbb    54      83.040 107.020  32.270  1.00  0.00            
ATOM   1362  O1  bbb    54      84.150 105.180  26.190  1.00  0.00            
ATOM   1363  O2  bbb    54      81.940 106.420  32.540  1.00  0.00            
ATOM   1364  N4  bbb    54      79.760 109.570  28.840  1.00  0.00            
ATOM   1365  H21 bbb    54      79.500 110.430  29.320  1.00  0.00            
ATOM   1366  C1  bbb    55      73.070 104.910  30.870  1.00  0.00            
ATOM   1367  H1  bbb    55      73.320 105.510  29.990  1.00  0.00            
ATOM   1368  H2  bbb    55      71.990 105.030  30.980  1.00  0.00            
ATOM   1369  C2  bbb    55      73.880 105.480  32.020  1.00  0.00            
ATOM   1370  H3  bbb    55      73.670 106.570  32.010  1.00  0.00            
ATOM   1371  H4  bbb    55      73.420 105.080  32.930  1.00  0.00            
ATOM   1372  N1  bbb    55      73.430 103.460  30.640  1.00  0.00            
ATOM   1373  C3  bbb    55      73.240 102.550  31.830  1.00  0.00            
ATOM   1374  H5  bbb    55      72.210 102.190  31.970  1.00  0.00            
ATOM   1375  H6  bbb    55      73.540 103.220  32.630  1.00  0.00            
ATOM   1376  C4  bbb    55      72.770 102.910  29.460  1.00  0.00            
ATOM   1377  H7  bbb    55      72.950 101.830  29.320  1.00  0.00            
ATOM   1378  H8  bbb    55      71.710 103.150  29.570  1.00  0.00            
ATOM   1379  C5  bbb    55      73.320 103.500  28.220  1.00  0.00            
ATOM   1380  H9  bbb    55      72.510 103.550  27.490  1.00  0.00            
ATOM   1381  H10 bbb    55      73.810 104.470  28.380  1.00  0.00            
ATOM   1382  C6  bbb    55      74.060 101.290  31.740  1.00  0.00            
ATOM   1383  H11 bbb    55      73.580 100.540  32.370  1.00  0.00            
ATOM   1384  H12 bbb    55      73.970 100.870  30.730  1.00  0.00            
ATOM   1385  C7  bbb    55      74.520 102.710  27.680  1.00  0.00            
ATOM   1386  C8  bbb    55      75.460 101.610  32.080  1.00  0.00            
ATOM   1387  O1  bbb    55      75.470 102.450  28.410  1.00  0.00            
ATOM   1388  O2  bbb    55      75.930 101.770  33.160  1.00  0.00            
ATOM   1389  N4  bbb    55      75.360 105.330  31.870  1.00  0.00            
ATOM   1390  H21 bbb    55      75.790 105.340  30.960  1.00  0.00            
ATOM   1391  C1  bbb    56      68.510 116.640  34.410  1.00  0.00            
ATOM   1392  H1  bbb    56      67.850 117.460  34.700  1.00  0.00            
ATOM   1393  H2  bbb    56      67.890 115.740  34.270  1.00  0.00            
ATOM   1394  C2  bbb    56      69.460 116.500  35.540  1.00  0.00            
ATOM   1395  H3  bbb    56      68.860 116.400  36.450  1.00  0.00            
ATOM   1396  H4  bbb    56      70.120 115.630  35.370  1.00  0.00            
ATOM   1397  N1  bbb    56      69.200 117.030  33.150  1.00  0.00            
ATOM   1398  C3  bbb    56      70.300 116.080  32.730  1.00  0.00            
ATOM   1399  H5  bbb    56      71.180 116.100  33.370  1.00  0.00            
ATOM   1400  H6  bbb    56      70.680 116.340  31.730  1.00  0.00            
ATOM   1401  C4  bbb    56      68.270 117.230  32.040  1.00  0.00            
ATOM   1402  H7  bbb    56      68.880 117.560  31.200  1.00  0.00            
ATOM   1403  H8  bbb    56      67.720 116.290  31.870  1.00  0.00            
ATOM   1404  C5  bbb    56      67.230 118.310  32.270  1.00  0.00            
ATOM   1405  H9  bbb    56      66.620 117.950  33.110  1.00  0.00            
ATOM   1406  H10 bbb    56      67.800 119.210  32.510  1.00  0.00            
ATOM   1407  C6  bbb    56      69.800 114.640  32.640  1.00  0.00            
ATOM   1408  H11 bbb    56      69.320 114.370  33.590  1.00  0.00            
ATOM   1409  H12 bbb    56      69.130 114.630  31.770  1.00  0.00            
ATOM   1410  C7  bbb    56      66.410 118.570  30.990  1.00  0.00            
ATOM   1411  C8  bbb    56      71.000 113.830  32.330  1.00  0.00            
ATOM   1412  O1  bbb    56      66.190 117.710  30.170  1.00  0.00            
ATOM   1413  O2  bbb    56      71.820 113.400  33.150  1.00  0.00            
ATOM   1414  N4  bbb    56      70.350 117.650  35.790  1.00  0.00            
ATOM   1415  H21 bbb    56      70.470 118.320  35.040  1.00  0.00            
ATOM   1416  C1  bbb    57      73.610 127.060  38.250  1.00  0.00            
ATOM   1417  H1  bbb    57      73.590 128.010  38.780  1.00  0.00            
ATOM   1418  H2  bbb    57      72.940 127.080  37.370  1.00  0.00            
ATOM   1419  C2  bbb    57      73.220 125.900  39.170  1.00  0.00            
ATOM   1420  H3  bbb    57      73.570 126.110  40.180  1.00  0.00            
ATOM   1421  H4  bbb    57      72.130 125.750  39.250  1.00  0.00            
ATOM   1422  N1  bbb    57      74.990 126.910  37.750  1.00  0.00            
ATOM   1423  C3  bbb    57      75.240 127.720  36.560  1.00  0.00            
ATOM   1424  H5  bbb    57      76.310 127.650  36.330  1.00  0.00            
ATOM   1425  H6  bbb    57      74.920 128.750  36.760  1.00  0.00            
ATOM   1426  C4  bbb    57      76.000 127.220  38.760  1.00  0.00            
ATOM   1427  H7  bbb    57      76.170 128.300  38.860  1.00  0.00            
ATOM   1428  H8  bbb    57      75.600 127.010  39.770  1.00  0.00            
ATOM   1429  C5  bbb    57      77.270 126.430  38.490  1.00  0.00            
ATOM   1430  H9  bbb    57      77.090 125.410  38.150  1.00  0.00            
ATOM   1431  H10 bbb    57      77.970 127.000  37.860  1.00  0.00            
ATOM   1432  C6  bbb    57      74.460 127.140  35.340  1.00  0.00            
ATOM   1433  H11 bbb    57      74.730 126.090  35.310  1.00  0.00            
ATOM   1434  H12 bbb    57      73.360 127.200  35.460  1.00  0.00            
ATOM   1435  C7  bbb    57      78.040 126.400  39.830  1.00  0.00            
ATOM   1436  C8  bbb    57      74.880 128.020  34.160  1.00  0.00            
ATOM   1437  O1  bbb    57      77.560 125.820  40.840  1.00  0.00            
ATOM   1438  O2  bbb    57      74.480 129.150  34.100  1.00  0.00            
ATOM   1439  N4  bbb    57      73.810 124.580  38.770  1.00  0.00            
ATOM   1440  H21 bbb    57      74.440 124.570  37.990  1.00  0.00            
ATOM   1441  C1  bbb    58      74.590  95.740  44.170  1.00  0.00            
ATOM   1442  H1  bbb    58      75.250  96.400  44.740  1.00  0.00            
ATOM   1443  H2  bbb    58      75.190  95.250  43.380  1.00  0.00            
ATOM   1444  C2  bbb    58      73.560  96.670  43.420  1.00  0.00            
ATOM   1445  H3  bbb    58      73.990  97.420  42.740  1.00  0.00            
ATOM   1446  H4  bbb    58      72.900  96.040  42.810  1.00  0.00            
ATOM   1447  N1  bbb    58      73.870  94.800  44.980  1.00  0.00            
ATOM   1448  C3  bbb    58      73.250  93.670  44.250  1.00  0.00            
ATOM   1449  H5  bbb    58      73.920  92.810  44.270  1.00  0.00            
ATOM   1450  H6  bbb    58      72.890  93.980  43.260  1.00  0.00            
ATOM   1451  C4  bbb    58      74.700  94.420  46.110  1.00  0.00            
ATOM   1452  H7  bbb    58      74.350  93.550  46.680  1.00  0.00            
ATOM   1453  H8  bbb    58      75.740  94.270  45.820  1.00  0.00            
ATOM   1454  C5  bbb    58      74.640  95.500  47.170  1.00  0.00            
ATOM   1455  H9  bbb    58      75.120  96.420  46.820  1.00  0.00            
ATOM   1456  H10 bbb    58      73.610  95.780  47.430  1.00  0.00            
ATOM   1457  C6  bbb    58      72.020  93.270  45.050  1.00  0.00            
ATOM   1458  H11 bbb    58      72.230  93.310  46.120  1.00  0.00            
ATOM   1459  H12 bbb    58      71.210  94.010  44.910  1.00  0.00            
ATOM   1460  C7  bbb    58      75.280  95.020  48.440  1.00  0.00            
ATOM   1461  C8  bbb    58      71.450  91.900  44.730  1.00  0.00            
ATOM   1462  O1  bbb    58      74.750  94.560  49.430  1.00  0.00            
ATOM   1463  O2  bbb    58      71.590  91.060  45.660  1.00  0.00            
ATOM   1464  N4  bbb    58      72.790  97.400  44.410  1.00  0.00            
ATOM   1465  H21 bbb    58      73.240  97.970  45.110  1.00  0.00            
ATOM   1466  C1  bbb    59      72.910  94.550  53.640  1.00  0.00            
ATOM   1467  H1  bbb    59      73.380  95.540  53.500  1.00  0.00            
ATOM   1468  H2  bbb    59      73.700  93.800  53.420  1.00  0.00            
ATOM   1469  C2  bbb    59      71.670  94.360  52.700  1.00  0.00            
ATOM   1470  H3  bbb    59      71.400  93.300  52.680  1.00  0.00            
ATOM   1471  H4  bbb    59      70.780  94.830  53.130  1.00  0.00            
ATOM   1472  N1  bbb    59      72.620  94.480  55.060  1.00  0.00            
ATOM   1473  C3  bbb    59      71.810  95.610  55.600  1.00  0.00            
ATOM   1474  H5  bbb    59      71.080  96.030  54.900  1.00  0.00            
ATOM   1475  H6  bbb    59      72.430  96.490  55.800  1.00  0.00            
ATOM   1476  C4  bbb    59      73.810  94.450  55.930  1.00  0.00            
ATOM   1477  H7  bbb    59      74.470  95.300  55.770  1.00  0.00            
ATOM   1478  H8  bbb    59      73.500  94.420  56.990  1.00  0.00            
ATOM   1479  C5  bbb    59      74.580  93.190  55.670  1.00  0.00            
ATOM   1480  H9  bbb    59      73.910  92.380  55.390  1.00  0.00            
ATOM   1481  H10 bbb    59      75.290  93.380  54.850  1.00  0.00            
ATOM   1482  C6  bbb    59      71.040  95.110  56.810  1.00  0.00            
ATOM   1483  H11 bbb    59      70.410  94.380  56.290  1.00  0.00            
ATOM   1484  H12 bbb    59      71.540  94.530  57.600  1.00  0.00            
ATOM   1485  C7  bbb    59      75.450  92.870  56.880  1.00  0.00            
ATOM   1486  C8  bbb    59      70.130  96.210  57.420  1.00  0.00            
ATOM   1487  O1  bbb    59      76.580  93.240  57.040  1.00  0.00            
ATOM   1488  O2  bbb    59      69.050  96.440  56.880  1.00  0.00            
ATOM   1489  N4  bbb    59      71.860  94.890  51.280  1.00  0.00            
ATOM   1490  H21 bbb    59      72.570  95.580  51.080  1.00  0.00            
ATOM   1491  C1  bbb    60      61.080 108.730  54.920  1.00  0.00            
ATOM   1492  H1  bbb    60      62.140 108.480  54.840  1.00  0.00            
ATOM   1493  H2  bbb    60      60.450 107.910  54.580  1.00  0.00            
ATOM   1494  C2  bbb    60      60.890 109.910  53.960  1.00  0.00            
ATOM   1495  H3  bbb    60      59.810 110.020  53.850  1.00  0.00            
ATOM   1496  H4  bbb    60      61.260 110.840  54.410  1.00  0.00            
ATOM   1497  N1  bbb    60      60.730 109.180  56.330  1.00  0.00            
ATOM   1498  C3  bbb    60      59.350 109.450  56.670  1.00  0.00            
ATOM   1499  H5  bbb    60      58.980 110.200  55.970  1.00  0.00            
ATOM   1500  H6  bbb    60      59.330 109.860  57.680  1.00  0.00            
ATOM   1501  C4  bbb    60      61.490 108.270  57.230  1.00  0.00            
ATOM   1502  H7  bbb    60      61.130 107.230  57.220  1.00  0.00            
ATOM   1503  H8  bbb    60      62.510 108.300  56.840  1.00  0.00            
ATOM   1504  C5  bbb    60      61.510 108.790  58.660  1.00  0.00            
ATOM   1505  H9  bbb    60      60.480 108.920  59.000  1.00  0.00            
ATOM   1506  H10 bbb    60      61.950 107.980  59.270  1.00  0.00            
ATOM   1507  C6  bbb    60      58.540 108.190  56.530  1.00  0.00            
ATOM   1508  H11 bbb    60      58.560 107.930  55.460  1.00  0.00            
ATOM   1509  H12 bbb    60      58.960 107.380  57.130  1.00  0.00            
ATOM   1510  C7  bbb    60      62.370 110.000  58.840  1.00  0.00            
ATOM   1511  C8  bbb    60      57.160 108.360  57.070  1.00  0.00            
ATOM   1512  O1  bbb    60      63.370 109.870  59.580  1.00  0.00            
ATOM   1513  O2  bbb    60      56.710 109.430  57.360  1.00  0.00            
ATOM   1514  N4  bbb    60      61.540 109.750  52.650  1.00  0.00            
ATOM   1515  H21 bbb    60      62.330 109.110  52.610  1.00  0.00            
ATOM   1516  C1  bbb    61      63.460 116.080  45.310  1.00  0.00            
ATOM   1517  H1  bbb    61      64.380 116.230  45.890  1.00  0.00            
ATOM   1518  H2  bbb    61      62.660 116.110  46.070  1.00  0.00            
ATOM   1519  C2  bbb    61      63.460 114.680  44.570  1.00  0.00            
ATOM   1520  H3  bbb    61      62.500 114.620  44.070  1.00  0.00            
ATOM   1521  H4  bbb    61      64.190 114.530  43.770  1.00  0.00            
ATOM   1522  N1  bbb    61      63.230 117.200  44.390  1.00  0.00            
ATOM   1523  C3  bbb    61      62.780 118.430  45.150  1.00  0.00            
ATOM   1524  H5  bbb    61      62.940 119.300  44.500  1.00  0.00            
ATOM   1525  H6  bbb    61      63.450 118.430  46.020  1.00  0.00            
ATOM   1526  C4  bbb    61      64.300 117.530  43.470  1.00  0.00            
ATOM   1527  H7  bbb    61      65.060 118.110  44.000  1.00  0.00            
ATOM   1528  H8  bbb    61      64.870 116.620  43.210  1.00  0.00            
ATOM   1529  C5  bbb    61      63.830 118.300  42.300  1.00  0.00            
ATOM   1530  H9  bbb    61      63.530 117.640  41.480  1.00  0.00            
ATOM   1531  H10 bbb    61      63.090 119.070  42.490  1.00  0.00            
ATOM   1532  C6  bbb    61      61.330 118.210  45.640  1.00  0.00            
ATOM   1533  H11 bbb    61      60.720 117.920  44.780  1.00  0.00            
ATOM   1534  H12 bbb    61      61.310 117.500  46.460  1.00  0.00            
ATOM   1535  C7  bbb    61      65.000 118.960  41.680  1.00  0.00            
ATOM   1536  C8  bbb    61      60.680 119.580  46.080  1.00  0.00            
ATOM   1537  O1  bbb    61      66.160 118.530  41.720  1.00  0.00            
ATOM   1538  O2  bbb    61      61.250 120.400  46.770  1.00  0.00            
ATOM   1539  N4  bbb    61      63.500 113.520  45.550  1.00  0.00            
ATOM   1540  H21 bbb    61      64.240 112.860  45.340  1.00  0.00            
ATOM   1541  N1  ccc    62      58.510  96.590  57.820  1.00  0.00            
ATOM   1542  H4  ccc    62      57.520  96.470  57.650  1.00  0.00            
ATOM   1543  C3  ccc    62      59.110  96.270  59.130  1.00  0.00            
ATOM   1544  C4  ccc    62      58.560  97.110  60.250  1.00  0.00            
ATOM   1545  H5  ccc    62      60.190  96.490  59.110  1.00  0.00            
ATOM   1546  H6  ccc    62      58.850  95.230  59.370  1.00  0.00            
ATOM   1547  H7  ccc    62      58.920  98.130  60.130  1.00  0.00            
ATOM   1548  H8  ccc    62      57.470  97.090  60.270  1.00  0.00            
ATOM   1549  N2  ccc    62      58.840  96.510  61.610  1.00  0.00            
ATOM   1550  H9  ccc    62      59.780  96.100  61.710  1.00  0.00            
ATOM   1551  H10 ccc    62      58.690  97.190  62.370  1.00  0.00            
ATOM   1552  H11 ccc    62      58.150  95.810  61.920  1.00  0.00            
ATOM   1553  N1  ccc    63      53.520  93.420  54.370  1.00  0.00            
ATOM   1554  H4  ccc    63      54.310  93.100  54.910  1.00  0.00            
ATOM   1555  C3  ccc    63      52.230  92.650  54.470  1.00  0.00            
ATOM   1556  C4  ccc    63      52.390  91.250  55.090  1.00  0.00            
ATOM   1557  H5  ccc    63      51.770  92.580  53.480  1.00  0.00            
ATOM   1558  H6  ccc    63      51.470  93.220  55.010  1.00  0.00            
ATOM   1559  H7  ccc    63      52.970  90.570  54.470  1.00  0.00            
ATOM   1560  H8  ccc    63      52.980  91.320  55.990  1.00  0.00            
ATOM   1561  N2  ccc    63      51.140  90.520  55.540  1.00  0.00            
ATOM   1562  H9  ccc    63      50.510  90.270  54.760  1.00  0.00            
ATOM   1563  H10 ccc    63      51.450  89.640  55.990  1.00  0.00            
ATOM   1564  H11 ccc    63      50.580  91.030  56.230  1.00  0.00            
ATOM   1565  N1  ccc    64      49.910  97.200  53.430  1.00  0.00            
ATOM   1566  H4  ccc    64      50.720  97.740  53.160  1.00  0.00            
ATOM   1567  C3  ccc    64      49.150  96.430  52.390  1.00  0.00            
ATOM   1568  C4  ccc    64      50.050  95.330  51.740  1.00  0.00            
ATOM   1569  H5  ccc    64      48.920  97.150  51.590  1.00  0.00            
ATOM   1570  H6  ccc    64      48.230  96.030  52.840  1.00  0.00            
ATOM   1571  H7  ccc    64      50.360  94.650  52.530  1.00  0.00            
ATOM   1572  H8  ccc    64      49.470  94.660  51.100  1.00  0.00            
ATOM   1573  N2  ccc    64      51.330  95.800  50.980  1.00  0.00            
ATOM   1574  H9  ccc    64      51.850  94.970  50.700  1.00  0.00            
ATOM   1575  H10 ccc    64      51.250  96.590  50.330  1.00  0.00            
ATOM   1576  H11 ccc    64      51.990  96.270  51.620  1.00  0.00            
ATOM   1577  N1  ccc    65      54.010  94.640  59.250  1.00  0.00            
ATOM   1578  H4  ccc    65      53.040  94.420  59.190  1.00  0.00            
ATOM   1579  C3  ccc    65      55.020  93.770  59.890  1.00  0.00            
ATOM   1580  C4  ccc    65      54.560  93.190  61.230  1.00  0.00            
ATOM   1581  H5  ccc    65      56.040  94.170  59.950  1.00  0.00            
ATOM   1582  H6  ccc    65      55.150  93.020  59.100  1.00  0.00            
ATOM   1583  H7  ccc    65      55.210  92.410  61.630  1.00  0.00            
ATOM   1584  H8  ccc    65      54.600  93.960  62.010  1.00  0.00            
ATOM   1585  N2  ccc    65      53.160  92.630  61.340  1.00  0.00            
ATOM   1586  H9  ccc    65      52.390  93.320  61.320  1.00  0.00            
ATOM   1587  H10 ccc    65      52.980  91.770  60.820  1.00  0.00            
ATOM   1588  H11 ccc    65      53.070  92.340  62.320  1.00  0.00            
ATOM   1589  N1  ccc    66      67.870  90.930  50.520  1.00  0.00            
ATOM   1590  H4  ccc    66      67.400  91.620  49.950  1.00  0.00            
ATOM   1591  C3  ccc    66      68.620  89.870  49.840  1.00  0.00            
ATOM   1592  C4  ccc    66      69.940  90.190  49.170  1.00  0.00            
ATOM   1593  H5  ccc    66      67.940  89.370  49.130  1.00  0.00            
ATOM   1594  H6  ccc    66      68.700  89.010  50.530  1.00  0.00            
ATOM   1595  H7  ccc    66      70.650  90.160  50.000  1.00  0.00            
ATOM   1596  H8  ccc    66      70.200  89.420  48.450  1.00  0.00            
ATOM   1597  N2  ccc    66      70.010  91.400  48.360  1.00  0.00            
ATOM   1598  H9  ccc    66      70.030  92.210  49.010  1.00  0.00            
ATOM   1599  H10 ccc    66      70.770  91.420  47.660  1.00  0.00            
ATOM   1600  H11 ccc    66      69.190  91.630  47.780  1.00  0.00            
ATOM   1601  N1  ccc    67      68.200  92.820  57.920  1.00  0.00            
ATOM   1602  H4  ccc    67      68.570  92.150  57.260  1.00  0.00            
ATOM   1603  C3  ccc    67      68.520  92.700  59.300  1.00  0.00            
ATOM   1604  C4  ccc    67      67.930  91.530  60.110  1.00  0.00            
ATOM   1605  H5  ccc    67      68.210  93.610  59.820  1.00  0.00            
ATOM   1606  H6  ccc    67      69.610  92.670  59.360  1.00  0.00            
ATOM   1607  H7  ccc    67      68.470  91.410  61.050  1.00  0.00            
ATOM   1608  H8  ccc    67      66.880  91.740  60.320  1.00  0.00            
ATOM   1609  N2  ccc    67      67.850  90.220  59.310  1.00  0.00            
ATOM   1610  H9  ccc    67      68.830  90.000  59.060  1.00  0.00            
ATOM   1611  H10 ccc    67      67.350  89.480  59.820  1.00  0.00            
ATOM   1612  H11 ccc    67      67.280  90.300  58.450  1.00  0.00            
ATOM   1613  N1  ccc    68      67.340 103.760  40.080  1.00  0.00            
ATOM   1614  H4  ccc    68      66.430 103.340  39.930  1.00  0.00            
ATOM   1615  C3  ccc    68      68.430 103.060  39.370  1.00  0.00            
ATOM   1616  C4  ccc    68      69.470 102.250  40.150  1.00  0.00            
ATOM   1617  H5  ccc    68      68.890 103.820  38.720  1.00  0.00            
ATOM   1618  H6  ccc    68      67.900 102.410  38.650  1.00  0.00            
ATOM   1619  H7  ccc    68      68.980 101.420  40.640  1.00  0.00            
ATOM   1620  H8  ccc    68      70.230 101.720  39.560  1.00  0.00            
ATOM   1621  N2  ccc    68      70.340 103.010  41.180  1.00  0.00            
ATOM   1622  H9  ccc    68      70.680 103.920  40.830  1.00  0.00            
ATOM   1623  H10 ccc    68      69.790 103.180  42.040  1.00  0.00            
ATOM   1624  H11 ccc    68      71.140 102.440  41.490  1.00  0.00            
ATOM   1625  N1  ccc    69      61.590 109.450  41.990  1.00  0.00            
ATOM   1626  H4  ccc    69      61.090 108.800  41.400  1.00  0.00            
ATOM   1627  C3  ccc    69      61.080 110.810  42.240  1.00  0.00            
ATOM   1628  C4  ccc    69      59.820 111.310  41.420  1.00  0.00            
ATOM   1629  H5  ccc    69      61.900 111.510  42.020  1.00  0.00            
ATOM   1630  H6  ccc    69      60.730 110.930  43.280  1.00  0.00            
ATOM   1631  H7  ccc    69      60.150 111.330  40.380  1.00  0.00            
ATOM   1632  H8  ccc    69      58.980 110.630  41.630  1.00  0.00            
ATOM   1633  N2  ccc    69      59.420 112.670  41.760  1.00  0.00            
ATOM   1634  H9  ccc    69      58.740 113.070  41.090  1.00  0.00            
ATOM   1635  H10 ccc    69      59.030 112.670  42.720  1.00  0.00            
ATOM   1636  H11 ccc    69      60.250 113.300  41.730  1.00  0.00            
ATOM   1637  N1  ccc    70      64.140 123.450  54.880  1.00  0.00            
ATOM   1638  H4  ccc    70      63.370 123.550  54.210  1.00  0.00            
ATOM   1639  C3  ccc    70      64.610 124.720  55.460  1.00  0.00            
ATOM   1640  C4  ccc    70      64.010 124.920  56.900  1.00  0.00            
ATOM   1641  H5  ccc    70      64.390 125.580  54.810  1.00  0.00            
ATOM   1642  H6  ccc    70      65.690 124.720  55.680  1.00  0.00            
ATOM   1643  H7  ccc    70      63.030 125.390  56.740  1.00  0.00            
ATOM   1644  H8  ccc    70      63.920 123.970  57.440  1.00  0.00            
ATOM   1645  N2  ccc    70      64.970 125.900  57.690  1.00  0.00            
ATOM   1646  H9  ccc    70      64.730 125.990  58.690  1.00  0.00            
ATOM   1647  H10 ccc    70      65.930 125.560  57.630  1.00  0.00            
ATOM   1648  H11 ccc    70      64.790 126.840  57.320  1.00  0.00            
ATOM   1649  N1  ccc    71      58.120 120.220  55.440  1.00  0.00            
ATOM   1650  H4  ccc    71      58.550 120.580  56.280  1.00  0.00            
ATOM   1651  C3  ccc    71      56.690 120.640  55.090  1.00  0.00            
ATOM   1652  C4  ccc    71      55.740 119.420  54.920  1.00  0.00            
ATOM   1653  H5  ccc    71      56.710 121.290  54.210  1.00  0.00            
ATOM   1654  H6  ccc    71      56.290 121.310  55.860  1.00  0.00            
ATOM   1655  H7  ccc    71      56.130 118.610  54.300  1.00  0.00            
ATOM   1656  H8  ccc    71      55.640 118.860  55.850  1.00  0.00            
ATOM   1657  N2  ccc    71      54.370 119.880  54.420  1.00  0.00            
ATOM   1658  H9  ccc    71      54.310 120.690  53.780  1.00  0.00            
ATOM   1659  H10 ccc    71      53.840 119.160  53.910  1.00  0.00            
ATOM   1660  H11 ccc    71      53.870 120.260  55.230  1.00  0.00            
ATOM   1661  N1  ccc    72      76.220 110.720  48.900  1.00  0.00            
ATOM   1662  H4  ccc    72      76.310 109.790  49.270  1.00  0.00            
ATOM   1663  C3  ccc    72      76.590 111.110  47.550  1.00  0.00            
ATOM   1664  C4  ccc    72      75.750 110.400  46.450  1.00  0.00            
ATOM   1665  H5  ccc    72      77.660 110.880  47.440  1.00  0.00            
ATOM   1666  H6  ccc    72      76.540 112.200  47.420  1.00  0.00            
ATOM   1667  H7  ccc    72      75.590 109.360  46.690  1.00  0.00            
ATOM   1668  H8  ccc    72      74.770 110.890  46.450  1.00  0.00            
ATOM   1669  N2  ccc    72      76.430 110.370  45.110  1.00  0.00            
ATOM   1670  H9  ccc    72      75.860 109.990  44.340  1.00  0.00            
ATOM   1671  H10 ccc    72      76.580 111.320  44.750  1.00  0.00            
ATOM   1672  H11 ccc    72      77.350 109.910  45.100  1.00  0.00            
ATOM   1673  N1  ccc    73      75.900 109.160  56.650  1.00  0.00            
ATOM   1674  H4  ccc    73      75.120 108.510  56.680  1.00  0.00            
ATOM   1675  C3  ccc    73      77.020 108.890  57.610  1.00  0.00            
ATOM   1676  C4  ccc    73      76.930 107.660  58.530  1.00  0.00            
ATOM   1677  H5  ccc    73      77.240 109.720  58.280  1.00  0.00            
ATOM   1678  H6  ccc    73      77.980 108.840  57.080  1.00  0.00            
ATOM   1679  H7  ccc    73      77.600 107.910  59.360  1.00  0.00            
ATOM   1680  H8  ccc    73      75.920 107.590  58.940  1.00  0.00            
ATOM   1681  N2  ccc    73      77.450 106.360  58.050  1.00  0.00            
ATOM   1682  H9  ccc    73      77.030 106.160  57.130  1.00  0.00            
ATOM   1683  H10 ccc    73      78.450 106.330  57.840  1.00  0.00            
ATOM   1684  H11 ccc    73      77.170 105.540  58.610  1.00  0.00            
ATOM   1685  N1  ccc    74      56.000 124.010  73.410  1.00  0.00            
ATOM   1686  H4  ccc    74      55.770 124.830  72.880  1.00  0.00            
ATOM   1687  C3  ccc    74      54.900 123.340  74.090  1.00  0.00            
ATOM   1688  C4  ccc    74      54.640 123.700  75.610  1.00  0.00            
ATOM   1689  H5  ccc    74      55.070 122.250  74.050  1.00  0.00            
ATOM   1690  H6  ccc    74      53.940 123.550  73.640  1.00  0.00            
ATOM   1691  H7  ccc    74      53.780 123.160  76.000  1.00  0.00            
ATOM   1692  H8  ccc    74      55.430 123.390  76.300  1.00  0.00            
ATOM   1693  N2  ccc    74      54.350 125.190  75.820  1.00  0.00            
ATOM   1694  H9  ccc    74      55.150 125.800  75.590  1.00  0.00            
ATOM   1695  H10 ccc    74      53.500 125.450  75.300  1.00  0.00            
ATOM   1696  H11 ccc    74      54.140 125.230  76.820  1.00  0.00            
ATOM   1697  N1  ccc    75      61.640 128.540  68.430  1.00  0.00            
ATOM   1698  H4  ccc    75      62.160 127.890  67.870  1.00  0.00            
ATOM   1699  C3  ccc    75      62.100 129.980  68.470  1.00  0.00            
ATOM   1700  C4  ccc    75      61.640 130.820  67.240  1.00  0.00            
ATOM   1701  H5  ccc    75      63.190 130.040  68.640  1.00  0.00            
ATOM   1702  H6  ccc    75      61.630 130.420  69.350  1.00  0.00            
ATOM   1703  H7  ccc    75      61.840 131.870  67.480  1.00  0.00            
ATOM   1704  H8  ccc    75      62.200 130.590  66.330  1.00  0.00            
ATOM   1705  N2  ccc    75      60.230 130.760  66.850  1.00  0.00            
ATOM   1706  H9  ccc    75      59.590 131.130  67.560  1.00  0.00            
ATOM   1707  H10 ccc    75      60.030 131.450  66.100  1.00  0.00            
ATOM   1708  H11 ccc    75      59.910 129.860  66.460  1.00  0.00            
ATOM   1709  N1  ccc    76      65.300 105.420  69.750  1.00  0.00            
ATOM   1710  H4  ccc    76      65.120 106.040  70.530  1.00  0.00            
ATOM   1711  C3  ccc    76      66.210 104.270  69.860  1.00  0.00            
ATOM   1712  C4  ccc    76      66.290 103.670  71.260  1.00  0.00            
ATOM   1713  H5  ccc    76      67.190 104.580  69.490  1.00  0.00            
ATOM   1714  H6  ccc    76      65.860 103.410  69.280  1.00  0.00            
ATOM   1715  H7  ccc    76      66.570 104.450  71.960  1.00  0.00            
ATOM   1716  H8  ccc    76      65.360 103.230  71.610  1.00  0.00            
ATOM   1717  N2  ccc    76      67.290 102.540  71.240  1.00  0.00            
ATOM   1718  H9  ccc    76      68.210 102.960  71.040  1.00  0.00            
ATOM   1719  H10 ccc    76      67.390 102.090  72.150  1.00  0.00            
ATOM   1720  H11 ccc    76      67.300 101.780  70.550  1.00  0.00            
ATOM   1721  N1  ccc    77      58.240 105.910  69.260  1.00  0.00            
ATOM   1722  H4  ccc    77      58.680 105.630  68.390  1.00  0.00            
ATOM   1723  C3  ccc    77      57.250 104.980  69.930  1.00  0.00            
ATOM   1724  C4  ccc    77      57.350 103.470  69.530  1.00  0.00            
ATOM   1725  H5  ccc    77      56.250 105.230  69.560  1.00  0.00            
ATOM   1726  H6  ccc    77      57.260 105.070  71.020  1.00  0.00            
ATOM   1727  H7  ccc    77      56.620 102.920  70.120  1.00  0.00            
ATOM   1728  H8  ccc    77      57.200 103.450  68.450  1.00  0.00            
ATOM   1729  N2  ccc    77      58.720 102.910  69.740  1.00  0.00            
ATOM   1730  H9  ccc    77      58.890 101.950  69.450  1.00  0.00            
ATOM   1731  H10 ccc    77      59.370 103.570  69.290  1.00  0.00            
ATOM   1732  H11 ccc    77      58.950 102.740  70.730  1.00  0.00            
ATOM   1733  N1  ccc    78      66.510 133.090  41.600  1.00  0.00            
ATOM   1734  H4  ccc    78      65.650 132.590  41.760  1.00  0.00            
ATOM   1735  C3  ccc    78      66.640 134.390  40.890  1.00  0.00            
ATOM   1736  C4  ccc    78      67.230 135.590  41.750  1.00  0.00            
ATOM   1737  H5  ccc    78      65.660 134.770  40.560  1.00  0.00            
ATOM   1738  H6  ccc    78      67.180 134.120  39.970  1.00  0.00            
ATOM   1739  H7  ccc    78      68.180 135.230  42.130  1.00  0.00            
ATOM   1740  H8  ccc    78      67.390 136.470  41.120  1.00  0.00            
ATOM   1741  N2  ccc    78      66.410 135.980  43.010  1.00  0.00            
ATOM   1742  H9  ccc    78      66.160 135.170  43.600  1.00  0.00            
ATOM   1743  H10 ccc    78      66.970 136.550  43.650  1.00  0.00            
ATOM   1744  H11 ccc    78      65.460 136.330  42.830  1.00  0.00            
ATOM   1745  N1  ccc    79      65.540 127.420  37.940  1.00  0.00            
ATOM   1746  H4  ccc    79      65.040 128.250  38.230  1.00  0.00            
ATOM   1747  C3  ccc    79      65.250 126.790  36.660  1.00  0.00            
ATOM   1748  C4  ccc    79      65.410 127.840  35.540  1.00  0.00            
ATOM   1749  H5  ccc    79      64.280 126.300  36.640  1.00  0.00            
ATOM   1750  H6  ccc    79      65.870 125.920  36.420  1.00  0.00            
ATOM   1751  H7  ccc    79      66.400 128.330  35.550  1.00  0.00            
ATOM   1752  H8  ccc    79      65.420 127.300  34.590  1.00  0.00            
ATOM   1753  N2  ccc    79      64.390 129.020  35.460  1.00  0.00            
ATOM   1754  H9  ccc    79      64.390 129.580  36.320  1.00  0.00            
ATOM   1755  H10 ccc    79      64.600 129.610  34.630  1.00  0.00            
ATOM   1756  H11 ccc    79      63.460 128.600  35.400  1.00  0.00            
ATOM   1757  N1  ccc    80      73.140 138.220  48.120  1.00  0.00            
ATOM   1758  H4  ccc    80      74.120 138.150  48.370  1.00  0.00            
ATOM   1759  C3  ccc    80      72.590 139.510  47.830  1.00  0.00            
ATOM   1760  C4  ccc    80      73.090 140.530  48.930  1.00  0.00            
ATOM   1761  H5  ccc    80      71.500 139.390  47.760  1.00  0.00            
ATOM   1762  H6  ccc    80      72.950 139.820  46.850  1.00  0.00            
ATOM   1763  H7  ccc    80      72.300 141.280  48.910  1.00  0.00            
ATOM   1764  H8  ccc    80      72.970 140.040  49.900  1.00  0.00            
ATOM   1765  N2  ccc    80      74.450 141.190  48.790  1.00  0.00            
ATOM   1766  H9  ccc    80      74.540 141.660  47.880  1.00  0.00            
ATOM   1767  H10 ccc    80      74.630 141.840  49.560  1.00  0.00            
ATOM   1768  H11 ccc    80      75.220 140.490  48.780  1.00  0.00            
ATOM   1769  N1  ccc    81      78.800 133.530  50.210  1.00  0.00            
ATOM   1770  H4  ccc    81      78.140 133.230  50.920  1.00  0.00            
ATOM   1771  C3  ccc    81      80.130 133.810  50.610  1.00  0.00            
ATOM   1772  C4  ccc    81      80.380 133.380  52.010  1.00  0.00            
ATOM   1773  H5  ccc    81      80.320 134.890  50.530  1.00  0.00            
ATOM   1774  H6  ccc    81      80.740 133.250  49.910  1.00  0.00            
ATOM   1775  H7  ccc    81      79.820 134.030  52.680  1.00  0.00            
ATOM   1776  H8  ccc    81      79.990 132.380  52.220  1.00  0.00            
ATOM   1777  N2  ccc    81      81.800 133.590  52.590  1.00  0.00            
ATOM   1778  H9  ccc    81      82.510 133.040  52.080  1.00  0.00            
ATOM   1779  H10 ccc    81      82.010 134.580  52.760  1.00  0.00            
ATOM   1780  H11 ccc    81      81.920 133.300  53.570  1.00  0.00            
ATOM   1781  N1  ccc    82      57.150 127.650  43.800  1.00  0.00            
ATOM   1782  H4  ccc    82      57.690 126.850  44.070  1.00  0.00            
ATOM   1783  C3  ccc    82      56.390 127.770  42.540  1.00  0.00            
ATOM   1784  C4  ccc    82      56.560 126.450  41.730  1.00  0.00            
ATOM   1785  H5  ccc    82      56.720 128.590  41.900  1.00  0.00            
ATOM   1786  H6  ccc    82      55.400 128.020  42.900  1.00  0.00            
ATOM   1787  H7  ccc    82      55.920 126.510  40.850  1.00  0.00            
ATOM   1788  H8  ccc    82      57.600 126.420  41.380  1.00  0.00            
ATOM   1789  N2  ccc    82      56.320 125.170  42.480  1.00  0.00            
ATOM   1790  H9  ccc    82      55.320 124.910  42.480  1.00  0.00            
ATOM   1791  H10 ccc    82      56.850 124.510  41.900  1.00  0.00            
ATOM   1792  H11 ccc    82      56.610 125.100  43.460  1.00  0.00            
ATOM   1793  N1  ccc    83      62.000 131.450  47.430  1.00  0.00            
ATOM   1794  H4  ccc    83      61.590 131.000  46.620  1.00  0.00            
ATOM   1795  C3  ccc    83      62.350 132.840  47.510  1.00  0.00            
ATOM   1796  C4  ccc    83      63.840 133.020  47.410  1.00  0.00            
ATOM   1797  H5  ccc    83      62.080 133.260  48.480  1.00  0.00            
ATOM   1798  H6  ccc    83      61.850 133.360  46.680  1.00  0.00            
ATOM   1799  H7  ccc    83      64.170 132.930  48.440  1.00  0.00            
ATOM   1800  H8  ccc    83      64.330 132.260  46.790  1.00  0.00            
ATOM   1801  N2  ccc    83      64.400 134.370  46.940  1.00  0.00            
ATOM   1802  H9  ccc    83      65.400 134.270  46.720  1.00  0.00            
ATOM   1803  H10 ccc    83      63.950 134.740  46.090  1.00  0.00            
ATOM   1804  H11 ccc    83      64.230 135.040  47.700  1.00  0.00            
ATOM   1805  N1  ccc    84      71.420 134.920  43.550  1.00  0.00            
ATOM   1806  H4  ccc    84      72.290 134.410  43.650  1.00  0.00            
ATOM   1807  C3  ccc    84      71.160 135.700  42.370  1.00  0.00            
ATOM   1808  C4  ccc    84      72.370 135.740  41.440  1.00  0.00            
ATOM   1809  H5  ccc    84      70.780 136.710  42.610  1.00  0.00            
ATOM   1810  H6  ccc    84      70.410 135.170  41.770  1.00  0.00            
ATOM   1811  H7  ccc    84      72.510 136.710  40.970  1.00  0.00            
ATOM   1812  H8  ccc    84      73.260 135.660  42.060  1.00  0.00            
ATOM   1813  N2  ccc    84      72.600 134.610  40.490  1.00  0.00            
ATOM   1814  H9  ccc    84      73.540 134.620  40.070  1.00  0.00            
ATOM   1815  H10 ccc    84      72.580 133.700  40.980  1.00  0.00            
ATOM   1816  H11 ccc    84      71.910 134.550  39.740  1.00  0.00            
ATOM   1817  N1  ccc    85      74.230 130.130  44.760  1.00  0.00            
ATOM   1818  H4  ccc    85      74.110 131.130  44.820  1.00  0.00            
ATOM   1819  C3  ccc    85      75.530 129.600  45.110  1.00  0.00            
ATOM   1820  C4  ccc    85      76.670 130.710  45.050  1.00  0.00            
ATOM   1821  H5  ccc    85      75.770 128.880  44.320  1.00  0.00            
ATOM   1822  H6  ccc    85      75.370 129.000  46.010  1.00  0.00            
ATOM   1823  H7  ccc    85      76.790 130.990  44.010  1.00  0.00            
ATOM   1824  H8  ccc    85      76.510 131.590  45.670  1.00  0.00            
ATOM   1825  N2  ccc    85      78.030 130.140  45.580  1.00  0.00            
ATOM   1826  H9  ccc    85      78.360 129.430  44.920  1.00  0.00            
ATOM   1827  H10 ccc    85      78.800 130.820  45.760  1.00  0.00            
ATOM   1828  H11 ccc    85      77.860 129.610  46.450  1.00  0.00            
ATOM   1829  N1  ccc    86      75.840 114.500  67.170  1.00  0.00            
ATOM   1830  H4  ccc    86      76.440 115.000  66.520  1.00  0.00            
ATOM   1831  C3  ccc    86      76.470 113.320  67.870  1.00  0.00            
ATOM   1832  C4  ccc    86      76.340 112.150  66.900  1.00  0.00            
ATOM   1833  H5  ccc    86      76.040 113.210  68.860  1.00  0.00            
ATOM   1834  H6  ccc    86      77.530 113.510  68.090  1.00  0.00            
ATOM   1835  H7  ccc    86      76.960 112.400  66.050  1.00  0.00            
ATOM   1836  H8  ccc    86      76.620 111.270  67.490  1.00  0.00            
ATOM   1837  N2  ccc    86      74.930 111.780  66.520  1.00  0.00            
ATOM   1838  H9  ccc    86      74.480 112.340  65.780  1.00  0.00            
ATOM   1839  H10 ccc    86      74.950 110.840  66.090  1.00  0.00            
ATOM   1840  H11 ccc    86      74.240 111.770  67.300  1.00  0.00            
ATOM   1841  N1  ccc    87      73.430 121.260  64.480  1.00  0.00            
ATOM   1842  H4  ccc    87      72.440 121.170  64.680  1.00  0.00            
ATOM   1843  C3  ccc    87      73.960 122.620  64.320  1.00  0.00            
ATOM   1844  C4  ccc    87      74.890 123.080  65.490  1.00  0.00            
ATOM   1845  H5  ccc    87      73.100 123.310  64.200  1.00  0.00            
ATOM   1846  H6  ccc    87      74.560 122.700  63.410  1.00  0.00            
ATOM   1847  H7  ccc    87      74.490 122.880  66.490  1.00  0.00            
ATOM   1848  H8  ccc    87      75.890 122.650  65.530  1.00  0.00            
ATOM   1849  N2  ccc    87      75.100 124.650  65.460  1.00  0.00            
ATOM   1850  H9  ccc    87      74.260 125.120  65.790  1.00  0.00            
ATOM   1851  H10 ccc    87      75.890 125.000  66.030  1.00  0.00            
ATOM   1852  H11 ccc    87      75.310 125.050  64.520  1.00  0.00            
ATOM   1853  N1  ccc    88      76.570 117.860  50.190  1.00  0.00            
ATOM   1854  H4  ccc    88      75.730 118.300  49.830  1.00  0.00            
ATOM   1855  C3  ccc    88      77.850 117.980  49.390  1.00  0.00            
ATOM   1856  C4  ccc    88      77.850 119.180  48.450  1.00  0.00            
ATOM   1857  H5  ccc    88      77.860 117.100  48.740  1.00  0.00            
ATOM   1858  H6  ccc    88      78.740 117.850  50.000  1.00  0.00            
ATOM   1859  H7  ccc    88      77.550 120.110  48.940  1.00  0.00            
ATOM   1860  H8  ccc    88      78.910 119.300  48.180  1.00  0.00            
ATOM   1861  N2  ccc    88      76.920 119.170  47.230  1.00  0.00            
ATOM   1862  H9  ccc    88      75.920 119.100  47.450  1.00  0.00            
ATOM   1863  H10 ccc    88      76.870 120.030  46.660  1.00  0.00            
ATOM   1864  H11 ccc    88      77.170 118.450  46.540  1.00  0.00            
ATOM   1865  N1  ccc    89      72.270 118.910  53.790  1.00  0.00            
ATOM   1866  H4  ccc    89      72.400 119.400  52.920  1.00  0.00            
ATOM   1867  C3  ccc    89      73.240 119.210  54.920  1.00  0.00            
ATOM   1868  C4  ccc    89      74.050 120.490  54.680  1.00  0.00            
ATOM   1869  H5  ccc    89      73.910 118.360  55.120  1.00  0.00            
ATOM   1870  H6  ccc    89      72.680 119.240  55.860  1.00  0.00            
ATOM   1871  H7  ccc    89      74.710 120.410  53.810  1.00  0.00            
ATOM   1872  H8  ccc    89      73.380 121.290  54.370  1.00  0.00            
ATOM   1873  N2  ccc    89      74.850 121.140  55.770  1.00  0.00            
ATOM   1874  H9  ccc    89      75.740 120.690  56.020  1.00  0.00            
ATOM   1875  H10 ccc    89      75.000 122.120  55.500  1.00  0.00            
ATOM   1876  H11 ccc    89      74.300 121.170  56.650  1.00  0.00            
ATOM   1877  N1  ccc    90      53.190 116.280  68.100  1.00  0.00            
ATOM   1878  H4  ccc    90      53.280 115.500  67.450  1.00  0.00            
ATOM   1879  C3  ccc    90      51.940 116.420  68.890  1.00  0.00            
ATOM   1880  C4  ccc    90      51.810 115.380  70.050  1.00  0.00            
ATOM   1881  H5  ccc    90      51.120 116.280  68.180  1.00  0.00            
ATOM   1882  H6  ccc    90      51.850 117.440  69.290  1.00  0.00            
ATOM   1883  H7  ccc    90      52.650 115.470  70.740  1.00  0.00            
ATOM   1884  H8  ccc    90      50.850 115.490  70.550  1.00  0.00            
ATOM   1885  N2  ccc    90      52.000 113.910  69.630  1.00  0.00            
ATOM   1886  H9  ccc    90      52.980 113.710  69.350  1.00  0.00            
ATOM   1887  H10 ccc    90      51.790 113.300  70.430  1.00  0.00            
ATOM   1888  H11 ccc    90      51.410 113.610  68.840  1.00  0.00            
ATOM   1889  N1  ccc    91      59.920 114.450  71.730  1.00  0.00            
ATOM   1890  H4  ccc    91      60.300 115.380  71.730  1.00  0.00            
ATOM   1891  C3  ccc    91      59.890 113.670  73.010  1.00  0.00            
ATOM   1892  C4  ccc    91      58.450 113.350  73.610  1.00  0.00            
ATOM   1893  H5  ccc    91      60.460 114.230  73.780  1.00  0.00            
ATOM   1894  H6  ccc    91      60.430 112.750  72.780  1.00  0.00            
ATOM   1895  H7  ccc    91      58.630 112.950  74.610  1.00  0.00            
ATOM   1896  H8  ccc    91      57.890 114.280  73.660  1.00  0.00            
ATOM   1897  N2  ccc    91      57.710 112.300  72.830  1.00  0.00            
ATOM   1898  H9  ccc    91      57.730 112.460  71.820  1.00  0.00            
ATOM   1899  H10 ccc    91      58.120 111.360  72.940  1.00  0.00            
ATOM   1900  H11 ccc    91      56.750 112.320  73.200  1.00  0.00            
ATOM   1901  N1  ccc    92      63.740 124.270  72.640  1.00  0.00            
ATOM   1902  H4  ccc    92      63.480 123.480  73.200  1.00  0.00            
ATOM   1903  C3  ccc    92      63.030 125.590  72.790  1.00  0.00            
ATOM   1904  C4  ccc    92      63.710 126.490  73.800  1.00  0.00            
ATOM   1905  H5  ccc    92      62.010 125.390  73.120  1.00  0.00            
ATOM   1906  H6  ccc    92      62.910 126.090  71.820  1.00  0.00            
ATOM   1907  H7  ccc    92      63.630 125.960  74.760  1.00  0.00            
ATOM   1908  H8  ccc    92      64.740 126.620  73.490  1.00  0.00            
ATOM   1909  N2  ccc    92      63.070 127.890  73.850  1.00  0.00            
ATOM   1910  H9  ccc    92      62.980 128.300  72.910  1.00  0.00            
ATOM   1911  H10 ccc    92      62.150 127.870  74.320  1.00  0.00            
ATOM   1912  H11 ccc    92      63.690 128.530  74.340  1.00  0.00            
ATOM   1913  N1  ccc    93      70.910 124.290  71.250  1.00  0.00            
ATOM   1914  H4  ccc    93      70.330 125.130  71.150  1.00  0.00            
ATOM   1915  C3  ccc    93      72.150 124.430  72.030  1.00  0.00            
ATOM   1916  C4  ccc    93      71.910 124.480  73.610  1.00  0.00            
ATOM   1917  H5  ccc    93      72.580 125.380  71.700  1.00  0.00            
ATOM   1918  H6  ccc    93      72.940 123.720  71.720  1.00  0.00            
ATOM   1919  H7  ccc    93      71.560 123.520  73.990  1.00  0.00            
ATOM   1920  H8  ccc    93      72.830 124.740  74.140  1.00  0.00            
ATOM   1921  N2  ccc    93      70.890 125.490  73.980  1.00  0.00            
ATOM   1922  H9  ccc    93      70.730 125.490  75.000  1.00  0.00            
ATOM   1923  H10 ccc    93      71.110 126.400  73.560  1.00  0.00            
ATOM   1924  H11 ccc    93      69.990 125.400  73.500  1.00  0.00            
ATOM   1925  N1  ccc    94      68.890 115.400  75.360  1.00  0.00            
ATOM   1926  H4  ccc    94      69.510 115.620  74.600  1.00  0.00            
ATOM   1927  C3  ccc    94      69.230 114.320  76.250  1.00  0.00            
ATOM   1928  C4  ccc    94      70.590 113.530  75.930  1.00  0.00            
ATOM   1929  H5  ccc    94      68.330 113.700  76.390  1.00  0.00            
ATOM   1930  H6  ccc    94      69.230 114.830  77.220  1.00  0.00            
ATOM   1931  H7  ccc    94      71.450 114.190  75.900  1.00  0.00            
ATOM   1932  H8  ccc    94      70.670 112.870  76.790  1.00  0.00            
ATOM   1933  N2  ccc    94      70.480 112.720  74.570  1.00  0.00            
ATOM   1934  H9  ccc    94      71.330 112.120  74.500  1.00  0.00            
ATOM   1935  H10 ccc    94      69.710 112.070  74.790  1.00  0.00            
ATOM   1936  H11 ccc    94      70.300 113.310  73.760  1.00  0.00            
ATOM   1937  N1  ccc    95      62.010 117.210  75.150  1.00  0.00            
ATOM   1938  H4  ccc    95      62.830 117.350  75.740  1.00  0.00            
ATOM   1939  C3  ccc    95      60.720 117.190  75.850  1.00  0.00            
ATOM   1940  C4  ccc    95      60.050 118.570  75.660  1.00  0.00            
ATOM   1941  H5  ccc    95      60.820 117.020  76.930  1.00  0.00            
ATOM   1942  H6  ccc    95      60.040 116.480  75.370  1.00  0.00            
ATOM   1943  H7  ccc    95      59.650 118.560  74.640  1.00  0.00            
ATOM   1944  H8  ccc    95      59.140 118.690  76.250  1.00  0.00            
ATOM   1945  N2  ccc    95      60.800 119.880  76.090  1.00  0.00            
ATOM   1946  H9  ccc    95      61.310 120.380  75.340  1.00  0.00            
ATOM   1947  H10 ccc    95      60.110 120.550  76.450  1.00  0.00            
ATOM   1948  H11 ccc    95      61.510 119.670  76.800  1.00  0.00            
ATOM   1949  N1  ccc    96      59.080 111.090  61.600  1.00  0.00            
ATOM   1950  H4  ccc    96      58.620 110.330  62.100  1.00  0.00            
ATOM   1951  C3  ccc    96      58.350 111.950  60.690  1.00  0.00            
ATOM   1952  C4  ccc    96      56.820 111.680  60.830  1.00  0.00            
ATOM   1953  H5  ccc    96      58.630 111.710  59.670  1.00  0.00            
ATOM   1954  H6  ccc    96      58.570 112.990  60.980  1.00  0.00            
ATOM   1955  H7  ccc    96      56.450 111.820  61.850  1.00  0.00            
ATOM   1956  H8  ccc    96      56.270 112.390  60.220  1.00  0.00            
ATOM   1957  N2  ccc    96      56.370 110.360  60.200  1.00  0.00            
ATOM   1958  H9  ccc    96      56.670 109.600  60.830  1.00  0.00            
ATOM   1959  H10 ccc    96      55.340 110.380  60.130  1.00  0.00            
ATOM   1960  H11 ccc    96      56.760 110.070  59.300  1.00  0.00            
ATOM   1961  N1  ccc    97      66.020 105.510  62.240  1.00  0.00            
ATOM   1962  H4  ccc    97      66.580 106.120  62.820  1.00  0.00            
ATOM   1963  C3  ccc    97      66.510 104.300  61.490  1.00  0.00            
ATOM   1964  C4  ccc    97      66.080 102.970  62.160  1.00  0.00            
ATOM   1965  H5  ccc    97      67.600 104.400  61.360  1.00  0.00            
ATOM   1966  H6  ccc    97      66.110 104.140  60.480  1.00  0.00            
ATOM   1967  H7  ccc    97      65.030 102.970  62.440  1.00  0.00            
ATOM   1968  H8  ccc    97      66.270 102.120  61.490  1.00  0.00            
ATOM   1969  N2  ccc    97      66.890 102.540  63.390  1.00  0.00            
ATOM   1970  H9  ccc    97      66.960 103.290  64.090  1.00  0.00            
ATOM   1971  H10 ccc    97      66.400 101.790  63.910  1.00  0.00            
ATOM   1972  H11 ccc    97      67.860 102.260  63.170  1.00  0.00            
ATOM   1973  N1  ccc    98      84.090 119.060  59.890  1.00  0.00            
ATOM   1974  H4  ccc    98      83.240 118.560  60.070  1.00  0.00            
ATOM   1975  C3  ccc    98      84.900 118.630  58.780  1.00  0.00            
ATOM   1976  C4  ccc    98      86.000 117.640  59.240  1.00  0.00            
ATOM   1977  H5  ccc    98      85.340 119.550  58.370  1.00  0.00            
ATOM   1978  H6  ccc    98      84.270 118.220  57.980  1.00  0.00            
ATOM   1979  H7  ccc    98      85.590 116.740  59.700  1.00  0.00            
ATOM   1980  H8  ccc    98      86.640 117.380  58.400  1.00  0.00            
ATOM   1981  N2  ccc    98      86.980 118.240  60.250  1.00  0.00            
ATOM   1982  H9  ccc    98      86.460 118.100  61.130  1.00  0.00            
ATOM   1983  H10 ccc    98      87.840 117.690  60.200  1.00  0.00            
ATOM   1984  H11 ccc    98      87.130 119.260  60.160  1.00  0.00            
ATOM   1985  N1  ccc    99      83.030 124.110  65.120  1.00  0.00            
ATOM   1986  H4  ccc    99      83.900 123.590  65.080  1.00  0.00            
ATOM   1987  C3  ccc    99      83.060 125.580  65.440  1.00  0.00            
ATOM   1988  C4  ccc    99      84.540 126.110  65.480  1.00  0.00            
ATOM   1989  H5  ccc    99      82.530 125.680  66.390  1.00  0.00            
ATOM   1990  H6  ccc    99      82.470 126.090  64.680  1.00  0.00            
ATOM   1991  H7  ccc    99      85.060 125.900  64.540  1.00  0.00            
ATOM   1992  H8  ccc    99      84.470 127.190  65.620  1.00  0.00            
ATOM   1993  N2  ccc    99      85.350 125.610  66.600  1.00  0.00            
ATOM   1994  H9  ccc    99      86.170 126.190  66.820  1.00  0.00            
ATOM   1995  H10 ccc    99      84.800 125.530  67.470  1.00  0.00            
ATOM   1996  H11 ccc    99      85.810 124.730  66.350  1.00  0.00            
ATOM   1997  N1  ccc   100      83.250 115.080  52.180  1.00  0.00            
ATOM   1998  H4  ccc   100      82.490 114.620  52.680  1.00  0.00            
ATOM   1999  C3  ccc   100      84.410 114.320  51.630  1.00  0.00            
ATOM   2000  C4  ccc   100      84.300 112.830  51.870  1.00  0.00            
ATOM   2001  H5  ccc   100      85.340 114.700  52.070  1.00  0.00            
ATOM   2002  H6  ccc   100      84.400 114.420  50.530  1.00  0.00            
ATOM   2003  H7  ccc   100      85.280 112.360  51.710  1.00  0.00            
ATOM   2004  H8  ccc   100      84.010 112.650  52.900  1.00  0.00            
ATOM   2005  N2  ccc   100      83.330 112.150  50.910  1.00  0.00            
ATOM   2006  H9  ccc   100      82.400 112.500  51.190  1.00  0.00            
ATOM   2007  H10 ccc   100      83.450 112.380  49.920  1.00  0.00            
ATOM   2008  H11 ccc   100      83.390 111.120  50.890  1.00  0.00            
ATOM   2009  N1  ccc   101      83.030 123.290  54.680  1.00  0.00            
ATOM   2010  H4  ccc   101      83.590 122.600  55.180  1.00  0.00            
ATOM   2011  C3  ccc   101      83.470 124.640  54.710  1.00  0.00            
ATOM   2012  C4  ccc   101      84.870 124.710  54.200  1.00  0.00            
ATOM   2013  H5  ccc   101      83.380 125.140  55.690  1.00  0.00            
ATOM   2014  H6  ccc   101      82.860 125.210  54.000  1.00  0.00            
ATOM   2015  H7  ccc   101      85.540 124.190  54.880  1.00  0.00            
ATOM   2016  H8  ccc   101      84.890 124.130  53.280  1.00  0.00            
ATOM   2017  N2  ccc   101      85.340 126.140  54.000  1.00  0.00            
ATOM   2018  H9  ccc   101      84.750 126.840  53.530  1.00  0.00            
ATOM   2019  H10 ccc   101      85.510 126.560  54.920  1.00  0.00            
ATOM   2020  H11 ccc   101      86.250 126.120  53.520  1.00  0.00            
ATOM   2021  N1  ccc   102      60.250  94.070  48.850  1.00  0.00            
ATOM   2022  H4  ccc   102      59.530  93.770  49.510  1.00  0.00            
ATOM   2023  C3  ccc   102      60.350  93.250  47.550  1.00  0.00            
ATOM   2024  C4  ccc   102      60.640  91.770  47.760  1.00  0.00            
ATOM   2025  H5  ccc   102      61.210  93.670  47.010  1.00  0.00            
ATOM   2026  H6  ccc   102      59.430  93.460  46.980  1.00  0.00            
ATOM   2027  H7  ccc   102      60.580  91.290  46.780  1.00  0.00            
ATOM   2028  H8  ccc   102      61.690  91.810  48.080  1.00  0.00            
ATOM   2029  N2  ccc   102      59.790  90.990  48.740  1.00  0.00            
ATOM   2030  H9  ccc   102      58.940  90.760  48.210  1.00  0.00            
ATOM   2031  H10 ccc   102      60.220  90.100  49.060  1.00  0.00            
ATOM   2032  H11 ccc   102      59.500  91.450  49.620  1.00  0.00            
ATOM   2033  N1  ccc   103      62.600  94.320  57.080  1.00  0.00            
ATOM   2034  H4  ccc   103      63.370  94.920  56.800  1.00  0.00            
ATOM   2035  C3  ccc   103      62.410  93.890  58.460  1.00  0.00            
ATOM   2036  C4  ccc   103      63.040  94.900  59.480  1.00  0.00            
ATOM   2037  H5  ccc   103      62.750  92.850  58.570  1.00  0.00            
ATOM   2038  H6  ccc   103      61.340  93.890  58.660  1.00  0.00            
ATOM   2039  H7  ccc   103      62.870  95.910  59.080  1.00  0.00            
ATOM   2040  H8  ccc   103      62.500  94.830  60.420  1.00  0.00            
ATOM   2041  N2  ccc   103      64.500  94.730  59.920  1.00  0.00            
ATOM   2042  H9  ccc   103      64.880  95.560  60.400  1.00  0.00            
ATOM   2043  H10 ccc   103      64.660  93.860  60.450  1.00  0.00            
ATOM   2044  H11 ccc   103      65.060  94.610  59.060  1.00  0.00            
ATOM   2045  N1  ccc   104      55.850 110.730  52.770  1.00  0.00            
ATOM   2046  H4  ccc   104      56.030 111.270  51.930  1.00  0.00            
ATOM   2047  C3  ccc   104      54.990 111.280  53.790  1.00  0.00            
ATOM   2048  C4  ccc   104      55.880 111.740  54.970  1.00  0.00            
ATOM   2049  H5  ccc   104      54.350 110.520  54.260  1.00  0.00            
ATOM   2050  H6  ccc   104      54.430 112.150  53.430  1.00  0.00            
ATOM   2051  H7  ccc   104      56.290 110.800  55.340  1.00  0.00            
ATOM   2052  H8  ccc   104      56.630 112.450  54.620  1.00  0.00            
ATOM   2053  N2  ccc   104      55.160 112.170  56.230  1.00  0.00            
ATOM   2054  H9  ccc   104      55.710 112.520  57.020  1.00  0.00            
ATOM   2055  H10 ccc   104      54.500 112.940  56.010  1.00  0.00            
ATOM   2056  H11 ccc   104      54.510 111.430  56.520  1.00  0.00            
ATOM   2057  N1  ccc   105      55.990 106.750  45.990  1.00  0.00            
ATOM   2058  H4  ccc   105      56.690 107.470  45.850  1.00  0.00            
ATOM   2059  C3  ccc   105      54.840 106.750  45.080  1.00  0.00            
ATOM   2060  C4  ccc   105      53.950 107.970  45.430  1.00  0.00            
ATOM   2061  H5  ccc   105      54.260 105.810  45.060  1.00  0.00            
ATOM   2062  H6  ccc   105      55.160 106.900  44.050  1.00  0.00            
ATOM   2063  H7  ccc   105      53.030 107.900  44.840  1.00  0.00            
ATOM   2064  H8  ccc   105      53.600 108.050  46.460  1.00  0.00            
ATOM   2065  N2  ccc   105      54.580 109.240  44.950  1.00  0.00            
ATOM   2066  H9  ccc   105      55.420 109.440  45.500  1.00  0.00            
ATOM   2067  H10 ccc   105      54.840 109.120  43.950  1.00  0.00            
ATOM   2068  H11 ccc   105      53.850 109.900  45.250  1.00  0.00            
ATOM   2069  N1  ccc   106      83.170 103.640  57.640  1.00  0.00            
ATOM   2070  H4  ccc   106      84.120 103.560  58.000  1.00  0.00            
ATOM   2071  C3  ccc   106      82.740 104.970  57.080  1.00  0.00            
ATOM   2072  C4  ccc   106      83.530 106.160  57.650  1.00  0.00            
ATOM   2073  H5  ccc   106      81.670 105.130  57.240  1.00  0.00            
ATOM   2074  H6  ccc   106      82.940 104.820  56.020  1.00  0.00            
ATOM   2075  H7  ccc   106      82.840 106.660  58.330  1.00  0.00            
ATOM   2076  H8  ccc   106      84.400 105.900  58.240  1.00  0.00            
ATOM   2077  N2  ccc   106      83.880 107.230  56.630  1.00  0.00            
ATOM   2078  H9  ccc   106      84.410 106.880  55.820  1.00  0.00            
ATOM   2079  H10 ccc   106      83.010 107.630  56.240  1.00  0.00            
ATOM   2080  H11 ccc   106      84.510 107.940  57.040  1.00  0.00            
ATOM   2081  N1  ccc   107      88.670 103.650  55.590  1.00  0.00            
ATOM   2082  H4  ccc   107      88.220 104.500  55.280  1.00  0.00            
ATOM   2083  C3  ccc   107      90.080 103.750  55.970  1.00  0.00            
ATOM   2084  C4  ccc   107      90.790 104.060  54.610  1.00  0.00            
ATOM   2085  H5  ccc   107      90.520 102.830  56.380  1.00  0.00            
ATOM   2086  H6  ccc   107      90.320 104.580  56.650  1.00  0.00            
ATOM   2087  H7  ccc   107      90.270 103.440  53.870  1.00  0.00            
ATOM   2088  H8  ccc   107      90.540 105.080  54.320  1.00  0.00            
ATOM   2089  N2  ccc   107      92.290 103.770  54.630  1.00  0.00            
ATOM   2090  H9  ccc   107      92.700 103.800  53.690  1.00  0.00            
ATOM   2091  H10 ccc   107      92.790 104.340  55.320  1.00  0.00            
ATOM   2092  H11 ccc   107      92.500 102.770  54.790  1.00  0.00            
ATOM   2093  N1  ccc   108      87.130  98.200  59.060  1.00  0.00            
ATOM   2094  H4  ccc   108      86.800  98.470  59.980  1.00  0.00            
ATOM   2095  C3  ccc   108      88.550  98.120  58.830  1.00  0.00            
ATOM   2096  C4  ccc   108      89.020  99.160  57.780  1.00  0.00            
ATOM   2097  H5  ccc   108      88.910  97.130  58.530  1.00  0.00            
ATOM   2098  H6  ccc   108      89.050  98.360  59.780  1.00  0.00            
ATOM   2099  H7  ccc   108      90.080  98.950  57.600  1.00  0.00            
ATOM   2100  H8  ccc   108      88.350  99.070  56.930  1.00  0.00            
ATOM   2101  N2  ccc   108      88.820 100.510  58.350  1.00  0.00            
ATOM   2102  H9  ccc   108      87.860 100.640  58.700  1.00  0.00            
ATOM   2103  H10 ccc   108      89.500 100.570  59.120  1.00  0.00            
ATOM   2104  H11 ccc   108      89.120 101.250  57.680  1.00  0.00            
ATOM   2105  N1  ccc   109      82.350  92.580  56.650  1.00  0.00            
ATOM   2106  H4  ccc   109      83.220  92.870  56.240  1.00  0.00            
ATOM   2107  C3  ccc   109      81.770  91.280  56.280  1.00  0.00            
ATOM   2108  C4  ccc   109      80.680  91.250  55.110  1.00  0.00            
ATOM   2109  H5  ccc   109      81.330  90.820  57.180  1.00  0.00            
ATOM   2110  H6  ccc   109      82.630  90.670  55.980  1.00  0.00            
ATOM   2111  H7  ccc   109      79.790  91.810  55.380  1.00  0.00            
ATOM   2112  H8  ccc   109      81.030  91.510  54.110  1.00  0.00            
ATOM   2113  N2  ccc   109      80.240  89.840  54.990  1.00  0.00            
ATOM   2114  H9  ccc   109      79.390  89.850  54.410  1.00  0.00            
ATOM   2115  H10 ccc   109      80.880  89.330  54.360  1.00  0.00            
ATOM   2116  H11 ccc   109      80.160  89.300  55.870  1.00  0.00            
ATOM   2117  N1  ccc   110      85.000 106.700  24.710  1.00  0.00            
ATOM   2118  H4  ccc   110      84.920 107.690  24.490  1.00  0.00            
ATOM   2119  C3  ccc   110      85.790 105.840  23.830  1.00  0.00            
ATOM   2120  C4  ccc   110      86.220 106.530  22.480  1.00  0.00            
ATOM   2121  H5  ccc   110      85.270 104.910  23.580  1.00  0.00            
ATOM   2122  H6  ccc   110      86.660 105.570  24.430  1.00  0.00            
ATOM   2123  H7  ccc   110      86.880 105.820  21.980  1.00  0.00            
ATOM   2124  H8  ccc   110      85.340 106.650  21.850  1.00  0.00            
ATOM   2125  N2  ccc   110      86.980 107.820  22.720  1.00  0.00            
ATOM   2126  H9  ccc   110      87.840 107.570  23.240  1.00  0.00            
ATOM   2127  H10 ccc   110      87.180 108.340  21.850  1.00  0.00            
ATOM   2128  H11 ccc   110      86.430 108.510  23.260  1.00  0.00            
ATOM   2129  N1  ccc   111      84.150 106.800  33.040  1.00  0.00            
ATOM   2130  H4  ccc   111      84.940 107.350  32.740  1.00  0.00            
ATOM   2131  C3  ccc   111      84.480 105.560  33.720  1.00  0.00            
ATOM   2132  C4  ccc   111      84.410 105.500  35.260  1.00  0.00            
ATOM   2133  H5  ccc   111      85.490 105.280  33.420  1.00  0.00            
ATOM   2134  H6  ccc   111      83.790 104.800  33.350  1.00  0.00            
ATOM   2135  H7  ccc   111      84.340 104.480  35.640  1.00  0.00            
ATOM   2136  H8  ccc   111      85.270 106.040  35.680  1.00  0.00            
ATOM   2137  N2  ccc   111      83.210 106.230  35.820  1.00  0.00            
ATOM   2138  H9  ccc   111      82.530 105.530  36.130  1.00  0.00            
ATOM   2139  H10 ccc   111      83.450 106.770  36.680  1.00  0.00            
ATOM   2140  H11 ccc   111      82.720 106.950  35.270  1.00  0.00            
ATOM   2141  N1  ccc   112      74.430 102.410  26.330  1.00  0.00            
ATOM   2142  H4  ccc   112      73.620 102.720  25.820  1.00  0.00            
ATOM   2143  C3  ccc   112      75.310 101.490  25.650  1.00  0.00            
ATOM   2144  C4  ccc   112      74.760 101.270  24.250  1.00  0.00            
ATOM   2145  H5  ccc   112      75.430 100.470  26.040  1.00  0.00            
ATOM   2146  H6  ccc   112      76.310 101.940  25.600  1.00  0.00            
ATOM   2147  H7  ccc   112      74.420 102.150  23.690  1.00  0.00            
ATOM   2148  H8  ccc   112      75.450 100.640  23.690  1.00  0.00            
ATOM   2149  N2  ccc   112      73.560 100.380  24.290  1.00  0.00            
ATOM   2150  H9  ccc   112      73.790  99.500  24.750  1.00  0.00            
ATOM   2151  H10 ccc   112      72.790 100.820  24.820  1.00  0.00            
ATOM   2152  H11 ccc   112      73.330 100.120  23.320  1.00  0.00            
ATOM   2153  N1  ccc   113      76.300 101.600  30.950  1.00  0.00            
ATOM   2154  H4  ccc   113      75.860 101.470  30.040  1.00  0.00            
ATOM   2155  C3  ccc   113      77.670 102.090  30.900  1.00  0.00            
ATOM   2156  C4  ccc   113      78.230 101.850  29.450  1.00  0.00            
ATOM   2157  H5  ccc   113      78.280 101.540  31.630  1.00  0.00            
ATOM   2158  H6  ccc   113      77.720 103.120  31.290  1.00  0.00            
ATOM   2159  H7  ccc   113      77.800 102.650  28.850  1.00  0.00            
ATOM   2160  H8  ccc   113      79.330 101.930  29.420  1.00  0.00            
ATOM   2161  N2  ccc   113      77.960 100.550  28.840  1.00  0.00            
ATOM   2162  H9  ccc   113      78.590 100.350  28.040  1.00  0.00            
ATOM   2163  H10 ccc   113      78.180  99.680  29.340  1.00  0.00            
ATOM   2164  H11 ccc   113      76.980 100.510  28.530  1.00  0.00            
ATOM   2165  N1  ccc   114      65.860 119.780  30.820  1.00  0.00            
ATOM   2166  H4  ccc   114      66.210 120.520  31.420  1.00  0.00            
ATOM   2167  C3  ccc   114      65.110 120.120  29.640  1.00  0.00            
ATOM   2168  C4  ccc   114      65.970 120.410  28.390  1.00  0.00            
ATOM   2169  H5  ccc   114      64.370 120.920  29.820  1.00  0.00            
ATOM   2170  H6  ccc   114      64.490 119.320  29.200  1.00  0.00            
ATOM   2171  H7  ccc   114      66.580 121.320  28.440  1.00  0.00            
ATOM   2172  H8  ccc   114      66.730 119.660  28.220  1.00  0.00            
ATOM   2173  N2  ccc   114      65.060 120.570  27.170  1.00  0.00            
ATOM   2174  H9  ccc   114      64.490 121.420  27.250  1.00  0.00            
ATOM   2175  H10 ccc   114      65.690 120.720  26.370  1.00  0.00            
ATOM   2176  H11 ccc   114      64.350 119.840  27.030  1.00  0.00            
ATOM   2177  N1  ccc   115      71.330 113.600  30.960  1.00  0.00            
ATOM   2178  H4  ccc   115      70.630 113.880  30.280  1.00  0.00            
ATOM   2179  C3  ccc   115      72.620 113.270  30.390  1.00  0.00            
ATOM   2180  C4  ccc   115      73.320 111.970  30.860  1.00  0.00            
ATOM   2181  H5  ccc   115      73.300 114.130  30.500  1.00  0.00            
ATOM   2182  H6  ccc   115      72.480 113.130  29.310  1.00  0.00            
ATOM   2183  H7  ccc   115      74.350 111.920  30.500  1.00  0.00            
ATOM   2184  H8  ccc   115      73.420 112.000  31.950  1.00  0.00            
ATOM   2185  N2  ccc   115      72.640 110.690  30.500  1.00  0.00            
ATOM   2186  H9  ccc   115      71.690 110.490  30.850  1.00  0.00            
ATOM   2187  H10 ccc   115      72.510 110.600  29.480  1.00  0.00            
ATOM   2188  H11 ccc   115      73.240 109.920  30.800  1.00  0.00            
ATOM   2189  N1  ccc   116      79.320 126.840  39.790  1.00  0.00            
ATOM   2190  H4  ccc   116      79.790 127.040  38.910  1.00  0.00            
ATOM   2191  C3  ccc   116      80.230 126.610  40.920  1.00  0.00            
ATOM   2192  C4  ccc   116      80.560 127.910  41.600  1.00  0.00            
ATOM   2193  H5  ccc   116      81.120 126.030  40.680  1.00  0.00            
ATOM   2194  H6  ccc   116      79.720 126.020  41.700  1.00  0.00            
ATOM   2195  H7  ccc   116      79.640 128.170  42.120  1.00  0.00            
ATOM   2196  H8  ccc   116      81.400 127.940  42.300  1.00  0.00            
ATOM   2197  N2  ccc   116      80.780 129.070  40.710  1.00  0.00            
ATOM   2198  H9  ccc   116      81.660 129.110  40.170  1.00  0.00            
ATOM   2199  H10 ccc   116      80.050 129.150  39.990  1.00  0.00            
ATOM   2200  H11 ccc   116      80.700 129.970  41.220  1.00  0.00            
ATOM   2201  N1  ccc   117      75.620 127.390  33.230  1.00  0.00            
ATOM   2202  H4  ccc   117      75.780 126.430  33.510  1.00  0.00            
ATOM   2203  C3  ccc   117      76.450 128.010  32.160  1.00  0.00            
ATOM   2204  C4  ccc   117      77.560 127.070  31.730  1.00  0.00            
ATOM   2205  H5  ccc   117      76.830 128.970  32.490  1.00  0.00            
ATOM   2206  H6  ccc   117      75.710 128.170  31.350  1.00  0.00            
ATOM   2207  H7  ccc   117      77.060 126.120  31.570  1.00  0.00            
ATOM   2208  H8  ccc   117      77.910 127.460  30.780  1.00  0.00            
ATOM   2209  N2  ccc   117      78.750 126.970  32.640  1.00  0.00            
ATOM   2210  H9  ccc   117      78.540 126.320  33.420  1.00  0.00            
ATOM   2211  H10 ccc   117      79.550 126.520  32.170  1.00  0.00            
ATOM   2212  H11 ccc   117      79.010 127.900  33.000  1.00  0.00            
ATOM   2213  N1  ccc   118      76.620  95.240  48.360  1.00  0.00            
ATOM   2214  H4  ccc   118      76.810  95.640  47.450  1.00  0.00            
ATOM   2215  C3  ccc   118      77.520  95.430  49.530  1.00  0.00            
ATOM   2216  C4  ccc   118      78.580  94.340  49.550  1.00  0.00            
ATOM   2217  H5  ccc   118      77.000  95.480  50.490  1.00  0.00            
ATOM   2218  H6  ccc   118      77.960  96.440  49.500  1.00  0.00            
ATOM   2219  H7  ccc   118      79.130  94.520  50.470  1.00  0.00            
ATOM   2220  H8  ccc   118      77.980  93.430  49.570  1.00  0.00            
ATOM   2221  N2  ccc   118      79.520  94.350  48.440  1.00  0.00            
ATOM   2222  H9  ccc   118      80.150  95.150  48.640  1.00  0.00            
ATOM   2223  H10 ccc   118      80.080  93.490  48.560  1.00  0.00            
ATOM   2224  H11 ccc   118      79.130  94.490  47.500  1.00  0.00            
ATOM   2225  N1  ccc   119      70.740  91.750  43.580  1.00  0.00            
ATOM   2226  H4  ccc   119      70.680  92.600  43.030  1.00  0.00            
ATOM   2227  C3  ccc   119      70.000  90.520  43.210  1.00  0.00            
ATOM   2228  C4  ccc   119      68.960  90.860  42.110  1.00  0.00            
ATOM   2229  H5  ccc   119      69.500  90.110  44.100  1.00  0.00            
ATOM   2230  H6  ccc   119      70.580  89.650  42.910  1.00  0.00            
ATOM   2231  H7  ccc   119      68.240  90.040  42.070  1.00  0.00            
ATOM   2232  H8  ccc   119      68.420  91.770  42.360  1.00  0.00            
ATOM   2233  N2  ccc   119      69.500  91.060  40.680  1.00  0.00            
ATOM   2234  H9  ccc   119      68.780  91.640  40.220  1.00  0.00            
ATOM   2235  H10 ccc   119      70.410  91.550  40.630  1.00  0.00            
ATOM   2236  H11 ccc   119      69.700  90.150  40.250  1.00  0.00            
ATOM   2237  N1  ccc   120      74.820  92.290  57.980  1.00  0.00            
ATOM   2238  H4  ccc   120      73.880  91.960  57.820  1.00  0.00            
ATOM   2239  C3  ccc   120      75.470  91.930  59.270  1.00  0.00            
ATOM   2240  C4  ccc   120      75.660  93.150  60.210  1.00  0.00            
ATOM   2241  H5  ccc   120      76.460  91.520  59.030  1.00  0.00            
ATOM   2242  H6  ccc   120      74.860  91.110  59.700  1.00  0.00            
ATOM   2243  H7  ccc   120      76.160  93.800  59.480  1.00  0.00            
ATOM   2244  H8  ccc   120      74.680  93.530  60.470  1.00  0.00            
ATOM   2245  N2  ccc   120      76.510  92.970  61.480  1.00  0.00            
ATOM   2246  H9  ccc   120      76.040  92.310  62.130  1.00  0.00            
ATOM   2247  H10 ccc   120      77.440  92.550  61.320  1.00  0.00            
ATOM   2248  H11 ccc   120      76.620  93.840  62.020  1.00  0.00            
ATOM   2249  N1  ccc   121      70.750  96.990  58.320  1.00  0.00            
ATOM   2250  H4  ccc   121      71.600  96.630  58.730  1.00  0.00            
ATOM   2251  C3  ccc   121      70.370  98.420  58.550  1.00  0.00            
ATOM   2252  C4  ccc   121      70.490  98.910  59.960  1.00  0.00            
ATOM   2253  H5  ccc   121      69.330  98.590  58.240  1.00  0.00            
ATOM   2254  H6  ccc   121      71.070  99.080  58.010  1.00  0.00            
ATOM   2255  H7  ccc   121      71.540  98.980  60.250  1.00  0.00            
ATOM   2256  H8  ccc   121      70.170  99.950  60.020  1.00  0.00            
ATOM   2257  N2  ccc   121      69.600  98.180  60.920  1.00  0.00            
ATOM   2258  H9  ccc   121      69.850  97.190  60.960  1.00  0.00            
ATOM   2259  H10 ccc   121      69.670  98.490  61.900  1.00  0.00            
ATOM   2260  H11 ccc   121      68.630  98.300  60.590  1.00  0.00            
ATOM   2261  N1  ccc   122      62.040 111.200  58.260  1.00  0.00            
ATOM   2262  H4  ccc   122      61.120 111.290  57.860  1.00  0.00            
ATOM   2263  C3  ccc   122      63.120 112.160  57.930  1.00  0.00            
ATOM   2264  C4  ccc   122      63.320 113.250  58.970  1.00  0.00            
ATOM   2265  H5  ccc   122      62.780 112.570  56.960  1.00  0.00            
ATOM   2266  H6  ccc   122      64.120 111.780  57.680  1.00  0.00            
ATOM   2267  H7  ccc   122      63.970 112.890  59.790  1.00  0.00            
ATOM   2268  H8  ccc   122      63.870 114.090  58.520  1.00  0.00            
ATOM   2269  N2  ccc   122      62.050 113.780  59.500  1.00  0.00            
ATOM   2270  H9  ccc   122      61.670 113.200  60.270  1.00  0.00            
ATOM   2271  H10 ccc   122      62.130 114.740  59.880  1.00  0.00            
ATOM   2272  H11 ccc   122      61.300 113.880  58.800  1.00  0.00            
ATOM   2273  N1  ccc   123      56.410 107.210  57.030  1.00  0.00            
ATOM   2274  H4  ccc   123      56.870 106.360  56.700  1.00  0.00            
ATOM   2275  C3  ccc   123      55.020 107.160  57.460  1.00  0.00            
ATOM   2276  C4  ccc   123      54.490 105.720  57.370  1.00  0.00            
ATOM   2277  H5  ccc   123      54.440 107.860  56.850  1.00  0.00            
ATOM   2278  H6  ccc   123      54.900 107.430  58.510  1.00  0.00            
ATOM   2279  H7  ccc   123      53.450 105.660  57.690  1.00  0.00            
ATOM   2280  H8  ccc   123      54.430 105.260  56.390  1.00  0.00            
ATOM   2281  N2  ccc   123      55.240 104.750  58.230  1.00  0.00            
ATOM   2282  H9  ccc   123      54.710 103.870  58.320  1.00  0.00            
ATOM   2283  H10 ccc   123      56.200 104.590  57.920  1.00  0.00            
ATOM   2284  H11 ccc   123      55.220 105.270  59.130  1.00  0.00            
ATOM   2285  N1  ccc   124      64.740 120.180  41.110  1.00  0.00            
ATOM   2286  H4  ccc   124      63.770 120.460  41.120  1.00  0.00            
ATOM   2287  C3  ccc   124      65.820 121.140  40.750  1.00  0.00            
ATOM   2288  C4  ccc   124      65.490 122.160  39.580  1.00  0.00            
ATOM   2289  H5  ccc   124      66.700 120.620  40.380  1.00  0.00            
ATOM   2290  H6  ccc   124      66.170 121.640  41.660  1.00  0.00            
ATOM   2291  H7  ccc   124      65.650 121.620  38.650  1.00  0.00            
ATOM   2292  H8  ccc   124      64.500 122.610  39.650  1.00  0.00            
ATOM   2293  N2  ccc   124      66.490 123.250  39.450  1.00  0.00            
ATOM   2294  H9  ccc   124      66.300 123.800  38.600  1.00  0.00            
ATOM   2295  H10 ccc   124      66.330 123.900  40.240  1.00  0.00            
ATOM   2296  H11 ccc   124      67.460 122.920  39.410  1.00  0.00            
ATOM   2297  N1  ccc   125      59.340 119.800  45.730  1.00  0.00            
ATOM   2298  H4  ccc   125      58.890 119.080  45.190  1.00  0.00            
ATOM   2299  C3  ccc   125      58.630 121.090  45.970  1.00  0.00            
ATOM   2300  C4  ccc   125      57.120 121.000  45.790  1.00  0.00            
ATOM   2301  H5  ccc   125      59.040 121.670  45.130  1.00  0.00            
ATOM   2302  H6  ccc   125      58.840 121.470  46.990  1.00  0.00            
ATOM   2303  H7  ccc   125      56.670 121.870  46.280  1.00  0.00            
ATOM   2304  H8  ccc   125      56.930 121.080  44.720  1.00  0.00            
ATOM   2305  N2  ccc   125      56.450 119.720  46.370  1.00  0.00            
ATOM   2306  H9  ccc   125      56.770 119.600  47.330  1.00  0.00            
ATOM   2307  H10 ccc   125      55.420 119.740  46.350  1.00  0.00            
ATOM   2308  H11 ccc   125      56.750 118.930  45.780  1.00  0.00            
ATOM   2309  C1  aaa     1     154.070 115.370  54.830  1.00  0.00            
ATOM   2310  H1  aaa     1     154.120 115.020  55.860  1.00  0.00            
ATOM   2311  H2  aaa     1     153.570 116.350  54.880  1.00  0.00            
ATOM   2312  C2  aaa     1     153.280 114.400  53.900  1.00  0.00            
ATOM   2313  H3  aaa     1     153.010 114.890  52.960  1.00  0.00            
ATOM   2314  H4  aaa     1     153.980 113.620  53.580  1.00  0.00            
ATOM   2315  N1  aaa     1     152.010 113.870  54.460  1.00  0.00            
ATOM   2316  N2  aaa     1     155.460 115.680  54.320  1.00  0.00            
ATOM   2317  C3  aaa     1     156.060 116.980  54.680  1.00  0.00            
ATOM   2318  H5  aaa     1     156.980 117.040  54.070  1.00  0.00            
ATOM   2319  H6  aaa     1     156.230 116.970  55.770  1.00  0.00            
ATOM   2320  C4  aaa     1     156.300 114.600  54.600  1.00  0.00            
ATOM   2321  H7  aaa     1     155.670 113.700  54.510  1.00  0.00            
ATOM   2322  H8  aaa     1     157.100 114.580  53.860  1.00  0.00            
ATOM   2323  C5  aaa     1     152.210 113.070  55.710  1.00  0.00            
ATOM   2324  H9  aaa     1     152.420 113.710  56.580  1.00  0.00            
ATOM   2325  H10 aaa     1     151.330 112.420  55.850  1.00  0.00            
ATOM   2326  C6  aaa     1     151.010 114.890  54.770  1.00  0.00            
ATOM   2327  H11 aaa     1     151.400 115.590  55.520  1.00  0.00            
ATOM   2328  H12 aaa     1     150.090 114.440  55.160  1.00  0.00            
ATOM   2329  C7  aaa     1     153.230 111.930  55.510  1.00  0.00            
ATOM   2330  H13 aaa     1     153.040 111.600  54.490  1.00  0.00            
ATOM   2331  H14 aaa     1     154.310 112.160  55.520  1.00  0.00            
ATOM   2332  C8  aaa     1     150.550 115.600  53.490  1.00  0.00            
ATOM   2333  H15 aaa     1     151.360 116.230  53.100  1.00  0.00            
ATOM   2334  H16 aaa     1     150.350 114.910  52.670  1.00  0.00            
ATOM   2335  C9  aaa     1     156.890 114.520  56.000  1.00  0.00            
ATOM   2336  H17 aaa     1     157.540 115.360  56.240  1.00  0.00            
ATOM   2337  H18 aaa     1     156.040 114.470  56.700  1.00  0.00            
ATOM   2338  C10 aaa     1     155.100 118.170  54.290  1.00  0.00            
ATOM   2339  H19 aaa     1     154.380 117.950  53.490  1.00  0.00            
ATOM   2340  H20 aaa     1     154.600 118.490  55.210  1.00  0.00            
ATOM   2341  C11 aaa     1     157.860 113.340  56.010  1.00  0.00            
ATOM   2342  C12 aaa     1     155.900 119.410  53.990  1.00  0.00            
ATOM   2343  C13 aaa     1     153.000 110.770  56.510  1.00  0.00            
ATOM   2344  C14 aaa     1     149.280 116.460  53.670  1.00  0.00            
ATOM   2345  O1  aaa     1     158.800 113.340  55.260  1.00  0.00            
ATOM   2346  O2  aaa     1     153.140 110.850  57.740  1.00  0.00            
ATOM   2347  O3  aaa     1     149.050 117.100  54.710  1.00  0.00            
ATOM   2348  O4  aaa     1     156.490 120.110  54.790  1.00  0.00            
ATOM   2349  C1  bbb     2     157.650 109.930  57.860  1.00  0.00            
ATOM   2350  H1  bbb     2     156.810 109.500  57.310  1.00  0.00            
ATOM   2351  H2  bbb     2     157.190 110.400  58.740  1.00  0.00            
ATOM   2352  C2  bbb     2     158.310 110.930  56.910  1.00  0.00            
ATOM   2353  H3  bbb     2     159.300 111.070  57.350  1.00  0.00            
ATOM   2354  H4  bbb     2     158.380 110.440  55.930  1.00  0.00            
ATOM   2355  N1  bbb     2     158.650 108.890  58.310  1.00  0.00            
ATOM   2356  C3  bbb     2     159.340 108.240  57.220  1.00  0.00            
ATOM   2357  H5  bbb     2     159.580 108.980  56.440  1.00  0.00            
ATOM   2358  H6  bbb     2     158.700 107.510  56.710  1.00  0.00            
ATOM   2359  C4  bbb     2     158.100 108.000  59.360  1.00  0.00            
ATOM   2360  H7  bbb     2     157.190 107.500  58.990  1.00  0.00            
ATOM   2361  H8  bbb     2     158.850 107.330  59.780  1.00  0.00            
ATOM   2362  C5  bbb     2     157.630 108.740  60.650  1.00  0.00            
ATOM   2363  H9  bbb     2     158.430 109.420  60.970  1.00  0.00            
ATOM   2364  H10 bbb     2     156.700 109.280  60.440  1.00  0.00            
ATOM   2365  C6  bbb     2     160.600 107.560  57.640  1.00  0.00            
ATOM   2366  H11 bbb     2     161.190 108.060  58.430  1.00  0.00            
ATOM   2367  H12 bbb     2     160.260 106.650  58.130  1.00  0.00            
ATOM   2368  C7  bbb     2     157.390 107.830  61.820  1.00  0.00            
ATOM   2369  C8  bbb     2     161.500 107.270  56.460  1.00  0.00            
ATOM   2370  O1  bbb     2     157.000 106.680  61.730  1.00  0.00            
ATOM   2371  O2  bbb     2     161.370 106.290  55.800  1.00  0.00            
ATOM   2372  N4  bbb     2     157.530 112.250  56.740  1.00  0.00            
ATOM   2373  H21 bbb     2     156.690 112.360  57.300  1.00  0.00            
ATOM   2374  C1  bbb     3     155.910 121.440  50.720  1.00  0.00            
ATOM   2375  H1  bbb     3     156.610 122.070  50.140  1.00  0.00            
ATOM   2376  H2  bbb     3     155.080 122.120  50.950  1.00  0.00            
ATOM   2377  C2  bbb     3     156.630 121.110  52.070  1.00  0.00            
ATOM   2378  H3  bbb     3     157.690 121.040  51.810  1.00  0.00            
ATOM   2379  H4  bbb     3     156.400 121.950  52.740  1.00  0.00            
ATOM   2380  N1  bbb     3     155.380 120.350  49.900  1.00  0.00            
ATOM   2381  C3  bbb     3     156.490 119.700  49.190  1.00  0.00            
ATOM   2382  H5  bbb     3     157.330 119.680  49.900  1.00  0.00            
ATOM   2383  H6  bbb     3     156.710 120.220  48.260  1.00  0.00            
ATOM   2384  C4  bbb     3     154.390 120.660  48.940  1.00  0.00            
ATOM   2385  H7  bbb     3     154.620 121.530  48.300  1.00  0.00            
ATOM   2386  H8  bbb     3     154.230 119.920  48.150  1.00  0.00            
ATOM   2387  C5  bbb     3     153.070 121.090  49.610  1.00  0.00            
ATOM   2388  H9  bbb     3     152.940 120.670  50.600  1.00  0.00            
ATOM   2389  H10 bbb     3     153.060 122.170  49.740  1.00  0.00            
ATOM   2390  C6  bbb     3     156.270 118.200  48.880  1.00  0.00            
ATOM   2391  H11 bbb     3     156.330 117.610  49.800  1.00  0.00            
ATOM   2392  H12 bbb     3     155.300 118.030  48.370  1.00  0.00            
ATOM   2393  C7  bbb     3     151.860 120.700  48.790  1.00  0.00            
ATOM   2394  C8  bbb     3     157.340 117.780  47.950  1.00  0.00            
ATOM   2395  O1  bbb     3     151.730 119.610  48.340  1.00  0.00            
ATOM   2396  O2  bbb     3     157.540 118.380  46.900  1.00  0.00            
ATOM   2397  N4  bbb     3     155.990 119.820  52.620  1.00  0.00            
ATOM   2398  H21 bbb     3     155.410 119.220  52.040  1.00  0.00            
ATOM   2399  C1  bbb     4     152.740 107.240  55.500  1.00  0.00            
ATOM   2400  H1  bbb     4     153.510 107.600  54.800  1.00  0.00            
ATOM   2401  H2  bbb     4     151.790 107.200  54.970  1.00  0.00            
ATOM   2402  C2  bbb     4     152.520 108.300  56.560  1.00  0.00            
ATOM   2403  H3  bbb     4     151.530 108.180  57.030  1.00  0.00            
ATOM   2404  H4  bbb     4     153.310 108.260  57.320  1.00  0.00            
ATOM   2405  N1  bbb     4     153.190 106.000  56.100  1.00  0.00            
ATOM   2406  C3  bbb     4     152.070 105.060  56.160  1.00  0.00            
ATOM   2407  H5  bbb     4     152.500 104.160  56.640  1.00  0.00            
ATOM   2408  H6  bbb     4     151.840 104.770  55.130  1.00  0.00            
ATOM   2409  C4  bbb     4     154.350 105.450  55.340  1.00  0.00            
ATOM   2410  H7  bbb     4     154.440 104.390  55.620  1.00  0.00            
ATOM   2411  H8  bbb     4     154.260 105.610  54.250  1.00  0.00            
ATOM   2412  C5  bbb     4     155.570 106.210  55.960  1.00  0.00            
ATOM   2413  H9  bbb     4     155.430 107.270  56.220  1.00  0.00            
ATOM   2414  H10 bbb     4     155.700 105.740  56.940  1.00  0.00            
ATOM   2415  C6  bbb     4     150.920 105.630  56.940  1.00  0.00            
ATOM   2416  H11 bbb     4     151.190 105.960  57.960  1.00  0.00            
ATOM   2417  H12 bbb     4     150.380 106.440  56.440  1.00  0.00            
ATOM   2418  C7  bbb     4     156.850 106.120  55.160  1.00  0.00            
ATOM   2419  C8  bbb     4     149.910 104.520  57.150  1.00  0.00            
ATOM   2420  O1  bbb     4     157.570 105.120  55.290  1.00  0.00            
ATOM   2421  O2  bbb     4     149.460 103.850  56.240  1.00  0.00            
ATOM   2422  N4  bbb     4     152.550 109.580  55.940  1.00  0.00            
ATOM   2423  H21 bbb     4     152.270 109.670  54.980  1.00  0.00            
ATOM   2424  C1  bbb     5     145.990 116.000  52.190  1.00  0.00            
ATOM   2425  H1  bbb     5     146.090 116.160  51.120  1.00  0.00            
ATOM   2426  H2  bbb     5     144.970 116.190  52.520  1.00  0.00            
ATOM   2427  C2  bbb     5     147.050 116.980  52.710  1.00  0.00            
ATOM   2428  H3  bbb     5     146.970 117.840  52.030  1.00  0.00            
ATOM   2429  H4  bbb     5     146.780 117.280  53.730  1.00  0.00            
ATOM   2430  N1  bbb     5     146.210 114.560  52.520  1.00  0.00            
ATOM   2431  C3  bbb     5     146.190 114.330  54.020  1.00  0.00            
ATOM   2432  H5  bbb     5     145.190 114.470  54.450  1.00  0.00            
ATOM   2433  H6  bbb     5     146.870 115.060  54.460  1.00  0.00            
ATOM   2434  C4  bbb     5     145.280 113.680  51.870  1.00  0.00            
ATOM   2435  H7  bbb     5     145.530 112.630  52.090  1.00  0.00            
ATOM   2436  H8  bbb     5     144.320 113.900  52.320  1.00  0.00            
ATOM   2437  C5  bbb     5     145.280 113.900  50.380  1.00  0.00            
ATOM   2438  H9  bbb     5     144.750 114.830  50.120  1.00  0.00            
ATOM   2439  H10 bbb     5     146.300 114.010  50.010  1.00  0.00            
ATOM   2440  C6  bbb     5     146.630 112.900  54.460  1.00  0.00            
ATOM   2441  H11 bbb     5     145.720 112.280  54.470  1.00  0.00            
ATOM   2442  H12 bbb     5     147.280 112.280  53.830  1.00  0.00            
ATOM   2443  C7  bbb     5     144.460 112.790  49.670  1.00  0.00            
ATOM   2444  C8  bbb     5     147.300 112.920  55.800  1.00  0.00            
ATOM   2445  O1  bbb     5     144.910 111.680  49.820  1.00  0.00            
ATOM   2446  O2  bbb     5     147.950 113.780  56.340  1.00  0.00            
ATOM   2447  N4  bbb     5     148.450 116.500  52.620  1.00  0.00            
ATOM   2448  H21 bbb     5     148.710 116.020  51.760  1.00  0.00            
ATOM   2449  C1  bbb     6     158.210 108.740  65.380  1.00  0.00            
ATOM   2450  H1  bbb     6     159.080 109.280  65.000  1.00  0.00            
ATOM   2451  H2  bbb     6     158.460 108.240  66.330  1.00  0.00            
ATOM   2452  C2  bbb     6     157.940 107.790  64.230  1.00  0.00            
ATOM   2453  H3  bbb     6     158.740 107.050  64.090  1.00  0.00            
ATOM   2454  H4  bbb     6     157.080 107.090  64.340  1.00  0.00            
ATOM   2455  N1  bbb     6     157.190 109.720  65.670  1.00  0.00            
ATOM   2456  C3  bbb     6     155.990 109.150  66.250  1.00  0.00            
ATOM   2457  H5  bbb     6     156.220 108.970  67.310  1.00  0.00            
ATOM   2458  H6  bbb     6     155.670 108.220  65.770  1.00  0.00            
ATOM   2459  C4  bbb     6     157.610 110.840  66.410  1.00  0.00            
ATOM   2460  H7  bbb     6     156.950 110.950  67.280  1.00  0.00            
ATOM   2461  H8  bbb     6     158.660 110.760  66.720  1.00  0.00            
ATOM   2462  C5  bbb     6     157.440 112.050  65.570  1.00  0.00            
ATOM   2463  H9  bbb     6     158.160 112.070  64.730  1.00  0.00            
ATOM   2464  H10 bbb     6     156.450 112.170  65.110  1.00  0.00            
ATOM   2465  C6  bbb     6     154.740 110.070  66.360  1.00  0.00            
ATOM   2466  H11 bbb     6     154.930 110.990  66.910  1.00  0.00            
ATOM   2467  H12 bbb     6     154.580 110.430  65.330  1.00  0.00            
ATOM   2468  C7  bbb     6     157.760 113.260  66.430  1.00  0.00            
ATOM   2469  C8  bbb     6     153.590 109.420  67.040  1.00  0.00            
ATOM   2470  O1  bbb     6     158.910 113.610  66.630  1.00  0.00            
ATOM   2471  O2  bbb     6     153.770 108.860  68.140  1.00  0.00            
ATOM   2472  N4  bbb     6     157.800 108.430  62.960  1.00  0.00            
ATOM   2473  H21 bbb     6     158.230 109.340  62.860  1.00  0.00            
ATOM   2474  C1  bbb     7     164.350 109.370  55.100  1.00  0.00            
ATOM   2475  H1  bbb     7     165.130 109.180  55.840  1.00  0.00            
ATOM   2476  H2  bbb     7     163.780 110.260  55.350  1.00  0.00            
ATOM   2477  C2  bbb     7     163.370 108.190  55.160  1.00  0.00            
ATOM   2478  H3  bbb     7     162.740 108.070  54.260  1.00  0.00            
ATOM   2479  H4  bbb     7     163.900 107.240  55.010  1.00  0.00            
ATOM   2480  N1  bbb     7     164.960 109.530  53.800  1.00  0.00            
ATOM   2481  C3  bbb     7     165.950 110.590  53.970  1.00  0.00            
ATOM   2482  H5  bbb     7     166.660 110.260  54.740  1.00  0.00            
ATOM   2483  H6  bbb     7     165.490 111.560  54.220  1.00  0.00            
ATOM   2484  C4  bbb     7     164.150 109.470  52.590  1.00  0.00            
ATOM   2485  H7  bbb     7     164.750 109.390  51.670  1.00  0.00            
ATOM   2486  H8  bbb     7     163.700 108.470  52.570  1.00  0.00            
ATOM   2487  C5  bbb     7     163.110 110.570  52.610  1.00  0.00            
ATOM   2488  H9  bbb     7     162.370 110.340  53.380  1.00  0.00            
ATOM   2489  H10 bbb     7     163.470 111.610  52.740  1.00  0.00            
ATOM   2490  C6  bbb     7     166.680 110.860  52.650  1.00  0.00            
ATOM   2491  H11 bbb     7     167.010 109.890  52.270  1.00  0.00            
ATOM   2492  H12 bbb     7     166.030 111.420  51.970  1.00  0.00            
ATOM   2493  C7  bbb     7     162.360 110.620  51.330  1.00  0.00            
ATOM   2494  C8  bbb     7     167.810 111.780  53.050  1.00  0.00            
ATOM   2495  O1  bbb     7     162.840 110.910  50.230  1.00  0.00            
ATOM   2496  O2  bbb     7     167.650 112.660  53.870  1.00  0.00            
ATOM   2497  N4  bbb     7     162.450 108.260  56.300  1.00  0.00            
ATOM   2498  H21 bbb     7     162.390 108.920  57.070  1.00  0.00            
ATOM   2499  C1  bbb     8     150.730 121.370  45.860  1.00  0.00            
ATOM   2500  H1  bbb     8     150.070 121.410  44.980  1.00  0.00            
ATOM   2501  H2  bbb     8     151.120 120.340  45.910  1.00  0.00            
ATOM   2502  C2  bbb     8     150.070 121.620  47.230  1.00  0.00            
ATOM   2503  H3  bbb     8     149.590 122.610  47.290  1.00  0.00            
ATOM   2504  H4  bbb     8     149.390 120.780  47.460  1.00  0.00            
ATOM   2505  N1  bbb     8     151.850 122.260  45.670  1.00  0.00            
ATOM   2506  C3  bbb     8     151.400 123.720  45.500  1.00  0.00            
ATOM   2507  H5  bbb     8     150.510 123.900  46.120  1.00  0.00            
ATOM   2508  H6  bbb     8     151.140 123.980  44.470  1.00  0.00            
ATOM   2509  C4  bbb     8     152.810 121.830  44.630  1.00  0.00            
ATOM   2510  H7  bbb     8     152.200 121.420  43.810  1.00  0.00            
ATOM   2511  H8  bbb     8     153.310 122.730  44.240  1.00  0.00            
ATOM   2512  C5  bbb     8     153.840 120.960  45.230  1.00  0.00            
ATOM   2513  H9  bbb     8     154.520 121.500  45.920  1.00  0.00            
ATOM   2514  H10 bbb     8     153.460 120.020  45.660  1.00  0.00            
ATOM   2515  C6  bbb     8     152.520 124.610  46.030  1.00  0.00            
ATOM   2516  H11 bbb     8     153.060 124.140  46.850  1.00  0.00            
ATOM   2517  H12 bbb     8     153.340 124.650  45.290  1.00  0.00            
ATOM   2518  C7  bbb     8     154.480 120.280  44.130  1.00  0.00            
ATOM   2519  C8  bbb     8     152.000 125.960  46.370  1.00  0.00            
ATOM   2520  O1  bbb     8     153.880 119.380  43.530  1.00  0.00            
ATOM   2521  O2  bbb     8     150.840 126.340  46.070  1.00  0.00            
ATOM   2522  N4  bbb     8     151.000 121.730  48.420  1.00  0.00            
ATOM   2523  H21 bbb     8     151.260 122.670  48.690  1.00  0.00            
ATOM   2524  C1  bbb     9     160.260 115.470  48.600  1.00  0.00            
ATOM   2525  H1  bbb     9     159.650 114.640  48.960  1.00  0.00            
ATOM   2526  H2  bbb     9     160.510 116.020  49.520  1.00  0.00            
ATOM   2527  C2  bbb     9     159.410 116.410  47.660  1.00  0.00            
ATOM   2528  H3  bbb     9     160.020 117.270  47.380  1.00  0.00            
ATOM   2529  H4  bbb     9     159.040 115.900  46.770  1.00  0.00            
ATOM   2530  N1  bbb     9     161.490 114.980  47.880  1.00  0.00            
ATOM   2531  C3  bbb     9     162.490 114.370  48.790  1.00  0.00            
ATOM   2532  H5  bbb     9     163.380 114.020  48.280  1.00  0.00            
ATOM   2533  H6  bbb     9     162.070 113.450  49.200  1.00  0.00            
ATOM   2534  C4  bbb     9     161.170 114.020  46.800  1.00  0.00            
ATOM   2535  H7  bbb     9     161.040 113.010  47.200  1.00  0.00            
ATOM   2536  H8  bbb     9     160.250 114.370  46.320  1.00  0.00            
ATOM   2537  C5  bbb     9     162.290 113.880  45.760  1.00  0.00            
ATOM   2538  H9  bbb     9     162.400 114.820  45.220  1.00  0.00            
ATOM   2539  H10 bbb     9     163.270 113.640  46.200  1.00  0.00            
ATOM   2540  C6  bbb     9     162.950 115.390  49.900  1.00  0.00            
ATOM   2541  H11 bbb     9     162.960 116.330  49.320  1.00  0.00            
ATOM   2542  H12 bbb     9     162.180 115.490  50.670  1.00  0.00            
ATOM   2543  C7  bbb     9     162.050 112.760  44.810  1.00  0.00            
ATOM   2544  C8  bbb     9     164.270 115.090  50.560  1.00  0.00            
ATOM   2545  O1  bbb     9     161.410 112.850  43.820  1.00  0.00            
ATOM   2546  O2  bbb     9     164.400 114.160  51.370  1.00  0.00            
ATOM   2547  N4  bbb     9     158.220 116.850  48.410  1.00  0.00            
ATOM   2548  H21 bbb     9     158.020 116.540  49.360  1.00  0.00            
ATOM   2549  C1  bbb    10     158.350 105.980  52.390  1.00  0.00            
ATOM   2550  H1  bbb    10     157.480 106.250  51.790  1.00  0.00            
ATOM   2551  H2  bbb    10     158.100 104.950  52.660  1.00  0.00            
ATOM   2552  C2  bbb    10     158.430 107.060  53.490  1.00  0.00            
ATOM   2553  H3  bbb    10     159.320 106.970  54.120  1.00  0.00            
ATOM   2554  H4  bbb    10     158.640 108.000  52.970  1.00  0.00            
ATOM   2555  N1  bbb    10     159.520 105.920  51.470  1.00  0.00            
ATOM   2556  C3  bbb    10     159.210 104.990  50.330  1.00  0.00            
ATOM   2557  H5  bbb    10     158.140 104.800  50.220  1.00  0.00            
ATOM   2558  H6  bbb    10     159.750 104.030  50.450  1.00  0.00            
ATOM   2559  C4  bbb    10     160.810 105.750  52.140  1.00  0.00            
ATOM   2560  H7  bbb    10     160.870 106.510  52.920  1.00  0.00            
ATOM   2561  H8  bbb    10     160.780 104.740  52.580  1.00  0.00            
ATOM   2562  C5  bbb    10     162.140 105.850  51.290  1.00  0.00            
ATOM   2563  H9  bbb    10     162.000 105.230  50.390  1.00  0.00            
ATOM   2564  H10 bbb    10     162.300 106.840  50.850  1.00  0.00            
ATOM   2565  C6  bbb    10     159.430 105.680  49.020  1.00  0.00            
ATOM   2566  H11 bbb    10     158.800 106.580  48.950  1.00  0.00            
ATOM   2567  H12 bbb    10     160.440 106.030  48.820  1.00  0.00            
ATOM   2568  C7  bbb    10     163.420 105.490  51.990  1.00  0.00            
ATOM   2569  C8  bbb    10     159.120 104.810  47.880  1.00  0.00            
ATOM   2570  O1  bbb    10     163.380 105.080  53.130  1.00  0.00            
ATOM   2571  O2  bbb    10     159.480 103.650  47.820  1.00  0.00            
ATOM   2572  N4  bbb    10     157.180 107.140  54.330  1.00  0.00            
ATOM   2573  H21 bbb    10     156.550 107.940  54.320  1.00  0.00            
ATOM   2574  C1  bbb    11     149.580 102.400  60.140  1.00  0.00            
ATOM   2575  H1  bbb    11     148.970 101.570  60.490  1.00  0.00            
ATOM   2576  H2  bbb    11     149.450 103.170  60.900  1.00  0.00            
ATOM   2577  C2  bbb    11     148.990 102.950  58.830  1.00  0.00            
ATOM   2578  H3  bbb    11     149.040 102.180  58.050  1.00  0.00            
ATOM   2579  H4  bbb    11     147.930 103.090  59.050  1.00  0.00            
ATOM   2580  N1  bbb    11     150.920 102.020  59.860  1.00  0.00            
ATOM   2581  C3  bbb    11     150.980 100.750  59.140  1.00  0.00            
ATOM   2582  H5  bbb    11     150.020 100.530  58.640  1.00  0.00            
ATOM   2583  H6  bbb    11     151.200 100.000  59.890  1.00  0.00            
ATOM   2584  C4  bbb    11     151.740 101.960  61.040  1.00  0.00            
ATOM   2585  H7  bbb    11     151.290 101.380  61.870  1.00  0.00            
ATOM   2586  H8  bbb    11     152.610 101.370  60.710  1.00  0.00            
ATOM   2587  C5  bbb    11     152.090 103.350  61.510  1.00  0.00            
ATOM   2588  H9  bbb    11     151.200 104.010  61.450  1.00  0.00            
ATOM   2589  H10 bbb    11     152.280 103.370  62.590  1.00  0.00            
ATOM   2590  C6  bbb    11     152.050 100.790  58.100  1.00  0.00            
ATOM   2591  H11 bbb    11     151.830 101.470  57.260  1.00  0.00            
ATOM   2592  H12 bbb    11     152.920 101.200  58.610  1.00  0.00            
ATOM   2593  C7  bbb    11     153.150 104.050  60.750  1.00  0.00            
ATOM   2594  C8  bbb    11     152.320  99.390  57.620  1.00  0.00            
ATOM   2595  O1  bbb    11     154.270 103.580  60.600  1.00  0.00            
ATOM   2596  O2  bbb    11     153.180  98.720  58.180  1.00  0.00            
ATOM   2597  N4  bbb    11     149.580 104.260  58.440  1.00  0.00            
ATOM   2598  H21 bbb    11     150.120 104.750  59.140  1.00  0.00            
ATOM   2599  C1  bbb    12     141.960 113.120  46.910  1.00  0.00            
ATOM   2600  H1  bbb    12     141.150 112.550  46.450  1.00  0.00            
ATOM   2601  H2  bbb    12     142.720 113.150  46.110  1.00  0.00            
ATOM   2602  C2  bbb    12     142.590 112.240  47.990  1.00  0.00            
ATOM   2603  H3  bbb    12     141.840 111.630  48.530  1.00  0.00            
ATOM   2604  H4  bbb    12     143.210 111.500  47.480  1.00  0.00            
ATOM   2605  N1  bbb    12     141.350 114.430  47.190  1.00  0.00            
ATOM   2606  C3  bbb    12     141.220 115.320  46.080  1.00  0.00            
ATOM   2607  H5  bbb    12     140.600 116.200  46.310  1.00  0.00            
ATOM   2608  H6  bbb    12     140.760 114.880  45.180  1.00  0.00            
ATOM   2609  C4  bbb    12     140.230 114.340  48.020  1.00  0.00            
ATOM   2610  H7  bbb    12     140.430 113.590  48.800  1.00  0.00            
ATOM   2611  H8  bbb    12     140.060 115.350  48.420  1.00  0.00            
ATOM   2612  C5  bbb    12     138.860 113.810  47.350  1.00  0.00            
ATOM   2613  H9  bbb    12     138.540 114.560  46.610  1.00  0.00            
ATOM   2614  H10 bbb    12     139.090 112.870  46.840  1.00  0.00            
ATOM   2615  C6  bbb    12     142.530 116.010  45.710  1.00  0.00            
ATOM   2616  H11 bbb    12     142.730 116.730  46.510  1.00  0.00            
ATOM   2617  H12 bbb    12     143.410 115.360  45.600  1.00  0.00            
ATOM   2618  C7  bbb    12     137.910 113.650  48.500  1.00  0.00            
ATOM   2619  C8  bbb    12     142.450 116.690  44.400  1.00  0.00            
ATOM   2620  O1  bbb    12     138.370 113.060  49.420  1.00  0.00            
ATOM   2621  O2  bbb    12     141.510 116.560  43.620  1.00  0.00            
ATOM   2622  N4  bbb    12     143.350 113.110  48.940  1.00  0.00            
ATOM   2623  H21 bbb    12     143.120 114.090  48.960  1.00  0.00            
ATOM   2624  C1  bbb    13     148.940 110.830  57.720  1.00  0.00            
ATOM   2625  H1  bbb    13     149.600 111.580  57.260  1.00  0.00            
ATOM   2626  H2  bbb    13     148.970 109.970  57.040  1.00  0.00            
ATOM   2627  C2  bbb    13     147.570 111.440  57.780  1.00  0.00            
ATOM   2628  H3  bbb    13     146.980 110.730  58.380  1.00  0.00            
ATOM   2629  H4  bbb    13     147.650 112.380  58.330  1.00  0.00            
ATOM   2630  N1  bbb    13     149.510 110.360  59.000  1.00  0.00            
ATOM   2631  C3  bbb    13     149.620 111.410  59.970  1.00  0.00            
ATOM   2632  H5  bbb    13     149.920 111.050  60.970  1.00  0.00            
ATOM   2633  H6  bbb    13     148.720 111.970  60.220  1.00  0.00            
ATOM   2634  C4  bbb    13     148.880 109.190  59.470  1.00  0.00            
ATOM   2635  H7  bbb    13     147.820 109.370  59.660  1.00  0.00            
ATOM   2636  H8  bbb    13     148.930 108.490  58.620  1.00  0.00            
ATOM   2637  C5  bbb    13     149.540 108.570  60.700  1.00  0.00            
ATOM   2638  H9  bbb    13     150.610 108.830  60.790  1.00  0.00            
ATOM   2639  H10 bbb    13     148.970 109.130  61.450  1.00  0.00            
ATOM   2640  C6  bbb    13     150.690 112.410  59.630  1.00  0.00            
ATOM   2641  H11 bbb    13     151.580 111.770  59.670  1.00  0.00            
ATOM   2642  H12 bbb    13     150.760 112.890  58.640  1.00  0.00            
ATOM   2643  C7  bbb    13     149.380 107.080  60.750  1.00  0.00            
ATOM   2644  C8  bbb    13     150.850 113.470  60.700  1.00  0.00            
ATOM   2645  O1  bbb    13     150.240 106.310  60.450  1.00  0.00            
ATOM   2646  O2  bbb    13     151.070 113.130  61.810  1.00  0.00            
ATOM   2647  N4  bbb    13     147.090 111.720  56.410  1.00  0.00            
ATOM   2648  H21 bbb    13     146.670 110.960  55.880  1.00  0.00            
ATOM   2649  C1  bbb    14     156.280 114.210  69.530  1.00  0.00            
ATOM   2650  H1  bbb    14     155.190 114.100  69.500  1.00  0.00            
ATOM   2651  H2  bbb    14     156.520 114.910  70.340  1.00  0.00            
ATOM   2652  C2  bbb    14     156.720 114.790  68.170  1.00  0.00            
ATOM   2653  H3  bbb    14     156.090 115.660  67.960  1.00  0.00            
ATOM   2654  H4  bbb    14     157.740 115.180  68.130  1.00  0.00            
ATOM   2655  N1  bbb    14     156.820 112.860  69.800  1.00  0.00            
ATOM   2656  C3  bbb    14     158.230 112.960  70.220  1.00  0.00            
ATOM   2657  H5  bbb    14     158.350 113.120  71.310  1.00  0.00            
ATOM   2658  H6  bbb    14     158.660 113.750  69.590  1.00  0.00            
ATOM   2659  C4  bbb    14     156.040 112.120  70.790  1.00  0.00            
ATOM   2660  H7  bbb    14     156.650 111.550  71.500  1.00  0.00            
ATOM   2661  H8  bbb    14     155.700 112.940  71.440  1.00  0.00            
ATOM   2662  C5  bbb    14     154.830 111.380  70.190  1.00  0.00            
ATOM   2663  H9  bbb    14     154.210 112.040  69.560  1.00  0.00            
ATOM   2664  H10 bbb    14     155.180 110.570  69.550  1.00  0.00            
ATOM   2665  C6  bbb    14     158.950 111.650  69.940  1.00  0.00            
ATOM   2666  H11 bbb    14     158.470 110.800  70.440  1.00  0.00            
ATOM   2667  H12 bbb    14     158.980 111.510  68.850  1.00  0.00            
ATOM   2668  C7  bbb    14     153.870 110.820  71.210  1.00  0.00            
ATOM   2669  C8  bbb    14     160.270 111.940  70.480  1.00  0.00            
ATOM   2670  O1  bbb    14     154.000 111.110  72.360  1.00  0.00            
ATOM   2671  O2  bbb    14     161.000 112.750  69.990  1.00  0.00            
ATOM   2672  N4  bbb    14     156.640 113.780  67.030  1.00  0.00            
ATOM   2673  H21 bbb    14     155.860 113.140  67.040  1.00  0.00            
ATOM   2674  C1  bbb    15     149.750 109.900  66.570  1.00  0.00            
ATOM   2675  H1  bbb    15     149.840 110.970  66.340  1.00  0.00            
ATOM   2676  H2  bbb    15     149.030 109.740  67.380  1.00  0.00            
ATOM   2677  C2  bbb    15     151.020 109.290  67.160  1.00  0.00            
ATOM   2678  H3  bbb    15     151.020 109.450  68.250  1.00  0.00            
ATOM   2679  H4  bbb    15     151.050 108.190  67.110  1.00  0.00            
ATOM   2680  N1  bbb    15     149.190 109.140  65.400  1.00  0.00            
ATOM   2681  C3  bbb    15     148.140 109.870  64.680  1.00  0.00            
ATOM   2682  H5  bbb    15     147.280 110.140  65.300  1.00  0.00            
ATOM   2683  H6  bbb    15     147.770 109.260  63.850  1.00  0.00            
ATOM   2684  C4  bbb    15     148.740 107.830  65.770  1.00  0.00            
ATOM   2685  H7  bbb    15     149.280 107.470  66.660  1.00  0.00            
ATOM   2686  H8  bbb    15     147.720 107.850  66.170  1.00  0.00            
ATOM   2687  C5  bbb    15     148.930 106.810  64.690  1.00  0.00            
ATOM   2688  H9  bbb    15     148.240 106.930  63.850  1.00  0.00            
ATOM   2689  H10 bbb    15     149.960 106.960  64.340  1.00  0.00            
ATOM   2690  C6  bbb    15     148.710 111.160  64.110  1.00  0.00            
ATOM   2691  H11 bbb    15     148.770 111.950  64.860  1.00  0.00            
ATOM   2692  H12 bbb    15     149.660 111.050  63.590  1.00  0.00            
ATOM   2693  C7  bbb    15     148.670 105.410  65.210  1.00  0.00            
ATOM   2694  C8  bbb    15     147.760 111.610  63.020  1.00  0.00            
ATOM   2695  O1  bbb    15     147.630 105.110  65.810  1.00  0.00            
ATOM   2696  O2  bbb    15     147.150 110.770  62.340  1.00  0.00            
ATOM   2697  N4  bbb    15     152.310 109.800  66.550  1.00  0.00            
ATOM   2698  H21 bbb    15     152.220 110.420  65.750  1.00  0.00            
ATOM   2699  C1  bbb    16     159.500 111.560  50.150  1.00  0.00            
ATOM   2700  H1  bbb    16     159.010 111.590  49.170  1.00  0.00            
ATOM   2701  H2  bbb    16     160.350 112.260  50.190  1.00  0.00            
ATOM   2702  C2  bbb    16     160.110 110.160  50.280  1.00  0.00            
ATOM   2703  H3  bbb    16     159.380 109.350  50.460  1.00  0.00            
ATOM   2704  H4  bbb    16     160.660 109.980  49.350  1.00  0.00            
ATOM   2705  N1  bbb    16     158.510 111.880  51.250  1.00  0.00            
ATOM   2706  C3  bbb    16     157.310 111.080  51.300  1.00  0.00            
ATOM   2707  H5  bbb    16     157.700 110.050  51.410  1.00  0.00            
ATOM   2708  H6  bbb    16     156.700 111.040  50.380  1.00  0.00            
ATOM   2709  C4  bbb    16     158.100 113.340  51.090  1.00  0.00            
ATOM   2710  H7  bbb    16     158.150 113.610  50.030  1.00  0.00            
ATOM   2711  H8  bbb    16     157.090 113.500  51.510  1.00  0.00            
ATOM   2712  C5  bbb    16     159.090 114.140  51.940  1.00  0.00            
ATOM   2713  H9  bbb    16     159.240 113.670  52.910  1.00  0.00            
ATOM   2714  H10 bbb    16     160.100 114.110  51.490  1.00  0.00            
ATOM   2715  C6  bbb    16     156.390 111.310  52.500  1.00  0.00            
ATOM   2716  H11 bbb    16     156.990 111.260  53.410  1.00  0.00            
ATOM   2717  H12 bbb    16     155.760 112.200  52.340  1.00  0.00            
ATOM   2718  C7  bbb    16     158.660 115.600  51.950  1.00  0.00            
ATOM   2719  C8  bbb    16     155.440 110.170  52.660  1.00  0.00            
ATOM   2720  O1  bbb    16     157.930 116.090  51.180  1.00  0.00            
ATOM   2721  O2  bbb    16     155.560 109.320  53.520  1.00  0.00            
ATOM   2722  N4  bbb    16     161.020 110.280  51.490  1.00  0.00            
ATOM   2723  H21 bbb    16     160.770 110.220  52.470  1.00  0.00            
ATOM   2724  C1  bbb    17     171.590 111.010  52.450  1.00  0.00            
ATOM   2725  H1  bbb    17     171.860 111.380  51.460  1.00  0.00            
ATOM   2726  H2  bbb    17     171.200 110.000  52.310  1.00  0.00            
ATOM   2727  C2  bbb    17     170.390 111.760  53.000  1.00  0.00            
ATOM   2728  H3  bbb    17     170.530 111.690  54.080  1.00  0.00            
ATOM   2729  H4  bbb    17     170.610 112.810  52.720  1.00  0.00            
ATOM   2730  N1  bbb    17     172.800 110.980  53.350  1.00  0.00            
ATOM   2731  C3  bbb    17     172.980 109.710  54.000  1.00  0.00            
ATOM   2732  H5  bbb    17     173.970 109.600  54.470  1.00  0.00            
ATOM   2733  H6  bbb    17     172.810 108.850  53.340  1.00  0.00            
ATOM   2734  C4  bbb    17     174.110 111.470  52.750  1.00  0.00            
ATOM   2735  H7  bbb    17     174.970 111.350  53.430  1.00  0.00            
ATOM   2736  H8  bbb    17     174.290 110.890  51.840  1.00  0.00            
ATOM   2737  C5  bbb    17     174.080 112.980  52.410  1.00  0.00            
ATOM   2738  H9  bbb    17     173.470 113.320  51.570  1.00  0.00            
ATOM   2739  H10 bbb    17     173.840 113.540  53.330  1.00  0.00            
ATOM   2740  C6  bbb    17     171.810 109.550  55.020  1.00  0.00            
ATOM   2741  H11 bbb    17     171.530 110.510  55.470  1.00  0.00            
ATOM   2742  H12 bbb    17     170.960 109.060  54.530  1.00  0.00            
ATOM   2743  C7  bbb    17     175.490 113.470  51.990  1.00  0.00            
ATOM   2744  C8  bbb    17     172.210 108.530  56.050  1.00  0.00            
ATOM   2745  O1  bbb    17     176.390 112.660  51.840  1.00  0.00            
ATOM   2746  O2  bbb    17     173.190 107.770  55.890  1.00  0.00            
ATOM   2747  N4  bbb    17     169.010 111.470  52.500  1.00  0.00            
ATOM   2748  H21 bbb    17     169.010 110.780  51.770  1.00  0.00            
ATOM   2749  C1  bbb    18     157.290 120.990  41.760  1.00  0.00            
ATOM   2750  H1  bbb    18     157.950 120.310  41.200  1.00  0.00            
ATOM   2751  H2  bbb    18     158.010 121.670  42.230  1.00  0.00            
ATOM   2752  C2  bbb    18     156.550 120.130  42.760  1.00  0.00            
ATOM   2753  H3  bbb    18     156.000 119.370  42.180  1.00  0.00            
ATOM   2754  H4  bbb    18     157.380 119.620  43.260  1.00  0.00            
ATOM   2755  N1  bbb    18     156.390 121.730  40.900  1.00  0.00            
ATOM   2756  C3  bbb    18     156.930 122.230  39.660  1.00  0.00            
ATOM   2757  H5  bbb    18     157.790 122.910  39.750  1.00  0.00            
ATOM   2758  H6  bbb    18     156.210 122.810  39.070  1.00  0.00            
ATOM   2759  C4  bbb    18     155.890 122.960  41.710  1.00  0.00            
ATOM   2760  H7  bbb    18     156.140 122.960  42.770  1.00  0.00            
ATOM   2761  H8  bbb    18     156.370 123.850  41.310  1.00  0.00            
ATOM   2762  C5  bbb    18     154.370 123.020  41.420  1.00  0.00            
ATOM   2763  H9  bbb    18     154.100 123.020  40.360  1.00  0.00            
ATOM   2764  H10 bbb    18     153.700 122.310  41.940  1.00  0.00            
ATOM   2765  C6  bbb    18     157.180 121.070  38.720  1.00  0.00            
ATOM   2766  H11 bbb    18     158.190 120.680  38.860  1.00  0.00            
ATOM   2767  H12 bbb    18     156.550 120.200  38.910  1.00  0.00            
ATOM   2768  C7  bbb    18     153.960 124.330  42.050  1.00  0.00            
ATOM   2769  C8  bbb    18     156.930 121.300  37.200  1.00  0.00            
ATOM   2770  O1  bbb    18     154.660 125.090  42.680  1.00  0.00            
ATOM   2771  O2  bbb    18     156.310 120.470  36.520  1.00  0.00            
ATOM   2772  N4  bbb    18     155.700 120.810  43.760  1.00  0.00            
ATOM   2773  H21 bbb    18     155.940 121.690  44.210  1.00  0.00            
ATOM   2774  C1  bbb    19     153.340 128.940  46.500  1.00  0.00            
ATOM   2775  H1  bbb    19     153.170 130.030  46.520  1.00  0.00            
ATOM   2776  H2  bbb    19     152.880 128.570  45.570  1.00  0.00            
ATOM   2777  C2  bbb    19     152.560 128.120  47.530  1.00  0.00            
ATOM   2778  H3  bbb    19     152.850 128.260  48.580  1.00  0.00            
ATOM   2779  H4  bbb    19     151.470 128.240  47.510  1.00  0.00            
ATOM   2780  N1  bbb    19     154.760 128.670  46.360  1.00  0.00            
ATOM   2781  C3  bbb    19     155.320 129.290  45.130  1.00  0.00            
ATOM   2782  H5  bbb    19     156.410 129.320  45.260  1.00  0.00            
ATOM   2783  H6  bbb    19     154.890 130.290  45.020  1.00  0.00            
ATOM   2784  C4  bbb    19     155.510 129.250  47.480  1.00  0.00            
ATOM   2785  H7  bbb    19     156.460 129.750  47.250  1.00  0.00            
ATOM   2786  H8  bbb    19     154.890 129.910  48.100  1.00  0.00            
ATOM   2787  C5  bbb    19     155.820 128.110  48.320  1.00  0.00            
ATOM   2788  H9  bbb    19     154.810 127.730  48.550  1.00  0.00            
ATOM   2789  H10 bbb    19     156.480 127.420  47.790  1.00  0.00            
ATOM   2790  C6  bbb    19     154.790 128.540  43.820  1.00  0.00            
ATOM   2791  H11 bbb    19     154.750 127.460  44.010  1.00  0.00            
ATOM   2792  H12 bbb    19     153.730 128.720  43.600  1.00  0.00            
ATOM   2793  C7  bbb    19     156.540 128.460  49.540  1.00  0.00            
ATOM   2794  C8  bbb    19     155.610 128.750  42.560  1.00  0.00            
ATOM   2795  O1  bbb    19     156.160 129.360  50.340  1.00  0.00            
ATOM   2796  O2  bbb    19     156.170 129.800  42.430  1.00  0.00            
ATOM   2797  N4  bbb    19     152.810 126.690  47.210  1.00  0.00            
ATOM   2798  H21 bbb    19     153.730 126.290  47.390  1.00  0.00            
ATOM   2799  C1  bbb    20     161.370 109.460  44.640  1.00  0.00            
ATOM   2800  H1  bbb    20     161.530 108.630  43.940  1.00  0.00            
ATOM   2801  H2  bbb    20     160.470 110.010  44.350  1.00  0.00            
ATOM   2802  C2  bbb    20     162.620 110.380  44.320  1.00  0.00            
ATOM   2803  H3  bbb    20     163.550 109.810  44.450  1.00  0.00            
ATOM   2804  H4  bbb    20     162.510 110.650  43.260  1.00  0.00            
ATOM   2805  N1  bbb    20     161.330 109.150  46.070  1.00  0.00            
ATOM   2806  C3  bbb    20     160.040 108.570  46.470  1.00  0.00            
ATOM   2807  H5  bbb    20     160.030 108.190  47.500  1.00  0.00            
ATOM   2808  H6  bbb    20     159.800 107.770  45.740  1.00  0.00            
ATOM   2809  C4  bbb    20     162.400 108.190  46.430  1.00  0.00            
ATOM   2810  H7  bbb    20     162.050 107.170  46.240  1.00  0.00            
ATOM   2811  H8  bbb    20     163.320 108.350  45.860  1.00  0.00            
ATOM   2812  C5  bbb    20     162.640 108.470  47.920  1.00  0.00            
ATOM   2813  H9  bbb    20     162.550 109.550  48.100  1.00  0.00            
ATOM   2814  H10 bbb    20     161.970 107.870  48.540  1.00  0.00            
ATOM   2815  C6  bbb    20     159.000 109.680  46.510  1.00  0.00            
ATOM   2816  H11 bbb    20     159.390 110.560  47.030  1.00  0.00            
ATOM   2817  H12 bbb    20     158.820 110.090  45.520  1.00  0.00            
ATOM   2818  C7  bbb    20     163.970 107.890  48.320  1.00  0.00            
ATOM   2819  C8  bbb    20     157.670 109.250  47.040  1.00  0.00            
ATOM   2820  O1  bbb    20     164.060 106.690  48.270  1.00  0.00            
ATOM   2821  O2  bbb    20     157.440 108.070  47.350  1.00  0.00            
ATOM   2822  N4  bbb    20     162.630 111.570  45.160  1.00  0.00            
ATOM   2823  H21 bbb    20     163.170 111.450  46.020  1.00  0.00            
ATOM   2824  C1  bbb    21     167.690 116.170  50.750  1.00  0.00            
ATOM   2825  H1  bbb    21     167.110 116.130  51.680  1.00  0.00            
ATOM   2826  H2  bbb    21     167.860 117.190  50.410  1.00  0.00            
ATOM   2827  C2  bbb    21     166.660 115.430  49.800  1.00  0.00            
ATOM   2828  H3  bbb    21     166.990 115.590  48.770  1.00  0.00            
ATOM   2829  H4  bbb    21     166.660 114.370  50.110  1.00  0.00            
ATOM   2830  N1  bbb    21     168.930 115.470  51.050  1.00  0.00            
ATOM   2831  C3  bbb    21     169.610 115.270  49.730  1.00  0.00            
ATOM   2832  H5  bbb    21     170.240 116.110  49.430  1.00  0.00            
ATOM   2833  H6  bbb    21     168.940 115.120  48.880  1.00  0.00            
ATOM   2834  C4  bbb    21     169.830 116.120  52.020  1.00  0.00            
ATOM   2835  H7  bbb    21     170.750 115.550  52.220  1.00  0.00            
ATOM   2836  H8  bbb    21     170.050 117.110  51.580  1.00  0.00            
ATOM   2837  C5  bbb    21     169.190 116.250  53.430  1.00  0.00            
ATOM   2838  H9  bbb    21     168.400 117.000  53.510  1.00  0.00            
ATOM   2839  H10 bbb    21     168.770 115.260  53.610  1.00  0.00            
ATOM   2840  C6  bbb    21     170.450 114.050  49.900  1.00  0.00            
ATOM   2841  H11 bbb    21     171.120 114.150  50.760  1.00  0.00            
ATOM   2842  H12 bbb    21     169.790 113.220  50.210  1.00  0.00            
ATOM   2843  C7  bbb    21     170.310 116.530  54.440  1.00  0.00            
ATOM   2844  C8  bbb    21     171.220 113.680  48.730  1.00  0.00            
ATOM   2845  O1  bbb    21     170.840 117.630  54.500  1.00  0.00            
ATOM   2846  O2  bbb    21     171.970 114.520  48.260  1.00  0.00            
ATOM   2847  N4  bbb    21     165.270 115.830  49.950  1.00  0.00            
ATOM   2848  H21 bbb    21     164.890 116.450  49.250  1.00  0.00            
ATOM   2849  C1  bbb    22     166.500 106.520  52.490  1.00  0.00            
ATOM   2850  H1  bbb    22     165.960 106.520  53.460  1.00  0.00            
ATOM   2851  H2  bbb    22     166.210 107.470  52.040  1.00  0.00            
ATOM   2852  C2  bbb    22     165.940 105.300  51.760  1.00  0.00            
ATOM   2853  H3  bbb    22     166.610 104.930  50.970  1.00  0.00            
ATOM   2854  H4  bbb    22     165.920 104.500  52.510  1.00  0.00            
ATOM   2855  N1  bbb    22     167.900 106.560  52.700  1.00  0.00            
ATOM   2856  C3  bbb    22     168.230 107.560  53.730  1.00  0.00            
ATOM   2857  H5  bbb    22     167.810 108.540  53.490  1.00  0.00            
ATOM   2858  H6  bbb    22     169.320 107.590  53.800  1.00  0.00            
ATOM   2859  C4  bbb    22     168.590 106.910  51.480  1.00  0.00            
ATOM   2860  H7  bbb    22     168.050 106.670  50.560  1.00  0.00            
ATOM   2861  H8  bbb    22     168.770 107.990  51.400  1.00  0.00            
ATOM   2862  C5  bbb    22     169.940 106.280  51.340  1.00  0.00            
ATOM   2863  H9  bbb    22     170.460 106.170  52.310  1.00  0.00            
ATOM   2864  H10 bbb    22     169.830 105.270  50.930  1.00  0.00            
ATOM   2865  C6  bbb    22     167.760 107.130  55.090  1.00  0.00            
ATOM   2866  H11 bbb    22     166.680 107.020  55.220  1.00  0.00            
ATOM   2867  H12 bbb    22     168.310 106.230  55.370  1.00  0.00            
ATOM   2868  C7  bbb    22     170.840 107.090  50.390  1.00  0.00            
ATOM   2869  C8  bbb    22     168.220 108.080  56.210  1.00  0.00            
ATOM   2870  O1  bbb    22     170.360 107.610  49.410  1.00  0.00            
ATOM   2871  O2  bbb    22     168.620 109.170  56.060  1.00  0.00            
ATOM   2872  N4  bbb    22     164.540 105.610  51.280  1.00  0.00            
ATOM   2873  H21 bbb    22     164.350 106.160  50.450  1.00  0.00            
ATOM   2874  C1  bbb    23     157.830 105.810  44.400  1.00  0.00            
ATOM   2875  H1  bbb    23     157.290 106.650  44.870  1.00  0.00            
ATOM   2876  H2  bbb    23     157.250 105.270  43.640  1.00  0.00            
ATOM   2877  C2  bbb    23     158.170 104.840  45.580  1.00  0.00            
ATOM   2878  H3  bbb    23     157.310 104.180  45.780  1.00  0.00            
ATOM   2879  H4  bbb    23     158.940 104.110  45.320  1.00  0.00            
ATOM   2880  N1  bbb    23     159.050 106.360  43.740  1.00  0.00            
ATOM   2881  C3  bbb    23     158.790 107.620  43.120  1.00  0.00            
ATOM   2882  H5  bbb    23     159.750 108.010  42.730  1.00  0.00            
ATOM   2883  H6  bbb    23     158.440 108.350  43.860  1.00  0.00            
ATOM   2884  C4  bbb    23     159.570 105.420  42.780  1.00  0.00            
ATOM   2885  H7  bbb    23     159.710 104.430  43.230  1.00  0.00            
ATOM   2886  H8  bbb    23     158.850 105.300  41.960  1.00  0.00            
ATOM   2887  C5  bbb    23     160.980 105.790  42.340  1.00  0.00            
ATOM   2888  H9  bbb    23     160.990 106.600  41.600  1.00  0.00            
ATOM   2889  H10 bbb    23     161.510 106.150  43.220  1.00  0.00            
ATOM   2890  C6  bbb    23     157.780 107.590  42.030  1.00  0.00            
ATOM   2891  H11 bbb    23     158.130 107.150  41.080  1.00  0.00            
ATOM   2892  H12 bbb    23     156.880 107.080  42.390  1.00  0.00            
ATOM   2893  C7  bbb    23     161.650 104.550  41.740  1.00  0.00            
ATOM   2894  C8  bbb    23     157.370 108.980  41.660  1.00  0.00            
ATOM   2895  O1  bbb    23     162.040 103.660  42.430  1.00  0.00            
ATOM   2896  O2  bbb    23     158.070 109.950  41.860  1.00  0.00            
ATOM   2897  N4  bbb    23     158.560 105.450  46.830  1.00  0.00            
ATOM   2898  H21 bbb    23     158.180 106.370  46.960  1.00  0.00            
ATOM   2899  C1  bbb    24     153.450 107.740  59.840  1.00  0.00            
ATOM   2900  H1  bbb    24     152.420 107.910  59.460  1.00  0.00            
ATOM   2901  H2  bbb    24     154.250 108.190  59.240  1.00  0.00            
ATOM   2902  C2  bbb    24     153.820 106.210  59.750  1.00  0.00            
ATOM   2903  H3  bbb    24     154.040 105.980  58.700  1.00  0.00            
ATOM   2904  H4  bbb    24     154.750 106.130  60.310  1.00  0.00            
ATOM   2905  N1  bbb    24     153.670 108.260  61.210  1.00  0.00            
ATOM   2906  C3  bbb    24     153.650 109.690  61.190  1.00  0.00            
ATOM   2907  H5  bbb    24     152.660 110.150  61.210  1.00  0.00            
ATOM   2908  H6  bbb    24     154.230 109.980  60.300  1.00  0.00            
ATOM   2909  C4  bbb    24     152.850 107.660  62.280  1.00  0.00            
ATOM   2910  H7  bbb    24     152.230 108.360  62.870  1.00  0.00            
ATOM   2911  H8  bbb    24     152.160 106.930  61.850  1.00  0.00            
ATOM   2912  C5  bbb    24     153.840 106.980  63.190  1.00  0.00            
ATOM   2913  H9  bbb    24     154.580 106.340  62.680  1.00  0.00            
ATOM   2914  H10 bbb    24     154.480 107.590  63.840  1.00  0.00            
ATOM   2915  C6  bbb    24     154.320 110.300  62.390  1.00  0.00            
ATOM   2916  H11 bbb    24     153.570 110.440  63.170  1.00  0.00            
ATOM   2917  H12 bbb    24     155.100 109.680  62.840  1.00  0.00            
ATOM   2918  C7  bbb    24     153.100 106.080  64.180  1.00  0.00            
ATOM   2919  C8  bbb    24     154.980 111.610  62.110  1.00  0.00            
ATOM   2920  O1  bbb    24     151.930 105.720  64.080  1.00  0.00            
ATOM   2921  O2  bbb    24     155.910 111.770  61.310  1.00  0.00            
ATOM   2922  N4  bbb    24     152.820 105.210  60.220  1.00  0.00            
ATOM   2923  H21 bbb    24     152.010 105.660  60.620  1.00  0.00            
ATOM   2924  C1  bbb    25     150.590  97.090  55.400  1.00  0.00            
ATOM   2925  H1  bbb    25     149.640  97.640  55.340  1.00  0.00            
ATOM   2926  H2  bbb    25     150.510  96.440  56.280  1.00  0.00            
ATOM   2927  C2  bbb    25     151.820  97.810  55.790  1.00  0.00            
ATOM   2928  H3  bbb    25     152.620  97.210  56.250  1.00  0.00            
ATOM   2929  H4  bbb    25     152.200  98.310  54.890  1.00  0.00            
ATOM   2930  N1  bbb    25     150.800  96.380  54.150  1.00  0.00            
ATOM   2931  C3  bbb    25     151.550  95.110  54.380  1.00  0.00            
ATOM   2932  H5  bbb    25     150.880  94.410  54.920  1.00  0.00            
ATOM   2933  H6  bbb    25     152.500  95.140  54.940  1.00  0.00            
ATOM   2934  C4  bbb    25     149.610  96.250  53.360  1.00  0.00            
ATOM   2935  H7  bbb    25     149.720  95.460  52.620  1.00  0.00            
ATOM   2936  H8  bbb    25     148.720  96.050  54.000  1.00  0.00            
ATOM   2937  C5  bbb    25     149.440  97.500  52.520  1.00  0.00            
ATOM   2938  H9  bbb    25     149.170  98.330  53.180  1.00  0.00            
ATOM   2939  H10 bbb    25     150.400  97.710  52.020  1.00  0.00            
ATOM   2940  C6  bbb    25     151.990  94.510  52.980  1.00  0.00            
ATOM   2941  H11 bbb    25     151.170  93.990  52.470  1.00  0.00            
ATOM   2942  H12 bbb    25     152.260  95.300  52.270  1.00  0.00            
ATOM   2943  C7  bbb    25     148.380  97.380  51.500  1.00  0.00            
ATOM   2944  C8  bbb    25     153.130  93.470  53.130  1.00  0.00            
ATOM   2945  O1  bbb    25     147.240  97.710  51.740  1.00  0.00            
ATOM   2946  O2  bbb    25     154.200  93.640  52.660  1.00  0.00            
ATOM   2947  N4  bbb    25     151.520  98.960  56.630  1.00  0.00            
ATOM   2948  H21 bbb    25     150.870  99.650  56.290  1.00  0.00            
ATOM   2949  C1  bbb    26     134.260 113.250  48.070  1.00  0.00            
ATOM   2950  H1  bbb    26     134.510 112.560  47.260  1.00  0.00            
ATOM   2951  H2  bbb    26     134.010 114.180  47.540  1.00  0.00            
ATOM   2952  C2  bbb    26     135.430 113.570  48.970  1.00  0.00            
ATOM   2953  H3  bbb    26     135.130 114.420  49.590  1.00  0.00            
ATOM   2954  H4  bbb    26     135.630 112.710  49.620  1.00  0.00            
ATOM   2955  N1  bbb    26     133.050 112.830  48.760  1.00  0.00            
ATOM   2956  C3  bbb    26     133.090 111.520  49.320  1.00  0.00            
ATOM   2957  H5  bbb    26     134.120 111.170  49.480  1.00  0.00            
ATOM   2958  H6  bbb    26     132.750 110.920  48.460  1.00  0.00            
ATOM   2959  C4  bbb    26     131.750 113.040  48.040  1.00  0.00            
ATOM   2960  H7  bbb    26     131.940 112.800  46.980  1.00  0.00            
ATOM   2961  H8  bbb    26     130.950 112.410  48.430  1.00  0.00            
ATOM   2962  C5  bbb    26     131.370 114.520  48.090  1.00  0.00            
ATOM   2963  H9  bbb    26     131.330 114.870  49.130  1.00  0.00            
ATOM   2964  H10 bbb    26     132.040 115.150  47.490  1.00  0.00            
ATOM   2965  C6  bbb    26     132.330 111.530  50.600  1.00  0.00            
ATOM   2966  H11 bbb    26     131.320 111.960  50.500  1.00  0.00            
ATOM   2967  H12 bbb    26     132.360 110.490  50.940  1.00  0.00            
ATOM   2968  C7  bbb    26     129.920 114.460  47.640  1.00  0.00            
ATOM   2969  C8  bbb    26     133.070 112.200  51.720  1.00  0.00            
ATOM   2970  O1  bbb    26     129.000 114.250  48.410  1.00  0.00            
ATOM   2971  O2  bbb    26     134.250 111.950  51.950  1.00  0.00            
ATOM   2972  N4  bbb    26     136.620 114.080  48.310  1.00  0.00            
ATOM   2973  H21 bbb    26     136.580 114.590  47.430  1.00  0.00            
ATOM   2974  C1  bbb    27     142.830 119.570  42.690  1.00  0.00            
ATOM   2975  H1  bbb    27     141.810 119.290  42.920  1.00  0.00            
ATOM   2976  H2  bbb    27     142.800 119.790  41.610  1.00  0.00            
ATOM   2977  C2  bbb    27     143.710 118.320  42.890  1.00  0.00            
ATOM   2978  H3  bbb    27     143.580 117.660  42.030  1.00  0.00            
ATOM   2979  H4  bbb    27     144.740 118.650  42.900  1.00  0.00            
ATOM   2980  N1  bbb    27     143.160 120.770  43.430  1.00  0.00            
ATOM   2981  C3  bbb    27     144.440 121.440  43.080  1.00  0.00            
ATOM   2982  H5  bbb    27     145.260 120.740  43.230  1.00  0.00            
ATOM   2983  H6  bbb    27     144.570 122.390  43.610  1.00  0.00            
ATOM   2984  C4  bbb    27     143.020 120.660  44.880  1.00  0.00            
ATOM   2985  H7  bbb    27     142.170 119.990  45.040  1.00  0.00            
ATOM   2986  H8  bbb    27     143.950 120.310  45.340  1.00  0.00            
ATOM   2987  C5  bbb    27     142.610 122.000  45.480  1.00  0.00            
ATOM   2988  H9  bbb    27     143.400 122.760  45.440  1.00  0.00            
ATOM   2989  H10 bbb    27     141.670 122.350  45.040  1.00  0.00            
ATOM   2990  C6  bbb    27     144.530 121.700  41.630  1.00  0.00            
ATOM   2991  H11 bbb    27     144.720 120.810  41.020  1.00  0.00            
ATOM   2992  H12 bbb    27     143.600 122.100  41.190  1.00  0.00            
ATOM   2993  C7  bbb    27     142.560 121.680  46.930  1.00  0.00            
ATOM   2994  C8  bbb    27     145.680 122.640  41.400  1.00  0.00            
ATOM   2995  O1  bbb    27     143.190 120.820  47.550  1.00  0.00            
ATOM   2996  O2  bbb    27     146.810 122.550  41.850  1.00  0.00            
ATOM   2997  N4  bbb    27     143.530 117.490  44.090  1.00  0.00            
ATOM   2998  H21 bbb    27     144.140 117.550  44.900  1.00  0.00            
ATOM   2999  C1  bbb    28     146.350 105.110  62.020  1.00  0.00            
ATOM   3000  H1  bbb    28     145.740 105.780  61.400  1.00  0.00            
ATOM   3001  H2  bbb    28     146.470 105.410  63.080  1.00  0.00            
ATOM   3002  C2  bbb    28     147.760 105.260  61.300  1.00  0.00            
ATOM   3003  H3  bbb    28     148.540 104.810  61.920  1.00  0.00            
ATOM   3004  H4  bbb    28     147.630 104.740  60.350  1.00  0.00            
ATOM   3005  N1  bbb    28     145.680 103.800  61.900  1.00  0.00            
ATOM   3006  C3  bbb    28     146.280 102.750  62.690  1.00  0.00            
ATOM   3007  H5  bbb    28     146.020 102.840  63.750  1.00  0.00            
ATOM   3008  H6  bbb    28     147.350 102.740  62.480  1.00  0.00            
ATOM   3009  C4  bbb    28     144.160 104.000  62.080  1.00  0.00            
ATOM   3010  H7  bbb    28     143.560 103.120  62.360  1.00  0.00            
ATOM   3011  H8  bbb    28     143.950 104.880  62.710  1.00  0.00            
ATOM   3012  C5  bbb    28     143.580 104.390  60.750  1.00  0.00            
ATOM   3013  H9  bbb    28     143.890 105.400  60.460  1.00  0.00            
ATOM   3014  H10 bbb    28     144.040 103.760  59.980  1.00  0.00            
ATOM   3015  C6  bbb    28     145.860 101.460  62.070  1.00  0.00            
ATOM   3016  H11 bbb    28     144.790 101.370  62.280  1.00  0.00            
ATOM   3017  H12 bbb    28     146.020 101.410  60.990  1.00  0.00            
ATOM   3018  C7  bbb    28     142.120 104.450  60.570  1.00  0.00            
ATOM   3019  C8  bbb    28     146.520 100.220  62.640  1.00  0.00            
ATOM   3020  O1  bbb    28     141.420 105.000  61.500  1.00  0.00            
ATOM   3021  O2  bbb    28     146.540 100.020  63.830  1.00  0.00            
ATOM   3022  N4  bbb    28     148.180 106.680  61.190  1.00  0.00            
ATOM   3023  H21 bbb    28     147.500 107.380  61.490  1.00  0.00            
ATOM   3024  C1  bbb    29     151.560 117.180  60.670  1.00  0.00            
ATOM   3025  H1  bbb    29     152.210 117.800  61.300  1.00  0.00            
ATOM   3026  H2  bbb    29     150.640 117.720  60.470  1.00  0.00            
ATOM   3027  C2  bbb    29     151.220 115.820  61.320  1.00  0.00            
ATOM   3028  H3  bbb    29     152.070 115.410  61.880  1.00  0.00            
ATOM   3029  H4  bbb    29     150.360 115.970  61.970  1.00  0.00            
ATOM   3030  N1  bbb    29     152.460 116.970  59.500  1.00  0.00            
ATOM   3031  C3  bbb    29     152.520 118.240  58.680  1.00  0.00            
ATOM   3032  H5  bbb    29     153.510 118.440  58.240  1.00  0.00            
ATOM   3033  H6  bbb    29     152.190 119.060  59.340  1.00  0.00            
ATOM   3034  C4  bbb    29     153.760 116.480  59.810  1.00  0.00            
ATOM   3035  H7  bbb    29     154.410 117.280  60.170  1.00  0.00            
ATOM   3036  H8  bbb    29     153.770 115.750  60.630  1.00  0.00            
ATOM   3037  C5  bbb    29     154.480 115.680  58.760  1.00  0.00            
ATOM   3038  H9  bbb    29     154.180 114.650  58.940  1.00  0.00            
ATOM   3039  H10 bbb    29     154.240 116.050  57.750  1.00  0.00            
ATOM   3040  C6  bbb    29     151.580 118.120  57.470  1.00  0.00            
ATOM   3041  H11 bbb    29     151.690 117.220  56.860  1.00  0.00            
ATOM   3042  H12 bbb    29     150.560 118.150  57.860  1.00  0.00            
ATOM   3043  C7  bbb    29     155.980 115.850  59.070  1.00  0.00            
ATOM   3044  C8  bbb    29     151.710 119.310  56.570  1.00  0.00            
ATOM   3045  O1  bbb    29     156.480 116.920  59.100  1.00  0.00            
ATOM   3046  O2  bbb    29     152.390 120.260  56.920  1.00  0.00            
ATOM   3047  N4  bbb    29     150.910 114.780  60.310  1.00  0.00            
ATOM   3048  H21 bbb    29     150.720 115.000  59.340  1.00  0.00            
ATOM   3049  C1  bbb    30     152.950 107.730  71.620  1.00  0.00            
ATOM   3050  H1  bbb    30     152.880 107.220  70.660  1.00  0.00            
ATOM   3051  H2  bbb    30     152.360 107.070  72.270  1.00  0.00            
ATOM   3052  C2  bbb    30     152.140 109.090  71.510  1.00  0.00            
ATOM   3053  H3  bbb    30     151.170 108.800  71.100  1.00  0.00            
ATOM   3054  H4  bbb    30     151.960 109.470  72.520  1.00  0.00            
ATOM   3055  N1  bbb    30     154.370 107.840  72.080  1.00  0.00            
ATOM   3056  C3  bbb    30     154.330 108.030  73.460  1.00  0.00            
ATOM   3057  H5  bbb    30     154.230 107.020  73.890  1.00  0.00            
ATOM   3058  H6  bbb    30     153.610 108.760  73.820  1.00  0.00            
ATOM   3059  C4  bbb    30     155.070 106.560  71.680  1.00  0.00            
ATOM   3060  H7  bbb    30     155.820 106.280  72.420  1.00  0.00            
ATOM   3061  H8  bbb    30     154.360 105.740  71.560  1.00  0.00            
ATOM   3062  C5  bbb    30     155.740 106.860  70.310  1.00  0.00            
ATOM   3063  H9  bbb    30     154.970 107.110  69.570  1.00  0.00            
ATOM   3064  H10 bbb    30     156.490 107.630  70.530  1.00  0.00            
ATOM   3065  C6  bbb    30     155.620 108.580  73.990  1.00  0.00            
ATOM   3066  H11 bbb    30     156.440 107.850  73.940  1.00  0.00            
ATOM   3067  H12 bbb    30     155.820 109.440  73.340  1.00  0.00            
ATOM   3068  C7  bbb    30     156.560 105.650  69.810  1.00  0.00            
ATOM   3069  C8  bbb    30     155.450 109.030  75.430  1.00  0.00            
ATOM   3070  O1  bbb    30     156.230 105.020  68.830  1.00  0.00            
ATOM   3071  O2  bbb    30     155.600 110.190  75.710  1.00  0.00            
ATOM   3072  N4  bbb    30     152.890 110.030  70.670  1.00  0.00            
ATOM   3073  H21 bbb    30     152.900 109.930  69.660  1.00  0.00            
ATOM   3074  C1  bbb    31     161.430 111.390  73.860  1.00  0.00            
ATOM   3075  H1  bbb    31     161.200 112.460  73.920  1.00  0.00            
ATOM   3076  H2  bbb    31     162.340 111.190  74.450  1.00  0.00            
ATOM   3077  C2  bbb    31     161.780 111.180  72.390  1.00  0.00            
ATOM   3078  H3  bbb    31     162.550 111.870  72.030  1.00  0.00            
ATOM   3079  H4  bbb    31     162.180 110.160  72.260  1.00  0.00            
ATOM   3080  N1  bbb    31     160.330 110.570  74.350  1.00  0.00            
ATOM   3081  C3  bbb    31     160.600 109.150  74.410  1.00  0.00            
ATOM   3082  H5  bbb    31     161.240 108.850  75.250  1.00  0.00            
ATOM   3083  H6  bbb    31     161.150 108.840  73.510  1.00  0.00            
ATOM   3084  C4  bbb    31     159.870 111.100  75.560  1.00  0.00            
ATOM   3085  H7  bbb    31     159.500 110.340  76.260  1.00  0.00            
ATOM   3086  H8  bbb    31     160.640 111.710  76.060  1.00  0.00            
ATOM   3087  C5  bbb    31     158.780 112.110  75.240  1.00  0.00            
ATOM   3088  H9  bbb    31     159.290 112.880  74.640  1.00  0.00            
ATOM   3089  H10 bbb    31     157.940 111.720  74.660  1.00  0.00            
ATOM   3090  C6  bbb    31     159.280 108.450  74.490  1.00  0.00            
ATOM   3091  H11 bbb    31     158.790 108.520  75.460  1.00  0.00            
ATOM   3092  H12 bbb    31     158.560 108.940  73.810  1.00  0.00            
ATOM   3093  C7  bbb    31     158.150 112.680  76.480  1.00  0.00            
ATOM   3094  C8  bbb    31     159.390 107.090  74.140  1.00  0.00            
ATOM   3095  O1  bbb    31     158.810 112.680  77.510  1.00  0.00            
ATOM   3096  O2  bbb    31     159.090 106.750  73.020  1.00  0.00            
ATOM   3097  N4  bbb    31     160.590 111.150  71.580  1.00  0.00            
ATOM   3098  H21 bbb    31     159.770 110.760  72.020  1.00  0.00            
ATOM   3099  C1  bbb    32     150.500 102.060  64.890  1.00  0.00            
ATOM   3100  H1  bbb    32     151.440 102.580  64.650  1.00  0.00            
ATOM   3101  H2  bbb    32     150.210 101.690  63.900  1.00  0.00            
ATOM   3102  C2  bbb    32     149.500 103.080  65.380  1.00  0.00            
ATOM   3103  H3  bbb    32     148.490 102.660  65.210  1.00  0.00            
ATOM   3104  H4  bbb    32     149.650 103.170  66.460  1.00  0.00            
ATOM   3105  N1  bbb    32     150.660 100.890  65.770  1.00  0.00            
ATOM   3106  C3  bbb    32     151.850 100.130  65.280  1.00  0.00            
ATOM   3107  H5  bbb    32     152.670 100.830  65.050  1.00  0.00            
ATOM   3108  H6  bbb    32     151.600  99.570  64.380  1.00  0.00            
ATOM   3109  C4  bbb    32     149.430 100.070  65.870  1.00  0.00            
ATOM   3110  H7  bbb    32     148.580 100.610  65.430  1.00  0.00            
ATOM   3111  H8  bbb    32     149.450  99.080  65.400  1.00  0.00            
ATOM   3112  C5  bbb    32     148.930  99.910  67.300  1.00  0.00            
ATOM   3113  H9  bbb    32     149.660  99.500  68.010  1.00  0.00            
ATOM   3114  H10 bbb    32     148.550 100.900  67.620  1.00  0.00            
ATOM   3115  C6  bbb    32     152.340  99.170  66.320  1.00  0.00            
ATOM   3116  H11 bbb    32     152.480  99.780  67.220  1.00  0.00            
ATOM   3117  H12 bbb    32     151.550  98.420  66.480  1.00  0.00            
ATOM   3118  C7  bbb    32     147.720  99.050  67.350  1.00  0.00            
ATOM   3119  C8  bbb    32     153.630  98.560  65.880  1.00  0.00            
ATOM   3120  O1  bbb    32     147.840  97.860  67.360  1.00  0.00            
ATOM   3121  O2  bbb    32     154.720  99.160  65.630  1.00  0.00            
ATOM   3122  N4  bbb    32     149.560 104.460  64.850  1.00  0.00            
ATOM   3123  H21 bbb    32     150.290 104.710  64.190  1.00  0.00            
ATOM   3124  C1  bbb    33     146.800 114.030  60.830  1.00  0.00            
ATOM   3125  H1  bbb    33     147.230 113.170  60.300  1.00  0.00            
ATOM   3126  H2  bbb    33     147.630 114.690  61.080  1.00  0.00            
ATOM   3127  C2  bbb    33     146.340 113.480  62.140  1.00  0.00            
ATOM   3128  H3  bbb    33     146.010 114.290  62.800  1.00  0.00            
ATOM   3129  H4  bbb    33     145.510 112.760  62.040  1.00  0.00            
ATOM   3130  N1  bbb    33     145.730 114.770  60.060  1.00  0.00            
ATOM   3131  C3  bbb    33     146.350 115.850  59.170  1.00  0.00            
ATOM   3132  H5  bbb    33     145.820 115.970  58.220  1.00  0.00            
ATOM   3133  H6  bbb    33     147.390 115.600  58.930  1.00  0.00            
ATOM   3134  C4  bbb    33     144.810 113.900  59.320  1.00  0.00            
ATOM   3135  H7  bbb    33     145.340 113.580  58.410  1.00  0.00            
ATOM   3136  H8  bbb    33     144.510 113.030  59.900  1.00  0.00            
ATOM   3137  C5  bbb    33     143.620 114.640  58.830  1.00  0.00            
ATOM   3138  H9  bbb    33     143.150 115.270  59.580  1.00  0.00            
ATOM   3139  H10 bbb    33     143.800 115.400  58.070  1.00  0.00            
ATOM   3140  C6  bbb    33     146.440 117.080  59.990  1.00  0.00            
ATOM   3141  H11 bbb    33     145.470 117.480  60.320  1.00  0.00            
ATOM   3142  H12 bbb    33     147.070 116.930  60.880  1.00  0.00            
ATOM   3143  C7  bbb    33     142.530 113.710  58.320  1.00  0.00            
ATOM   3144  C8  bbb    33     147.260 118.100  59.310  1.00  0.00            
ATOM   3145  O1  bbb    33     142.340 113.580  57.160  1.00  0.00            
ATOM   3146  O2  bbb    33     148.180 117.830  58.550  1.00  0.00            
ATOM   3147  N4  bbb    33     147.450 112.960  63.000  1.00  0.00            
ATOM   3148  H21 bbb    33     147.990 113.550  63.610  1.00  0.00            
ATOM   3149  C1  bbb    34     160.810 118.310  52.250  1.00  0.00            
ATOM   3150  H1  bbb    34     160.970 117.720  51.350  1.00  0.00            
ATOM   3151  H2  bbb    34     161.550 118.050  53.020  1.00  0.00            
ATOM   3152  C2  bbb    34     159.450 117.870  52.840  1.00  0.00            
ATOM   3153  H3  bbb    34     159.320 118.230  53.870  1.00  0.00            
ATOM   3154  H4  bbb    34     158.660 118.270  52.200  1.00  0.00            
ATOM   3155  N1  bbb    34     160.840 119.750  51.980  1.00  0.00            
ATOM   3156  C3  bbb    34     161.020 120.530  53.210  1.00  0.00            
ATOM   3157  H5  bbb    34     160.270 120.280  53.960  1.00  0.00            
ATOM   3158  H6  bbb    34     160.850 121.550  52.830  1.00  0.00            
ATOM   3159  C4  bbb    34     161.760 120.110  50.960  1.00  0.00            
ATOM   3160  H7  bbb    34     162.080 121.150  50.980  1.00  0.00            
ATOM   3161  H8  bbb    34     162.550 119.350  50.980  1.00  0.00            
ATOM   3162  C5  bbb    34     161.020 119.970  49.680  1.00  0.00            
ATOM   3163  H9  bbb    34     160.540 118.990  49.560  1.00  0.00            
ATOM   3164  H10 bbb    34     160.200 120.670  49.480  1.00  0.00            
ATOM   3165  C6  bbb    34     162.440 120.480  53.740  1.00  0.00            
ATOM   3166  H11 bbb    34     162.540 119.610  54.390  1.00  0.00            
ATOM   3167  H12 bbb    34     163.160 120.230  52.950  1.00  0.00            
ATOM   3168  C7  bbb    34     162.000 119.890  48.570  1.00  0.00            
ATOM   3169  C8  bbb    34     162.560 121.620  54.770  1.00  0.00            
ATOM   3170  O1  bbb    34     162.400 118.810  48.220  1.00  0.00            
ATOM   3171  O2  bbb    34     161.700 121.980  55.530  1.00  0.00            
ATOM   3172  N4  bbb    34     159.380 116.400  52.800  1.00  0.00            
ATOM   3173  H21 bbb    34     160.070 115.820  53.260  1.00  0.00            
ATOM   3174  C1  bbb    35     153.460 108.030  51.140  1.00  0.00            
ATOM   3175  H1  bbb    35     152.610 107.410  51.440  1.00  0.00            
ATOM   3176  H2  bbb    35     154.400 107.550  51.440  1.00  0.00            
ATOM   3177  C2  bbb    35     153.230 109.360  51.870  1.00  0.00            
ATOM   3178  H3  bbb    35     152.320 109.870  51.530  1.00  0.00            
ATOM   3179  H4  bbb    35     152.950 109.110  52.890  1.00  0.00            
ATOM   3180  N1  bbb    35     153.600 108.160  49.680  1.00  0.00            
ATOM   3181  C3  bbb    35     153.810 106.840  49.090  1.00  0.00            
ATOM   3182  H5  bbb    35     153.780 107.030  48.010  1.00  0.00            
ATOM   3183  H6  bbb    35     153.060 106.120  49.430  1.00  0.00            
ATOM   3184  C4  bbb    35     152.560 108.920  48.930  1.00  0.00            
ATOM   3185  H7  bbb    35     152.550 109.920  49.380  1.00  0.00            
ATOM   3186  H8  bbb    35     153.110 108.990  47.990  1.00  0.00            
ATOM   3187  C5  bbb    35     151.220 108.230  48.960  1.00  0.00            
ATOM   3188  H9  bbb    35     151.190 107.230  48.490  1.00  0.00            
ATOM   3189  H10 bbb    35     150.900 108.010  49.980  1.00  0.00            
ATOM   3190  C6  bbb    35     155.210 106.260  49.280  1.00  0.00            
ATOM   3191  H11 bbb    35     156.000 106.970  49.010  1.00  0.00            
ATOM   3192  H12 bbb    35     155.380 106.060  50.350  1.00  0.00            
ATOM   3193  C7  bbb    35     150.180 109.010  48.250  1.00  0.00            
ATOM   3194  C8  bbb    35     155.230 105.050  48.420  1.00  0.00            
ATOM   3195  O1  bbb    35     150.230 110.240  48.010  1.00  0.00            
ATOM   3196  O2  bbb    35     155.240 105.150  47.210  1.00  0.00            
ATOM   3197  N4  bbb    35     154.380 110.300  51.810  1.00  0.00            
ATOM   3198  H21 bbb    35     154.240 111.110  51.230  1.00  0.00            
ATOM   3199  C1  bbb    36     176.720 116.910  51.050  1.00  0.00            
ATOM   3200  H1  bbb    36     176.390 117.360  52.000  1.00  0.00            
ATOM   3201  H2  bbb    36     175.860 117.120  50.410  1.00  0.00            
ATOM   3202  C2  bbb    36     176.800 115.400  51.170  1.00  0.00            
ATOM   3203  H3  bbb    36     176.780 115.040  50.150  1.00  0.00            
ATOM   3204  H4  bbb    36     177.670 115.140  51.780  1.00  0.00            
ATOM   3205  N1  bbb    36     178.090 117.270  50.620  1.00  0.00            
ATOM   3206  C3  bbb    36     178.240 118.390  49.710  1.00  0.00            
ATOM   3207  H5  bbb    36     179.250 118.320  49.280  1.00  0.00            
ATOM   3208  H6  bbb    36     178.150 119.290  50.340  1.00  0.00            
ATOM   3209  C4  bbb    36     178.900 117.400  51.890  1.00  0.00            
ATOM   3210  H7  bbb    36     178.800 118.440  52.240  1.00  0.00            
ATOM   3211  H8  bbb    36     178.530 116.770  52.710  1.00  0.00            
ATOM   3212  C5  bbb    36     180.370 117.040  51.660  1.00  0.00            
ATOM   3213  H9  bbb    36     180.360 116.120  51.060  1.00  0.00            
ATOM   3214  H10 bbb    36     180.850 117.870  51.140  1.00  0.00            
ATOM   3215  C6  bbb    36     177.250 118.500  48.530  1.00  0.00            
ATOM   3216  H11 bbb    36     177.010 117.520  48.120  1.00  0.00            
ATOM   3217  H12 bbb    36     176.320 118.970  48.890  1.00  0.00            
ATOM   3218  C7  bbb    36     181.130 116.690  52.950  1.00  0.00            
ATOM   3219  C8  bbb    36     177.830 119.490  47.490  1.00  0.00            
ATOM   3220  O1  bbb    36     181.180 115.540  53.360  1.00  0.00            
ATOM   3221  O2  bbb    36     178.880 120.050  47.550  1.00  0.00            
ATOM   3222  N4  bbb    36     175.620 114.800  51.810  1.00  0.00            
ATOM   3223  H21 bbb    36     174.830 115.350  52.120  1.00  0.00            
ATOM   3224  C1  bbb    37     171.460 106.220  58.370  1.00  0.00            
ATOM   3225  H1  bbb    37     172.390 105.750  58.030  1.00  0.00            
ATOM   3226  H2  bbb    37     170.720 105.930  57.610  1.00  0.00            
ATOM   3227  C2  bbb    37     171.590 107.790  58.400  1.00  0.00            
ATOM   3228  H3  bbb    37     170.970 108.200  59.200  1.00  0.00            
ATOM   3229  H4  bbb    37     172.610 108.030  58.710  1.00  0.00            
ATOM   3230  N1  bbb    37     170.900 105.860  59.670  1.00  0.00            
ATOM   3231  C3  bbb    37     171.880 106.160  60.750  1.00  0.00            
ATOM   3232  H5  bbb    37     172.750 106.680  60.310  1.00  0.00            
ATOM   3233  H6  bbb    37     172.220 105.200  61.150  1.00  0.00            
ATOM   3234  C4  bbb    37     170.510 104.470  59.830  1.00  0.00            
ATOM   3235  H7  bbb    37     171.320 103.790  59.540  1.00  0.00            
ATOM   3236  H8  bbb    37     170.330 104.240  60.890  1.00  0.00            
ATOM   3237  C5  bbb    37     169.200 104.080  58.990  1.00  0.00            
ATOM   3238  H9  bbb    37     168.400 104.810  58.980  1.00  0.00            
ATOM   3239  H10 bbb    37     169.490 103.900  57.950  1.00  0.00            
ATOM   3240  C6  bbb    37     171.140 106.950  61.820  1.00  0.00            
ATOM   3241  H11 bbb    37     171.080 108.000  61.550  1.00  0.00            
ATOM   3242  H12 bbb    37     170.120 106.540  61.850  1.00  0.00            
ATOM   3243  C7  bbb    37     168.550 102.870  59.580  1.00  0.00            
ATOM   3244  C8  bbb    37     171.920 106.810  63.130  1.00  0.00            
ATOM   3245  O1  bbb    37     167.480 102.920  60.150  1.00  0.00            
ATOM   3246  O2  bbb    37     173.100 107.040  63.170  1.00  0.00            
ATOM   3247  N4  bbb    37     171.320 108.450  57.100  1.00  0.00            
ATOM   3248  H21 bbb    37     170.460 109.000  57.050  1.00  0.00            
ATOM   3249  C1  bbb    38     151.850 126.830  41.360  1.00  0.00            
ATOM   3250  H1  bbb    38     151.170 126.460  40.580  1.00  0.00            
ATOM   3251  H2  bbb    38     152.880 127.000  41.000  1.00  0.00            
ATOM   3252  C2  bbb    38     151.990 125.730  42.430  1.00  0.00            
ATOM   3253  H3  bbb    38     152.460 126.150  43.330  1.00  0.00            
ATOM   3254  H4  bbb    38     150.960 125.510  42.720  1.00  0.00            
ATOM   3255  N1  bbb    38     151.400 128.140  41.940  1.00  0.00            
ATOM   3256  C3  bbb    38     150.120 128.080  42.710  1.00  0.00            
ATOM   3257  H5  bbb    38     149.920 127.160  43.250  1.00  0.00            
ATOM   3258  H6  bbb    38     149.240 128.210  42.080  1.00  0.00            
ATOM   3259  C4  bbb    38     151.360 129.240  40.930  1.00  0.00            
ATOM   3260  H7  bbb    38     151.010 128.820  39.970  1.00  0.00            
ATOM   3261  H8  bbb    38     150.660 130.030  41.210  1.00  0.00            
ATOM   3262  C5  bbb    38     152.710 129.860  40.820  1.00  0.00            
ATOM   3263  H9  bbb    38     153.020 130.370  41.750  1.00  0.00            
ATOM   3264  H10 bbb    38     153.500 129.150  40.560  1.00  0.00            
ATOM   3265  C6  bbb    38     150.010 129.220  43.730  1.00  0.00            
ATOM   3266  H11 bbb    38     150.730 128.950  44.510  1.00  0.00            
ATOM   3267  H12 bbb    38     150.340 130.100  43.160  1.00  0.00            
ATOM   3268  C7  bbb    38     152.680 130.870  39.750  1.00  0.00            
ATOM   3269  C8  bbb    38     148.710 129.410  44.370  1.00  0.00            
ATOM   3270  O1  bbb    38     152.260 130.540  38.640  1.00  0.00            
ATOM   3271  O2  bbb    38     147.990 128.470  44.610  1.00  0.00            
ATOM   3272  N4  bbb    38     152.610 124.530  41.910  1.00  0.00            
ATOM   3273  H21 bbb    38     152.080 123.870  41.340  1.00  0.00            
ATOM   3274  C1  bbb    39     157.880 124.150  34.930  1.00  0.00            
ATOM   3275  H1  bbb    39     158.970 124.030  34.790  1.00  0.00            
ATOM   3276  H2  bbb    39     157.660 124.890  35.700  1.00  0.00            
ATOM   3277  C2  bbb    39     157.310 122.750  35.290  1.00  0.00            
ATOM   3278  H3  bbb    39     156.260 122.860  34.990  1.00  0.00            
ATOM   3279  H4  bbb    39     157.770 121.960  34.690  1.00  0.00            
ATOM   3280  N1  bbb    39     157.350 124.730  33.690  1.00  0.00            
ATOM   3281  C3  bbb    39     157.550 123.840  32.530  1.00  0.00            
ATOM   3282  H5  bbb    39     158.560 123.420  32.500  1.00  0.00            
ATOM   3283  H6  bbb    39     157.620 124.530  31.680  1.00  0.00            
ATOM   3284  C4  bbb    39     157.940 126.020  33.390  1.00  0.00            
ATOM   3285  H7  bbb    39     158.240 126.560  34.300  1.00  0.00            
ATOM   3286  H8  bbb    39     158.870 125.960  32.810  1.00  0.00            
ATOM   3287  C5  bbb    39     156.990 126.940  32.680  1.00  0.00            
ATOM   3288  H9  bbb    39     156.770 126.700  31.630  1.00  0.00            
ATOM   3289  H10 bbb    39     156.090 127.130  33.270  1.00  0.00            
ATOM   3290  C6  bbb    39     156.410 122.780  32.320  1.00  0.00            
ATOM   3291  H11 bbb    39     156.650 121.940  32.980  1.00  0.00            
ATOM   3292  H12 bbb    39     155.410 123.170  32.510  1.00  0.00            
ATOM   3293  C7  bbb    39     157.660 128.260  32.600  1.00  0.00            
ATOM   3294  C8  bbb    39     156.310 122.220  30.900  1.00  0.00            
ATOM   3295  O1  bbb    39     157.380 129.110  33.430  1.00  0.00            
ATOM   3296  O2  bbb    39     155.600 122.760  30.090  1.00  0.00            
ATOM   3297  N4  bbb    39     157.390 122.500  36.760  1.00  0.00            
ATOM   3298  H21 bbb    39     157.760 123.150  37.450  1.00  0.00            
ATOM   3299  C1  bbb    40     159.780 129.120  49.530  1.00  0.00            
ATOM   3300  H1  bbb    40     160.240 128.370  48.880  1.00  0.00            
ATOM   3301  H2  bbb    40     160.610 129.590  50.070  1.00  0.00            
ATOM   3302  C2  bbb    40     158.850 128.370  50.540  1.00  0.00            
ATOM   3303  H3  bbb    40     159.550 127.580  50.860  1.00  0.00            
ATOM   3304  H4  bbb    40     158.500 128.980  51.380  1.00  0.00            
ATOM   3305  N1  bbb    40     159.150 130.170  48.620  1.00  0.00            
ATOM   3306  C3  bbb    40     159.840 130.440  47.370  1.00  0.00            
ATOM   3307  H5  bbb    40     160.930 130.440  47.490  1.00  0.00            
ATOM   3308  H6  bbb    40     159.640 131.490  47.110  1.00  0.00            
ATOM   3309  C4  bbb    40     158.830 131.310  49.460  1.00  0.00            
ATOM   3310  H7  bbb    40     158.410 131.070  50.450  1.00  0.00            
ATOM   3311  H8  bbb    40     159.790 131.790  49.650  1.00  0.00            
ATOM   3312  C5  bbb    40     157.890 132.350  48.810  1.00  0.00            
ATOM   3313  H9  bbb    40     158.480 132.940  48.100  1.00  0.00            
ATOM   3314  H10 bbb    40     156.960 132.040  48.340  1.00  0.00            
ATOM   3315  C6  bbb    40     159.490 129.470  46.240  1.00  0.00            
ATOM   3316  H11 bbb    40     160.010 128.510  46.390  1.00  0.00            
ATOM   3317  H12 bbb    40     158.420 129.320  46.140  1.00  0.00            
ATOM   3318  C7  bbb    40     157.460 133.330  49.870  1.00  0.00            
ATOM   3319  C8  bbb    40     159.930 130.010  44.880  1.00  0.00            
ATOM   3320  O1  bbb    40     158.130 134.340  50.050  1.00  0.00            
ATOM   3321  O2  bbb    40     160.830 129.480  44.280  1.00  0.00            
ATOM   3322  N4  bbb    40     157.800 127.870  49.690  1.00  0.00            
ATOM   3323  H21 bbb    40     158.040 127.240  48.940  1.00  0.00            
ATOM   3324  C1  bbb    41     156.140 126.520  39.480  1.00  0.00            
ATOM   3325  H1  bbb    41     156.140 125.590  40.040  1.00  0.00            
ATOM   3326  H2  bbb    41     156.900 126.510  38.670  1.00  0.00            
ATOM   3327  C2  bbb    41     156.500 127.610  40.540  1.00  0.00            
ATOM   3328  H3  bbb    41     157.450 127.320  40.990  1.00  0.00            
ATOM   3329  H4  bbb    41     156.660 128.580  40.080  1.00  0.00            
ATOM   3330  N1  bbb    41     154.770 126.800  38.950  1.00  0.00            
ATOM   3331  C3  bbb    41     154.300 125.600  38.340  1.00  0.00            
ATOM   3332  H5  bbb    41     154.410 124.740  39.010  1.00  0.00            
ATOM   3333  H6  bbb    41     154.820 125.310  37.420  1.00  0.00            
ATOM   3334  C4  bbb    41     154.570 128.040  38.260  1.00  0.00            
ATOM   3335  H7  bbb    41     153.510 128.290  38.160  1.00  0.00            
ATOM   3336  H8  bbb    41     155.010 128.910  38.770  1.00  0.00            
ATOM   3337  C5  bbb    41     155.120 127.990  36.820  1.00  0.00            
ATOM   3338  H9  bbb    41     156.200 127.830  36.770  1.00  0.00            
ATOM   3339  H10 bbb    41     154.580 127.240  36.240  1.00  0.00            
ATOM   3340  C6  bbb    41     152.860 125.710  37.960  1.00  0.00            
ATOM   3341  H11 bbb    41     152.280 125.920  38.880  1.00  0.00            
ATOM   3342  H12 bbb    41     152.700 126.480  37.190  1.00  0.00            
ATOM   3343  C7  bbb    41     154.760 129.390  36.250  1.00  0.00            
ATOM   3344  C8  bbb    41     152.390 124.410  37.580  1.00  0.00            
ATOM   3345  O1  bbb    41     155.300 130.340  36.840  1.00  0.00            
ATOM   3346  O2  bbb    41     151.870 123.650  38.420  1.00  0.00            
ATOM   3347  N4  bbb    41     155.540 127.750  41.610  1.00  0.00            
ATOM   3348  H21 bbb    41     154.900 126.970  41.800  1.00  0.00            
ATOM   3349  C1  bbb    42     167.230 108.400  47.460  1.00  0.00            
ATOM   3350  H1  bbb    42     168.290 108.370  47.760  1.00  0.00            
ATOM   3351  H2  bbb    42     167.180 109.390  47.020  1.00  0.00            
ATOM   3352  C2  bbb    42     166.370 108.330  48.720  1.00  0.00            
ATOM   3353  H3  bbb    42     166.380 107.320  49.160  1.00  0.00            
ATOM   3354  H4  bbb    42     166.790 108.970  49.500  1.00  0.00            
ATOM   3355  N1  bbb    42     166.990 107.350  46.430  1.00  0.00            
ATOM   3356  C3  bbb    42     167.350 107.760  45.060  1.00  0.00            
ATOM   3357  H5  bbb    42     167.740 107.020  44.360  1.00  0.00            
ATOM   3358  H6  bbb    42     168.130 108.540  45.030  1.00  0.00            
ATOM   3359  C4  bbb    42     167.560 106.020  46.690  1.00  0.00            
ATOM   3360  H7  bbb    42     168.620 106.060  46.440  1.00  0.00            
ATOM   3361  H8  bbb    42     167.460 105.790  47.760  1.00  0.00            
ATOM   3362  C5  bbb    42     166.770 104.910  45.930  1.00  0.00            
ATOM   3363  H9  bbb    42     165.690 105.080  46.010  1.00  0.00            
ATOM   3364  H10 bbb    42     166.960 105.090  44.860  1.00  0.00            
ATOM   3365  C6  bbb    42     166.170 108.430  44.450  1.00  0.00            
ATOM   3366  H11 bbb    42     165.330 107.740  44.590  1.00  0.00            
ATOM   3367  H12 bbb    42     165.970 109.440  44.820  1.00  0.00            
ATOM   3368  C7  bbb    42     167.080 103.480  46.320  1.00  0.00            
ATOM   3369  C8  bbb    42     166.460 108.630  43.020  1.00  0.00            
ATOM   3370  O1  bbb    42     167.780 103.310  47.340  1.00  0.00            
ATOM   3371  O2  bbb    42     165.780 108.120  42.180  1.00  0.00            
ATOM   3372  N4  bbb    42     164.990 108.760  48.530  1.00  0.00            
ATOM   3373  H21 bbb    42     164.730 109.740  48.580  1.00  0.00            
ATOM   3374  C1  bbb    43     154.760 111.440  48.020  1.00  0.00            
ATOM   3375  H1  bbb    43     155.300 112.080  48.710  1.00  0.00            
ATOM   3376  H2  bbb    43     153.730 111.320  48.410  1.00  0.00            
ATOM   3377  C2  bbb    43     155.500 110.100  47.990  1.00  0.00            
ATOM   3378  H3  bbb    43     155.570 109.930  49.090  1.00  0.00            
ATOM   3379  H4  bbb    43     154.910 109.330  47.480  1.00  0.00            
ATOM   3380  N1  bbb    43     154.880 112.070  46.690  1.00  0.00            
ATOM   3381  C3  bbb    43     154.700 113.500  46.850  1.00  0.00            
ATOM   3382  H5  bbb    43     153.980 113.830  47.610  1.00  0.00            
ATOM   3383  H6  bbb    43     154.490 114.050  45.920  1.00  0.00            
ATOM   3384  C4  bbb    43     153.820 111.590  45.890  1.00  0.00            
ATOM   3385  H7  bbb    43     153.670 110.510  45.900  1.00  0.00            
ATOM   3386  H8  bbb    43     152.860 112.030  46.210  1.00  0.00            
ATOM   3387  C5  bbb    43     154.210 111.800  44.460  1.00  0.00            
ATOM   3388  H9  bbb    43     154.470 112.840  44.280  1.00  0.00            
ATOM   3389  H10 bbb    43     155.160 111.270  44.320  1.00  0.00            
ATOM   3390  C6  bbb    43     156.090 114.160  47.250  1.00  0.00            
ATOM   3391  H11 bbb    43     156.060 115.210  46.970  1.00  0.00            
ATOM   3392  H12 bbb    43     156.260 114.100  48.330  1.00  0.00            
ATOM   3393  C7  bbb    43     153.230 111.240  43.450  1.00  0.00            
ATOM   3394  C8  bbb    43     157.230 113.470  46.550  1.00  0.00            
ATOM   3395  O1  bbb    43     153.090 110.040  43.270  1.00  0.00            
ATOM   3396  O2  bbb    43     158.080 112.830  47.170  1.00  0.00            
ATOM   3397  N4  bbb    43     156.860 110.300  47.380  1.00  0.00            
ATOM   3398  H21 bbb    43     157.100 111.240  47.150  1.00  0.00            
ATOM   3399  C1  bbb    44     172.350 114.250  56.990  1.00  0.00            
ATOM   3400  H1  bbb    44     171.920 113.310  56.610  1.00  0.00            
ATOM   3401  H2  bbb    44     171.750 114.510  57.870  1.00  0.00            
ATOM   3402  C2  bbb    44     172.240 115.250  55.750  1.00  0.00            
ATOM   3403  H3  bbb    44     172.490 116.260  56.090  1.00  0.00            
ATOM   3404  H4  bbb    44     173.070 115.050  55.060  1.00  0.00            
ATOM   3405  N1  bbb    44     173.730 114.020  57.260  1.00  0.00            
ATOM   3406  C3  bbb    44     173.960 112.870  58.110  1.00  0.00            
ATOM   3407  H5  bbb    44     173.160 112.780  58.850  1.00  0.00            
ATOM   3408  H6  bbb    44     174.930 112.920  58.600  1.00  0.00            
ATOM   3409  C4  bbb    44     174.510 115.200  57.720  1.00  0.00            
ATOM   3410  H7  bbb    44     175.580 114.960  57.680  1.00  0.00            
ATOM   3411  H8  bbb    44     174.400 115.940  56.900  1.00  0.00            
ATOM   3412  C5  bbb    44     174.110 115.770  59.080  1.00  0.00            
ATOM   3413  H9  bbb    44     173.320 116.530  59.020  1.00  0.00            
ATOM   3414  H10 bbb    44     173.770 114.990  59.760  1.00  0.00            
ATOM   3415  C6  bbb    44     173.860 111.620  57.230  1.00  0.00            
ATOM   3416  H11 bbb    44     172.810 111.270  57.170  1.00  0.00            
ATOM   3417  H12 bbb    44     174.270 111.930  56.270  1.00  0.00            
ATOM   3418  C7  bbb    44     175.380 116.520  59.590  1.00  0.00            
ATOM   3419  C8  bbb    44     174.610 110.470  57.870  1.00  0.00            
ATOM   3420  O1  bbb    44     176.320 116.870  58.930  1.00  0.00            
ATOM   3421  O2  bbb    44     174.160 110.010  58.920  1.00  0.00            
ATOM   3422  N4  bbb    44     170.880 115.440  55.130  1.00  0.00            
ATOM   3423  H21 bbb    44     170.310 114.630  54.900  1.00  0.00            
ATOM   3424  C1  bbb    45     173.510 111.460  48.060  1.00  0.00            
ATOM   3425  H1  bbb    45     173.400 110.530  48.620  1.00  0.00            
ATOM   3426  H2  bbb    45     173.810 112.210  48.800  1.00  0.00            
ATOM   3427  C2  bbb    45     172.170 111.830  47.400  1.00  0.00            
ATOM   3428  H3  bbb    45     172.320 112.630  46.650  1.00  0.00            
ATOM   3429  H4  bbb    45     171.740 111.000  46.840  1.00  0.00            
ATOM   3430  N1  bbb    45     174.560 111.430  47.070  1.00  0.00            
ATOM   3431  C3  bbb    45     174.550 110.330  46.120  1.00  0.00            
ATOM   3432  H5  bbb    45     173.550 109.880  46.010  1.00  0.00            
ATOM   3433  H6  bbb    45     175.250 109.500  46.290  1.00  0.00            
ATOM   3434  C4  bbb    45     175.960 111.520  47.570  1.00  0.00            
ATOM   3435  H7  bbb    45     176.020 110.760  48.360  1.00  0.00            
ATOM   3436  H8  bbb    45     176.670 111.230  46.780  1.00  0.00            
ATOM   3437  C5  bbb    45     176.290 112.880  48.260  1.00  0.00            
ATOM   3438  H9  bbb    45     175.390 113.430  48.540  1.00  0.00            
ATOM   3439  H10 bbb    45     176.840 112.630  49.190  1.00  0.00            
ATOM   3440  C6  bbb    45     174.920 110.830  44.750  1.00  0.00            
ATOM   3441  H11 bbb    45     174.160 111.580  44.550  1.00  0.00            
ATOM   3442  H12 bbb    45     175.890 111.360  44.670  1.00  0.00            
ATOM   3443  C7  bbb    45     177.250 113.670  47.390  1.00  0.00            
ATOM   3444  C8  bbb    45     174.760 109.710  43.760  1.00  0.00            
ATOM   3445  O1  bbb    45     176.810 114.270  46.460  1.00  0.00            
ATOM   3446  O2  bbb    45     174.540 108.530  44.060  1.00  0.00            
ATOM   3447  N4  bbb    45     171.240 112.370  48.350  1.00  0.00            
ATOM   3448  H21 bbb    45     170.630 111.760  48.900  1.00  0.00            
ATOM   3449  C1  bbb    46     174.400 108.190  50.270  1.00  0.00            
ATOM   3450  H1  bbb    46     174.100 109.210  50.520  1.00  0.00            
ATOM   3451  H2  bbb    46     175.140 108.380  49.460  1.00  0.00            
ATOM   3452  C2  bbb    46     173.210 107.360  49.650  1.00  0.00            
ATOM   3453  H3  bbb    46     172.830 107.960  48.820  1.00  0.00            
ATOM   3454  H4  bbb    46     173.460 106.400  49.170  1.00  0.00            
ATOM   3455  N1  bbb    46     175.180 107.600  51.360  1.00  0.00            
ATOM   3456  C3  bbb    46     176.260 108.480  51.930  1.00  0.00            
ATOM   3457  H5  bbb    46     175.920 109.470  52.300  1.00  0.00            
ATOM   3458  H6  bbb    46     177.100 108.550  51.230  1.00  0.00            
ATOM   3459  C4  bbb    46     175.570 106.210  51.170  1.00  0.00            
ATOM   3460  H7  bbb    46     175.900 105.750  52.110  1.00  0.00            
ATOM   3461  H8  bbb    46     174.730 105.570  50.880  1.00  0.00            
ATOM   3462  C5  bbb    46     176.590 105.970  50.040  1.00  0.00            
ATOM   3463  H9  bbb    46     176.090 106.090  49.070  1.00  0.00            
ATOM   3464  H10 bbb    46     177.410 106.650  50.250  1.00  0.00            
ATOM   3465  C6  bbb    46     176.880 107.880  53.210  1.00  0.00            
ATOM   3466  H11 bbb    46     176.040 107.620  53.870  1.00  0.00            
ATOM   3467  H12 bbb    46     177.520 107.010  53.050  1.00  0.00            
ATOM   3468  C7  bbb    46     177.130 104.600  50.370  1.00  0.00            
ATOM   3469  C8  bbb    46     177.620 108.950  53.980  1.00  0.00            
ATOM   3470  O1  bbb    46     178.220 104.500  50.860  1.00  0.00            
ATOM   3471  O2  bbb    46     177.050 109.720  54.620  1.00  0.00            
ATOM   3472  N4  bbb    46     172.170 106.990  50.610  1.00  0.00            
ATOM   3473  H21 bbb    46     172.550 106.670  51.490  1.00  0.00            
ATOM   3474  C1  bbb    47     166.980 107.720  59.500  1.00  0.00            
ATOM   3475  H1  bbb    47     166.960 108.150  60.510  1.00  0.00            
ATOM   3476  H2  bbb    47     166.980 106.630  59.490  1.00  0.00            
ATOM   3477  C2  bbb    47     168.280 108.160  58.740  1.00  0.00            
ATOM   3478  H3  bbb    47     168.320 109.250  58.780  1.00  0.00            
ATOM   3479  H4  bbb    47     169.010 107.730  59.440  1.00  0.00            
ATOM   3480  N1  bbb    47     165.840 108.170  58.700  1.00  0.00            
ATOM   3481  C3  bbb    47     164.560 107.700  59.200  1.00  0.00            
ATOM   3482  H5  bbb    47     163.750 108.220  58.670  1.00  0.00            
ATOM   3483  H6  bbb    47     164.550 107.860  60.270  1.00  0.00            
ATOM   3484  C4  bbb    47     165.790 109.640  58.510  1.00  0.00            
ATOM   3485  H7  bbb    47     166.650 109.990  57.920  1.00  0.00            
ATOM   3486  H8  bbb    47     164.880 109.790  57.930  1.00  0.00            
ATOM   3487  C5  bbb    47     165.600 110.510  59.750  1.00  0.00            
ATOM   3488  H9  bbb    47     164.740 110.240  60.380  1.00  0.00            
ATOM   3489  H10 bbb    47     166.520 110.450  60.330  1.00  0.00            
ATOM   3490  C6  bbb    47     164.350 106.210  58.950  1.00  0.00            
ATOM   3491  H11 bbb    47     164.440 105.960  57.890  1.00  0.00            
ATOM   3492  H12 bbb    47     165.050 105.590  59.510  1.00  0.00            
ATOM   3493  C7  bbb    47     165.420 111.970  59.260  1.00  0.00            
ATOM   3494  C8  bbb    47     162.990 105.860  59.530  1.00  0.00            
ATOM   3495  O1  bbb    47     164.990 112.260  58.230  1.00  0.00            
ATOM   3496  O2  bbb    47     162.430 106.470  60.450  1.00  0.00            
ATOM   3497  N4  bbb    47     168.380 107.450  57.430  1.00  0.00            
ATOM   3498  H21 bbb    47     168.140 106.470  57.310  1.00  0.00            
ATOM   3499  C1  bbb    48     163.530 104.060  38.580  1.00  0.00            
ATOM   3500  H1  bbb    48     163.980 103.240  38.020  1.00  0.00            
ATOM   3501  H2  bbb    48     164.360 104.690  38.950  1.00  0.00            
ATOM   3502  C2  bbb    48     162.620 103.580  39.670  1.00  0.00            
ATOM   3503  H3  bbb    48     161.860 102.860  39.300  1.00  0.00            
ATOM   3504  H4  bbb    48     163.290 103.010  40.330  1.00  0.00            
ATOM   3505  N1  bbb    48     162.820 104.900  37.580  1.00  0.00            
ATOM   3506  C3  bbb    48     163.820 105.810  36.820  1.00  0.00            
ATOM   3507  H5  bbb    48     164.570 106.170  37.540  1.00  0.00            
ATOM   3508  H6  bbb    48     163.270 106.640  36.360  1.00  0.00            
ATOM   3509  C4  bbb    48     161.920 104.120  36.770  1.00  0.00            
ATOM   3510  H7  bbb    48     162.490 103.430  36.130  1.00  0.00            
ATOM   3511  H8  bbb    48     161.330 103.450  37.400  1.00  0.00            
ATOM   3512  C5  bbb    48     161.090 105.070  35.980  1.00  0.00            
ATOM   3513  H9  bbb    48     160.690 105.850  36.640  1.00  0.00            
ATOM   3514  H10 bbb    48     161.620 105.500  35.120  1.00  0.00            
ATOM   3515  C6  bbb    48     164.600 105.050  35.820  1.00  0.00            
ATOM   3516  H11 bbb    48     165.260 104.370  36.370  1.00  0.00            
ATOM   3517  H12 bbb    48     164.030 104.510  35.050  1.00  0.00            
ATOM   3518  C7  bbb    48     159.900 104.320  35.430  1.00  0.00            
ATOM   3519  C8  bbb    48     165.530 105.970  35.020  1.00  0.00            
ATOM   3520  O1  bbb    48     159.770 104.010  34.270  1.00  0.00            
ATOM   3521  O2  bbb    48     165.970 107.030  35.420  1.00  0.00            
ATOM   3522  N4  bbb    48     161.990 104.660  40.480  1.00  0.00            
ATOM   3523  H21 bbb    48     161.590 105.450  40.000  1.00  0.00            
ATOM   3524  C1  bbb    49     154.110 109.950  39.840  1.00  0.00            
ATOM   3525  H1  bbb    49     153.450 110.810  39.780  1.00  0.00            
ATOM   3526  H2  bbb    49     153.640 109.310  40.600  1.00  0.00            
ATOM   3527  C2  bbb    49     155.430 110.310  40.500  1.00  0.00            
ATOM   3528  H3  bbb    49     156.070 110.730  39.700  1.00  0.00            
ATOM   3529  H4  bbb    49     155.350 111.030  41.320  1.00  0.00            
ATOM   3530  N1  bbb    49     154.090 109.200  38.580  1.00  0.00            
ATOM   3531  C3  bbb    49     154.430 110.230  37.570  1.00  0.00            
ATOM   3532  H5  bbb    49     154.940 111.080  38.050  1.00  0.00            
ATOM   3533  H6  bbb    49     153.500 110.670  37.180  1.00  0.00            
ATOM   3534  C4  bbb    49     152.830 108.480  38.330  1.00  0.00            
ATOM   3535  H7  bbb    49     152.050 109.240  38.320  1.00  0.00            
ATOM   3536  H8  bbb    49     152.790 107.940  37.380  1.00  0.00            
ATOM   3537  C5  bbb    49     152.460 107.490  39.400  1.00  0.00            
ATOM   3538  H9  bbb    49     153.320 106.850  39.600  1.00  0.00            
ATOM   3539  H10 bbb    49     152.120 107.960  40.340  1.00  0.00            
ATOM   3540  C6  bbb    49     155.240 109.590  36.540  1.00  0.00            
ATOM   3541  H11 bbb    49     156.210 109.210  36.890  1.00  0.00            
ATOM   3542  H12 bbb    49     154.720 108.720  36.120  1.00  0.00            
ATOM   3543  C7  bbb    49     151.290 106.610  39.030  1.00  0.00            
ATOM   3544  C8  bbb    49     155.610 110.450  35.440  1.00  0.00            
ATOM   3545  O1  bbb    49     150.520 106.950  38.190  1.00  0.00            
ATOM   3546  O2  bbb    49     155.690 111.680  35.620  1.00  0.00            
ATOM   3547  N4  bbb    49     156.120 109.050  41.020  1.00  0.00            
ATOM   3548  H21 bbb    49     155.640 108.180  40.890  1.00  0.00            
ATOM   3549  C1  bbb    50     152.030 105.580  67.140  1.00  0.00            
ATOM   3550  H1  bbb    50     151.210 105.690  66.420  1.00  0.00            
ATOM   3551  H2  bbb    50     152.290 106.530  67.620  1.00  0.00            
ATOM   3552  C2  bbb    50     153.210 104.930  66.360  1.00  0.00            
ATOM   3553  H3  bbb    50     154.040 104.680  67.020  1.00  0.00            
ATOM   3554  H4  bbb    50     152.900 103.970  65.950  1.00  0.00            
ATOM   3555  N1  bbb    50     151.590 104.640  68.150  1.00  0.00            
ATOM   3556  C3  bbb    50     152.570 104.310  69.200  1.00  0.00            
ATOM   3557  H5  bbb    50     152.230 104.570  70.220  1.00  0.00            
ATOM   3558  H6  bbb    50     153.520 104.830  69.070  1.00  0.00            
ATOM   3559  C4  bbb    50     150.270 104.820  68.600  1.00  0.00            
ATOM   3560  H7  bbb    50     149.540 104.940  67.780  1.00  0.00            
ATOM   3561  H8  bbb    50     149.970 103.940  69.180  1.00  0.00            
ATOM   3562  C5  bbb    50     150.240 105.990  69.580  1.00  0.00            
ATOM   3563  H9  bbb    50     150.480 105.710  70.610  1.00  0.00            
ATOM   3564  H10 bbb    50     150.910 106.860  69.430  1.00  0.00            
ATOM   3565  C6  bbb    50     152.860 102.860  69.090  1.00  0.00            
ATOM   3566  H11 bbb    50     151.970 102.300  69.400  1.00  0.00            
ATOM   3567  H12 bbb    50     152.990 102.620  68.030  1.00  0.00            
ATOM   3568  C7  bbb    50     148.860 106.620  69.710  1.00  0.00            
ATOM   3569  C8  bbb    50     154.130 102.490  69.800  1.00  0.00            
ATOM   3570  O1  bbb    50     148.160 106.870  68.760  1.00  0.00            
ATOM   3571  O2  bbb    50     154.300 102.600  71.010  1.00  0.00            
ATOM   3572  N4  bbb    50     153.810 105.750  65.310  1.00  0.00            
ATOM   3573  H21 bbb    50     154.770 106.030  65.460  1.00  0.00            
ATOM   3574  C1  bbb    51     154.630 114.880  63.970  1.00  0.00            
ATOM   3575  H1  bbb    51     155.210 114.510  64.840  1.00  0.00            
ATOM   3576  H2  bbb    51     153.620 114.630  64.340  1.00  0.00            
ATOM   3577  C2  bbb    51     154.960 114.020  62.780  1.00  0.00            
ATOM   3578  H3  bbb    51     154.280 114.260  61.960  1.00  0.00            
ATOM   3579  H4  bbb    51     156.000 114.180  62.470  1.00  0.00            
ATOM   3580  N1  bbb    51     154.860 116.320  63.860  1.00  0.00            
ATOM   3581  C3  bbb    51     154.090 117.010  64.850  1.00  0.00            
ATOM   3582  H5  bbb    51     154.390 118.060  64.960  1.00  0.00            
ATOM   3583  H6  bbb    51     154.280 116.560  65.830  1.00  0.00            
ATOM   3584  C4  bbb    51     156.270 116.590  64.080  1.00  0.00            
ATOM   3585  H7  bbb    51     156.330 117.350  64.880  1.00  0.00            
ATOM   3586  H8  bbb    51     156.710 115.630  64.390  1.00  0.00            
ATOM   3587  C5  bbb    51     157.020 117.230  62.870  1.00  0.00            
ATOM   3588  H9  bbb    51     157.040 116.660  61.930  1.00  0.00            
ATOM   3589  H10 bbb    51     156.590 118.240  62.770  1.00  0.00            
ATOM   3590  C6  bbb    51     152.540 117.050  64.740  1.00  0.00            
ATOM   3591  H11 bbb    51     152.190 117.390  63.760  1.00  0.00            
ATOM   3592  H12 bbb    51     152.060 116.130  65.100  1.00  0.00            
ATOM   3593  C7  bbb    51     158.430 117.510  63.270  1.00  0.00            
ATOM   3594  C8  bbb    51     152.140 117.940  65.850  1.00  0.00            
ATOM   3595  O1  bbb    51     158.990 116.710  63.970  1.00  0.00            
ATOM   3596  O2  bbb    51     152.320 117.620  66.980  1.00  0.00            
ATOM   3597  N4  bbb    51     154.680 112.570  63.050  1.00  0.00            
ATOM   3598  H21 bbb    51     153.880 112.360  63.630  1.00  0.00            
ATOM   3599  C1  bbb    52     147.860  94.950  48.620  1.00  0.00            
ATOM   3600  H1  bbb    52     146.950  94.900  48.010  1.00  0.00            
ATOM   3601  H2  bbb    52     147.600  94.470  49.570  1.00  0.00            
ATOM   3602  C2  bbb    52     148.140  96.430  49.030  1.00  0.00            
ATOM   3603  H3  bbb    52     148.780  96.860  48.240  1.00  0.00            
ATOM   3604  H4  bbb    52     147.200  96.990  48.950  1.00  0.00            
ATOM   3605  N1  bbb    52     149.050  94.360  48.130  1.00  0.00            
ATOM   3606  C3  bbb    52     148.870  93.440  47.040  1.00  0.00            
ATOM   3607  H5  bbb    52     148.200  92.670  47.460  1.00  0.00            
ATOM   3608  H6  bbb    52     149.800  92.970  46.690  1.00  0.00            
ATOM   3609  C4  bbb    52     149.850  93.810  49.250  1.00  0.00            
ATOM   3610  H7  bbb    52     149.750  94.370  50.190  1.00  0.00            
ATOM   3611  H8  bbb    52     149.490  92.800  49.470  1.00  0.00            
ATOM   3612  C5  bbb    52     151.310  93.820  48.890  1.00  0.00            
ATOM   3613  H9  bbb    52     151.920  93.280  49.640  1.00  0.00            
ATOM   3614  H10 bbb    52     151.420  93.320  47.930  1.00  0.00            
ATOM   3615  C6  bbb    52     148.150  93.980  45.780  1.00  0.00            
ATOM   3616  H11 bbb    52     147.090  94.130  45.980  1.00  0.00            
ATOM   3617  H12 bbb    52     148.660  94.880  45.410  1.00  0.00            
ATOM   3618  C7  bbb    52     151.790  95.220  48.750  1.00  0.00            
ATOM   3619  C8  bbb    52     148.210  92.850  44.790  1.00  0.00            
ATOM   3620  O1  bbb    52     151.900  95.960  49.710  1.00  0.00            
ATOM   3621  O2  bbb    52     148.130  91.710  45.090  1.00  0.00            
ATOM   3622  N4  bbb    52     148.820  96.750  50.360  1.00  0.00            
ATOM   3623  H21 bbb    52     149.730  96.320  50.380  1.00  0.00            
ATOM   3624  C1  bbb    53     153.000  90.000  52.620  1.00  0.00            
ATOM   3625  H1  bbb    53     153.500  89.030  52.760  1.00  0.00            
ATOM   3626  H2  bbb    53     153.320  90.360  51.640  1.00  0.00            
ATOM   3627  C2  bbb    53     153.560  91.040  53.610  1.00  0.00            
ATOM   3628  H3  bbb    53     153.560  90.580  54.610  1.00  0.00            
ATOM   3629  H4  bbb    53     154.580  91.330  53.340  1.00  0.00            
ATOM   3630  N1  bbb    53     151.550  89.940  52.690  1.00  0.00            
ATOM   3631  C3  bbb    53     151.170  89.380  54.010  1.00  0.00            
ATOM   3632  H5  bbb    53     151.510  90.060  54.800  1.00  0.00            
ATOM   3633  H6  bbb    53     151.450  88.320  54.150  1.00  0.00            
ATOM   3634  C4  bbb    53     151.030  89.250  51.470  1.00  0.00            
ATOM   3635  H7  bbb    53     151.710  88.510  51.010  1.00  0.00            
ATOM   3636  H8  bbb    53     150.070  88.750  51.630  1.00  0.00            
ATOM   3637  C5  bbb    53     150.790  90.250  50.360  1.00  0.00            
ATOM   3638  H9  bbb    53     150.130  91.020  50.790  1.00  0.00            
ATOM   3639  H10 bbb    53     151.640  90.790  49.940  1.00  0.00            
ATOM   3640  C6  bbb    53     149.700  89.470  54.060  1.00  0.00            
ATOM   3641  H11 bbb    53     149.430  90.420  53.590  1.00  0.00            
ATOM   3642  H12 bbb    53     149.190  88.670  53.510  1.00  0.00            
ATOM   3643  C7  bbb    53     149.820  89.680  49.260  1.00  0.00            
ATOM   3644  C8  bbb    53     149.140  89.630  55.470  1.00  0.00            
ATOM   3645  O1  bbb    53     148.570  89.830  49.430  1.00  0.00            
ATOM   3646  O2  bbb    53     149.810  89.790  56.440  1.00  0.00            
ATOM   3647  N4  bbb    53     152.740  92.280  53.660  1.00  0.00            
ATOM   3648  H21 bbb    53     151.770  92.230  53.890  1.00  0.00            
ATOM   3649  C1  bbb    54     128.390 113.730  44.510  1.00  0.00            
ATOM   3650  H1  bbb    54     129.250 113.800  43.830  1.00  0.00            
ATOM   3651  H2  bbb    54     127.500 113.810  43.850  1.00  0.00            
ATOM   3652  C2  bbb    54     128.400 114.770  45.560  1.00  0.00            
ATOM   3653  H3  bbb    54     128.200 115.660  44.950  1.00  0.00            
ATOM   3654  H4  bbb    54     127.620 114.610  46.320  1.00  0.00            
ATOM   3655  N1  bbb    54     128.250 112.270  44.870  1.00  0.00            
ATOM   3656  C3  bbb    54     129.470 111.710  45.510  1.00  0.00            
ATOM   3657  H5  bbb    54     129.520 111.790  46.600  1.00  0.00            
ATOM   3658  H6  bbb    54     130.380 112.260  45.220  1.00  0.00            
ATOM   3659  C4  bbb    54     127.100 111.870  45.670  1.00  0.00            
ATOM   3660  H7  bbb    54     127.170 110.790  45.880  1.00  0.00            
ATOM   3661  H8  bbb    54     126.970 112.420  46.620  1.00  0.00            
ATOM   3662  C5  bbb    54     125.760 112.220  44.880  1.00  0.00            
ATOM   3663  H9  bbb    54     125.500 113.270  44.900  1.00  0.00            
ATOM   3664  H10 bbb    54     125.890 112.010  43.810  1.00  0.00            
ATOM   3665  C6  bbb    54     129.720 110.370  44.870  1.00  0.00            
ATOM   3666  H11 bbb    54     128.800 109.790  45.070  1.00  0.00            
ATOM   3667  H12 bbb    54     129.870 110.390  43.780  1.00  0.00            
ATOM   3668  C7  bbb    54     124.520 111.370  45.180  1.00  0.00            
ATOM   3669  C8  bbb    54     130.870 109.530  45.550  1.00  0.00            
ATOM   3670  O1  bbb    54     124.500 110.480  46.020  1.00  0.00            
ATOM   3671  O2  bbb    54     131.250 109.660  46.760  1.00  0.00            
ATOM   3672  N4  bbb    54     129.730 114.740  46.270  1.00  0.00            
ATOM   3673  H21 bbb    54     130.520 115.240  45.870  1.00  0.00            
ATOM   3674  C1  bbb    55     132.090 114.740  54.330  1.00  0.00            
ATOM   3675  H1  bbb    55     131.430 115.400  53.750  1.00  0.00            
ATOM   3676  H2  bbb    55     132.570 115.410  55.040  1.00  0.00            
ATOM   3677  C2  bbb    55     133.050 114.100  53.340  1.00  0.00            
ATOM   3678  H3  bbb    55     133.470 114.940  52.750  1.00  0.00            
ATOM   3679  H4  bbb    55     133.860 113.700  53.930  1.00  0.00            
ATOM   3680  N1  bbb    55     131.280 113.690  55.040  1.00  0.00            
ATOM   3681  C3  bbb    55     132.090 112.660  55.790  1.00  0.00            
ATOM   3682  H5  bbb    55     132.420 112.960  56.790  1.00  0.00            
ATOM   3683  H6  bbb    55     132.930 112.540  55.110  1.00  0.00            
ATOM   3684  C4  bbb    55     130.270 114.260  55.920  1.00  0.00            
ATOM   3685  H7  bbb    55     129.720 113.520  56.510  1.00  0.00            
ATOM   3686  H8  bbb    55     130.780 115.000  56.530  1.00  0.00            
ATOM   3687  C5  bbb    55     129.180 114.900  55.120  1.00  0.00            
ATOM   3688  H9  bbb    55     128.820 115.750  55.690  1.00  0.00            
ATOM   3689  H10 bbb    55     129.500 115.170  54.100  1.00  0.00            
ATOM   3690  C6  bbb    55     131.330 111.380  56.040  1.00  0.00            
ATOM   3691  H11 bbb    55     131.790 110.890  56.900  1.00  0.00            
ATOM   3692  H12 bbb    55     130.320 111.620  56.400  1.00  0.00            
ATOM   3693  C7  bbb    55     128.060 113.910  54.770  1.00  0.00            
ATOM   3694  C8  bbb    55     131.290 110.600  54.790  1.00  0.00            
ATOM   3695  O1  bbb    55     128.320 112.840  54.240  1.00  0.00            
ATOM   3696  O2  bbb    55     132.150 109.920  54.330  1.00  0.00            
ATOM   3697  N4  bbb    55     132.390 113.190  52.350  1.00  0.00            
ATOM   3698  H21 bbb    55     131.450 113.370  52.030  1.00  0.00            
ATOM   3699  C1  bbb    56     140.620 123.520  49.720  1.00  0.00            
ATOM   3700  H1  bbb    56     141.370 124.310  49.640  1.00  0.00            
ATOM   3701  H2  bbb    56     140.390 123.360  50.780  1.00  0.00            
ATOM   3702  C2  bbb    56     141.270 122.330  49.100  1.00  0.00            
ATOM   3703  H3  bbb    56     142.230 122.200  49.600  1.00  0.00            
ATOM   3704  H4  bbb    56     140.620 121.450  49.200  1.00  0.00            
ATOM   3705  N1  bbb    56     139.420 123.940  48.950  1.00  0.00            
ATOM   3706  C3  bbb    56     138.370 122.860  48.790  1.00  0.00            
ATOM   3707  H5  bbb    56     138.670 122.050  48.120  1.00  0.00            
ATOM   3708  H6  bbb    56     137.450 123.260  48.350  1.00  0.00            
ATOM   3709  C4  bbb    56     138.790 125.140  49.520  1.00  0.00            
ATOM   3710  H7  bbb    56     137.960 125.380  48.850  1.00  0.00            
ATOM   3711  H8  bbb    56     138.510 124.930  50.560  1.00  0.00            
ATOM   3712  C5  bbb    56     139.700 126.360  49.550  1.00  0.00            
ATOM   3713  H9  bbb    56     140.510 126.100  50.230  1.00  0.00            
ATOM   3714  H10 bbb    56     140.020 126.500  48.510  1.00  0.00            
ATOM   3715  C6  bbb    56     137.970 122.250  50.130  1.00  0.00            
ATOM   3716  H11 bbb    56     138.870 121.920  50.660  1.00  0.00            
ATOM   3717  H12 bbb    56     137.410 123.050  50.640  1.00  0.00            
ATOM   3718  C7  bbb    56     138.910 127.620  49.990  1.00  0.00            
ATOM   3719  C8  bbb    56     137.040 121.150  49.800  1.00  0.00            
ATOM   3720  O1  bbb    56     137.960 127.570  50.730  1.00  0.00            
ATOM   3721  O2  bbb    56     137.360 120.000  49.490  1.00  0.00            
ATOM   3722  N4  bbb    56     141.600 122.440  47.660  1.00  0.00            
ATOM   3723  H21 bbb    56     141.120 123.150  47.130  1.00  0.00            
ATOM   3724  C1  bbb    57     145.900 125.520  38.880  1.00  0.00            
ATOM   3725  H1  bbb    57     146.700 125.910  38.250  1.00  0.00            
ATOM   3726  H2  bbb    57     145.340 126.340  39.360  1.00  0.00            
ATOM   3727  C2  bbb    57     146.450 124.560  39.940  1.00  0.00            
ATOM   3728  H3  bbb    57     147.310 124.030  39.530  1.00  0.00            
ATOM   3729  H4  bbb    57     146.820 125.080  40.840  1.00  0.00            
ATOM   3730  N1  bbb    57     144.970 124.830  37.970  1.00  0.00            
ATOM   3731  C3  bbb    57     144.110 125.760  37.250  1.00  0.00            
ATOM   3732  H5  bbb    57     143.540 125.180  36.510  1.00  0.00            
ATOM   3733  H6  bbb    57     144.720 126.530  36.780  1.00  0.00            
ATOM   3734  C4  bbb    57     145.640 123.960  37.000  1.00  0.00            
ATOM   3735  H7  bbb    57     146.050 124.520  36.150  1.00  0.00            
ATOM   3736  H8  bbb    57     146.590 123.600  37.430  1.00  0.00            
ATOM   3737  C5  bbb    57     144.740 122.800  36.600  1.00  0.00            
ATOM   3738  H9  bbb    57     144.150 122.410  37.430  1.00  0.00            
ATOM   3739  H10 bbb    57     144.140 123.050  35.710  1.00  0.00            
ATOM   3740  C6  bbb    57     143.080 126.410  38.220  1.00  0.00            
ATOM   3741  H11 bbb    57     142.610 125.570  38.730  1.00  0.00            
ATOM   3742  H12 bbb    57     143.560 127.040  38.990  1.00  0.00            
ATOM   3743  C7  bbb    57     145.670 121.710  36.050  1.00  0.00            
ATOM   3744  C8  bbb    57     142.190 127.280  37.320  1.00  0.00            
ATOM   3745  O1  bbb    57     146.520 121.150  36.790  1.00  0.00            
ATOM   3746  O2  bbb    57     142.650 128.290  36.850  1.00  0.00            
ATOM   3747  N4  bbb    57     145.460 123.530  40.400  1.00  0.00            
ATOM   3748  H21 bbb    57     144.570 123.510  39.950  1.00  0.00            
ATOM   3749  C1  bbb    58     140.310 101.670  59.300  1.00  0.00            
ATOM   3750  H1  bbb    58     140.830 101.450  58.360  1.00  0.00            
ATOM   3751  H2  bbb    58     139.260 101.360  59.200  1.00  0.00            
ATOM   3752  C2  bbb    58     140.280 103.240  59.430  1.00  0.00            
ATOM   3753  H3  bbb    58     139.800 103.790  58.620  1.00  0.00            
ATOM   3754  H4  bbb    58     139.740 103.510  60.350  1.00  0.00            
ATOM   3755  N1  bbb    58     140.950 101.110  60.460  1.00  0.00            
ATOM   3756  C3  bbb    58     140.120 101.080  61.680  1.00  0.00            
ATOM   3757  H5  bbb    58     139.630 100.100  61.780  1.00  0.00            
ATOM   3758  H6  bbb    58     139.460 101.960  61.750  1.00  0.00            
ATOM   3759  C4  bbb    58     141.550  99.840  60.100  1.00  0.00            
ATOM   3760  H7  bbb    58     141.880  99.210  60.940  1.00  0.00            
ATOM   3761  H8  bbb    58     140.920  99.250  59.440  1.00  0.00            
ATOM   3762  C5  bbb    58     142.880 100.090  59.400  1.00  0.00            
ATOM   3763  H9  bbb    58     142.720 100.570  58.430  1.00  0.00            
ATOM   3764  H10 bbb    58     143.530 100.770  59.970  1.00  0.00            
ATOM   3765  C6  bbb    58     141.080 101.180  62.860  1.00  0.00            
ATOM   3766  H11 bbb    58     141.980 100.590  62.670  1.00  0.00            
ATOM   3767  H12 bbb    58     141.460 102.210  62.960  1.00  0.00            
ATOM   3768  C7  bbb    58     143.630  98.810  59.240  1.00  0.00            
ATOM   3769  C8  bbb    58     140.520 100.760  64.210  1.00  0.00            
ATOM   3770  O1  bbb    58     144.520  98.370  59.930  1.00  0.00            
ATOM   3771  O2  bbb    58     141.020  99.700  64.670  1.00  0.00            
ATOM   3772  N4  bbb    58     141.650 103.720  59.500  1.00  0.00            
ATOM   3773  H21 bbb    58     142.330 103.500  58.770  1.00  0.00            
ATOM   3774  C1  bbb    59     148.840  97.510  61.260  1.00  0.00            
ATOM   3775  H1  bbb    59     148.900  97.940  60.240  1.00  0.00            
ATOM   3776  H2  bbb    59     148.150  96.650  61.190  1.00  0.00            
ATOM   3777  C2  bbb    59     148.340  98.550  62.310  1.00  0.00            
ATOM   3778  H3  bbb    59     148.050  98.040  63.230  1.00  0.00            
ATOM   3779  H4  bbb    59     149.160  99.190  62.650  1.00  0.00            
ATOM   3780  N1  bbb    59     150.170  96.970  61.510  1.00  0.00            
ATOM   3781  C3  bbb    59     151.290  97.950  61.340  1.00  0.00            
ATOM   3782  H5  bbb    59     151.040  98.980  61.600  1.00  0.00            
ATOM   3783  H6  bbb    59     151.560  98.060  60.280  1.00  0.00            
ATOM   3784  C4  bbb    59     150.550  95.850  60.650  1.00  0.00            
ATOM   3785  H7  bbb    59     150.490  96.080  59.590  1.00  0.00            
ATOM   3786  H8  bbb    59     151.580  95.520  60.890  1.00  0.00            
ATOM   3787  C5  bbb    59     149.650  94.680  60.940  1.00  0.00            
ATOM   3788  H9  bbb    59     149.350  94.680  61.980  1.00  0.00            
ATOM   3789  H10 bbb    59     148.770  94.760  60.290  1.00  0.00            
ATOM   3790  C6  bbb    59     152.430  97.520  62.230  1.00  0.00            
ATOM   3791  H11 bbb    59     151.930  97.660  63.200  1.00  0.00            
ATOM   3792  H12 bbb    59     152.780  96.480  62.250  1.00  0.00            
ATOM   3793  C7  bbb    59     150.340  93.390  60.500  1.00  0.00            
ATOM   3794  C8  bbb    59     153.640  98.500  62.160  1.00  0.00            
ATOM   3795  O1  bbb    59     150.250  92.880  59.420  1.00  0.00            
ATOM   3796  O2  bbb    59     153.580  99.550  62.800  1.00  0.00            
ATOM   3797  N4  bbb    59     147.200  99.450  61.830  1.00  0.00            
ATOM   3798  H21 bbb    59     147.030  99.570  60.840  1.00  0.00            
ATOM   3799  C1  bbb    60     158.510 113.270  60.360  1.00  0.00            
ATOM   3800  H1  bbb    60     158.020 112.510  59.760  1.00  0.00            
ATOM   3801  H2  bbb    60     158.130 113.270  61.390  1.00  0.00            
ATOM   3802  C2  bbb    60     158.120 114.600  59.720  1.00  0.00            
ATOM   3803  H3  bbb    60     158.400 115.370  60.440  1.00  0.00            
ATOM   3804  H4  bbb    60     158.710 114.770  58.810  1.00  0.00            
ATOM   3805  N1  bbb    60     160.020 113.120  60.310  1.00  0.00            
ATOM   3806  C3  bbb    60     160.850 113.960  61.140  1.00  0.00            
ATOM   3807  H5  bbb    60     160.600 115.000  60.900  1.00  0.00            
ATOM   3808  H6  bbb    60     161.890 113.780  60.870  1.00  0.00            
ATOM   3809  C4  bbb    60     160.270 111.650  60.360  1.00  0.00            
ATOM   3810  H7  bbb    60     160.030 111.190  61.320  1.00  0.00            
ATOM   3811  H8  bbb    60     159.610 111.240  59.590  1.00  0.00            
ATOM   3812  C5  bbb    60     161.710 111.320  59.980  1.00  0.00            
ATOM   3813  H9  bbb    60     162.390 111.860  60.650  1.00  0.00            
ATOM   3814  H10 bbb    60     161.830 110.250  60.190  1.00  0.00            
ATOM   3815  C6  bbb    60     160.570 113.690  62.590  1.00  0.00            
ATOM   3816  H11 bbb    60     159.520 113.990  62.750  1.00  0.00            
ATOM   3817  H12 bbb    60     160.700 112.620  62.820  1.00  0.00            
ATOM   3818  C7  bbb    60     162.000 111.510  58.520  1.00  0.00            
ATOM   3819  C8  bbb    60     161.540 114.370  63.480  1.00  0.00            
ATOM   3820  O1  bbb    60     162.290 110.490  57.870  1.00  0.00            
ATOM   3821  O2  bbb    60     162.300 115.200  63.090  1.00  0.00            
ATOM   3822  N4  bbb    60     156.690 114.710  59.350  1.00  0.00            
ATOM   3823  H21 bbb    60     156.190 113.840  59.210  1.00  0.00            
ATOM   3824  C1  bbb    61     151.700 121.120  53.720  1.00  0.00            
ATOM   3825  H1  bbb    61     151.970 120.400  52.940  1.00  0.00            
ATOM   3826  H2  bbb    61     152.640 121.250  54.280  1.00  0.00            
ATOM   3827  C2  bbb    61     150.580 120.540  54.670  1.00  0.00            
ATOM   3828  H3  bbb    61     150.420 121.310  55.430  1.00  0.00            
ATOM   3829  H4  bbb    61     149.580 120.380  54.250  1.00  0.00            
ATOM   3830  N1  bbb    61     151.340 122.410  53.140  1.00  0.00            
ATOM   3831  C3  bbb    61     152.570 123.130  52.640  1.00  0.00            
ATOM   3832  H5  bbb    61     152.230 123.910  51.930  1.00  0.00            
ATOM   3833  H6  bbb    61     153.120 122.330  52.130  1.00  0.00            
ATOM   3834  C4  bbb    61     150.290 122.410  52.140  1.00  0.00            
ATOM   3835  H7  bbb    61     150.720 122.100  51.180  1.00  0.00            
ATOM   3836  H8  bbb    61     149.580 121.600  52.330  1.00  0.00            
ATOM   3837  C5  bbb    61     149.660 123.740  51.980  1.00  0.00            
ATOM   3838  H9  bbb    61     148.810 123.870  52.650  1.00  0.00            
ATOM   3839  H10 bbb    61     150.330 124.600  52.000  1.00  0.00            
ATOM   3840  C6  bbb    61     153.390 123.630  53.850  1.00  0.00            
ATOM   3841  H11 bbb    61     152.730 124.200  54.490  1.00  0.00            
ATOM   3842  H12 bbb    61     153.890 122.790  54.330  1.00  0.00            
ATOM   3843  C7  bbb    61     148.960 123.760  50.670  1.00  0.00            
ATOM   3844  C8  bbb    61     154.440 124.710  53.400  1.00  0.00            
ATOM   3845  O1  bbb    61     148.480 122.770  50.100  1.00  0.00            
ATOM   3846  O2  bbb    61     155.160 124.580  52.410  1.00  0.00            
ATOM   3847  N4  bbb    61     151.040 119.310  55.420  1.00  0.00            
ATOM   3848  H21 bbb    61     150.400 118.520  55.330  1.00  0.00            
ATOM   3849  N1  ccc    62     157.820 105.500  70.450  1.00  0.00            
ATOM   3850  H4  ccc    62     157.950 106.090  71.260  1.00  0.00            
ATOM   3851  C3  ccc    62     158.680 104.330  70.220  1.00  0.00            
ATOM   3852  C4  ccc    62     160.140 104.680  70.040  1.00  0.00            
ATOM   3853  H5  ccc    62     158.400 103.840  69.270  1.00  0.00            
ATOM   3854  H6  ccc    62     158.630 103.690  71.110  1.00  0.00            
ATOM   3855  H7  ccc    62     160.260 105.200  69.090  1.00  0.00            
ATOM   3856  H8  ccc    62     160.490 105.320  70.850  1.00  0.00            
ATOM   3857  N2  ccc    62     161.050 103.490  70.230  1.00  0.00            
ATOM   3858  H9  ccc    62     160.700 102.630  69.810  1.00  0.00            
ATOM   3859  H10 ccc    62     162.000 103.680  69.870  1.00  0.00            
ATOM   3860  H11 ccc    62     161.310 103.300  71.210  1.00  0.00            
ATOM   3861  N1  ccc    63     155.290 108.010  76.300  1.00  0.00            
ATOM   3862  H4  ccc    63     155.410 107.070  75.920  1.00  0.00            
ATOM   3863  C3  ccc    63     155.540 108.220  77.770  1.00  0.00            
ATOM   3864  C4  ccc    63     155.560 106.930  78.590  1.00  0.00            
ATOM   3865  H5  ccc    63     154.780 108.910  78.160  1.00  0.00            
ATOM   3866  H6  ccc    63     156.450 108.800  77.940  1.00  0.00            
ATOM   3867  H7  ccc    63     154.600 106.420  78.630  1.00  0.00            
ATOM   3868  H8  ccc    63     156.190 106.200  78.100  1.00  0.00            
ATOM   3869  N2  ccc    63     156.110 106.980  80.000  1.00  0.00            
ATOM   3870  H9  ccc    63     155.540 107.550  80.640  1.00  0.00            
ATOM   3871  H10 ccc    63     156.120 106.020  80.370  1.00  0.00            
ATOM   3872  H11 ccc    63     157.080 107.330  80.060  1.00  0.00            
ATOM   3873  N1  ccc    64     156.880 113.070  76.410  1.00  0.00            
ATOM   3874  H4  ccc    64     156.560 113.060  75.440  1.00  0.00            
ATOM   3875  C3  ccc    64     155.940 113.500  77.500  1.00  0.00            
ATOM   3876  C4  ccc    64     154.710 112.540  77.580  1.00  0.00            
ATOM   3877  H5  ccc    64     155.550 114.480  77.190  1.00  0.00            
ATOM   3878  H6  ccc    64     156.500 113.580  78.440  1.00  0.00            
ATOM   3879  H7  ccc    64     155.080 111.540  77.810  1.00  0.00            
ATOM   3880  H8  ccc    64     154.100 112.740  78.460  1.00  0.00            
ATOM   3881  N2  ccc    64     153.780 112.440  76.330  1.00  0.00            
ATOM   3882  H9  ccc    64     153.090 111.710  76.510  1.00  0.00            
ATOM   3883  H10 ccc    64     153.500 113.310  75.860  1.00  0.00            
ATOM   3884  H11 ccc    64     154.300 112.060  75.520  1.00  0.00            
ATOM   3885  N1  ccc    65     159.870 106.250  75.070  1.00  0.00            
ATOM   3886  H4  ccc    65     160.050 106.710  75.940  1.00  0.00            
ATOM   3887  C3  ccc    65     159.820 104.780  74.910  1.00  0.00            
ATOM   3888  C4  ccc    65     160.970 104.050  75.630  1.00  0.00            
ATOM   3889  H5  ccc    65     159.680 104.410  73.880  1.00  0.00            
ATOM   3890  H6  ccc    65     158.830 104.580  75.330  1.00  0.00            
ATOM   3891  H7  ccc    65     160.850 102.970  75.680  1.00  0.00            
ATOM   3892  H8  ccc    65     161.900 104.180  75.080  1.00  0.00            
ATOM   3893  N2  ccc    65     161.310 104.470  77.040  1.00  0.00            
ATOM   3894  H9  ccc    65     161.780 105.390  77.140  1.00  0.00            
ATOM   3895  H10 ccc    65     160.630 104.250  77.760  1.00  0.00            
ATOM   3896  H11 ccc    65     162.110 103.880  77.290  1.00  0.00            
ATOM   3897  N1  ccc    66     146.460  99.590  67.450  1.00  0.00            
ATOM   3898  H4  ccc    66     146.340 100.590  67.330  1.00  0.00            
ATOM   3899  C3  ccc    66     145.280  98.760  67.620  1.00  0.00            
ATOM   3900  C4  ccc    66     144.360  98.500  66.440  1.00  0.00            
ATOM   3901  H5  ccc    66     144.690  99.170  68.470  1.00  0.00            
ATOM   3902  H6  ccc    66     145.560  97.840  68.130  1.00  0.00            
ATOM   3903  H7  ccc    66     144.860  97.670  65.930  1.00  0.00            
ATOM   3904  H8  ccc    66     143.380  98.160  66.770  1.00  0.00            
ATOM   3905  N2  ccc    66     144.030  99.620  65.570  1.00  0.00            
ATOM   3906  H9  ccc    66     144.870  99.840  65.010  1.00  0.00            
ATOM   3907  H10 ccc    66     143.170  99.510  65.010  1.00  0.00            
ATOM   3908  H11 ccc    66     143.850 100.530  66.030  1.00  0.00            
ATOM   3909  N1  ccc    67     153.560  97.200  65.860  1.00  0.00            
ATOM   3910  H4  ccc    67     152.630  96.850  66.050  1.00  0.00            
ATOM   3911  C3  ccc    67     154.630  96.300  65.700  1.00  0.00            
ATOM   3912  C4  ccc    67     155.150  95.500  66.920  1.00  0.00            
ATOM   3913  H5  ccc    67     155.500  96.840  65.300  1.00  0.00            
ATOM   3914  H6  ccc    67     154.330  95.600  64.910  1.00  0.00            
ATOM   3915  H7  ccc    67     155.770  94.670  66.600  1.00  0.00            
ATOM   3916  H8  ccc    67     155.740  96.170  67.550  1.00  0.00            
ATOM   3917  N2  ccc    67     154.020  95.060  67.870  1.00  0.00            
ATOM   3918  H9  ccc    67     153.420  94.460  67.300  1.00  0.00            
ATOM   3919  H10 ccc    67     154.390  94.640  68.740  1.00  0.00            
ATOM   3920  H11 ccc    67     153.480  95.850  68.240  1.00  0.00            
ATOM   3921  N1  ccc    68     141.700 113.140  59.240  1.00  0.00            
ATOM   3922  H4  ccc    68     141.710 113.490  60.200  1.00  0.00            
ATOM   3923  C3  ccc    68     140.490 112.370  58.920  1.00  0.00            
ATOM   3924  C4  ccc    68     140.570 110.850  58.690  1.00  0.00            
ATOM   3925  H5  ccc    68     140.010 112.890  58.080  1.00  0.00            
ATOM   3926  H6  ccc    68     139.800 112.590  59.760  1.00  0.00            
ATOM   3927  H7  ccc    68     140.880 110.370  59.620  1.00  0.00            
ATOM   3928  H8  ccc    68     139.630 110.320  58.500  1.00  0.00            
ATOM   3929  N2  ccc    68     141.460 110.350  57.530  1.00  0.00            
ATOM   3930  H9  ccc    68     141.350 110.910  56.680  1.00  0.00            
ATOM   3931  H10 ccc    68     142.450 110.390  57.820  1.00  0.00            
ATOM   3932  H11 ccc    68     141.280 109.360  57.330  1.00  0.00            
ATOM   3933  N1  ccc    69     147.130 119.420  59.610  1.00  0.00            
ATOM   3934  H4  ccc    69     146.550 119.570  60.430  1.00  0.00            
ATOM   3935  C3  ccc    69     147.980 120.500  59.070  1.00  0.00            
ATOM   3936  C4  ccc    69     147.820 121.960  59.660  1.00  0.00            
ATOM   3937  H5  ccc    69     147.760 120.580  57.990  1.00  0.00            
ATOM   3938  H6  ccc    69     149.050 120.310  59.230  1.00  0.00            
ATOM   3939  H7  ccc    69     146.800 122.260  59.420  1.00  0.00            
ATOM   3940  H8  ccc    69     148.040 121.920  60.740  1.00  0.00            
ATOM   3941  N2  ccc    69     148.700 122.930  59.030  1.00  0.00            
ATOM   3942  H9  ccc    69     148.460 123.910  59.270  1.00  0.00            
ATOM   3943  H10 ccc    69     149.670 122.720  59.310  1.00  0.00            
ATOM   3944  H11 ccc    69     148.620 122.870  58.000  1.00  0.00            
ATOM   3945  N1  ccc    70     162.450 121.100  48.160  1.00  0.00            
ATOM   3946  H4  ccc    70     162.130 121.930  48.660  1.00  0.00            
ATOM   3947  C3  ccc    70     163.240 121.380  46.940  1.00  0.00            
ATOM   3948  C4  ccc    70     164.770 121.210  47.240  1.00  0.00            
ATOM   3949  H5  ccc    70     163.020 122.380  46.530  1.00  0.00            
ATOM   3950  H6  ccc    70     163.080 120.650  46.140  1.00  0.00            
ATOM   3951  H7  ccc    70     165.100 122.180  47.640  1.00  0.00            
ATOM   3952  H8  ccc    70     164.960 120.390  47.940  1.00  0.00            
ATOM   3953  N2  ccc    70     165.490 120.920  45.860  1.00  0.00            
ATOM   3954  H9  ccc    70     166.490 120.650  45.970  1.00  0.00            
ATOM   3955  H10 ccc    70     165.020 120.140  45.380  1.00  0.00            
ATOM   3956  H11 ccc    70     165.540 121.810  45.360  1.00  0.00            
ATOM   3957  N1  ccc    71     163.770 122.320  54.770  1.00  0.00            
ATOM   3958  H4  ccc    71     164.500 121.910  54.200  1.00  0.00            
ATOM   3959  C3  ccc    71     164.070 123.610  55.540  1.00  0.00            
ATOM   3960  C4  ccc    71     163.810 123.450  57.060  1.00  0.00            
ATOM   3961  H5  ccc    71     163.490 124.430  55.090  1.00  0.00            
ATOM   3962  H6  ccc    71     165.100 123.930  55.370  1.00  0.00            
ATOM   3963  H7  ccc    71     162.860 122.980  57.330  1.00  0.00            
ATOM   3964  H8  ccc    71     164.480 122.720  57.510  1.00  0.00            
ATOM   3965  N2  ccc    71     163.950 124.810  57.760  1.00  0.00            
ATOM   3966  H9  ccc    71     163.680 125.670  57.270  1.00  0.00            
ATOM   3967  H10 ccc    71     163.420 124.890  58.650  1.00  0.00            
ATOM   3968  H11 ccc    71     164.960 124.980  57.870  1.00  0.00            
ATOM   3969  N1  ccc    72     149.020 108.320  47.930  1.00  0.00            
ATOM   3970  H4  ccc    72     149.010 107.490  48.480  1.00  0.00            
ATOM   3971  C3  ccc    72     147.830 108.980  47.400  1.00  0.00            
ATOM   3972  C4  ccc    72     146.880 109.530  48.500  1.00  0.00            
ATOM   3973  H5  ccc    72     147.320 108.240  46.770  1.00  0.00            
ATOM   3974  H6  ccc    72     148.100 109.780  46.700  1.00  0.00            
ATOM   3975  H7  ccc    72     146.800 108.830  49.330  1.00  0.00            
ATOM   3976  H8  ccc    72     147.360 110.440  48.900  1.00  0.00            
ATOM   3977  N2  ccc    72     145.470 109.720  48.040  1.00  0.00            
ATOM   3978  H9  ccc    72     144.840 110.170  48.720  1.00  0.00            
ATOM   3979  H10 ccc    72     145.430 110.420  47.280  1.00  0.00            
ATOM   3980  H11 ccc    72     145.010 108.880  47.680  1.00  0.00            
ATOM   3981  N1  ccc    73     155.460 103.900  49.150  1.00  0.00            
ATOM   3982  H4  ccc    73     155.520 103.930  50.160  1.00  0.00            
ATOM   3983  C3  ccc    73     155.870 102.610  48.500  1.00  0.00            
ATOM   3984  C4  ccc    73     156.300 101.440  49.390  1.00  0.00            
ATOM   3985  H5  ccc    73     156.670 102.710  47.770  1.00  0.00            
ATOM   3986  H6  ccc    73     155.070 102.260  47.830  1.00  0.00            
ATOM   3987  H7  ccc    73     156.900 100.810  48.720  1.00  0.00            
ATOM   3988  H8  ccc    73     156.960 101.800  50.180  1.00  0.00            
ATOM   3989  N2  ccc    73     155.270 100.500  49.890  1.00  0.00            
ATOM   3990  H9  ccc    73     154.520 101.040  50.350  1.00  0.00            
ATOM   3991  H10 ccc    73     154.750  99.980  49.170  1.00  0.00            
ATOM   3992  H11 ccc    73     155.570  99.860  50.650  1.00  0.00            
ATOM   3993  N1  ccc    74     181.650 117.750  53.610  1.00  0.00            
ATOM   3994  H4  ccc    74     181.530 118.670  53.230  1.00  0.00            
ATOM   3995  C3  ccc    74     182.380 117.650  54.860  1.00  0.00            
ATOM   3996  C4  ccc    74     183.930 117.340  54.800  1.00  0.00            
ATOM   3997  H5  ccc    74     181.930 116.860  55.480  1.00  0.00            
ATOM   3998  H6  ccc    74     182.360 118.570  55.440  1.00  0.00            
ATOM   3999  H7  ccc    74     184.360 117.320  55.800  1.00  0.00            
ATOM   4000  H8  ccc    74     184.180 116.350  54.430  1.00  0.00            
ATOM   4001  N2  ccc    74     184.700 118.390  54.000  1.00  0.00            
ATOM   4002  H9  ccc    74     184.460 118.420  53.010  1.00  0.00            
ATOM   4003  H10 ccc    74     184.610 119.310  54.460  1.00  0.00            
ATOM   4004  H11 ccc    74     185.670 118.080  54.130  1.00  0.00            
ATOM   4005  N1  ccc    75     176.960 119.660  46.430  1.00  0.00            
ATOM   4006  H4  ccc    75     176.080 119.180  46.500  1.00  0.00            
ATOM   4007  C3  ccc    75     177.330 120.300  45.120  1.00  0.00            
ATOM   4008  C4  ccc    75     176.670 121.700  44.900  1.00  0.00            
ATOM   4009  H5  ccc    75     177.150 119.620  44.280  1.00  0.00            
ATOM   4010  H6  ccc    75     178.410 120.470  45.160  1.00  0.00            
ATOM   4011  H7  ccc    75     177.170 122.160  44.050  1.00  0.00            
ATOM   4012  H8  ccc    75     175.610 121.640  44.660  1.00  0.00            
ATOM   4013  N2  ccc    75     176.750 122.680  45.980  1.00  0.00            
ATOM   4014  H9  ccc    75     177.710 122.980  46.200  1.00  0.00            
ATOM   4015  H10 ccc    75     176.390 123.600  45.670  1.00  0.00            
ATOM   4016  H11 ccc    75     176.210 122.470  46.830  1.00  0.00            
ATOM   4017  N1  ccc    76     169.200 101.710  59.370  1.00  0.00            
ATOM   4018  H4  ccc    76     170.160 101.860  59.080  1.00  0.00            
ATOM   4019  C3  ccc    76     168.620 100.370  59.480  1.00  0.00            
ATOM   4020  C4  ccc    76     169.630  99.270  59.820  1.00  0.00            
ATOM   4021  H5  ccc    76     168.080 100.160  58.550  1.00  0.00            
ATOM   4022  H6  ccc    76     167.930 100.280  60.330  1.00  0.00            
ATOM   4023  H7  ccc    76     170.430  99.290  59.070  1.00  0.00            
ATOM   4024  H8  ccc    76     170.100  99.380  60.800  1.00  0.00            
ATOM   4025  N2  ccc    76     168.910  97.950  59.840  1.00  0.00            
ATOM   4026  H9  ccc    76     168.590  97.760  58.890  1.00  0.00            
ATOM   4027  H10 ccc    76     169.540  97.170  60.070  1.00  0.00            
ATOM   4028  H11 ccc    76     168.040  97.760  60.360  1.00  0.00            
ATOM   4029  N1  ccc    77     171.170 106.470  64.240  1.00  0.00            
ATOM   4030  H4  ccc    77     170.170 106.430  64.120  1.00  0.00            
ATOM   4031  C3  ccc    77     171.780 106.150  65.600  1.00  0.00            
ATOM   4032  C4  ccc    77     170.880 105.280  66.540  1.00  0.00            
ATOM   4033  H5  ccc    77     171.850 107.080  66.170  1.00  0.00            
ATOM   4034  H6  ccc    77     172.770 105.700  65.520  1.00  0.00            
ATOM   4035  H7  ccc    77     171.460 105.080  67.460  1.00  0.00            
ATOM   4036  H8  ccc    77     169.970 105.860  66.690  1.00  0.00            
ATOM   4037  N2  ccc    77     170.450 104.000  65.910  1.00  0.00            
ATOM   4038  H9  ccc    77     169.810 103.400  66.450  1.00  0.00            
ATOM   4039  H10 ccc    77     170.060 104.250  64.990  1.00  0.00            
ATOM   4040  H11 ccc    77     171.190 103.290  65.860  1.00  0.00            
ATOM   4041  N1  ccc    78     153.160 132.150  40.000  1.00  0.00            
ATOM   4042  H4  ccc    78     153.400 132.270  40.970  1.00  0.00            
ATOM   4043  C3  ccc    78     152.920 133.260  39.030  1.00  0.00            
ATOM   4044  C4  ccc    78     153.900 133.290  37.770  1.00  0.00            
ATOM   4045  H5  ccc    78     153.070 134.240  39.500  1.00  0.00            
ATOM   4046  H6  ccc    78     151.850 133.180  38.820  1.00  0.00            
ATOM   4047  H7  ccc    78     153.810 132.310  37.320  1.00  0.00            
ATOM   4048  H8  ccc    78     153.590 134.070  37.070  1.00  0.00            
ATOM   4049  N2  ccc    78     155.410 133.460  38.110  1.00  0.00            
ATOM   4050  H9  ccc    78     155.740 132.800  38.830  1.00  0.00            
ATOM   4051  H10 ccc    78     155.990 133.200  37.300  1.00  0.00            
ATOM   4052  H11 ccc    78     155.670 134.340  38.570  1.00  0.00            
ATOM   4053  N1  ccc    79     148.320 130.710  44.580  1.00  0.00            
ATOM   4054  H4  ccc    79     149.020 131.420  44.390  1.00  0.00            
ATOM   4055  C3  ccc    79     147.060 131.070  45.220  1.00  0.00            
ATOM   4056  C4  ccc    79     146.370 132.170  44.410  1.00  0.00            
ATOM   4057  H5  ccc    79     147.190 131.330  46.280  1.00  0.00            
ATOM   4058  H6  ccc    79     146.360 130.240  45.360  1.00  0.00            
ATOM   4059  H7  ccc    79     146.230 131.900  43.360  1.00  0.00            
ATOM   4060  H8  ccc    79     145.350 132.260  44.780  1.00  0.00            
ATOM   4061  N2  ccc    79     147.020 133.600  44.360  1.00  0.00            
ATOM   4062  H9  ccc    79     147.980 133.560  43.980  1.00  0.00            
ATOM   4063  H10 ccc    79     146.420 134.240  43.820  1.00  0.00            
ATOM   4064  H11 ccc    79     147.120 133.910  45.340  1.00  0.00            
ATOM   4065  N1  ccc    80     158.540 128.540  31.590  1.00  0.00            
ATOM   4066  H4  ccc    80     158.430 127.790  30.910  1.00  0.00            
ATOM   4067  C3  ccc    80     158.900 129.850  31.120  1.00  0.00            
ATOM   4068  C4  ccc    80     160.050 129.710  30.050  1.00  0.00            
ATOM   4069  H5  ccc    80     159.140 130.450  32.010  1.00  0.00            
ATOM   4070  H6  ccc    80     158.020 130.290  30.650  1.00  0.00            
ATOM   4071  H7  ccc    80     160.540 130.680  30.130  1.00  0.00            
ATOM   4072  H8  ccc    80     160.790 129.010  30.460  1.00  0.00            
ATOM   4073  N2  ccc    80     159.720 129.390  28.610  1.00  0.00            
ATOM   4074  H9  ccc    80     159.040 130.060  28.230  1.00  0.00            
ATOM   4075  H10 ccc    80     160.560 129.360  28.030  1.00  0.00            
ATOM   4076  H11 ccc    80     159.230 128.480  28.520  1.00  0.00            
ATOM   4077  N1  ccc    81     157.020 121.120  30.580  1.00  0.00            
ATOM   4078  H4  ccc    81     157.760 120.980  31.260  1.00  0.00            
ATOM   4079  C3  ccc    81     157.040 120.330  29.410  1.00  0.00            
ATOM   4080  C4  ccc    81     158.060 119.240  29.500  1.00  0.00            
ATOM   4081  H5  ccc    81     157.270 120.960  28.540  1.00  0.00            
ATOM   4082  H6  ccc    81     156.030 119.920  29.340  1.00  0.00            
ATOM   4083  H7  ccc    81     159.050 119.690  29.470  1.00  0.00            
ATOM   4084  H8  ccc    81     158.040 118.720  30.460  1.00  0.00            
ATOM   4085  N2  ccc    81     158.190 118.270  28.310  1.00  0.00            
ATOM   4086  H9  ccc    81     157.330 117.720  28.160  1.00  0.00            
ATOM   4087  H10 ccc    81     158.600 118.710  27.480  1.00  0.00            
ATOM   4088  H11 ccc    81     158.920 117.540  28.410  1.00  0.00            
ATOM   4089  N1  ccc    82     156.260 133.160  50.550  1.00  0.00            
ATOM   4090  H4  ccc    82     156.060 132.190  50.690  1.00  0.00            
ATOM   4091  C3  ccc    82     155.430 134.270  51.030  1.00  0.00            
ATOM   4092  C4  ccc    82     154.210 133.680  51.810  1.00  0.00            
ATOM   4093  H5  ccc    82     155.030 134.910  50.240  1.00  0.00            
ATOM   4094  H6  ccc    82     156.150 134.860  51.600  1.00  0.00            
ATOM   4095  H7  ccc    82     153.660 134.510  52.250  1.00  0.00            
ATOM   4096  H8  ccc    82     153.560 133.200  51.070  1.00  0.00            
ATOM   4097  N2  ccc    82     154.520 132.640  52.850  1.00  0.00            
ATOM   4098  H9  ccc    82     154.760 133.060  53.770  1.00  0.00            
ATOM   4099  H10 ccc    82     153.620 132.160  52.910  1.00  0.00            
ATOM   4100  H11 ccc    82     155.280 131.970  52.680  1.00  0.00            
ATOM   4101  N1  ccc    83     159.210 131.070  44.380  1.00  0.00            
ATOM   4102  H4  ccc    83     158.470 131.400  44.990  1.00  0.00            
ATOM   4103  C3  ccc    83     159.640 131.740  43.180  1.00  0.00            
ATOM   4104  C4  ccc    83     159.130 131.010  41.950  1.00  0.00            
ATOM   4105  H5  ccc    83     160.720 131.720  43.090  1.00  0.00            
ATOM   4106  H6  ccc    83     159.230 132.760  43.210  1.00  0.00            
ATOM   4107  H7  ccc    83     159.910 130.280  41.770  1.00  0.00            
ATOM   4108  H8  ccc    83     158.170 130.510  42.120  1.00  0.00            
ATOM   4109  N2  ccc    83     158.990 131.780  40.630  1.00  0.00            
ATOM   4110  H9  ccc    83     158.450 131.210  39.970  1.00  0.00            
ATOM   4111  H10 ccc    83     158.510 132.680  40.730  1.00  0.00            
ATOM   4112  H11 ccc    83     159.950 131.970  40.300  1.00  0.00            
ATOM   4113  N1  ccc    84     153.930 129.520  35.130  1.00  0.00            
ATOM   4114  H4  ccc    84     153.580 128.620  34.830  1.00  0.00            
ATOM   4115  C3  ccc    84     153.230 130.740  34.800  1.00  0.00            
ATOM   4116  C4  ccc    84     152.030 130.460  33.890  1.00  0.00            
ATOM   4117  H5  ccc    84     153.900 131.510  34.390  1.00  0.00            
ATOM   4118  H6  ccc    84     152.760 131.110  35.720  1.00  0.00            
ATOM   4119  H7  ccc    84     151.900 131.240  33.140  1.00  0.00            
ATOM   4120  H8  ccc    84     152.280 129.600  33.280  1.00  0.00            
ATOM   4121  N2  ccc    84     150.750 130.030  34.490  1.00  0.00            
ATOM   4122  H9  ccc    84     150.070 129.670  33.790  1.00  0.00            
ATOM   4123  H10 ccc    84     150.880 129.220  35.120  1.00  0.00            
ATOM   4124  H11 ccc    84     150.280 130.750  35.050  1.00  0.00            
ATOM   4125  N1  ccc    85     152.500 124.140  36.290  1.00  0.00            
ATOM   4126  H4  ccc    85     152.930 124.840  35.700  1.00  0.00            
ATOM   4127  C3  ccc    85     152.220 122.860  35.680  1.00  0.00            
ATOM   4128  C4  ccc    85     152.180 122.930  34.100  1.00  0.00            
ATOM   4129  H5  ccc    85     151.200 122.610  36.010  1.00  0.00            
ATOM   4130  H6  ccc    85     152.870 122.140  36.210  1.00  0.00            
ATOM   4131  H7  ccc    85     151.310 123.530  33.830  1.00  0.00            
ATOM   4132  H8  ccc    85     153.070 123.310  33.610  1.00  0.00            
ATOM   4133  N2  ccc    85     152.020 121.500  33.480  1.00  0.00            
ATOM   4134  H9  ccc    85     151.090 121.140  33.720  1.00  0.00            
ATOM   4135  H10 ccc    85     152.160 121.410  32.450  1.00  0.00            
ATOM   4136  H11 ccc    85     152.670 120.850  33.960  1.00  0.00            
ATOM   4137  N1  ccc    86     166.600 102.560  45.490  1.00  0.00            
ATOM   4138  H4  ccc    86     166.000 102.830  44.720  1.00  0.00            
ATOM   4139  C3  ccc    86     166.620 101.090  45.820  1.00  0.00            
ATOM   4140  C4  ccc    86     165.410 100.850  46.720  1.00  0.00            
ATOM   4141  H5  ccc    86     167.600 100.810  46.200  1.00  0.00            
ATOM   4142  H6  ccc    86     166.540 100.480  44.910  1.00  0.00            
ATOM   4143  H7  ccc    86     164.540 101.040  46.100  1.00  0.00            
ATOM   4144  H8  ccc    86     165.550  99.830  47.100  1.00  0.00            
ATOM   4145  N2  ccc    86     165.400 101.620  48.010  1.00  0.00            
ATOM   4146  H9  ccc    86     165.080 102.600  47.960  1.00  0.00            
ATOM   4147  H10 ccc    86     164.700 101.200  48.630  1.00  0.00            
ATOM   4148  H11 ccc    86     166.310 101.670  48.510  1.00  0.00            
ATOM   4149  N1  ccc    87     167.250 109.680  42.710  1.00  0.00            
ATOM   4150  H4  ccc    87     167.720 110.120  43.500  1.00  0.00            
ATOM   4151  C3  ccc    87     167.400 110.330  41.400  1.00  0.00            
ATOM   4152  C4  ccc    87     168.300 109.530  40.400  1.00  0.00            
ATOM   4153  H5  ccc    87     167.800 111.340  41.570  1.00  0.00            
ATOM   4154  H6  ccc    87     166.430 110.440  40.920  1.00  0.00            
ATOM   4155  H7  ccc    87     169.250 109.170  40.820  1.00  0.00            
ATOM   4156  H8  ccc    87     167.870 108.640  39.960  1.00  0.00            
ATOM   4157  N2  ccc    87     168.720 110.440  39.180  1.00  0.00            
ATOM   4158  H9  ccc    87     169.450 111.100  39.480  1.00  0.00            
ATOM   4159  H10 ccc    87     169.100 109.950  38.360  1.00  0.00            
ATOM   4160  H11 ccc    87     167.970 111.020  38.770  1.00  0.00            
ATOM   4161  N1  ccc    88     152.440 112.190  42.820  1.00  0.00            
ATOM   4162  H4  ccc    88     152.540 113.150  43.150  1.00  0.00            
ATOM   4163  C3  ccc    88     151.370 111.880  41.810  1.00  0.00            
ATOM   4164  C4  ccc    88     150.940 113.100  41.000  1.00  0.00            
ATOM   4165  H5  ccc    88     150.500 111.600  42.400  1.00  0.00            
ATOM   4166  H6  ccc    88     151.590 110.980  41.230  1.00  0.00            
ATOM   4167  H7  ccc    88     151.780 113.660  40.590  1.00  0.00            
ATOM   4168  H8  ccc    88     150.400 112.670  40.150  1.00  0.00            
ATOM   4169  N2  ccc    88     150.150 114.220  41.700  1.00  0.00            
ATOM   4170  H9  ccc    88     150.640 114.660  42.480  1.00  0.00            
ATOM   4171  H10 ccc    88     149.950 115.070  41.160  1.00  0.00            
ATOM   4172  H11 ccc    88     149.220 113.910  42.010  1.00  0.00            
ATOM   4173  N1  ccc    89     157.360 113.780  45.250  1.00  0.00            
ATOM   4174  H4  ccc    89     156.710 114.420  44.830  1.00  0.00            
ATOM   4175  C3  ccc    89     158.160 112.870  44.320  1.00  0.00            
ATOM   4176  C4  ccc    89     158.120 113.340  42.860  1.00  0.00            
ATOM   4177  H5  ccc    89     157.840 111.820  44.400  1.00  0.00            
ATOM   4178  H6  ccc    89     159.180 112.790  44.710  1.00  0.00            
ATOM   4179  H7  ccc    89     157.100 113.300  42.440  1.00  0.00            
ATOM   4180  H8  ccc    89     158.320 114.410  42.820  1.00  0.00            
ATOM   4181  N2  ccc    89     159.050 112.780  41.830  1.00  0.00            
ATOM   4182  H9  ccc    89     158.830 111.850  41.470  1.00  0.00            
ATOM   4183  H10 ccc    89     159.090 113.460  41.050  1.00  0.00            
ATOM   4184  H11 ccc    89     160.010 112.730  42.200  1.00  0.00            
ATOM   4185  N1  ccc    90     175.250 116.820  60.960  1.00  0.00            
ATOM   4186  H4  ccc    90     174.380 116.560  61.420  1.00  0.00            
ATOM   4187  C3  ccc    90     176.390 117.290  61.770  1.00  0.00            
ATOM   4188  C4  ccc    90     177.110 116.150  62.560  1.00  0.00            
ATOM   4189  H5  ccc    90     175.980 118.020  62.470  1.00  0.00            
ATOM   4190  H6  ccc    90     177.120 117.830  61.150  1.00  0.00            
ATOM   4191  H7  ccc    90     177.490 115.390  61.880  1.00  0.00            
ATOM   4192  H8  ccc    90     177.900 116.560  63.200  1.00  0.00            
ATOM   4193  N2  ccc    90     176.180 115.270  63.420  1.00  0.00            
ATOM   4194  H9  ccc    90     175.550 114.690  62.840  1.00  0.00            
ATOM   4195  H10 ccc    90     176.760 114.620  63.980  1.00  0.00            
ATOM   4196  H11 ccc    90     175.570 115.790  64.060  1.00  0.00            
ATOM   4197  N1  ccc    91     175.700 109.920  57.210  1.00  0.00            
ATOM   4198  H4  ccc    91     175.900 110.310  56.300  1.00  0.00            
ATOM   4199  C3  ccc    91     176.590 108.840  57.740  1.00  0.00            
ATOM   4200  C4  ccc    91     177.470 109.210  59.020  1.00  0.00            
ATOM   4201  H5  ccc    91     177.270 108.510  56.940  1.00  0.00            
ATOM   4202  H6  ccc    91     175.900 108.020  57.980  1.00  0.00            
ATOM   4203  H7  ccc    91     178.160 108.380  59.150  1.00  0.00            
ATOM   4204  H8  ccc    91     178.000 110.130  58.800  1.00  0.00            
ATOM   4205  N2  ccc    91     176.660 109.320  60.280  1.00  0.00            
ATOM   4206  H9  ccc    91     175.810 109.880  60.170  1.00  0.00            
ATOM   4207  H10 ccc    91     176.310 108.410  60.610  1.00  0.00            
ATOM   4208  H11 ccc    91     177.300 109.740  60.970  1.00  0.00            
ATOM   4209  N1  ccc    92     178.590 113.660  47.740  1.00  0.00            
ATOM   4210  H4  ccc    92     178.900 113.030  48.460  1.00  0.00            
ATOM   4211  C3  ccc    92     179.390 114.870  47.370  1.00  0.00            
ATOM   4212  C4  ccc    92     180.380 114.590  46.250  1.00  0.00            
ATOM   4213  H5  ccc    92     179.940 115.190  48.260  1.00  0.00            
ATOM   4214  H6  ccc    92     178.740 115.730  47.130  1.00  0.00            
ATOM   4215  H7  ccc    92     181.070 113.850  46.660  1.00  0.00            
ATOM   4216  H8  ccc    92     179.810 114.210  45.410  1.00  0.00            
ATOM   4217  N2  ccc    92     181.090 115.860  45.780  1.00  0.00            
ATOM   4218  H9  ccc    92     180.420 116.620  45.570  1.00  0.00            
ATOM   4219  H10 ccc    92     181.790 116.190  46.460  1.00  0.00            
ATOM   4220  H11 ccc    92     181.550 115.690  44.880  1.00  0.00            
ATOM   4221  N1  ccc    93     175.080 110.040  42.460  1.00  0.00            
ATOM   4222  H4  ccc    93     175.460 110.970  42.320  1.00  0.00            
ATOM   4223  C3  ccc    93     175.420 109.020  41.450  1.00  0.00            
ATOM   4224  C4  ccc    93     176.910 108.470  41.580  1.00  0.00            
ATOM   4225  H5  ccc    93     175.310 109.540  40.490  1.00  0.00            
ATOM   4226  H6  ccc    93     174.650 108.230  41.350  1.00  0.00            
ATOM   4227  H7  ccc    93     177.040 107.870  42.490  1.00  0.00            
ATOM   4228  H8  ccc    93     177.180 107.840  40.720  1.00  0.00            
ATOM   4229  N2  ccc    93     177.910 109.560  41.640  1.00  0.00            
ATOM   4230  H9  ccc    93     178.860 109.190  41.750  1.00  0.00            
ATOM   4231  H10 ccc    93     177.770 110.220  40.860  1.00  0.00            
ATOM   4232  H11 ccc    93     177.730 110.270  42.370  1.00  0.00            
ATOM   4233  N1  ccc    94     176.380 103.510  49.940  1.00  0.00            
ATOM   4234  H4  ccc    94     175.580 103.630  49.330  1.00  0.00            
ATOM   4235  C3  ccc    94     176.690 102.180  50.400  1.00  0.00            
ATOM   4236  C4  ccc    94     175.720 101.010  49.940  1.00  0.00            
ATOM   4237  H5  ccc    94     176.900 102.250  51.480  1.00  0.00            
ATOM   4238  H6  ccc    94     177.730 102.080  50.050  1.00  0.00            
ATOM   4239  H7  ccc    94     175.640 100.940  48.850  1.00  0.00            
ATOM   4240  H8  ccc    94     176.230 100.130  50.330  1.00  0.00            
ATOM   4241  N2  ccc    94     174.270 101.170  50.580  1.00  0.00            
ATOM   4242  H9  ccc    94     173.740 100.310  50.360  1.00  0.00            
ATOM   4243  H10 ccc    94     174.490 101.100  51.580  1.00  0.00            
ATOM   4244  H11 ccc    94     173.810 102.040  50.320  1.00  0.00            
ATOM   4245  N1  ccc    95     178.990 108.890  53.770  1.00  0.00            
ATOM   4246  H4  ccc    95     179.300 108.230  53.070  1.00  0.00            
ATOM   4247  C3  ccc    95     180.020 109.330  54.730  1.00  0.00            
ATOM   4248  C4  ccc    95     180.530 110.730  54.290  1.00  0.00            
ATOM   4249  H5  ccc    95     180.890 108.660  54.770  1.00  0.00            
ATOM   4250  H6  ccc    95     179.570 109.500  55.710  1.00  0.00            
ATOM   4251  H7  ccc    95     179.750 111.430  54.600  1.00  0.00            
ATOM   4252  H8  ccc    95     181.380 111.070  54.880  1.00  0.00            
ATOM   4253  N2  ccc    95     181.110 110.940  52.850  1.00  0.00            
ATOM   4254  H9  ccc    95     180.450 111.310  52.140  1.00  0.00            
ATOM   4255  H10 ccc    95     181.870 111.620  52.900  1.00  0.00            
ATOM   4256  H11 ccc    95     181.440 110.040  52.460  1.00  0.00            
ATOM   4257  N1  ccc    96     165.870 112.920  60.180  1.00  0.00            
ATOM   4258  H4  ccc    96     166.200 112.460  61.030  1.00  0.00            
ATOM   4259  C3  ccc    96     165.580 114.330  60.150  1.00  0.00            
ATOM   4260  C4  ccc    96     166.100 115.000  61.460  1.00  0.00            
ATOM   4261  H5  ccc    96     164.500 114.480  60.110  1.00  0.00            
ATOM   4262  H6  ccc    96     166.110 114.750  59.290  1.00  0.00            
ATOM   4263  H7  ccc    96     167.160 114.850  61.620  1.00  0.00            
ATOM   4264  H8  ccc    96     165.970 116.080  61.390  1.00  0.00            
ATOM   4265  N2  ccc    96     165.240 114.690  62.690  1.00  0.00            
ATOM   4266  H9  ccc    96     165.450 113.730  62.970  1.00  0.00            
ATOM   4267  H10 ccc    96     165.510 115.360  63.430  1.00  0.00            
ATOM   4268  H11 ccc    96     164.220 114.700  62.600  1.00  0.00            
ATOM   4269  N1  ccc    97     162.340 104.820  58.850  1.00  0.00            
ATOM   4270  H4  ccc    97     162.880 104.610  58.020  1.00  0.00            
ATOM   4271  C3  ccc    97     161.110 104.080  59.310  1.00  0.00            
ATOM   4272  C4  ccc    97     161.400 103.150  60.530  1.00  0.00            
ATOM   4273  H5  ccc    97     160.680 103.560  58.440  1.00  0.00            
ATOM   4274  H6  ccc    97     160.290 104.680  59.720  1.00  0.00            
ATOM   4275  H7  ccc    97     161.980 103.660  61.300  1.00  0.00            
ATOM   4276  H8  ccc    97     160.460 102.790  60.960  1.00  0.00            
ATOM   4277  N2  ccc    97     162.090 101.820  60.210  1.00  0.00            
ATOM   4278  H9  ccc    97     162.940 101.950  59.640  1.00  0.00            
ATOM   4279  H10 ccc    97     162.450 101.380  61.070  1.00  0.00            
ATOM   4280  H11 ccc    97     161.490 101.160  59.690  1.00  0.00            
ATOM   4281  N1  ccc    98     159.050 104.000  36.390  1.00  0.00            
ATOM   4282  H4  ccc    98     159.310 104.100  37.360  1.00  0.00            
ATOM   4283  C3  ccc    98     157.660 103.750  36.100  1.00  0.00            
ATOM   4284  C4  ccc    98     157.390 102.220  35.960  1.00  0.00            
ATOM   4285  H5  ccc    98     157.460 104.280  35.160  1.00  0.00            
ATOM   4286  H6  ccc    98     157.010 104.230  36.850  1.00  0.00            
ATOM   4287  H7  ccc    98     157.630 101.670  36.860  1.00  0.00            
ATOM   4288  H8  ccc    98     156.350 102.070  35.670  1.00  0.00            
ATOM   4289  N2  ccc    98     158.180 101.570  34.820  1.00  0.00            
ATOM   4290  H9  ccc    98     159.070 101.380  35.290  1.00  0.00            
ATOM   4291  H10 ccc    98     157.670 100.710  34.560  1.00  0.00            
ATOM   4292  H11 ccc    98     158.390 102.190  34.020  1.00  0.00            
ATOM   4293  N1  ccc    99     165.710 105.520  33.710  1.00  0.00            
ATOM   4294  H4  ccc    99     165.230 104.670  33.430  1.00  0.00            
ATOM   4295  C3  ccc    99     166.490 106.320  32.690  1.00  0.00            
ATOM   4296  C4  ccc    99     166.220 105.760  31.240  1.00  0.00            
ATOM   4297  H5  ccc    99     167.530 106.260  33.000  1.00  0.00            
ATOM   4298  H6  ccc    99     166.170 107.350  32.780  1.00  0.00            
ATOM   4299  H7  ccc    99     165.160 105.750  31.010  1.00  0.00            
ATOM   4300  H8  ccc    99     166.740 106.440  30.560  1.00  0.00            
ATOM   4301  N2  ccc    99     166.790 104.430  30.980  1.00  0.00            
ATOM   4302  H9  ccc    99     166.920 104.220  29.980  1.00  0.00            
ATOM   4303  H10 ccc    99     167.710 104.310  31.430  1.00  0.00            
ATOM   4304  H11 ccc    99     166.130 103.700  31.240  1.00  0.00            
ATOM   4305  N1  ccc   100     151.140 105.460  39.770  1.00  0.00            
ATOM   4306  H4  ccc   100     151.680 105.390  40.640  1.00  0.00            
ATOM   4307  C3  ccc   100     150.040 104.520  39.440  1.00  0.00            
ATOM   4308  C4  ccc   100     149.780 103.510  40.530  1.00  0.00            
ATOM   4309  H5  ccc   100     150.260 104.020  38.490  1.00  0.00            
ATOM   4310  H6  ccc   100     149.100 105.100  39.390  1.00  0.00            
ATOM   4311  H7  ccc   100     149.170 102.680  40.130  1.00  0.00            
ATOM   4312  H8  ccc   100     150.730 103.080  40.850  1.00  0.00            
ATOM   4313  N2  ccc   100     149.010 104.080  41.710  1.00  0.00            
ATOM   4314  H9  ccc   100     149.670 104.740  42.150  1.00  0.00            
ATOM   4315  H10 ccc   100     148.170 104.620  41.470  1.00  0.00            
ATOM   4316  H11 ccc   100     148.630 103.380  42.350  1.00  0.00            
ATOM   4317  N1  ccc   101     156.190 109.810  34.350  1.00  0.00            
ATOM   4318  H4  ccc   101     156.230 108.800  34.400  1.00  0.00            
ATOM   4319  C3  ccc   101     156.530 110.430  33.120  1.00  0.00            
ATOM   4320  C4  ccc   101     155.660 109.870  32.040  1.00  0.00            
ATOM   4321  H5  ccc   101     157.590 110.350  32.830  1.00  0.00            
ATOM   4322  H6  ccc   101     156.280 111.490  33.180  1.00  0.00            
ATOM   4323  H7  ccc   101     155.870 108.820  31.890  1.00  0.00            
ATOM   4324  H8  ccc   101     154.640 109.900  32.430  1.00  0.00            
ATOM   4325  N2  ccc   101     155.800 110.620  30.730  1.00  0.00            
ATOM   4326  H9  ccc   101     155.820 111.650  30.700  1.00  0.00            
ATOM   4327  H10 ccc   101     156.720 110.370  30.320  1.00  0.00            
ATOM   4328  H11 ccc   101     155.080 110.280  30.080  1.00  0.00            
ATOM   4329  N1  ccc   102     148.470 106.970  70.950  1.00  0.00            
ATOM   4330  H4  ccc   102     149.180 106.900  71.670  1.00  0.00            
ATOM   4331  C3  ccc   102     147.010 106.970  71.440  1.00  0.00            
ATOM   4332  C4  ccc   102     146.610 105.730  72.230  1.00  0.00            
ATOM   4333  H5  ccc   102     146.400 106.980  70.530  1.00  0.00            
ATOM   4334  H6  ccc   102     146.870 107.920  71.980  1.00  0.00            
ATOM   4335  H7  ccc   102     145.600 105.910  72.600  1.00  0.00            
ATOM   4336  H8  ccc   102     146.570 104.980  71.420  1.00  0.00            
ATOM   4337  N2  ccc   102     147.490 105.270  73.370  1.00  0.00            
ATOM   4338  H9  ccc   102     147.210 105.880  74.160  1.00  0.00            
ATOM   4339  H10 ccc   102     147.340 104.290  73.650  1.00  0.00            
ATOM   4340  H11 ccc   102     148.510 105.350  73.270  1.00  0.00            
ATOM   4341  N1  ccc   103     155.100 101.920  68.980  1.00  0.00            
ATOM   4342  H4  ccc   103     154.810 101.980  68.010  1.00  0.00            
ATOM   4343  C3  ccc   103     156.240 101.110  69.400  1.00  0.00            
ATOM   4344  C4  ccc   103     157.280 100.930  68.240  1.00  0.00            
ATOM   4345  H5  ccc   103     155.880 100.180  69.850  1.00  0.00            
ATOM   4346  H6  ccc   103     156.750 101.650  70.190  1.00  0.00            
ATOM   4347  H7  ccc   103     157.320 101.880  67.690  1.00  0.00            
ATOM   4348  H8  ccc   103     158.260 100.770  68.680  1.00  0.00            
ATOM   4349  N2  ccc   103     157.140  99.740  67.280  1.00  0.00            
ATOM   4350  H9  ccc   103     157.730  99.830  66.440  1.00  0.00            
ATOM   4351  H10 ccc   103     157.280  98.830  67.750  1.00  0.00            
ATOM   4352  H11 ccc   103     156.170  99.730  66.960  1.00  0.00            
ATOM   4353  N1  ccc   104     158.950 118.690  62.890  1.00  0.00            
ATOM   4354  H4  ccc   104     158.330 119.330  62.390  1.00  0.00            
ATOM   4355  C3  ccc   104     160.310 119.100  63.130  1.00  0.00            
ATOM   4356  C4  ccc   104     161.230 118.320  62.160  1.00  0.00            
ATOM   4357  H5  ccc   104     160.670 118.760  64.120  1.00  0.00            
ATOM   4358  H6  ccc   104     160.460 120.170  62.960  1.00  0.00            
ATOM   4359  H7  ccc   104     161.110 117.290  62.490  1.00  0.00            
ATOM   4360  H8  ccc   104     160.910 118.490  61.130  1.00  0.00            
ATOM   4361  N2  ccc   104     162.710 118.450  62.390  1.00  0.00            
ATOM   4362  H9  ccc   104     163.360 117.980  61.740  1.00  0.00            
ATOM   4363  H10 ccc   104     162.990 119.450  62.360  1.00  0.00            
ATOM   4364  H11 ccc   104     162.930 118.220  63.370  1.00  0.00            
ATOM   4365  N1  ccc   105     151.550 119.140  65.530  1.00  0.00            
ATOM   4366  H4  ccc   105     151.450 119.260  64.530  1.00  0.00            
ATOM   4367  C3  ccc   105     151.120 120.250  66.390  1.00  0.00            
ATOM   4368  C4  ccc   105     152.120 121.430  66.210  1.00  0.00            
ATOM   4369  H5  ccc   105     150.970 119.980  67.440  1.00  0.00            
ATOM   4370  H6  ccc   105     150.140 120.630  66.060  1.00  0.00            
ATOM   4371  H7  ccc   105     151.870 122.200  66.940  1.00  0.00            
ATOM   4372  H8  ccc   105     153.170 121.200  66.400  1.00  0.00            
ATOM   4373  N2  ccc   105     151.910 122.100  64.900  1.00  0.00            
ATOM   4374  H9  ccc   105     152.200 121.480  64.130  1.00  0.00            
ATOM   4375  H10 ccc   105     150.910 122.330  64.780  1.00  0.00            
ATOM   4376  H11 ccc   105     152.630 122.830  64.980  1.00  0.00            
ATOM   4377  N1  ccc   106     152.170  95.490  47.520  1.00  0.00            
ATOM   4378  H4  ccc   106     152.160  94.700  46.880  1.00  0.00            
ATOM   4379  C3  ccc   106     152.260  96.880  46.940  1.00  0.00            
ATOM   4380  C4  ccc   106     152.910  96.920  45.560  1.00  0.00            
ATOM   4381  H5  ccc   106     152.790  97.540  47.620  1.00  0.00            
ATOM   4382  H6  ccc   106     151.200  97.140  46.910  1.00  0.00            
ATOM   4383  H7  ccc   106     153.900  97.340  45.720  1.00  0.00            
ATOM   4384  H8  ccc   106     153.070  95.950  45.090  1.00  0.00            
ATOM   4385  N2  ccc   106     152.260  97.880  44.580  1.00  0.00            
ATOM   4386  H9  ccc   106     151.250  97.710  44.430  1.00  0.00            
ATOM   4387  H10 ccc   106     152.310  98.850  44.950  1.00  0.00            
ATOM   4388  H11 ccc   106     152.660  97.780  43.640  1.00  0.00            
ATOM   4389  N1  ccc   107     148.600  93.160  43.490  1.00  0.00            
ATOM   4390  H4  ccc   107     148.760  94.130  43.240  1.00  0.00            
ATOM   4391  C3  ccc   107     148.530  92.200  42.380  1.00  0.00            
ATOM   4392  C4  ccc   107     147.200  92.620  41.660  1.00  0.00            
ATOM   4393  H5  ccc   107     148.430  91.150  42.670  1.00  0.00            
ATOM   4394  H6  ccc   107     149.320  92.290  41.630  1.00  0.00            
ATOM   4395  H7  ccc   107     146.500  92.860  42.460  1.00  0.00            
ATOM   4396  H8  ccc   107     147.360  93.570  41.150  1.00  0.00            
ATOM   4397  N2  ccc   107     146.640  91.520  40.750  1.00  0.00            
ATOM   4398  H9  ccc   107     145.680  91.730  40.430  1.00  0.00            
ATOM   4399  H10 ccc   107     147.280  91.270  39.990  1.00  0.00            
ATOM   4400  H11 ccc   107     146.370  90.670  41.270  1.00  0.00            
ATOM   4401  N1  ccc   108     150.340  88.900  48.280  1.00  0.00            
ATOM   4402  H4  ccc   108     151.350  88.850  48.330  1.00  0.00            
ATOM   4403  C3  ccc   108     149.650  88.110  47.290  1.00  0.00            
ATOM   4404  C4  ccc   108     148.920  89.000  46.250  1.00  0.00            
ATOM   4405  H5  ccc   108     148.940  87.380  47.700  1.00  0.00            
ATOM   4406  H6  ccc   108     150.420  87.530  46.750  1.00  0.00            
ATOM   4407  H7  ccc   108     148.350  88.310  45.610  1.00  0.00            
ATOM   4408  H8  ccc   108     148.350  89.730  46.810  1.00  0.00            
ATOM   4409  N2  ccc   108     149.940  89.730  45.480  1.00  0.00            
ATOM   4410  H9  ccc   108     150.610  90.230  46.100  1.00  0.00            
ATOM   4411  H10 ccc   108     150.440  89.010  44.930  1.00  0.00            
ATOM   4412  H11 ccc   108     149.510  90.350  44.760  1.00  0.00            
ATOM   4413  N1  ccc   109     147.840  89.190  55.620  1.00  0.00            
ATOM   4414  H4  ccc   109     147.290  89.050  54.790  1.00  0.00            
ATOM   4415  C3  ccc   109     147.260  88.850  56.930  1.00  0.00            
ATOM   4416  C4  ccc   109     146.550  90.020  57.760  1.00  0.00            
ATOM   4417  H5  ccc   109     148.040  88.400  57.560  1.00  0.00            
ATOM   4418  H6  ccc   109     146.520  88.080  56.710  1.00  0.00            
ATOM   4419  H7  ccc   109     147.270  90.800  58.040  1.00  0.00            
ATOM   4420  H8  ccc   109     145.650  90.460  57.340  1.00  0.00            
ATOM   4421  N2  ccc   109     146.120  89.410  59.040  1.00  0.00            
ATOM   4422  H9  ccc   109     145.880  90.210  59.660  1.00  0.00            
ATOM   4423  H10 ccc   109     145.190  89.000  58.920  1.00  0.00            
ATOM   4424  H11 ccc   109     146.740  88.710  59.460  1.00  0.00            
ATOM   4425  N1  ccc   110     123.430 111.650  44.380  1.00  0.00            
ATOM   4426  H4  ccc   110     123.590 112.450  43.770  1.00  0.00            
ATOM   4427  C3  ccc   110     122.110 111.020  44.390  1.00  0.00            
ATOM   4428  C4  ccc   110     121.000 111.840  43.620  1.00  0.00            
ATOM   4429  H5  ccc   110     121.740 110.840  45.400  1.00  0.00            
ATOM   4430  H6  ccc   110     122.270 110.040  43.930  1.00  0.00            
ATOM   4431  H7  ccc   110     120.110 111.210  43.620  1.00  0.00            
ATOM   4432  H8  ccc   110     120.770 112.740  44.190  1.00  0.00            
ATOM   4433  N2  ccc   110     121.410 112.130  42.190  1.00  0.00            
ATOM   4434  H9  ccc   110     121.510 111.200  41.720  1.00  0.00            
ATOM   4435  H10 ccc   110     120.750 112.740  41.690  1.00  0.00            
ATOM   4436  H11 ccc   110     122.300 112.650  42.110  1.00  0.00            
ATOM   4437  N1  ccc   111     131.110 108.360  44.870  1.00  0.00            
ATOM   4438  H4  ccc   111     130.780 108.390  43.920  1.00  0.00            
ATOM   4439  C3  ccc   111     131.190 107.040  45.460  1.00  0.00            
ATOM   4440  C4  ccc   111     132.570 106.330  45.540  1.00  0.00            
ATOM   4441  H5  ccc   111     130.510 106.390  44.910  1.00  0.00            
ATOM   4442  H6  ccc   111     130.830 107.130  46.480  1.00  0.00            
ATOM   4443  H7  ccc   111     132.580 105.530  46.280  1.00  0.00            
ATOM   4444  H8  ccc   111     132.840 105.980  44.540  1.00  0.00            
ATOM   4445  N2  ccc   111     133.690 107.260  45.920  1.00  0.00            
ATOM   4446  H9  ccc   111     133.940 107.070  46.900  1.00  0.00            
ATOM   4447  H10 ccc   111     134.550 107.080  45.380  1.00  0.00            
ATOM   4448  H11 ccc   111     133.590 108.280  45.800  1.00  0.00            
ATOM   4449  N1  ccc   112     126.790 114.390  55.050  1.00  0.00            
ATOM   4450  H4  ccc   112     126.710 115.320  55.450  1.00  0.00            
ATOM   4451  C3  ccc   112     125.600 113.580  55.030  1.00  0.00            
ATOM   4452  C4  ccc   112     124.460 114.420  55.600  1.00  0.00            
ATOM   4453  H5  ccc   112     125.570 112.660  55.630  1.00  0.00            
ATOM   4454  H6  ccc   112     125.390 113.300  53.990  1.00  0.00            
ATOM   4455  H7  ccc   112     124.370 115.460  55.260  1.00  0.00            
ATOM   4456  H8  ccc   112     123.530 113.850  55.520  1.00  0.00            
ATOM   4457  N2  ccc   112     124.580 114.530  57.090  1.00  0.00            
ATOM   4458  H9  ccc   112     124.620 113.600  57.510  1.00  0.00            
ATOM   4459  H10 ccc   112     125.440 115.030  57.350  1.00  0.00            
ATOM   4460  H11 ccc   112     123.700 114.950  57.440  1.00  0.00            
ATOM   4461  N1  ccc   113     130.020 110.610  54.180  1.00  0.00            
ATOM   4462  H4  ccc   113     129.300 111.210  54.610  1.00  0.00            
ATOM   4463  C3  ccc   113     129.710 110.140  52.850  1.00  0.00            
ATOM   4464  C4  ccc   113     128.160 110.310  52.610  1.00  0.00            
ATOM   4465  H5  ccc   113     129.970 109.080  52.760  1.00  0.00            
ATOM   4466  H6  ccc   113     130.370 110.600  52.110  1.00  0.00            
ATOM   4467  H7  ccc   113     128.030 111.370  52.390  1.00  0.00            
ATOM   4468  H8  ccc   113     127.810 109.730  51.750  1.00  0.00            
ATOM   4469  N2  ccc   113     127.260 109.910  53.690  1.00  0.00            
ATOM   4470  H9  ccc   113     126.290 109.770  53.370  1.00  0.00            
ATOM   4471  H10 ccc   113     127.350 108.980  54.120  1.00  0.00            
ATOM   4472  H11 ccc   113     127.290 110.610  54.440  1.00  0.00            
ATOM   4473  N1  ccc   114     139.340 128.820  49.570  1.00  0.00            
ATOM   4474  H4  ccc   114     140.010 128.810  48.810  1.00  0.00            
ATOM   4475  C3  ccc   114     138.650 130.030  49.910  1.00  0.00            
ATOM   4476  C4  ccc   114     137.360 130.290  49.080  1.00  0.00            
ATOM   4477  H5  ccc   114     139.310 130.910  49.910  1.00  0.00            
ATOM   4478  H6  ccc   114     138.180 130.080  50.900  1.00  0.00            
ATOM   4479  H7  ccc   114     137.510 130.500  48.020  1.00  0.00            
ATOM   4480  H8  ccc   114     136.720 129.410  49.030  1.00  0.00            
ATOM   4481  N2  ccc   114     136.620 131.500  49.660  1.00  0.00            
ATOM   4482  H9  ccc   114     137.160 132.360  49.510  1.00  0.00            
ATOM   4483  H10 ccc   114     135.760 131.590  49.100  1.00  0.00            
ATOM   4484  H11 ccc   114     136.480 131.510  50.680  1.00  0.00            
ATOM   4485  N1  ccc   115     135.640 121.440  49.730  1.00  0.00            
ATOM   4486  H4  ccc   115     135.360 122.350  50.060  1.00  0.00            
ATOM   4487  C3  ccc   115     134.620 120.720  49.010  1.00  0.00            
ATOM   4488  C4  ccc   115     134.380 119.220  49.360  1.00  0.00            
ATOM   4489  H5  ccc   115     134.790 120.820  47.930  1.00  0.00            
ATOM   4490  H6  ccc   115     133.660 121.210  49.210  1.00  0.00            
ATOM   4491  H7  ccc   115     133.710 118.740  48.640  1.00  0.00            
ATOM   4492  H8  ccc   115     135.320 118.680  49.260  1.00  0.00            
ATOM   4493  N2  ccc   115     133.840 118.960  50.730  1.00  0.00            
ATOM   4494  H9  ccc   115     134.380 119.230  51.560  1.00  0.00            
ATOM   4495  H10 ccc   115     132.950 119.450  50.890  1.00  0.00            
ATOM   4496  H11 ccc   115     133.650 117.950  50.810  1.00  0.00            
ATOM   4497  N1  ccc   116     145.360 121.250  34.810  1.00  0.00            
ATOM   4498  H4  ccc   116     144.510 121.510  34.330  1.00  0.00            
ATOM   4499  C3  ccc   116     146.010 120.030  34.290  1.00  0.00            
ATOM   4500  C4  ccc   116     146.940 120.380  33.160  1.00  0.00            
ATOM   4501  H5  ccc   116     145.310 119.230  34.020  1.00  0.00            
ATOM   4502  H6  ccc   116     146.660 119.590  35.050  1.00  0.00            
ATOM   4503  H7  ccc   116     147.780 120.860  33.650  1.00  0.00            
ATOM   4504  H8  ccc   116     147.300 119.570  32.510  1.00  0.00            
ATOM   4505  N2  ccc   116     146.470 121.410  32.210  1.00  0.00            
ATOM   4506  H9  ccc   116     145.720 121.160  31.550  1.00  0.00            
ATOM   4507  H10 ccc   116     146.100 122.240  32.700  1.00  0.00            
ATOM   4508  H11 ccc   116     147.250 121.810  31.670  1.00  0.00            
ATOM   4509  N1  ccc   117     140.920 126.860  37.220  1.00  0.00            
ATOM   4510  H4  ccc   117     140.790 126.010  37.740  1.00  0.00            
ATOM   4511  C3  ccc   117     139.920 127.260  36.200  1.00  0.00            
ATOM   4512  C4  ccc   117     138.870 126.180  36.020  1.00  0.00            
ATOM   4513  H5  ccc   117     140.410 127.510  35.260  1.00  0.00            
ATOM   4514  H6  ccc   117     139.490 128.180  36.640  1.00  0.00            
ATOM   4515  H7  ccc   117     138.560 125.940  37.030  1.00  0.00            
ATOM   4516  H8  ccc   117     138.040 126.670  35.510  1.00  0.00            
ATOM   4517  N2  ccc   117     139.260 124.990  35.200  1.00  0.00            
ATOM   4518  H9  ccc   117     139.800 124.330  35.790  1.00  0.00            
ATOM   4519  H10 ccc   117     138.440 124.430  34.920  1.00  0.00            
ATOM   4520  H11 ccc   117     139.810 125.270  34.370  1.00  0.00            
ATOM   4521  N1  ccc   118     143.210  98.190  58.110  1.00  0.00            
ATOM   4522  H4  ccc   118     142.480  98.760  57.700  1.00  0.00            
ATOM   4523  C3  ccc   118     144.030  97.240  57.310  1.00  0.00            
ATOM   4524  C4  ccc   118     143.340  95.880  57.270  1.00  0.00            
ATOM   4525  H5  ccc   118     145.060  97.130  57.650  1.00  0.00            
ATOM   4526  H6  ccc   118     144.190  97.650  56.300  1.00  0.00            
ATOM   4527  H7  ccc   118     144.040  95.240  56.730  1.00  0.00            
ATOM   4528  H8  ccc   118     143.240  95.630  58.320  1.00  0.00            
ATOM   4529  N2  ccc   118     142.050  95.840  56.570  1.00  0.00            
ATOM   4530  H9  ccc   118     142.300  95.900  55.570  1.00  0.00            
ATOM   4531  H10 ccc   118     141.690  94.890  56.750  1.00  0.00            
ATOM   4532  H11 ccc   118     141.390  96.600  56.780  1.00  0.00            
ATOM   4533  N1  ccc   119     139.680 101.630  64.840  1.00  0.00            
ATOM   4534  H4  ccc   119     139.490 102.480  64.310  1.00  0.00            
ATOM   4535  C3  ccc   119     139.170 101.430  66.220  1.00  0.00            
ATOM   4536  C4  ccc   119     138.640 102.780  66.770  1.00  0.00            
ATOM   4537  H5  ccc   119     139.980 101.050  66.860  1.00  0.00            
ATOM   4538  H6  ccc   119     138.420 100.660  66.380  1.00  0.00            
ATOM   4539  H7  ccc   119     138.560 102.700  67.850  1.00  0.00            
ATOM   4540  H8  ccc   119     139.340 103.580  66.540  1.00  0.00            
ATOM   4541  N2  ccc   119     137.270 103.260  66.240  1.00  0.00            
ATOM   4542  H9  ccc   119     137.280 104.280  66.380  1.00  0.00            
ATOM   4543  H10 ccc   119     137.100 103.060  65.250  1.00  0.00            
ATOM   4544  H11 ccc   119     136.520 102.740  66.710  1.00  0.00            
ATOM   4545  N1  ccc   120     151.320  92.880  61.350  1.00  0.00            
ATOM   4546  H4  ccc   120     151.360  93.300  62.270  1.00  0.00            
ATOM   4547  C3  ccc   120     152.130  91.660  61.110  1.00  0.00            
ATOM   4548  C4  ccc   120     153.320  91.900  60.130  1.00  0.00            
ATOM   4549  H5  ccc   120     151.470  90.910  60.650  1.00  0.00            
ATOM   4550  H6  ccc   120     152.440  91.290  62.100  1.00  0.00            
ATOM   4551  H7  ccc   120     152.730  92.370  59.330  1.00  0.00            
ATOM   4552  H8  ccc   120     153.990  92.620  60.590  1.00  0.00            
ATOM   4553  N2  ccc   120     154.110  90.690  59.620  1.00  0.00            
ATOM   4554  H9  ccc   120     154.610  90.240  60.400  1.00  0.00            
ATOM   4555  H10 ccc   120     153.530  89.940  59.220  1.00  0.00            
ATOM   4556  H11 ccc   120     154.850  90.950  58.950  1.00  0.00            
ATOM   4557  N1  ccc   121     154.500  98.230  61.160  1.00  0.00            
ATOM   4558  H4  ccc   121     154.470  97.300  60.780  1.00  0.00            
ATOM   4559  C3  ccc   121     155.300  99.290  60.470  1.00  0.00            
ATOM   4560  C4  ccc   121     156.680  98.880  60.050  1.00  0.00            
ATOM   4561  H5  ccc   121     155.410 100.160  61.130  1.00  0.00            
ATOM   4562  H6  ccc   121     154.820  99.550  59.520  1.00  0.00            
ATOM   4563  H7  ccc   121     156.620  98.170  59.220  1.00  0.00            
ATOM   4564  H8  ccc   121     157.180  99.720  59.570  1.00  0.00            
ATOM   4565  N2  ccc   121     157.570  98.490  61.180  1.00  0.00            
ATOM   4566  H9  ccc   121     157.180  97.670  61.670  1.00  0.00            
ATOM   4567  H10 ccc   121     158.520  98.200  60.920  1.00  0.00            
ATOM   4568  H11 ccc   121     157.620  99.300  61.820  1.00  0.00            
ATOM   4569  N1  ccc   122     161.990 112.760  57.960  1.00  0.00            
ATOM   4570  H4  ccc   122     161.960 113.560  58.580  1.00  0.00            
ATOM   4571  C3  ccc   122     161.680 112.910  56.520  1.00  0.00            
ATOM   4572  C4  ccc   122     162.910 113.010  55.620  1.00  0.00            
ATOM   4573  H5  ccc   122     161.070 113.820  56.500  1.00  0.00            
ATOM   4574  H6  ccc   122     161.010 112.170  56.040  1.00  0.00            
ATOM   4575  H7  ccc   122     163.300 112.020  55.380  1.00  0.00            
ATOM   4576  H8  ccc   122     162.620 113.450  54.660  1.00  0.00            
ATOM   4577  N2  ccc   122     163.960 113.870  56.200  1.00  0.00            
ATOM   4578  H9  ccc   122     164.570 113.370  56.860  1.00  0.00            
ATOM   4579  H10 ccc   122     164.590 114.280  55.480  1.00  0.00            
ATOM   4580  H11 ccc   122     163.610 114.720  56.690  1.00  0.00            
ATOM   4581  N1  ccc   123     161.360 114.080  64.810  1.00  0.00            
ATOM   4582  H4  ccc   123     160.640 113.400  65.060  1.00  0.00            
ATOM   4583  C3  ccc   123     162.160 114.680  65.870  1.00  0.00            
ATOM   4584  C4  ccc   123     161.770 114.100  67.240  1.00  0.00            
ATOM   4585  H5  ccc   123     162.050 115.770  65.830  1.00  0.00            
ATOM   4586  H6  ccc   123     163.230 114.440  65.770  1.00  0.00            
ATOM   4587  H7  ccc   123     162.370 114.520  68.040  1.00  0.00            
ATOM   4588  H8  ccc   123     160.770 114.290  67.600  1.00  0.00            
ATOM   4589  N2  ccc   123     161.970 112.610  67.330  1.00  0.00            
ATOM   4590  H9  ccc   123     161.930 112.310  68.320  1.00  0.00            
ATOM   4591  H10 ccc   123     161.330 112.080  66.730  1.00  0.00            
ATOM   4592  H11 ccc   123     162.940 112.550  66.990  1.00  0.00            
ATOM   4593  N1  ccc   124     148.950 124.980  50.040  1.00  0.00            
ATOM   4594  H4  ccc   124     149.360 125.740  50.570  1.00  0.00            
ATOM   4595  C3  ccc   124     148.610 125.130  48.600  1.00  0.00            
ATOM   4596  C4  ccc   124     148.020 126.530  48.160  1.00  0.00            
ATOM   4597  H5  ccc   124     147.830 124.430  48.300  1.00  0.00            
ATOM   4598  H6  ccc   124     149.470 124.820  48.000  1.00  0.00            
ATOM   4599  H7  ccc   124     146.960 126.520  48.420  1.00  0.00            
ATOM   4600  H8  ccc   124     148.550 127.390  48.580  1.00  0.00            
ATOM   4601  N2  ccc   124     147.950 126.720  46.680  1.00  0.00            
ATOM   4602  H9  ccc   124     147.440 127.580  46.460  1.00  0.00            
ATOM   4603  H10 ccc   124     148.920 126.870  46.350  1.00  0.00            
ATOM   4604  H11 ccc   124     147.490 125.940  46.200  1.00  0.00            
ATOM   4605  N1  ccc   125     154.640 125.810  54.240  1.00  0.00            
ATOM   4606  H4  ccc   125     154.060 125.860  55.050  1.00  0.00            
ATOM   4607  C3  ccc   125     155.510 126.970  53.880  1.00  0.00            
ATOM   4608  C4  ccc   125     155.800 127.900  55.060  1.00  0.00            
ATOM   4609  H5  ccc   125     154.830 127.500  53.200  1.00  0.00            
ATOM   4610  H6  ccc   125     156.470 126.620  53.460  1.00  0.00            
ATOM   4611  H7  ccc   125     156.670 128.510  54.790  1.00  0.00            
ATOM   4612  H8  ccc   125     154.940 128.560  55.150  1.00  0.00            
ATOM   4613  N2  ccc   125     156.100 127.190  56.410  1.00  0.00            
ATOM   4614  H9  ccc   125     156.810 126.470  56.250  1.00  0.00            
ATOM   4615  H10 ccc   125     156.420 127.830  57.160  1.00  0.00            
ATOM   4616  H11 ccc   125     155.220 126.770  56.730  1.00  0.00            
ATOM   4617  I   LIG   126      29.210  73.010  79.660  1.00  0.00            
ATOM   4618  I1  LIG   126      31.370  75.250  76.190  1.00  0.00            
ATOM   4619  I2  LIG   126      31.970  72.060  84.990  1.00  0.00            
ATOM   4620  I3  LIG   126      37.070  77.340  76.830  1.00  0.00            
ATOM   4621  CL  LIG   126      34.490  77.220  82.410  1.00  0.00            
ATOM   4622  CL1 LIG   126      38.960  72.830  82.200  1.00  0.00            
ATOM   4623  CL2 LIG   126      37.120  77.580  84.120  1.00  0.00            
ATOM   4624  CL3 LIG   126      39.360  75.380  84.010  1.00  0.00            
ATOM   4625  O   LIG   126      32.010  74.340  79.190  1.00  0.00            
ATOM   4626  O1  LIG   126      29.730  72.050  82.660  1.00  0.00            
ATOM   4627  O2  LIG   126      34.190  76.620  75.630  1.00  0.00            
ATOM   4628  O3  LIG   126      35.780  71.710  81.340  1.00  0.00            
ATOM   4629  O4  LIG   126      36.750  72.630  79.500  1.00  0.00            
ATOM   4630  C   LIG   126      34.370  74.700  80.750  1.00  0.00            
ATOM   4631  C1  LIG   126      33.170  74.000  81.290  1.00  0.00            
ATOM   4632  C2  LIG   126      34.320  75.180  79.480  1.00  0.00            
ATOM   4633  C3  LIG   126      35.580  74.890  81.570  1.00  0.00            
ATOM   4634  C4  LIG   126      32.050  73.860  80.470  1.00  0.00            
ATOM   4635  C5  LIG   126      33.110  75.010  78.660  1.00  0.00            
ATOM   4636  C6  LIG   126      33.110  73.470  82.580  1.00  0.00            
ATOM   4637  H   LIG   126      33.970  73.570  83.240  1.00  0.00            
ATOM   4638  C7  LIG   126      36.580  73.910  81.520  1.00  0.00            
ATOM   4639  C8  LIG   126      35.460  75.880  78.880  1.00  0.00            
ATOM   4640  C9  LIG   126      30.900  73.210  80.920  1.00  0.00            
ATOM   4641  C10 LIG   126      35.750  76.020  82.360  1.00  0.00            
ATOM   4642  C11 LIG   126      33.050  75.480  77.390  1.00  0.00            
ATOM   4643  C12 LIG   126      31.960  72.820  83.050  1.00  0.00            
ATOM   4644  C13 LIG   126      30.850  72.700  82.210  1.00  0.00            
ATOM   4645  C14 LIG   126      35.440  76.360  77.630  1.00  0.00            
ATOM   4646  C15 LIG   126      37.740  74.070  82.270  1.00  0.00            
ATOM   4647  C16 LIG   126      34.220  76.190  76.780  1.00  0.00            
ATOM   4648  C17 LIG   126      36.910  76.170  83.120  1.00  0.00            
ATOM   4649  C18 LIG   126      37.910  75.200  83.080  1.00  0.00            
ATOM   4650  C19 LIG   126      36.400  72.720  80.680  1.00  0.00            
ATOM   4651  H1  LIG   126      36.370  76.020  79.470  1.00  0.00            
ATOM   4652  I   LIG   127     134.180 128.980  10.150  1.00  0.00            
ATOM   4653  I1  LIG   127     129.800 127.580  10.880  1.00  0.00            
ATOM   4654  I2  LIG   127     137.970 130.010  14.790  1.00  0.00            
ATOM   4655  I3  LIG   127     127.650 126.700  16.520  1.00  0.00            
ATOM   4656  CL  LIG   127     133.720 125.760  16.680  1.00  0.00            
ATOM   4657  CL1 LIG   127     132.440 131.010  19.860  1.00  0.00            
ATOM   4658  CL2 LIG   127     134.100 125.820  19.800  1.00  0.00            
ATOM   4659  CL3 LIG   127     133.460 128.450  21.410  1.00  0.00            
ATOM   4660  O   LIG   127     132.370 128.320  12.620  1.00  0.00            
ATOM   4661  O1  LIG   127     136.810 129.750  11.780  1.00  0.00            
ATOM   4662  O2  LIG   127     127.900 126.890  13.330  1.00  0.00            
ATOM   4663  O3  LIG   127     133.190 131.500  16.500  1.00  0.00            
ATOM   4664  O4  LIG   127     130.980 130.970  16.690  1.00  0.00            
ATOM   4665  C   LIG   127     132.730 128.340  15.450  1.00  0.00            
ATOM   4666  C1  LIG   127     133.830 128.710  14.520  1.00  0.00            
ATOM   4667  C2  LIG   127     131.530 127.980  14.920  1.00  0.00            
ATOM   4668  C3  LIG   127     132.920 128.340  16.910  1.00  0.00            
ATOM   4669  C4  LIG   127     133.580 128.680  13.150  1.00  0.00            
ATOM   4670  C5  LIG   127     131.320 127.960  13.460  1.00  0.00            
ATOM   4671  C6  LIG   127     135.100 129.100  14.950  1.00  0.00            
ATOM   4672  H   LIG   127     135.320 129.130  16.010  1.00  0.00            
ATOM   4673  C7  LIG   127     132.640 129.510  17.620  1.00  0.00            
ATOM   4674  C8  LIG   127     130.400 127.590  15.780  1.00  0.00            
ATOM   4675  C9  LIG   127     134.580 129.030  12.220  1.00  0.00            
ATOM   4676  C10 LIG   127     133.370 127.200  17.580  1.00  0.00            
ATOM   4677  C11 LIG   127     130.130 127.600  12.930  1.00  0.00            
ATOM   4678  C12 LIG   127     136.100 129.440  14.040  1.00  0.00            
ATOM   4679  C13 LIG   127     135.840 129.400  12.670  1.00  0.00            
ATOM   4680  C14 LIG   127     129.210 127.230  15.280  1.00  0.00            
ATOM   4681  C15 LIG   127     132.800 129.540  19.010  1.00  0.00            
ATOM   4682  C16 LIG   127     128.980 127.210  13.800  1.00  0.00            
ATOM   4683  C17 LIG   127     133.540 127.240  18.960  1.00  0.00            
ATOM   4684  C18 LIG   127     133.260 128.400  19.680  1.00  0.00            
ATOM   4685  C19 LIG   127     132.170 130.700  16.900  1.00  0.00            
ATOM   4686  H1  LIG   127     130.530 127.590  16.860  1.00  0.00            
ATOM   4687  I   LIG   128      50.330  52.670  63.530  1.00  0.00            
ATOM   4688  I1  LIG   128      52.850  48.820  64.310  1.00  0.00            
ATOM   4689  I2  LIG   128      48.370  56.120  68.130  1.00  0.00            
ATOM   4690  I3  LIG   128      54.300  47.070  69.970  1.00  0.00            
ATOM   4691  CL  LIG   128      53.600  53.170  70.040  1.00  0.00            
ATOM   4692  CL1 LIG   128      48.900  50.600  73.300  1.00  0.00            
ATOM   4693  CL2 LIG   128      53.470  53.570  73.160  1.00  0.00            
ATOM   4694  CL3 LIG   128      51.110  52.280  74.800  1.00  0.00            
ATOM   4695  O   LIG   128      51.460  51.130  66.030  1.00  0.00            
ATOM   4696  O1  LIG   128      48.900  55.030  65.140  1.00  0.00            
ATOM   4697  O2  LIG   128      54.030  47.210  66.780  1.00  0.00            
ATOM   4698  O3  LIG   128      48.210  51.140  69.930  1.00  0.00            
ATOM   4699  O4  LIG   128      49.300  49.160  70.140  1.00  0.00            
ATOM   4700  C   LIG   128      51.370  51.520  68.850  1.00  0.00            
ATOM   4701  C1  LIG   128      50.710  52.460  67.910  1.00  0.00            
ATOM   4702  C2  LIG   128      52.030  50.450  68.340  1.00  0.00            
ATOM   4703  C3  LIG   128      51.320  51.730  70.310  1.00  0.00            
ATOM   4704  C4  LIG   128      50.790  52.210  66.540  1.00  0.00            
ATOM   4705  C5  LIG   128      52.090  50.230  66.880  1.00  0.00            
ATOM   4706  C6  LIG   128      50.010  53.600  68.330  1.00  0.00            
ATOM   4707  H   LIG   128      49.930  53.810  69.390  1.00  0.00            
ATOM   4708  C7  LIG   128      50.270  51.150  71.030  1.00  0.00            
ATOM   4709  C8  LIG   128      52.710  49.470  69.200  1.00  0.00            
ATOM   4710  C9  LIG   128      50.190  53.070  65.610  1.00  0.00            
ATOM   4711  C10 LIG   128      52.310  52.470  70.960  1.00  0.00            
ATOM   4712  C11 LIG   128      52.740  49.170  66.350  1.00  0.00            
ATOM   4713  C12 LIG   128      49.400  54.460  67.410  1.00  0.00            
ATOM   4714  C13 LIG   128      49.500  54.190  66.040  1.00  0.00            
ATOM   4715  C14 LIG   128      53.360  48.410  68.710  1.00  0.00            
ATOM   4716  C15 LIG   128      50.220  51.330  72.420  1.00  0.00            
ATOM   4717  C16 LIG   128      53.430  48.170  67.240  1.00  0.00            
ATOM   4718  C17 LIG   128      52.240  52.640  72.340  1.00  0.00            
ATOM   4719  C18 LIG   128      51.190  52.070  73.070  1.00  0.00            
ATOM   4720  C19 LIG   128      49.250  50.370  70.340  1.00  0.00            
ATOM   4721  H1  LIG   128      52.680  49.610  70.280  1.00  0.00            
ATOM   4722  I   LIG   129      77.080  70.190  87.030  1.00  0.00            
ATOM   4723  I1  LIG   129      80.570  70.310  90.110  1.00  0.00            
ATOM   4724  I2  LIG   129      71.370  69.090  88.790  1.00  0.00            
ATOM   4725  I3  LIG   129      79.580  69.390  96.070  1.00  0.00            
ATOM   4726  CL  LIG   129      74.420  71.690  93.650  1.00  0.00            
ATOM   4727  CL1 LIG   129      73.370  65.720  95.270  1.00  0.00            
ATOM   4728  CL2 LIG   129      72.480  71.040  96.050  1.00  0.00            
ATOM   4729  CL3 LIG   129      71.950  68.050  96.870  1.00  0.00            
ATOM   4730  O   LIG   129      77.410  69.840  90.130  1.00  0.00            
ATOM   4731  O1  LIG   129      73.920  69.720  86.920  1.00  0.00            
ATOM   4732  O2  LIG   129      80.990  69.970  93.250  1.00  0.00            
ATOM   4733  O3  LIG   129      74.420  66.170  91.980  1.00  0.00            
ATOM   4734  O4  LIG   129      76.250  66.110  93.330  1.00  0.00            
ATOM   4735  C   LIG   129      75.650  69.280  92.300  1.00  0.00            
ATOM   4736  C1  LIG   129      75.160  69.390  90.900  1.00  0.00            
ATOM   4737  C2  LIG   129      76.970  69.460  92.530  1.00  0.00            
ATOM   4738  C3  LIG   129      74.730  69.010  93.420  1.00  0.00            
ATOM   4739  C4  LIG   129      76.070  69.660  89.890  1.00  0.00            
ATOM   4740  C5  LIG   129      77.900  69.740  91.430  1.00  0.00            
ATOM   4741  C6  LIG   129      73.810  69.240  90.550  1.00  0.00            
ATOM   4742  H   LIG   129      73.080  69.030  91.320  1.00  0.00            
ATOM   4743  C7  LIG   129      74.500  67.680  93.780  1.00  0.00            
ATOM   4744  C8  LIG   129      77.540  69.370  93.890  1.00  0.00            
ATOM   4745  C9  LIG   129      75.660  69.780  88.550  1.00  0.00            
ATOM   4746  C10 LIG   129      74.110  70.040  94.120  1.00  0.00            
ATOM   4747  C11 LIG   129      79.230  69.920  91.650  1.00  0.00            
ATOM   4748  C12 LIG   129      73.390  69.350  89.220  1.00  0.00            
ATOM   4749  C13 LIG   129      74.330  69.620  88.220  1.00  0.00            
ATOM   4750  C14 LIG   129      78.840  69.530  94.140  1.00  0.00            
ATOM   4751  C15 LIG   129      73.640  67.390  94.850  1.00  0.00            
ATOM   4752  C16 LIG   129      79.800  69.820  93.030  1.00  0.00            
ATOM   4753  C17 LIG   129      73.250  69.750  95.170  1.00  0.00            
ATOM   4754  C18 LIG   129      73.010  68.420  95.540  1.00  0.00            
ATOM   4755  C19 LIG   129      75.160  66.590  93.040  1.00  0.00            
ATOM   4756  H1  LIG   129      76.870  69.160  94.720  1.00  0.00            
ATOM   4757  I   LIG   130      85.630 125.730  26.260  1.00  0.00            
ATOM   4758  I1  LIG   130      85.760 129.410  23.410  1.00  0.00            
ATOM   4759  I2  LIG   130      82.270 120.840  24.940  1.00  0.00            
ATOM   4760  I3  LIG   130      82.560 129.500  18.210  1.00  0.00            
ATOM   4761  CL  LIG   130      83.830 123.640  19.510  1.00  0.00            
ATOM   4762  CL1 LIG   130      77.660 124.540  20.210  1.00  0.00            
ATOM   4763  CL2 LIG   130      81.810 122.290  17.490  1.00  0.00            
ATOM   4764  CL3 LIG   130      78.710 122.750  17.840  1.00  0.00            
ATOM   4765  O   LIG   130      84.350 126.540  23.520  1.00  0.00            
ATOM   4766  O1  LIG   130      84.270 122.840  26.490  1.00  0.00            
ATOM   4767  O2  LIG   130      84.500 130.320  20.640  1.00  0.00            
ATOM   4768  O3  LIG   130      79.530 124.980  23.110  1.00  0.00            
ATOM   4769  O4  LIG   130      79.580 126.920  21.920  1.00  0.00            
ATOM   4770  C   LIG   130      82.550 125.310  21.680  1.00  0.00            
ATOM   4771  C1  LIG   130      82.980 124.630  22.930  1.00  0.00            
ATOM   4772  C2  LIG   130      83.040 126.550  21.420  1.00  0.00            
ATOM   4773  C3  LIG   130      81.630 124.660  20.730  1.00  0.00            
ATOM   4774  C4  LIG   130      83.860 125.290  23.790  1.00  0.00            
ATOM   4775  C5  LIG   130      83.970 127.210  22.360  1.00  0.00            
ATOM   4776  C6  LIG   130      82.550 123.350  23.290  1.00  0.00            
ATOM   4777  H   LIG   130      81.870 122.820  22.650  1.00  0.00            
ATOM   4778  C7  LIG   130      80.260 124.870  20.890  1.00  0.00            
ATOM   4779  C8  LIG   130      82.660 127.290  20.210  1.00  0.00            
ATOM   4780  C9  LIG   130      84.300 124.700  24.980  1.00  0.00            
ATOM   4781  C10 LIG   130      82.110 123.880  19.680  1.00  0.00            
ATOM   4782  C11 LIG   130      84.450 128.450  22.110  1.00  0.00            
ATOM   4783  C12 LIG   130      82.980 122.750  24.480  1.00  0.00            
ATOM   4784  C13 LIG   130      83.860 123.430  25.320  1.00  0.00            
ATOM   4785  C14 LIG   130      83.120 128.510  19.930  1.00  0.00            
ATOM   4786  C15 LIG   130      79.360 124.270  19.990  1.00  0.00            
ATOM   4787  C16 LIG   130      84.070 129.190  20.870  1.00  0.00            
ATOM   4788  C17 LIG   130      81.210 123.280  18.800  1.00  0.00            
ATOM   4789  C18 LIG   130      79.840 123.480  18.950  1.00  0.00            
ATOM   4790  C19 LIG   130      79.760 125.700  21.990  1.00  0.00            
ATOM   4791  H1  LIG   130      81.980 126.830  19.500  1.00  0.00            
ATOM   4792  I   LIG   131      30.660  98.360  41.220  1.00  0.00            
ATOM   4793  I1  LIG   131      34.890  99.450  42.850  1.00  0.00            
ATOM   4794  I2  LIG   131      27.130 102.560  38.600  1.00  0.00            
ATOM   4795  I3  LIG   131      37.080 105.130  42.440  1.00  0.00            
ATOM   4796  CL  LIG   131      33.120 104.320  37.810  1.00  0.00            
ATOM   4797  CL1 LIG   131      30.640 108.420  41.860  1.00  0.00            
ATOM   4798  CL2 LIG   131      32.800 107.340  36.970  1.00  0.00            
ATOM   4799  CL3 LIG   131      31.560 109.400  39.000  1.00  0.00            
ATOM   4800  O   LIG   131      32.460 100.930  41.390  1.00  0.00            
ATOM   4801  O1  LIG   131      28.170  99.730  39.760  1.00  0.00            
ATOM   4802  O2  LIG   131      36.770 102.000  43.070  1.00  0.00            
ATOM   4803  O3  LIG   131      29.760 105.100  42.420  1.00  0.00            
ATOM   4804  O4  LIG   131      31.770 105.500  43.410  1.00  0.00            
ATOM   4805  C   LIG   131      32.180 103.650  40.600  1.00  0.00            
ATOM   4806  C1  LIG   131      31.100 102.650  40.360  1.00  0.00            
ATOM   4807  C2  LIG   131      33.320 103.240  41.210  1.00  0.00            
ATOM   4808  C3  LIG   131      32.030 105.050  40.180  1.00  0.00            
ATOM   4809  C4  LIG   131      31.310 101.340  40.780  1.00  0.00            
ATOM   4810  C5  LIG   131      33.490 101.830  41.630  1.00  0.00            
ATOM   4811  C6  LIG   131      29.890 102.960  39.740  1.00  0.00            
ATOM   4812  H   LIG   131      29.710 103.980  39.400  1.00  0.00            
ATOM   4813  C7  LIG   131      31.480 105.960  41.080  1.00  0.00            
ATOM   4814  C8  LIG   131      34.430 104.170  41.480  1.00  0.00            
ATOM   4815  C9  LIG   131      30.330 100.350  40.570  1.00  0.00            
ATOM   4816  C10 LIG   131      32.440 105.480  38.920  1.00  0.00            
ATOM   4817  C11 LIG   131      34.620 101.410  42.240  1.00  0.00            
ATOM   4818  C12 LIG   131      28.910 101.990  39.530  1.00  0.00            
ATOM   4819  C13 LIG   131      29.130 100.680  39.960  1.00  0.00            
ATOM   4820  C14 LIG   131      35.560 103.780  42.080  1.00  0.00            
ATOM   4821  C15 LIG   131      31.340 107.310  40.710  1.00  0.00            
ATOM   4822  C16 LIG   131      35.740 102.360  42.510  1.00  0.00            
ATOM   4823  C17 LIG   131      32.290 106.810  38.550  1.00  0.00            
ATOM   4824  C18 LIG   131      31.740 107.730  39.450  1.00  0.00            
ATOM   4825  C19 LIG   131      31.050 105.510  42.410  1.00  0.00            
ATOM   4826  H1  LIG   131      34.330 105.210  41.180  1.00  0.00            
ATOM   4827  I   LIG   132      12.210  66.980  17.560  1.00  0.00            
ATOM   4828  I1  LIG   132      16.580  66.380  16.060  1.00  0.00            
ATOM   4829  I2  LIG   132      11.070  69.390  23.020  1.00  0.00            
ATOM   4830  I3  LIG   132      21.370  67.990  19.500  1.00  0.00            
ATOM   4831  CL  LIG   132      16.640  71.590  21.080  1.00  0.00            
ATOM   4832  CL1 LIG   132      17.880  67.730  25.860  1.00  0.00            
ATOM   4833  CL2 LIG   132      17.850  72.750  23.750  1.00  0.00            
ATOM   4834  CL3 LIG   132      18.470  70.810  26.150  1.00  0.00            
ATOM   4835  O   LIG   132      15.100  67.510  18.660  1.00  0.00            
ATOM   4836  O1  LIG   132      10.620  68.080  20.100  1.00  0.00            
ATOM   4837  O2  LIG   132      19.550  66.890  17.100  1.00  0.00            
ATOM   4838  O3  LIG   132      15.490  66.550  23.630  1.00  0.00            
ATOM   4839  O4  LIG   132      17.550  66.040  22.820  1.00  0.00            
ATOM   4840  C   LIG   132      16.190  68.600  21.060  1.00  0.00            
ATOM   4841  C1  LIG   132      14.720  68.480  20.840  1.00  0.00            
ATOM   4842  C2  LIG   132      17.020  68.170  20.080  1.00  0.00            
ATOM   4843  C3  LIG   132      16.740  69.170  22.300  1.00  0.00            
ATOM   4844  C4  LIG   132      14.260  67.940  19.650  1.00  0.00            
ATOM   4845  C5  LIG   132      16.480  67.610  18.820  1.00  0.00            
ATOM   4846  C6  LIG   132      13.770  68.890  21.790  1.00  0.00            
ATOM   4847  H   LIG   132      14.110  69.320  22.730  1.00  0.00            
ATOM   4848  C7  LIG   132      17.010  68.310  23.370  1.00  0.00            
ATOM   4849  C8  LIG   132      18.480  68.260  20.210  1.00  0.00            
ATOM   4850  C9  LIG   132      12.890  67.810  19.390  1.00  0.00            
ATOM   4851  C10 LIG   132      17.000  70.530  22.420  1.00  0.00            
ATOM   4852  C11 LIG   132      17.300  67.180  17.840  1.00  0.00            
ATOM   4853  C12 LIG   132      12.400  68.760  21.540  1.00  0.00            
ATOM   4854  C13 LIG   132      11.960  68.220  20.340  1.00  0.00            
ATOM   4855  C14 LIG   132      19.320  67.850  19.260  1.00  0.00            
ATOM   4856  C15 LIG   132      17.550  68.820  24.550  1.00  0.00            
ATOM   4857  C16 LIG   132      18.790  67.270  17.980  1.00  0.00            
ATOM   4858  C17 LIG   132      17.520  71.040  23.600  1.00  0.00            
ATOM   4859  C18 LIG   132      17.800  70.190  24.670  1.00  0.00            
ATOM   4860  C19 LIG   132      16.740  66.870  23.230  1.00  0.00            
ATOM   4861  H1  LIG   132      18.900  68.670  21.120  1.00  0.00            
ATOM   4862  I   LIG   133      28.920  15.090  45.010  1.00  0.00            
ATOM   4863  I1  LIG   133      24.940  16.280  47.120  1.00  0.00            
ATOM   4864  I2  LIG   133      33.050  19.290  43.500  1.00  0.00            
ATOM   4865  I3  LIG   133      23.680  22.100  48.460  1.00  0.00            
ATOM   4866  CL  LIG   133      29.790  21.490  48.420  1.00  0.00            
ATOM   4867  CL1 LIG   133      28.120  25.030  43.520  1.00  0.00            
ATOM   4868  CL2 LIG   133      30.540  24.550  48.370  1.00  0.00            
ATOM   4869  CL3 LIG   133      29.700  26.330  45.910  1.00  0.00            
ATOM   4870  O   LIG   133      27.560  17.740  46.010  1.00  0.00            
ATOM   4871  O1  LIG   133      31.580  16.430  43.870  1.00  0.00            
ATOM   4872  O2  LIG   133      23.490  18.920  48.160  1.00  0.00            
ATOM   4873  O3  LIG   133      28.350  21.620  42.840  1.00  0.00            
ATOM   4874  O4  LIG   133      26.300  22.050  43.710  1.00  0.00            
ATOM   4875  C   LIG   133      28.260  20.500  46.000  1.00  0.00            
ATOM   4876  C1  LIG   133      29.160  19.460  45.430  1.00  0.00            
ATOM   4877  C2  LIG   133      27.080  20.110  46.540  1.00  0.00            
ATOM   4878  C3  LIG   133      28.630  21.920  46.000  1.00  0.00            
ATOM   4879  C4  LIG   133      28.750  18.130  45.470  1.00  0.00            
ATOM   4880  C5  LIG   133      26.690  18.680  46.550  1.00  0.00            
ATOM   4881  C6  LIG   133      30.410  19.760  44.860  1.00  0.00            
ATOM   4882  H   LIG   133      30.740  20.780  44.820  1.00  0.00            
ATOM   4883  C7  LIG   133      28.260  22.710  44.910  1.00  0.00            
ATOM   4884  C8  LIG   133      26.140  21.070  47.120  1.00  0.00            
ATOM   4885  C9  LIG   133      29.560  17.110  44.950  1.00  0.00            
ATOM   4886  C10 LIG   133      29.330  22.490  47.070  1.00  0.00            
ATOM   4887  C11 LIG   133      25.520  18.280  47.080  1.00  0.00            
ATOM   4888  C12 LIG   133      31.220  18.750  44.340  1.00  0.00            
ATOM   4889  C13 LIG   133      30.790  17.420  44.390  1.00  0.00            
ATOM   4890  C14 LIG   133      24.960  20.700  47.650  1.00  0.00            
ATOM   4891  C15 LIG   133      28.590  24.070  44.890  1.00  0.00            
ATOM   4892  C16 LIG   133      24.560  19.260  47.680  1.00  0.00            
ATOM   4893  C17 LIG   133      29.660  23.840  47.040  1.00  0.00            
ATOM   4894  C18 LIG   133      29.300  24.630  45.950  1.00  0.00            
ATOM   4895  C19 LIG   133      27.520  22.110  43.790  1.00  0.00            
ATOM   4896  H1  LIG   133      26.400  22.130  47.120  1.00  0.00            
ATOM   4897  I   LIG   134      49.780  56.070  82.360  1.00  0.00            
ATOM   4898  I1  LIG   134      49.010  60.580  81.510  1.00  0.00            
ATOM   4899  I2  LIG   134      50.320  52.060  77.830  1.00  0.00            
ATOM   4900  I3  LIG   134      48.510  62.690  75.800  1.00  0.00            
ATOM   4901  CL  LIG   134      52.080  57.690  75.630  1.00  0.00            
ATOM   4902  CL1 LIG   134      46.650  56.350  72.780  1.00  0.00            
ATOM   4903  CL2 LIG   134      52.030  57.210  72.520  1.00  0.00            
ATOM   4904  CL3 LIG   134      49.310  56.540  71.080  1.00  0.00            
ATOM   4905  O   LIG   134      49.410  57.890  79.840  1.00  0.00            
ATOM   4906  O1  LIG   134      50.190  53.310  80.800  1.00  0.00            
ATOM   4907  O2  LIG   134      48.630  62.500  79.000  1.00  0.00            
ATOM   4908  O3  LIG   134      46.740  55.590  76.180  1.00  0.00            
ATOM   4909  O4  LIG   134      46.200  57.790  75.940  1.00  0.00            
ATOM   4910  C   LIG   134      49.400  57.460  77.020  1.00  0.00            
ATOM   4911  C1  LIG   134      49.620  56.350  77.980  1.00  0.00            
ATOM   4912  C2  LIG   134      49.210  58.710  77.510  1.00  0.00            
ATOM   4913  C3  LIG   134      49.410  57.230  75.560  1.00  0.00            
ATOM   4914  C4  LIG   134      49.610  56.630  79.340  1.00  0.00            
ATOM   4915  C5  LIG   134      49.210  58.950  78.960  1.00  0.00            
ATOM   4916  C6  LIG   134      49.830  55.020  77.580  1.00  0.00            
ATOM   4917  H   LIG   134      49.840  54.780  76.530  1.00  0.00            
ATOM   4918  C7  LIG   134      48.200  56.930  74.930  1.00  0.00            
ATOM   4919  C8  LIG   134      49.000  59.860  76.620  1.00  0.00            
ATOM   4920  C9  LIG   134      49.800  55.610  80.290  1.00  0.00            
ATOM   4921  C10 LIG   134      50.590  57.320  74.820  1.00  0.00            
ATOM   4922  C11 LIG   134      49.020  60.200  79.470  1.00  0.00            
ATOM   4923  C12 LIG   134      50.020  54.000  78.520  1.00  0.00            
ATOM   4924  C13 LIG   134      50.010  54.310  79.880  1.00  0.00            
ATOM   4925  C14 LIG   134      48.800  61.100  77.090  1.00  0.00            
ATOM   4926  C15 LIG   134      48.180  56.720  73.550  1.00  0.00            
ATOM   4927  C16 LIG   134      48.800  61.370  78.560  1.00  0.00            
ATOM   4928  C17 LIG   134      50.550  57.100  73.450  1.00  0.00            
ATOM   4929  C18 LIG   134      49.350  56.810  72.810  1.00  0.00            
ATOM   4930  C19 LIG   134      46.960  56.840  75.710  1.00  0.00            
ATOM   4931  H1  LIG   134      49.000  59.710  75.550  1.00  0.00            
ATOM   4932  I   LIG   135     134.790 102.620  99.950  1.00  0.00            
ATOM   4933  I1  LIG   135     139.180 103.360  98.610  1.00  0.00            
ATOM   4934  I2  LIG   135     130.220 102.700  95.950  1.00  0.00            
ATOM   4935  I3  LIG   135     140.570 104.430  92.760  1.00  0.00            
ATOM   4936  CL  LIG   135     135.450 101.040  92.860  1.00  0.00            
ATOM   4937  CL1 LIG   135     133.990 106.780  90.810  1.00  0.00            
ATOM   4938  CL2 LIG   135     134.590 101.450  89.860  1.00  0.00            
ATOM   4939  CL3 LIG   135     133.850 104.330  88.820  1.00  0.00            
ATOM   4940  O   LIG   135     136.290 103.220  97.260  1.00  0.00            
ATOM   4941  O1  LIG   135     131.840 102.460  98.730  1.00  0.00            
ATOM   4942  O2  LIG   135     140.780 103.960  95.920  1.00  0.00            
ATOM   4943  O3  LIG   135     133.660 106.340  94.240  1.00  0.00            
ATOM   4944  O4  LIG   135     135.830 106.840  93.780  1.00  0.00            
ATOM   4945  C   LIG   135     135.500 103.550  94.540  1.00  0.00            
ATOM   4946  C1  LIG   135     134.510 103.260  95.610  1.00  0.00            
ATOM   4947  C2  LIG   135     136.810 103.650  94.890  1.00  0.00            
ATOM   4948  C3  LIG   135     135.100 103.710  93.140  1.00  0.00            
ATOM   4949  C4  LIG   135     134.970 103.110  96.920  1.00  0.00            
ATOM   4950  C5  LIG   135     137.240 103.480  96.290  1.00  0.00            
ATOM   4951  C6  LIG   135     133.140 103.140  95.370  1.00  0.00            
ATOM   4952  H   LIG   135     132.770 103.250  94.360  1.00  0.00            
ATOM   4953  C7  LIG   135     134.770 104.990  92.680  1.00  0.00            
ATOM   4954  C8  LIG   135     137.860 103.930  93.890  1.00  0.00            
ATOM   4955  C9  LIG   135     134.070 102.840  97.970  1.00  0.00            
ATOM   4956  C10 LIG   135     135.040 102.620  92.270  1.00  0.00            
ATOM   4957  C11 LIG   135     138.540 103.580  96.640  1.00  0.00            
ATOM   4958  C12 LIG   135     132.250 102.860  96.410  1.00  0.00            
ATOM   4959  C13 LIG   135     132.720 102.720  97.710  1.00  0.00            
ATOM   4960  C14 LIG   135     139.150 104.040  94.200  1.00  0.00            
ATOM   4961  C15 LIG   135     134.390 105.180  91.350  1.00  0.00            
ATOM   4962  C16 LIG   135     139.600 103.870  95.620  1.00  0.00            
ATOM   4963  C17 LIG   135     134.660 102.810  90.950  1.00  0.00            
ATOM   4964  C18 LIG   135     134.330 104.090  90.480  1.00  0.00            
ATOM   4965  C19 LIG   135     134.830 106.140  93.600  1.00  0.00            
ATOM   4966  H1  LIG   135     137.570 104.060  92.850  1.00  0.00            
ATOM   4967  I   LIG   136      54.230   9.600  91.830  1.00  0.00            
ATOM   4968  I1  LIG   136      54.030  14.060  93.120  1.00  0.00            
ATOM   4969  I2  LIG   136      55.490   5.210  95.850  1.00  0.00            
ATOM   4970  I3  LIG   136      55.010  15.740  98.900  1.00  0.00            
ATOM   4971  CL  LIG   136      52.840  10.000  98.970  1.00  0.00            
ATOM   4972  CL1 LIG   136      58.840   9.870 100.780  1.00  0.00            
ATOM   4973  CL2 LIG   136      53.550   9.290 101.960  1.00  0.00            
ATOM   4974  CL3 LIG   136      56.570   9.230 102.870  1.00  0.00            
ATOM   4975  O   LIG   136      54.590  11.230  94.480  1.00  0.00            
ATOM   4976  O1  LIG   136      54.780   6.700  93.070  1.00  0.00            
ATOM   4977  O2  LIG   136      54.380  15.800  95.760  1.00  0.00            
ATOM   4978  O3  LIG   136      58.340   9.400  97.370  1.00  0.00            
ATOM   4979  O4  LIG   136      58.370  11.630  97.800  1.00  0.00            
ATOM   4980  C   LIG   136      55.200  10.580  97.190  1.00  0.00            
ATOM   4981  C1  LIG   136      55.100   9.540  96.130  1.00  0.00            
ATOM   4982  C2  LIG   136      55.000  11.880  96.830  1.00  0.00            
ATOM   4983  C3  LIG   136      55.510  10.240  98.580  1.00  0.00            
ATOM   4984  C4  LIG   136      54.800   9.930  94.830  1.00  0.00            
ATOM   4985  C5  LIG   136      54.680  12.230  95.440  1.00  0.00            
ATOM   4986  C6  LIG   136      55.290   8.170  96.390  1.00  0.00            
ATOM   4987  H   LIG   136      55.520   7.850  97.390  1.00  0.00            
ATOM   4988  C7  LIG   136      56.850  10.210  98.990  1.00  0.00            
ATOM   4989  C8  LIG   136      55.080  12.970  97.810  1.00  0.00            
ATOM   4990  C9  LIG   136      54.690   8.980  93.800  1.00  0.00            
ATOM   4991  C10 LIG   136      54.500   9.960  99.500  1.00  0.00            
ATOM   4992  C11 LIG   136      54.470  13.520  95.070  1.00  0.00            
ATOM   4993  C12 LIG   136      55.180   7.220  95.370  1.00  0.00            
ATOM   4994  C13 LIG   136      54.880   7.630  94.070  1.00  0.00            
ATOM   4995  C14 LIG   136      54.880  14.250  97.480  1.00  0.00            
ATOM   4996  C15 LIG   136      57.170   9.900 100.310  1.00  0.00            
ATOM   4997  C16 LIG   136      54.560  14.630  96.070  1.00  0.00            
ATOM   4998  C17 LIG   136      54.820   9.640 100.810  1.00  0.00            
ATOM   4999  C18 LIG   136      56.150   9.610 101.230  1.00  0.00            
ATOM   5000  C19 LIG   136      57.910  10.510  98.020  1.00  0.00            
ATOM   5001  H1  LIG   136      55.310  12.730  98.850  1.00  0.00            
ATOM   5002  I   LIG   137      68.460  72.400  73.110  1.00  0.00            
ATOM   5003  I1  LIG   137      65.660  74.980  75.800  1.00  0.00            
ATOM   5004  I2  LIG   137      73.820  74.550  71.180  1.00  0.00            
ATOM   5005  I3  LIG   137      67.230  80.630  77.510  1.00  0.00            
ATOM   5006  CL  LIG   137      72.410  77.460  76.590  1.00  0.00            
ATOM   5007  CL1 LIG   137      71.920  81.820  72.100  1.00  0.00            
ATOM   5008  CL2 LIG   137      74.410  79.900  76.550  1.00  0.00            
ATOM   5009  CL3 LIG   137      74.170  82.090  74.290  1.00  0.00            
ATOM   5010  O   LIG   137      68.510  75.270  74.380  1.00  0.00            
ATOM   5011  O1  LIG   137      71.300  72.570  71.650  1.00  0.00            
ATOM   5012  O2  LIG   137      65.630  77.870  77.120  1.00  0.00            
ATOM   5013  O3  LIG   137      70.560  78.720  71.270  1.00  0.00            
ATOM   5014  O4  LIG   137      69.010  79.900  72.440  1.00  0.00            
ATOM   5015  C   LIG   137      70.350  77.450  74.380  1.00  0.00            
ATOM   5016  C1  LIG   137      70.630  76.190  73.650  1.00  0.00            
ATOM   5017  C2  LIG   137      69.180  77.560  75.060  1.00  0.00            
ATOM   5018  C3  LIG   137      71.300  78.580  74.380  1.00  0.00            
ATOM   5019  C4  LIG   137      69.690  75.160  73.700  1.00  0.00            
ATOM   5020  C5  LIG   137      68.220  76.440  75.080  1.00  0.00            
ATOM   5021  C6  LIG   137      71.810  75.980  72.920  1.00  0.00            
ATOM   5022  H   LIG   137      72.550  76.760  72.870  1.00  0.00            
ATOM   5023  C7  LIG   137      71.190  79.540  73.370  1.00  0.00            
ATOM   5024  C8  LIG   137      68.820  78.770  75.800  1.00  0.00            
ATOM   5025  C9  LIG   137      69.910  73.950  73.030  1.00  0.00            
ATOM   5026  C10 LIG   137      72.290  78.690  75.350  1.00  0.00            
ATOM   5027  C11 LIG   137      67.050  76.530  75.750  1.00  0.00            
ATOM   5028  C12 LIG   137      72.030  74.770  72.250  1.00  0.00            
ATOM   5029  C13 LIG   137      71.080  73.750  72.310  1.00  0.00            
ATOM   5030  C14 LIG   137      67.670  78.900  76.480  1.00  0.00            
ATOM   5031  C15 LIG   137      72.080  80.630  73.360  1.00  0.00            
ATOM   5032  C16 LIG   137      66.690  77.770  76.510  1.00  0.00            
ATOM   5033  C17 LIG   137      73.170  79.760  75.320  1.00  0.00            
ATOM   5034  C18 LIG   137      73.070  80.730  74.330  1.00  0.00            
ATOM   5035  C19 LIG   137      70.150  79.430  72.350  1.00  0.00            
ATOM   5036  H1  LIG   137      69.520  79.610  75.810  1.00  0.00            
ATOM   5037  I   LIG   138      52.690   0.980  36.770  1.00  0.00            
ATOM   5038  I1  LIG   138      54.200   4.590  39.290  1.00  0.00            
ATOM   5039  I2  LIG   138      56.390  -3.620  35.320  1.00  0.00            
ATOM   5040  I3  LIG   138      59.970   4.880  41.280  1.00  0.00            
ATOM   5041  CL  LIG   138      58.500  -1.050  40.680  1.00  0.00            
ATOM   5042  CL1 LIG   138      62.740   0.400  36.290  1.00  0.00            
ATOM   5043  CL2 LIG   138      61.410  -2.250  40.860  1.00  0.00            
ATOM   5044  CL3 LIG   138      63.540  -1.520  38.660  1.00  0.00            
ATOM   5045  O   LIG   138      55.380   1.860  38.120  1.00  0.00            
ATOM   5046  O1  LIG   138      53.750  -1.770  35.540  1.00  0.00            
ATOM   5047  O2  LIG   138      56.890   5.560  40.690  1.00  0.00            
ATOM   5048  O3  LIG   138      59.430   0.720  35.270  1.00  0.00            
ATOM   5049  O4  LIG   138      60.050   2.620  36.350  1.00  0.00            
ATOM   5050  C   LIG   138      58.000   0.760  38.310  1.00  0.00            
ATOM   5051  C1  LIG   138      56.910   0.070  37.580  1.00  0.00            
ATOM   5052  C2  LIG   138      57.730   1.950  38.900  1.00  0.00            
ATOM   5053  C3  LIG   138      59.350   0.180  38.420  1.00  0.00            
ATOM   5054  C4  LIG   138      55.660   0.660  37.520  1.00  0.00            
ATOM   5055  C5  LIG   138      56.380   2.540  38.820  1.00  0.00            
ATOM   5056  C6  LIG   138      57.090  -1.170  36.940  1.00  0.00            
ATOM   5057  H   LIG   138      58.050  -1.650  36.970  1.00  0.00            
ATOM   5058  C7  LIG   138      60.290   0.500  37.440  1.00  0.00            
ATOM   5059  C8  LIG   138      58.750   2.700  39.650  1.00  0.00            
ATOM   5060  C9  LIG   138      54.590   0.050  36.840  1.00  0.00            
ATOM   5061  C10 LIG   138      59.700  -0.660  39.470  1.00  0.00
[truncated: 18,495,176 more chars]
