# Supplementary material for: Noncovalent Interactions with PAMAM and PPI Dendrimers Promote the Cellular Uptake and Photodynamic Activity of Rose Bengal: The Role of the Dendrimer Structure
Source: J Med Chem. 2021 Sep 21;64(21):15758–71. doi: 10.1021/acs.jmedchem.1c01080 (PMC8591609; doi:10.1021/acs.jmedchem.1c01080)
Supplement: Supplementary file 9 — jm1c01080_si_009.zip [file jm1c01080_si_009.zip › 09-PDB-Submission/03-2Dend20RB/03-ppi3/system.pdb]

TITLE     2x PPI Gen. 3 with 10:1 RB in water
REMARK    THIS IS A SIMULATION BOX
CRYST1  105.356  105.356  105.356  60.00  60.00  90.00 P 1           1
MODEL        1
ATOM      1  N1  eee     1      46.210  77.020  36.950  1.00  0.00            
ATOM      2  C1  eee     1      46.600  78.510  36.960  1.00  0.00            
ATOM      3  C2  eee     1      47.310  79.090  35.690  1.00  0.00            
ATOM      4  C3  eee     1      48.330  80.180  36.100  1.00  0.00            
ATOM      5  C4  eee     1      49.060  80.790  34.930  1.00  0.00            
ATOM      6  N2  eee     1      50.080  81.850  35.370  1.00  0.00            
ATOM      7  C5  eee     1      45.300  76.550  38.120  1.00  0.00            
ATOM      8  C6  eee     1      45.980  76.530  39.490  1.00  0.00            
ATOM      9  C8  eee     1      45.530  76.660  35.570  1.00  0.00            
ATOM     10  C9  eee     1      45.460  75.140  35.180  1.00  0.00            
ATOM     11  C11 eee     1      51.290  81.150  36.070  1.00  0.00            
ATOM     12  C12 eee     1      52.390  82.170  36.700  1.00  0.00            
ATOM     13  C14 eee     1      50.430  82.770  34.170  1.00  0.00            
ATOM     14  C15 eee     1      49.210  83.710  33.830  1.00  0.00            
ATOM     15  H1  eee     1      47.300  78.620  37.800  1.00  0.00            
ATOM     16  H2  eee     1      45.700  79.060  37.210  1.00  0.00            
ATOM     17  H3  eee     1      46.580  79.430  34.950  1.00  0.00            
ATOM     18  H4  eee     1      47.920  78.320  35.220  1.00  0.00            
ATOM     19  H5  eee     1      48.980  79.560  36.730  1.00  0.00            
ATOM     20  H6  eee     1      47.630  80.870  36.590  1.00  0.00            
ATOM     21  H7  eee     1      48.350  81.280  34.270  1.00  0.00            
ATOM     22  H8  eee     1      49.710  80.100  34.380  1.00  0.00            
ATOM     23  H9  eee     1      45.090  75.500  37.880  1.00  0.00            
ATOM     24  H10 eee     1      44.350  77.100  38.110  1.00  0.00            
ATOM     25  H11 eee     1      46.190  77.560  39.800  1.00  0.00            
ATOM     26  H12 eee     1      46.950  76.020  39.430  1.00  0.00            
ATOM     27  H16 eee     1      46.200  77.070  34.830  1.00  0.00            
ATOM     28  H17 eee     1      44.490  76.970  35.520  1.00  0.00            
ATOM     29  H18 eee     1      45.060  75.090  34.170  1.00  0.00            
ATOM     30  H19 eee     1      44.620  74.750  35.790  1.00  0.00            
ATOM     31  H23 eee     1      51.790  80.580  35.280  1.00  0.00            
ATOM     32  H24 eee     1      50.920  80.580  36.920  1.00  0.00            
ATOM     33  H25 eee     1      51.860  82.980  37.200  1.00  0.00            
ATOM     34  H26 eee     1      53.010  82.670  35.930  1.00  0.00            
ATOM     35  H30 eee     1      50.620  82.070  33.360  1.00  0.00            
ATOM     36  H31 eee     1      51.310  83.300  34.520  1.00  0.00            
ATOM     37  H32 eee     1      48.940  84.290  34.720  1.00  0.00            
ATOM     38  H33 eee     1      48.330  83.210  33.440  1.00  0.00            
ATOM     39  H37 eee     1      47.070  76.480  37.060  1.00  0.00            
ATOM     40  H38 eee     1      49.730  82.410  36.160  1.00  0.00            
ATOM     41  N1  ddd     2      45.260  75.830  41.980  1.00  0.00            
ATOM     42  C1  ddd     2      46.670  75.500  42.180  1.00  0.00            
ATOM     43  C2  ddd     2      47.170  75.670  43.640  1.00  0.00            
ATOM     44  H1  ddd     2      47.310  76.140  41.560  1.00  0.00            
ATOM     45  H2  ddd     2      46.820  74.490  41.800  1.00  0.00            
ATOM     46  C4  ddd     2      44.410  74.980  42.870  1.00  0.00            
ATOM     47  C5  ddd     2      42.910  75.160  42.460  1.00  0.00            
ATOM     48  H3  ddd     2      48.270  75.690  43.680  1.00  0.00            
ATOM     49  H4  ddd     2      46.690  74.980  44.330  1.00  0.00            
ATOM     50  C7  ddd     2      44.930  75.840  40.500  1.00  0.00            
ATOM     51  H8  ddd     2      44.630  75.440  43.840  1.00  0.00            
ATOM     52  H9  ddd     2      44.710  73.940  42.790  1.00  0.00            
ATOM     53  H10 ddd     2      42.720  74.820  41.450  1.00  0.00            
ATOM     54  H11 ddd     2      42.650  76.230  42.500  1.00  0.00            
ATOM     55  H15 ddd     2      43.940  76.290  40.300  1.00  0.00            
ATOM     56  H16 ddd     2      44.850  74.780  40.230  1.00  0.00            
ATOM     57  N1  ddd     3      46.770  73.100  34.350  1.00  0.00            
ATOM     58  C1  ddd     3      45.620  72.240  34.620  1.00  0.00            
ATOM     59  C2  ddd     3      45.380  71.310  33.420  1.00  0.00            
ATOM     60  H1  ddd     3      44.700  72.830  34.790  1.00  0.00            
ATOM     61  H2  ddd     3      45.790  71.790  35.600  1.00  0.00            
ATOM     62  C4  ddd     3      48.090  72.390  34.090  1.00  0.00            
ATOM     63  C5  ddd     3      48.590  71.500  35.320  1.00  0.00            
ATOM     64  H3  ddd     3      46.280  70.740  33.140  1.00  0.00            
ATOM     65  H4  ddd     3      45.160  71.950  32.560  1.00  0.00            
ATOM     66  C7  ddd     3      46.790  74.370  35.130  1.00  0.00            
ATOM     67  H8  ddd     3      48.790  73.190  33.810  1.00  0.00            
ATOM     68  H9  ddd     3      48.130  71.830  33.140  1.00  0.00            
ATOM     69  H10 ddd     3      47.970  70.600  35.400  1.00  0.00            
ATOM     70  H11 ddd     3      48.460  71.980  36.300  1.00  0.00            
ATOM     71  H15 ddd     3      47.660  75.000  34.890  1.00  0.00            
ATOM     72  H16 ddd     3      47.110  74.010  36.120  1.00  0.00            
ATOM     73  N1  ddd     4      54.530  82.370  38.110  1.00  0.00            
ATOM     74  C1  ddd     4      54.090  83.580  38.830  1.00  0.00            
ATOM     75  C2  ddd     4      55.180  84.370  39.530  1.00  0.00            
ATOM     76  H1  ddd     4      53.330  83.410  39.620  1.00  0.00            
ATOM     77  H2  ddd     4      53.620  84.230  38.090  1.00  0.00            
ATOM     78  C4  ddd     4      55.560  82.600  37.030  1.00  0.00            
ATOM     79  C5  ddd     4      56.450  81.300  36.840  1.00  0.00            
ATOM     80  H3  ddd     4      55.310  85.220  38.850  1.00  0.00            
ATOM     81  H4  ddd     4      56.110  83.780  39.610  1.00  0.00            
ATOM     82  C7  ddd     4      53.370  81.490  37.680  1.00  0.00            
ATOM     83  H8  ddd     4      56.270  83.410  37.250  1.00  0.00            
ATOM     84  H9  ddd     4      55.030  82.830  36.100  1.00  0.00            
ATOM     85  H10 ddd     4      55.910  80.520  36.290  1.00  0.00            
ATOM     86  H11 ddd     4      56.680  80.900  37.840  1.00  0.00            
ATOM     87  H15 ddd     4      52.920  81.050  38.570  1.00  0.00            
ATOM     88  H16 ddd     4      53.800  80.620  37.170  1.00  0.00            
ATOM     89  N1  ddd     5      48.600  85.720  32.440  1.00  0.00            
ATOM     90  C1  ddd     5      48.660  86.990  33.200  1.00  0.00            
ATOM     91  C2  ddd     5      49.760  87.930  32.680  1.00  0.00            
ATOM     92  H1  ddd     5      48.810  86.710  34.250  1.00  0.00            
ATOM     93  H2  ddd     5      47.670  87.470  33.150  1.00  0.00            
ATOM     94  C4  ddd     5      48.210  85.720  30.980  1.00  0.00            
ATOM     95  C5  ddd     5      46.760  85.990  30.620  1.00  0.00            
ATOM     96  H3  ddd     5      49.440  88.420  31.750  1.00  0.00            
ATOM     97  H4  ddd     5      50.690  87.380  32.460  1.00  0.00            
ATOM     98  C7  ddd     5      49.610  84.710  32.800  1.00  0.00            
ATOM     99  H8  ddd     5      48.460  84.710  30.610  1.00  0.00            
ATOM    100  H9  ddd     5      48.930  86.390  30.490  1.00  0.00            
ATOM    101  H10 ddd     5      46.680  85.850  29.530  1.00  0.00            
ATOM    102  H11 ddd     5      46.580  87.050  30.770  1.00  0.00            
ATOM    103  H15 ddd     5      50.490  85.240  33.160  1.00  0.00            
ATOM    104  H16 ddd     5      49.870  84.140  31.890  1.00  0.00            
ATOM    105  N1  bbb     6      47.290  77.390  45.570  1.00  0.00            
ATOM    106  C1  bbb     6      46.410  76.750  46.640  1.00  0.00            
ATOM    107  C2  bbb     6      46.900  76.980  48.100  1.00  0.00            
ATOM    108  H1  bbb     6      46.350  75.690  46.400  1.00  0.00            
ATOM    109  H2  bbb     6      45.480  77.330  46.580  1.00  0.00            
ATOM    110  C4  bbb     6      47.260  78.880  45.670  1.00  0.00            
ATOM    111  C5  bbb     6      48.430  79.610  45.130  1.00  0.00            
ATOM    112  H3  bbb     6      46.470  77.940  48.400  1.00  0.00            
ATOM    113  H4  bbb     6      47.960  77.260  48.120  1.00  0.00            
ATOM    114  C7  bbb     6      46.840  77.060  44.230  1.00  0.00            
ATOM    115  H8  bbb     6      47.280  79.120  46.730  1.00  0.00            
ATOM    116  H9  bbb     6      46.350  79.270  45.210  1.00  0.00            
ATOM    117  H10 bbb     6      48.290  80.700  45.220  1.00  0.00            
ATOM    118  H11 bbb     6      48.480  79.530  44.040  1.00  0.00            
ATOM    119  H15 bbb     6      45.760  77.210  44.090  1.00  0.00            
ATOM    120  H16 bbb     6      47.330  77.740  43.520  1.00  0.00            
ATOM    121  H20 bbb     6      48.240  77.010  45.770  1.00  0.00            
ATOM    122  N1  bbb     7      40.650  74.040  42.770  1.00  0.00            
ATOM    123  C1  bbb     7      39.650  75.180  42.900  1.00  0.00            
ATOM    124  C2  bbb     7      38.220  75.050  42.160  1.00  0.00            
ATOM    125  H1  bbb     7      40.150  76.020  42.410  1.00  0.00            
ATOM    126  H2  bbb     7      39.480  75.380  43.960  1.00  0.00            
ATOM    127  C4  bbb     7      39.990  72.780  43.150  1.00  0.00            
ATOM    128  C5  bbb     7      39.640  72.630  44.610  1.00  0.00            
ATOM    129  H3  bbb     7      37.630  74.130  42.300  1.00  0.00            
ATOM    130  H4  bbb     7      38.500  75.040  41.100  1.00  0.00            
ATOM    131  C7  bbb     7      41.960  74.380  43.480  1.00  0.00            
ATOM    132  H8  bbb     7      40.710  71.970  42.970  1.00  0.00            
ATOM    133  H9  bbb     7      39.150  72.580  42.490  1.00  0.00            
ATOM    134  H10 bbb     7      39.110  73.510  45.010  1.00  0.00            
ATOM    135  H11 bbb     7      40.610  72.580  45.130  1.00  0.00            
ATOM    136  H15 bbb     7      41.770  74.960  44.380  1.00  0.00            
ATOM    137  H16 bbb     7      42.520  73.470  43.670  1.00  0.00            
ATOM    138  H20 bbb     7      40.900  73.870  41.770  1.00  0.00            
ATOM    139  N1  bbb     8      44.480  68.930  33.150  1.00  0.00            
ATOM    140  C1  bbb     8      44.470  68.990  31.680  1.00  0.00            
ATOM    141  C2  bbb     8      43.120  69.440  30.960  1.00  0.00            
ATOM    142  H1  bbb     8      44.510  67.950  31.360  1.00  0.00            
ATOM    143  H2  bbb     8      45.280  69.570  31.260  1.00  0.00            
ATOM    144  C4  bbb     8      43.540  67.850  33.650  1.00  0.00            
ATOM    145  C5  bbb     8      44.160  66.490  33.460  1.00  0.00            
ATOM    146  H3  bbb     8      43.040  70.490  31.250  1.00  0.00            
ATOM    147  H4  bbb     8      42.260  68.810  31.260  1.00  0.00            
ATOM    148  C7  bbb     8      44.240  70.290  33.670  1.00  0.00            
ATOM    149  H8  bbb     8      42.680  67.910  32.980  1.00  0.00            
ATOM    150  H9  bbb     8      43.300  68.190  34.650  1.00  0.00            
ATOM    151  H10 bbb     8      45.040  66.490  34.110  1.00  0.00            
ATOM    152  H11 bbb     8      44.520  66.380  32.440  1.00  0.00            
ATOM    153  H15 bbb     8      43.380  70.680  33.150  1.00  0.00            
ATOM    154  H16 bbb     8      43.940  70.250  34.720  1.00  0.00            
ATOM    155  H20 bbb     8      45.430  68.630  33.430  1.00  0.00            
ATOM    156  N1  bbb     9      50.670  70.100  36.130  1.00  0.00            
ATOM    157  C1  bbb     9      52.180  70.050  35.920  1.00  0.00            
ATOM    158  C2  bbb     9      52.560  69.500  34.510  1.00  0.00            
ATOM    159  H1  bbb     9      52.800  69.580  36.680  1.00  0.00            
ATOM    160  H2  bbb     9      52.530  71.080  35.960  1.00  0.00            
ATOM    161  C4  bbb     9      50.050  68.750  36.220  1.00  0.00            
ATOM    162  C5  bbb     9      50.630  67.810  37.320  1.00  0.00            
ATOM    163  H3  bbb     9      52.000  70.020  33.710  1.00  0.00            
ATOM    164  H4  bbb     9      52.390  68.410  34.430  1.00  0.00            
ATOM    165  C7  bbb     9      50.030  70.950  35.020  1.00  0.00            
ATOM    166  H8  bbb     9      50.010  68.240  35.250  1.00  0.00            
ATOM    167  H9  bbb     9      49.010  68.930  36.480  1.00  0.00            
ATOM    168  H10 bbb     9      50.540  68.400  38.250  1.00  0.00            
ATOM    169  H11 bbb     9      51.680  67.580  37.100  1.00  0.00            
ATOM    170  H15 bbb     9      50.820  71.690  34.980  1.00  0.00            
ATOM    171  H16 bbb     9      50.020  70.330  34.120  1.00  0.00            
ATOM    172  H20 bbb     9      50.560  70.550  37.050  1.00  0.00            
ATOM    173  N1  bbb    10      55.430  85.940  41.550  1.00  0.00            
ATOM    174  C1  bbb    10      55.320  87.290  40.730  1.00  0.00            
ATOM    175  C2  bbb    10      53.820  87.670  40.260  1.00  0.00            
ATOM    176  H1  bbb    10      55.960  87.200  39.860  1.00  0.00            
ATOM    177  H2  bbb    10      55.630  88.120  41.360  1.00  0.00            
ATOM    178  C4  bbb    10      56.950  85.580  41.600  1.00  0.00            
ATOM    179  C5  bbb    10      57.940  86.530  42.340  1.00  0.00            
ATOM    180  H3  bbb    10      53.520  86.860  39.590  1.00  0.00            
ATOM    181  H4  bbb    10      53.840  88.600  39.670  1.00  0.00            
ATOM    182  C7  bbb    10      54.660  84.790  40.920  1.00  0.00            
ATOM    183  H8  bbb    10      57.230  85.470  40.550  1.00  0.00            
ATOM    184  H9  bbb    10      56.980  84.630  42.120  1.00  0.00            
ATOM    185  H10 bbb    10      57.450  86.650  43.310  1.00  0.00            
ATOM    186  H11 bbb    10      57.990  87.570  42.000  1.00  0.00            
ATOM    187  H15 bbb    10      54.720  83.980  41.640  1.00  0.00            
ATOM    188  H16 bbb    10      53.620  85.080  40.780  1.00  0.00            
ATOM    189  H20 bbb    10      54.990  85.860  42.490  1.00  0.00            
ATOM    190  N1  bbb    11      58.980  80.760  36.210  1.00  0.00            
ATOM    191  C1  bbb    11      59.520  80.830  37.680  1.00  0.00            
ATOM    192  C2  bbb    11      60.510  79.610  37.930  1.00  0.00            
ATOM    193  H1  bbb    11      58.710  80.780  38.410  1.00  0.00            
ATOM    194  H2  bbb    11      59.950  81.800  37.900  1.00  0.00            
ATOM    195  C4  bbb    11      60.110  81.030  35.230  1.00  0.00            
ATOM    196  C5  bbb    11      59.760  81.100  33.790  1.00  0.00            
ATOM    197  H3  bbb    11      61.330  79.470  37.210  1.00  0.00            
ATOM    198  H4  bbb    11      59.930  78.690  37.890  1.00  0.00            
ATOM    199  C7  bbb    11      57.730  81.700  36.060  1.00  0.00            
ATOM    200  H8  bbb    11      60.840  80.230  35.360  1.00  0.00            
ATOM    201  H9  bbb    11      60.600  81.990  35.420  1.00  0.00            
ATOM    202  H10 bbb    11      59.060  81.910  33.560  1.00  0.00            
ATOM    203  H11 bbb    11      59.220  80.220  33.400  1.00  0.00            
ATOM    204  H15 bbb    11      58.010  82.710  36.360  1.00  0.00            
ATOM    205  H16 bbb    11      57.420  81.790  35.030  1.00  0.00            
ATOM    206  H20 bbb    11      58.620  79.810  36.050  1.00  0.00            
ATOM    207  N1  bbb    12      50.850  90.250  32.830  1.00  0.00            
ATOM    208  C1  bbb    12      52.320  89.760  32.580  1.00  0.00            
ATOM    209  C2  bbb    12      52.470  89.200  31.220  1.00  0.00            
ATOM    210  H1  bbb    12      52.760  89.140  33.350  1.00  0.00            
ATOM    211  H2  bbb    12      52.890  90.690  32.530  1.00  0.00            
ATOM    212  C4  bbb    12      51.060  91.380  33.860  1.00  0.00            
ATOM    213  C5  bbb    12      49.840  92.370  33.700  1.00  0.00            
ATOM    214  H3  bbb    12      51.710  89.530  30.500  1.00  0.00            
ATOM    215  H4  bbb    12      52.290  88.110  31.170  1.00  0.00            
ATOM    216  C7  bbb    12      50.050  89.130  33.540  1.00  0.00            
ATOM    217  H8  bbb    12      52.030  91.810  33.620  1.00  0.00            
ATOM    218  H9  bbb    12      51.020  90.910  34.840  1.00  0.00            
ATOM    219  H10 bbb    12      49.670  92.970  34.600  1.00  0.00            
ATOM    220  H11 bbb    12      48.930  91.770  33.550  1.00  0.00            
ATOM    221  H15 bbb    12      50.500  88.930  34.520  1.00  0.00            
ATOM    222  H16 bbb    12      49.050  89.540  33.690  1.00  0.00            
ATOM    223  H20 bbb    12      50.470  90.600  31.940  1.00  0.00            
ATOM    224  N1  bbb    13      44.230  85.390  30.930  1.00  0.00            
ATOM    225  C1  bbb    13      43.760  86.560  31.710  1.00  0.00            
ATOM    226  C2  bbb    13      42.570  87.330  31.110  1.00  0.00            
ATOM    227  H1  bbb    13      44.610  87.240  31.800  1.00  0.00            
ATOM    228  H2  bbb    13      43.550  86.050  32.660  1.00  0.00            
ATOM    229  C4  bbb    13      43.280  84.230  31.300  1.00  0.00            
ATOM    230  C5  bbb    13      43.520  82.880  30.620  1.00  0.00            
ATOM    231  H3  bbb    13      41.800  86.680  30.700  1.00  0.00            
ATOM    232  H4  bbb    13      42.970  88.030  30.350  1.00  0.00            
ATOM    233  C7  bbb    13      45.630  85.030  31.260  1.00  0.00            
ATOM    234  H8  bbb    13      42.270  84.540  31.060  1.00  0.00            
ATOM    235  H9  bbb    13      43.400  84.070  32.370  1.00  0.00            
ATOM    236  H10 bbb    13      43.010  82.160  31.250  1.00  0.00            
ATOM    237  H11 bbb    13      44.590  82.660  30.540  1.00  0.00            
ATOM    238  H15 bbb    13      45.760  85.060  32.340  1.00  0.00            
ATOM    239  H16 bbb    13      45.980  84.040  30.980  1.00  0.00            
ATOM    240  H20 bbb    13      44.220  85.560  29.910  1.00  0.00            
ATOM    241  N1  ddd    14      46.660  76.430  50.580  1.00  0.00            
ATOM    242  C1  ddd    14      48.160  76.480  50.830  1.00  0.00            
ATOM    243  C2  ddd    14      48.690  76.560  52.260  1.00  0.00            
ATOM    244  H1  ddd    14      48.520  77.350  50.270  1.00  0.00            
ATOM    245  H2  ddd    14      48.580  75.540  50.430  1.00  0.00            
ATOM    246  C4  ddd    14      45.890  77.530  51.170  1.00  0.00            
ATOM    247  C5  ddd    14      44.310  77.500  50.900  1.00  0.00            
ATOM    248  H3  ddd    14      48.480  77.570  52.640  1.00  0.00            
ATOM    249  H4  ddd    14      49.780  76.410  52.260  1.00  0.00            
ATOM    250  C7  ddd    14      46.370  75.990  49.150  1.00  0.00            
ATOM    251  H8  ddd    14      46.250  78.490  50.800  1.00  0.00            
ATOM    252  H9  ddd    14      46.090  77.500  52.250  1.00  0.00            
ATOM    253  H10 ddd    14      44.140  77.610  49.810  1.00  0.00            
ATOM    254  H11 ddd    14      43.800  78.400  51.280  1.00  0.00            
ATOM    255  H15 ddd    14      45.300  75.850  49.030  1.00  0.00            
ATOM    256  H16 ddd    14      46.840  75.020  49.000  1.00  0.00            
ATOM    257  N1  ddd    15      50.390  78.060  45.420  1.00  0.00            
ATOM    258  C1  ddd    15      51.590  77.670  46.200  1.00  0.00            
ATOM    259  C2  ddd    15      51.730  76.090  46.420  1.00  0.00            
ATOM    260  H1  ddd    15      51.610  78.130  47.190  1.00  0.00            
ATOM    261  H2  ddd    15      52.570  78.000  45.810  1.00  0.00            
ATOM    262  C4  ddd    15      50.660  77.990  43.960  1.00  0.00            
ATOM    263  C5  ddd    15      51.440  79.220  43.460  1.00  0.00            
ATOM    264  H3  ddd    15      51.230  75.570  45.600  1.00  0.00            
ATOM    265  H4  ddd    15      51.260  75.780  47.360  1.00  0.00            
ATOM    266  C7  ddd    15      49.780  79.340  45.810  1.00  0.00            
ATOM    267  H8  ddd    15      49.710  77.950  43.390  1.00  0.00            
ATOM    268  H9  ddd    15      51.160  77.040  43.720  1.00  0.00            
ATOM    269  H10 ddd    15      52.220  79.530  44.180  1.00  0.00            
ATOM    270  H11 ddd    15      50.710  80.040  43.430  1.00  0.00            
ATOM    271  H15 ddd    15      50.450  80.180  45.610  1.00  0.00            
ATOM    272  H16 ddd    15      49.500  79.210  46.860  1.00  0.00            
ATOM    273  N1  ddd    16      35.800  75.740  42.440  1.00  0.00            
ATOM    274  C1  ddd    16      34.880  76.450  43.390  1.00  0.00            
ATOM    275  C2  ddd    16      33.500  75.770  43.370  1.00  0.00            
ATOM    276  H1  ddd    16      34.920  77.490  43.040  1.00  0.00            
ATOM    277  H2  ddd    16      35.250  76.360  44.420  1.00  0.00            
ATOM    278  C4  ddd    16      35.350  75.490  41.030  1.00  0.00            
ATOM    279  C5  ddd    16      35.020  73.970  40.790  1.00  0.00            
ATOM    280  H3  ddd    16      33.690  74.740  43.700  1.00  0.00            
ATOM    281  H4  ddd    16      33.150  75.810  42.330  1.00  0.00            
ATOM    282  C7  ddd    16      37.220  76.140  42.470  1.00  0.00            
ATOM    283  H8  ddd    16      36.110  75.680  40.270  1.00  0.00            
ATOM    284  H9  ddd    16      34.470  76.050  40.650  1.00  0.00            
ATOM    285  H10 ddd    16      33.980  73.810  41.100  1.00  0.00            
ATOM    286  H11 ddd    16      35.730  73.310  41.280  1.00  0.00            
ATOM    287  H15 ddd    16      37.420  76.400  43.520  1.00  0.00            
ATOM    288  H16 ddd    16      37.440  77.070  41.940  1.00  0.00            
ATOM    289  N1  ddd    17      38.450  71.080  46.310  1.00  0.00            
ATOM    290  C1  ddd    17      37.700  69.790  46.570  1.00  0.00            
ATOM    291  C2  ddd    17      36.240  69.900  46.320  1.00  0.00            
ATOM    292  H1  ddd    17      37.800  69.490  47.620  1.00  0.00            
ATOM    293  H2  ddd    17      38.170  68.960  46.040  1.00  0.00            
ATOM    294  C4  ddd    17      39.500  71.400  47.300  1.00  0.00            
ATOM    295  C5  ddd    17      40.750  70.530  47.120  1.00  0.00            
ATOM    296  H3  ddd    17      35.750  68.950  46.580  1.00  0.00            
ATOM    297  H4  ddd    17      36.060  69.970  45.230  1.00  0.00            
ATOM    298  C7  ddd    17      38.750  71.400  44.850  1.00  0.00            
ATOM    299  H8  ddd    17      39.190  71.260  48.330  1.00  0.00            
ATOM    300  H9  ddd    17      39.740  72.470  47.230  1.00  0.00            
ATOM    301  H10 ddd    17      41.210  70.530  46.130  1.00  0.00            
ATOM    302  H11 ddd    17      40.510  69.470  47.330  1.00  0.00            
ATOM    303  H15 ddd    17      37.780  71.530  44.360  1.00  0.00            
ATOM    304  H16 ddd    17      39.260  70.560  44.360  1.00  0.00            
ATOM    305  N1  ddd    18      42.220  69.530  28.660  1.00  0.00            
ATOM    306  C1  ddd    18      41.140  68.530  28.490  1.00  0.00            
ATOM    307  C2  ddd    18      41.450  67.080  28.200  1.00  0.00            
ATOM    308  H1  ddd    18      40.560  68.850  27.620  1.00  0.00            
ATOM    309  H2  ddd    18      40.420  68.490  29.320  1.00  0.00            
ATOM    310  C4  ddd    18      41.700  70.910  28.800  1.00  0.00            
ATOM    311  C5  ddd    18      42.770  71.980  28.470  1.00  0.00            
ATOM    312  H3  ddd    18      40.450  66.590  28.170  1.00  0.00            
ATOM    313  H4  ddd    18      42.030  66.610  29.000  1.00  0.00            
ATOM    314  C7  ddd    18      43.370  69.310  29.480  1.00  0.00            
ATOM    315  H8  ddd    18      41.430  71.100  29.840  1.00  0.00            
ATOM    316  H9  ddd    18      40.790  71.090  28.220  1.00  0.00            
ATOM    317  H10 ddd    18      43.500  71.920  29.290  1.00  0.00            
ATOM    318  H11 ddd    18      42.300  72.960  28.540  1.00  0.00            
ATOM    319  H15 ddd    18      44.160  69.980  29.160  1.00  0.00            
ATOM    320  H16 ddd    18      43.650  68.270  29.250  1.00  0.00            
ATOM    321  N1  ddd    19      42.020  65.210  32.610  1.00  0.00            
ATOM    322  C1  ddd    19      40.900  64.460  33.240  1.00  0.00            
ATOM    323  C2  ddd    19      39.730  64.340  32.240  1.00  0.00            
ATOM    324  H1  ddd    19      40.580  65.100  34.080  1.00  0.00            
ATOM    325  H2  ddd    19      41.180  63.430  33.500  1.00  0.00            
ATOM    326  C4  ddd    19      42.520  64.670  31.320  1.00  0.00            
ATOM    327  C5  ddd    19      42.930  63.180  31.260  1.00  0.00            
ATOM    328  H3  ddd    19      40.090  63.810  31.350  1.00  0.00            
ATOM    329  H4  ddd    19      39.390  65.320  31.870  1.00  0.00            
ATOM    330  C7  ddd    19      43.130  65.310  33.650  1.00  0.00            
ATOM    331  H8  ddd    19      43.350  65.320  31.020  1.00  0.00            
ATOM    332  H9  ddd    19      41.800  64.910  30.520  1.00  0.00            
ATOM    333  H10 ddd    19      42.040  62.670  31.650  1.00  0.00            
ATOM    334  H11 ddd    19      43.730  63.000  31.980  1.00  0.00            
ATOM    335  H15 ddd    19      43.710  64.400  33.780  1.00  0.00            
ATOM    336  H16 ddd    19      42.640  65.540  34.600  1.00  0.00            
ATOM    337  N1  ddd    20      54.600  70.850  34.360  1.00  0.00            
ATOM    338  C1  ddd    20      54.300  71.790  33.250  1.00  0.00            
ATOM    339  C2  ddd    20      54.560  71.350  31.790  1.00  0.00            
ATOM    340  H1  ddd    20      54.790  72.770  33.400  1.00  0.00            
ATOM    341  H2  ddd    20      53.230  71.970  33.190  1.00  0.00            
ATOM    342  C4  ddd    20      56.060  70.840  34.690  1.00  0.00            
ATOM    343  C5  ddd    20      56.340  72.030  35.650  1.00  0.00            
ATOM    344  H3  ddd    20      53.950  70.490  31.490  1.00  0.00            
ATOM    345  H4  ddd    20      55.580  70.970  31.610  1.00  0.00            
ATOM    346  C7  ddd    20      54.070  69.530  34.350  1.00  0.00            
ATOM    347  H8  ddd    20      56.720  70.930  33.820  1.00  0.00            
ATOM    348  H9  ddd    20      56.340  69.880  35.170  1.00  0.00            
ATOM    349  H10 ddd    20      56.070  73.000  35.220  1.00  0.00            
ATOM    350  H11 ddd    20      57.420  72.150  35.760  1.00  0.00            
ATOM    351  H15 ddd    20      54.520  68.870  35.100  1.00  0.00            
ATOM    352  H16 ddd    20      54.380  69.080  33.400  1.00  0.00            
ATOM    353  N1  ddd    21      48.400  66.610  37.880  1.00  0.00            
ATOM    354  C1  ddd    21      47.960  67.680  38.860  1.00  0.00            
ATOM    355  C2  ddd    21      48.410  67.310  40.290  1.00  0.00            
ATOM    356  H1  ddd    21      46.870  67.790  38.800  1.00  0.00            
ATOM    357  H2  ddd    21      48.320  68.640  38.490  1.00  0.00            
ATOM    358  C4  ddd    21      47.630  65.330  37.920  1.00  0.00            
ATOM    359  C5  ddd    21      47.180  64.870  36.520  1.00  0.00            
ATOM    360  H3  ddd    21      49.500  67.450  40.360  1.00  0.00            
ATOM    361  H4  ddd    21      48.260  66.240  40.450  1.00  0.00            
ATOM    362  C7  ddd    21      49.840  66.490  37.550  1.00  0.00            
ATOM    363  H8  ddd    21      46.830  65.310  38.660  1.00  0.00            
ATOM    364  H9  ddd    21      48.240  64.520  38.310  1.00  0.00            
ATOM    365  H10 ddd    21      48.030  64.740  35.840  1.00  0.00            
ATOM    366  H11 ddd    21      46.470  65.600  36.100  1.00  0.00            
ATOM    367  H15 ddd    21      49.960  65.920  36.620  1.00  0.00            
ATOM    368  H16 ddd    21      50.310  65.950  38.380  1.00  0.00            
ATOM    369  N1  ddd    22      51.450  88.310  41.140  1.00  0.00            
ATOM    370  C1  ddd    22      51.320  89.810  41.100  1.00  0.00            
ATOM    371  C2  ddd    22      51.810  90.610  42.340  1.00  0.00            
ATOM    372  H1  ddd    22      50.290  90.150  41.060  1.00  0.00            
ATOM    373  H2  ddd    22      51.780  90.230  40.190  1.00  0.00            
ATOM    374  C4  ddd    22      50.670  87.520  40.160  1.00  0.00            
ATOM    375  C5  ddd    22      49.170  87.860  40.140  1.00  0.00            
ATOM    376  H3  ddd    22      51.360  91.610  42.290  1.00  0.00            
ATOM    377  H4  ddd    22      52.900  90.660  42.240  1.00  0.00            
ATOM    378  C7  ddd    22      52.830  87.850  41.430  1.00  0.00            
ATOM    379  H8  ddd    22      50.810  86.440  40.330  1.00  0.00            
ATOM    380  H9  ddd    22      51.080  87.730  39.170  1.00  0.00            
ATOM    381  H10 ddd    22      48.650  87.220  39.410  1.00  0.00            
ATOM    382  H11 ddd    22      48.980  88.910  39.820  1.00  0.00            
ATOM    383  H15 ddd    22      52.680  86.890  41.950  1.00  0.00            
ATOM    384  H16 ddd    22      53.220  88.510  42.230  1.00  0.00            
ATOM    385  N1  ddd    23      59.800  85.680  43.830  1.00  0.00            
ATOM    386  C1  ddd    23      59.170  84.530  44.460  1.00  0.00            
ATOM    387  C2  ddd    23      59.720  84.170  45.840  1.00  0.00            
ATOM    388  H1  ddd    23      59.370  83.660  43.810  1.00  0.00            
ATOM    389  H2  ddd    23      58.070  84.590  44.460  1.00  0.00            
ATOM    390  C4  ddd    23      59.870  86.920  44.670  1.00  0.00            
ATOM    391  C5  ddd    23      60.530  88.110  43.900  1.00  0.00            
ATOM    392  H3  ddd    23      58.970  83.510  46.300  1.00  0.00            
ATOM    393  H4  ddd    23      59.730  84.990  46.570  1.00  0.00            
ATOM    394  C7  ddd    23      59.350  85.920  42.460  1.00  0.00            
ATOM    395  H8  ddd    23      60.460  86.740  45.580  1.00  0.00            
ATOM    396  H9  ddd    23      58.880  87.080  45.110  1.00  0.00            
ATOM    397  H10 ddd    23      59.870  88.580  43.180  1.00  0.00            
ATOM    398  H11 ddd    23      61.440  87.750  43.410  1.00  0.00            
ATOM    399  H15 ddd    23      59.360  85.070  41.750  1.00  0.00            
ATOM    400  H16 ddd    23      59.950  86.720  42.010  1.00  0.00            
ATOM    401  N1  ddd    24      62.050  78.620  39.720  1.00  0.00            
ATOM    402  C1  ddd    24      63.250  78.430  38.810  1.00  0.00            
ATOM    403  C2  ddd    24      64.230  77.210  39.090  1.00  0.00            
ATOM    404  H1  ddd    24      63.910  79.300  38.780  1.00  0.00            
ATOM    405  H2  ddd    24      62.950  78.350  37.760  1.00  0.00            
ATOM    406  C4  ddd    24      61.380  77.360  40.150  1.00  0.00            
ATOM    407  C5  ddd    24      60.150  77.510  41.160  1.00  0.00            
ATOM    408  H3  ddd    24      64.890  77.130  38.220  1.00  0.00            
ATOM    409  H4  ddd    24      63.780  76.230  39.280  1.00  0.00            
ATOM    410  C7  ddd    24      61.220  79.760  39.270  1.00  0.00            
ATOM    411  H8  ddd    24      62.150  76.750  40.670  1.00  0.00            
ATOM    412  H9  ddd    24      61.080  76.830  39.250  1.00  0.00            
ATOM    413  H10 ddd    24      59.490  78.350  40.880  1.00  0.00            
ATOM    414  H11 ddd    24      60.510  77.770  42.150  1.00  0.00            
ATOM    415  H15 ddd    24      61.870  80.630  39.170  1.00  0.00            
ATOM    416  H16 ddd    24      60.450  80.010  40.010  1.00  0.00            
ATOM    417  N1  ddd    25      62.330  80.570  33.350  1.00  0.00            
ATOM    418  C1  ddd    25      63.550  81.080  32.600  1.00  0.00            
ATOM    419  C2  ddd    25      64.000  82.450  33.200  1.00  0.00            
ATOM    420  H1  ddd    25      63.470  81.130  31.500  1.00  0.00            
ATOM    421  H2  ddd    25      64.280  80.290  32.840  1.00  0.00            
ATOM    422  C4  ddd    25      62.000  79.150  33.020  1.00  0.00            
ATOM    423  C5  ddd    25      63.090  78.070  33.280  1.00  0.00            
ATOM    424  H3  ddd    25      63.840  82.390  34.290  1.00  0.00            
ATOM    425  H4  ddd    25      63.340  83.180  32.710  1.00  0.00            
ATOM    426  C7  ddd    25      61.070  81.480  33.070  1.00  0.00            
ATOM    427  H8  ddd    25      61.820  79.180  31.940  1.00  0.00            
ATOM    428  H9  ddd    25      61.130  78.870  33.640  1.00  0.00            
ATOM    429  H10 ddd    25      63.870  78.180  32.510  1.00  0.00            
ATOM    430  H11 ddd    25      62.700  77.050  33.250  1.00  0.00            
ATOM    431  H15 ddd    25      60.790  81.570  32.020  1.00  0.00            
ATOM    432  H16 ddd    25      61.440  82.440  33.490  1.00  0.00            
ATOM    433  N1  ddd    26      54.290  88.670  29.530  1.00  0.00            
ATOM    434  C1  ddd    26      53.570  89.180  28.320  1.00  0.00            
ATOM    435  C2  ddd    26      53.650  90.740  28.180  1.00  0.00            
ATOM    436  H1  ddd    26      52.520  88.900  28.350  1.00  0.00            
ATOM    437  H2  ddd    26      54.130  88.660  27.540  1.00  0.00            
ATOM    438  C4  ddd    26      54.470  87.260  29.560  1.00  0.00            
ATOM    439  C5  ddd    26      55.490  86.770  30.640  1.00  0.00            
ATOM    440  H3  ddd    26      53.200  91.260  29.040  1.00  0.00            
ATOM    441  H4  ddd    26      52.960  90.850  27.320  1.00  0.00            
ATOM    442  C7  ddd    26      53.890  89.440  30.690  1.00  0.00            
ATOM    443  H8  ddd    26      54.570  86.850  28.550  1.00  0.00            
ATOM    444  H9  ddd    26      53.480  86.940  29.880  1.00  0.00            
ATOM    445  H10 ddd    26      55.630  85.690  30.510  1.00  0.00            
ATOM    446  H11 ddd    26      55.070  86.900  31.640  1.00  0.00            
ATOM    447  H15 ddd    26      54.040  90.510  30.580  1.00  0.00            
ATOM    448  H16 ddd    26      54.610  89.300  31.510  1.00  0.00            
ATOM    449  N1  ddd    27      51.310  93.960  32.390  1.00  0.00            
ATOM    450  C1  ddd    27      51.660  94.870  33.520  1.00  0.00            
ATOM    451  C2  ddd    27      53.210  95.120  33.570  1.00  0.00            
ATOM    452  H1  ddd    27      51.210  94.640  34.500  1.00  0.00            
ATOM    453  H2  ddd    27      51.280  95.880  33.260  1.00  0.00            
ATOM    454  C4  ddd    27      51.830  94.230  31.040  1.00  0.00            
ATOM    455  C5  ddd    27      51.520  95.620  30.440  1.00  0.00            
ATOM    456  H3  ddd    27      53.670  95.250  32.580  1.00  0.00            
ATOM    457  H4  ddd    27      53.720  94.210  33.910  1.00  0.00            
ATOM    458  C7  ddd    27      50.010  93.300  32.440  1.00  0.00            
ATOM    459  H8  ddd    27      51.450  93.440  30.390  1.00  0.00            
ATOM    460  H9  ddd    27      52.930  94.230  30.970  1.00  0.00            
ATOM    461  H10 ddd    27      52.090  95.680  29.500  1.00  0.00            
ATOM    462  H11 ddd    27      51.910  96.420  31.090  1.00  0.00            
ATOM    463  H15 ddd    27      49.770  92.700  31.550  1.00  0.00            
ATOM    464  H16 ddd    27      49.190  94.010  32.560  1.00  0.00            
ATOM    465  N1  ddd    28      41.100  89.330  31.630  1.00  0.00            
ATOM    466  C1  ddd    28      40.860  90.390  32.640  1.00  0.00            
ATOM    467  C2  ddd    28      39.690  90.010  33.530  1.00  0.00            
ATOM    468  H1  ddd    28      40.740  91.370  32.160  1.00  0.00            
ATOM    469  H2  ddd    28      41.710  90.460  33.320  1.00  0.00            
ATOM    470  C4  ddd    28      40.110  88.970  30.680  1.00  0.00            
ATOM    471  C5  ddd    28      39.430  90.190  29.990  1.00  0.00            
ATOM    472  H3  ddd    28      39.690  88.950  33.800  1.00  0.00            
ATOM    473  H4  ddd    28      38.750  90.180  33.000  1.00  0.00            
ATOM    474  C7  ddd    28      41.840  88.150  32.110  1.00  0.00            
ATOM    475  H8  ddd    28      39.330  88.480  31.270  1.00  0.00            
ATOM    476  H9  ddd    28      40.550  88.220  30.020  1.00  0.00            
ATOM    477  H10 ddd    28      38.780  90.740  30.680  1.00  0.00            
ATOM    478  H11 ddd    28      38.840  89.900  29.110  1.00  0.00            
ATOM    479  H15 ddd    28      41.210  87.420  32.650  1.00  0.00            
ATOM    480  H16 ddd    28      42.460  88.550  32.920  1.00  0.00            
ATOM    481  N1  ddd    29      43.770  83.640  28.020  1.00  0.00            
ATOM    482  C1  ddd    29      43.000  83.900  26.820  1.00  0.00            
ATOM    483  C2  ddd    29      43.620  84.770  25.750  1.00  0.00            
ATOM    484  H1  ddd    29      42.040  84.360  27.070  1.00  0.00            
ATOM    485  H2  ddd    29      42.820  82.950  26.310  1.00  0.00            
ATOM    486  C4  ddd    29      45.260  83.380  27.840  1.00  0.00            
ATOM    487  C5  ddd    29      45.580  82.020  27.200  1.00  0.00            
ATOM    488  H3  ddd    29      44.530  84.280  25.380  1.00  0.00            
ATOM    489  H4  ddd    29      43.860  85.760  26.170  1.00  0.00            
ATOM    490  C7  ddd    29      43.020  82.850  29.090  1.00  0.00            
ATOM    491  H8  ddd    29      45.770  83.400  28.820  1.00  0.00            
ATOM    492  H9  ddd    29      45.580  84.220  27.230  1.00  0.00            
ATOM    493  H10 ddd    29      44.810  81.870  26.440  1.00  0.00            
ATOM    494  H11 ddd    29      45.470  81.190  27.920  1.00  0.00            
ATOM    495  H15 ddd    29      43.120  81.830  28.700  1.00  0.00            
ATOM    496  H16 ddd    29      41.950  83.030  29.080  1.00  0.00            
ATOM    497  C2  ccc    30      48.020  75.610  53.240  1.00  0.00            
ATOM    498  H4  ccc    30      48.080  74.560  52.940  1.00  0.00            
ATOM    499  H5  ccc    30      46.960  75.810  53.270  1.00  0.00            
ATOM    500  N1  ccc    30      48.600  75.670  54.650  1.00  0.00            
ATOM    501  H6  ccc    30      48.080  75.000  55.230  1.00  0.00            
ATOM    502  H7  ccc    30      49.620  75.520  54.580  1.00  0.00            
ATOM    503  H8  ccc    30      48.330  76.540  55.130  1.00  0.00            
ATOM    504  C2  ccc    31      43.520  76.250  51.360  1.00  0.00            
ATOM    505  H4  ccc    31      44.120  75.350  51.210  1.00  0.00            
ATOM    506  H5  ccc    31      42.570  76.190  50.810  1.00  0.00            
ATOM    507  N1  ccc    31      43.000  76.140  52.810  1.00  0.00            
ATOM    508  H6  ccc    31      42.660  77.050  53.140  1.00  0.00            
ATOM    509  H7  ccc    31      42.180  75.530  52.940  1.00  0.00            
ATOM    510  H8  ccc    31      43.830  75.930  53.390  1.00  0.00            
ATOM    511  C2  ccc    32      53.190  75.740  46.520  1.00  0.00            
ATOM    512  H4  ccc    32      53.670  76.550  47.060  1.00  0.00            
ATOM    513  H5  ccc    32      53.740  75.830  45.570  1.00  0.00            
ATOM    514  N1  ccc    32      53.520  74.420  47.210  1.00  0.00            
ATOM    515  H6  ccc    32      54.550  74.320  47.280  1.00  0.00            
ATOM    516  H7  ccc    32      53.140  74.410  48.160  1.00  0.00            
ATOM    517  H8  ccc    32      53.180  73.590  46.700  1.00  0.00            
ATOM    518  C2  ccc    33      52.100  79.020  42.050  1.00  0.00            
ATOM    519  H4  ccc    33      51.390  78.710  41.270  1.00  0.00            
ATOM    520  H5  ccc    33      52.880  78.260  42.160  1.00  0.00            
ATOM    521  N1  ccc    33      52.830  80.220  41.590  1.00  0.00            
ATOM    522  H6  ccc    33      53.470  79.990  40.820  1.00  0.00            
ATOM    523  H7  ccc    33      52.270  81.010  41.250  1.00  0.00            
ATOM    524  H8  ccc    33      53.460  80.550  42.340  1.00  0.00            
ATOM    525  C2  ccc    34      32.390  76.300  44.360  1.00  0.00            
ATOM    526  H4  ccc    34      32.760  76.270  45.380  1.00  0.00            
ATOM    527  H5  ccc    34      31.480  75.740  44.170  1.00  0.00            
ATOM    528  N1  ccc    34      31.920  77.690  44.120  1.00  0.00            
ATOM    529  H6  ccc    34      31.750  77.800  43.120  1.00  0.00            
ATOM    530  H7  ccc    34      31.010  77.810  44.600  1.00  0.00            
ATOM    531  H8  ccc    34      32.630  78.370  44.440  1.00  0.00            
ATOM    532  C2  ccc    35      35.180  73.600  39.260  1.00  0.00            
ATOM    533  H4  ccc    35      34.840  72.580  39.090  1.00  0.00            
ATOM    534  H5  ccc    35      36.270  73.610  39.090  1.00  0.00            
ATOM    535  N1  ccc    35      34.500  74.470  38.270  1.00  0.00            
ATOM    536  H6  ccc    35      34.640  75.470  38.450  1.00  0.00            
ATOM    537  H7  ccc    35      34.920  74.330  37.330  1.00  0.00            
ATOM    538  H8  ccc    35      33.500  74.270  38.200  1.00  0.00            
ATOM    539  C2  ccc    36      35.450  70.960  47.090  1.00  0.00            
ATOM    540  H4  ccc    36      35.620  70.980  48.170  1.00  0.00            
ATOM    541  H5  ccc    36      34.400  70.770  46.830  1.00  0.00            
ATOM    542  N1  ccc    36      35.760  72.390  46.620  1.00  0.00            
ATOM    543  H6  ccc    36      35.630  72.550  45.610  1.00  0.00            
ATOM    544  H7  ccc    36      35.330  73.160  47.130  1.00  0.00            
ATOM    545  H8  ccc    36      36.780  72.570  46.710  1.00  0.00            
ATOM    546  C2  ccc    37      41.770  71.040  48.200  1.00  0.00            
ATOM    547  H4  ccc    37      41.320  71.210  49.180  1.00  0.00            
ATOM    548  H5  ccc    37      42.090  72.020  47.850  1.00  0.00            
ATOM    549  N1  ccc    37      42.950  70.090  48.270  1.00  0.00            
ATOM    550  H6  ccc    37      42.580  69.130  48.270  1.00  0.00            
ATOM    551  H7  ccc    37      43.570  70.040  47.460  1.00  0.00            
ATOM    552  H8  ccc    37      43.540  70.320  49.070  1.00  0.00            
ATOM    553  C2  ccc    38      41.960  66.720  26.770  1.00  0.00            
ATOM    554  H4  ccc    38      41.370  67.260  26.020  1.00  0.00            
ATOM    555  H5  ccc    38      41.740  65.660  26.700  1.00  0.00            
ATOM    556  N1  ccc    38      43.420  66.950  26.450  1.00  0.00            
ATOM    557  H6  ccc    38      43.550  66.710  25.460  1.00  0.00            
ATOM    558  H7  ccc    38      43.660  67.950  26.570  1.00  0.00            
ATOM    559  H8  ccc    38      44.030  66.310  27.000  1.00  0.00            
ATOM    560  C2  ccc    39      43.420  71.740  26.980  1.00  0.00            
ATOM    561  H4  ccc    39      43.860  70.740  26.920  1.00  0.00            
ATOM    562  H5  ccc    39      44.170  72.500  26.780  1.00  0.00            
ATOM    563  N1  ccc    39      42.420  71.760  25.920  1.00  0.00            
ATOM    564  H6  ccc    39      41.530  72.240  26.110  1.00  0.00            
ATOM    565  H7  ccc    39      42.740  72.230  25.050  1.00  0.00            
ATOM    566  H8  ccc    39      42.170  70.850  25.490  1.00  0.00            
ATOM    567  C2  ccc    40      38.580  63.540  32.940  1.00  0.00            
ATOM    568  H4  ccc    40      38.140  64.230  33.670  1.00  0.00            
ATOM    569  H5  ccc    40      39.070  62.770  33.530  1.00  0.00            
ATOM    570  N1  ccc    40      37.420  63.030  32.150  1.00  0.00            
ATOM    571  H6  ccc    40      36.700  62.510  32.670  1.00  0.00            
ATOM    572  H7  ccc    40      36.970  63.790  31.640  1.00  0.00            
ATOM    573  H8  ccc    40      37.740  62.360  31.440  1.00  0.00            
ATOM    574  C2  ccc    41      43.350  62.650  29.860  1.00  0.00            
ATOM    575  H4  ccc    41      44.110  63.310  29.460  1.00  0.00            
ATOM    576  H5  ccc    41      42.410  62.770  29.300  1.00  0.00            
ATOM    577  N1  ccc    41      43.810  61.220  29.730  1.00  0.00            
ATOM    578  H6  ccc    41      44.680  60.970  30.220  1.00  0.00            
ATOM    579  H7  ccc    41      43.120  60.610  30.200  1.00  0.00            
ATOM    580  H8  ccc    41      43.910  61.010  28.730  1.00  0.00            
ATOM    581  C2  ccc    42      54.340  72.530  30.740  1.00  0.00            
ATOM    582  H4  ccc    42      53.310  72.880  30.740  1.00  0.00            
ATOM    583  H5  ccc    42      54.600  72.170  29.740  1.00  0.00            
ATOM    584  N1  ccc    42      55.280  73.700  31.060  1.00  0.00            
ATOM    585  H6  ccc    42      56.260  73.460  30.850  1.00  0.00            
ATOM    586  H7  ccc    42      54.930  74.550  30.590  1.00  0.00            
ATOM    587  H8  ccc    42      55.200  74.060  32.020  1.00  0.00            
ATOM    588  C2  ccc    43      55.720  71.750  37.070  1.00  0.00            
ATOM    589  H4  ccc    43      56.240  70.850  37.400  1.00  0.00            
ATOM    590  H5  ccc    43      54.650  71.590  37.030  1.00  0.00            
ATOM    591  N1  ccc    43      55.910  72.850  38.060  1.00  0.00            
ATOM    592  H6  ccc    43      55.390  72.550  38.900  1.00  0.00            
ATOM    593  H7  ccc    43      56.930  72.890  38.220  1.00  0.00            
ATOM    594  H8  ccc    43      55.550  73.760  37.770  1.00  0.00            
ATOM    595  C2  ccc    44      47.680  68.120  41.310  1.00  0.00            
ATOM    596  H4  ccc    44      48.020  67.680  42.250  1.00  0.00            
ATOM    597  H5  ccc    44      46.590  68.080  41.380  1.00  0.00            
ATOM    598  N1  ccc    44      48.260  69.570  41.430  1.00  0.00            
ATOM    599  H6  ccc    44      49.270  69.590  41.630  1.00  0.00            
ATOM    600  H7  ccc    44      48.130  70.100  40.550  1.00  0.00            
ATOM    601  H8  ccc    44      47.720  70.110  42.130  1.00  0.00            
ATOM    602  C2  ccc    45      46.350  63.570  36.580  1.00  0.00            
ATOM    603  H4  ccc    45      45.360  63.900  36.940  1.00  0.00            
ATOM    604  H5  ccc    45      46.810  62.800  37.200  1.00  0.00            
ATOM    605  N1  ccc    45      46.160  62.870  35.290  1.00  0.00            
ATOM    606  H6  ccc    45      46.880  62.150  35.100  1.00  0.00            
ATOM    607  H7  ccc    45      45.240  62.420  35.410  1.00  0.00            
ATOM    608  H8  ccc    45      46.040  63.500  34.490  1.00  0.00            
ATOM    609  C2  ccc    46      51.360  90.020  43.670  1.00  0.00            
ATOM    610  H4  ccc    46      51.780  89.010  43.750  1.00  0.00            
ATOM    611  H5  ccc    46      50.280  89.970  43.660  1.00  0.00            
ATOM    612  N1  ccc    46      51.660  90.750  44.960  1.00  0.00            
ATOM    613  H6  ccc    46      51.070  91.570  45.110  1.00  0.00            
ATOM    614  H7  ccc    46      51.470  90.150  45.780  1.00  0.00            
ATOM    615  H8  ccc    46      52.660  90.990  45.000  1.00  0.00            
ATOM    616  C2  ccc    47      48.580  87.810  41.580  1.00  0.00            
ATOM    617  H4  ccc    47      47.520  88.060  41.590  1.00  0.00            
ATOM    618  H5  ccc    47      49.120  88.550  42.180  1.00  0.00            
ATOM    619  N1  ccc    47      48.750  86.480  42.370  1.00  0.00            
ATOM    620  H6  ccc    47      48.280  86.590  43.290  1.00  0.00            
ATOM    621  H7  ccc    47      48.180  85.780  41.880  1.00  0.00            
ATOM    622  H8  ccc    47      49.680  86.050  42.480  1.00  0.00            
ATOM    623  C2  ccc    48      61.100  83.530  45.750  1.00  0.00            
ATOM    624  H4  ccc    48      61.850  84.220  45.340  1.00  0.00            
ATOM    625  H5  ccc    48      61.060  82.670  45.100  1.00  0.00            
ATOM    626  N1  ccc    48      61.600  83.100  47.090  1.00  0.00            
ATOM    627  H6  ccc    48      62.530  82.660  47.000  1.00  0.00            
ATOM    628  H7  ccc    48      61.760  83.870  47.750  1.00  0.00            
ATOM    629  H8  ccc    48      60.970  82.410  47.520  1.00  0.00            
ATOM    630  C2  ccc    49      60.920  89.320  44.770  1.00  0.00            
ATOM    631  H4  ccc    49      61.730  88.960  45.420  1.00  0.00            
ATOM    632  H5  ccc    49      60.190  89.590  45.530  1.00  0.00            
ATOM    633  N1  ccc    49      61.270  90.520  43.990  1.00  0.00            
ATOM    634  H6  ccc    49      61.940  90.120  43.300  1.00  0.00            
ATOM    635  H7  ccc    49      60.490  90.960  43.500  1.00  0.00            
ATOM    636  H8  ccc    49      61.780  91.220  44.540  1.00  0.00            
ATOM    637  C2  ccc    50      65.060  77.460  40.330  1.00  0.00            
ATOM    638  H4  ccc    50      64.330  77.980  40.940  1.00  0.00            
ATOM    639  H5  ccc    50      65.940  78.050  40.070  1.00  0.00            
ATOM    640  N1  ccc    50      65.470  76.230  41.120  1.00  0.00            
ATOM    641  H6  ccc    50      65.240  76.400  42.110  1.00  0.00            
ATOM    642  H7  ccc    50      65.030  75.350  40.830  1.00  0.00            
ATOM    643  H8  ccc    50      66.500  76.150  41.200  1.00  0.00            
ATOM    644  C2  ccc    51      59.360  76.180  41.160  1.00  0.00            
ATOM    645  H4  ccc    51      60.080  75.440  41.480  1.00  0.00            
ATOM    646  H5  ccc    51      59.020  75.900  40.150  1.00  0.00            
ATOM    647  N1  ccc    51      58.190  76.120  42.020  1.00  0.00            
ATOM    648  H6  ccc    51      57.450  76.800  41.800  1.00  0.00            
ATOM    649  H7  ccc    51      57.810  75.160  41.890  1.00  0.00            
ATOM    650  H8  ccc    51      58.430  76.150  43.020  1.00  0.00            
ATOM    651  C2  ccc    52      65.500  82.810  32.930  1.00  0.00            
ATOM    652  H4  ccc    52      65.600  82.540  31.890  1.00  0.00            
ATOM    653  H5  ccc    52      66.090  82.100  33.510  1.00  0.00            
ATOM    654  N1  ccc    52      65.930  84.230  33.230  1.00  0.00            
ATOM    655  H6  ccc    52      65.410  84.520  34.070  1.00  0.00            
ATOM    656  H7  ccc    52      66.960  84.250  33.230  1.00  0.00            
ATOM    657  H8  ccc    52      65.630  84.850  32.460  1.00  0.00            
ATOM    658  C2  ccc    53      63.830  78.290  34.610  1.00  0.00            
ATOM    659  H4  ccc    53      63.200  77.970  35.450  1.00  0.00            
ATOM    660  H5  ccc    53      64.080  79.340  34.710  1.00  0.00            
ATOM    661  N1  ccc    53      65.220  77.600  34.720  1.00  0.00            
ATOM    662  H6  ccc    53      65.780  77.980  35.500  1.00  0.00            
ATOM    663  H7  ccc    53      65.240  76.570  34.780  1.00  0.00            
ATOM    664  H8  ccc    53      65.780  77.970  33.940  1.00  0.00            
ATOM    665  C2  ccc    54      55.080  91.250  27.900  1.00  0.00            
ATOM    666  H4  ccc    54      55.560  90.680  27.090  1.00  0.00            
ATOM    667  H5  ccc    54      55.680  91.180  28.810  1.00  0.00            
ATOM    668  N1  ccc    54      55.170  92.710  27.540  1.00  0.00            
ATOM    669  H6  ccc    54      55.120  93.310  28.370  1.00  0.00            
ATOM    670  H7  ccc    54      56.000  92.960  26.980  1.00  0.00            
ATOM    671  H8  ccc    54      54.460  92.930  26.820  1.00  0.00            
ATOM    672  C2  ccc    55      56.920  87.290  30.560  1.00  0.00            
ATOM    673  H4  ccc    55      56.880  88.320  30.880  1.00  0.00            
ATOM    674  H5  ccc    55      57.250  87.170  29.530  1.00  0.00            
ATOM    675  N1  ccc    55      57.900  86.520  31.400  1.00  0.00            
ATOM    676  H6  ccc    55      57.390  86.110  32.190  1.00  0.00            
ATOM    677  H7  ccc    55      58.170  85.660  30.900  1.00  0.00            
ATOM    678  H8  ccc    55      58.730  87.020  31.760  1.00  0.00            
ATOM    679  C2  ccc    56      53.640  96.270  34.540  1.00  0.00            
ATOM    680  H4  ccc    56      54.720  96.400  34.470  1.00  0.00            
ATOM    681  H5  ccc    56      53.340  95.900  35.520  1.00  0.00            
ATOM    682  N1  ccc    56      52.920  97.600  34.340  1.00  0.00            
ATOM    683  H6  ccc    56      51.930  97.400  34.500  1.00  0.00            
ATOM    684  H7  ccc    56      53.270  98.280  35.040  1.00  0.00            
ATOM    685  H8  ccc    56      52.910  97.990  33.380  1.00  0.00            
ATOM    686  C2  ccc    57      50.050  95.890  30.010  1.00  0.00            
ATOM    687  H4  ccc    57      49.570  96.220  30.930  1.00  0.00            
ATOM    688  H5  ccc    57      49.530  94.960  29.760  1.00  0.00            
ATOM    689  N1  ccc    57      49.890  96.910  28.910  1.00  0.00            
ATOM    690  H6  ccc    57      50.280  97.840  29.050  1.00  0.00            
ATOM    691  H7  ccc    57      50.360  96.590  28.050  1.00  0.00            
ATOM    692  H8  ccc    57      48.880  97.110  28.860  1.00  0.00            
ATOM    693  C2  ccc    58      39.860  90.870  34.860  1.00  0.00            
ATOM    694  H4  ccc    58      39.460  91.850  34.620  1.00  0.00            
ATOM    695  H5  ccc    58      40.910  90.810  35.110  1.00  0.00            
ATOM    696  N1  ccc    58      39.140  90.320  36.070  1.00  0.00            
ATOM    697  H6  ccc    58      39.660  89.530  36.480  1.00  0.00            
ATOM    698  H7  ccc    58      39.010  91.010  36.830  1.00  0.00            
ATOM    699  H8  ccc    58      38.220  89.980  35.770  1.00  0.00            
ATOM    700  C2  ccc    59      40.500  91.220  29.450  1.00  0.00            
ATOM    701  H4  ccc    59      41.300  90.730  28.900  1.00  0.00            
ATOM    702  H5  ccc    59      40.950  91.650  30.340  1.00  0.00            
ATOM    703  N1  ccc    59      39.940  92.370  28.620  1.00  0.00            
ATOM    704  H6  ccc    59      39.740  91.900  27.730  1.00  0.00            
ATOM    705  H7  ccc    59      39.090  92.770  29.050  1.00  0.00            
ATOM    706  H8  ccc    59      40.710  93.040  28.480  1.00  0.00            
ATOM    707  C2  ccc    60      42.690  84.940  24.550  1.00  0.00            
ATOM    708  H4  ccc    60      41.730  85.390  24.830  1.00  0.00            
ATOM    709  H5  ccc    60      42.540  83.960  24.100  1.00  0.00            
ATOM    710  N1  ccc    60      43.170  85.830  23.420  1.00  0.00            
ATOM    711  H6  ccc    60      43.170  86.810  23.740  1.00  0.00            
ATOM    712  H7  ccc    60      44.090  85.690  23.000  1.00  0.00            
ATOM    713  H8  ccc    60      42.540  85.630  22.640  1.00  0.00            
ATOM    714  C2  ccc    61      46.920  82.060  26.580  1.00  0.00            
ATOM    715  H4  ccc    61      46.950  82.760  25.740  1.00  0.00            
ATOM    716  H5  ccc    61      47.130  81.080  26.160  1.00  0.00            
ATOM    717  N1  ccc    61      48.070  82.410  27.530  1.00  0.00            
ATOM    718  H6  ccc    61      47.670  82.550  28.470  1.00  0.00            
ATOM    719  H7  ccc    61      48.700  81.600  27.610  1.00  0.00            
ATOM    720  H8  ccc    61      48.620  83.260  27.350  1.00  0.00            
ATOM    721  N1  eee     1     109.760  80.920  40.060  1.00  0.00            
ATOM    722  C1  eee     1     109.980  79.510  39.510  1.00  0.00            
ATOM    723  C2  eee     1     111.020  79.320  38.360  1.00  0.00            
ATOM    724  C3  eee     1     110.560  78.200  37.400  1.00  0.00            
ATOM    725  C4  eee     1     111.510  77.960  36.250  1.00  0.00            
ATOM    726  N2  eee     1     111.020  76.850  35.310  1.00  0.00            
ATOM    727  C5  eee     1     108.910  81.020  41.370  1.00  0.00            
ATOM    728  C6  eee     1     107.430  80.680  41.190  1.00  0.00            
ATOM    729  C8  eee     1     111.160  81.630  40.290  1.00  0.00            
ATOM    730  C9  eee     1     111.160  83.190  40.420  1.00  0.00            
ATOM    731  C11 eee     1     109.780  77.370  34.490  1.00  0.00            
ATOM    732  C12 eee     1     109.080  76.250  33.540  1.00  0.00            
ATOM    733  C14 eee     1     112.200  76.310  34.470  1.00  0.00            
ATOM    734  C15 eee     1     113.170  75.460  35.370  1.00  0.00            
ATOM    735  H1  eee     1     109.010  79.190  39.130  1.00  0.00            
ATOM    736  H2  eee     1     110.210  78.880  40.370  1.00  0.00            
ATOM    737  H3  eee     1     112.030  79.170  38.750  1.00  0.00            
ATOM    738  H4  eee     1     111.040  80.210  37.730  1.00  0.00            
ATOM    739  H5  eee     1     109.610  78.640  37.080  1.00  0.00            
ATOM    740  H6  eee     1     110.530  77.370  38.130  1.00  0.00            
ATOM    741  H7  eee     1     112.480  77.650  36.640  1.00  0.00            
ATOM    742  H8  eee     1     111.600  78.790  35.550  1.00  0.00            
ATOM    743  H9  eee     1     108.950  82.090  41.620  1.00  0.00            
ATOM    744  H10 eee     1     109.390  80.470  42.180  1.00  0.00            
ATOM    745  H11 eee     1     107.330  79.620  40.960  1.00  0.00            
ATOM    746  H12 eee     1     107.020  81.230  40.330  1.00  0.00            
ATOM    747  H16 eee     1     111.690  81.460  39.360  1.00  0.00            
ATOM    748  H17 eee     1     111.650  81.310  41.210  1.00  0.00            
ATOM    749  H18 eee     1     112.200  83.510  40.470  1.00  0.00            
ATOM    750  H19 eee     1     110.810  83.380  41.460  1.00  0.00            
ATOM    751  H23 eee     1     110.170  78.160  33.850  1.00  0.00            
ATOM    752  H24 eee     1     109.000  77.670  35.200  1.00  0.00            
ATOM    753  H25 eee     1     109.020  75.320  34.110  1.00  0.00            
ATOM    754  H26 eee     1     109.670  76.000  32.650  1.00  0.00            
ATOM    755  H30 eee     1     112.690  77.220  34.110  1.00  0.00            
ATOM    756  H31 eee     1     111.700  75.740  33.690  1.00  0.00            
ATOM    757  H32 eee     1     112.610  74.650  35.850  1.00  0.00            
ATOM    758  H33 eee     1     113.710  76.030  36.130  1.00  0.00            
ATOM    759  H37 eee     1     109.220  81.450  39.360  1.00  0.00            
ATOM    760  H38 eee     1     110.560  76.090  35.830  1.00  0.00            
ATOM    761  N1  ddd     2     105.260  80.650  42.770  1.00  0.00            
ATOM    762  C1  ddd     2     104.510  80.950  41.560  1.00  0.00            
ATOM    763  C2  ddd     2     103.050  80.400  41.550  1.00  0.00            
ATOM    764  H1  ddd     2     104.990  80.530  40.680  1.00  0.00            
ATOM    765  H2  ddd     2     104.540  82.030  41.430  1.00  0.00            
ATOM    766  C4  ddd     2     104.560  81.180  43.970  1.00  0.00            
ATOM    767  C5  ddd     2     105.500  81.080  45.220  1.00  0.00            
ATOM    768  H3  ddd     2     102.630  80.400  40.540  1.00  0.00            
ATOM    769  H4  ddd     2     102.430  80.860  42.330  1.00  0.00            
ATOM    770  C7  ddd     2     106.720  81.040  42.590  1.00  0.00            
ATOM    771  H8  ddd     2     103.720  80.490  44.030  1.00  0.00            
ATOM    772  H9  ddd     2     104.260  82.220  43.800  1.00  0.00            
ATOM    773  H10 ddd     2     106.400  81.680  45.100  1.00  0.00            
ATOM    774  H11 ddd     2     105.820  80.030  45.340  1.00  0.00            
ATOM    775  H15 ddd     2     107.360  80.630  43.390  1.00  0.00            
ATOM    776  H16 ddd     2     106.730  82.130  42.710  1.00  0.00            
ATOM    777  N1  ddd     3     110.940  85.430  39.180  1.00  0.00            
ATOM    778  C1  ddd     3     110.890  86.140  40.460  1.00  0.00            
ATOM    779  C2  ddd     3     111.820  87.360  40.400  1.00  0.00            
ATOM    780  H1  ddd     3     111.210  85.500  41.290  1.00  0.00            
ATOM    781  H2  ddd     3     109.830  86.300  40.680  1.00  0.00            
ATOM    782  C4  ddd     3     110.530  86.220  37.950  1.00  0.00            
ATOM    783  C5  ddd     3     109.030  86.760  38.000  1.00  0.00            
ATOM    784  H3  ddd     3     111.620  88.010  39.540  1.00  0.00            
ATOM    785  H4  ddd     3     112.840  86.970  40.240  1.00  0.00            
ATOM    786  C7  ddd     3     110.540  83.990  39.260  1.00  0.00            
ATOM    787  H8  ddd     3     110.740  85.560  37.100  1.00  0.00            
ATOM    788  H9  ddd     3     111.230  87.020  37.670  1.00  0.00            
ATOM    789  H10 ddd     3     108.940  87.580  38.720  1.00  0.00            
ATOM    790  H11 ddd     3     108.300  86.020  38.390  1.00  0.00            
ATOM    791  H15 ddd     3     110.610  83.490  38.280  1.00  0.00            
ATOM    792  H16 ddd     3     109.450  84.070  39.330  1.00  0.00            
ATOM    793  N1  ddd     4     107.090  75.740  31.990  1.00  0.00            
ATOM    794  C1  ddd     4     106.900  74.370  32.490  1.00  0.00            
ATOM    795  C2  ddd     4     106.080  73.450  31.600  1.00  0.00            
ATOM    796  H1  ddd     4     106.420  74.280  33.480  1.00  0.00            
ATOM    797  H2  ddd     4     107.900  73.930  32.600  1.00  0.00            
ATOM    798  C4  ddd     4     107.760  75.850  30.640  1.00  0.00            
ATOM    799  C5  ddd     4     107.290  77.180  29.910  1.00  0.00            
ATOM    800  H3  ddd     4     106.860  72.820  31.140  1.00  0.00            
ATOM    801  H4  ddd     4     105.540  74.020  30.830  1.00  0.00            
ATOM    802  C7  ddd     4     107.680  76.670  33.040  1.00  0.00            
ATOM    803  H8  ddd     4     107.510  75.040  29.940  1.00  0.00            
ATOM    804  H9  ddd     4     108.840  75.870  30.800  1.00  0.00            
ATOM    805  H10 ddd     4     107.790  78.060  30.330  1.00  0.00            
ATOM    806  H11 ddd     4     106.220  77.300  30.080  1.00  0.00            
ATOM    807  H15 ddd     4     106.920  76.830  33.820  1.00  0.00            
ATOM    808  H16 ddd     4     107.770  77.660  32.590  1.00  0.00            
ATOM    809  N1  ddd     5     115.140  73.900  35.220  1.00  0.00            
ATOM    810  C1  ddd     5     114.750  72.460  35.260  1.00  0.00            
ATOM    811  C2  ddd     5     115.060  71.740  33.930  1.00  0.00            
ATOM    812  H1  ddd     5     113.680  72.450  35.500  1.00  0.00            
ATOM    813  H2  ddd     5     115.260  71.990  36.110  1.00  0.00            
ATOM    814  C4  ddd     5     116.590  74.290  35.110  1.00  0.00            
ATOM    815  C5  ddd     5     117.490  74.080  36.310  1.00  0.00            
ATOM    816  H3  ddd     5     116.130  71.520  33.870  1.00  0.00            
ATOM    817  H4  ddd     5     114.790  72.370  33.070  1.00  0.00            
ATOM    818  C7  ddd     5     114.210  74.800  34.520  1.00  0.00            
ATOM    819  H8  ddd     5     116.590  75.360  34.880  1.00  0.00            
ATOM    820  H9  ddd     5     116.950  73.810  34.190  1.00  0.00            
ATOM    821  H10 ddd     5     118.470  74.510  36.040  1.00  0.00            
ATOM    822  H11 ddd     5     117.690  73.010  36.390  1.00  0.00            
ATOM    823  H15 ddd     5     113.700  74.220  33.760  1.00  0.00            
ATOM    824  H16 ddd     5     114.790  75.600  34.060  1.00  0.00            
ATOM    825  N1  bbb     6     101.690  78.220  41.870  1.00  0.00            
ATOM    826  C1  bbb     6     100.880  78.510  43.130  1.00  0.00            
ATOM    827  C2  bbb     6      99.450  77.900  43.120  1.00  0.00            
ATOM    828  H1  bbb     6     100.860  79.600  43.240  1.00  0.00            
ATOM    829  H2  bbb     6     101.410  77.940  43.900  1.00  0.00            
ATOM    830  C4  bbb     6     101.990  76.760  41.730  1.00  0.00            
ATOM    831  C5  bbb     6     102.230  76.240  40.370  1.00  0.00            
ATOM    832  H3  bbb     6      99.570  76.880  43.500  1.00  0.00            
ATOM    833  H4  bbb     6      99.130  77.660  42.100  1.00  0.00            
ATOM    834  C7  bbb     6     102.990  78.890  41.890  1.00  0.00            
ATOM    835  H8  bbb     6     101.080  76.230  42.040  1.00  0.00            
ATOM    836  H9  bbb     6     102.810  76.480  42.380  1.00  0.00            
ATOM    837  H10 bbb     6     102.480  75.170  40.390  1.00  0.00            
ATOM    838  H11 bbb     6     103.180  76.630  39.980  1.00  0.00            
ATOM    839  H15 bbb     6     103.530  78.760  42.830  1.00  0.00            
ATOM    840  H16 bbb     6     103.620  78.450  41.110  1.00  0.00            
ATOM    841  H20 bbb     6     101.090  78.560  41.100  1.00  0.00            
ATOM    842  N1  bbb     7     105.750  82.000  47.580  1.00  0.00            
ATOM    843  C1  bbb     7     106.260  80.830  48.410  1.00  0.00            
ATOM    844  C2  bbb     7     107.400  81.120  49.520  1.00  0.00            
ATOM    845  H1  bbb     7     106.730  80.180  47.670  1.00  0.00            
ATOM    846  H2  bbb     7     105.420  80.340  48.890  1.00  0.00            
ATOM    847  C4  bbb     7     105.320  83.080  48.480  1.00  0.00            
ATOM    848  C5  bbb     7     104.090  82.800  49.300  1.00  0.00            
ATOM    849  H3  bbb     7     107.260  81.940  50.220  1.00  0.00            
ATOM    850  H4  bbb     7     108.260  81.430  48.900  1.00  0.00            
ATOM    851  C7  bbb     7     104.720  81.520  46.540  1.00  0.00            
ATOM    852  H8  bbb     7     105.030  83.920  47.850  1.00  0.00            
ATOM    853  H9  bbb     7     106.160  83.420  49.070  1.00  0.00            
ATOM    854  H10 bbb     7     104.140  81.840  49.820  1.00  0.00            
ATOM    855  H11 bbb     7     103.270  82.750  48.580  1.00  0.00            
ATOM    856  H15 bbb     7     104.120  80.700  46.940  1.00  0.00            
ATOM    857  H16 bbb     7     104.120  82.350  46.190  1.00  0.00            
ATOM    858  H20 bbb     7     106.510  82.440  47.030  1.00  0.00            
ATOM    859  N1  bbb     8     111.800  89.690  41.450  1.00  0.00            
ATOM    860  C1  bbb     8     113.140  90.040  40.970  1.00  0.00            
ATOM    861  C2  bbb     8     114.380  89.760  41.940  1.00  0.00            
ATOM    862  H1  bbb     8     113.150  91.130  40.960  1.00  0.00            
ATOM    863  H2  bbb     8     113.370  89.620  40.000  1.00  0.00            
ATOM    864  C4  bbb     8     111.410  90.560  42.630  1.00  0.00            
ATOM    865  C5  bbb     8     111.030  91.930  42.170  1.00  0.00            
ATOM    866  H3  bbb     8     114.400  88.670  41.970  1.00  0.00            
ATOM    867  H4  bbb     8     114.260  90.250  42.910  1.00  0.00            
ATOM    868  C7  bbb     8     111.750  88.230  41.680  1.00  0.00            
ATOM    869  H8  bbb     8     112.340  90.650  43.210  1.00  0.00            
ATOM    870  H9  bbb     8     110.680  89.950  43.150  1.00  0.00            
ATOM    871  H10 bbb     8     110.130  91.790  41.560  1.00  0.00            
ATOM    872  H11 bbb     8     111.800  92.340  41.500  1.00  0.00            
ATOM    873  H15 bbb     8     112.620  87.970  42.260  1.00  0.00            
ATOM    874  H16 bbb     8     110.890  87.970  42.310  1.00  0.00            
ATOM    875  H20 bbb     8     111.130  89.930  40.700  1.00  0.00            
ATOM    876  N1  bbb     9     107.210  87.940  36.510  1.00  0.00            
ATOM    877  C1  bbb     9     106.850  88.100  35.040  1.00  0.00            
ATOM    878  C2  bbb     9     107.860  89.030  34.280  1.00  0.00            
ATOM    879  H1  bbb     9     105.830  88.360  34.770  1.00  0.00            
ATOM    880  H2  bbb     9     106.950  87.110  34.590  1.00  0.00            
ATOM    881  C4  bbb     9     107.020  89.200  37.290  1.00  0.00            
ATOM    882  C5  bbb     9     105.580  89.810  37.230  1.00  0.00            
ATOM    883  H3  bbb     9     108.900  88.730  34.480  1.00  0.00            
ATOM    884  H4  bbb     9     107.720  90.090  34.550  1.00  0.00            
ATOM    885  C7  bbb     9     108.650  87.420  36.630  1.00  0.00            
ATOM    886  H8  bbb     9     107.770  89.960  37.070  1.00  0.00            
ATOM    887  H9  bbb     9     107.190  88.910  38.320  1.00  0.00            
ATOM    888  H10 bbb     9     104.920  88.990  37.540  1.00  0.00            
ATOM    889  H11 bbb     9     105.350  90.130  36.210  1.00  0.00            
ATOM    890  H15 bbb     9     108.590  86.740  35.780  1.00  0.00            
ATOM    891  H16 bbb     9     109.310  88.260  36.420  1.00  0.00            
ATOM    892  H20 bbb     9     106.530  87.260  36.860  1.00  0.00            
ATOM    893  N1  bbb    10     104.560  71.380  31.840  1.00  0.00            
ATOM    894  C1  bbb    10     105.670  70.320  31.500  1.00  0.00            
ATOM    895  C2  bbb    10     106.720  70.030  32.690  1.00  0.00            
ATOM    896  H1  bbb    10     106.210  70.660  30.620  1.00  0.00            
ATOM    897  H2  bbb    10     105.210  69.350  31.310  1.00  0.00            
ATOM    898  C4  bbb    10     103.890  71.770  30.480  1.00  0.00            
ATOM    899  C5  bbb    10     103.110  70.690  29.680  1.00  0.00            
ATOM    900  H3  bbb    10     107.230  70.980  32.850  1.00  0.00            
ATOM    901  H4  bbb    10     107.470  69.310  32.360  1.00  0.00            
ATOM    902  C7  bbb    10     105.120  72.650  32.490  1.00  0.00            
ATOM    903  H8  bbb    10     104.710  72.180  29.880  1.00  0.00            
ATOM    904  H9  bbb    10     103.180  72.540  30.740  1.00  0.00            
ATOM    905  H10 bbb    10     102.430  70.280  30.440  1.00  0.00            
ATOM    906  H11 bbb    10     103.650  69.780  29.380  1.00  0.00            
ATOM    907  H15 bbb    10     104.240  73.220  32.780  1.00  0.00            
ATOM    908  H16 bbb    10     105.680  72.370  33.380  1.00  0.00            
ATOM    909  H20 bbb    10     103.850  71.190  32.570  1.00  0.00            
ATOM    910  N1  bbb    11     106.830  77.960  27.400  1.00  0.00            
ATOM    911  C1  bbb    11     105.340  77.510  27.380  1.00  0.00            
ATOM    912  C2  bbb    11     104.460  78.640  26.690  1.00  0.00            
ATOM    913  H1  bbb    11     104.950  77.320  28.380  1.00  0.00            
ATOM    914  H2  bbb    11     105.230  76.520  26.930  1.00  0.00            
ATOM    915  C4  bbb    11     107.390  78.010  25.990  1.00  0.00            
ATOM    916  C5  bbb    11     108.830  78.330  25.830  1.00  0.00            
ATOM    917  H3  bbb    11     104.790  79.000  25.700  1.00  0.00            
ATOM    918  H4  bbb    11     104.480  79.520  27.340  1.00  0.00            
ATOM    919  C7  bbb    11     107.650  77.050  28.410  1.00  0.00            
ATOM    920  H8  bbb    11     106.810  78.770  25.450  1.00  0.00            
ATOM    921  H9  bbb    11     107.290  77.050  25.480  1.00  0.00            
ATOM    922  H10 bbb    11     109.480  77.590  26.310  1.00  0.00            
ATOM    923  H11 bbb    11     109.160  79.260  26.310  1.00  0.00            
ATOM    924  H15 bbb    11     107.530  76.020  28.120  1.00  0.00            
ATOM    925  H16 bbb    11     108.710  77.240  28.340  1.00  0.00            
ATOM    926  H20 bbb    11     106.870  78.900  27.810  1.00  0.00            
ATOM    927  N1  bbb    12     115.110  69.510  32.670  1.00  0.00            
ATOM    928  C1  bbb    12     114.700  70.100  31.280  1.00  0.00            
ATOM    929  C2  bbb    12     115.730  71.020  30.760  1.00  0.00            
ATOM    930  H1  bbb    12     113.700  70.500  31.200  1.00  0.00            
ATOM    931  H2  bbb    12     114.770  69.240  30.610  1.00  0.00            
ATOM    932  C4  bbb    12     114.390  68.150  32.680  1.00  0.00            
ATOM    933  C5  bbb    12     115.210  67.200  33.640  1.00  0.00            
ATOM    934  H3  bbb    12     116.730  70.870  31.190  1.00  0.00            
ATOM    935  H4  bbb    12     115.560  72.070  31.050  1.00  0.00            
ATOM    936  C7  bbb    12     114.470  70.370  33.800  1.00  0.00            
ATOM    937  H8  bbb    12     114.370  67.840  31.640  1.00  0.00            
ATOM    938  H9  bbb    12     113.400  68.330  33.100  1.00  0.00            
ATOM    939  H10 bbb    12     114.610  66.370  34.020  1.00  0.00            
ATOM    940  H11 bbb    12     115.520  67.790  34.520  1.00  0.00            
ATOM    941  H15 bbb    12     113.380  70.300  33.730  1.00  0.00            
ATOM    942  H16 bbb    12     114.800  69.900  34.730  1.00  0.00            
ATOM    943  H20 bbb    12     116.140  69.410  32.690  1.00  0.00            
ATOM    944  N1  bbb    13     117.960  74.490  38.850  1.00  0.00            
ATOM    945  C1  bbb    13     117.710  73.130  39.400  1.00  0.00            
ATOM    946  C2  bbb    13     118.870  72.510  40.220  1.00  0.00            
ATOM    947  H1  bbb    13     117.500  72.480  38.550  1.00  0.00            
ATOM    948  H2  bbb    13     116.810  73.350  39.980  1.00  0.00            
ATOM    949  C4  bbb    13     117.680  75.470  40.010  1.00  0.00            
ATOM    950  C5  bbb    13     117.880  76.960  39.730  1.00  0.00            
ATOM    951  H3  bbb    13     119.350  73.240  40.880  1.00  0.00            
ATOM    952  H4  bbb    13     119.590  72.070  39.500  1.00  0.00            
ATOM    953  C7  bbb    13     117.090  74.790  37.700  1.00  0.00            
ATOM    954  H8  bbb    13     118.330  75.200  40.830  1.00  0.00            
ATOM    955  H9  bbb    13     116.630  75.330  40.270  1.00  0.00            
ATOM    956  H10 bbb    13     117.300  77.460  40.510  1.00  0.00            
ATOM    957  H11 bbb    13     117.510  77.230  38.740  1.00  0.00            
ATOM    958  H15 bbb    13     116.070  74.460  37.940  1.00  0.00            
ATOM    959  H16 bbb    13     116.960  75.830  37.410  1.00  0.00            
ATOM    960  H20 bbb    13     118.930  74.610  38.500  1.00  0.00            
ATOM    961  N1  ddd    14      97.160  77.740  44.240  1.00  0.00            
ATOM    962  C1  ddd    14      96.420  77.670  42.920  1.00  0.00            
ATOM    963  C2  ddd    14      94.960  77.210  42.890  1.00  0.00            
ATOM    964  H1  ddd    14      97.010  77.000  42.280  1.00  0.00            
ATOM    965  H2  ddd    14      96.400  78.700  42.510  1.00  0.00            
ATOM    966  C4  ddd    14      97.180  76.490  45.010  1.00  0.00            
ATOM    967  C5  ddd    14      97.970  76.540  46.410  1.00  0.00            
ATOM    968  H3  ddd    14      94.940  76.130  43.080  1.00  0.00            
ATOM    969  H4  ddd    14      94.540  77.390  41.890  1.00  0.00            
ATOM    970  C7  ddd    14      98.440  78.540  44.090  1.00  0.00            
ATOM    971  H8  ddd    14      97.630  75.680  44.430  1.00  0.00            
ATOM    972  H9  ddd    14      96.120  76.230  45.190  1.00  0.00            
ATOM    973  H10 ddd    14      99.040  76.730  46.190  1.00  0.00            
ATOM    974  H11 ddd    14      98.030  75.560  46.900  1.00  0.00            
ATOM    975  H15 ddd    14      98.900  78.680  45.080  1.00  0.00            
ATOM    976  H16 ddd    14      98.170  79.540  43.730  1.00  0.00            
ATOM    977  N1  ddd    15     100.900  77.730  38.830  1.00  0.00            
ATOM    978  C1  ddd    15      99.680  77.920  38.020  1.00  0.00            
ATOM    979  C2  ddd    15      99.040  79.380  38.170  1.00  0.00            
ATOM    980  H1  ddd    15      98.890  77.210  38.280  1.00  0.00            
ATOM    981  H2  ddd    15      99.760  77.740  36.940  1.00  0.00            
ATOM    982  C4  ddd    15     102.110  78.200  38.110  1.00  0.00            
ATOM    983  C5  ddd    15     102.580  77.180  37.060  1.00  0.00            
ATOM    984  H3  ddd    15      99.830  80.090  38.430  1.00  0.00            
ATOM    985  H4  ddd    15      98.280  79.400  38.960  1.00  0.00            
ATOM    986  C7  ddd    15     101.080  76.360  39.370  1.00  0.00            
ATOM    987  H8  ddd    15     102.940  78.370  38.810  1.00  0.00            
ATOM    988  H9  ddd    15     101.910  79.200  37.690  1.00  0.00            
ATOM    989  H10 ddd    15     101.740  76.710  36.520  1.00  0.00            
ATOM    990  H11 ddd    15     103.070  76.380  37.630  1.00  0.00            
ATOM    991  H15 ddd    15     101.230  75.640  38.570  1.00  0.00            
ATOM    992  H16 ddd    15     100.200  76.190  40.000  1.00  0.00            
ATOM    993  N1  ddd    16     108.180  80.300  51.780  1.00  0.00            
ATOM    994  C1  ddd    16     107.820  79.310  52.860  1.00  0.00            
ATOM    995  C2  ddd    16     108.160  79.930  54.230  1.00  0.00            
ATOM    996  H1  ddd    16     108.380  78.420  52.580  1.00  0.00            
ATOM    997  H2  ddd    16     106.740  79.130  52.870  1.00  0.00            
ATOM    998  C4  ddd    16     109.550  80.910  51.770  1.00  0.00            
ATOM    999  C5  ddd    16     109.500  82.430  52.190  1.00  0.00            
ATOM   1000  H3  ddd    16     107.540  80.830  54.300  1.00  0.00            
ATOM   1001  H4  ddd    16     109.230  80.170  54.210  1.00  0.00            
ATOM   1002  C7  ddd    16     107.740  79.940  50.420  1.00  0.00            
ATOM   1003  H8  ddd    16     110.010  80.960  50.780  1.00  0.00            
ATOM   1004  H9  ddd    16     110.340  80.440  52.390  1.00  0.00            
ATOM   1005  H10 ddd    16     109.550  82.460  53.280  1.00  0.00            
ATOM   1006  H11 ddd    16     108.640  82.950  51.770  1.00  0.00            
ATOM   1007  H15 ddd    16     106.790  79.410  50.540  1.00  0.00            
ATOM   1008  H16 ddd    16     108.380  79.210  49.910  1.00  0.00            
ATOM   1009  N1  ddd    17     102.590  83.780  51.180  1.00  0.00            
ATOM   1010  C1  ddd    17     102.300  84.920  52.140  1.00  0.00            
ATOM   1011  C2  ddd    17     103.070  84.840  53.400  1.00  0.00            
ATOM   1012  H1  ddd    17     101.250  84.930  52.430  1.00  0.00            
ATOM   1013  H2  ddd    17     102.410  85.890  51.630  1.00  0.00            
ATOM   1014  C4  ddd    17     101.410  83.230  50.480  1.00  0.00            
ATOM   1015  C5  ddd    17     100.910  84.170  49.370  1.00  0.00            
ATOM   1016  H3  ddd    17     102.780  85.660  54.070  1.00  0.00            
ATOM   1017  H4  ddd    17     104.140  85.070  53.200  1.00  0.00            
ATOM   1018  C7  ddd    17     103.880  83.890  50.380  1.00  0.00            
ATOM   1019  H8  ddd    17     100.550  83.080  51.140  1.00  0.00            
ATOM   1020  H9  ddd    17     101.650  82.240  50.100  1.00  0.00            
ATOM   1021  H10 ddd    17     101.650  84.450  48.610  1.00  0.00            
ATOM   1022  H11 ddd    17     100.540  85.110  49.800  1.00  0.00            
ATOM   1023  H15 ddd    17     104.700  83.870  51.110  1.00  0.00            
ATOM   1024  H16 ddd    17     103.940  84.850  49.840  1.00  0.00            
ATOM   1025  N1  ddd    18     116.790  90.280  42.000  1.00  0.00            
ATOM   1026  C1  ddd    18     117.080  91.250  43.080  1.00  0.00            
ATOM   1027  C2  ddd    18     116.880  92.740  42.890  1.00  0.00            
ATOM   1028  H1  ddd    18     118.150  91.170  43.300  1.00  0.00            
ATOM   1029  H2  ddd    18     116.580  91.040  44.040  1.00  0.00            
ATOM   1030  C4  ddd    18     117.190  88.900  42.360  1.00  0.00            
ATOM   1031  C5  ddd    18     117.380  88.000  41.110  1.00  0.00            
ATOM   1032  H3  ddd    18     117.130  93.180  43.870  1.00  0.00            
ATOM   1033  H4  ddd    18     115.830  92.980  42.660  1.00  0.00            
ATOM   1034  C7  ddd    18     115.600  90.300  41.230  1.00  0.00            
ATOM   1035  H8  ddd    18     116.400  88.420  42.940  1.00  0.00            
ATOM   1036  H9  ddd    18     118.080  88.860  43.000  1.00  0.00            
ATOM   1037  H10 ddd    18     116.370  87.850  40.710  1.00  0.00            
ATOM   1038  H11 ddd    18     117.720  87.020  41.450  1.00  0.00            
ATOM   1039  H15 ddd    18     115.770  89.770  40.290  1.00  0.00            
ATOM   1040  H16 ddd    18     115.440  91.370  41.020  1.00  0.00            
ATOM   1041  N1  ddd    19     112.230  93.330  44.050  1.00  0.00            
ATOM   1042  C1  ddd    19     111.870  93.840  45.400  1.00  0.00            
ATOM   1043  C2  ddd    19     113.170  94.190  46.180  1.00  0.00            
ATOM   1044  H1  ddd    19     111.390  92.980  45.900  1.00  0.00            
ATOM   1045  H2  ddd    19     111.290  94.770  45.360  1.00  0.00            
ATOM   1046  C4  ddd    19     113.090  94.220  43.230  1.00  0.00            
ATOM   1047  C5  ddd    19     112.630  95.680  43.010  1.00  0.00            
ATOM   1048  H3  ddd    19     113.710  94.960  45.620  1.00  0.00            
ATOM   1049  H4  ddd    19     113.860  93.340  46.250  1.00  0.00            
ATOM   1050  C7  ddd    19     110.930  92.980  43.350  1.00  0.00            
ATOM   1051  H8  ddd    19     113.220  93.710  42.260  1.00  0.00            
ATOM   1052  H9  ddd    19     114.120  94.180  43.610  1.00  0.00            
ATOM   1053  H10 ddd    19     112.460  96.040  44.040  1.00  0.00            
ATOM   1054  H11 ddd    19     111.650  95.680  42.530  1.00  0.00            
ATOM   1055  H15 ddd    19     110.380  93.840  42.960  1.00  0.00            
ATOM   1056  H16 ddd    19     110.300  92.490  44.090  1.00  0.00            
ATOM   1057  N1  ddd    20     107.600  87.850  32.150  1.00  0.00            
ATOM   1058  C1  ddd    20     108.940  87.240  31.950  1.00  0.00            
ATOM   1059  C2  ddd    20     110.060  88.070  31.270  1.00  0.00            
ATOM   1060  H1  ddd    20     108.880  86.280  31.420  1.00  0.00            
ATOM   1061  H2  ddd    20     109.420  87.040  32.900  1.00  0.00            
ATOM   1062  C4  ddd    20     106.790  87.810  30.900  1.00  0.00            
ATOM   1063  C5  ddd    20     106.120  86.410  30.800  1.00  0.00            
ATOM   1064  H3  ddd    20     110.330  88.960  31.850  1.00  0.00            
ATOM   1065  H4  ddd    20     109.770  88.520  30.310  1.00  0.00            
ATOM   1066  C7  ddd    20     107.470  89.100  32.810  1.00  0.00            
ATOM   1067  H8  ddd    20     107.360  87.990  29.980  1.00  0.00            
ATOM   1068  H9  ddd    20     106.020  88.600  30.920  1.00  0.00            
ATOM   1069  H10 ddd    20     106.840  85.590  30.790  1.00  0.00            
ATOM   1070  H11 ddd    20     105.670  86.310  29.810  1.00  0.00            
ATOM   1071  H15 ddd    20     106.470  89.540  32.730  1.00  0.00            
ATOM   1072  H16 ddd    20     108.110  89.800  32.270  1.00  0.00            
ATOM   1073  N1  ddd    21     105.570  90.740  39.660  1.00  0.00            
ATOM   1074  C1  ddd    21     105.100  89.430  40.250  1.00  0.00            
ATOM   1075  C2  ddd    21     103.560  89.400  40.350  1.00  0.00            
ATOM   1076  H1  ddd    21     105.570  89.300  41.240  1.00  0.00            
ATOM   1077  H2  ddd    21     105.550  88.620  39.670  1.00  0.00            
ATOM   1078  C4  ddd    21     105.490  91.930  40.550  1.00  0.00            
ATOM   1079  C5  ddd    21     106.800  92.740  40.570  1.00  0.00            
ATOM   1080  H3  ddd    21     103.150  89.280  39.340  1.00  0.00            
ATOM   1081  H4  ddd    21     103.210  90.380  40.690  1.00  0.00            
ATOM   1082  C7  ddd    21     105.330  90.990  38.210  1.00  0.00            
ATOM   1083  H8  ddd    21     105.100  91.720  41.550  1.00  0.00            
ATOM   1084  H9  ddd    21     104.720  92.630  40.220  1.00  0.00            
ATOM   1085  H10 ddd    21     107.080  93.090  39.570  1.00  0.00            
ATOM   1086  H11 ddd    21     107.600  92.140  41.000  1.00  0.00            
ATOM   1087  H15 ddd    21     105.980  91.800  37.870  1.00  0.00            
ATOM   1088  H16 ddd    21     104.280  91.300  38.120  1.00  0.00            
ATOM   1089  N1  ddd    22     106.930  69.100  35.120  1.00  0.00            
ATOM   1090  C1  ddd    22     107.380  67.660  35.030  1.00  0.00            
ATOM   1091  C2  ddd    22     106.280  66.560  34.890  1.00  0.00            
ATOM   1092  H1  ddd    22     107.860  67.310  35.940  1.00  0.00            
ATOM   1093  H2  ddd    22     108.140  67.520  34.250  1.00  0.00            
ATOM   1094  C4  ddd    22     107.890  70.100  35.620  1.00  0.00            
ATOM   1095  C5  ddd    22     108.530  69.730  36.970  1.00  0.00            
ATOM   1096  H3  ddd    22     106.740  65.610  35.160  1.00  0.00            
ATOM   1097  H4  ddd    22     106.000  66.580  33.820  1.00  0.00            
ATOM   1098  C7  ddd    22     106.060  69.500  33.980  1.00  0.00            
ATOM   1099  H8  ddd    22     107.420  71.090  35.690  1.00  0.00            
ATOM   1100  H9  ddd    22     108.690  70.190  34.880  1.00  0.00            
ATOM   1101  H10 ddd    22     109.200  70.530  37.300  1.00  0.00            
ATOM   1102  H11 ddd    22     109.130  68.810  36.910  1.00  0.00            
ATOM   1103  H15 ddd    22     105.410  70.280  34.420  1.00  0.00            
ATOM   1104  H16 ddd    22     105.370  68.660  33.800  1.00  0.00            
ATOM   1105  N1  ddd    23     100.890  71.150  28.540  1.00  0.00            
ATOM   1106  C1  ddd    23     100.260  72.070  29.480  1.00  0.00            
ATOM   1107  C2  ddd    23      98.730  72.050  29.480  1.00  0.00            
ATOM   1108  H1  ddd    23     100.560  73.080  29.190  1.00  0.00            
ATOM   1109  H2  ddd    23     100.660  71.970  30.500  1.00  0.00            
ATOM   1110  C4  ddd    23     100.420  69.730  28.590  1.00  0.00            
ATOM   1111  C5  ddd    23     101.170  68.820  27.570  1.00  0.00            
ATOM   1112  H3  ddd    23      98.420  72.530  30.410  1.00  0.00            
ATOM   1113  H4  ddd    23      98.280  71.050  29.600  1.00  0.00            
ATOM   1114  C7  ddd    23     102.350  71.290  28.480  1.00  0.00            
ATOM   1115  H8  ddd    23      99.340  69.670  28.360  1.00  0.00            
ATOM   1116  H9  ddd    23     100.410  69.430  29.650  1.00  0.00            
ATOM   1117  H10 ddd    23     102.180  68.550  27.890  1.00  0.00            
ATOM   1118  H11 ddd    23     101.210  69.340  26.600  1.00  0.00            
ATOM   1119  H15 ddd    23     102.770  72.300  28.340  1.00  0.00            
ATOM   1120  H16 ddd    23     102.740  70.660  27.660  1.00  0.00            
ATOM   1121  N1  ddd    24     102.060  79.140  25.970  1.00  0.00            
ATOM   1122  C1  ddd    24     102.400  79.620  24.580  1.00  0.00            
ATOM   1123  C2  ddd    24     101.500  80.740  23.900  1.00  0.00            
ATOM   1124  H1  ddd    24     102.410  78.810  23.830  1.00  0.00            
ATOM   1125  H2  ddd    24     103.440  79.980  24.520  1.00  0.00            
ATOM   1126  C4  ddd    24     101.590  80.220  26.900  1.00  0.00            
ATOM   1127  C5  ddd    24     101.150  79.750  28.360  1.00  0.00            
ATOM   1128  H3  ddd    24     102.040  81.080  23.010  1.00  0.00            
ATOM   1129  H4  ddd    24     101.240  81.620  24.510  1.00  0.00            
ATOM   1130  C7  ddd    24     103.040  78.140  26.460  1.00  0.00            
ATOM   1131  H8  ddd    24     100.700  80.680  26.430  1.00  0.00            
ATOM   1132  H9  ddd    24     102.380  80.960  26.960  1.00  0.00            
ATOM   1133  H10 ddd    24     101.850  79.000  28.780  1.00  0.00            
ATOM   1134  H11 ddd    24     100.190  79.240  28.320  1.00  0.00            
ATOM   1135  H15 ddd    24     103.120  77.360  25.700  1.00  0.00            
ATOM   1136  H16 ddd    24     102.700  77.670  27.390  1.00  0.00            
ATOM   1137  N1  ddd    25     108.190  79.040  23.350  1.00  0.00            
ATOM   1138  C1  ddd    25     108.560  78.810  21.890  1.00  0.00            
ATOM   1139  C2  ddd    25     108.190  77.330  21.500  1.00  0.00            
ATOM   1140  H1  ddd    25     109.590  79.050  21.600  1.00  0.00            
ATOM   1141  H2  ddd    25     107.880  79.520  21.390  1.00  0.00            
ATOM   1142  C4  ddd    25     108.240  80.490  23.730  1.00  0.00            
ATOM   1143  C5  ddd    25     107.360  81.490  22.930  1.00  0.00            
ATOM   1144  H3  ddd    25     107.260  77.080  22.020  1.00  0.00            
ATOM   1145  H4  ddd    25     109.050  76.750  21.860  1.00  0.00            
ATOM   1146  C7  ddd    25     109.110  78.200  24.320  1.00  0.00            
ATOM   1147  H8  ddd    25     109.290  80.750  23.540  1.00  0.00            
ATOM   1148  H9  ddd    25     107.920  80.550  24.780  1.00  0.00            
ATOM   1149  H10 ddd    25     107.810  81.630  21.940  1.00  0.00            
ATOM   1150  H11 ddd    25     107.270  82.460  23.420  1.00  0.00            
ATOM   1151  H15 ddd    25     110.180  78.400  24.220  1.00  0.00            
ATOM   1152  H16 ddd    25     108.840  77.180  23.990  1.00  0.00            
ATOM   1153  N1  ddd    26     116.490  72.050  28.570  1.00  0.00            
ATOM   1154  C1  ddd    26     117.950  71.870  28.770  1.00  0.00            
ATOM   1155  C2  ddd    26     118.440  70.420  28.460  1.00  0.00            
ATOM   1156  H1  ddd    26     118.230  72.100  29.800  1.00  0.00            
ATOM   1157  H2  ddd    26     118.330  72.610  28.050  1.00  0.00            
ATOM   1158  C4  ddd    26     116.040  73.410  28.590  1.00  0.00            
ATOM   1159  C5  ddd    26     114.580  73.610  28.050  1.00  0.00            
ATOM   1160  H3  ddd    26     117.940  69.670  29.090  1.00  0.00            
ATOM   1161  H4  ddd    26     119.480  70.520  28.790  1.00  0.00            
ATOM   1162  C7  ddd    26     115.760  70.980  29.230  1.00  0.00            
ATOM   1163  H8  ddd    26     116.820  74.090  28.210  1.00  0.00            
ATOM   1164  H9  ddd    26     116.020  73.590  29.660  1.00  0.00            
ATOM   1165  H10 ddd    26     114.380  74.690  28.020  1.00  0.00            
ATOM   1166  H11 ddd    26     113.860  73.200  28.760  1.00  0.00            
ATOM   1167  H15 ddd    26     116.080  69.990  28.910  1.00  0.00            
ATOM   1168  H16 ddd    26     114.740  70.910  28.840  1.00  0.00            
ATOM   1169  N1  ddd    27     116.260  66.090  31.620  1.00  0.00            
ATOM   1170  C1  ddd    27     115.350  64.910  31.560  1.00  0.00            
ATOM   1171  C2  ddd    27     114.820  64.710  30.090  1.00  0.00            
ATOM   1172  H1  ddd    27     114.570  64.850  32.330  1.00  0.00            
ATOM   1173  H2  ddd    27     115.970  64.000  31.700  1.00  0.00            
ATOM   1174  C4  ddd    27     117.360  66.220  30.660  1.00  0.00            
ATOM   1175  C5  ddd    27     118.360  65.040  30.570  1.00  0.00            
ATOM   1176  H3  ddd    27     115.580  64.880  29.320  1.00  0.00            
ATOM   1177  H4  ddd    27     114.100  65.500  29.850  1.00  0.00            
ATOM   1178  C7  ddd    27     116.520  66.670  32.940  1.00  0.00            
ATOM   1179  H8  ddd    27     117.890  67.140  30.890  1.00  0.00            
ATOM   1180  H9  ddd    27     117.040  66.280  29.600  1.00  0.00            
ATOM   1181  H10 ddd    27     119.020  65.250  29.720  1.00  0.00            
ATOM   1182  H11 ddd    27     117.840  64.110  30.320  1.00  0.00            
ATOM   1183  H15 ddd    27     117.250  67.480  32.950  1.00  0.00            
ATOM   1184  H16 ddd    27     116.870  65.920  33.660  1.00  0.00            
ATOM   1185  N1  ddd    28     119.420  70.410  41.500  1.00  0.00            
ATOM   1186  C1  ddd    28     118.850  69.100  41.930  1.00  0.00            
ATOM   1187  C2  ddd    28     118.370  69.180  43.360  1.00  0.00            
ATOM   1188  H1  ddd    28     119.570  68.290  41.760  1.00  0.00            
ATOM   1189  H2  ddd    28     117.950  68.870  41.350  1.00  0.00            
ATOM   1190  C4  ddd    28     120.530  70.980  42.170  1.00  0.00            
ATOM   1191  C5  ddd    28     121.700  69.980  42.410  1.00  0.00            
ATOM   1192  H3  ddd    28     117.860  70.130  43.590  1.00  0.00            
ATOM   1193  H4  ddd    28     119.220  69.140  44.050  1.00  0.00            
ATOM   1194  C7  ddd    28     118.430  71.430  41.120  1.00  0.00            
ATOM   1195  H8  ddd    28     120.160  71.270  43.160  1.00  0.00            
ATOM   1196  H9  ddd    28     120.790  71.900  41.630  1.00  0.00            
ATOM   1197  H10 ddd    28     121.440  69.240  43.180  1.00  0.00            
ATOM   1198  H11 ddd    28     122.630  70.480  42.710  1.00  0.00            
ATOM   1199  H15 ddd    28     117.990  71.960  41.980  1.00  0.00            
ATOM   1200  H16 ddd    28     117.570  70.850  40.770  1.00  0.00            
ATOM   1201  N1  ddd    29     120.320  76.960  38.540  1.00  0.00            
ATOM   1202  C1  ddd    29     121.740  77.010  38.830  1.00  0.00            
ATOM   1203  C2  ddd    29     122.700  76.490  37.780  1.00  0.00            
ATOM   1204  H1  ddd    29     121.970  76.480  39.750  1.00  0.00            
ATOM   1205  H2  ddd    29     122.030  78.070  38.950  1.00  0.00            
ATOM   1206  C4  ddd    29     119.890  77.310  37.120  1.00  0.00            
ATOM   1207  C5  ddd    29     120.020  78.800  36.780  1.00  0.00            
ATOM   1208  H3  ddd    29     122.590  77.100  36.870  1.00  0.00            
ATOM   1209  H4  ddd    29     122.480  75.430  37.580  1.00  0.00            
ATOM   1210  C7  ddd    29     119.420  77.400  39.690  1.00  0.00            
ATOM   1211  H8  ddd    29     118.830  77.040  36.970  1.00  0.00            
ATOM   1212  H9  ddd    29     120.530  76.670  36.510  1.00  0.00            
ATOM   1213  H10 ddd    29     120.940  79.130  37.270  1.00  0.00            
ATOM   1214  H11 ddd    29     119.200  79.390  37.230  1.00  0.00            
ATOM   1215  H15 ddd    29     119.480  78.490  39.600  1.00  0.00            
ATOM   1216  H16 ddd    29     119.860  77.190  40.670  1.00  0.00            
ATOM   1217  C2  ccc    30      94.080  77.840  43.950  1.00  0.00            
ATOM   1218  H4  ccc    30      94.060  78.920  43.930  1.00  0.00            
ATOM   1219  H5  ccc    30      94.480  77.590  44.930  1.00  0.00            
ATOM   1220  N1  ccc    30      92.620  77.400  43.870  1.00  0.00            
ATOM   1221  H6  ccc    30      92.110  77.870  44.630  1.00  0.00            
ATOM   1222  H7  ccc    30      92.280  77.600  42.910  1.00  0.00            
ATOM   1223  H8  ccc    30      92.490  76.430  44.180  1.00  0.00            
ATOM   1224  C2  ccc    31      97.530  77.590  47.460  1.00  0.00            
ATOM   1225  H4  ccc    31      97.220  78.520  46.970  1.00  0.00            
ATOM   1226  H5  ccc    31      98.340  77.770  48.170  1.00  0.00            
ATOM   1227  N1  ccc    31      96.370  77.270  48.440  1.00  0.00            
ATOM   1228  H6  ccc    31      96.430  76.300  48.750  1.00  0.00            
ATOM   1229  H7  ccc    31      96.390  77.800  49.330  1.00  0.00            
ATOM   1230  H8  ccc    31      95.510  77.350  47.890  1.00  0.00            
ATOM   1231  C2  ccc    32      98.350  79.740  36.870  1.00  0.00            
ATOM   1232  H4  ccc    32      97.890  78.820  36.510  1.00  0.00            
ATOM   1233  H5  ccc    32      99.030  79.930  36.040  1.00  0.00            
ATOM   1234  N1  ccc    32      97.270  80.830  36.970  1.00  0.00            
ATOM   1235  H6  ccc    32      96.820  80.930  36.040  1.00  0.00            
ATOM   1236  H7  ccc    32      96.550  80.550  37.640  1.00  0.00            
ATOM   1237  H8  ccc    32      97.660  81.750  37.220  1.00  0.00            
ATOM   1238  C2  ccc    33     103.570  77.790  35.990  1.00  0.00            
ATOM   1239  H4  ccc    33     104.450  78.270  36.440  1.00  0.00            
ATOM   1240  H5  ccc    33     103.010  78.510  35.400  1.00  0.00            
ATOM   1241  N1  ccc    33     104.030  76.790  35.010  1.00  0.00            
ATOM   1242  H6  ccc    33     104.440  77.240  34.180  1.00  0.00            
ATOM   1243  H7  ccc    33     104.720  76.110  35.320  1.00  0.00            
ATOM   1244  H8  ccc    33     103.210  76.280  34.630  1.00  0.00            
ATOM   1245  C2  ccc    34     107.790  79.110  55.530  1.00  0.00            
ATOM   1246  H4  ccc    34     106.730  78.870  55.530  1.00  0.00            
ATOM   1247  H5  ccc    34     108.140  79.680  56.400  1.00  0.00            
ATOM   1248  N1  ccc    34     108.520  77.820  55.720  1.00  0.00            
ATOM   1249  H6  ccc    34     109.510  78.000  55.530  1.00  0.00            
ATOM   1250  H7  ccc    34     108.440  77.550  56.710  1.00  0.00            
ATOM   1251  H8  ccc    34     108.150  77.110  55.070  1.00  0.00            
ATOM   1252  C2  ccc    35     110.730  83.200  51.580  1.00  0.00            
ATOM   1253  H4  ccc    35     110.760  84.220  51.970  1.00  0.00            
ATOM   1254  H5  ccc    35     110.500  83.280  50.500  1.00  0.00            
ATOM   1255  N1  ccc    35     112.080  82.620  51.770  1.00  0.00            
ATOM   1256  H6  ccc    35     112.120  81.610  51.570  1.00  0.00            
ATOM   1257  H7  ccc    35     112.750  83.030  51.090  1.00  0.00            
ATOM   1258  H8  ccc    35     112.450  82.800  52.710  1.00  0.00            
ATOM   1259  C2  ccc    36     102.920  83.580  54.260  1.00  0.00            
ATOM   1260  H4  ccc    36     101.890  83.280  54.450  1.00  0.00            
ATOM   1261  H5  ccc    36     103.480  83.810  55.180  1.00  0.00            
ATOM   1262  N1  ccc    36     103.590  82.350  53.630  1.00  0.00            
ATOM   1263  H6  ccc    36     104.590  82.480  53.400  1.00  0.00            
ATOM   1264  H7  ccc    36     103.470  81.460  54.100  1.00  0.00            
ATOM   1265  H8  ccc    36     103.190  82.190  52.690  1.00  0.00            
ATOM   1266  C2  ccc    37      99.700  83.410  48.710  1.00  0.00            
ATOM   1267  H4  ccc    37      99.020  82.970  49.430  1.00  0.00            
ATOM   1268  H5  ccc    37     100.150  82.580  48.170  1.00  0.00            
ATOM   1269  N1  ccc    37      98.990  84.340  47.750  1.00  0.00            
ATOM   1270  H6  ccc    37      98.880  85.250  48.230  1.00  0.00            
ATOM   1271  H7  ccc    37      99.490  84.640  46.910  1.00  0.00            
ATOM   1272  H8  ccc    37      98.110  83.920  47.440  1.00  0.00            
ATOM   1273  C2  ccc    38     117.900  93.490  41.980  1.00  0.00            
ATOM   1274  H4  ccc    38     118.920  93.160  42.210  1.00  0.00            
ATOM   1275  H5  ccc    38     117.770  94.530  42.300  1.00  0.00            
ATOM   1276  N1  ccc    38     117.730  93.410  40.470  1.00  0.00            
ATOM   1277  H6  ccc    38     118.510  93.920  40.060  1.00  0.00            
ATOM   1278  H7  ccc    38     117.780  92.420  40.160  1.00  0.00            
ATOM   1279  H8  ccc    38     116.860  93.890  40.170  1.00  0.00            
ATOM   1280  C2  ccc    39     118.430  88.660  40.040  1.00  0.00            
ATOM   1281  H4  ccc    39     118.090  89.650  39.730  1.00  0.00            
ATOM   1282  H5  ccc    39     118.540  88.010  39.170  1.00  0.00            
ATOM   1283  N1  ccc    39     119.750  88.900  40.620  1.00  0.00            
ATOM   1284  H6  ccc    39     120.010  88.360  41.460  1.00  0.00            
ATOM   1285  H7  ccc    39     120.530  88.700  39.970  1.00  0.00            
ATOM   1286  H8  ccc    39     119.990  89.880  40.830  1.00  0.00            
ATOM   1287  C2  ccc    40     112.740  94.730  47.580  1.00  0.00            
ATOM   1288  H4  ccc    40     112.410  93.850  48.150  1.00  0.00            
ATOM   1289  H5  ccc    40     111.840  95.330  47.430  1.00  0.00            
ATOM   1290  N1  ccc    40     113.730  95.400  48.470  1.00  0.00            
ATOM   1291  H6  ccc    40     113.390  95.730  49.390  1.00  0.00            
ATOM   1292  H7  ccc    40     114.550  94.790  48.630  1.00  0.00            
ATOM   1293  H8  ccc    40     114.100  96.250  48.030  1.00  0.00            
ATOM   1294  C2  ccc    41     113.610  96.590  42.230  1.00  0.00            
ATOM   1295  H4  ccc    41     113.860  96.100  41.290  1.00  0.00            
ATOM   1296  H5  ccc    41     114.470  96.600  42.900  1.00  0.00            
ATOM   1297  N1  ccc    41     113.210  98.010  41.930  1.00  0.00            
ATOM   1298  H6  ccc    41     112.400  98.150  41.310  1.00  0.00            
ATOM   1299  H7  ccc    41     112.880  98.450  42.810  1.00  0.00            
ATOM   1300  H8  ccc    41     114.020  98.500  41.530  1.00  0.00            
ATOM   1301  C2  ccc    42     111.380  87.230  30.980  1.00  0.00            
ATOM   1302  H4  ccc    42     111.830  86.860  31.900  1.00  0.00            
ATOM   1303  H5  ccc    42     112.090  87.860  30.450  1.00  0.00            
ATOM   1304  N1  ccc    42     111.040  86.040  30.060  1.00  0.00            
ATOM   1305  H6  ccc    42     110.820  86.360  29.100  1.00  0.00            
ATOM   1306  H7  ccc    42     111.800  85.340  30.120  1.00  0.00            
ATOM   1307  H8  ccc    42     110.290  85.430  30.400  1.00  0.00            
ATOM   1308  C2  ccc    43     104.980  86.260  31.880  1.00  0.00            
ATOM   1309  H4  ccc    43     104.280  87.060  31.630  1.00  0.00            
ATOM   1310  H5  ccc    43     105.360  86.390  32.900  1.00  0.00            
ATOM   1311  N1  ccc    43     104.290  84.940  31.900  1.00  0.00            
ATOM   1312  H6  ccc    43     103.650  84.980  32.700  1.00  0.00            
ATOM   1313  H7  ccc    43     103.800  84.900  30.990  1.00  0.00            
ATOM   1314  H8  ccc    43     104.910  84.130  32.030  1.00  0.00            
ATOM   1315  C2  ccc    44     103.100  88.310  41.270  1.00  0.00            
ATOM   1316  H4  ccc    44     102.030  88.490  41.320  1.00  0.00            
ATOM   1317  H5  ccc    44     103.420  88.300  42.320  1.00  0.00            
ATOM   1318  N1  ccc    44     103.150  86.910  40.580  1.00  0.00            
ATOM   1319  H6  ccc    44     102.620  86.870  39.710  1.00  0.00            
ATOM   1320  H7  ccc    44     104.120  86.640  40.350  1.00  0.00            
ATOM   1321  H8  ccc    44     102.840  86.180  41.250  1.00  0.00            
ATOM   1322  C2  ccc    45     106.710  93.950  41.530  1.00  0.00            
ATOM   1323  H4  ccc    45     106.820  93.500  42.530  1.00  0.00            
ATOM   1324  H5  ccc    45     105.800  94.530  41.400  1.00  0.00            
ATOM   1325  N1  ccc    45     107.780  94.980  41.370  1.00  0.00            
ATOM   1326  H6  ccc    45     107.510  95.740  40.720  1.00  0.00            
ATOM   1327  H7  ccc    45     107.880  95.350  42.320  1.00  0.00            
ATOM   1328  H8  ccc    45     108.700  94.580  41.130  1.00  0.00            
ATOM   1329  C2  ccc    46     105.090  66.750  35.820  1.00  0.00            
ATOM   1330  H4  ccc    46     104.620  67.710  35.580  1.00  0.00            
ATOM   1331  H5  ccc    46     105.480  66.760  36.830  1.00  0.00            
ATOM   1332  N1  ccc    46     104.010  65.710  35.870  1.00  0.00            
ATOM   1333  H6  ccc    46     104.280  64.850  36.370  1.00  0.00            
ATOM   1334  H7  ccc    46     103.190  66.050  36.400  1.00  0.00            
ATOM   1335  H8  ccc    46     103.680  65.490  34.920  1.00  0.00            
ATOM   1336  C2  ccc    47     107.410  69.360  38.010  1.00  0.00            
ATOM   1337  H4  ccc    47     107.840  69.080  38.970  1.00  0.00            
ATOM   1338  H5  ccc    47     106.870  68.500  37.610  1.00  0.00            
ATOM   1339  N1  ccc    47     106.310  70.430  38.290  1.00  0.00            
ATOM   1340  H6  ccc    47     105.680  70.050  39.010  1.00  0.00            
ATOM   1341  H7  ccc    47     106.790  71.210  38.740  1.00  0.00            
ATOM   1342  H8  ccc    47     105.780  70.840  37.500  1.00  0.00            
ATOM   1343  C2  ccc    48      98.170  72.730  28.230  1.00  0.00            
ATOM   1344  H4  ccc    48      98.440  72.210  27.310  1.00  0.00            
ATOM   1345  H5  ccc    48      98.550  73.740  28.170  1.00  0.00            
ATOM   1346  N1  ccc    48      96.680  72.790  28.270  1.00  0.00            
ATOM   1347  H6  ccc    48      96.320  73.260  27.420  1.00  0.00            
ATOM   1348  H7  ccc    48      96.220  71.870  28.240  1.00  0.00            
ATOM   1349  H8  ccc    48      96.340  73.310  29.090  1.00  0.00            
ATOM   1350  C2  ccc    49     100.550  67.430  27.340  1.00  0.00            
ATOM   1351  H4  ccc    49      99.590  67.630  26.850  1.00  0.00            
ATOM   1352  H5  ccc    49     100.190  66.940  28.240  1.00  0.00            
ATOM   1353  N1  ccc    49     101.430  66.510  26.600  1.00  0.00            
ATOM   1354  H6  ccc    49     101.710  67.100  25.800  1.00  0.00            
ATOM   1355  H7  ccc    49     102.260  66.190  27.110  1.00  0.00            
ATOM   1356  H8  ccc    49     100.930  65.700  26.220  1.00  0.00            
ATOM   1357  C2  ccc    50     100.150  80.190  23.520  1.00  0.00            
ATOM   1358  H4  ccc    50      99.990  79.490  24.330  1.00  0.00            
ATOM   1359  H5  ccc    50     100.220  79.720  22.530  1.00  0.00            
ATOM   1360  N1  ccc    50      98.990  81.170  23.550  1.00  0.00            
ATOM   1361  H6  ccc    50      98.220  80.720  24.070  1.00  0.00            
ATOM   1362  H7  ccc    50      99.190  82.080  23.970  1.00  0.00            
ATOM   1363  H8  ccc    50      98.540  81.250  22.620  1.00  0.00            
ATOM   1364  C2  ccc    51     101.110  81.000  29.270  1.00  0.00            
ATOM   1365  H4  ccc    51     100.380  81.640  28.800  1.00  0.00            
ATOM   1366  H5  ccc    51     102.060  81.540  29.290  1.00  0.00            
ATOM   1367  N1  ccc    51     100.730  80.780  30.670  1.00  0.00            
ATOM   1368  H6  ccc    51     101.360  80.170  31.190  1.00  0.00            
ATOM   1369  H7  ccc    51     100.740  81.730  31.100  1.00  0.00            
ATOM   1370  H8  ccc    51      99.750  80.480  30.760  1.00  0.00            
ATOM   1371  C2  ccc    52     108.000  77.110  19.960  1.00  0.00            
ATOM   1372  H4  ccc    52     108.840  77.660  19.550  1.00  0.00            
ATOM   1373  H5  ccc    52     107.090  77.660  19.690  1.00  0.00            
ATOM   1374  N1  ccc    52     107.920  75.680  19.480  1.00  0.00            
ATOM   1375  H6  ccc    52     107.420  75.160  20.210  1.00  0.00            
ATOM   1376  H7  ccc    52     107.570  75.700  18.520  1.00  0.00            
ATOM   1377  H8  ccc    52     108.880  75.290  19.430  1.00  0.00            
ATOM   1378  C2  ccc    53     105.960  80.940  22.660  1.00  0.00            
ATOM   1379  H4  ccc    53     105.340  80.990  23.570  1.00  0.00            
ATOM   1380  H5  ccc    53     106.030  79.900  22.320  1.00  0.00            
ATOM   1381  N1  ccc    53     105.190  81.610  21.480  1.00  0.00            
ATOM   1382  H6  ccc    53     104.380  81.050  21.170  1.00  0.00            
ATOM   1383  H7  ccc    53     104.880  82.590  21.620  1.00  0.00            
ATOM   1384  H8  ccc    53     105.790  81.490  20.650  1.00  0.00            
ATOM   1385  C2  ccc    54     118.310  70.060  26.950  1.00  0.00            
ATOM   1386  H4  ccc    54     118.730  70.840  26.320  1.00  0.00            
ATOM   1387  H5  ccc    54     117.260  69.890  26.710  1.00  0.00            
ATOM   1388  N1  ccc    54     118.970  68.750  26.570  1.00  0.00            
ATOM   1389  H6  ccc    54     118.380  67.950  26.810  1.00  0.00            
ATOM   1390  H7  ccc    54     119.230  68.700  25.570  1.00  0.00            
ATOM   1391  H8  ccc    54     119.910  68.720  26.970  1.00  0.00            
ATOM   1392  C2  ccc    55     114.280  73.190  26.620  1.00  0.00            
ATOM   1393  H4  ccc    55     114.260  72.100  26.640  1.00  0.00            
ATOM   1394  H5  ccc    55     115.060  73.600  25.990  1.00  0.00            
ATOM   1395  N1  ccc    55     112.990  73.720  26.080  1.00  0.00            
ATOM   1396  H6  ccc    55     112.350  73.880  26.880  1.00  0.00            
ATOM   1397  H7  ccc    55     113.120  74.700  25.780  1.00  0.00            
ATOM   1398  H8  ccc    55     112.490  73.170  25.360  1.00  0.00            
ATOM   1399  C2  ccc    56     114.070  63.350  29.860  1.00  0.00            
ATOM   1400  H4  ccc    56     113.780  63.280  28.820  1.00  0.00            
ATOM   1401  H5  ccc    56     113.200  63.420  30.520  1.00  0.00            
ATOM   1402  N1  ccc    56     114.840  62.100  30.300  1.00  0.00            
ATOM   1403  H6  ccc    56     114.990  62.220  31.310  1.00  0.00            
ATOM   1404  H7  ccc    56     114.250  61.270  30.120  1.00  0.00            
ATOM   1405  H8  ccc    56     115.800  62.000  29.940  1.00  0.00            
ATOM   1406  C2  ccc    57     119.340  64.850  31.760  1.00  0.00            
ATOM   1407  H4  ccc    57     118.760  64.260  32.480  1.00  0.00            
ATOM   1408  H5  ccc    57     119.520  65.800  32.290  1.00  0.00            
ATOM   1409  N1  ccc    57     120.640  64.170  31.420  1.00  0.00            
ATOM   1410  H6  ccc    57     120.600  63.240  30.990  1.00  0.00            
ATOM   1411  H7  ccc    57     121.170  64.730  30.740  1.00  0.00            
ATOM   1412  H8  ccc    57     121.090  63.950  32.330  1.00  0.00            
ATOM   1413  C2  ccc    58     117.320  67.990  43.550  1.00  0.00            
ATOM   1414  H4  ccc    58     117.930  67.100  43.710  1.00  0.00            
ATOM   1415  H5  ccc    58     116.710  68.010  42.650  1.00  0.00            
ATOM   1416  N1  ccc    58     116.350  68.160  44.690  1.00  0.00            
ATOM   1417  H6  ccc    58     115.610  68.820  44.440  1.00  0.00            
ATOM   1418  H7  ccc    58     115.890  67.280  44.970  1.00  0.00            
ATOM   1419  H8  ccc    58     116.870  68.540  45.490  1.00  0.00            
ATOM   1420  C2  ccc    59     122.060  69.180  41.110  1.00  0.00            
ATOM   1421  H4  ccc    59     122.160  69.830  40.240  1.00  0.00            
ATOM   1422  H5  ccc    59     121.200  68.530  40.930  1.00  0.00            
ATOM   1423  N1  ccc    59     123.290  68.280  41.210  1.00  0.00            
ATOM   1424  H6  ccc    59     124.050  68.970  41.150  1.00  0.00            
ATOM   1425  H7  ccc    59     123.310  67.750  42.090  1.00  0.00            
ATOM   1426  H8  ccc    59     123.310  67.700  40.350  1.00  0.00            
ATOM   1427  C2  ccc    60     124.160  76.630  38.230  1.00  0.00            
ATOM   1428  H4  ccc    60     124.350  76.090  39.170  1.00  0.00            
ATOM   1429  H5  ccc    60     124.370  77.690  38.350  1.00  0.00            
ATOM   1430  N1  ccc    60     125.220  76.100  37.300  1.00  0.00            
ATOM   1431  H6  ccc    60     125.180  75.080  37.270  1.00  0.00            
ATOM   1432  H7  ccc    60     125.240  76.390  36.310  1.00  0.00            
ATOM   1433  H8  ccc    60     126.100  76.490  37.650  1.00  0.00            
ATOM   1434  C2  ccc    61     120.110  78.980  35.320  1.00  0.00            
ATOM   1435  H4  ccc    61     121.030  78.540  34.920  1.00  0.00            
ATOM   1436  H5  ccc    61     120.170  80.050  35.100  1.00  0.00            
ATOM   1437  N1  ccc    61     118.930  78.420  34.520  1.00  0.00            
ATOM   1438  H6  ccc    61     118.260  78.010  35.190  1.00  0.00            
ATOM   1439  H7  ccc    61     118.440  79.190  34.050  1.00  0.00            
ATOM   1440  H8  ccc    61     119.110  77.670  33.840  1.00  0.00            
ATOM   1441  I   LIG    62      76.310  78.950  24.860  1.00  0.00            
ATOM   1442  I1  LIG    62      72.130  77.060  24.100  1.00  0.00            
ATOM   1443  I2  LIG    62      79.870  80.670  20.240  1.00  0.00            
ATOM   1444  I3  LIG    62      70.000  76.220  18.440  1.00  0.00            
ATOM   1445  CL  LIG    62      73.890  80.970  18.280  1.00  0.00            
ATOM   1446  CL1 LIG    62      76.480  76.190  15.170  1.00  0.00            
ATOM   1447  CL2 LIG    62      74.240  81.150  15.160  1.00  0.00            
ATOM   1448  CL3 LIG    62      75.540  78.750  13.590  1.00  0.00            
ATOM   1449  O   LIG    62      74.550  78.200  22.370  1.00  0.00            
ATOM   1450  O1  LIG    62      78.810  80.120  23.240  1.00  0.00            
ATOM   1451  O2  LIG    62      70.270  76.270  21.630  1.00  0.00            
ATOM   1452  O3  LIG    62      77.320  76.350  18.540  1.00  0.00            
ATOM   1453  O4  LIG    62      75.330  75.270  18.340  1.00  0.00            
ATOM   1454  C   LIG    62      74.860  78.410  19.540  1.00  0.00            
ATOM   1455  C1  LIG    62      75.920  78.870  20.480  1.00  0.00            
ATOM   1456  C2  LIG    62      73.720  77.880  20.060  1.00  0.00            
ATOM   1457  C3  LIG    62      75.020  78.520  18.080  1.00  0.00            
ATOM   1458  C4  LIG    62      75.700  78.740  21.850  1.00  0.00            
ATOM   1459  C5  LIG    62      73.540  77.760  21.520  1.00  0.00            
ATOM   1460  C6  LIG    62      77.130  79.430  20.050  1.00  0.00            
ATOM   1461  H   LIG    62      77.320  79.540  18.990  1.00  0.00            
ATOM   1462  C7  LIG    62      75.600  77.450  17.390  1.00  0.00            
ATOM   1463  C8  LIG    62      72.630  77.400  19.200  1.00  0.00            
ATOM   1464  C9  LIG    62      76.660  79.160  22.780  1.00  0.00            
ATOM   1465  C10 LIG    62      74.600  79.660  17.400  1.00  0.00            
ATOM   1466  C11 LIG    62      72.410  77.240  22.050  1.00  0.00            
ATOM   1467  C12 LIG    62      78.090  79.850  20.970  1.00  0.00            
ATOM   1468  C13 LIG    62      77.850  79.710  22.340  1.00  0.00            
ATOM   1469  C14 LIG    62      71.500  76.870  19.690  1.00  0.00            
ATOM   1470  C15 LIG    62      75.750  77.530  16.000  1.00  0.00            
ATOM   1471  C16 LIG    62      71.300  76.750  21.170  1.00  0.00            
ATOM   1472  C17 LIG    62      74.770  79.730  16.020  1.00  0.00            
ATOM   1473  C18 LIG    62      75.340  78.670  15.320  1.00  0.00            
ATOM   1474  C19 LIG    62      76.040  76.260  18.120  1.00  0.00            
ATOM   1475  H1  LIG    62      72.740  77.470  18.120  1.00  0.00            
ATOM   1476  I   LIG    63      69.980  23.960   7.650  1.00  0.00            
ATOM   1477  I1  LIG    63      67.620  20.370   5.880  1.00  0.00            
ATOM   1478  I2  LIG    63      67.650  29.580   7.620  1.00  0.00            
ATOM   1479  I3  LIG    63      62.070  21.110   3.440  1.00  0.00            
ATOM   1480  CL  LIG    63      62.850  25.500   7.650  1.00  0.00            
ATOM   1481  CL1 LIG    63      62.790  28.180   1.980  1.00  0.00            
ATOM   1482  CL2 LIG    63      60.430  27.350   6.820  1.00  0.00            
ATOM   1483  CL3 LIG    63      60.400  28.690   3.970  1.00  0.00            
ATOM   1484  O   LIG    63      67.200  23.510   6.280  1.00  0.00            
ATOM   1485  O1  LIG    63      69.680  27.110   8.100  1.00  0.00            
ATOM   1486  O2  LIG    63      64.820  19.810   4.470  1.00  0.00            
ATOM   1487  O3  LIG    63      65.950  27.310   3.150  1.00  0.00            
ATOM   1488  O4  LIG    63      65.010  25.480   2.180  1.00  0.00            
ATOM   1489  C   LIG    63      65.000  25.170   5.560  1.00  0.00            
ATOM   1490  C1  LIG    63      66.210  25.720   6.230  1.00  0.00            
ATOM   1491  C2  LIG    63      64.960  23.840   5.290  1.00  0.00            
ATOM   1492  C3  LIG    63      63.860  26.040   5.200  1.00  0.00            
ATOM   1493  C4  LIG    63      67.250  24.850   6.550  1.00  0.00            
ATOM   1494  C5  LIG    63      66.080  22.960   5.650  1.00  0.00            
ATOM   1495  C6  LIG    63      66.360  27.070   6.550  1.00  0.00            
ATOM   1496  H   LIG    63      65.570  27.770   6.310  1.00  0.00            
ATOM   1497  C7  LIG    63      63.850  26.630   3.930  1.00  0.00            
ATOM   1498  C8  LIG    63      63.790  23.230   4.630  1.00  0.00            
ATOM   1499  C9  LIG    63      68.410  25.310   7.180  1.00  0.00            
ATOM   1500  C10 LIG    63      62.810  26.250   6.080  1.00  0.00            
ATOM   1501  C11 LIG    63      66.050  21.640   5.390  1.00  0.00            
ATOM   1502  C12 LIG    63      67.520  27.540   7.180  1.00  0.00            
ATOM   1503  C13 LIG    63      68.550  26.650   7.490  1.00  0.00            
ATOM   1504  C14 LIG    63      63.730  21.920   4.360  1.00  0.00            
ATOM   1505  C15 LIG    63      62.780  27.450   3.560  1.00  0.00            
ATOM   1506  C16 LIG    63      64.860  21.010   4.720  1.00  0.00            
ATOM   1507  C17 LIG    63      61.750  27.070   5.710  1.00  0.00            
ATOM   1508  C18 LIG    63      61.730  27.670   4.450  1.00  0.00            
ATOM   1509  C19 LIG    63      64.960  26.400   3.000  1.00  0.00            
ATOM   1510  H1  LIG    63      62.950  23.850   4.360  1.00  0.00            
ATOM   1511  I   LIG    64      57.510  33.080  -2.010  1.00  0.00            
ATOM   1512  I1  LIG    64      52.900  33.560  -2.530  1.00  0.00            
ATOM   1513  I2  LIG    64      60.300  34.820   3.090  1.00  0.00            
ATOM   1514  I3  LIG    64      49.450  35.960   1.900  1.00  0.00            
ATOM   1515  CL  LIG    64      54.350  33.370   4.550  1.00  0.00            
ATOM   1516  CL1 LIG    64      54.800  39.590   5.180  1.00  0.00            
ATOM   1517  CL2 LIG    64      54.050  34.670   7.410  1.00  0.00            
ATOM   1518  CL3 LIG    64      54.270  37.800   7.730  1.00  0.00            
ATOM   1519  O   LIG    64      55.110  34.160  -0.300  1.00  0.00            
ATOM   1520  O1  LIG    64      59.810  33.640   0.130  1.00  0.00            
ATOM   1521  O2  LIG    64      50.420  34.640  -0.860  1.00  0.00            
ATOM   1522  O3  LIG    64      56.380  38.300   2.360  1.00  0.00            
ATOM   1523  O4  LIG    64      54.170  38.610   1.890  1.00  0.00            
ATOM   1524  C   LIG    64      54.840  35.310   2.290  1.00  0.00            
ATOM   1525  C1  LIG    64      56.160  34.880   1.760  1.00  0.00            
ATOM   1526  C2  LIG    64      53.740  35.140   1.510  1.00  0.00            
ATOM   1527  C3  LIG    64      54.700  35.900   3.640  1.00  0.00            
ATOM   1528  C4  LIG    64      56.220  34.330   0.480  1.00  0.00            
ATOM   1529  C5  LIG    64      53.860  34.550   0.160  1.00  0.00            
ATOM   1530  C6  LIG    64      57.350  35.010   2.480  1.00  0.00            
ATOM   1531  H   LIG    64      57.330  35.430   3.480  1.00  0.00            
ATOM   1532  C7  LIG    64      54.810  37.280   3.770  1.00  0.00            
ATOM   1533  C8  LIG    64      52.400  35.540   1.960  1.00  0.00            
ATOM   1534  C9  LIG    64      57.440  33.910  -0.070  1.00  0.00            
ATOM   1535  C10 LIG    64      54.470  35.090   4.750  1.00  0.00            
ATOM   1536  C11 LIG    64      52.780  34.380  -0.630  1.00  0.00            
ATOM   1537  C12 LIG    64      58.570  34.590   1.940  1.00  0.00            
ATOM   1538  C13 LIG    64      58.610  34.040   0.660  1.00  0.00            
ATOM   1539  C14 LIG    64      51.310  35.380   1.210  1.00  0.00            
ATOM   1540  C15 LIG    64      54.670  37.860   5.040  1.00  0.00            
ATOM   1541  C16 LIG    64      51.410  34.780  -0.160  1.00  0.00            
ATOM   1542  C17 LIG    64      54.340  35.680   6.010  1.00  0.00            
ATOM   1543  C18 LIG    64      54.440  37.060   6.160  1.00  0.00            
ATOM   1544  C19 LIG    64      55.050  38.120   2.600  1.00  0.00            
ATOM   1545  H1  LIG    64      52.290  35.980   2.950  1.00  0.00            
ATOM   1546  I   LIG    65      40.110  53.780  60.350  1.00  0.00            
ATOM   1547  I1  LIG    65      43.120  50.370  59.380  1.00  0.00            
ATOM   1548  I2  LIG    65      40.140  56.550  65.760  1.00  0.00            
ATOM   1549  I3  LIG    65      47.250  48.510  63.470  1.00  0.00            
ATOM   1550  CL  LIG    65      45.960  54.400  64.670  1.00  0.00            
ATOM   1551  CL1 LIG    65      43.660  50.880  69.330  1.00  0.00            
ATOM   1552  CL2 LIG    65      47.260  54.560  67.540  1.00  0.00            
ATOM   1553  CL3 LIG    65      46.110  52.800  69.880  1.00  0.00            
ATOM   1554  O   LIG    65      42.440  52.300  61.830  1.00  0.00            
ATOM   1555  O1  LIG    65      39.330  55.760  62.740  1.00  0.00            
ATOM   1556  O2  LIG    65      45.500  48.810  60.800  1.00  0.00            
ATOM   1557  O3  LIG    65      41.420  51.510  66.750  1.00  0.00            
ATOM   1558  O4  LIG    65      42.700  49.730  66.170  1.00  0.00            
ATOM   1559  C   LIG    65      43.640  52.480  64.410  1.00  0.00            
ATOM   1560  C1  LIG    65      42.510  53.360  64.010  1.00  0.00            
ATOM   1561  C2  LIG    65      44.100  51.570  63.520  1.00  0.00            
ATOM   1562  C3  LIG    65      44.260  52.580  65.750  1.00  0.00            
ATOM   1563  C4  LIG    65      41.970  53.210  62.730  1.00  0.00            
ATOM   1564  C5  LIG    65      43.500  51.460  62.180  1.00  0.00            
ATOM   1565  C6  LIG    65      41.960  54.330  64.850  1.00  0.00            
ATOM   1566  H   LIG    65      42.360  54.460  65.850  1.00  0.00            
ATOM   1567  C7  LIG    65      43.740  51.790  66.780  1.00  0.00            
ATOM   1568  C8  LIG    65      45.210  50.660  63.840  1.00  0.00            
ATOM   1569  C9  LIG    65      40.910  54.020  62.300  1.00  0.00            
ATOM   1570  C10 LIG    65      45.340  53.430  65.980  1.00  0.00            
ATOM   1571  C11 LIG    65      43.950  50.560  61.270  1.00  0.00            
ATOM   1572  C12 LIG    65      40.900  55.130  64.430  1.00  0.00            
ATOM   1573  C13 LIG    65      40.370  54.980  63.150  1.00  0.00            
ATOM   1574  C14 LIG    65      45.680  49.760  62.970  1.00  0.00            
ATOM   1575  C15 LIG    65      44.320  51.860  68.050  1.00  0.00            
ATOM   1576  C16 LIG    65      45.080  49.640  61.600  1.00  0.00            
ATOM   1577  C17 LIG    65      45.900  53.500  67.250  1.00  0.00            
ATOM   1578  C18 LIG    65      45.400  52.720  68.290  1.00  0.00            
ATOM   1579  C19 LIG    65      42.610  50.900  66.530  1.00  0.00            
ATOM   1580  H1  LIG    65      45.680  50.730  64.820  1.00  0.00            
ATOM   1581  I   LIG    66      84.870  75.480  56.340  1.00  0.00            
ATOM   1582  I1  LIG    66      82.400  73.710  52.820  1.00  0.00            
ATOM   1583  I2  LIG    66      82.670  80.000  59.760  1.00  0.00            
ATOM   1584  I3  LIG    66      76.840  75.830  51.450  1.00  0.00            
ATOM   1585  CL  LIG    66      77.780  76.780  57.450  1.00  0.00            
ATOM   1586  CL1 LIG    66      77.700  82.340  54.550  1.00  0.00            
ATOM   1587  CL2 LIG    66      75.390  78.770  57.960  1.00  0.00            
ATOM   1588  CL3 LIG    66      75.350  81.570  56.510  1.00  0.00            
ATOM   1589  O   LIG    66      82.060  75.980  55.040  1.00  0.00            
ATOM   1590  O1  LIG    66      84.650  77.720  58.610  1.00  0.00            
ATOM   1591  O2  LIG    66      79.560  74.150  51.430  1.00  0.00            
ATOM   1592  O3  LIG    66      80.860  80.910  54.880  1.00  0.00            
ATOM   1593  O4  LIG    66      79.860  80.050  53.020  1.00  0.00            
ATOM   1594  C   LIG    66      79.890  77.760  55.530  1.00  0.00            
ATOM   1595  C1  LIG    66      81.120  77.780  56.360  1.00  0.00            
ATOM   1596  C2  LIG    66      79.810  76.860  54.510  1.00  0.00            
ATOM   1597  C3  LIG    66      78.770  78.680  55.790  1.00  0.00            
ATOM   1598  C4  LIG    66      82.140  76.880  56.060  1.00  0.00            
ATOM   1599  C5  LIG    66      80.920  75.930  54.240  1.00  0.00            
ATOM   1600  C6  LIG    66      81.310  78.660  57.430  1.00  0.00            
ATOM   1601  H   LIG    66      80.530  79.370  57.680  1.00  0.00            
ATOM   1602  C7  LIG    66      78.760  79.920  55.140  1.00  0.00            
ATOM   1603  C8  LIG    66      78.620  76.780  53.650  1.00  0.00            
ATOM   1604  C9  LIG    66      83.330  76.850  56.820  1.00  0.00            
ATOM   1605  C10 LIG    66      77.730  78.320  56.650  1.00  0.00            
ATOM   1606  C11 LIG    66      80.850  75.030  53.230  1.00  0.00            
ATOM   1607  C12 LIG    66      82.480  78.640  58.190  1.00  0.00            
ATOM   1608  C13 LIG    66      83.490  77.730  57.870  1.00  0.00            
ATOM   1609  C14 LIG    66      78.530  75.900  52.640  1.00  0.00            
ATOM   1610  C15 LIG    66      77.690  80.800  55.370  1.00  0.00            
ATOM   1611  C16 LIG    66      79.640  74.950  52.350  1.00  0.00            
ATOM   1612  C17 LIG    66      76.690  79.220  56.880  1.00  0.00            
ATOM   1613  C18 LIG    66      76.660  80.450  56.240  1.00  0.00            
ATOM   1614  C19 LIG    66      79.840  80.280  54.230  1.00  0.00            
ATOM   1615  H1  LIG    66      77.790  77.450  53.830  1.00  0.00            
ATOM   1616  I   LIG    67      96.720  26.900  45.550  1.00  0.00            
ATOM   1617  I1  LIG    67      93.920  23.230  44.990  1.00  0.00            
ATOM   1618  I2  LIG    67      97.760  29.250  51.050  1.00  0.00            
ATOM   1619  I3  LIG    67      91.150  20.590  49.750  1.00  0.00            
ATOM   1620  CL  LIG    67      96.340  23.160  51.800  1.00  0.00            
ATOM   1621  CL1 LIG    67      91.480  26.360  54.140  1.00  0.00            
ATOM   1622  CL2 LIG    67      95.720  23.020  54.890  1.00  0.00            
ATOM   1623  CL3 LIG    67      93.280  24.620  56.060  1.00  0.00            
ATOM   1624  O   LIG    67      94.990  25.040  47.390  1.00  0.00            
ATOM   1625  O1  LIG    67      97.860  28.790  47.860  1.00  0.00            
ATOM   1626  O2  LIG    67      92.140  21.290  46.780  1.00  0.00            
ATOM   1627  O3  LIG    67      92.730  27.610  51.140  1.00  0.00            
ATOM   1628  O4  LIG    67      91.270  25.930  50.680  1.00  0.00            
ATOM   1629  C   LIG    67      94.460  24.890  50.180  1.00  0.00            
ATOM   1630  C1  LIG    67      95.360  25.930  49.610  1.00  0.00            
ATOM   1631  C2  LIG    67      93.890  24.000  49.340  1.00  0.00            
ATOM   1632  C3  LIG    67      94.200  24.810  51.630  1.00  0.00            
ATOM   1633  C4  LIG    67      95.580  25.940  48.230  1.00  0.00            
ATOM   1634  C5  LIG    67      94.150  24.060  47.890  1.00  0.00            
ATOM   1635  C6  LIG    67      96.010  26.890  50.390  1.00  0.00            
ATOM   1636  H   LIG    67      95.860  26.900  51.460  1.00  0.00            
ATOM   1637  C7  LIG    67      93.110  25.530  52.150  1.00  0.00            
ATOM   1638  C8  LIG    67      92.990  22.940  49.830  1.00  0.00            
ATOM   1639  C9  LIG    67      96.420  26.900  47.640  1.00  0.00            
ATOM   1640  C10 LIG    67      95.000  24.040  52.470  1.00  0.00            
ATOM   1641  C11 LIG    67      93.580  23.170  47.040  1.00  0.00            
ATOM   1642  C12 LIG    67      96.850  27.850  49.810  1.00  0.00            
ATOM   1643  C13 LIG    67      97.050  27.850  48.430  1.00  0.00            
ATOM   1644  C14 LIG    67      92.410  22.050  49.010  1.00  0.00            
ATOM   1645  C15 LIG    67      92.830  25.460  53.520  1.00  0.00            
ATOM   1646  C16 LIG    67      92.660  22.100  47.540  1.00  0.00            
ATOM   1647  C17 LIG    67      94.720  23.990  53.830  1.00  0.00            
ATOM   1648  C18 LIG    67      93.640  24.700  54.360  1.00  0.00            
ATOM   1649  C19 LIG    67      92.280  26.340  51.260  1.00  0.00            
ATOM   1650  H1  LIG    67      92.780  22.880  50.890  1.00  0.00            
ATOM   1651  I   LIG    68      78.110  12.760  25.190  1.00  0.00            
ATOM   1652  I1  LIG    68      78.170   8.290  23.850  1.00  0.00            
ATOM   1653  I2  LIG    68      78.450  14.290  31.060  1.00  0.00            
ATOM   1654  I3  LIG    68      78.600   3.770  27.930  1.00  0.00            
ATOM   1655  CL  LIG    68      81.310   8.720  30.350  1.00  0.00            
ATOM   1656  CL1 LIG    68      76.060   7.560  33.580  1.00  0.00            
ATOM   1657  CL2 LIG    68      81.500   7.710  33.330  1.00  0.00            
ATOM   1658  CL3 LIG    68      78.870   7.120  34.950  1.00  0.00            
ATOM   1659  O   LIG    68      78.300   9.950  26.580  1.00  0.00            
ATOM   1660  O1  LIG    68      78.220  14.520  27.840  1.00  0.00            
ATOM   1661  O2  LIG    68      78.360   5.410  25.180  1.00  0.00            
ATOM   1662  O3  LIG    68      75.680   9.780  30.930  1.00  0.00            
ATOM   1663  O4  LIG    68      75.530   7.660  30.120  1.00  0.00            
ATOM   1664  C   LIG    68      78.510   9.040  29.270  1.00  0.00            
ATOM   1665  C1  LIG    68      78.440  10.490  28.940  1.00  0.00            
ATOM   1666  C2  LIG    68      78.470   8.140  28.260  1.00  0.00            
ATOM   1667  C3  LIG    68      78.620   8.580  30.670  1.00  0.00            
ATOM   1668  C4  LIG    68      78.330  10.860  27.600  1.00  0.00            
ATOM   1669  C5  LIG    68      78.360   8.590  26.860  1.00  0.00            
ATOM   1670  C6  LIG    68      78.470  11.500  29.910  1.00  0.00            
ATOM   1671  H   LIG    68      78.550  11.240  30.950  1.00  0.00            
ATOM   1672  C7  LIG    68      77.450   8.320  31.380  1.00  0.00            
ATOM   1673  C8  LIG    68      78.540   6.700  28.510  1.00  0.00            
ATOM   1674  C9  LIG    68      78.270  12.210  27.230  1.00  0.00            
ATOM   1675  C10 LIG    68      79.870   8.390  31.260  1.00  0.00            
ATOM   1676  C11 LIG    68      78.330   7.700  25.840  1.00  0.00            
ATOM   1677  C12 LIG    68      78.400  12.850  29.540  1.00  0.00            
ATOM   1678  C13 LIG    68      78.300  13.200  28.200  1.00  0.00            
ATOM   1679  C14 LIG    68      78.500   5.790  27.520  1.00  0.00            
ATOM   1680  C15 LIG    68      77.540   7.870  32.700  1.00  0.00            
ATOM   1681  C16 LIG    68      78.390   6.230  26.090  1.00  0.00            
ATOM   1682  C17 LIG    68      79.940   7.950  32.580  1.00  0.00            
ATOM   1683  C18 LIG    68      78.780   7.690  33.300  1.00  0.00            
ATOM   1684  C19 LIG    68      76.150   8.520  30.750  1.00  0.00            
ATOM   1685  H1  LIG    68      78.620   6.340  29.530  1.00  0.00            
ATOM   1686  I   LIG    69      93.700  89.260  52.750  1.00  0.00            
ATOM   1687  I1  LIG    69      91.040  88.360  49.030  1.00  0.00            
ATOM   1688  I2  LIG    69      91.580  88.470  58.390  1.00  0.00            
ATOM   1689  I3  LIG    69      85.310  86.340  49.650  1.00  0.00            
ATOM   1690  CL  LIG    69      88.460  84.530  54.600  1.00  0.00            
ATOM   1691  CL1 LIG    69      84.300  88.880  56.370  1.00  0.00            
ATOM   1692  CL2 LIG    69      86.010  83.700  56.400  1.00  0.00            
ATOM   1693  CL3 LIG    69      83.920  85.880  57.290  1.00  0.00            
ATOM   1694  O   LIG    69      90.780  88.240  52.220  1.00  0.00            
ATOM   1695  O1  LIG    69      93.560  89.190  55.940  1.00  0.00            
ATOM   1696  O2  LIG    69      88.090  87.330  48.400  1.00  0.00            
ATOM   1697  O3  LIG    69      87.440  90.120  55.550  1.00  0.00            
ATOM   1698  O4  LIG    69      86.230  89.890  53.640  1.00  0.00            
ATOM   1699  C   LIG    69      88.580  87.460  53.850  1.00  0.00            
ATOM   1700  C1  LIG    69      89.870  87.900  54.440  1.00  0.00            
ATOM   1701  C2  LIG    69      88.460  87.430  52.500  1.00  0.00            
ATOM   1702  C3  LIG    69      87.450  87.040  54.700  1.00  0.00            
ATOM   1703  C4  LIG    69      90.900  88.270  53.580  1.00  0.00            
ATOM   1704  C5  LIG    69      89.590  87.820  51.630  1.00  0.00            
ATOM   1705  C6  LIG    69      90.100  87.970  55.820  1.00  0.00            
ATOM   1706  H   LIG    69      89.320  87.690  56.500  1.00  0.00            
ATOM   1707  C7  LIG    69      86.530  88.010  55.100  1.00  0.00            
ATOM   1708  C8  LIG    69      87.220  86.990  51.840  1.00  0.00            
ATOM   1709  C9  LIG    69      92.140  88.700  54.080  1.00  0.00            
ATOM   1710  C10 LIG    69      87.290  85.720  55.100  1.00  0.00            
ATOM   1711  C11 LIG    69      89.480  87.800  50.290  1.00  0.00            
ATOM   1712  C12 LIG    69      91.340  88.390  56.320  1.00  0.00            
ATOM   1713  C13 LIG    69      92.360  88.760  55.440  1.00  0.00            
ATOM   1714  C14 LIG    69      87.080  86.960  50.510  1.00  0.00            
ATOM   1715  C15 LIG    69      85.440  87.650  55.890  1.00  0.00            
ATOM   1716  C16 LIG    69      88.210  87.360  49.620  1.00  0.00            
ATOM   1717  C17 LIG    69      86.210  85.360  55.900  1.00  0.00            
ATOM   1718  C18 LIG    69      85.280  86.320  56.300  1.00  0.00            
ATOM   1719  C19 LIG    69      86.700  89.410  54.670  1.00  0.00            
ATOM   1720  H1  LIG    69      86.370  86.690  52.460  1.00  0.00            
ATOM   1721  I   LIG    70      73.540  33.720  50.650  1.00  0.00            
ATOM   1722  I1  LIG    70      72.480  37.880  52.470  1.00  0.00            
ATOM   1723  I2  LIG    70      69.230  29.570  49.580  1.00  0.00            
ATOM   1724  I3  LIG    70      66.730  39.350  53.870  1.00  0.00            
ATOM   1725  CL  LIG    70      66.540  35.250  49.300  1.00  0.00            
ATOM   1726  CL1 LIG    70      64.300  32.540  54.500  1.00  0.00            
ATOM   1727  CL2 LIG    70      63.480  34.520  49.490  1.00  0.00            
ATOM   1728  CL3 LIG    70      62.350  33.160  52.090  1.00  0.00            
ATOM   1729  O   LIG    70      70.950  35.210  51.610  1.00  0.00            
ATOM   1730  O1  LIG    70      72.130  31.000  49.760  1.00  0.00            
ATOM   1731  O2  LIG    70      69.910  39.460  53.460  1.00  0.00            
ATOM   1732  O3  LIG    70      67.710  32.090  53.980  1.00  0.00            
ATOM   1733  O4  LIG    70      67.390  34.090  55.010  1.00  0.00            
ATOM   1734  C   LIG    70      68.180  34.560  51.740  1.00  0.00            
ATOM   1735  C1  LIG    70      69.190  33.600  51.210  1.00  0.00            
ATOM   1736  C2  LIG    70      68.610  35.770  52.170  1.00  0.00            
ATOM   1737  C3  LIG    70      66.750  34.220  51.800  1.00  0.00            
ATOM   1738  C4  LIG    70      70.520  33.980  51.180  1.00  0.00            
ATOM   1739  C5  LIG    70      70.040  36.130  52.110  1.00  0.00            
ATOM   1740  C6  LIG    70      68.850  32.320  50.740  1.00  0.00            
ATOM   1741  H   LIG    70      67.820  32.000  50.760  1.00  0.00            
ATOM   1742  C7  LIG    70      66.250  33.610  52.960  1.00  0.00            
ATOM   1743  C8  LIG    70      67.680  36.780  52.700  1.00  0.00            
ATOM   1744  C9  LIG    70      71.510  33.120  50.690  1.00  0.00            
ATOM   1745  C10 LIG    70      65.890  34.500  50.730  1.00  0.00            
ATOM   1746  C11 LIG    70      70.480  37.340  52.530  1.00  0.00            
ATOM   1747  C12 LIG    70      69.830  31.450  50.250  1.00  0.00            
ATOM   1748  C13 LIG    70      71.170  31.860  50.230  1.00  0.00            
ATOM   1749  C14 LIG    70      68.080  37.980  53.130  1.00  0.00            
ATOM   1750  C15 LIG    70      64.890  33.290  53.040  1.00  0.00            
ATOM   1751  C16 LIG    70      69.530  38.360  53.070  1.00  0.00            
ATOM   1752  C17 LIG    70      64.550  34.170  50.820  1.00  0.00            
ATOM   1753  C18 LIG    70      64.040  33.570  51.970  1.00  0.00            
ATOM   1754  C19 LIG    70      67.150  33.330  54.080  1.00  0.00            
ATOM   1755  H1  LIG    70      66.620  36.540  52.750  1.00  0.00            
ATOM   1756  I   LIG    71     106.200  27.160  59.480  1.00  0.00            
ATOM   1757  I1  LIG    71     103.350  30.580  58.140  1.00  0.00            
ATOM   1758  I2  LIG    71     108.250  23.030  55.520  1.00  0.00            
ATOM   1759  I3  LIG    71     101.530  31.100  52.330  1.00  0.00            
ATOM   1760  CL  LIG    71     107.000  28.320  52.330  1.00  0.00            
ATOM   1761  CL1 LIG    71     102.660  24.160  50.530  1.00  0.00            
ATOM   1762  CL2 LIG    71     106.970  27.280  49.350  1.00  0.00            
ATOM   1763  CL3 LIG    71     104.790  25.190  48.440  1.00  0.00            
ATOM   1764  O   LIG    71     104.850  28.090  56.810  1.00  0.00            
ATOM   1765  O1  LIG    71     107.750  24.640  58.280  1.00  0.00            
ATOM   1766  O2  LIG    71     101.940  31.600  55.470  1.00  0.00            
ATOM   1767  O3  LIG    71     103.330  24.180  53.950  1.00  0.00            
ATOM   1768  O4  LIG    71     101.810  25.810  53.490  1.00  0.00            
ATOM   1769  C   LIG    71     104.850  27.170  54.110  1.00  0.00            
ATOM   1770  C1  LIG    71     105.630  26.480  55.180  1.00  0.00            
ATOM   1771  C2  LIG    71     104.130  28.270  54.450  1.00  0.00            
ATOM   1772  C3  LIG    71     104.860  26.700  52.720  1.00  0.00            
ATOM   1773  C4  LIG    71     105.580  26.990  56.470  1.00  0.00            
ATOM   1774  C5  LIG    71     104.110  28.770  55.840  1.00  0.00            
ATOM   1775  C6  LIG    71     106.410  25.340  54.940  1.00  0.00            
ATOM   1776  H   LIG    71     106.460  24.940  53.940  1.00  0.00            
ATOM   1777  C7  LIG    71     103.900  25.770  52.320  1.00  0.00            
ATOM   1778  C8  LIG    71     103.340  29.010  53.460  1.00  0.00            
ATOM   1779  C9  LIG    71     106.290  26.370  57.520  1.00  0.00            
ATOM   1780  C10 LIG    71     105.810  27.160  51.800  1.00  0.00            
ATOM   1781  C11 LIG    71     103.400  29.860  56.190  1.00  0.00            
ATOM   1782  C12 LIG    71     107.120  24.730  55.970  1.00  0.00            
ATOM   1783  C13 LIG    71     107.060  25.250  57.260  1.00  0.00            
ATOM   1784  C14 LIG    71     102.620  30.090  53.770  1.00  0.00            
ATOM   1785  C15 LIG    71     103.880  25.310  51.000  1.00  0.00            
ATOM   1786  C16 LIG    71     102.590  30.610  55.170  1.00  0.00            
ATOM   1787  C17 LIG    71     105.790  26.700  50.490  1.00  0.00            
ATOM   1788  C18 LIG    71     104.830  25.770  50.090  1.00  0.00            
ATOM   1789  C19 LIG    71     102.900  25.290  53.290  1.00  0.00            
ATOM   1790  H1  LIG    71     103.340  28.670  52.420  1.00  0.00            
ATOM   1791  I   LIG    72       6.310  95.410  60.670  1.00  0.00            
ATOM   1792  I1  LIG    72       9.760  98.210  59.280  1.00  0.00            
ATOM   1793  I2  LIG    72       0.720  95.900  58.340  1.00  0.00            
ATOM   1794  I3  LIG    72       8.840 102.510  55.040  1.00  0.00            
ATOM   1795  CL  LIG    72       4.810  98.000  54.020  1.00  0.00            
ATOM   1796  CL1 LIG    72       1.670 103.050  56.020  1.00  0.00            
ATOM   1797  CL2 LIG    72       2.910  99.540  52.030  1.00  0.00            
ATOM   1798  CL3 LIG    72       1.330 102.080  53.030  1.00  0.00            
ATOM   1799  O   LIG    72       6.670  97.770  58.640  1.00  0.00            
ATOM   1800  O1  LIG    72       3.210  94.870  60.120  1.00  0.00            
ATOM   1801  O2  LIG    72      10.210 100.610  57.240  1.00  0.00            
ATOM   1802  O3  LIG    72       2.620 100.840  58.530  1.00  0.00            
ATOM   1803  O4  LIG    72       4.370 102.230  58.090  1.00  0.00            
ATOM   1804  C   LIG    72       4.950  99.140  56.810  1.00  0.00            
ATOM   1805  C1  LIG    72       4.460  98.020  57.660  1.00  0.00            
ATOM   1806  C2  LIG    72       6.260  99.500  56.920  1.00  0.00            
ATOM   1807  C3  LIG    72       4.070  99.840  55.870  1.00  0.00            
ATOM   1808  C4  LIG    72       5.350  97.400  58.530  1.00  0.00            
ATOM   1809  C5  LIG    72       7.160  98.810  57.850  1.00  0.00            
ATOM   1810  C6  LIG    72       3.140  97.570  57.630  1.00  0.00            
ATOM   1811  H   LIG    72       2.430  98.030  56.960  1.00  0.00            
ATOM   1812  C7  LIG    72       3.370 100.960  56.320  1.00  0.00            
ATOM   1813  C8  LIG    72       6.820 100.590  56.110  1.00  0.00            
ATOM   1814  C9  LIG    72       4.940  96.340  59.360  1.00  0.00            
ATOM   1815  C10 LIG    72       3.930  99.400  54.550  1.00  0.00            
ATOM   1816  C11 LIG    72       8.460  99.160  57.970  1.00  0.00            
ATOM   1817  C12 LIG    72       2.720  96.510  58.450  1.00  0.00            
ATOM   1818  C13 LIG    72       3.630  95.900  59.310  1.00  0.00            
ATOM   1819  C14 LIG    72       8.100 100.970  56.200  1.00  0.00            
ATOM   1820  C15 LIG    72       2.530 101.650  55.430  1.00  0.00            
ATOM   1821  C16 LIG    72       9.030 100.270  57.140  1.00  0.00            
ATOM   1822  C17 LIG    72       3.080 100.090  53.680  1.00  0.00            
ATOM   1823  C18 LIG    72       2.380 101.210  54.120  1.00  0.00            
ATOM   1824  C19 LIG    72       3.530 101.420  57.700  1.00  0.00            
ATOM   1825  H1  LIG    72       6.180 101.120  55.410  1.00  0.00            
ATOM   1826  I   LIG    73      48.030  17.220  50.190  1.00  0.00            
ATOM   1827  I1  LIG    73      45.840  16.100  54.140  1.00  0.00            
ATOM   1828  I2  LIG    73      44.930  18.850  45.220  1.00  0.00            
ATOM   1829  I3  LIG    73      39.740  16.230  54.530  1.00  0.00            
ATOM   1830  CL  LIG    73      41.420  20.300  50.250  1.00  0.00            
ATOM   1831  CL1 LIG    73      38.490  15.520  47.420  1.00  0.00            
ATOM   1832  CL2 LIG    73      38.590  20.760  48.940  1.00  0.00            
ATOM   1833  CL3 LIG    73      37.110  18.360  47.520  1.00  0.00            
ATOM   1834  O   LIG    73      45.060  17.030  51.190  1.00  0.00            
ATOM   1835  O1  LIG    73      47.390  18.150  47.200  1.00  0.00            
ATOM   1836  O2  LIG    73      42.850  15.890  55.240  1.00  0.00            
ATOM   1837  O3  LIG    73      41.950  15.190  47.620  1.00  0.00            
ATOM   1838  O4  LIG    73      41.030  14.460  49.570  1.00  0.00            
ATOM   1839  C   LIG    73      42.510  17.490  50.010  1.00  0.00            
ATOM   1840  C1  LIG    73      43.770  17.670  49.240  1.00  0.00            
ATOM   1841  C2  LIG    73      42.590  17.090  51.310  1.00  0.00            
ATOM   1842  C3  LIG    73      41.190  17.730  49.400  1.00  0.00            
ATOM   1843  C4  LIG    73      44.980  17.430  49.880  1.00  0.00            
ATOM   1844  C5  LIG    73      43.910  16.850  51.940  1.00  0.00            
ATOM   1845  C6  LIG    73      43.790  18.080  47.900  1.00  0.00            
ATOM   1846  H   LIG    73      42.860  18.270  47.390  1.00  0.00            
ATOM   1847  C7  LIG    73      40.540  16.670  48.770  1.00  0.00            
ATOM   1848  C8  LIG    73      41.400  16.890  52.140  1.00  0.00            
ATOM   1849  C9  LIG    73      46.200  17.590  49.200  1.00  0.00            
ATOM   1850  C10 LIG    73      40.590  18.990  49.460  1.00  0.00            
ATOM   1851  C11 LIG    73      44.010  16.460  53.230  1.00  0.00            
ATOM   1852  C12 LIG    73      45.000  18.240  47.220  1.00  0.00            
ATOM   1853  C13 LIG    73      46.200  18.000  47.880  1.00  0.00            
ATOM   1854  C14 LIG    73      41.460  16.500  53.410  1.00  0.00            
ATOM   1855  C15 LIG    73      39.280  16.870  48.200  1.00  0.00            
ATOM   1856  C16 LIG    73      42.780  16.250  54.070  1.00  0.00            
ATOM   1857  C17 LIG    73      39.340  19.180  48.880  1.00  0.00            
ATOM   1858  C18 LIG    73      38.680  18.130  48.240  1.00  0.00            
ATOM   1859  C19 LIG    73      41.170  15.340  48.720  1.00  0.00            
ATOM   1860  H1  LIG    73      40.420  17.060  51.700  1.00  0.00            
ATOM   1861  I   LIG    74      23.490  88.370  16.770  1.00  0.00            
ATOM   1862  I1  LIG    74      20.390  89.950  19.850  1.00  0.00            
ATOM   1863  I2  LIG    74      28.560  85.540  18.570  1.00  0.00            
ATOM   1864  I3  LIG    74      21.240  89.250  25.860  1.00  0.00            
ATOM   1865  CL  LIG    74      24.180  84.660  23.010  1.00  0.00            
ATOM   1866  CL1 LIG    74      28.450  88.500  25.540  1.00  0.00            
ATOM   1867  CL2 LIG    74      25.910  83.670  25.450  1.00  0.00            
ATOM   1868  CL3 LIG    74      28.060  85.590  26.720  1.00  0.00            
ATOM   1869  O   LIG    74      23.190  88.410  19.890  1.00  0.00            
ATOM   1870  O1  LIG    74      26.300  86.850  16.670  1.00  0.00            
ATOM   1871  O2  LIG    74      19.990  90.040  23.010  1.00  0.00            
ATOM   1872  O3  LIG    74      27.610  89.230  22.250  1.00  0.00            
ATOM   1873  O4  LIG    74      26.080  90.200  23.620  1.00  0.00            
ATOM   1874  C   LIG    74      24.750  87.480  22.090  1.00  0.00            
ATOM   1875  C1  LIG    74      25.180  87.300  20.680  1.00  0.00            
ATOM   1876  C2  LIG    74      23.570  88.120  22.310  1.00  0.00            
ATOM   1877  C3  LIG    74      25.550  86.990  23.220  1.00  0.00            
ATOM   1878  C4  LIG    74      24.370  87.780  19.650  1.00  0.00            
ATOM   1879  C5  LIG    74      22.740  88.610  21.190  1.00  0.00            
ATOM   1880  C6  LIG    74      26.380  86.650  20.330  1.00  0.00            
ATOM   1881  H   LIG    74      27.030  86.270  21.110  1.00  0.00            
ATOM   1882  C7  LIG    74      26.500  87.850  23.780  1.00  0.00            
ATOM   1883  C8  LIG    74      23.060  88.340  23.680  1.00  0.00            
ATOM   1884  C9  LIG    74      24.740  87.630  18.310  1.00  0.00            
ATOM   1885  C10 LIG    74      25.370  85.710  23.730  1.00  0.00            
ATOM   1886  C11 LIG    74      21.570  89.240  21.410  1.00  0.00            
ATOM   1887  C12 LIG    74      26.750  86.500  18.990  1.00  0.00            
ATOM   1888  C13 LIG    74      25.930  86.990  17.980  1.00  0.00            
ATOM   1889  C14 LIG    74      21.900  88.960  23.930  1.00  0.00            
ATOM   1890  C15 LIG    74      27.270  87.410  24.860  1.00  0.00            
ATOM   1891  C16 LIG    74      21.050  89.460  22.800  1.00  0.00            
ATOM   1892  C17 LIG    74      26.140  85.280  24.800  1.00  0.00            
ATOM   1893  C18 LIG    74      27.100  86.120  25.370  1.00  0.00            
ATOM   1894  C19 LIG    74      26.690  89.200  23.240  1.00  0.00            
ATOM   1895  H1  LIG    74      23.650  87.990  24.520  1.00  0.00            
ATOM   1896  I   LIG    75      87.620  25.320  13.830  1.00  0.00            
ATOM   1897  I1  LIG    75      86.030  28.200  10.530  1.00  0.00            
ATOM   1898  I2  LIG    75      87.600  19.300  13.010  1.00  0.00            
ATOM   1899  I3  LIG    75      83.860  26.080   5.240  1.00  0.00            
ATOM   1900  CL  LIG    75      87.950  22.010   7.340  1.00  0.00            
ATOM   1901  CL1 LIG    75      82.250  19.430   7.660  1.00  0.00            
ATOM   1902  CL2 LIG    75      87.210  19.610   5.430  1.00  0.00            
ATOM   1903  CL3 LIG    75      84.350  18.320   5.590  1.00  0.00            
ATOM   1904  O   LIG    75      86.390  25.060  10.950  1.00  0.00            
ATOM   1905  O1  LIG    75      88.030  22.200  14.370  1.00  0.00            
ATOM   1906  O2  LIG    75      84.780  28.030   7.610  1.00  0.00            
ATOM   1907  O3  LIG    75      83.270  21.070  10.560  1.00  0.00            
ATOM   1908  O4  LIG    75      82.380  22.600   9.120  1.00  0.00            
ATOM   1909  C   LIG    75      85.760  22.890   9.220  1.00  0.00            
ATOM   1910  C1  LIG    75      86.350  22.670  10.560  1.00  0.00            
ATOM   1911  C2  LIG    75      85.510  24.160   8.820  1.00  0.00            
ATOM   1912  C3  LIG    75      85.440  21.760   8.320  1.00  0.00            
ATOM   1913  C4  LIG    75      86.640  23.780  11.360  1.00  0.00            
ATOM   1914  C5  LIG    75      85.840  25.300   9.700  1.00  0.00            
ATOM   1915  C6  LIG    75      86.650  21.400  11.070  1.00  0.00            
ATOM   1916  H   LIG    75      86.440  20.520  10.470  1.00  0.00            
ATOM   1917  C7  LIG    75      84.170  21.190   8.400  1.00  0.00            
ATOM   1918  C8  LIG    75      84.930  24.470   7.510  1.00  0.00            
ATOM   1919  C9  LIG    75      87.200  23.620  12.630  1.00  0.00            
ATOM   1920  C10 LIG    75      86.370  21.280   7.410  1.00  0.00            
ATOM   1921  C11 LIG    75      85.600  26.580   9.320  1.00  0.00            
ATOM   1922  C12 LIG    75      87.210  21.240  12.340  1.00  0.00            
ATOM   1923  C13 LIG    75      87.490  22.360  13.120  1.00  0.00            
ATOM   1924  C14 LIG    75      84.680  25.710   7.090  1.00  0.00            
ATOM   1925  C15 LIG    75      83.840  20.130   7.550  1.00  0.00            
ATOM   1926  C16 LIG    75      85.000  26.880   7.980  1.00  0.00            
ATOM   1927  C17 LIG    75      86.040  20.220   6.570  1.00  0.00            
ATOM   1928  C18 LIG    75      84.780  19.640   6.640  1.00  0.00            
ATOM   1929  C19 LIG    75      83.190  21.710   9.360  1.00  0.00            
ATOM   1930  H1  LIG    75      84.690  23.640   6.840  1.00  0.00            
ATOM   1931  I   LIG    76      54.740  96.370   3.380  1.00  0.00            
ATOM   1932  I1  LIG    76      51.710  99.240   1.310  1.00  0.00            
ATOM   1933  I2  LIG    76      55.460  96.380   9.410  1.00  0.00            
ATOM   1934  I3  LIG    76      48.310 103.140   4.560  1.00  0.00            
ATOM   1935  CL  LIG    76      49.610  98.340   8.170  1.00  0.00            
ATOM   1936  CL1 LIG    76      52.690 103.360  10.340  1.00  0.00            
ATOM   1937  CL2 LIG    76      48.760  99.620  10.930  1.00  0.00            
ATOM   1938  CL3 LIG    76      50.310 102.140  12.020  1.00  0.00            
ATOM   1939  O   LIG    76      52.700  98.580   4.280  1.00  0.00            
ATOM   1940  O1  LIG    76      55.820  95.630   6.290  1.00  0.00            
ATOM   1941  O2  LIG    76      49.620 101.490   2.140  1.00  0.00            
ATOM   1942  O3  LIG    76      54.490 101.410   8.100  1.00  0.00            
ATOM   1943  O4  LIG    76      53.180 102.850   6.920  1.00  0.00            
ATOM   1944  C   LIG    76      51.910  99.710   6.770  1.00  0.00            
ATOM   1945  C1  LIG    76      52.940  98.640   6.690  1.00  0.00            
ATOM   1946  C2  LIG    76      51.350 100.150   5.620  1.00  0.00            
ATOM   1947  C3  LIG    76      51.500 100.280   8.070  1.00  0.00            
ATOM   1948  C4  LIG    76      53.280  98.130   5.430  1.00  0.00            
ATOM   1949  C5  LIG    76      51.740  99.580   4.320  1.00  0.00            
ATOM   1950  C6  LIG    76      53.590  98.110   7.810  1.00  0.00            
ATOM   1951  H   LIG    76      53.340  98.480   8.790  1.00  0.00            
ATOM   1952  C7  LIG    76      52.190 101.400   8.550  1.00  0.00            
ATOM   1953  C8  LIG    76      50.320 101.200   5.620  1.00  0.00            
ATOM   1954  C9  LIG    76      54.240  97.120   5.300  1.00  0.00            
ATOM   1955  C10 LIG    76      50.450  99.740   8.790  1.00  0.00            
ATOM   1956  C11 LIG    76      51.180 100.010   3.170  1.00  0.00            
ATOM   1957  C12 LIG    76      54.550  97.100   7.680  1.00  0.00            
ATOM   1958  C13 LIG    76      54.870  96.610   6.420  1.00  0.00            
ATOM   1959  C14 LIG    76      49.750 101.660   4.500  1.00  0.00            
ATOM   1960  C15 LIG    76      51.810 101.970   9.770  1.00  0.00            
ATOM   1961  C16 LIG    76      50.130 101.090   3.170  1.00  0.00            
ATOM   1962  C17 LIG    76      50.090 100.310  10.010  1.00  0.00            
ATOM   1963  C18 LIG    76      50.760 101.420  10.500  1.00  0.00            
ATOM   1964  C19 LIG    76      53.300 101.970   7.770  1.00  0.00            
ATOM   1965  H1  LIG    76      50.010 101.640   6.570  1.00  0.00            
ATOM   1966  I   LIG    77      56.560   2.800  19.780  1.00  0.00            
ATOM   1967  I1  LIG    77      60.630   0.560  20.150  1.00  0.00            
ATOM   1968  I2  LIG    77      54.000   3.790  14.350  1.00  0.00            
ATOM   1969  I3  LIG    77      63.580  -1.500  15.220  1.00  0.00            
ATOM   1970  CL  LIG    77      57.590  -1.370  13.880  1.00  0.00            
ATOM   1971  CL1 LIG    77      60.470   3.050  10.490  1.00  0.00            
ATOM   1972  CL2 LIG    77      57.820  -1.710  10.750  1.00  0.00            
ATOM   1973  CL3 LIG    77      59.270   0.510   9.050  1.00  0.00            
ATOM   1974  O   LIG    77      58.630   1.480  17.830  1.00  0.00            
ATOM   1975  O1  LIG    77      54.490   3.780  17.550  1.00  0.00            
ATOM   1976  O2  LIG    77      62.780  -0.800  18.240  1.00  0.00            
ATOM   1977  O3  LIG    77      59.220   4.150  13.540  1.00  0.00            
ATOM   1978  O4  LIG    77      61.270   3.220  13.890  1.00  0.00            
ATOM   1979  C   LIG    77      58.820   1.150  15.000  1.00  0.00            
ATOM   1980  C1  LIG    77      57.670   1.840  15.640  1.00  0.00            
ATOM   1981  C2  LIG    77      59.810   0.660  15.810  1.00  0.00            
ATOM   1982  C3  LIG    77      58.910   0.970  13.540  1.00  0.00            
ATOM   1983  C4  LIG    77      57.640   1.970  17.020  1.00  0.00            
ATOM   1984  C5  LIG    77      59.730   0.820  17.270  1.00  0.00            
ATOM   1985  C6  LIG    77      56.610   2.370  14.900  1.00  0.00            
ATOM   1986  H   LIG    77      56.610   2.280  13.820  1.00  0.00            
ATOM   1987  C7  LIG    77      59.560   1.960  12.790  1.00  0.00            
ATOM   1988  C8  LIG    77      60.980  -0.040  15.260  1.00  0.00            
ATOM   1989  C9  LIG    77      56.580   2.610  17.670  1.00  0.00            
ATOM   1990  C10 LIG    77      58.380  -0.160  12.920  1.00  0.00            
ATOM   1991  C11 LIG    77      60.700   0.350  18.080  1.00  0.00            
ATOM   1992  C12 LIG    77      55.540   3.020  15.540  1.00  0.00            
ATOM   1993  C13 LIG    77      55.530   3.140  16.930  1.00  0.00            
ATOM   1994  C14 LIG    77      61.960  -0.520  16.040  1.00  0.00            
ATOM   1995  C15 LIG    77      59.670   1.800  11.400  1.00  0.00            
ATOM   1996  C16 LIG    77      61.890  -0.370  17.520  1.00  0.00            
ATOM   1997  C17 LIG    77      58.490  -0.290  11.540  1.00  0.00            
ATOM   1998  C18 LIG    77      59.130   0.680  10.780  1.00  0.00            
ATOM   1999  C19 LIG    77      60.120   3.140  13.450  1.00  0.00            
ATOM   2000  H1  LIG    77      61.060  -0.170  14.190  1.00  0.00            
ATOM   2001  I   LIG    78      77.240  46.330  78.290  1.00  0.00            
ATOM   2002  I1  LIG    78      75.660  49.110  74.900  1.00  0.00            
ATOM   2003  I2  LIG    78      82.700  43.690  77.910  1.00  0.00            
ATOM   2004  I3  LIG    78      79.010  50.250  69.920  1.00  0.00            
ATOM   2005  CL  LIG    78      82.880  49.000  74.520  1.00  0.00            
ATOM   2006  CL1 LIG    78      83.140  44.300  70.380  1.00  0.00            
ATOM   2007  CL2 LIG    78      85.490  48.570  72.800  1.00  0.00            
ATOM   2008  CL3 LIG    78      85.620  46.210  70.720  1.00  0.00            
ATOM   2009  O   LIG    78      78.280  47.390  75.530  1.00  0.00            
ATOM   2010  O1  LIG    78      79.790  44.560  79.030  1.00  0.00            
ATOM   2011  O2  LIG    78      76.650  50.230  72.090  1.00  0.00            
ATOM   2012  O3  LIG    78      80.850  43.840  72.960  1.00  0.00            
ATOM   2013  O4  LIG    78      79.870  45.080  71.330  1.00  0.00            
ATOM   2014  C   LIG    78      80.660  47.030  73.990  1.00  0.00            
ATOM   2015  C1  LIG    78      80.460  46.370  75.310  1.00  0.00            
ATOM   2016  C2  LIG    78      79.660  47.820  73.520  1.00  0.00            
ATOM   2017  C3  LIG    78      81.890  46.850  73.210  1.00  0.00            
ATOM   2018  C4  LIG    78      79.280  46.590  76.010  1.00  0.00            
ATOM   2019  C5  LIG    78      78.420  48.020  74.300  1.00  0.00            
ATOM   2020  C6  LIG    78      81.430  45.530  75.890  1.00  0.00            
ATOM   2021  H   LIG    78      82.360  45.350  75.370  1.00  0.00            
ATOM   2022  C7  LIG    78      81.940  45.800  72.290  1.00  0.00            
ATOM   2023  C8  LIG    78      79.770  48.510  72.230  1.00  0.00            
ATOM   2024  C9  LIG    78      79.050  45.990  77.250  1.00  0.00            
ATOM   2025  C10 LIG    78      82.980  47.700  73.360  1.00  0.00            
ATOM   2026  C11 LIG    78      77.420  48.810  73.840  1.00  0.00            
ATOM   2027  C12 LIG    78      81.210  44.930  77.130  1.00  0.00            
ATOM   2028  C13 LIG    78      80.010  45.160  77.810  1.00  0.00            
ATOM   2029  C14 LIG    78      78.800  49.300  71.740  1.00  0.00            
ATOM   2030  C15 LIG    78      83.100  45.610  71.520  1.00  0.00            
ATOM   2031  C16 LIG    78      77.540  49.510  72.520  1.00  0.00            
ATOM   2032  C17 LIG    78      84.120  47.500  72.610  1.00  0.00            
ATOM   2033  C18 LIG    78      84.190  46.460  71.680  1.00  0.00            
ATOM   2034  C19 LIG    78      80.790  44.910  72.120  1.00  0.00            
ATOM   2035  H1  LIG    78      80.670  48.380  71.640  1.00  0.00            
ATOM   2036  I   LIG    79      57.430  34.120  20.620  1.00  0.00            
ATOM   2037  I1  LIG    79      60.720  36.700  22.670  1.00  0.00            
ATOM   2038  I2  LIG    79      54.310  29.940  23.750  1.00  0.00            
ATOM   2039  I3  LIG    79      62.060  36.020  28.590  1.00  0.00            
ATOM   2040  CL  LIG    79      56.190  34.370  27.810  1.00  0.00            
ATOM   2041  CL1 LIG    79      59.530  29.250  29.190  1.00  0.00            
ATOM   2042  CL2 LIG    79      55.760  32.940  30.580  1.00  0.00            
ATOM   2043  CL3 LIG    79      57.440  30.360  31.280  1.00  0.00            
ATOM   2044  O   LIG    79      58.670  34.380  23.490  1.00  0.00            
ATOM   2045  O1  LIG    79      55.340  31.800  21.320  1.00  0.00            
ATOM   2046  O2  LIG    79      62.030  37.040  25.550  1.00  0.00            
ATOM   2047  O3  LIG    79      59.190  29.880  25.790  1.00  0.00            
ATOM   2048  O4  LIG    79      60.930  31.110  26.590  1.00  0.00            
ATOM   2049  C   LIG    79      58.250  33.100  26.000  1.00  0.00            
ATOM   2050  C1  LIG    79      57.470  32.740  24.790  1.00  0.00            
ATOM   2051  C2  LIG    79      59.190  34.080  25.890  1.00  0.00            
ATOM   2052  C3  LIG    79      58.030  32.450  27.300  1.00  0.00            
ATOM   2053  C4  LIG    79      57.730  33.400  23.600  1.00  0.00            
ATOM   2054  C5  LIG    79      59.420  34.760  24.600  1.00  0.00            
ATOM   2055  C6  LIG    79      56.480  31.750  24.800  1.00  0.00            
ATOM   2056  H   LIG    79      56.260  31.220  25.720  1.00  0.00            
ATOM   2057  C7  LIG    79      58.770  31.300  27.610  1.00  0.00            
ATOM   2058  C8  LIG    79      60.010  34.510  27.030  1.00  0.00            
ATOM   2059  C9  LIG    79      57.010  33.090  22.430  1.00  0.00            
ATOM   2060  C10 LIG    79      57.110  32.950  28.210  1.00  0.00            
ATOM   2061  C11 LIG    79      60.360  35.730  24.470  1.00  0.00            
ATOM   2062  C12 LIG    79      55.760  31.430  23.640  1.00  0.00            
ATOM   2063  C13 LIG    79      56.040  32.110  22.450  1.00  0.00            
ATOM   2064  C14 LIG    79      60.940  35.460  26.940  1.00  0.00            
ATOM   2065  C15 LIG    79      58.590  30.670  28.840  1.00  0.00            
ATOM   2066  C16 LIG    79      61.190  36.160  25.640  1.00  0.00            
ATOM   2067  C17 LIG    79      56.920  32.310  29.430  1.00  0.00            
ATOM   2068  C18 LIG    79      57.660  31.170  29.750  1.00  0.00            
ATOM   2069  C19 LIG    79      59.750  30.780  26.640  1.00  0.00            
ATOM   2070  H1  LIG    79      59.850  34.020  28.000  1.00  0.00            
ATOM   2071  I   LIG    80      73.030  28.520  39.330  1.00  0.00            
ATOM   2072  I1  LIG    80      72.920  31.600  35.840  1.00  0.00            
ATOM   2073  I2  LIG    80      69.920  29.500  44.470  1.00  0.00            
ATOM   2074  I3  LIG    80      69.660  36.740  36.230  1.00  0.00            
ATOM   2075  CL  LIG    80      66.970  32.550  39.820  1.00  0.00            
ATOM   2076  CL1 LIG    80      69.460  36.990  43.480  1.00  0.00            
ATOM   2077  CL2 LIG    80      65.070  34.490  41.420  1.00  0.00            
ATOM   2078  CL3 LIG    80      66.320  36.730  43.260  1.00  0.00            
ATOM   2079  O   LIG    80      71.670  31.290  38.750  1.00  0.00            
ATOM   2080  O1  LIG    80      71.840  28.110  42.270  1.00  0.00            
ATOM   2081  O2  LIG    80      71.580  34.400  35.170  1.00  0.00            
ATOM   2082  O3  LIG    80      71.540  34.270  42.860  1.00  0.00            
ATOM   2083  O4  LIG    80      71.730  35.740  41.130  1.00  0.00            
ATOM   2084  C   LIG    80      69.920  33.030  40.200  1.00  0.00            
ATOM   2085  C1  LIG    80      70.400  31.740  40.770  1.00  0.00            
ATOM   2086  C2  LIG    80      70.340  33.370  38.950  1.00  0.00            
ATOM   2087  C3  LIG    80      69.020  33.920  40.940  1.00  0.00            
ATOM   2088  C4  LIG    80      71.250  30.940  40.010  1.00  0.00            
ATOM   2089  C5  LIG    80      71.230  32.480  38.180  1.00  0.00            
ATOM   2090  C6  LIG    80      70.040  31.290  42.050  1.00  0.00            
ATOM   2091  H   LIG    80      69.380  31.900  42.660  1.00  0.00            
ATOM   2092  C7  LIG    80      69.580  34.900  41.760  1.00  0.00            
ATOM   2093  C8  LIG    80      69.900  34.620  38.310  1.00  0.00            
ATOM   2094  C9  LIG    80      71.730  29.720  40.510  1.00  0.00            
ATOM   2095  C10 LIG    80      67.630  33.790  40.840  1.00  0.00            
ATOM   2096  C11 LIG    80      71.650  32.810  36.940  1.00  0.00            
ATOM   2097  C12 LIG    80      70.510  30.080  42.550  1.00  0.00            
ATOM   2098  C13 LIG    80      71.360  29.290  41.770  1.00  0.00            
ATOM   2099  C14 LIG    80      70.300  34.970  37.080  1.00  0.00            
ATOM   2100  C15 LIG    80      68.740  35.770  42.470  1.00  0.00            
ATOM   2101  C16 LIG    80      71.210  34.090  36.290  1.00  0.00            
ATOM   2102  C17 LIG    80      66.810  34.650  41.550  1.00  0.00            
ATOM   2103  C18 LIG    80      67.350  35.640  42.370  1.00  0.00            
ATOM   2104  C19 LIG    80      71.030  35.030  41.860  1.00  0.00            
ATOM   2105  H1  LIG    80      69.240  35.290  38.850  1.00  0.00            
ATOM   2106  I   LIG    81      64.080  17.770  23.130  1.00  0.00            
ATOM   2107  I1  LIG    81      64.650  13.660  21.020  1.00  0.00            
ATOM   2108  I2  LIG    81      61.880  22.570  20.120  1.00  0.00            
ATOM   2109  I3  LIG    81      63.210  12.880  15.140  1.00  0.00            
ATOM   2110  CL  LIG    81      59.650  17.370  17.350  1.00  0.00            
ATOM   2111  CL1 LIG    81      63.710  19.880  13.280  1.00  0.00            
ATOM   2112  CL2 LIG    81      58.600  18.500  14.600  1.00  0.00            
ATOM   2113  CL3 LIG    81      60.640  19.760  12.550  1.00  0.00            
ATOM   2114  O   LIG    81      63.610  16.580  20.260  1.00  0.00            
ATOM   2115  O1  LIG    81      63.080  20.730  22.490  1.00  0.00            
ATOM   2116  O2  LIG    81      64.200  12.370  18.140  1.00  0.00            
ATOM   2117  O3  LIG    81      64.780  19.890  16.590  1.00  0.00            
ATOM   2118  O4  LIG    81      65.270  17.860  15.670  1.00  0.00            
ATOM   2119  C   LIG    81      62.630  17.600  17.790  1.00  0.00            
ATOM   2120  C1  LIG    81      62.730  18.450  19.000  1.00  0.00            
ATOM   2121  C2  LIG    81      63.020  16.300  17.880  1.00  0.00            
ATOM   2122  C3  LIG    81      62.110  18.130  16.520  1.00  0.00            
ATOM   2123  C4  LIG    81      63.220  17.890  20.180  1.00  0.00            
ATOM   2124  C5  LIG    81      63.530  15.750  19.150  1.00  0.00            
ATOM   2125  C6  LIG    81      62.350  19.800  19.020  1.00  0.00            
ATOM   2126  H   LIG    81      61.970  20.260  18.120  1.00  0.00            
ATOM   2127  C7  LIG    81      63.020  18.690  15.610  1.00  0.00            
ATOM   2128  C8  LIG    81      62.950  15.390  16.720  1.00  0.00            
ATOM   2129  C9  LIG    81      63.330  18.650  21.350  1.00  0.00            
ATOM   2130  C10 LIG    81      60.760  18.070  16.200  1.00  0.00            
ATOM   2131  C11 LIG    81      63.920  14.460  19.250  1.00  0.00            
ATOM   2132  C12 LIG    81      62.460  20.560  20.190  1.00  0.00            
ATOM   2133  C13 LIG    81      62.960  19.980  21.360  1.00  0.00            
ATOM   2134  C14 LIG    81      63.330  14.110  16.790  1.00  0.00            
ATOM   2135  C15 LIG    81      62.560  19.190  14.390  1.00  0.00            
ATOM   2136  C16 LIG    81      63.850  13.540  18.070  1.00  0.00            
ATOM   2137  C17 LIG    81      60.300  18.580  14.990  1.00  0.00            
ATOM   2138  C18 LIG    81      61.200  19.140  14.080  1.00  0.00            
ATOM   2139  C19 LIG    81      64.450  18.740  15.940  1.00  0.00            
ATOM   2140  H1  LIG    81      62.570  15.770  15.780  1.00  0.00            
ATOM   2141  OW  SOL    82       2.300   6.280   1.130  1.00  0.00            
ATOM   2142  HW1 SOL    82       1.370   6.260   1.500  1.00  0.00            
ATOM   2143  HW2 SOL    82       2.310   5.890   0.210  1.00  0.00            
ATOM   2144  OW  SOL    83       2.250   2.750   9.960  1.00  0.00            
ATOM   2145  HW1 SOL    83       2.600   2.580  10.880  1.00  0.00            
ATOM   2146  HW2 SOL    83       1.370   2.300   9.840  1.00  0.00            
ATOM   2147  OW  SOL    84       0.190   3.680   6.470  1.00  0.00            
ATOM   2148  HW1 SOL    84      -0.630   4.110   6.860  1.00  0.00            
ATOM   2149  HW2 SOL    84      -0.090   2.950   5.840  1.00  0.00            
ATOM   2150  OW  SOL    85       5.690  12.750  11.650  1.00  0.00            
ATOM   2151  HW1 SOL    85       4.760  12.680  11.280  1.00  0.00            
ATOM   2152  HW2 SOL    85       5.800  13.640  12.090  1.00  0.00            
ATOM   2153  OW  SOL    86      15.550  15.110   7.030  1.00  0.00            
ATOM   2154  HW1 SOL    86      14.980  14.950   7.840  1.00  0.00            
ATOM   2155  HW2 SOL    86      14.960  15.210   6.230  1.00  0.00            
ATOM   2156  OW  SOL    87      17.430   6.180   8.560  1.00  0.00            
ATOM   2157  HW1 SOL    87      17.760   7.120   8.560  1.00  0.00            
ATOM   2158  HW2 SOL    87      17.940   5.640   9.220  1.00  0.00            
ATOM   2159  OW  SOL    88      11.350   7.030   7.170  1.00  0.00            
ATOM   2160  HW1 SOL    88      11.920   7.810   6.920  1.00  0.00            
ATOM   2161  HW2 SOL    88      10.750   7.290   7.930  1.00  0.00            
ATOM   2162  OW  SOL    89      17.550   6.070   2.310  1.00  0.00            
ATOM   2163  HW1 SOL    89      17.430   5.940   1.320  1.00  0.00            
ATOM   2164  HW2 SOL    89      17.250   5.260   2.800  1.00  0.00            
ATOM   2165  OW  SOL    90       7.680  11.440  10.230  1.00  0.00            
ATOM   2166  HW1 SOL    90       6.900  11.610  10.830  1.00  0.00            
ATOM   2167  HW2 SOL    90       8.020  12.310   9.870  1.00  0.00            
ATOM   2168  OW  SOL    91       8.500   7.980  18.230  1.00  0.00            
ATOM   2169  HW1 SOL    91       8.460   8.740  18.880  1.00  0.00            
ATOM   2170  HW2 SOL    91       8.720   8.340  17.320  1.00  0.00            
ATOM   2171  OW  SOL    92       6.850  10.120   6.650  1.00  0.00            
ATOM   2172  HW1 SOL    92       7.540   9.960   7.350  1.00  0.00            
ATOM   2173  HW2 SOL    92       6.120  10.690   7.030  1.00  0.00            
ATOM   2174  OW  SOL    93       6.860  11.610  18.030  1.00  0.00            
ATOM   2175  HW1 SOL    93       7.460  12.400  18.170  1.00  0.00            
ATOM   2176  HW2 SOL    93       6.000  11.920  17.620  1.00  0.00            
ATOM   2177  OW  SOL    94       3.350  14.350  10.610  1.00  0.00            
ATOM   2178  HW1 SOL    94       2.570  14.040  10.080  1.00  0.00            
ATOM   2179  HW2 SOL    94       3.930  14.930  10.040  1.00  0.00            
ATOM   2180  OW  SOL    95      14.600  15.050  13.390  1.00  0.00            
ATOM   2181  HW1 SOL    95      14.840  15.990  13.650  1.00  0.00            
ATOM   2182  HW2 SOL    95      14.440  14.510  14.210  1.00  0.00            
ATOM   2183  OW  SOL    96       4.380   3.920  14.990  1.00  0.00            
ATOM   2184  HW1 SOL    96       5.200   3.360  15.080  1.00  0.00            
ATOM   2185  HW2 SOL    96       3.570   3.340  15.030  1.00  0.00            
ATOM   2186  OW  SOL    97      16.030   4.470   7.370  1.00  0.00            
ATOM   2187  HW1 SOL    97      15.290   4.930   6.870  1.00  0.00            
ATOM   2188  HW2 SOL    97      16.540   5.150   7.900  1.00  0.00            
ATOM   2189  OW  SOL    98       2.310  17.130   4.830  1.00  0.00            
ATOM   2190  HW1 SOL    98       2.650  17.900   5.370  1.00  0.00            
ATOM   2191  HW2 SOL    98       2.750  17.130   3.930  1.00  0.00            
ATOM   2192  OW  SOL    99      11.270  13.410  16.900  1.00  0.00            
ATOM   2193  HW1 SOL    99      11.740  13.410  17.780  1.00  0.00            
ATOM   2194  HW2 SOL    99      10.790  12.540  16.790  1.00  0.00            
ATOM   2195  OW  SOL   100       2.300  14.340   5.380  1.00  0.00            
ATOM   2196  HW1 SOL   100       2.040  15.300   5.380  1.00  0.00            
ATOM   2197  HW2 SOL   100       1.590  13.800   5.830  1.00  0.00            
ATOM   2198  OW  SOL   101       2.400  10.910   8.860  1.00  0.00            
ATOM   2199  HW1 SOL   101       2.540  10.070   9.380  1.00  0.00            
ATOM   2200  HW2 SOL   101       1.850  11.550   9.410  1.00  0.00            
ATOM   2201  OW  SOL   102       6.200  17.860  14.390  1.00  0.00            
ATOM   2202  HW1 SOL   102       5.280  17.690  14.740  1.00  0.00            
ATOM   2203  HW2 SOL   102       6.480  18.780  14.650  1.00  0.00            
ATOM   2204  OW  SOL   103       6.060   9.640   1.230  1.00  0.00            
ATOM   2205  HW1 SOL   103       6.130  10.480   0.690  1.00  0.00            
ATOM   2206  HW2 SOL   103       6.520   9.770   2.110  1.00  0.00            
ATOM   2207  OW  SOL   104      15.940   1.140  14.800  1.00  0.00            
ATOM   2208  HW1 SOL   104      15.760   1.810  14.080  1.00  0.00            
ATOM   2209  HW2 SOL   104      15.910   1.600  15.690  1.00  0.00            
ATOM   2210  OW  SOL   105       1.220   6.430   5.630  1.00  0.00            
ATOM   2211  HW1 SOL   105       0.770   5.550   5.800  1.00  0.00            
ATOM   2212  HW2 SOL   105       1.210   6.970   6.470  1.00  0.00            
ATOM   2213  OW  SOL   106      18.420  17.670   3.590  1.00  0.00            
ATOM   2214  HW1 SOL   106      18.960  17.380   4.390  1.00  0.00            
ATOM   2215  HW2 SOL   106      18.720  18.570   3.300  1.00  0.00            
ATOM   2216  OW  SOL   107       0.270  15.960   1.170  1.00  0.00            
ATOM   2217  HW1 SOL   107       0.080  15.000   1.380  1.00  0.00            
ATOM   2218  HW2 SOL   107      -0.060  16.540   1.920  1.00  0.00            
ATOM   2219  OW  SOL   108      16.890   9.220   6.120  1.00  0.00            
ATOM   2220  HW1 SOL   108      17.840   8.930   6.200  1.00  0.00            
ATOM   2221  HW2 SOL   108      16.810   9.870   5.370  1.00  0.00            
ATOM   2222  OW  SOL   109      16.410  11.080   4.320  1.00  0.00            
ATOM   2223  HW1 SOL   109      17.270  11.100   3.800  1.00  0.00            
ATOM   2224  HW2 SOL   109      16.550  11.550   5.200  1.00  0.00            
ATOM   2225  OW  SOL   110       1.130   7.370  15.970  1.00  0.00            
ATOM   2226  HW1 SOL   110       2.010   7.240  16.420  1.00  0.00            
ATOM   2227  HW2 SOL   110       1.000   8.340  15.750  1.00  0.00            
ATOM   2228  OW  SOL   111       6.130  13.650   7.260  1.00  0.00            
ATOM   2229  HW1 SOL   111       5.640  12.780   7.350  1.00  0.00            
ATOM   2230  HW2 SOL   111       5.900  14.080   6.390  1.00  0.00            
ATOM   2231  OW  SOL   112      12.930  12.280  14.230  1.00  0.00            
ATOM   2232  HW1 SOL   112      13.300  11.550  13.650  1.00  0.00            
ATOM   2233  HW2 SOL   112      13.450  12.330  15.080  1.00  0.00            
ATOM   2234  OW  SOL   113       8.090   0.040   5.020  1.00  0.00            
ATOM   2235  HW1 SOL   113       8.490   0.950   4.930  1.00  0.00            
ATOM   2236  HW2 SOL   113       7.090   0.120   5.080  1.00  0.00            
ATOM   2237  OW  SOL   114       1.970   9.760  12.640  1.00  0.00            
ATOM   2238  HW1 SOL   114       2.860   9.310  12.500  1.00  0.00            
ATOM   2239  HW2 SOL   114       1.240   9.110  12.450  1.00  0.00            
ATOM   2240  OW  SOL   115      15.250   9.990   1.900  1.00  0.00            
ATOM   2241  HW1 SOL   115      14.620   9.230   2.030  1.00  0.00            
ATOM   2242  HW2 SOL   115      15.730  10.170   2.760  1.00  0.00            
ATOM   2243  OW  SOL   116      11.870  17.920  16.160  1.00  0.00            
ATOM   2244  HW1 SOL   116      12.110  18.520  15.400  1.00  0.00            
ATOM   2245  HW2 SOL   116      11.940  16.970  15.860  1.00  0.00            
ATOM   2246  OW  SOL   117       3.170   2.510  18.010  1.00  0.00            
ATOM   2247  HW1 SOL   117       3.880   3.220  18.070  1.00  0.00            
ATOM   2248  HW2 SOL   117       2.290   2.900  18.290  1.00  0.00            
ATOM   2249  OW  SOL   118      14.660  14.170   9.530  1.00  0.00            
ATOM   2250  HW1 SOL   118      14.070  14.230  10.330  1.00  0.00            
ATOM   2251  HW2 SOL   118      14.510  13.290   9.070  1.00  0.00            
ATOM   2252  OW  SOL   119      16.670  17.140   5.720  1.00  0.00            
ATOM   2253  HW1 SOL   119      16.260  16.910   4.840  1.00  0.00            
ATOM   2254  HW2 SOL   119      16.490  16.400   6.370  1.00  0.00            
ATOM   2255  OW  SOL   120       5.980   7.290   2.700  1.00  0.00            
ATOM   2256  HW1 SOL   120       6.220   7.980   2.020  1.00  0.00            
ATOM   2257  HW2 SOL   120       5.200   7.620   3.240  1.00  0.00            
ATOM   2258  OW  SOL   121      12.810   3.450   9.440  1.00  0.00            
ATOM   2259  HW1 SOL   121      11.950   2.950   9.310  1.00  0.00            
ATOM   2260  HW2 SOL   121      13.430   2.910  10.000  1.00  0.00            
ATOM   2261  OW  SOL   122      15.760  16.620   3.070  1.00  0.00            
ATOM   2262  HW1 SOL   122      16.650  17.080   3.100  1.00  0.00            
ATOM   2263  HW2 SOL   122      15.550  16.380   2.120  1.00  0.00            
ATOM   2264  OW  SOL   123       8.070   6.050  14.650  1.00  0.00            
ATOM   2265  HW1 SOL   123       7.600   6.020  15.540  1.00  0.00            
ATOM   2266  HW2 SOL   123       7.560   5.500  13.990  1.00  0.00            
ATOM   2267  OW  SOL   124      13.940   4.690  16.740  1.00  0.00            
ATOM   2268  HW1 SOL   124      13.740   5.120  17.620  1.00  0.00            
ATOM   2269  HW2 SOL   124      14.720   4.070  16.830  1.00  0.00            
ATOM   2270  OW  SOL   125       9.730   8.900  15.720  1.00  0.00            
ATOM   2271  HW1 SOL   125      10.190   8.060  15.430  1.00  0.00            
ATOM   2272  HW2 SOL   125       9.170   9.240  14.970  1.00  0.00            
ATOM   2273  OW  SOL   126       9.910   4.100  12.420  1.00  0.00            
ATOM   2274  HW1 SOL   126       9.140   4.440  12.960  1.00  0.00            
ATOM   2275  HW2 SOL   126       9.570   3.590  11.630  1.00  0.00            
ATOM   2276  OW  SOL   127      10.410   7.010   4.290  1.00  0.00            
ATOM   2277  HW1 SOL   127      10.670   6.970   5.250  1.00  0.00            
ATOM   2278  HW2 SOL   127       9.560   6.500   4.150  1.00  0.00            
ATOM   2279  OW  SOL   128       0.760   8.110   7.890  1.00  0.00            
ATOM   2280  HW1 SOL   128       1.750   7.990   7.980  1.00  0.00            
ATOM   2281  HW2 SOL   128       0.520   9.060   8.100  1.00  0.00            
ATOM   2282  OW  SOL   129       1.300  18.210  15.710  1.00  0.00            
ATOM   2283  HW1 SOL   129       1.200  18.060  16.700  1.00  0.00            
ATOM   2284  HW2 SOL   129       0.440  18.570  15.350  1.00  0.00            
ATOM   2285  OW  SOL   130       8.650   3.480   1.950  1.00  0.00            
ATOM   2286  HW1 SOL   130       9.240   4.110   1.460  1.00  0.00            
ATOM   2287  HW2 SOL   130       8.840   2.540   1.660  1.00  0.00            
ATOM   2288  OW  SOL   131      13.620  11.440   5.450  1.00  0.00            
ATOM   2289  HW1 SOL   131      14.450  11.150   4.970  1.00  0.00            
ATOM   2290  HW2 SOL   131      13.130  12.110   4.890  1.00  0.00            
ATOM   2291  OW  SOL   132       5.500   1.960   8.850  1.00  0.00            
ATOM   2292  HW1 SOL   132       5.450   1.910   9.850  1.00  0.00            
ATOM   2293  HW2 SOL   132       5.520   2.920   8.560  1.00  0.00            
ATOM   2294  OW  SOL   133      10.080  14.560   4.770  1.00  0.00            
ATOM   2295  HW1 SOL   133       9.620  15.280   4.250  1.00  0.00            
ATOM   2296  HW2 SOL   133      10.040  14.760   5.750  1.00  0.00            
ATOM   2297  OW  SOL   134       3.510  18.010   8.530  1.00  0.00            
ATOM   2298  HW1 SOL   134       4.010  17.150   8.590  1.00  0.00            
ATOM   2299  HW2 SOL   134       4.160  18.780   8.500  1.00  0.00            
ATOM   2300  OW  SOL   135      17.950  10.660   8.730  1.00  0.00            
ATOM   2301  HW1 SOL   135      17.330  10.510   7.970  1.00  0.00            
ATOM   2302  HW2 SOL   135      17.430  10.770   9.580  1.00  0.00            
ATOM   2303  OW  SOL   136      12.270  15.500  15.060  1.00  0.00            
ATOM   2304  HW1 SOL   136      12.330  14.730  15.700  1.00  0.00            
ATOM   2305  HW2 SOL   136      11.750  15.240  14.260  1.00  0.00            
ATOM   2306  OW  SOL   137       3.210   9.430   2.420  1.00  0.00            
ATOM   2307  HW1 SOL   137       4.030   9.820   2.000  1.00  0.00            
ATOM   2308  HW2 SOL   137       2.940   8.610   1.930  1.00  0.00            
ATOM   2309  OW  SOL   138      14.580   7.350   7.280  1.00  0.00            
ATOM   2310  HW1 SOL   138      14.530   6.700   8.030  1.00  0.00            
ATOM   2311  HW2 SOL   138      15.380   7.940   7.410  1.00  0.00            
ATOM   2312  OW  SOL   139       4.610  12.660  17.270  1.00  0.00            
ATOM   2313  HW1 SOL   139       4.110  12.670  16.410  1.00  0.00            
ATOM   2314  HW2 SOL   139       3.980  12.480  18.030  1.00  0.00            
ATOM   2315  OW  SOL   140      11.110  17.760   2.370  1.00  0.00            
ATOM   2316  HW1 SOL   140      10.510  17.140   2.870  1.00  0.00            
ATOM   2317  HW2 SOL   140      11.420  17.320   1.520  1.00  0.00            
ATOM   2318  OW  SOL   141       2.020   2.850  14.980  1.00  0.00            
ATOM   2319  HW1 SOL   141       1.220   3.450  14.850  1.00  0.00            
ATOM   2320  HW2 SOL   141       1.920   2.360  15.840  1.00  0.00            
ATOM   2321  OW  SOL   142      16.320  13.770   0.810  1.00  0.00            
ATOM   2322  HW1 SOL   142      16.000  14.710   0.710  1.00  0.00            
ATOM   2323  HW2 SOL   142      15.560  13.140   0.690  1.00  0.00            
ATOM   2324  OW  SOL   143       4.640  17.430   3.230  1.00  0.00            
ATOM   2325  HW1 SOL   143       4.970  17.820   4.090  1.00  0.00            
ATOM   2326  HW2 SOL   143       5.400  17.360   2.580  1.00  0.00            
ATOM   2327  OW  SOL   144      14.000   1.070   4.260  1.00  0.00            
ATOM   2328  HW1 SOL   144      13.760   0.700   3.360  1.00  0.00            
ATOM   2329  HW2 SOL   144      14.990   1.230   4.300  1.00  0.00            
ATOM   2330  OW  SOL   145       2.490  17.850  12.410  1.00  0.00            
ATOM   2331  HW1 SOL   145       3.060  17.200  12.910  1.00  0.00            
ATOM   2332  HW2 SOL   145       2.330  17.520  11.480  1.00  0.00            
ATOM   2333  OW  SOL   146       9.400  16.980   9.040  1.00  0.00            
ATOM   2334  HW1 SOL   146      10.200  16.410   9.250  1.00  0.00            
ATOM   2335  HW2 SOL   146       8.910  16.580   8.270  1.00  0.00            
ATOM   2336  OW  SOL   147       3.820   7.000   4.800  1.00  0.00            
ATOM   2337  HW1 SOL   147       4.270   6.100   4.770  1.00  0.00            
ATOM   2338  HW2 SOL   147       2.880   6.890   5.130  1.00  0.00            
ATOM   2339  OW  SOL   148      15.470   2.220  17.290  1.00  0.00            
ATOM   2340  HW1 SOL   148      15.420   2.590  18.210  1.00  0.00            
ATOM   2341  HW2 SOL   148      14.750   1.530  17.170  1.00  0.00            
ATOM   2342  OW  SOL   149       6.140   1.220   1.170  1.00  0.00            
ATOM   2343  HW1 SOL   149       7.120   1.000   1.240  1.00  0.00            
ATOM   2344  HW2 SOL   149       5.830   1.050   0.240  1.00  0.00            
ATOM   2345  OW  SOL   150       7.810   2.640  17.490  1.00  0.00            
ATOM   2346  HW1 SOL   150       8.480   2.030  17.920  1.00  0.00            
ATOM   2347  HW2 SOL   150       7.080   2.830  18.140  1.00  0.00            
ATOM   2348  OW  SOL   151       8.880  15.140  11.950  1.00  0.00            
ATOM   2349  HW1 SOL   151       8.650  14.890  11.010  1.00  0.00            
ATOM   2350  HW2 SOL   151       9.490  14.450  12.340  1.00  0.00            
ATOM   2351  OW  SOL   152      13.510   5.900  14.330  1.00  0.00            
ATOM   2352  HW1 SOL   152      13.790   5.470  15.180  1.00  0.00            
ATOM   2353  HW2 SOL   152      13.760   6.860  14.340  1.00  0.00            
ATOM   2354  OW  SOL   153       8.030  14.020   9.240  1.00  0.00            
ATOM   2355  HW1 SOL   153       8.930  14.160   8.820  1.00  0.00            
ATOM   2356  HW2 SOL   153       7.320  14.040   8.530  1.00  0.00            
ATOM   2357  OW  SOL   154       9.220   5.030   8.990  1.00  0.00            
ATOM   2358  HW1 SOL   154       8.970   4.940   8.030  1.00  0.00            
ATOM   2359  HW2 SOL   154       9.700   4.210   9.300  1.00  0.00            
ATOM   2360  OW  SOL   155       5.390   0.640   5.120  1.00  0.00            
ATOM   2361  HW1 SOL   155       4.580   0.650   5.700  1.00  0.00            
ATOM   2362  HW2 SOL   155       5.420   1.470   4.570  1.00  0.00            
ATOM   2363  OW  SOL   156      14.340  11.880   0.410  1.00  0.00            
ATOM   2364  HW1 SOL   156      14.660  11.120   0.980  1.00  0.00            
ATOM   2365  HW2 SOL   156      13.420  12.150   0.710  1.00  0.00            
ATOM   2366  OW  SOL   157       2.970   0.350   1.710  1.00  0.00            
ATOM   2367  HW1 SOL   157       3.460   1.190   1.500  1.00  0.00            
ATOM   2368  HW2 SOL   157       3.590  -0.300   2.160  1.00  0.00            
ATOM   2369  OW  SOL   158       9.350   2.360   4.800  1.00  0.00            
ATOM   2370  HW1 SOL   158       8.870   2.770   4.020  1.00  0.00            
ATOM   2371  HW2 SOL   158      10.340   2.340   4.610  1.00  0.00            
ATOM   2372  OW  SOL   159      10.760   6.830  14.640  1.00  0.00            
ATOM   2373  HW1 SOL   159       9.960   6.220  14.670  1.00  0.00            
ATOM   2374  HW2 SOL   159      11.570   6.300  14.400  1.00  0.00            
ATOM   2375  OW  SOL   160      12.270  15.700   7.930  1.00  0.00            
ATOM   2376  HW1 SOL   160      12.480  16.440   7.280  1.00  0.00            
ATOM   2377  HW2 SOL   160      12.950  15.700   8.660  1.00  0.00            
ATOM   2378  OW  SOL   161       4.590  11.520   7.410  1.00  0.00            
ATOM   2379  HW1 SOL   161       3.880  11.250   8.060  1.00  0.00            
ATOM   2380  HW2 SOL   161       4.330  11.240   6.480  1.00  0.00            
ATOM   2381  OW  SOL   162      12.710  17.970   5.910  1.00  0.00            
ATOM   2382  HW1 SOL   162      13.150  18.610   5.270  1.00  0.00            
ATOM   2383  HW2 SOL   162      12.210  18.490   6.610  1.00  0.00            
ATOM   2384  OW  SOL   163      10.320   5.490   0.160  1.00  0.00            
ATOM   2385  HW1 SOL   163       9.910   6.310  -0.230  1.00  0.00            
ATOM   2386  HW2 SOL   163      10.960   5.750   0.890  1.00  0.00            
ATOM   2387  OW  SOL   164       0.780   5.560  13.860  1.00  0.00            
ATOM   2388  HW1 SOL   164       1.700   5.550  13.450  1.00  0.00            
ATOM   2389  HW2 SOL   164       0.720   6.300  14.530  1.00  0.00            
ATOM   2390  OW  SOL   165       5.610   2.220  11.470  1.00  0.00            
ATOM   2391  HW1 SOL   165       5.990   1.380  11.840  1.00  0.00            
ATOM   2392  HW2 SOL   165       4.730   2.410  11.910  1.00  0.00            
ATOM   2393  OW  SOL   166       8.660   4.540   6.420  1.00  0.00            
ATOM   2394  HW1 SOL   166       8.340   5.260   5.800  1.00  0.00            
ATOM   2395  HW2 SOL   166       8.900   3.730   5.890  1.00  0.00            
ATOM   2396  OW  SOL   167      10.170   0.390   7.530  1.00  0.00            
ATOM   2397  HW1 SOL   167       9.450   0.440   6.840  1.00  0.00            
ATOM   2398  HW2 SOL   167       9.930  -0.300   8.220  1.00  0.00            
ATOM   2399  OW  SOL   168      14.290  11.730   8.670  1.00  0.00            
ATOM   2400  HW1 SOL   168      13.740  10.890   8.600  1.00  0.00            
ATOM   2401  HW2 SOL   168      14.550  12.020   7.750  1.00  0.00            
ATOM   2402  OW  SOL   169      14.660   5.900   9.920  1.00  0.00            
ATOM   2403  HW1 SOL   169      14.360   4.950   9.990  1.00  0.00            
ATOM   2404  HW2 SOL   169      15.390   6.060  10.580  1.00  0.00            
ATOM   2405  OW  SOL   170      18.570   8.330   3.770  1.00  0.00            
ATOM   2406  HW1 SOL   170      18.990   7.690   4.410  1.00  0.00            
ATOM   2407  HW2 SOL   170      18.190   7.820   2.990  1.00  0.00            
ATOM   2408  OW  SOL   171       4.880  13.850   1.740  1.00  0.00            
ATOM   2409  HW1 SOL   171       4.010  13.700   2.210  1.00  0.00            
ATOM   2410  HW2 SOL   171       4.710  14.110   0.790  1.00  0.00            
ATOM   2411  OW  SOL   172      16.640  12.800   6.570  1.00  0.00            
ATOM   2412  HW1 SOL   172      17.630  12.880   6.710  1.00  0.00            
ATOM   2413  HW2 SOL   172      16.190  13.640   6.880  1.00  0.00            
ATOM   2414  OW  SOL   173      13.900   5.750   0.780  1.00  0.00            
ATOM   2415  HW1 SOL   173      13.360   5.540   1.590  1.00  0.00            
ATOM   2416  HW2 SOL   173      14.810   5.340   0.870  1.00  0.00            
ATOM   2417  OW  SOL   174       5.270   2.560   3.280  1.00  0.00            
ATOM   2418  HW1 SOL   174       5.540   1.970   2.530  1.00  0.00            
ATOM   2419  HW2 SOL   174       5.270   3.510   2.970  1.00  0.00            
ATOM   2420  OW  SOL   175      17.540  12.230  15.880  1.00  0.00            
ATOM   2421  HW1 SOL   175      18.450  11.840  15.750  1.00  0.00            
ATOM   2422  HW2 SOL   175      17.620  13.190  16.120  1.00  0.00            
ATOM   2423  OW  SOL   176      10.640  13.470  13.400  1.00  0.00            
ATOM   2424  HW1 SOL   176       9.840  13.240  13.950  1.00  0.00            
ATOM   2425  HW2 SOL   176      11.470  13.210  13.890  1.00  0.00            
ATOM   2426  OW  SOL   177      15.920  16.290  16.250  1.00  0.00            
ATOM   2427  HW1 SOL   177      16.190  16.630  15.350  1.00  0.00            
ATOM   2428  HW2 SOL   177      16.710  15.910  16.710  1.00  0.00            
ATOM   2429  OW  SOL   178      11.110  11.950  11.000  1.00  0.00            
ATOM   2430  HW1 SOL   178      10.710  12.390  11.810  1.00  0.00            
ATOM   2431  HW2 SOL   178      10.700  12.320  10.170  1.00  0.00            
ATOM   2432  OW  SOL   179      16.380  10.990  10.790  1.00  0.00            
ATOM   2433  HW1 SOL   179      16.430  11.800  11.380  1.00  0.00            
ATOM   2434  HW2 SOL   179      15.520  11.010  10.280  1.00  0.00            
ATOM   2435  OW  SOL   180       9.150   0.890  14.020  1.00  0.00            
ATOM   2436  HW1 SOL   180       9.400   0.690  13.070  1.00  0.00            
ATOM   2437  HW2 SOL   180       9.870   1.450  14.440  1.00  0.00            
ATOM   2438  OW  SOL   181       9.800  11.160  17.190  1.00  0.00            
ATOM   2439  HW1 SOL   181       8.810  11.220  17.290  1.00  0.00            
ATOM   2440  HW2 SOL   181      10.030  10.360  16.630  1.00  0.00            
ATOM   2441  OW  SOL   182       7.050  10.500   3.680  1.00  0.00            
ATOM   2442  HW1 SOL   182       6.910  10.570   4.670  1.00  0.00            
ATOM   2443  HW2 SOL   182       7.890   9.990   3.500  1.00  0.00            
ATOM   2444  OW  SOL   183       4.100   8.130  12.510  1.00  0.00            
ATOM   2445  HW1 SOL   183       4.960   8.250  13.010  1.00  0.00            
ATOM   2446  HW2 SOL   183       3.680   7.260  12.780  1.00  0.00            
ATOM   2447  OW  SOL   184      12.740   3.860  12.620  1.00  0.00            
ATOM   2448  HW1 SOL   184      12.950   4.600  13.260  1.00  0.00            
ATOM   2449  HW2 SOL   184      11.850   4.030  12.190  1.00  0.00            
ATOM   2450  OW  SOL   185       0.640  15.640  13.310  1.00  0.00            
ATOM   2451  HW1 SOL   185       0.180  16.460  12.970  1.00  0.00            
ATOM   2452  HW2 SOL   185       1.620  15.830  13.400  1.00  0.00            
ATOM   2453  OW  SOL   186       3.670  11.000   5.010  1.00  0.00            
ATOM   2454  HW1 SOL   186       3.600  11.830   4.450  1.00  0.00            
ATOM   2455  HW2 SOL   186       3.710  10.200   4.410  1.00  0.00            
ATOM   2456  OW  SOL   187       5.660   5.370   8.650  1.00  0.00            
ATOM   2457  HW1 SOL   187       5.780   6.030   7.910  1.00  0.00            
ATOM   2458  HW2 SOL   187       6.120   5.710   9.480  1.00  0.00            
ATOM   2459  OW  SOL   188      12.520  13.480   3.880  1.00  0.00            
ATOM   2460  HW1 SOL   188      13.020  14.250   4.280  1.00  0.00            
ATOM   2461  HW2 SOL   188      11.570  13.500   4.200  1.00  0.00            
ATOM   2462  OW  SOL   189      12.720  14.450  11.420  1.00  0.00            
ATOM   2463  HW1 SOL   189      13.190  14.580  12.290  1.00  0.00            
ATOM   2464  HW2 SOL   189      12.060  13.710  11.510  1.00  0.00            
ATOM   2465  OW  SOL   190      15.820   6.390   4.720  1.00  0.00            
ATOM   2466  HW1 SOL   190      15.510   7.000   5.450  1.00  0.00            
ATOM   2467  HW2 SOL   190      16.320   6.910   4.030  1.00  0.00            
ATOM   2468  OW  SOL   191       3.540  15.100  13.290  1.00  0.00            
ATOM   2469  HW1 SOL   191       3.330  14.660  12.420  1.00  0.00            
ATOM   2470  HW2 SOL   191       4.510  15.360  13.320  1.00  0.00            
ATOM   2471  OW  SOL   192       4.020   7.510  15.980  1.00  0.00            
ATOM   2472  HW1 SOL   192       4.700   8.060  15.510  1.00  0.00            
ATOM   2473  HW2 SOL   192       4.420   6.630  16.250  1.00  0.00            
ATOM   2474  OW  SOL   193      15.870   7.790  16.700  1.00  0.00            
ATOM   2475  HW1 SOL   193      14.950   8.170  16.650  1.00  0.00            
ATOM   2476  HW2 SOL   193      16.470   8.260  16.050  1.00  0.00            
ATOM   2477  OW  SOL   194      10.130   1.050  17.700  1.00  0.00            
ATOM   2478  HW1 SOL   194      10.190   1.900  17.180  1.00  0.00            
ATOM   2479  HW2 SOL   194      10.450   0.290  17.130  1.00  0.00            
ATOM   2480  OW  SOL   195       5.040   0.500  17.400  1.00  0.00            
ATOM   2481  HW1 SOL   195       4.620  -0.070  16.700  1.00  0.00            
ATOM   2482  HW2 SOL   195       4.380   1.190  17.720  1.00  0.00            
ATOM   2483  OW  SOL   196       5.730   8.700  10.290  1.00  0.00            
ATOM   2484  HW1 SOL   196       6.170   9.590  10.200  1.00  0.00            
ATOM   2485  HW2 SOL   196       5.100   8.700  11.060  1.00  0.00            
ATOM   2486  OW  SOL   197      13.600   8.620  10.450  1.00  0.00            
ATOM   2487  HW1 SOL   197      12.850   8.620   9.790  1.00  0.00            
ATOM   2488  HW2 SOL   197      13.970   7.700  10.540  1.00  0.00            
ATOM   2489  OW  SOL   198      12.090   5.250   2.750  1.00  0.00            
ATOM   2490  HW1 SOL   198      12.220   4.410   3.290  1.00  0.00            
ATOM   2491  HW2 SOL   198      11.800   5.990   3.350  1.00  0.00            
ATOM   2492  OW  SOL   199       3.070   2.130  12.310  1.00  0.00            
ATOM   2493  HW1 SOL   199       2.840   2.500  13.210  1.00  0.00            
ATOM   2494  HW2 SOL   199       2.770   1.180  12.250  1.00  0.00            
ATOM   2495  OW  SOL   200       0.370  13.100  12.820  1.00  0.00            
ATOM   2496  HW1 SOL   200       0.900  12.610  13.500  1.00  0.00            
ATOM   2497  HW2 SOL   200       0.590  14.080  12.870  1.00  0.00            
ATOM   2498  OW  SOL   201       7.320   6.340  10.640  1.00  0.00            
ATOM   2499  HW1 SOL   201       7.910   6.080   9.880  1.00  0.00            
ATOM   2500  HW2 SOL   201       7.040   7.300  10.530  1.00  0.00            
ATOM   2501  OW  SOL   202      17.280   9.350  18.540  1.00  0.00            
ATOM   2502  HW1 SOL   202      16.820   9.280  17.650  1.00  0.00            
ATOM   2503  HW2 SOL   202      16.660   9.790  19.200  1.00  0.00            
ATOM   2504  OW  SOL   203       3.070   0.630   6.180  1.00  0.00            
ATOM   2505  HW1 SOL   203       2.960   1.570   6.510  1.00  0.00            
ATOM   2506  HW2 SOL   203       3.020   0.000   6.950  1.00  0.00            
ATOM   2507  OW  SOL   204      16.220   3.670   3.740  1.00  0.00            
ATOM   2508  HW1 SOL   204      16.240   2.910   4.380  1.00  0.00            
ATOM   2509  HW2 SOL   204      15.740   4.440   4.140  1.00  0.00            
ATOM   2510  OW  SOL   205      10.230   7.660   9.660  1.00  0.00            
ATOM   2511  HW1 SOL   205      10.380   7.870  10.620  1.00  0.00            
ATOM   2512  HW2 SOL   205       9.930   6.710   9.570  1.00  0.00            
ATOM   2513  OW  SOL   206       9.800  15.730  17.000  1.00  0.00            
ATOM   2514  HW1 SOL   206       9.600  16.170  16.120  1.00  0.00            
ATOM   2515  HW2 SOL   206      10.190  14.820  16.840  1.00  0.00            
ATOM   2516  OW  SOL   207      18.590  15.180  16.050  1.00  0.00            
ATOM   2517  HW1 SOL   207      18.730  15.450  15.100  1.00  0.00            
ATOM   2518  HW2 SOL   207      19.420  15.400  16.580  1.00  0.00            
ATOM   2519  OW  SOL   208       3.500   8.980  18.040  1.00  0.00            
ATOM   2520  HW1 SOL   208       4.260   9.420  18.520  1.00  0.00            
ATOM   2521  HW2 SOL   208       3.850   8.510  17.220  1.00  0.00            
ATOM   2522  OW  SOL   209      15.400   2.740   1.250  1.00  0.00            
ATOM   2523  HW1 SOL   209      14.790   1.990   1.480  1.00  0.00            
ATOM   2524  HW2 SOL   209      15.620   3.260   2.080  1.00  0.00            
ATOM   2525  OW  SOL   210      13.030   8.380   0.420  1.00  0.00            
ATOM   2526  HW1 SOL   210      13.370   7.450   0.570  1.00  0.00            
ATOM   2527  HW2 SOL   210      13.210   8.650  -0.530  1.00  0.00            
ATOM   2528  OW  SOL   211      10.680  13.330   8.490  1.00  0.00            
ATOM   2529  HW1 SOL   211      10.750  12.490   7.940  1.00  0.00            
ATOM   2530  HW2 SOL   211      11.300  14.020   8.130  1.00  0.00            
ATOM   2531  OW  SOL   212       3.190   8.100   9.490  1.00  0.00            
ATOM   2532  HW1 SOL   212       4.120   8.460   9.540  1.00  0.00            
ATOM   2533  HW2 SOL   212       3.130   7.250  10.010  1.00  0.00            
ATOM   2534  OW  SOL   213       3.390   5.090  10.060  1.00  0.00            
ATOM   2535  HW1 SOL   213       2.870   4.260   9.890  1.00  0.00            
ATOM   2536  HW2 SOL   213       4.160   5.140   9.420  1.00  0.00            
ATOM   2537  OW  SOL   214       5.110   4.150  18.080  1.00  0.00            
ATOM   2538  HW1 SOL   214       4.930   4.600  18.960  1.00  0.00            
ATOM   2539  HW2 SOL   214       5.530   4.800  17.450  1.00  0.00            
ATOM   2540  OW  SOL   215      11.380   3.800  16.780  1.00  0.00            
ATOM   2541  HW1 SOL   215      10.930   4.430  17.420  1.00  0.00            
ATOM   2542  HW2 SOL   215      12.310   4.110  16.610  1.00  0.00            
ATOM   2543  OW  SOL   216      11.600   2.070  14.770  1.00  0.00            
ATOM   2544  HW1 SOL   216      11.600   2.710  15.540  1.00  0.00            
ATOM   2545  HW2 SOL   216      11.880   2.550  13.940  1.00  0.00            
ATOM   2546  OW  SOL   217       0.080  13.260   2.000  1.00  0.00            
ATOM   2547  HW1 SOL   217      -0.850  13.470   1.690  1.00  0.00            
ATOM   2548  HW2 SOL   217       0.180  12.270   2.130  1.00  0.00            
ATOM   2549  OW  SOL   218       0.880  18.010   9.270  1.00  0.00            
ATOM   2550  HW1 SOL   218       0.460  17.150   9.000  1.00  0.00            
ATOM   2551  HW2 SOL   218       1.820  18.040   8.930  1.00  0.00            
ATOM   2552  OW  SOL   219       5.040  15.680   9.100  1.00  0.00            
ATOM   2553  HW1 SOL   219       5.700  16.420   9.190  1.00  0.00            
ATOM   2554  HW2 SOL   219       5.480  14.890   8.680  1.00  0.00            
ATOM   2555  OW  SOL   220      10.020   7.960  12.380  1.00  0.00            
ATOM   2556  HW1 SOL   220      10.430   7.640  13.240  1.00  0.00            
ATOM   2557  HW2 SOL   220       9.060   7.690  12.350  1.00  0.00            
ATOM   2558  OW  SOL   221       0.400   5.440  11.140  1.00  0.00            
ATOM   2559  HW1 SOL   221       1.250   5.110  10.730  1.00  0.00            
ATOM   2560  HW2 SOL   221       0.530   5.590  12.120  1.00  0.00            
ATOM   2561  OW  SOL   222       1.890   5.200  17.220  1.00  0.00            
ATOM   2562  HW1 SOL   222       2.480   4.800  16.520  1.00  0.00            
ATOM   2563  HW2 SOL   222       1.310   5.910  16.810  1.00  0.00            
ATOM   2564  OW  SOL   223      13.690   9.500  16.600  1.00  0.00            
ATOM   2565  HW1 SOL   223      14.080  10.390  16.800  1.00  0.00            
ATOM   2566  HW2 SOL   223      13.790   9.300  15.630  1.00  0.00            
ATOM   2567  OW  SOL   224       8.150   5.720   3.250  1.00  0.00            
ATOM   2568  HW1 SOL   224       8.220   4.830   2.790  1.00  0.00            
ATOM   2569  HW2 SOL   224       7.210   6.060   3.170  1.00  0.00            
ATOM   2570  OW  SOL   225      16.570   6.040  12.060  1.00  0.00            
ATOM   2571  HW1 SOL   225      16.190   5.350  12.680  1.00  0.00            
ATOM   2572  HW2 SOL   225      17.390   5.680  11.620  1.00  0.00            
ATOM   2573  OW  SOL   226       2.520  15.640  17.440  1.00  0.00            
ATOM   2574  HW1 SOL   226       2.220  16.210  18.200  1.00  0.00            
ATOM   2575  HW2 SOL   226       2.450  14.670  17.700  1.00  0.00            
ATOM   2576  OW  SOL   227       6.710   4.640  12.690  1.00  0.00            
ATOM   2577  HW1 SOL   227       6.370   3.750  12.390  1.00  0.00            
ATOM   2578  HW2 SOL   227       6.970   5.180  11.890  1.00  0.00            
ATOM   2579  OW  SOL   228       9.300  16.780  14.650  1.00  0.00            
ATOM   2580  HW1 SOL   228       9.060  16.600  13.700  1.00  0.00            
ATOM   2581  HW2 SOL   228       9.600  17.720  14.750  1.00  0.00            
ATOM   2582  OW  SOL   229       4.730   5.000   1.910  1.00  0.00            
ATOM   2583  HW1 SOL   229       5.340   5.800   1.950  1.00  0.00            
ATOM   2584  HW2 SOL   229       3.780   5.310   1.980  1.00  0.00            
ATOM   2585  OW  SOL   230       1.590  11.370  14.660  1.00  0.00            
ATOM   2586  HW1 SOL   230       1.810  10.760  15.420  1.00  0.00            
ATOM   2587  HW2 SOL   230       1.690  10.880  13.800  1.00  0.00            
ATOM   2588  OW  SOL   231      13.470  10.590  12.340  1.00  0.00            
ATOM   2589  HW1 SOL   231      13.710   9.960  11.600  1.00  0.00            
ATOM   2590  HW2 SOL   231      12.570  10.990  12.160  1.00  0.00            
ATOM   2591  OW  SOL   232      13.020   8.550   3.090  1.00  0.00            
ATOM   2592  HW1 SOL   232      12.160   8.240   3.510  1.00  0.00            
ATOM   2593  HW2 SOL   232      12.980   8.410   2.100  1.00  0.00            
ATOM   2594  OW  SOL   233      17.590  17.470  11.540  1.00  0.00            
ATOM   2595  HW1 SOL   233      18.200  17.770  10.810  1.00  0.00            
ATOM   2596  HW2 SOL   233      17.210  16.580  11.320  1.00  0.00            
ATOM   2597  OW  SOL   234      12.520  17.310  11.280  1.00  0.00            
ATOM   2598  HW1 SOL   234      13.360  17.360  10.740  1.00  0.00            
ATOM   2599  HW2 SOL   234      12.290  16.350  11.460  1.00  0.00            
ATOM   2600  OW  SOL   235       0.830  12.580  10.220  1.00  0.00            
ATOM   2601  HW1 SOL   235       0.780  12.570  11.220  1.00  0.00            
ATOM   2602  HW2 SOL   235       0.000  12.170   9.840  1.00  0.00            
ATOM   2603  OW  SOL   236       6.880  16.620  17.160  1.00  0.00            
ATOM   2604  HW1 SOL   236       6.320  17.430  17.250  1.00  0.00            
ATOM   2605  HW2 SOL   236       7.400  16.660  16.300  1.00  0.00            
ATOM   2606  OW  SOL   237       9.030   0.860   1.330  1.00  0.00            
ATOM   2607  HW1 SOL   237       9.540   0.870   0.470  1.00  0.00            
ATOM   2608  HW2 SOL   237       9.590   0.440   2.040  1.00  0.00            
ATOM   2609  OW  SOL   238      17.260   1.350   5.230  1.00  0.00            
ATOM   2610  HW1 SOL   238      17.990   1.180   4.560  1.00  0.00            
ATOM   2611  HW2 SOL   238      16.950   0.480   5.610  1.00  0.00            
ATOM   2612  OW  SOL   239      13.880  15.730   4.770  1.00  0.00            
ATOM   2613  HW1 SOL   239      14.550  15.850   4.030  1.00  0.00            
ATOM   2614  HW2 SOL   239      13.480  16.620   5.000  1.00  0.00            
ATOM   2615  OW  SOL   240       1.300  17.940  18.510  1.00  0.00            
ATOM   2616  HW1 SOL   240       0.890  17.200  19.040  1.00  0.00            
ATOM   2617  HW2 SOL   240       1.940  18.450  19.090  1.00  0.00            
ATOM   2618  OW  SOL   241      12.800   9.270   6.720  1.00  0.00            
ATOM   2619  HW1 SOL   241      13.400   8.460   6.740  1.00  0.00            
ATOM   2620  HW2 SOL   241      13.200   9.960   6.120  1.00  0.00            
ATOM   2621  OW  SOL   242       8.300  12.730  14.220  1.00  0.00            
ATOM   2622  HW1 SOL   242       8.250  13.060  15.170  1.00  0.00            
ATOM   2623  HW2 SOL   242       7.440  12.920  13.760  1.00  0.00            
ATOM   2624  OW  SOL   243       6.720  16.160   1.540  1.00  0.00            
ATOM   2625  HW1 SOL   243       6.810  16.260   0.550  1.00  0.00            
ATOM   2626  HW2 SOL   243       6.320  15.270   1.750  1.00  0.00            
ATOM   2627  OW  SOL   244      16.500  17.200  13.940  1.00  0.00            
ATOM   2628  HW1 SOL   244      17.030  17.300  13.100  1.00  0.00            
ATOM   2629  HW2 SOL   244      16.230  18.100  14.280  1.00  0.00            
ATOM   2630  OW  SOL   245      18.410   1.750   9.630  1.00  0.00            
ATOM   2631  HW1 SOL   245      18.800   0.900   9.270  1.00  0.00            
ATOM   2632  HW2 SOL   245      17.430   1.770   9.440  1.00  0.00            
ATOM   2633  OW  SOL   246       2.630   3.260   7.200  1.00  0.00            
ATOM   2634  HW1 SOL   246       1.840   3.770   6.860  1.00  0.00            
ATOM   2635  HW2 SOL   246       2.540   3.110   8.180  1.00  0.00            
ATOM   2636  OW  SOL   247      11.940  16.120   0.310  1.00  0.00            
ATOM   2637  HW1 SOL   247      12.000  15.190   0.680  1.00  0.00            
ATOM   2638  HW2 SOL   247      11.350  16.120  -0.490  1.00  0.00            
ATOM   2639  OW  SOL   248       8.220  10.020  13.720  1.00  0.00            
ATOM   2640  HW1 SOL   248       8.620  10.010  12.800  1.00  0.00            
ATOM   2641  HW2 SOL   248       8.320  10.940  14.120  1.00  0.00            
ATOM   2642  OW  SOL   249       9.160   9.100   2.910  1.00  0.00            
ATOM   2643  HW1 SOL   249       9.790   9.480   2.230  1.00  0.00            
ATOM   2644  HW2 SOL   249       9.560   8.270   3.300  1.00  0.00            
ATOM   2645  OW  SOL   250      15.040  16.070   0.440  1.00  0.00            
ATOM   2646  HW1 SOL   250      14.120  16.440   0.510  1.00  0.00            
ATOM   2647  HW2 SOL   250      15.420  16.270  -0.460  1.00  0.00            
ATOM   2648  OW  SOL   251       3.720  12.880  14.900  1.00  0.00            
ATOM   2649  HW1 SOL   251       3.590  13.810  14.560  1.00  0.00            
ATOM   2650  HW2 SOL   251       2.880  12.360  14.770  1.00  0.00            
ATOM   2651  OW  SOL   252      16.140  12.920  12.890  1.00  0.00            
ATOM   2652  HW1 SOL   252      16.740  12.950  13.690  1.00  0.00            
ATOM   2653  HW2 SOL   252      15.390  13.560  13.020  1.00  0.00            
ATOM   2654  OW  SOL   253      10.390  10.980   6.960  1.00  0.00            
ATOM   2655  HW1 SOL   253       9.690  10.510   7.500  1.00  0.00            
ATOM   2656  HW2 SOL   253      10.980  10.300   6.530  1.00  0.00            
ATOM   2657  OW  SOL   254      10.140   2.360   9.710  1.00  0.00            
ATOM   2658  HW1 SOL   254      10.060   2.000   8.780  1.00  0.00            
ATOM   2659  HW2 SOL   254      10.120   1.600  10.360  1.00  0.00            
ATOM   2660  OW  SOL   255       5.900  14.870   4.910  1.00  0.00            
ATOM   2661  HW1 SOL   255       6.320  14.290   4.210  1.00  0.00            
ATOM   2662  HW2 SOL   255       5.460  15.660   4.470  1.00  0.00            
ATOM   2663  OW  SOL   256      17.090   3.850  13.810  1.00  0.00            
ATOM   2664  HW1 SOL   256      17.820   4.540  13.850  1.00  0.00            
ATOM   2665  HW2 SOL   256      17.370   3.100  13.220  1.00  0.00            
ATOM   2666  OW  SOL   257       2.550  13.480   2.900  1.00  0.00            
ATOM   2667  HW1 SOL   257       1.590  13.490   2.630  1.00  0.00            
ATOM   2668  HW2 SOL   257       2.670  14.010   3.740  1.00  0.00            
ATOM   2669  OW  SOL   258       1.050  10.130  17.260  1.00  0.00            
ATOM   2670  HW1 SOL   258       0.280   9.800  17.800  1.00  0.00            
ATOM   2671  HW2 SOL   258       1.900   9.830  17.680  1.00  0.00            
ATOM   2672  OW  SOL   259       6.720   2.030  14.890  1.00  0.00            
ATOM   2673  HW1 SOL   259       7.620   1.870  14.490  1.00  0.00            
ATOM   2674  HW2 SOL   259       6.800   2.080  15.880  1.00  0.00            
ATOM   2675  OW  SOL   260       0.750   3.450   0.330  1.00  0.00            
ATOM   2676  HW1 SOL   260      -0.170   3.170   0.040  1.00  0.00            
ATOM   2677  HW2 SOL   260       1.060   4.220  -0.230  1.00  0.00            
ATOM   2678  OW  SOL   261      14.400   8.560  13.980  1.00  0.00            
ATOM   2679  HW1 SOL   261      13.830   9.080  13.350  1.00  0.00            
ATOM   2680  HW2 SOL   261      15.360   8.680  13.740  1.00  0.00            
ATOM   2681  OW  SOL   262       0.720   1.660   3.180  1.00  0.00            
ATOM   2682  HW1 SOL   262       0.550   2.490   2.640  1.00  0.00            
ATOM   2683  HW2 SOL   262       1.620   1.290   2.960  1.00  0.00            
ATOM   2684  OW  SOL   263      11.830  13.350   1.190  1.00  0.00            
ATOM   2685  HW1 SOL   263      10.840  13.240   1.210  1.00  0.00            
ATOM   2686  HW2 SOL   263      12.170  13.500   2.120  1.00  0.00            
ATOM   2687  OW  SOL   264       6.130   8.420  14.310  1.00  0.00            
ATOM   2688  HW1 SOL   264       6.690   9.230  14.140  1.00  0.00            
ATOM   2689  HW2 SOL   264       6.720   7.620  14.340  1.00  0.00            
ATOM   2690  OW  SOL   265      14.930  17.670   9.590  1.00  0.00            
ATOM   2691  HW1 SOL   265      15.260  18.310   8.900  1.00  0.00            
ATOM   2692  HW2 SOL   265      15.590  17.610  10.340  1.00  0.00            
ATOM   2693  OW  SOL   266       7.160   5.650  17.080  1.00  0.00            
ATOM   2694  HW1 SOL   266       7.350   6.300  17.820  1.00  0.00            
ATOM   2695  HW2 SOL   266       7.760   4.850  17.170  1.00  0.00            
ATOM   2696  OW  SOL   267      14.500  12.200  16.330  1.00  0.00            
ATOM   2697  HW1 SOL   267      14.410  12.100  17.320  1.00  0.00            
ATOM   2698  HW2 SOL   267      15.460  12.130  16.070  1.00  0.00            
ATOM   2699  OW  SOL   268       3.900  17.410  15.600  1.00  0.00            
ATOM   2700  HW1 SOL   268       2.990  17.820  15.580  1.00  0.00            
ATOM   2701  HW2 SOL   268       3.830  16.470  15.920  1.00  0.00            
ATOM   2702  OW  SOL   269      16.740   8.830  12.540  1.00  0.00            
ATOM   2703  HW1 SOL   269      16.470   7.940  12.170  1.00  0.00            
ATOM   2704  HW2 SOL   269      16.750   9.510  11.810  1.00  0.00            
ATOM   2705  OW  SOL   270      12.250   3.250   4.490  1.00  0.00            
ATOM   2706  HW1 SOL   270      12.900   2.510   4.380  1.00  0.00            
ATOM   2707  HW2 SOL   270      12.450   3.750   5.330  1.00  0.00            
ATOM   2708  OW  SOL   271       5.940   7.450   6.520  1.00  0.00            
ATOM   2709  HW1 SOL   271       6.440   8.300   6.330  1.00  0.00            
ATOM   2710  HW2 SOL   271       5.060   7.470   6.040  1.00  0.00            
ATOM   2711  OW  SOL   272      17.770   3.420  16.420  1.00  0.00            
ATOM   2712  HW1 SOL   272      17.600   3.730  15.480  1.00  0.00            
ATOM   2713  HW2 SOL   272      16.930   3.050  16.800  1.00  0.00            
ATOM   2714  OW  SOL   273      17.300   9.340  15.170  1.00  0.00            
ATOM   2715  HW1 SOL   273      17.680  10.250  15.320  1.00  0.00            
ATOM   2716  HW2 SOL   273      17.220   9.170  14.180  1.00  0.00            
ATOM   2717  OW  SOL   274       8.590  13.740   0.160  1.00  0.00            
ATOM   2718  HW1 SOL   274       8.130  13.890   1.040  1.00  0.00            
ATOM   2719  HW2 SOL   274       9.030  14.590  -0.140  1.00  0.00            
ATOM   2720  OW  SOL   275       6.610  17.900   9.530  1.00  0.00            
ATOM   2721  HW1 SOL   275       6.150  18.780   9.400  1.00  0.00            
ATOM   2722  HW2 SOL   275       7.600  18.020   9.460  1.00  0.00            
ATOM   2723  OW  SOL   276      14.080  18.510  17.200  1.00  0.00            
ATOM   2724  HW1 SOL   276      13.120  18.400  16.930  1.00  0.00            
ATOM   2725  HW2 SOL   276      14.640  17.840  16.720  1.00  0.00            
ATOM   2726  OW  SOL   277       8.590   9.560   8.610  1.00  0.00            
ATOM   2727  HW1 SOL   277       9.130   8.870   9.090  1.00  0.00            
ATOM   2728  HW2 SOL   277       8.270  10.250   9.270  1.00  0.00            
ATOM   2729  OW  SOL   278      10.830   9.840   0.870  1.00  0.00            
ATOM   2730  HW1 SOL   278      10.600  10.370   0.050  1.00  0.00            
ATOM   2731  HW2 SOL   278      11.640   9.280   0.680  1.00  0.00            
ATOM   2732  OW  SOL   279      18.610  15.690   8.510  1.00  0.00            
ATOM   2733  HW1 SOL   279      17.900  15.570   7.810  1.00  0.00            
ATOM   2734  HW2 SOL   279      18.620  14.900   9.110  1.00  0.00            
ATOM   2735  OW  SOL   280       2.210  13.140  18.440  1.00  0.00            
ATOM   2736  HW1 SOL   280       1.560  12.410  18.230  1.00  0.00            
ATOM   2737  HW2 SOL   280       2.250  13.280  19.420  1.00  0.00            
ATOM   2738  OW  SOL   281       0.790  12.400   6.530  1.00  0.00            
ATOM   2739  HW1 SOL   281       0.780  11.930   7.410  1.00  0.00            
ATOM   2740  HW2 SOL   281       1.610  12.120   6.020  1.00  0.00            
ATOM   2741  OW  SOL   282       6.720  13.910  16.240  1.00  0.00            
ATOM   2742  HW1 SOL   282       5.940  13.410  16.620  1.00  0.00            
ATOM   2743  HW2 SOL   282       6.690  14.860  16.550  1.00  0.00            
ATOM   2744  OW  SOL   283      18.240   1.920  12.270  1.00  0.00            
ATOM   2745  HW1 SOL   283      18.200   1.020  12.710  1.00  0.00            
ATOM   2746  HW2 SOL   283      18.270   1.810  11.280  1.00  0.00            
ATOM   2747  OW  SOL   284       4.280   4.240   5.200  1.00  0.00            
ATOM   2748  HW1 SOL   284       4.580   3.520   4.580  1.00  0.00            
ATOM   2749  HW2 SOL   284       3.890   3.840   6.030  1.00  0.00            
ATOM   2750  OW  SOL   285      17.050  14.870  11.040  1.00  0.00            
ATOM   2751  HW1 SOL   285      16.120  14.620  10.770  1.00  0.00            
ATOM   2752  HW2 SOL   285      17.310  14.370  11.860  1.00  0.00            
ATOM   2753  OW  SOL   286       3.170   5.470  12.800  1.00  0.00            
ATOM   2754  HW1 SOL   286       3.550   4.880  13.520  1.00  0.00            
ATOM   2755  HW2 SOL   286       3.570   5.210  11.920  1.00  0.00            
ATOM   2756  OW  SOL   287       8.120  15.860   6.870  1.00  0.00            
ATOM   2757  HW1 SOL   287       8.440  15.960   5.930  1.00  0.00            
ATOM   2758  HW2 SOL   287       7.330  15.240   6.890  1.00  0.00            
ATOM   2759  OW  SOL   288      14.240   2.140  11.120  1.00  0.00            
ATOM   2760  HW1 SOL   288      14.760   1.490  11.670  1.00  0.00            
ATOM   2761  HW2 SOL   288      13.750   2.770  11.730  1.00  0.00            
ATOM   2762  OW  SOL   289      10.010   0.340  11.540  1.00  0.00            
ATOM   2763  HW1 SOL   289       9.380  -0.380  11.230  1.00  0.00            
ATOM   2764  HW2 SOL   289      10.940  -0.020  11.540  1.00  0.00            
ATOM   2765  OW  SOL   290       7.700  13.300   3.010  1.00  0.00            
ATOM   2766  HW1 SOL   290       7.240  12.430   3.180  1.00  0.00            
ATOM   2767  HW2 SOL   290       8.610  13.270   3.420  1.00  0.00            
ATOM   2768  OW  SOL   291       6.180  15.670  12.840  1.00  0.00            
ATOM   2769  HW1 SOL   291       6.130  16.490  13.410  1.00  0.00            
ATOM   2770  HW2 SOL   291       7.070  15.640  12.390  1.00  0.00            
ATOM   2771  OW  SOL   292      13.520   0.520   1.680  1.00  0.00            
ATOM   2772  HW1 SOL   292      13.870   0.110   0.840  1.00  0.00            
ATOM   2773  HW2 SOL   292      12.620   0.140   1.880  1.00  0.00            
ATOM   2774  OW  SOL   293      13.000   4.530   6.910  1.00  0.00            
ATOM   2775  HW1 SOL   293      12.410   5.330   6.950  1.00  0.00            
ATOM   2776  HW2 SOL   293      13.150   4.180   7.840  1.00  0.00            
ATOM   2777  OW  SOL   294      15.930   2.210   8.820  1.00  0.00            
ATOM   2778  HW1 SOL   294      15.090   2.200   9.360  1.00  0.00            
ATOM   2779  HW2 SOL   294      15.950   3.040   8.260  1.00  0.00            
ATOM   2780  OW  SOL   295       0.390  10.770   3.000  1.00  0.00            
ATOM   2781  HW1 SOL   295       1.380  10.660   2.910  1.00  0.00            
ATOM   2782  HW2 SOL   295      -0.010   9.910   3.320  1.00  0.00            
ATOM   2783  OW  SOL   296       8.750  16.460   3.370  1.00  0.00            
ATOM   2784  HW1 SOL   296       7.980  16.110   2.830  1.00  0.00            
ATOM   2785  HW2 SOL   296       8.430  17.170   3.990  1.00  0.00            
ATOM   2786  OW  SOL   297       2.300   6.280  19.750  1.00  0.00            
ATOM   2787  HW1 SOL   297       1.370   6.260  20.120  1.00  0.00            
ATOM   2788  HW2 SOL   297       2.310   5.890  18.830  1.00  0.00            
ATOM   2789  OW  SOL   298       2.250   2.750  28.580  1.00  0.00            
ATOM   2790  HW1 SOL   298       2.600   2.580  29.500  1.00  0.00            
ATOM   2791  HW2 SOL   298       1.370   2.300  28.460  1.00  0.00            
ATOM   2792  OW  SOL   299       0.190   3.680  25.090  1.00  0.00            
ATOM   2793  HW1 SOL   299      -0.630   4.110  25.480  1.00  0.00            
ATOM   2794  HW2 SOL   299      -0.090   2.950  24.460  1.00  0.00            
ATOM   2795  OW  SOL   300       5.690  12.750  30.270  1.00  0.00            
ATOM   2796  HW1 SOL   300       4.760  12.680  29.900  1.00  0.00            
ATOM   2797  HW2 SOL   300       5.800  13.640  30.710  1.00  0.00            
ATOM   2798  OW  SOL   301      15.550  15.110  25.650  1.00  0.00            
ATOM   2799  HW1 SOL   301      14.980  14.950  26.460  1.00  0.00            
ATOM   2800  HW2 SOL   301      14.960  15.210  24.850  1.00  0.00            
ATOM   2801  OW  SOL   302      17.430   6.180  27.180  1.00  0.00            
ATOM   2802  HW1 SOL   302      17.760   7.120  27.180  1.00  0.00            
ATOM   2803  HW2 SOL   302      17.940   5.640  27.840  1.00  0.00            
ATOM   2804  OW  SOL   303      11.350   7.030  25.790  1.00  0.00            
ATOM   2805  HW1 SOL   303      11.920   7.810  25.540  1.00  0.00            
ATOM   2806  HW2 SOL   303      10.750   7.290  26.550  1.00  0.00            
ATOM   2807  OW  SOL   304      17.550   6.070  20.930  1.00  0.00            
ATOM   2808  HW1 SOL   304      17.430   5.940  19.940  1.00  0.00            
ATOM   2809  HW2 SOL   304      17.250   5.260  21.420  1.00  0.00            
ATOM   2810  OW  SOL   305       7.680  11.440  28.850  1.00  0.00            
ATOM   2811  HW1 SOL   305       6.900  11.610  29.450  1.00  0.00            
ATOM   2812  HW2 SOL   305       8.020  12.310  28.490  1.00  0.00            
ATOM   2813  OW  SOL   306       8.500   7.980  36.850  1.00  0.00            
ATOM   2814  HW1 SOL   306       8.460   8.740  37.500  1.00  0.00            
ATOM   2815  HW2 SOL   306       8.720   8.340  35.940  1.00  0.00            
ATOM   2816  OW  SOL   307       6.850  10.120  25.270  1.00  0.00            
ATOM   2817  HW1 SOL   307       7.540   9.960  25.970  1.00  0.00            
ATOM   2818  HW2 SOL   307       6.120  10.690  25.650  1.00  0.00            
ATOM   2819  OW  SOL   308       6.860  11.610  36.650  1.00  0.00            
ATOM   2820  HW1 SOL   308       7.460  12.400  36.790  1.00  0.00            
ATOM   2821  HW2 SOL   308       6.000  11.920  36.240  1.00  0.00            
ATOM   2822  OW  SOL   309       3.350  14.350  29.230  1.00  0.00            
ATOM   2823  HW1 SOL   309       2.570  14.040  28.700  1.00  0.00            
ATOM   2824  HW2 SOL   309       3.930  14.930  28.660  1.00  0.00            
ATOM   2825  OW  SOL   310      14.600  15.050  32.010  1.00  0.00            
ATOM   2826  HW1 SOL   310      14.840  15.990  32.270  1.00  0.00            
ATOM   2827  HW2 SOL   310      14.440  14.510  32.830  1.00  0.00            
ATOM   2828  OW  SOL   311       4.380   3.920  33.610  1.00  0.00            
ATOM   2829  HW1 SOL   311       5.200   3.360  33.700  1.00  0.00            
ATOM   2830  HW2 SOL   311       3.570   3.340  33.650  1.00  0.00            
ATOM   2831  OW  SOL   312      16.030   4.470  25.990  1.00  0.00            
ATOM   2832  HW1 SOL   312      15.290   4.930  25.490  1.00  0.00            
ATOM   2833  HW2 SOL   312      16.540   5.150  26.520  1.00  0.00            
ATOM   2834  OW  SOL   313       2.310  17.130  23.450  1.00  0.00            
ATOM   2835  HW1 SOL   313       2.650  17.900  23.990  1.00  0.00            
ATOM   2836  HW2 SOL   313       2.750  17.130  22.550  1.00  0.00            
ATOM   2837  OW  SOL   314      11.270  13.410  35.520  1.00  0.00            
ATOM   2838  HW1 SOL   314      11.740  13.410  36.400  1.00  0.00            
ATOM   2839  HW2 SOL   314      10.790  12.540  35.410  1.00  0.00            
ATOM   2840  OW  SOL   315       2.300  14.340  24.000  1.00  0.00            
ATOM   2841  HW1 SOL   315       2.040  15.300  24.000  1.00  0.00            
ATOM   2842  HW2 SOL   315       1.590  13.800  24.450  1.00  0.00            
ATOM   2843  OW  SOL   316       2.400  10.910  27.480  1.00  0.00            
ATOM   2844  HW1 SOL   316       2.540  10.070  28.000  1.00  0.00            
ATOM   2845  HW2 SOL   316       1.850  11.550  28.030  1.00  0.00            
ATOM   2846  OW  SOL   317       6.200  17.860  33.010  1.00  0.00            
ATOM   2847  HW1 SOL   317       5.280  17.690  33.360  1.00  0.00            
ATOM   2848  HW2 SOL   317       6.480  18.780  33.270  1.00  0.00            
ATOM   2849  OW  SOL   318       6.060   9.640  19.850  1.00  0.00            
ATOM   2850  HW1 SOL   318       6.130  10.480  19.310  1.00  0.00            
ATOM   2851  HW2 SOL   318       6.520   9.770  20.730  1.00  0.00            
ATOM   2852  OW  SOL   319      15.940   1.140  33.420  1.00  0.00            
ATOM   2853  HW1 SOL   319      15.760   1.810  32.700  1.00  0.00            
ATOM   2854  HW2 SOL   319      15.910   1.600  34.310  1.00  0.00            
ATOM   2855  OW  SOL   320       1.220   6.430  24.250  1.00  0.00            
ATOM   2856  HW1 SOL   320       0.770   5.550  24.420  1.00  0.00            
ATOM   2857  HW2 SOL   320       1.210   6.970  25.090  1.00  0.00            
ATOM   2858  OW  SOL   321      18.420  17.670  22.210  1.00  0.00            
ATOM   2859  HW1 SOL   321      18.960  17.380  23.010  1.00  0.00            
ATOM   2860  HW2 SOL   321      18.720  18.570  21.920  1.00  0.00            
ATOM   2861  OW  SOL   322       0.270  15.960  19.790  1.00  0.00            
ATOM   2862  HW1 SOL   322       0.080  15.000  20.000  1.00  0.00            
ATOM   2863  HW2 SOL   322      -0.060  16.540  20.540  1.00  0.00            
ATOM   2864  OW  SOL   323      16.890   9.220  24.740  1.00  0.00            
ATOM   2865  HW1 SOL   323      17.840   8.930  24.820  1.00  0.00            
ATOM   2866  HW2 SOL   323      16.810   9.870  23.990  1.00  0.00            
ATOM   2867  OW  SOL   324      16.410  11.080  22.940  1.00  0.00            
ATOM   2868  HW1 SOL   324      17.270  11.100  22.420  1.00  0.00            
ATOM   2869  HW2 SOL   324      16.550  11.550  23.820  1.00  0.00            
ATOM   2870  OW  SOL   325       1.130   7.370  34.590  1.00  0.00            
ATOM   2871  HW1 SOL   325       2.010   7.240  35.040  1.00  0.00            
ATOM   2872  HW2 SOL   325       1.000   8.340  34.370  1.00  0.00            
ATOM   2873  OW  SOL   326       6.130  13.650  25.880  1.00  0.00            
ATOM   2874  HW1 SOL   326       5.640  12.780  25.970  1.00  0.00            
ATOM   2875  HW2 SOL   326       5.900  14.080  25.010  1.00  0.00            
ATOM   2876  OW  SOL   327      12.930  12.280  32.850  1.00  0.00            
ATOM   2877  HW1 SOL   327      13.300  11.550  32.270  1.00  0.00            
ATOM   2878  HW2 SOL   327      13.450  12.330  33.700  1.00  0.00            
ATOM   2879  OW  SOL   328       8.090   0.040  23.640  1.00  0.00            
ATOM   2880  HW1 SOL   328       8.490   0.950  23.550  1.00  0.00            
ATOM   2881  HW2 SOL   328       7.090   0.120  23.700  1.00  0.00            
ATOM   2882  OW  SOL   329       1.970   9.760  31.260  1.00  0.00            
ATOM   2883  HW1 SOL   329       2.860   9.310  31.120  1.00  0.00            
ATOM   2884  HW2 SOL   329       1.240   9.110  31.070  1.00  0.00            
ATOM   2885  OW  SOL   330      15.250   9.990  20.520  1.00  0.00            
ATOM   2886  HW1 SOL   330      14.620   9.230  20.650  1.00  0.00            
ATOM   2887  HW2 SOL   330      15.730  10.170  21.380  1.00  0.00            
ATOM   2888  OW  SOL   331      11.870  17.920  34.780  1.00  0.00            
ATOM   2889  HW1 SOL   331      12.110  18.520  34.020  1.00  0.00            
ATOM   2890  HW2 SOL   331      11.940  16.970  34.480  1.00  0.00            
ATOM   2891  OW  SOL   332       3.170   2.510  36.630  1.00  0.00            
ATOM   2892  HW1 SOL   332       3.880   3.220  36.690  1.00  0.00            
ATOM   2893  HW2 SOL   332       2.290   2.900  36.910  1.00  0.00            
ATOM   2894  OW  SOL   333      14.660  14.170  28.150  1.00  0.00            
ATOM   2895  HW1 SOL   333      14.070  14.230  28.950  1.00  0.00            
ATOM   2896  HW2 SOL   333      14.510  13.290  27.690  1.00  0.00            
ATOM   2897  OW  SOL   334      16.670  17.140  24.340  1.00  0.00            
ATOM   2898  HW1 SOL   334      16.260  16.910  23.460  1.00  0.00            
ATOM   2899  HW2 SOL   334      16.490  16.400  24.990  1.00  0.00            
ATOM   2900  OW  SOL   335       5.980   7.290  21.320  1.00  0.00            
ATOM   2901  HW1 SOL   335       6.220   7.980  20.640  1.00  0.00            
ATOM   2902  HW2 SOL   335       5.200   7.620  21.860  1.00  0.00            
ATOM   2903  OW  SOL   336      12.810   3.450  28.060  1.00  0.00            
ATOM   2904  HW1 SOL   336      11.950   2.950  27.930  1.00  0.00            
ATOM   2905  HW2 SOL   336      13.430   2.910  28.620  1.00  0.00            
ATOM   2906  OW  SOL   337      15.760  16.620  21.690  1.00  0.00            
ATOM   2907  HW1 SOL   337      16.650  17.080  21.720  1.00  0.00            
ATOM   2908  HW2 SOL   337      15.550  16.380  20.740  1.00  0.00            
ATOM   2909  OW  SOL   338       8.070   6.050  33.270  1.00  0.00            
ATOM   2910  HW1 SOL   338       7.600   6.020  34.160  1.00  0.00            
ATOM   2911  HW2 SOL   338       7.560   5.500  32.610  1.00  0.00            
ATOM   2912  OW  SOL   339      13.940   4.690  35.360  1.00  0.00            
ATOM   2913  HW1 SOL   339      13.740   5.120  36.240  1.00  0.00            
ATOM   2914  HW2 SOL   339      14.720   4.070  35.450  1.00  0.00            
ATOM   2915  OW  SOL   340       9.730   8.900  34.340  1.00  0.00            
ATOM   2916  HW1 SOL   340      10.190   8.060  34.050  1.00  0.00            
ATOM   2917  HW2 SOL   340       9.170   9.240  33.590  1.00  0.00            
ATOM   2918  OW  SOL   341       9.910   4.100  31.040  1.00  0.00            
ATOM   2919  HW1 SOL   341       9.140   4.440  31.580  1.00  0.00            
ATOM   2920  HW2 SOL   341       9.570   3.590  30.250  1.00  0.00            
ATOM   2921  OW  SOL   342      10.410   7.010  22.910  1.00  0.00            
ATOM   2922  HW1 SOL   342      10.670   6.970  23.870  1.00  0.00            
ATOM   2923  HW2 SOL   342       9.560   6.500  22.770  1.00  0.00            
ATOM   2924  OW  SOL   343       0.760   8.110  26.510  1.00  0.00            
ATOM   2925  HW1 SOL   343       1.750   7.990  26.600  1.00  0.00            
ATOM   2926  HW2 SOL   343       0.520   9.060  26.720  1.00  0.00            
ATOM   2927  OW  SOL   344       1.300  18.210  34.330  1.00  0.00            
ATOM   2928  HW1 SOL   344       1.200  18.060  35.320  1.00  0.00            
ATOM   2929  HW2 SOL   344       0.440  18.570  33.970  1.00  0.00            
ATOM   2930  OW  SOL   345       8.650   3.480  20.570  1.00  0.00            
ATOM   2931  HW1 SOL   345       9.240   4.110  20.080  1.00  0.00            
ATOM   2932  HW2 SOL   345       8.840   2.540  20.280  1.00  0.00            
ATOM   2933  OW  SOL   346      17.190   5.850  36.930  1.00  0.00            
ATOM   2934  HW1 SOL   346      16.930   6.740  36.570  1.00  0.00            
ATOM   2935  HW2 SOL   346      17.170   5.170  36.200  1.00  0.00            
ATOM   2936  OW  SOL   347      13.620  11.440  24.070  1.00  0.00            
ATOM   2937  HW1 SOL   347      14.450  11.150  23.590  1.00  0.00            
ATOM   2938  HW2 SOL   347      13.130  12.110  23.510  1.00  0.00            
ATOM   2939  OW  SOL   348       5.500   1.960  27.470  1.00  0.00            
ATOM   2940  HW1 SOL   348       5.450   1.910  28.470  1.00  0.00            
ATOM   2941  HW2 SOL   348       5.520   2.920  27.180  1.00  0.00            
ATOM   2942  OW  SOL   349      10.080  14.560  23.390  1.00  0.00            
ATOM   2943  HW1 SOL   349       9.620  15.280  22.870  1.00  0.00            
ATOM   2944  HW2 SOL   349      10.040  14.760  24.370  1.00  0.00            
ATOM   2945  OW  SOL   350       3.510  18.010  27.150  1.00  0.00            
ATOM   2946  HW1 SOL   350       4.010  17.150  27.210  1.00  0.00            
ATOM   2947  HW2 SOL   350       4.160  18.780  27.120  1.00  0.00            
ATOM   2948  OW  SOL   351      17.950  10.660  27.350  1.00  0.00            
ATOM   2949  HW1 SOL   351      17.330  10.510  26.590  1.00  0.00            
ATOM   2950  HW2 SOL   351      17.430  10.770  28.200  1.00  0.00            
ATOM   2951  OW  SOL   352      12.270  15.500  33.680  1.00  0.00            
ATOM   2952  HW1 SOL   352      12.330  14.730  34.320  1.00  0.00            
ATOM   2953  HW2 SOL   352      11.750  15.240  32.880  1.00  0.00            
ATOM   2954  OW  SOL   353       3.210   9.430  21.040  1.00  0.00            
ATOM   2955  HW1 SOL   353       4.030   9.820  20.620  1.00  0.00            
ATOM   2956  HW2 SOL   353       2.940   8.610  20.550  1.00  0.00            
ATOM   2957  OW  SOL   354      14.580   7.350  25.900  1.00  0.00            
ATOM   2958  HW1 SOL   354      14.530   6.700  26.650  1.00  0.00            
ATOM   2959  HW2 SOL   354      15.380   7.940  26.030  1.00  0.00            
ATOM   2960  OW  SOL   355       4.610  12.660  35.890  1.00  0.00            
ATOM   2961  HW1 SOL   355       4.110  12.670  35.030  1.00  0.00            
ATOM   2962  HW2 SOL   355       3.980  12.480  36.650  1.00  0.00            
ATOM   2963  OW  SOL   356      11.110  17.760  20.990  1.00  0.00            
ATOM   2964  HW1 SOL   356      10.510  17.140  21.490  1.00  0.00            
ATOM   2965  HW2 SOL   356      11.420  17.320  20.140  1.00  0.00            
ATOM   2966  OW  SOL   357       2.020   2.850  33.600  1.00  0.00            
ATOM   2967  HW1 SOL   357       1.220   3.450  33.470  1.00  0.00            
ATOM   2968  HW2 SOL   357       1.920   2.360  34.460  1.00  0.00            
ATOM   2969  OW  SOL   358      16.320  13.770  19.430  1.00  0.00            
ATOM   2970  HW1 SOL   358      16.000  14.710  19.330  1.00  0.00            
ATOM   2971  HW2 SOL   358      15.560  13.140  19.310  1.00  0.00            
ATOM   2972  OW  SOL   359       4.640  17.430  21.850  1.00  0.00            
ATOM   2973  HW1 SOL   359       4.970  17.820  22.710  1.00  0.00            
ATOM   2974  HW2 SOL   359       5.400  17.360  21.200  1.00  0.00            
ATOM   2975  OW  SOL   360      14.000   1.070  22.880  1.00  0.00            
ATOM   2976  HW1 SOL   360      13.760   0.700  21.980  1.00  0.00            
ATOM   2977  HW2 SOL   360      14.990   1.230  22.920  1.00  0.00            
ATOM   2978  OW  SOL   361       2.490  17.850  31.030  1.00  0.00            
ATOM   2979  HW1 SOL   361       3.060  17.200  31.530  1.00  0.00            
ATOM   2980  HW2 SOL   361       2.330  17.520  30.100  1.00  0.00            
ATOM   2981  OW  SOL   362       9.400  16.980  27.660  1.00  0.00            
ATOM   2982  HW1 SOL   362      10.200  16.410  27.870  1.00  0.00            
ATOM   2983  HW2 SOL   362       8.910  16.580  26.890  1.00  0.00            
ATOM   2984  OW  SOL   363       3.820   7.000  23.420  1.00  0.00            
ATOM   2985  HW1 SOL   363       4.270   6.100  23.390  1.00  0.00            
ATOM   2986  HW2 SOL   363       2.880   6.890  23.750  1.00  0.00            
ATOM   2987  OW  SOL   364      15.470   2.220  35.910  1.00  0.00            
ATOM   2988  HW1 SOL   364      15.420   2.590  36.830  1.00  0.00            
ATOM   2989  HW2 SOL   364      14.750   1.530  35.790  1.00  0.00            
ATOM   2990  OW  SOL   365       6.140   1.220  19.790  1.00  0.00            
ATOM   2991  HW1 SOL   365       7.120   1.000  19.860  1.00  0.00            
ATOM   2992  HW2 SOL   365       5.830   1.050  18.860  1.00  0.00            
ATOM   2993  OW  SOL   366       7.810   2.640  36.110  1.00  0.00            
ATOM   2994  HW1 SOL   366       8.480   2.030  36.540  1.00  0.00            
ATOM   2995  HW2 SOL   366       7.080   2.830  36.760  1.00  0.00            
ATOM   2996  OW  SOL   367       8.880  15.140  30.570  1.00  0.00            
ATOM   2997  HW1 SOL   367       8.650  14.890  29.630  1.00  0.00            
ATOM   2998  HW2 SOL   367       9.490  14.450  30.960  1.00  0.00            
ATOM   2999  OW  SOL   368      13.510   5.900  32.950  1.00  0.00            
ATOM   3000  HW1 SOL   368      13.790   5.470  33.800  1.00  0.00            
ATOM   3001  HW2 SOL   368      13.760   6.860  32.960  1.00  0.00            
ATOM   3002  OW  SOL   369       8.030  14.020  27.860  1.00  0.00            
ATOM   3003  HW1 SOL   369       8.930  14.160  27.440  1.00  0.00            
ATOM   3004  HW2 SOL   369       7.320  14.040  27.150  1.00  0.00            
ATOM   3005  OW  SOL   370       9.220   5.030  27.610  1.00  0.00            
ATOM   3006  HW1 SOL   370       8.970   4.940  26.650  1.00  0.00            
ATOM   3007  HW2 SOL   370       9.700   4.210  27.920  1.00  0.00            
ATOM   3008  OW  SOL   371       5.390   0.640  23.740  1.00  0.00            
ATOM   3009  HW1 SOL   371       4.580   0.650  24.320  1.00  0.00            
ATOM   3010  HW2 SOL   371       5.420   1.470  23.190  1.00  0.00            
ATOM   3011  OW  SOL   372      14.340  11.880  19.030  1.00  0.00            
ATOM   3012  HW1 SOL   372      14.660  11.120  19.600  1.00  0.00            
ATOM   3013  HW2 SOL   372      13.420  12.150  19.330  1.00  0.00            
ATOM   3014  OW  SOL   373       2.970   0.350  20.330  1.00  0.00            
ATOM   3015  HW1 SOL   373       3.460   1.190  20.120  1.00  0.00            
ATOM   3016  HW2 SOL   373       3.590  -0.300  20.780  1.00  0.00            
ATOM   3017  OW  SOL   374       9.350   2.360  23.420  1.00  0.00            
ATOM   3018  HW1 SOL   374       8.870   2.770  22.640  1.00  0.00            
ATOM   3019  HW2 SOL   374      10.340   2.340  23.230  1.00  0.00            
ATOM   3020  OW  SOL   375      10.760   6.830  33.260  1.00  0.00            
ATOM   3021  HW1 SOL   375       9.960   6.220  33.290  1.00  0.00            
ATOM   3022  HW2 SOL   375      11.570   6.300  33.020  1.00  0.00            
ATOM   3023  OW  SOL   376      12.270  15.700  26.550  1.00  0.00            
ATOM   3024  HW1 SOL   376      12.480  16.440  25.900  1.00  0.00            
ATOM   3025  HW2 SOL   376      12.950  15.700  27.280  1.00  0.00            
ATOM   3026  OW  SOL   377       4.590  11.520  26.030  1.00  0.00            
ATOM   3027  HW1 SOL   377       3.880  11.250  26.680  1.00  0.00            
ATOM   3028  HW2 SOL   377       4.330  11.240  25.100  1.00  0.00            
ATOM   3029  OW  SOL   378      12.710  17.970  24.530  1.00  0.00            
ATOM   3030  HW1 SOL   378      13.150  18.610  23.890  1.00  0.00            
ATOM   3031  HW2 SOL   378      12.210  18.490  25.230  1.00  0.00            
ATOM   3032  OW  SOL   379      10.320   5.490  18.780  1.00  0.00            
ATOM   3033  HW1 SOL   379       9.910   6.310  18.390  1.00  0.00            
ATOM   3034  HW2 SOL   379      10.960   5.750  19.510  1.00  0.00            
ATOM   3035  OW  SOL   380       0.780   5.560  32.480  1.00  0.00            
ATOM   3036  HW1 SOL   380       1.700   5.550  32.070  1.00  0.00            
ATOM   3037  HW2 SOL   380       0.720   6.300  33.150  1.00  0.00            
ATOM   3038  OW  SOL   381       5.610   2.220  30.090  1.00  0.00            
ATOM   3039  HW1 SOL   381       5.990   1.380  30.460  1.00  0.00            
ATOM   3040  HW2 SOL   381       4.730   2.410  30.530  1.00  0.00            
ATOM   3041  OW  SOL   382       8.660   4.540  25.040  1.00  0.00            
ATOM   3042  HW1 SOL   382       8.340   5.260  24.420  1.00  0.00            
ATOM   3043  HW2 SOL   382       8.900   3.730  24.510  1.00  0.00            
ATOM   3044  OW  SOL   383      10.170   0.390  26.150  1.00  0.00            
ATOM   3045  HW1 SOL   383       9.450   0.440  25.460  1.00  0.00            
ATOM   3046  HW2 SOL   383       9.930  -0.300  26.840  1.00  0.00            
ATOM   3047  OW  SOL   384      14.290  11.730  27.290  1.00  0.00            
ATOM   3048  HW1 SOL   384      13.740  10.890  27.220  1.00  0.00            
ATOM   3049  HW2 SOL   384      14.550  12.020  26.370  1.00  0.00            
ATOM   3050  OW  SOL   385      14.660   5.900  28.540  1.00  0.00            
ATOM   3051  HW1 SOL   385      14.360   4.950  28.610  1.00  0.00            
ATOM   3052  HW2 SOL   385      15.390   6.060  29.200  1.00  0.00            
ATOM   3053  OW  SOL   386      18.570   8.330  22.390  1.00  0.00            
ATOM   3054  HW1 SOL   386      18.990   7.690  23.030  1.00  0.00            
ATOM   3055  HW2 SOL   386      18.190   7.820  21.610  1.00  0.00            
ATOM   3056  OW  SOL   387       4.880  13.850  20.360  1.00  0.00            
ATOM   3057  HW1 SOL   387       4.010  13.700  20.830  1.00  0.00            
ATOM   3058  HW2 SOL   387       4.710  14.110  19.410  1.00  0.00            
ATOM   3059  OW  SOL   388      16.640  12.800  25.190  1.00  0.00            
ATOM   3060  HW1 SOL   388      17.630  12.880  25.330  1.00  0.00            
ATOM   3061  HW2 SOL   388      16.190  13.640  25.500  1.00  0.00            
ATOM   3062  OW  SOL   389      13.900   5.750  19.400  1.00  0.00            
ATOM   3063  HW1 SOL   389      13.360   5.540  20.210  1.00  0.00            
ATOM   3064  HW2 SOL   389      14.810   5.340  19.490  1.00  0.00            
ATOM   3065  OW  SOL   390       5.270   2.560  21.900  1.00  0.00            
ATOM   3066  HW1 SOL   390       5.540   1.970  21.150  1.00  0.00            
ATOM   3067  HW2 SOL   390       5.270   3.510  21.590  1.00  0.00            
ATOM   3068  OW  SOL   391      17.540  12.230  34.500  1.00  0.00            
ATOM   3069  HW1 SOL   391      18.450  11.840  34.370  1.00  0.00            
ATOM   3070  HW2 SOL   391      17.620  13.190  34.740  1.00  0.00            
ATOM   3071  OW  SOL   392      10.640  13.470  32.020  1.00  0.00            
ATOM   3072  HW1 SOL   392       9.840  13.240  32.570  1.00  0.00            
ATOM   3073  HW2 SOL   392      11.470  13.210  32.510  1.00  0.00            
ATOM   3074  OW  SOL   393      15.920  16.290  34.870  1.00  0.00            
ATOM   3075  HW1 SOL   393      16.190  16.630  33.970  1.00  0.00            
ATOM   3076  HW2 SOL   393      16.710  15.910  35.330  1.00  0.00            
ATOM   3077  OW  SOL   394      11.110  11.950  29.620  1.00  0.00            
ATOM   3078  HW1 SOL   394      10.710  12.390  30.430  1.00  0.00            
ATOM   3079  HW2 SOL   394      10.700  12.320  28.790  1.00  0.00            
ATOM   3080  OW  SOL   395      16.380  10.990  29.410  1.00  0.00            
ATOM   3081  HW1 SOL   395      16.430  11.800  30.000  1.00  0.00            
ATOM   3082  HW2 SOL   395      15.520  11.010  28.900  1.00  0.00            
ATOM   3083  OW  SOL   396       9.150   0.890  32.640  1.00  0.00            
ATOM   3084  HW1 SOL   396       9.400   0.690  31.690  1.00  0.00            
ATOM   3085  HW2 SOL   396       9.870   1.450  33.060  1.00  0.00            
ATOM   3086  OW  SOL   397       9.800  11.160  35.810  1.00  0.00            
ATOM   3087  HW1 SOL   397       8.810  11.220  35.910  1.00  0.00            
ATOM   3088  HW2 SOL   397      10.030  10.360  35.250  1.00  0.00            
ATOM   3089  OW  SOL   398       7.050  10.500  22.300  1.00  0.00            
ATOM   3090  HW1 SOL   398       6.910  10.570  23.290  1.00  0.00            
ATOM   3091  HW2 SOL   398       7.890   9.990  22.120  1.00  0.00            
ATOM   3092  OW  SOL   399       4.100   8.130  31.130  1.00  0.00            
ATOM   3093  HW1 SOL   399       4.960   8.250  31.630  1.00  0.00            
ATOM   3094  HW2 SOL   399       3.680   7.260  31.400  1.00  0.00            
ATOM   3095  OW  SOL   400      12.740   3.860  31.240  1.00  0.00            
ATOM   3096  HW1 SOL   400      12.950   4.600  31.880  1.00  0.00            
ATOM   3097  HW2 SOL   400      11.850   4.030  30.810  1.00  0.00            
ATOM   3098  OW  SOL   401       0.640  15.640  31.930  1.00  0.00            
ATOM   3099  HW1 SOL   401       0.180  16.460  31.590  1.00  0.00            
ATOM   3100  HW2 SOL   401       1.620  15.830  32.020  1.00  0.00            
ATOM   3101  OW  SOL   402       3.670  11.000  23.630  1.00  0.00            
ATOM   3102  HW1 SOL   402       3.600  11.830  23.070  1.00  0.00            
ATOM   3103  HW2 SOL   402       3.710  10.200  23.030  1.00  0.00            
ATOM   3104  OW  SOL   403       5.660   5.370  27.270  1.00  0.00            
ATOM   3105  HW1 SOL   403       5.780   6.030  26.530  1.00  0.00            
ATOM   3106  HW2 SOL   403       6.120   5.710  28.100  1.00  0.00            
ATOM   3107  OW  SOL   404      12.520  13.480  22.500  1.00  0.00            
ATOM   3108  HW1 SOL   404      13.020  14.250  22.900  1.00  0.00            
ATOM   3109  HW2 SOL   404      11.570  13.500  22.820  1.00  0.00            
ATOM   3110  OW  SOL   405      12.720  14.450  30.040  1.00  0.00            
ATOM   3111  HW1 SOL   405      13.190  14.580  30.910  1.00  0.00            
ATOM   3112  HW2 SOL   405      12.060  13.710  30.130  1.00  0.00            
ATOM   3113  OW  SOL   406      15.820   6.390  23.340  1.00  0.00            
ATOM   3114  HW1 SOL   406      15.510   7.000  24.070  1.00  0.00            
ATOM   3115  HW2 SOL   406      16.320   6.910  22.650  1.00  0.00            
ATOM   3116  OW  SOL   407       3.540  15.100  31.910  1.00  0.00            
ATOM   3117  HW1 SOL   407       3.330  14.660  31.040  1.00  0.00            
ATOM   3118  HW2 SOL   407       4.510  15.360  31.940  1.00  0.00            
ATOM   3119  OW  SOL   408       4.020   7.510  34.600  1.00  0.00            
ATOM   3120  HW1 SOL   408       4.700   8.060  34.130  1.00  0.00            
ATOM   3121  HW2 SOL   408       4.420   6.630  34.870  1.00  0.00            
ATOM   3122  OW  SOL   409      15.870   7.790  35.320  1.00  0.00            
ATOM   3123  HW1 SOL   409      14.950   8.170  35.270  1.00  0.00            
ATOM   3124  HW2 SOL   409      16.470   8.260  34.670  1.00  0.00            
ATOM   3125  OW  SOL   410      10.130   1.050  36.320  1.00  0.00            
ATOM   3126  HW1 SOL   410      10.190   1.900  35.800  1.00  0.00            
ATOM   3127  HW2 SOL   410      10.450   0.290  35.750  1.00  0.00            
ATOM   3128  OW  SOL   411       5.040   0.500  36.020  1.00  0.00            
ATOM   3129  HW1 SOL   411       4.620  -0.070  35.320  1.00  0.00            
ATOM   3130  HW2 SOL   411       4.380   1.190  36.340  1.00  0.00            
ATOM   3131  OW  SOL   412       5.730   8.700  28.910  1.00  0.00            
ATOM   3132  HW1 SOL   412       6.170   9.590  28.820  1.00  0.00            
ATOM   3133  HW2 SOL   412       5.100   8.700  29.680  1.00  0.00            
ATOM   3134  OW  SOL   413      13.600   8.620  29.070  1.00  0.00            
ATOM   3135  HW1 SOL   413      12.850   8.620  28.410  1.00  0.00            
ATOM   3136  HW2 SOL   413      13.970   7.700  29.160  1.00  0.00            
ATOM   3137  OW  SOL   414      12.090   5.250  21.370  1.00  0.00            
ATOM   3138  HW1 SOL   414      12.220   4.410  21.910  1.00  0.00            
ATOM   3139  HW2 SOL   414      11.800   5.990  21.970  1.00  0.00            
ATOM   3140  OW  SOL   415       3.070   2.130  30.930  1.00  0.00            
ATOM   3141  HW1 SOL   415       2.840   2.500  31.830  1.00  0.00            
ATOM   3142  HW2 SOL   415       2.770   1.180  30.870  1.00  0.00            
ATOM   3143  OW  SOL   416       0.370  13.100  31.440  1.00  0.00            
ATOM   3144  HW1 SOL   416       0.900  12.610  32.120  1.00  0.00            
ATOM   3145  HW2 SOL   416       0.590  14.080  31.490  1.00  0.00            
ATOM   3146  OW  SOL   417       7.320   6.340  29.260  1.00  0.00            
ATOM   3147  HW1 SOL   417       7.910   6.080  28.500  1.00  0.00            
ATOM   3148  HW2 SOL   417       7.040   7.300  29.150  1.00  0.00            
ATOM   3149  OW  SOL   418      17.280   9.350  37.160  1.00  0.00            
ATOM   3150  HW1 SOL   418      16.820   9.280  36.270  1.00  0.00            
ATOM   3151  HW2 SOL   418      16.660   9.790  37.820  1.00  0.00            
ATOM   3152  OW  SOL   419       3.070   0.630  24.800  1.00  0.00            
ATOM   3153  HW1 SOL   419       2.960   1.570  25.130  1.00  0.00            
ATOM   3154  HW2 SOL   419       3.020   0.000  25.570  1.00  0.00            
ATOM   3155  OW  SOL   420      16.220   3.670  22.360  1.00  0.00            
ATOM   3156  HW1 SOL   420      16.240   2.910  23.000  1.00  0.00            
ATOM   3157  HW2 SOL   420      15.740   4.440  22.760  1.00  0.00            
ATOM   3158  OW  SOL   421      10.230   7.660  28.280  1.00  0.00            
ATOM   3159  HW1 SOL   421      10.380   7.870  29.240  1.00  0.00            
ATOM   3160  HW2 SOL   421       9.930   6.710  28.190  1.00  0.00            
ATOM   3161  OW  SOL   422       9.800  15.730  35.620  1.00  0.00            
ATOM   3162  HW1 SOL   422       9.600  16.170  34.740  1.00  0.00            
ATOM   3163  HW2 SOL   422      10.190  14.820  35.460  1.00  0.00            
ATOM   3164  OW  SOL   423      18.590  15.180  34.670  1.00  0.00            
ATOM   3165  HW1 SOL   423      18.730  15.450  33.720  1.00  0.00            
ATOM   3166  HW2 SOL   423      19.420  15.400  35.200  1.00  0.00            
ATOM   3167  OW  SOL   424       3.500   8.980  36.660  1.00  0.00            
ATOM   3168  HW1 SOL   424       4.260   9.420  37.140  1.00  0.00            
ATOM   3169  HW2 SOL   424       3.850   8.510  35.840  1.00  0.00            
ATOM   3170  OW  SOL   425      15.400   2.740  19.870  1.00  0.00            
ATOM   3171  HW1 SOL   425      14.790   1.990  20.100  1.00  0.00            
ATOM   3172  HW2 SOL   425      15.620   3.260  20.700  1.00  0.00            
ATOM   3173  OW  SOL   426      13.030   8.380  19.040  1.00  0.00            
ATOM   3174  HW1 SOL   426      13.370   7.450  19.190  1.00  0.00            
ATOM   3175  HW2 SOL   426      13.210   8.650  18.090  1.00  0.00            
ATOM   3176  OW  SOL   427      10.680  13.330  27.110  1.00  0.00            
ATOM   3177  HW1 SOL   427      10.750  12.490  26.560  1.00  0.00            
ATOM   3178  HW2 SOL   427      11.300  14.020  26.750  1.00  0.00            
ATOM   3179  OW  SOL   428       3.190   8.100  28.110  1.00  0.00            
ATOM   3180  HW1 SOL   428       4.120   8.460  28.160  1.00  0.00            
ATOM   3181  HW2 SOL   428       3.130   7.250  28.630  1.00  0.00            
ATOM   3182  OW  SOL   429       3.390   5.090  28.680  1.00  0.00            
ATOM   3183  HW1 SOL   429       2.870   4.260  28.510  1.00  0.00            
ATOM   3184  HW2 SOL   429       4.160   5.140  28.040  1.00  0.00            
ATOM   3185  OW  SOL   430      11.380   3.800  35.400  1.00  0.00            
ATOM   3186  HW1 SOL   430      10.930   4.430  36.040  1.00  0.00            
ATOM   3187  HW2 SOL   430      12.310   4.110  35.230  1.00  0.00            
ATOM   3188  OW  SOL   431      11.600   2.070  33.390  1.00  0.00            
ATOM   3189  HW1 SOL   431      11.600   2.710  34.160  1.00  0.00            
ATOM   3190  HW2 SOL   431      11.880   2.550  32.560  1.00  0.00            
ATOM   3191  OW  SOL   432       0.080  13.260  20.620  1.00  0.00            
ATOM   3192  HW1 SOL   432      -0.850  13.470  20.310  1.00  0.00            
ATOM   3193  HW2 SOL   432       0.180  12.270  20.750  1.00  0.00            
ATOM   3194  OW  SOL   433       0.880  18.010  27.890  1.00  0.00            
ATOM   3195  HW1 SOL   433       0.460  17.150  27.620  1.00  0.00            
ATOM   3196  HW2 SOL   433       1.820  18.040  27.550  1.00  0.00            
ATOM   3197  OW  SOL   434       5.040  15.680  27.720  1.00  0.00            
ATOM   3198  HW1 SOL   434       5.700  16.420  27.810  1.00  0.00            
ATOM   3199  HW2 SOL   434       5.480  14.890  27.300  1.00  0.00            
ATOM   3200  OW  SOL   435      10.020   7.960  31.000  1.00  0.00            
ATOM   3201  HW1 SOL   435      10.430   7.640  31.860  1.00  0.00            
ATOM   3202  HW2 SOL   435       9.060   7.690  30.970  1.00  0.00            
ATOM   3203  OW  SOL   436       0.400   5.440  29.760  1.00  0.00            
ATOM   3204  HW1 SOL   436       1.250   5.110  29.350  1.00  0.00            
ATOM   3205  HW2 SOL   436       0.530   5.590  30.740  1.00  0.00            
ATOM   3206  OW  SOL   437       1.890   5.200  35.840  1.00  0.00            
ATOM   3207  HW1 SOL   437       2.480   4.800  35.140  1.00  0.00            
ATOM   3208  HW2 SOL   437       1.310   5.910  35.430  1.00  0.00            
ATOM   3209  OW  SOL   438      13.690   9.500  35.220  1.00  0.00            
ATOM   3210  HW1 SOL   438      14.080  10.390  35.420  1.00  0.00            
ATOM   3211  HW2 SOL   438      13.790   9.300  34.250  1.00  0.00            
ATOM   3212  OW  SOL   439       8.150   5.720  21.870  1.00  0.00            
ATOM   3213  HW1 SOL   439       8.220   4.830  21.410  1.00  0.00            
ATOM   3214  HW2 SOL   439       7.210   6.060  21.790  1.00  0.00            
ATOM   3215  OW  SOL   440      16.570   6.040  30.680  1.00  0.00            
ATOM   3216  HW1 SOL   440      16.190   5.350  31.300  1.00  0.00            
ATOM   3217  HW2 SOL   440      17.390   5.680  30.240  1.00  0.00            
ATOM   3218  OW  SOL   441       2.520  15.640  36.060  1.00  0.00            
ATOM   3219  HW1 SOL   441       2.220  16.210  36.820  1.00  0.00            
ATOM   3220  HW2 SOL   441       2.450  14.670  36.320  1.00  0.00            
ATOM   3221  OW  SOL   442       6.710   4.640  31.310  1.00  0.00            
ATOM   3222  HW1 SOL   442       6.370   3.750  31.010  1.00  0.00            
ATOM   3223  HW2 SOL   442       6.970   5.180  30.510  1.00  0.00            
ATOM   3224  OW  SOL   443       9.300  16.780  33.270  1.00  0.00            
ATOM   3225  HW1 SOL   443       9.060  16.600  32.320  1.00  0.00            
ATOM   3226  HW2 SOL   443       9.600  17.720  33.370  1.00  0.00            
ATOM   3227  OW  SOL   444       4.730   5.000  20.530  1.00  0.00            
ATOM   3228  HW1 SOL   444       5.340   5.800  20.570  1.00  0.00            
ATOM   3229  HW2 SOL   444       3.780   5.310  20.600  1.00  0.00            
ATOM   3230  OW  SOL   445       1.590  11.370  33.280  1.00  0.00            
ATOM   3231  HW1 SOL   445       1.810  10.760  34.040  1.00  0.00            
ATOM   3232  HW2 SOL   445       1.690  10.880  32.420  1.00  0.00            
ATOM   3233  OW  SOL   446      13.470  10.590  30.960  1.00  0.00            
ATOM   3234  HW1 SOL   446      13.710   9.960  30.220  1.00  0.00            
ATOM   3235  HW2 SOL   446      12.570  10.990  30.780  1.00  0.00            
ATOM   3236  OW  SOL   447      13.020   8.550  21.710  1.00  0.00            
ATOM   3237  HW1 SOL   447      12.160   8.240  22.130  1.00  0.00            
ATOM   3238  HW2 SOL   447      12.980   8.410  20.720  1.00  0.00            
ATOM   3239  OW  SOL   448      17.590  17.470  30.160  1.00  0.00            
ATOM   3240  HW1 SOL   448      18.200  17.770  29.430  1.00  0.00            
ATOM   3241  HW2 SOL   448      17.210  16.580  29.940  1.00  0.00            
ATOM   3242  OW  SOL   449      12.520  17.310  29.900  1.00  0.00            
ATOM   3243  HW1 SOL   449      13.360  17.360  29.360  1.00  0.00            
ATOM   3244  HW2 SOL   449      12.290  16.350  30.080  1.00  0.00            
ATOM   3245  OW  SOL   450       0.830  12.580  28.840  1.00  0.00            
ATOM   3246  HW1 SOL   450       0.780  12.570  29.840  1.00  0.00            
ATOM   3247  HW2 SOL   450       0.000  12.170  28.460  1.00  0.00            
ATOM   3248  OW  SOL   451       6.880  16.620  35.780  1.00  0.00            
ATOM   3249  HW1 SOL   451       6.320  17.430  35.870  1.00  0.00            
ATOM   3250  HW2 SOL   451       7.400  16.660  34.920  1.00  0.00            
ATOM   3251  OW  SOL   452       9.030   0.860  19.950  1.00  0.00            
ATOM   3252  HW1 SOL   452       9.540   0.870  19.090  1.00  0.00            
ATOM   3253  HW2 SOL   452       9.590   0.440  20.660  1.00  0.00            
ATOM   3254  OW  SOL   453      17.260   1.350  23.850  1.00  0.00            
ATOM   3255  HW1 SOL   453      17.990   1.180  23.180  1.00  0.00            
ATOM   3256  HW2 SOL   453      16.950   0.480  24.230  1.00  0.00            
ATOM   3257  OW  SOL   454      13.880  15.730  23.390  1.00  0.00            
ATOM   3258  HW1 SOL   454      14.550  15.850  22.650  1.00  0.00            
ATOM   3259  HW2 SOL   454      13.480  16.620  23.620  1.00  0.00            
ATOM   3260  OW  SOL   455       1.300  17.940  37.130  1.00  0.00            
ATOM   3261  HW1 SOL   455       0.890  17.200  37.660  1.00  0.00            
ATOM   3262  HW2 SOL   455       1.940  18.450  37.710  1.00  0.00            
ATOM   3263  OW  SOL   456      12.800   9.270  25.340  1.00  0.00            
ATOM   3264  HW1 SOL   456      13.400   8.460  25.360  1.00  0.00            
ATOM   3265  HW2 SOL   456      13.200   9.960  24.740  1.00  0.00            
ATOM   3266  OW  SOL   457       8.300  12.730  32.840  1.00  0.00            
ATOM   3267  HW1 SOL   457       8.250  13.060  33.790  1.00  0.00            
ATOM   3268  HW2 SOL   457       7.440  12.920  32.380  1.00  0.00            
ATOM   3269  OW  SOL   458       6.720  16.160  20.160  1.00  0.00            
ATOM   3270  HW1 SOL   458       6.810  16.260  19.170  1.00  0.00            
ATOM   3271  HW2 SOL   458       6.320  15.270  20.370  1.00  0.00            
ATOM   3272  OW  SOL   459      16.500  17.200  32.560  1.00  0.00            
ATOM   3273  HW1 SOL   459      17.030  17.300  31.720  1.00  0.00            
ATOM   3274  HW2 SOL   459      16.230  18.100  32.900  1.00  0.00            
ATOM   3275  OW  SOL   460      18.410   1.750  28.250  1.00  0.00            
ATOM   3276  HW1 SOL   460      18.800   0.900  27.890  1.00  0.00            
ATOM   3277  HW2 SOL   460      17.430   1.770  28.060  1.00  0.00            
ATOM   3278  OW  SOL   461       2.630   3.260  25.820  1.00  0.00            
ATOM   3279  HW1 SOL   461       1.840   3.770  25.480  1.00  0.00            
ATOM   3280  HW2 SOL   461       2.540   3.110  26.800  1.00  0.00            
ATOM   3281  OW  SOL   462      11.940  16.120  18.930  1.00  0.00            
ATOM   3282  HW1 SOL   462      12.000  15.190  19.300  1.00  0.00            
ATOM   3283  HW2 SOL   462      11.350  16.120  18.130  1.00  0.00            
ATOM   3284  OW  SOL   463       8.220  10.020  32.340  1.00  0.00            
ATOM   3285  HW1 SOL   463       8.620  10.010  31.420  1.00  0.00            
ATOM   3286  HW2 SOL   463       8.320  10.940  32.740  1.00  0.00            
ATOM   3287  OW  SOL   464       9.160   9.100  21.530  1.00  0.00            
ATOM   3288  HW1 SOL   464       9.790   9.480  20.850  1.00  0.00            
ATOM   3289  HW2 SOL   464       9.560   8.270  21.920  1.00  0.00            
ATOM   3290  OW  SOL   465      15.040  16.070  19.060  1.00  0.00            
ATOM   3291  HW1 SOL   465      14.120  16.440  19.130  1.00  0.00            
ATOM   3292  HW2 SOL   465      15.420  16.270  18.160  1.00  0.00            
ATOM   3293  OW  SOL   466       3.720  12.880  33.520  1.00  0.00            
ATOM   3294  HW1 SOL   466       3.590  13.810  33.180  1.00  0.00            
ATOM   3295  HW2 SOL   466       2.880  12.360  33.390  1.00  0.00            
ATOM   3296  OW  SOL   467      16.140  12.920  31.510  1.00  0.00            
ATOM   3297  HW1 SOL   467      16.740  12.950  32.310  1.00  0.00            
ATOM   3298  HW2 SOL   467      15.390  13.560  31.640  1.00  0.00            
ATOM   3299  OW  SOL   468      10.390  10.980  25.580  1.00  0.00            
ATOM   3300  HW1 SOL   468       9.690  10.510  26.120  1.00  0.00            
ATOM   3301  HW2 SOL   468      10.980  10.300  25.150  1.00  0.00            
ATOM   3302  OW  SOL   469      10.140   2.360  28.330  1.00  0.00            
ATOM   3303  HW1 SOL   469      10.060   2.000  27.400  1.00  0.00            
ATOM   3304  HW2 SOL   469      10.120   1.600  28.980  1.00  0.00            
ATOM   3305  OW  SOL   470       5.900  14.870  23.530  1.00  0.00            
ATOM   3306  HW1 SOL   470       6.320  14.290  22.830  1.00  0.00            
ATOM   3307  HW2 SOL   470       5.460  15.660  23.090  1.00  0.00            
ATOM   3308  OW  SOL   471      17.090   3.850  32.430  1.00  0.00            
ATOM   3309  HW1 SOL   471      17.820   4.540  32.470  1.00  0.00            
ATOM   3310  HW2 SOL   471      17.370   3.100  31.840  1.00  0.00            
ATOM   3311  OW  SOL   472       2.550  13.480  21.520  1.00  0.00            
ATOM   3312  HW1 SOL   472       1.590  13.490  21.250  1.00  0.00            
ATOM   3313  HW2 SOL   472       2.670  14.010  22.360  1.00  0.00            
ATOM   3314  OW  SOL   473       1.050  10.130  35.880  1.00  0.00            
ATOM   3315  HW1 SOL   473       0.280   9.800  36.420  1.00  0.00            
ATOM   3316  HW2 SOL   473       1.900   9.830  36.300  1.00  0.00            
ATOM   3317  OW  SOL   474       6.720   2.030  33.510  1.00  0.00            
ATOM   3318  HW1 SOL   474       7.620   1.870  33.110  1.00  0.00            
ATOM   3319  HW2 SOL   474       6.800   2.080  34.500  1.00  0.00            
ATOM   3320  OW  SOL   475       0.750   3.450  18.950  1.00  0.00            
ATOM   3321  HW1 SOL   475      -0.170   3.170  18.660  1.00  0.00            
ATOM   3322  HW2 SOL   475       1.060   4.220  18.390  1.00  0.00            
ATOM   3323  OW  SOL   476      14.400   8.560  32.600  1.00  0.00            
ATOM   3324  HW1 SOL   476      13.830   9.080  31.970  1.00  0.00            
ATOM   3325  HW2 SOL   476      15.360   8.680  32.360  1.00  0.00            
ATOM   3326  OW  SOL   477       0.720   1.660  21.800  1.00  0.00            
ATOM   3327  HW1 SOL   477       0.550   2.490  21.260  1.00  0.00            
ATOM   3328  HW2 SOL   477       1.620   1.290  21.580  1.00  0.00            
ATOM   3329  OW  SOL   478      11.830  13.350  19.810  1.00  0.00            
ATOM   3330  HW1 SOL   478      10.840  13.240  19.830  1.00  0.00            
ATOM   3331  HW2 SOL   478      12.170  13.500  20.740  1.00  0.00            
ATOM   3332  OW  SOL   479       6.130   8.420  32.930  1.00  0.00            
ATOM   3333  HW1 SOL   479       6.690   9.230  32.760  1.00  0.00            
ATOM   3334  HW2 SOL   479       6.720   7.620  32.960  1.00  0.00            
ATOM   3335  OW  SOL   480      14.930  17.670  28.210  1.00  0.00            
ATOM   3336  HW1 SOL   480      15.260  18.310  27.520  1.00  0.00            
ATOM   3337  HW2 SOL   480      15.590  17.610  28.960  1.00  0.00            
ATOM   3338  OW  SOL   481       7.160   5.650  35.700  1.00  0.00            
ATOM   3339  HW1 SOL   481       7.350   6.300  36.440  1.00  0.00            
ATOM   3340  HW2 SOL   481       7.760   4.850  35.790  1.00  0.00            
ATOM   3341  OW  SOL   482      14.500  12.200  34.950  1.00  0.00            
ATOM   3342  HW1 SOL   482      14.410  12.100  35.940  1.00  0.00            
ATOM   3343  HW2 SOL   482      15.460  12.130  34.690  1.00  0.00            
ATOM   3344  OW  SOL   483       3.900  17.410  34.220  1.00  0.00            
ATOM   3345  HW1 SOL   483       2.990  17.820  34.200  1.00  0.00            
ATOM   3346  HW2 SOL   483       3.830  16.470  34.540  1.00  0.00            
ATOM   3347  OW  SOL   484      16.740   8.830  31.160  1.00  0.00            
ATOM   3348  HW1 SOL   484      16.470   7.940  30.790  1.00  0.00            
ATOM   3349  HW2 SOL   484      16.750   9.510  30.430  1.00  0.00            
ATOM   3350  OW  SOL   485      12.250   3.250  23.110  1.00  0.00            
ATOM   3351  HW1 SOL   485      12.900   2.510  23.000  1.00  0.00            
ATOM   3352  HW2 SOL   485      12.450   3.750  23.950  1.00  0.00            
ATOM   3353  OW  SOL   486       5.940   7.450  25.140  1.00  0.00            
ATOM   3354  HW1 SOL   486       6.440   8.300  24.950  1.00  0.00            
ATOM   3355  HW2 SOL   486       5.060   7.470  24.660  1.00  0.00            
ATOM   3356  OW  SOL   487      17.770   3.420  35.040  1.00  0.00            
ATOM   3357  HW1 SOL   487      17.600   3.730  34.100  1.00  0.00            
ATOM   3358  HW2 SOL   487      16.930   3.050  35.420  1.00  0.00            
ATOM   3359  OW  SOL   488      17.300   9.340  33.790  1.00  0.00            
ATOM   3360  HW1 SOL   488      17.680  10.250  33.940  1.00  0.00            
ATOM   3361  HW2 SOL   488      17.220   9.170  32.800  1.00  0.00            
ATOM   3362  OW  SOL   489       8.590  13.740  18.780  1.00  0.00            
ATOM   3363  HW1 SOL   489       8.130  13.890  19.660  1.00  0.00            
ATOM   3364  HW2 SOL   489       9.030  14.590  18.480  1.00  0.00            
ATOM   3365  OW  SOL   490       6.610  17.900  28.150  1.00  0.00            
ATOM   3366  HW1 SOL   490       6.150  18.780  28.020  1.00  0.00            
ATOM   3367  HW2 SOL   490       7.600  18.020  28.080  1.00  0.00            
ATOM   3368  OW  SOL   491      14.080  18.510  35.820  1.00  0.00            
ATOM   3369  HW1 SOL   491      13.120  18.400  35.550  1.00  0.00            
ATOM   3370  HW2 SOL   491      14.640  17.840  35.340  1.00  0.00            
ATOM   3371  OW  SOL   492       8.590   9.560  27.230  1.00  0.00            
ATOM   3372  HW1 SOL   492       9.130   8.870  27.710  1.00  0.00            
ATOM   3373  HW2 SOL   492       8.270  10.250  27.890  1.00  0.00            
ATOM   3374  OW  SOL   493      10.830   9.840  19.490  1.00  0.00            
ATOM   3375  HW1 SOL   493      10.600  10.370  18.670  1.00  0.00            
ATOM   3376  HW2 SOL   493      11.640   9.280  19.300  1.00  0.00            
ATOM   3377  OW  SOL   494      18.610  15.690  27.130  1.00  0.00            
ATOM   3378  HW1 SOL   494      17.900  15.570  26.430  1.00  0.00            
ATOM   3379  HW2 SOL   494      18.620  14.900  27.730  1.00  0.00            
ATOM   3380  OW  SOL   495       2.210  13.140  37.060  1.00  0.00            
ATOM   3381  HW1 SOL   495       1.560  12.410  36.850  1.00  0.00            
ATOM   3382  HW2 SOL   495       2.250  13.280  38.040  1.00  0.00            
ATOM   3383  OW  SOL   496       0.790  12.400  25.150  1.00  0.00            
ATOM   3384  HW1 SOL   496       0.780  11.930  26.030  1.00  0.00            
ATOM   3385  HW2 SOL   496       1.610  12.120  24.640  1.00  0.00            
ATOM   3386  OW  SOL   497       6.720  13.910  34.860  1.00  0.00            
ATOM   3387  HW1 SOL   497       5.940  13.410  35.240  1.00  0.00            
ATOM   3388  HW2 SOL   497       6.690  14.860  35.170  1.00  0.00            
ATOM   3389  OW  SOL   498      18.240   1.920  30.890  1.00  0.00            
ATOM   3390  HW1 SOL   498      18.200   1.020  31.330  1.00  0.00            
ATOM   3391  HW2 SOL   498      18.270   1.810  29.900  1.00  0.00            
ATOM   3392  OW  SOL   499       4.280   4.240  23.820  1.00  0.00            
ATOM   3393  HW1 SOL   499       4.580   3.520  23.200  1.00  0.00            
ATOM   3394  HW2 SOL   499       3.890   3.840  24.650  1.00  0.00            
ATOM   3395  OW  SOL   500      17.050  14.870  29.660  1.00  0.00            
ATOM   3396  HW1 SOL   500      16.120  14.620  29.390  1.00  0.00            
ATOM   3397  HW2 SOL   500      17.310  14.370  30.480  1.00  0.00            
ATOM   3398  OW  SOL   501       3.170   5.470  31.420  1.00  0.00            
ATOM   3399  HW1 SOL   501       3.550   4.880  32.140  1.00  0.00            
ATOM   3400  HW2 SOL   501       3.570   5.210  30.540  1.00  0.00            
ATOM   3401  OW  SOL   502       8.120  15.860  25.490  1.00  0.00            
ATOM   3402  HW1 SOL   502       8.440  15.960  24.550  1.00  0.00            
ATOM   3403  HW2 SOL   502       7.330  15.240  25.510  1.00  0.00            
ATOM   3404  OW  SOL   503      14.240   2.140  29.740  1.00  0.00            
ATOM   3405  HW1 SOL   503      14.760   1.490  30.290  1.00  0.00            
ATOM   3406  HW2 SOL   503      13.750   2.770  30.350  1.00  0.00            
ATOM   3407  OW  SOL   504      10.010   0.340  30.160  1.00  0.00            
ATOM   3408  HW1 SOL   504       9.380  -0.380  29.850  1.00  0.00            
ATOM   3409  HW2 SOL   504      10.940  -0.020  30.160  1.00  0.00            
ATOM   3410  OW  SOL   505       7.700  13.300  21.630  1.00  0.00            
ATOM   3411  HW1 SOL   505       7.240  12.430  21.800  1.00  0.00            
ATOM   3412  HW2 SOL   505       8.610  13.270  22.040  1.00  0.00            
ATOM   3413  OW  SOL   506       6.180  15.670  31.460  1.00  0.00            
ATOM   3414  HW1 SOL   506       6.130  16.490  32.030  1.00  0.00            
ATOM   3415  HW2 SOL   506       7.070  15.640  31.010  1.00  0.00            
ATOM   3416  OW  SOL   507      13.520   0.520  20.300  1.00  0.00            
ATOM   3417  HW1 SOL   507      13.870   0.110  19.460  1.00  0.00            
ATOM   3418  HW2 SOL   507      12.620   0.140  20.500  1.00  0.00            
ATOM   3419  OW  SOL   508      13.000   4.530  25.530  1.00  0.00            
ATOM   3420  HW1 SOL   508      12.410   5.330  25.570  1.00  0.00            
ATOM   3421  HW2 SOL   508      13.150   4.180  26.460  1.00  0.00            
ATOM   3422  OW  SOL   509      15.930   2.210  27.440  1.00  0.00            
ATOM   3423  HW1 SOL   509      15.090   2.200  27.980  1.00  0.00            
ATOM   3424  HW2 SOL   509      15.950   3.040  26.880  1.00  0.00            
ATOM   3425  OW  SOL   510       0.390  10.770  21.620  1.00  0.00            
ATOM   3426  HW1 SOL   510       1.380  10.660  21.530  1.00  0.00            
ATOM   3427  HW2 SOL   510      -0.010   9.910  21.940  1.00  0.00            
ATOM   3428  OW  SOL   511       8.750  16.460  21.990  1.00  0.00            
ATOM   3429  HW1 SOL   511       7.980  16.110  21.450  1.00  0.00            
ATOM   3430  HW2 SOL   511       8.430  17.170  22.610  1.00  0.00            
ATOM   3431  OW  SOL   512       2.300   6.280  38.370  1.00  0.00            
ATOM   3432  HW1 SOL   512       1.370   6.260  38.740  1.00  0.00            
ATOM   3433  HW2 SOL   512       2.310   5.890  37.450  1.00  0.00            
ATOM   3434  OW  SOL   513       2.250   2.750  47.200  1.00  0.00            
ATOM   3435  HW1 SOL   513       2.600   2.580  48.120  1.00  0.00            
ATOM   3436  HW2 SOL   513       1.370   2.300  47.080  1.00  0.00            
ATOM   3437  OW  SOL   514       0.190   3.680  43.710  1.00  0.00            
ATOM   3438  HW1 SOL   514      -0.630   4.110  44.100  1.00  0.00            
ATOM   3439  HW2 SOL   514      -0.090   2.950  43.080  1.00  0.00            
ATOM   3440  OW  SOL   515       5.690  12.750  48.890  1.00  0.00            
ATOM   3441  HW1 SOL   515       4.760  12.680  48.520  1.00  0.00            
ATOM   3442  HW2 SOL   515       5.800  13.640  49.330  1.00  0.00            
ATOM   3443  OW  SOL   516      15.550  15.110  44.270  1.00  0.00            
ATOM   3444  HW1 SOL   516      14.980  14.950  45.080  1.00  0.00            
ATOM   3445  HW2 SOL   516      14.960  15.210  43.470  1.00  0.00            
ATOM   3446  OW  SOL   517      17.430   6.180  45.800  1.00  0.00            
ATOM   3447  HW1 SOL   517      17.760   7.120  45.800  1.00  0.00            
ATOM   3448  HW2 SOL   517      17.940   5.640  46.460  1.00  0.00            
ATOM   3449  OW  SOL   518      11.350   7.030  44.410  1.00  0.00            
ATOM   3450  HW1 SOL   518      11.920   7.810  44.160  1.00  0.00            
ATOM   3451  HW2 SOL   518      10.750   7.290  45.170  1.00  0.00            
ATOM   3452  OW  SOL   519      17.550   6.070  39.550  1.00  0.00            
ATOM   3453  HW1 SOL   519      17.430   5.940  38.560  1.00  0.00            
ATOM   3454  HW2 SOL   519      17.250   5.260  40.040  1.00  0.00            
ATOM   3455  OW  SOL   520       7.680  11.440  47.470  1.00  0.00            
ATOM   3456  HW1 SOL   520       6.900  11.610  48.070  1.00  0.00            
ATOM   3457  HW2 SOL   520       8.020  12.310  47.110  1.00  0.00            
ATOM   3458  OW  SOL   521       8.500   7.980  55.470  1.00  0.00            
ATOM   3459  HW1 SOL   521       8.460   8.740  56.120  1.00  0.00            
ATOM   3460  HW2 SOL   521       8.720   8.340  54.560  1.00  0.00            
ATOM   3461  OW  SOL   522       6.850  10.120  43.890  1.00  0.00            
ATOM   3462  HW1 SOL   522       7.540   9.960  44.590  1.00  0.00            
ATOM   3463  HW2 SOL   522       6.120  10.690  44.270  1.00  0.00            
ATOM   3464  OW  SOL   523       6.860  11.610  55.270  1.00  0.00            
ATOM   3465  HW1 SOL   523       7.460  12.400  55.410  1.00  0.00            
ATOM   3466  HW2 SOL   523       6.000  11.920  54.860  1.00  0.00            
ATOM   3467  OW  SOL   524       3.350  14.350  47.850  1.00  0.00            
ATOM   3468  HW1 SOL   524       2.570  14.040  47.320  1.00  0.00            
ATOM   3469  HW2 SOL   524       3.930  14.930  47.280  1.00  0.00            
ATOM   3470  OW  SOL   525      14.600  15.050  50.630  1.00  0.00            
ATOM   3471  HW1 SOL   525      14.840  15.990  50.890  1.00  0.00            
ATOM   3472  HW2 SOL   525      14.440  14.510  51.450  1.00  0.00            
ATOM   3473  OW  SOL   526       4.380   3.920  52.230  1.00  0.00            
ATOM   3474  HW1 SOL   526       5.200   3.360  52.320  1.00  0.00            
ATOM   3475  HW2 SOL   526       3.570   3.340  52.270  1.00  0.00            
ATOM   3476  OW  SOL   527      16.030   4.470  44.610  1.00  0.00            
ATOM   3477  HW1 SOL   527      15.290   4.930  44.110  1.00  0.00            
ATOM   3478  HW2 SOL   527      16.540   5.150  45.140  1.00  0.00            
ATOM   3479  OW  SOL   528       2.310  17.130  42.070  1.00  0.00            
ATOM   3480  HW1 SOL   528       2.650  17.900  42.610  1.00  0.00            
ATOM   3481  HW2 SOL   528       2.750  17.130  41.170  1.00  0.00            
ATOM   3482  OW  SOL   529      11.270  13.410  54.140  1.00  0.00            
ATOM   3483  HW1 SOL   529      11.740  13.410  55.020  1.00  0.00            
ATOM   3484  HW2 SOL   529      10.790  12.540  54.030  1.00  0.00            
ATOM   3485  OW  SOL   530       2.300  14.340  42.620  1.00  0.00            
ATOM   3486  HW1 SOL   530       2.040  15.300  42.620  1.00  0.00            
ATOM   3487  HW2 SOL   530       1.590  13.800  43.070  1.00  0.00            
ATOM   3488  OW  SOL   531       2.400  10.910  46.100  1.00  0.00            
ATOM   3489  HW1 SOL   531       2.540  10.070  46.620  1.00  0.00            
ATOM   3490  HW2 SOL   531       1.850  11.550  46.650  1.00  0.00            
ATOM   3491  OW  SOL   532       6.200  17.860  51.630  1.00  0.00            
ATOM   3492  HW1 SOL   532       5.280  17.690  51.980  1.00  0.00            
ATOM   3493  HW2 SOL   532       6.480  18.780  51.890  1.00  0.00            
ATOM   3494  OW  SOL   533       6.060   9.640  38.470  1.00  0.00            
ATOM   3495  HW1 SOL   533       6.130  10.480  37.930  1.00  0.00            
ATOM   3496  HW2 SOL   533       6.520   9.770  39.350  1.00  0.00            
ATOM   3497  OW  SOL   534      15.940   1.140  52.040  1.00  0.00            
ATOM   3498  HW1 SOL   534      15.760   1.810  51.320  1.00  0.00            
ATOM   3499  HW2 SOL   534      15.910   1.600  52.930  1.00  0.00            
ATOM   3500  OW  SOL   535       1.220   6.430  42.870  1.00  0.00            
ATOM   3501  HW1 SOL   535       0.770   5.550  43.040  1.00  0.00            
ATOM   3502  HW2 SOL   535       1.210   6.970  43.710  1.00  0.00            
ATOM   3503  OW  SOL   536      18.420  17.670  40.830  1.00  0.00            
ATOM   3504  HW1 SOL   536      18.960  17.380  41.630  1.00  0.00            
ATOM   3505  HW2 SOL   536      18.720  18.570  40.540  1.00  0.00            
ATOM   3506  OW  SOL   537       0.270  15.960  38.410  1.00  0.00            
ATOM   3507  HW1 SOL   537       0.080  15.000  38.620  1.00  0.00            
ATOM   3508  HW2 SOL   537      -0.060  16.540  39.160  1.00  0.00            
ATOM   3509  OW  SOL   538      16.890   9.220  43.360  1.00  0.00            
ATOM   3510  HW1 SOL   538      17.840   8.930  43.440  1.00  0.00            
ATOM   3511  HW2 SOL   538      16.810   9.870  42.610  1.00  0.00            
ATOM   3512  OW  SOL   539      16.410  11.080  41.560  1.00  0.00            
ATOM   3513  HW1 SOL   539      17.270  11.100  41.040  1.00  0.00            
ATOM   3514  HW2 SOL   539      16.550  11.550  42.440  1.00  0.00            
ATOM   3515  OW  SOL   540       1.130   7.370  53.210  1.00  0.00            
ATOM   3516  HW1 SOL   540       2.010   7.240  53.660  1.00  0.00            
ATOM   3517  HW2 SOL   540       1.000   8.340  52.990  1.00  0.00            
ATOM   3518  OW  SOL   541       6.130  13.650  44.500  1.00  0.00            
ATOM   3519  HW1 SOL   541       5.640  12.780  44.590  1.00  0.00            
ATOM   3520  HW2 SOL   541       5.900  14.080  43.630  1.00  0.00            
ATOM   3521  OW  SOL   542      12.930  12.280  51.470  1.00  0.00            
ATOM   3522  HW1 SOL   542      13.300  11.550  50.890  1.00  0.00            
ATOM   3523  HW2 SOL   542      13.450  12.330  52.320  1.00  0.00            
ATOM   3524  OW  SOL   543       8.090   0.040  42.260  1.00  0.00            
ATOM   3525  HW1 SOL   543       8.490   0.950  42.170  1.00  0.00            
ATOM   3526  HW2 SOL   543       7.090   0.120  42.320  1.00  0.00            
ATOM   3527  OW  SOL   544       1.970   9.760  49.880  1.00  0.00            
ATOM   3528  HW1 SOL   544       2.860   9.310  49.740  1.00  0.00            
ATOM   3529  HW2 SOL   544       1.240   9.110  49.690  1.00  0.00            
ATOM   3530  OW  SOL   545      15.250   9.990  39.140  1.00  0.00            
ATOM   3531  HW1 SOL   545      14.620   9.230  39.270  1.00  0.00            
ATOM   3532  HW2 SOL   545      15.730  10.170  40.000  1.00  0.00            
ATOM   3533  OW  SOL   546      11.870  17.920  53.400  1.00  0.00            
ATOM   3534  HW1 SOL   546      12.110  18.520  52.640  1.00  0.00            
ATOM   3535  HW2 SOL   546      11.940  16.970  53.100  1.00  0.00            
ATOM   3536  OW  SOL   547       3.170   2.510  55.250  1.00  0.00            
ATOM   3537  HW1 SOL   547       3.880   3.220  55.310  1.00  0.00            
ATOM   3538  HW2 SOL   547       2.290   2.900  55.530  1.00  0.00            
ATOM   3539  OW  SOL   548      14.660  14.170  46.770  1.00  0.00            
ATOM   3540  HW1 SOL   548      14.070  14.230  47.570  1.00  0.00            
ATOM   3541  HW2 SOL   548      14.510  13.290  46.310  1.00  0.00            
ATOM   3542  OW  SOL   549      16.670  17.140  42.960  1.00  0.00            
ATOM   3543  HW1 SOL   549      16.260  16.910  42.080  1.00  0.00            
ATOM   3544  HW2 SOL   549      16.490  16.400  43.610  1.00  0.00            
ATOM   3545  OW  SOL   550       5.980   7.290  39.940  1.00  0.00            
ATOM   3546  HW1 SOL   550       6.220   7.980  39.260  1.00  0.00            
ATOM   3547  HW2 SOL   550       5.200   7.620  40.480  1.00  0.00            
ATOM   3548  OW  SOL   551      12.810   3.450  46.680  1.00  0.00            
ATOM   3549  HW1 SOL   551      11.950   2.950  46.550  1.00  0.00            
ATOM   3550  HW2 SOL   551      13.430   2.910  47.240  1.00  0.00            
ATOM   3551  OW  SOL   552      15.760  16.620  40.310  1.00  0.00            
ATOM   3552  HW1 SOL   552      16.650  17.080  40.340  1.00  0.00            
ATOM   3553  HW2 SOL   552      15.550  16.380  39.360  1.00  0.00            
ATOM   3554  OW  SOL   553       8.070   6.050  51.890  1.00  0.00            
ATOM   3555  HW1 SOL   553       7.600   6.020  52.780  1.00  0.00            
ATOM   3556  HW2 SOL   553       7.560   5.500  51.230  1.00  0.00            
ATOM   3557  OW  SOL   554      13.940   4.690  53.980  1.00  0.00            
ATOM   3558  HW1 SOL   554      13.740   5.120  54.860  1.00  0.00            
ATOM   3559  HW2 SOL   554      14.720   4.070  54.070  1.00  0.00            
ATOM   3560  OW  SOL   555       9.730   8.900  52.960  1.00  0.00            
ATOM   3561  HW1 SOL   555      10.190   8.060  52.670  1.00  0.00            
ATOM   3562  HW2 SOL   555       9.170   9.240  52.210  1.00  0.00            
ATOM   3563  OW  SOL   556       9.910   4.100  49.660  1.00  0.00            
ATOM   3564  HW1 SOL   556       9.140   4.440  50.200  1.00  0.00            
ATOM   3565  HW2 SOL   556       9.570   3.590  48.870  1.00  0.00            
ATOM   3566  OW  SOL   557      10.410   7.010  41.530  1.00  0.00            
ATOM   3567  HW1 SOL   557      10.670   6.970  42.490  1.00  0.00            
ATOM   3568  HW2 SOL   557       9.560   6.500  41.390  1.00  0.00            
ATOM   3569  OW  SOL   558       0.760   8.110  45.130  1.00  0.00            
ATOM   3570  HW1 SOL   558       1.750   7.990  45.220  1.00  0.00            
ATOM   3571  HW2 SOL   558       0.520   9.060  45.340  1.00  0.00            
ATOM   3572  OW  SOL   559       1.300  18.210  52.950  1.00  0.00            
ATOM   3573  HW1 SOL   559       1.200  18.060  53.940  1.00  0.00            
ATOM   3574  HW2 SOL   559       0.440  18.570  52.590  1.00  0.00            
ATOM   3575  OW  SOL   560       8.650   3.480  39.190  1.00  0.00            
ATOM   3576  HW1 SOL   560       9.240   4.110  38.700  1.00  0.00            
ATOM   3577  HW2 SOL   560       8.840   2.540  38.900  1.00  0.00            
ATOM   3578  OW  SOL   561      17.190   5.850  55.550  1.00  0.00            
ATOM   3579  HW1 SOL   561      16.930   6.740  55.190  1.00  0.00            
ATOM   3580  HW2 SOL   561      17.170   5.170  54.820  1.00  0.00            
ATOM   3581  OW  SOL   562      13.620  11.440  42.690  1.00  0.00            
ATOM   3582  HW1 SOL   562      14.450  11.150  42.210  1.00  0.00            
ATOM   3583  HW2 SOL   562      13.130  12.110  42.130  1.00  0.00            
ATOM   3584  OW  SOL   563       5.500   1.960  46.090  1.00  0.00            
ATOM   3585  HW1 SOL   563       5.450   1.910  47.090  1.00  0.00            
ATOM   3586  HW2 SOL   563       5.520   2.920  45.800  1.00  0.00            
ATOM   3587  OW  SOL   564      10.080  14.560  42.010  1.00  0.00            
ATOM   3588  HW1 SOL   564       9.620  15.280  41.490  1.00  0.00            
ATOM   3589  HW2 SOL   564      10.040  14.760  42.990  1.00  0.00            
ATOM   3590  OW  SOL   565       3.510  18.010  45.770  1.00  0.00            
ATOM   3591  HW1 SOL   565       4.010  17.150  45.830  1.00  0.00            
ATOM   3592  HW2 SOL   565       4.160  18.780  45.740  1.00  0.00            
ATOM   3593  OW  SOL   566      17.950  10.660  45.970  1.00  0.00            
ATOM   3594  HW1 SOL   566      17.330  10.510  45.210  1.00  0.00            
ATOM   3595  HW2 SOL   566      17.430  10.770  46.820  1.00  0.00            
ATOM   3596  OW  SOL   567      12.270  15.500  52.300  1.00  0.00            
ATOM   3597  HW1 SOL   567      12.330  14.730  52.940  1.00  0.00            
ATOM   3598  HW2 SOL   567      11.750  15.240  51.500  1.00  0.00            
ATOM   3599  OW  SOL   568       3.210   9.430  39.660  1.00  0.00            
ATOM   3600  HW1 SOL   568       4.030   9.820  39.240  1.00  0.00            
ATOM   3601  HW2 SOL   568       2.940   8.610  39.170  1.00  0.00            
ATOM   3602  OW  SOL   569      14.580   7.350  44.520  1.00  0.00            
ATOM   3603  HW1 SOL   569      14.530   6.700  45.270  1.00  0.00            
ATOM   3604  HW2 SOL   569      15.380   7.940  44.650  1.00  0.00            
ATOM   3605  OW  SOL   570       4.610  12.660  54.510  1.00  0.00            
ATOM   3606  HW1 SOL   570       4.110  12.670  53.650  1.00  0.00            
ATOM   3607  HW2 SOL   570       3.980  12.480  55.270  1.00  0.00            
ATOM   3608  OW  SOL   571      11.110  17.760  39.610  1.00  0.00            
ATOM   3609  HW1 SOL   571      10.510  17.140  40.110  1.00  0.00            
ATOM   3610  HW2 SOL   571      11.420  17.320  38.760  1.00  0.00            
ATOM   3611  OW  SOL   572       2.020   2.850  52.220  1.00  0.00            
ATOM   3612  HW1 SOL   572       1.220   3.450  52.090  1.00  0.00            
ATOM   3613  HW2 SOL   572       1.920   2.360  53.080  1.00  0.00            
ATOM   3614  OW  SOL   573      16.320  13.770  38.050  1.00  0.00            
ATOM   3615  HW1 SOL   573      16.000  14.710  37.950  1.00  0.00            
ATOM   3616  HW2 SOL   573      15.560  13.140  37.930  1.00  0.00            
ATOM   3617  OW  SOL   574      14.000   1.070  41.500  1.00  0.00            
ATOM   3618  HW1 SOL   574      13.760   0.700  40.600  1.00  0.00            
ATOM   3619  HW2 SOL   574      14.990   1.230  41.540  1.00  0.00            
ATOM   3620  OW  SOL   575       2.490  17.850  49.650  1.00  0.00            
ATOM   3621  HW1 SOL   575       3.060  17.200  50.150  1.00  0.00            
ATOM   3622  HW2 SOL   575       2.330  17.520  48.720  1.00  0.00            
ATOM   3623  OW  SOL   576       9.400  16.980  46.280  1.00  0.00            
ATOM   3624  HW1 SOL   576      10.200  16.410  46.490  1.00  0.00            
ATOM   3625  HW2 SOL   576       8.910  16.580  45.510  1.00  0.00            
ATOM   3626  OW  SOL   577       3.820   7.000  42.040  1.00  0.00            
ATOM   3627  HW1 SOL   577       4.270   6.100  42.010  1.00  0.00            
ATOM   3628  HW2 SOL   577       2.880   6.890  42.370  1.00  0.00            
ATOM   3629  OW  SOL   578      15.470   2.220  54.530  1.00  0.00            
ATOM   3630  HW1 SOL   578      15.420   2.590  55.450  1.00  0.00            
ATOM   3631  HW2 SOL   578      14.750   1.530  54.410  1.00  0.00            
ATOM   3632  OW  SOL   579       6.140   1.220  38.410  1.00  0.00            
ATOM   3633  HW1 SOL   579       7.120   1.000  38.480  1.00  0.00            
ATOM   3634  HW2 SOL   579       5.830   1.050  37.480  1.00  0.00            
ATOM   3635  OW  SOL   580       7.810   2.640  54.730  1.00  0.00            
ATOM   3636  HW1 SOL   580       8.480   2.030  55.160  1.00  0.00            
ATOM   3637  HW2 SOL   580       7.080   2.830  55.380  1.00  0.00            
ATOM   3638  OW  SOL   581       8.880  15.140  49.190  1.00  0.00            
ATOM   3639  HW1 SOL   581       8.650  14.890  48.250  1.00  0.00            
ATOM   3640  HW2 SOL   581       9.490  14.450  49.580  1.00  0.00            
ATOM   3641  OW  SOL   582      13.510   5.900  51.570  1.00  0.00            
ATOM   3642  HW1 SOL   582      13.790   5.470  52.420  1.00  0.00            
ATOM   3643  HW2 SOL   582      13.760   6.860  51.580  1.00  0.00            
ATOM   3644  OW  SOL   583       8.030  14.020  46.480  1.00  0.00            
ATOM   3645  HW1 SOL   583       8.930  14.160  46.060  1.00  0.00            
ATOM   3646  HW2 SOL   583       7.320  14.040  45.770  1.00  0.00            
ATOM   3647  OW  SOL   584       9.220   5.030  46.230  1.00  0.00            
ATOM   3648  HW1 SOL   584       8.970   4.940  45.270  1.00  0.00            
ATOM   3649  HW2 SOL   584       9.700   4.210  46.540  1.00  0.00            
ATOM   3650  OW  SOL   585       5.390   0.640  42.360  1.00  0.00            
ATOM   3651  HW1 SOL   585       4.580   0.650  42.940  1.00  0.00            
ATOM   3652  HW2 SOL   585       5.420   1.470  41.810  1.00  0.00            
ATOM   3653  OW  SOL   586      14.340  11.880  37.650  1.00  0.00            
ATOM   3654  HW1 SOL   586      14.660  11.120  38.220  1.00  0.00            
ATOM   3655  HW2 SOL   586      13.420  12.150  37.950  1.00  0.00            
ATOM   3656  OW  SOL   587       2.970   0.350  38.950  1.00  0.00            
ATOM   3657  HW1 SOL   587       3.460   1.190  38.740  1.00  0.00            
ATOM   3658  HW2 SOL   587       3.590  -0.300  39.400  1.00  0.00            
ATOM   3659  OW  SOL   588       9.350   2.360  42.040  1.00  0.00            
ATOM   3660  HW1 SOL   588       8.870   2.770  41.260  1.00  0.00            
ATOM   3661  HW2 SOL   588      10.340   2.340  41.850  1.00  0.00            
ATOM   3662  OW  SOL   589      10.760   6.830  51.880  1.00  0.00            
ATOM   3663  HW1 SOL   589       9.960   6.220  51.910  1.00  0.00            
ATOM   3664  HW2 SOL   589      11.570   6.300  51.640  1.00  0.00            
ATOM   3665  OW  SOL   590      12.270  15.700  45.170  1.00  0.00            
ATOM   3666  HW1 SOL   590      12.480  16.440  44.520  1.00  0.00            
ATOM   3667  HW2 SOL   590      12.950  15.700  45.900  1.00  0.00            
ATOM   3668  OW  SOL   591       4.590  11.520  44.650  1.00  0.00            
ATOM   3669  HW1 SOL   591       3.880  11.250  45.300  1.00  0.00            
ATOM   3670  HW2 SOL   591       4.330  11.240  43.720  1.00  0.00            
ATOM   3671  OW  SOL   592      12.710  17.970  43.150  1.00  0.00            
ATOM   3672  HW1 SOL   592      13.150  18.610  42.510  1.00  0.00            
ATOM   3673  HW2 SOL   592      12.210  18.490  43.850  1.00  0.00            
ATOM   3674  OW  SOL   593      10.320   5.490  37.400  1.00  0.00            
ATOM   3675  HW1 SOL   593       9.910   6.310  37.010  1.00  0.00            
ATOM   3676  HW2 SOL   593      10.960   5.750  38.130  1.00  0.00            
ATOM   3677  OW  SOL   594       0.780   5.560  51.100  1.00  0.00            
ATOM   3678  HW1 SOL   594       1.700   5.550  50.690  1.00  0.00            
ATOM   3679  HW2 SOL   594       0.720   6.300  51.770  1.00  0.00            
ATOM   3680  OW  SOL   595       5.610   2.220  48.710  1.00  0.00            
ATOM   3681  HW1 SOL   595       5.990   1.380  49.080  1.00  0.00            
ATOM   3682  HW2 SOL   595       4.730   2.410  49.150  1.00  0.00            
ATOM   3683  OW  SOL   596       8.660   4.540  43.660  1.00  0.00            
ATOM   3684  HW1 SOL   596       8.340   5.260  43.040  1.00  0.00            
ATOM   3685  HW2 SOL   596       8.900   3.730  43.130  1.00  0.00            
ATOM   3686  OW  SOL   597      10.170   0.390  44.770  1.00  0.00            
ATOM   3687  HW1 SOL   597       9.450   0.440  44.080  1.00  0.00            
ATOM   3688  HW2 SOL   597       9.930  -0.300  45.460  1.00  0.00            
ATOM   3689  OW  SOL   598      14.290  11.730  45.910  1.00  0.00            
ATOM   3690  HW1 SOL   598      13.740  10.890  45.840  1.00  0.00            
ATOM   3691  HW2 SOL   598      14.550  12.020  44.990  1.00  0.00            
ATOM   3692  OW  SOL   599      14.660   5.900  47.160  1.00  0.00            
ATOM   3693  HW1 SOL   599      14.360   4.950  47.230  1.00  0.00            
ATOM   3694  HW2 SOL   599      15.390   6.060  47.820  1.00  0.00            
ATOM   3695  OW  SOL   600      18.570   8.330  41.010  1.00  0.00            
ATOM   3696  HW1 SOL   600      18.990   7.690  41.650  1.00  0.00            
ATOM   3697  HW2 SOL   600      18.190   7.820  40.230  1.00  0.00            
ATOM   3698  OW  SOL   601       4.880  13.850  38.980  1.00  0.00            
ATOM   3699  HW1 SOL   601       4.010  13.700  39.450  1.00  0.00            
ATOM   3700  HW2 SOL   601       4.710  14.110  38.030  1.00  0.00            
ATOM   3701  OW  SOL   602      16.640  12.800  43.810  1.00  0.00            
ATOM   3702  HW1 SOL   602      17.630  12.880  43.950  1.00  0.00            
ATOM   3703  HW2 SOL   602      16.190  13.640  44.120  1.00  0.00            
ATOM   3704  OW  SOL   603      13.900   5.750  38.020  1.00  0.00            
ATOM   3705  HW1 SOL   603      13.360   5.540  38.830  1.00  0.00            
ATOM   3706  HW2 SOL   603      14.810   5.340  38.110  1.00  0.00            
ATOM   3707  OW  SOL   604       5.270   2.560  40.520  1.00  0.00            
ATOM   3708  HW1 SOL   604       5.540   1.970  39.770  1.00  0.00            
ATOM   3709  HW2 SOL   604       5.270   3.510  40.210  1.00  0.00            
ATOM   3710  OW  SOL   605      17.540  12.230  53.120  1.00  0.00            
ATOM   3711  HW1 SOL   605      18.450  11.840  52.990  1.00  0.00            
ATOM   3712  HW2 SOL   605      17.620  13.190  53.360  1.00  0.00            
ATOM   3713  OW  SOL   606      10.640  13.470  50.640  1.00  0.00            
ATOM   3714  HW1 SOL   606       9.840  13.240  51.190  1.00  0.00            
ATOM   3715  HW2 SOL   606      11.470  13.210  51.130  1.00  0.00            
ATOM   3716  OW  SOL   607      15.920  16.290  53.490  1.00  0.00            
ATOM   3717  HW1 SOL   607      16.190  16.630  52.590  1.00  0.00            
ATOM   3718  HW2 SOL   607      16.710  15.910  53.950  1.00  0.00            
ATOM   3719  OW  SOL   608      11.110  11.950  48.240  1.00  0.00            
ATOM   3720  HW1 SOL   608      10.710  12.390  49.050  1.00  0.00            
ATOM   3721  HW2 SOL   608      10.700  12.320  47.410  1.00  0.00            
ATOM   3722  OW  SOL   609      16.380  10.990  48.030  1.00  0.00            
ATOM   3723  HW1 SOL   609      16.430  11.800  48.620  1.00  0.00            
ATOM   3724  HW2 SOL   609      15.520  11.010  47.520  1.00  0.00            
ATOM   3725  OW  SOL   610       9.150   0.890  51.260  1.00  0.00            
ATOM   3726  HW1 SOL   610       9.400   0.690  50.310  1.00  0.00            
ATOM   3727  HW2 SOL   610       9.870   1.450  51.680  1.00  0.00            
ATOM   3728  OW  SOL   611       9.800  11.160  54.430  1.00  0.00            
ATOM   3729  HW1 SOL   611       8.810  11.220  54.530  1.00  0.00            
ATOM   3730  HW2 SOL   611      10.030  10.360  53.870  1.00  0.00            
ATOM   3731  OW  SOL   612       7.050  10.500  40.920  1.00  0.00            
ATOM   3732  HW1 SOL   612       6.910  10.570  41.910  1.00  0.00            
ATOM   3733  HW2 SOL   612       7.890   9.990  40.740  1.00  0.00            
ATOM   3734  OW  SOL   613       4.100   8.130  49.750  1.00  0.00            
ATOM   3735  HW1 SOL   613       4.960   8.250  50.250  1.00  0.00            
ATOM   3736  HW2 SOL   613       3.680   7.260  50.020  1.00  0.00            
ATOM   3737  OW  SOL   614      12.740   3.860  49.860  1.00  0.00            
ATOM   3738  HW1 SOL   614      12.950   4.600  50.500  1.00  0.00            
ATOM   3739  HW2 SOL   614      11.850   4.030  49.430  1.00  0.00            
ATOM   3740  OW  SOL   615       0.640  15.640  50.550  1.00  0.00            
ATOM   3741  HW1 SOL   615       0.180  16.460  50.210  1.00  0.00            
ATOM   3742  HW2 SOL   615       1.620  15.830  50.640  1.00  0.00            
ATOM   3743  OW  SOL   616       3.670  11.000  42.250  1.00  0.00            
ATOM   3744  HW1 SOL   616       3.600  11.830  41.690  1.00  0.00            
ATOM   3745  HW2 SOL   616       3.710  10.200  41.650  1.00  0.00            
ATOM   3746  OW  SOL   617       5.660   5.370  45.890  1.00  0.00            
ATOM   3747  HW1 SOL   617       5.780   6.030  45.150  1.00  0.00            
ATOM   3748  HW2 SOL   617       6.120   5.710  46.720  1.00  0.00            
ATOM   3749  OW  SOL   618      12.520  13.480  41.120  1.00  0.00            
ATOM   3750  HW1 SOL   618      13.020  14.250  41.520  1.00  0.00            
ATOM   3751  HW2 SOL   618      11.570  13.500  41.440  1.00  0.00            
ATOM   3752  OW  SOL   619      12.720  14.450  48.660  1.00  0.00            
ATOM   3753  HW1 SOL   619      13.190  14.580  49.530  1.00  0.00            
ATOM   3754  HW2 SOL   619      12.060  13.710  48.750  1.00  0.00            
ATOM   3755  OW  SOL   620      15.820   6.390  41.960  1.00  0.00            
ATOM   3756  HW1 SOL   620      15.510   7.000  42.690  1.00  0.00            
ATOM   3757  HW2 SOL   620      16.320   6.910  41.270  1.00  0.00            
ATOM   3758  OW  SOL   621       3.540  15.100  50.530  1.00  0.00            
ATOM   3759  HW1 SOL   621       3.330  14.660  49.660  1.00  0.00            
ATOM   3760  HW2 SOL   621       4.510  15.360  50.560  1.00  0.00            
ATOM   3761  OW  SOL   622       4.020   7.510  53.220  1.00  0.00            
ATOM   3762  HW1 SOL   622       4.700   8.060  52.750  1.00  0.00            
ATOM   3763  HW2 SOL   622       4.420   6.630  53.490  1.00  0.00            
ATOM   3764  OW  SOL   623      15.870   7.790  53.940  1.00  0.00            
ATOM   3765  HW1 SOL   623      14.950   8.170  53.890  1.00  0.00            
ATOM   3766  HW2 SOL   623      16.470   8.260  53.290  1.00  0.00            
ATOM   3767  OW  SOL   624      10.130   1.050  54.940  1.00  0.00            
ATOM   3768  HW1 SOL   624      10.190   1.900  54.420  1.00  0.00            
ATOM   3769  HW2 SOL   624      10.450   0.290  54.370  1.00  0.00            
ATOM   3770  OW  SOL   625       5.040   0.500  54.640  1.00  0.00            
ATOM   3771  HW1 SOL   625       4.620  -0.070  53.940  1.00  0.00            
ATOM   3772  HW2 SOL   625       4.380   1.190  54.960  1.00  0.00            
ATOM   3773  OW  SOL   626       5.730   8.700  47.530  1.00  0.00            
ATOM   3774  HW1 SOL   626       6.170   9.590  47.440  1.00  0.00            
ATOM   3775  HW2 SOL   626       5.100   8.700  48.300  1.00  0.00            
ATOM   3776  OW  SOL   627      13.600   8.620  47.690  1.00  0.00            
ATOM   3777  HW1 SOL   627      12.850   8.620  47.030  1.00  0.00            
ATOM   3778  HW2 SOL   627      13.970   7.700  47.780  1.00  0.00            
ATOM   3779  OW  SOL   628      12.090   5.250  39.990  1.00  0.00            
ATOM   3780  HW1 SOL   628      12.220   4.410  40.530  1.00  0.00            
ATOM   3781  HW2 SOL   628      11.800   5.990  40.590  1.00  0.00            
ATOM   3782  OW  SOL   629       3.070   2.130  49.550  1.00  0.00            
ATOM   3783  HW1 SOL   629       2.840   2.500  50.450  1.00  0.00            
ATOM   3784  HW2 SOL   629       2.770   1.180  49.490  1.00  0.00            
ATOM   3785  OW  SOL   630       0.370  13.100  50.060  1.00  0.00            
ATOM   3786  HW1 SOL   630       0.900  12.610  50.740  1.00  0.00            
ATOM   3787  HW2 SOL   630       0.590  14.080  50.110  1.00  0.00            
ATOM   3788  OW  SOL   631       7.320   6.340  47.880  1.00  0.00            
ATOM   3789  HW1 SOL   631       7.910   6.080  47.120  1.00  0.00            
ATOM   3790  HW2 SOL   631       7.040   7.300  47.770  1.00  0.00            
ATOM   3791  OW  SOL   632      17.280   9.350  55.780  1.00  0.00            
ATOM   3792  HW1 SOL   632      16.820   9.280  54.890  1.00  0.00            
ATOM   3793  HW2 SOL   632      16.660   9.790  56.440  1.00  0.00            
ATOM   3794  OW  SOL   633       3.070   0.630  43.420  1.00  0.00            
ATOM   3795  HW1 SOL   633       2.960   1.570  43.750  1.00  0.00            
ATOM   3796  HW2 SOL   633       3.020   0.000  44.190  1.00  0.00            
ATOM   3797  OW  SOL   634      16.220   3.670  40.980  1.00  0.00            
ATOM   3798  HW1 SOL   634      16.240   2.910  41.620  1.00  0.00            
ATOM   3799  HW2 SOL   634      15.740   4.440  41.380  1.00  0.00            
ATOM   3800  OW  SOL   635      10.230   7.660  46.900  1.00  0.00            
ATOM   3801  HW1 SOL   635      10.380   7.870  47.860  1.00  0.00            
ATOM   3802  HW2 SOL   635       9.930   6.710  46.810  1.00  0.00            
ATOM   3803  OW  SOL   636       9.800  15.730  54.240  1.00  0.00            
ATOM   3804  HW1 SOL   636       9.600  16.170  53.360  1.00  0.00            
ATOM   3805  HW2 SOL   636      10.190  14.820  54.080  1.00  0.00            
ATOM   3806  OW  SOL   637      18.590  15.180  53.290  1.00  0.00            
ATOM   3807  HW1 SOL   637      18.730  15.450  52.340  1.00  0.00            
ATOM   3808  HW2 SOL   637      19.420  15.400  53.820  1.00  0.00            
ATOM   3809  OW  SOL   638       3.500   8.980  55.280  1.00  0.00            
ATOM   3810  HW1 SOL   638       4.260   9.420  55.760  1.00  0.00            
ATOM   3811  HW2 SOL   638       3.850   8.510  54.460  1.00  0.00            
ATOM   3812  OW  SOL   639      15.400   2.740  38.490  1.00  0.00            
ATOM   3813  HW1 SOL   639      14.790   1.990  38.720  1.00  0.00            
ATOM   3814  HW2 SOL   639      15.620   3.260  39.320  1.00  0.00            
ATOM   3815  OW  SOL   640      13.030   8.380  37.660  1.00  0.00            
ATOM   3816  HW1 SOL   640      13.370   7.450  37.810  1.00  0.00            
ATOM   3817  HW2 SOL   640      13.210   8.650  36.710  1.00  0.00            
ATOM   3818  OW  SOL   641      10.680  13.330  45.730  1.00  0.00            
ATOM   3819  HW1 SOL   641      10.750  12.490  45.180  1.00  0.00            
ATOM   3820  HW2 SOL   641      11.300  14.020  45.370  1.00  0.00            
ATOM   3821  OW  SOL   642       3.190   8.100  46.730  1.00  0.00            
ATOM   3822  HW1 SOL   642       4.120   8.460  46.780  1.00  0.00            
ATOM   3823  HW2 SOL   642       3.130   7.250  47.250  1.00  0.00            
ATOM   3824  OW  SOL   643       3.390   5.090  47.300  1.00  0.00            
ATOM   3825  HW1 SOL   643       2.870   4.260  47.130  1.00  0.00            
ATOM   3826  HW2 SOL   643       4.160   5.140  46.660  1.00  0.00            
ATOM   3827  OW  SOL   644       5.110   4.150  55.320  1.00  0.00            
ATOM   3828  HW1 SOL   644       4.930   4.600  56.200  1.00  0.00            
ATOM   3829  HW2 SOL   644       5.530   4.800  54.690  1.00  0.00            
ATOM   3830  OW  SOL   645      11.380   3.800  54.020  1.00  0.00            
ATOM   3831  HW1 SOL   645      10.930   4.430  54.660  1.00  0.00            
ATOM   3832  HW2 SOL   645      12.310   4.110  53.850  1.00  0.00            
ATOM   3833  OW  SOL   646      11.600   2.070  52.010  1.00  0.00            
ATOM   3834  HW1 SOL   646      11.600   2.710  52.780  1.00  0.00            
ATOM   3835  HW2 SOL   646      11.880   2.550  51.180  1.00  0.00            
ATOM   3836  OW  SOL   647       0.080  13.260  39.240  1.00  0.00            
ATOM   3837  HW1 SOL   647      -0.850  13.470  38.930  1.00  0.00            
ATOM   3838  HW2 SOL   647       0.180  12.270  39.370  1.00  0.00            
ATOM   3839  OW  SOL   648       0.880  18.010  46.510  1.00  0.00            
ATOM   3840  HW1 SOL   648       0.460  17.150  46.240  1.00  0.00            
ATOM   3841  HW2 SOL   648       1.820  18.040  46.170  1.00  0.00            
ATOM   3842  OW  SOL   649       5.040  15.680  46.340  1.00  0.00            
ATOM   3843  HW1 SOL   649       5.700  16.420  46.430  1.00  0.00            
ATOM   3844  HW2 SOL   649       5.480  14.890  45.920  1.00  0.00            
ATOM   3845  OW  SOL   650      10.020   7.960  49.620  1.00  0.00            
ATOM   3846  HW1 SOL   650      10.430   7.640  50.480  1.00  0.00            
ATOM   3847  HW2 SOL   650       9.060   7.690  49.590  1.00  0.00            
ATOM   3848  OW  SOL   651       0.400   5.440  48.380  1.00  0.00            
ATOM   3849  HW1 SOL   651       1.250   5.110  47.970  1.00  0.00            
ATOM   3850  HW2 SOL   651       0.530   5.590  49.360  1.00  0.00            
ATOM   3851  OW  SOL   652       1.890   5.200  54.460  1.00  0.00            
ATOM   3852  HW1 SOL   652       2.480   4.800  53.760  1.00  0.00            
ATOM   3853  HW2 SOL   652       1.310   5.910  54.050  1.00  0.00            
ATOM   3854  OW  SOL   653      13.690   9.500  53.840  1.00  0.00            
ATOM   3855  HW1 SOL   653      14.080  10.390  54.040  1.00  0.00            
ATOM   3856  HW2 SOL   653      13.790   9.300  52.870  1.00  0.00            
ATOM   3857  OW  SOL   654       8.150   5.720  40.490  1.00  0.00            
ATOM   3858  HW1 SOL   654       8.220   4.830  40.030  1.00  0.00            
ATOM   3859  HW2 SOL   654       7.210   6.060  40.410  1.00  0.00            
ATOM   3860  OW  SOL   655      16.570   6.040  49.300  1.00  0.00            
ATOM   3861  HW1 SOL   655      16.190   5.350  49.920  1.00  0.00            
ATOM   3862  HW2 SOL   655      17.390   5.680  48.860  1.00  0.00            
ATOM   3863  OW  SOL   656       2.520  15.640  54.680  1.00  0.00            
ATOM   3864  HW1 SOL   656       2.220  16.210  55.440  1.00  0.00            
ATOM   3865  HW2 SOL   656       2.450  14.670  54.940  1.00  0.00            
ATOM   3866  OW  SOL   657       6.710   4.640  49.930  1.00  0.00            
ATOM   3867  HW1 SOL   657       6.370   3.750  49.630  1.00  0.00            
ATOM   3868  HW2 SOL   657       6.970   5.180  49.130  1.00  0.00            
ATOM   3869  OW  SOL   658       9.300  16.780  51.890  1.00  0.00            
ATOM   3870  HW1 SOL   658       9.060  16.600  50.940  1.00  0.00            
ATOM   3871  HW2 SOL   658       9.600  17.720  51.990  1.00  0.00            
ATOM   3872  OW  SOL   659       4.730   5.000  39.150  1.00  0.00            
ATOM   3873  HW1 SOL   659       5.340   5.800  39.190  1.00  0.00            
ATOM   3874  HW2 SOL   659       3.780   5.310  39.220  1.00  0.00            
ATOM   3875  OW  SOL   660       1.590  11.370  51.900  1.00  0.00            
ATOM   3876  HW1 SOL   660       1.810  10.760  52.660  1.00  0.00            
ATOM   3877  HW2 SOL   660       1.690  10.880  51.040  1.00  0.00            
ATOM   3878  OW  SOL   661      13.470  10.590  49.580  1.00  0.00            
ATOM   3879  HW1 SOL   661      13.710   9.960  48.840  1.00  0.00            
ATOM   3880  HW2 SOL   661      12.570  10.990  49.400  1.00  0.00            
ATOM   3881  OW  SOL   662      13.020   8.550  40.330  1.00  0.00            
ATOM   3882  HW1 SOL   662      12.160   8.240  40.750  1.00  0.00            
ATOM   3883  HW2 SOL   662      12.980   8.410  39.340  1.00  0.00            
ATOM   3884  OW  SOL   663      17.590  17.470  48.780  1.00  0.00            
ATOM   3885  HW1 SOL   663      18.200  17.770  48.050  1.00  0.00            
ATOM   3886  HW2 SOL   663      17.210  16.580  48.560  1.00  0.00            
ATOM   3887  OW  SOL   664      12.520  17.310  48.520  1.00  0.00            
ATOM   3888  HW1 SOL   664      13.360  17.360  47.980  1.00  0.00            
ATOM   3889  HW2 SOL   664      12.290  16.350  48.700  1.00  0.00            
ATOM   3890  OW  SOL   665       0.830  12.580  47.460  1.00  0.00            
ATOM   3891  HW1 SOL   665       0.780  12.570  48.460  1.00  0.00            
ATOM   3892  HW2 SOL   665       0.000  12.170  47.080  1.00  0.00            
ATOM   3893  OW  SOL   666       6.880  16.620  54.400  1.00  0.00            
ATOM   3894  HW1 SOL   666       6.320  17.430  54.490  1.00  0.00            
ATOM   3895  HW2 SOL   666       7.400  16.660  53.540  1.00  0.00            
ATOM   3896  OW  SOL   667       9.030   0.860  38.570  1.00  0.00            
ATOM   3897  HW1 SOL   667       9.540   0.870  37.710  1.00  0.00            
ATOM   3898  HW2 SOL   667       9.590   0.440  39.280  1.00  0.00            
ATOM   3899  OW  SOL   668      17.260   1.350  42.470  1.00  0.00            
ATOM   3900  HW1 SOL   668      17.990   1.180  41.800  1.00  0.00            
ATOM   3901  HW2 SOL   668      16.950   0.480  42.850  1.00  0.00            
ATOM   3902  OW  SOL   669      13.880  15.730  42.010  1.00  0.00            
ATOM   3903  HW1 SOL   669      14.550  15.850  41.270  1.00  0.00            
ATOM   3904  HW2 SOL   669      13.480  16.620  42.240  1.00  0.00            
ATOM   3905  OW  SOL   670       1.300  17.940  55.750  1.00  0.00            
ATOM   3906  HW1 SOL   670       0.890  17.200  56.280  1.00  0.00            
ATOM   3907  HW2 SOL   670       1.940  18.450  56.330  1.00  0.00            
ATOM   3908  OW  SOL   671      12.800   9.270  43.960  1.00  0.00            
ATOM   3909  HW1 SOL   671      13.400   8.460  43.980  1.00  0.00            
ATOM   3910  HW2 SOL   671      13.200   9.960  43.360  1.00  0.00            
ATOM   3911  OW  SOL   672       8.300  12.730  51.460  1.00  0.00            
ATOM   3912  HW1 SOL   672       8.250  13.060  52.410  1.00  0.00            
ATOM   3913  HW2 SOL   672       7.440  12.920  51.000  1.00  0.00            
ATOM   3914  OW  SOL   673       6.720  16.160  38.780  1.00  0.00            
ATOM   3915  HW1 SOL   673       6.810  16.260  37.790  1.00  0.00            
ATOM   3916  HW2 SOL   673       6.320  15.270  38.990  1.00  0.00            
ATOM   3917  OW  SOL   674      16.500  17.200  51.180  1.00  0.00            
ATOM   3918  HW1 SOL   674      17.030  17.300  50.340  1.00  0.00            
ATOM   3919  HW2 SOL   674      16.230  18.100  51.520  1.00  0.00            
ATOM   3920  OW  SOL   675      18.410   1.750  46.870  1.00  0.00            
ATOM   3921  HW1 SOL   675      18.800   0.900  46.510  1.00  0.00            
ATOM   3922  HW2 SOL   675      17.430   1.770  46.680  1.00  0.00            
ATOM   3923  OW  SOL   676       2.630   3.260  44.440  1.00  0.00            
ATOM   3924  HW1 SOL   676       1.840   3.770  44.100  1.00  0.00            
ATOM   3925  HW2 SOL   676       2.540   3.110  45.420  1.00  0.00            
ATOM   3926  OW  SOL   677      11.940  16.120  37.550  1.00  0.00            
ATOM   3927  HW1 SOL   677      12.000  15.190  37.920  1.00  0.00            
ATOM   3928  HW2 SOL   677      11.350  16.120  36.750  1.00  0.00            
ATOM   3929  OW  SOL   678       8.220  10.020  50.960  1.00  0.00            
ATOM   3930  HW1 SOL   678       8.620  10.010  50.040  1.00  0.00            
ATOM   3931  HW2 SOL   678       8.320  10.940  51.360  1.00  0.00            
ATOM   3932  OW  SOL   679       9.160   9.100  40.150  1.00  0.00            
ATOM   3933  HW1 SOL   679       9.790   9.480  39.470  1.00  0.00            
ATOM   3934  HW2 SOL   679       9.560   8.270  40.540  1.00  0.00            
ATOM   3935  OW  SOL   680      15.040  16.070  37.680  1.00  0.00            
ATOM   3936  HW1 SOL   680      14.120  16.440  37.750  1.00  0.00            
ATOM   3937  HW2 SOL   680      15.420  16.270  36.780  1.00  0.00            
ATOM   3938  OW  SOL   681       3.720  12.880  52.140  1.00  0.00            
ATOM   3939  HW1 SOL   681       3.590  13.810  51.800  1.00  0.00            
ATOM   3940  HW2 SOL   681       2.880  12.360  52.010  1.00  0.00            
ATOM   3941  OW  SOL   682      16.140  12.920  50.130  1.00  0.00            
ATOM   3942  HW1 SOL   682      16.740  12.950  50.930  1.00  0.00            
ATOM   3943  HW2 SOL   682      15.390  13.560  50.260  1.00  0.00            
ATOM   3944  OW  SOL   683      10.390  10.980  44.200  1.00  0.00            
ATOM   3945  HW1 SOL   683       9.690  10.510  44.740  1.00  0.00            
ATOM   3946  HW2 SOL   683      10.980  10.300  43.770  1.00  0.00            
ATOM   3947  OW  SOL   684      10.140   2.360  46.950  1.00  0.00            
ATOM   3948  HW1 SOL   684      10.060   2.000  46.020  1.00  0.00            
ATOM   3949  HW2 SOL   684      10.120   1.600  47.600  1.00  0.00            
ATOM   3950  OW  SOL   685       5.900  14.870  42.150  1.00  0.00            
ATOM   3951  HW1 SOL   685       6.320  14.290  41.450  1.00  0.00            
ATOM   3952  HW2 SOL   685       5.460  15.660  41.710  1.00  0.00            
ATOM   3953  OW  SOL   686      17.090   3.850  51.050  1.00  0.00            
ATOM   3954  HW1 SOL   686      17.820   4.540  51.090  1.00  0.00            
ATOM   3955  HW2 SOL   686      17.370   3.100  50.460  1.00  0.00            
ATOM   3956  OW  SOL   687       2.550  13.480  40.140  1.00  0.00            
ATOM   3957  HW1 SOL   687       1.590  13.490  39.870  1.00  0.00            
ATOM   3958  HW2 SOL   687       2.670  14.010  40.980  1.00  0.00            
ATOM   3959  OW  SOL   688       1.050  10.130  54.500  1.00  0.00            
ATOM   3960  HW1 SOL   688       0.280   9.800  55.040  1.00  0.00            
ATOM   3961  HW2 SOL   688       1.900   9.830  54.920  1.00  0.00            
ATOM   3962  OW  SOL   689       6.720   2.030  52.130  1.00  0.00            
ATOM   3963  HW1 SOL   689       7.620   1.870  51.730  1.00  0.00            
ATOM   3964  HW2 SOL   689       6.800   2.080  53.120  1.00  0.00            
ATOM   3965  OW  SOL   690       0.750   3.450  37.570  1.00  0.00            
ATOM   3966  HW1 SOL   690      -0.170   3.170  37.280  1.00  0.00            
ATOM   3967  HW2 SOL   690       1.060   4.220  37.010  1.00  0.00            
ATOM   3968  OW  SOL   691      14.400   8.560  51.220  1.00  0.00            
ATOM   3969  HW1 SOL   691      13.830   9.080  50.590  1.00  0.00            
ATOM   3970  HW2 SOL   691      15.360   8.680  50.980  1.00  0.00            
ATOM   3971  OW  SOL   692       0.720   1.660  40.420  1.00  0.00            
ATOM   3972  HW1 SOL   692       0.550   2.490  39.880  1.00  0.00            
ATOM   3973  HW2 SOL   692       1.620   1.290  40.200  1.00  0.00            
ATOM   3974  OW  SOL   693      11.830  13.350  38.430  1.00  0.00            
ATOM   3975  HW1 SOL   693      10.840  13.240  38.450  1.00  0.00            
ATOM   3976  HW2 SOL   693      12.170  13.500  39.360  1.00  0.00            
ATOM   3977  OW  SOL   694       6.130   8.420  51.550  1.00  0.00            
ATOM   3978  HW1 SOL   694       6.690   9.230  51.380  1.00  0.00            
ATOM   3979  HW2 SOL   694       6.720   7.620  51.580  1.00  0.00            
ATOM   3980  OW  SOL   695      14.930  17.670  46.830  1.00  0.00            
ATOM   3981  HW1 SOL   695      15.260  18.310  46.140  1.00  0.00            
ATOM   3982  HW2 SOL   695      15.590  17.610  47.580  1.00  0.00            
ATOM   3983  OW  SOL   696       7.160   5.650  54.320  1.00  0.00            
ATOM   3984  HW1 SOL   696       7.350   6.300  55.060  1.00  0.00            
ATOM   3985  HW2 SOL   696       7.760   4.850  54.410  1.00  0.00            
ATOM   3986  OW  SOL   697      14.500  12.200  53.570  1.00  0.00            
ATOM   3987  HW1 SOL   697      14.410  12.100  54.560  1.00  0.00            
ATOM   3988  HW2 SOL   697      15.460  12.130  53.310  1.00  0.00            
ATOM   3989  OW  SOL   698       3.900  17.410  52.840  1.00  0.00            
ATOM   3990  HW1 SOL   698       2.990  17.820  52.820  1.00  0.00            
ATOM   3991  HW2 SOL   698       3.830  16.470  53.160  1.00  0.00            
ATOM   3992  OW  SOL   699      16.740   8.830  49.780  1.00  0.00            
ATOM   3993  HW1 SOL   699      16.470   7.940  49.410  1.00  0.00            
ATOM   3994  HW2 SOL   699      16.750   9.510  49.050  1.00  0.00            
ATOM   3995  OW  SOL   700      12.250   3.250  41.730  1.00  0.00            
ATOM   3996  HW1 SOL   700      12.900   2.510  41.620  1.00  0.00            
ATOM   3997  HW2 SOL   700      12.450   3.750  42.570  1.00  0.00            
ATOM   3998  OW  SOL   701       5.940   7.450  43.760  1.00  0.00            
ATOM   3999  HW1 SOL   701       6.440   8.300  43.570  1.00  0.00            
ATOM   4000  HW2 SOL   701       5.060   7.470  43.280  1.00  0.00            
ATOM   4001  OW  SOL   702      17.770   3.420  53.660  1.00  0.00            
ATOM   4002  HW1 SOL   702      17.600   3.730  52.720  1.00  0.00            
ATOM   4003  HW2 SOL   702      16.930   3.050  54.040  1.00  0.00            
ATOM   4004  OW  SOL   703      17.300   9.340  52.410  1.00  0.00            
ATOM   4005  HW1 SOL   703      17.680  10.250  52.560  1.00  0.00            
ATOM   4006  HW2 SOL   703      17.220   9.170  51.420  1.00  0.00            
ATOM   4007  OW  SOL   704       8.590  13.740  37.400  1.00  0.00            
ATOM   4008  HW1 SOL   704       8.130  13.890  38.280  1.00  0.00            
ATOM   4009  HW2 SOL   704       9.030  14.590  37.100  1.00  0.00            
ATOM   4010  OW  SOL   705       6.610  17.900  46.770  1.00  0.00            
ATOM   4011  HW1 SOL   705       6.150  18.780  46.640  1.00  0.00            
ATOM   4012  HW2 SOL   705       7.600  18.020  46.700  1.00  0.00            
ATOM   4013  OW  SOL   706      14.080  18.510  54.440  1.00  0.00            
ATOM   4014  HW1 SOL   706      13.120  18.400  54.170  1.00  0.00            
ATOM   4015  HW2 SOL   706      14.640  17.840  53.960  1.00  0.00            
ATOM   4016  OW  SOL   707       8.590   9.560  45.850  1.00  0.00            
ATOM   4017  HW1 SOL   707       9.130   8.870  46.330  1.00  0.00            
ATOM   4018  HW2 SOL   707       8.270  10.250  46.510  1.00  0.00            
ATOM   4019  OW  SOL   708      10.830   9.840  38.110  1.00  0.00            
ATOM   4020  HW1 SOL   708      10.600  10.370  37.290  1.00  0.00            
ATOM   4021  HW2 SOL   708      11.640   9.280  37.920  1.00  0.00            
ATOM   4022  OW  SOL   709      18.610  15.690  45.750  1.00  0.00            
ATOM   4023  HW1 SOL   709      17.900  15.570  45.050  1.00  0.00            
ATOM   4024  HW2 SOL   709      18.620  14.900  46.350  1.00  0.00            
ATOM   4025  OW  SOL   710       2.210  13.140  55.680  1.00  0.00            
ATOM   4026  HW1 SOL   710       1.560  12.410  55.470  1.00  0.00            
ATOM   4027  HW2 SOL   710       2.250  13.280  56.660  1.00  0.00            
ATOM   4028  OW  SOL   711       0.790  12.400  43.770  1.00  0.00            
ATOM   4029  HW1 SOL   711       0.780  11.930  44.650  1.00  0.00            
ATOM   4030  HW2 SOL   711       1.610  12.120  43.260  1.00  0.00            
ATOM   4031  OW  SOL   712       6.720  13.910  53.480  1.00  0.00            
ATOM   4032  HW1 SOL   712       5.940  13.410  53.860  1.00  0.00            
ATOM   4033  HW2 SOL   712       6.690  14.860  53.790  1.00  0.00            
ATOM   4034  OW  SOL   713      18.240   1.920  49.510  1.00  0.00            
ATOM   4035  HW1 SOL   713      18.200   1.020  49.950  1.00  0.00            
ATOM   4036  HW2 SOL   713      18.270   1.810  48.520  1.00  0.00            
ATOM   4037  OW  SOL   714       4.280   4.240  42.440  1.00  0.00            
ATOM   4038  HW1 SOL   714       4.580   3.520  41.820  1.00  0.00            
ATOM   4039  HW2 SOL   714       3.890   3.840  43.270  1.00  0.00            
ATOM   4040  OW  SOL   715      17.050  14.870  48.280  1.00  0.00            
ATOM   4041  HW1 SOL   715      16.120  14.620  48.010  1.00  0.00            
ATOM   4042  HW2 SOL   715      17.310  14.370  49.100  1.00  0.00            
ATOM   4043  OW  SOL   716       3.170   5.470  50.040  1.00  0.00            
ATOM   4044  HW1 SOL   716       3.550   4.880  50.760  1.00  0.00            
ATOM   4045  HW2 SOL   716       3.570   5.210  49.160  1.00  0.00            
ATOM   4046  OW  SOL   717       8.120  15.860  44.110  1.00  0.00            
ATOM   4047  HW1 SOL   717       8.440  15.960  43.170  1.00  0.00            
ATOM   4048  HW2 SOL   717       7.330  15.240  44.130  1.00  0.00            
ATOM   4049  OW  SOL   718      14.240   2.140  48.360  1.00  0.00            
ATOM   4050  HW1 SOL   718      14.760   1.490  48.910  1.00  0.00            
ATOM   4051  HW2 SOL   718      13.750   2.770  48.970  1.00  0.00            
ATOM   4052  OW  SOL   719      10.010   0.340  48.780  1.00  0.00            
ATOM   4053  HW1 SOL   719       9.380  -0.380  48.470  1.00  0.00            
ATOM   4054  HW2 SOL   719      10.940  -0.020  48.780  1.00  0.00            
ATOM   4055  OW  SOL   720       7.700  13.300  40.250  1.00  0.00            
ATOM   4056  HW1 SOL   720       7.240  12.430  40.420  1.00  0.00            
ATOM   4057  HW2 SOL   720       8.610  13.270  40.660  1.00  0.00            
ATOM   4058  OW  SOL   721       6.180  15.670  50.080  1.00  0.00            
ATOM   4059  HW1 SOL   721       6.130  16.490  50.650  1.00  0.00            
ATOM   4060  HW2 SOL   721       7.070  15.640  49.630  1.00  0.00            
ATOM   4061  OW  SOL   722      13.520   0.520  38.920  1.00  0.00            
ATOM   4062  HW1 SOL   722      13.870   0.110  38.080  1.00  0.00            
ATOM   4063  HW2 SOL   722      12.620   0.140  39.120  1.00  0.00            
ATOM   4064  OW  SOL   723      13.000   4.530  44.150  1.00  0.00            
ATOM   4065  HW1 SOL   723      12.410   5.330  44.190  1.00  0.00            
ATOM   4066  HW2 SOL   723      13.150   4.180  45.080  1.00  0.00            
ATOM   4067  OW  SOL   724      15.930   2.210  46.060  1.00  0.00            
ATOM   4068  HW1 SOL   724      15.090   2.200  46.600  1.00  0.00            
ATOM   4069  HW2 SOL   724      15.950   3.040  45.500  1.00  0.00            
ATOM   4070  OW  SOL   725       0.390  10.770  40.240  1.00  0.00            
ATOM   4071  HW1 SOL   725       1.380  10.660  40.150  1.00  0.00            
ATOM   4072  HW2 SOL   725      -0.010   9.910  40.560  1.00  0.00            
ATOM   4073  OW  SOL   726       8.750  16.460  40.610  1.00  0.00            
ATOM   4074  HW1 SOL   726       7.980  16.110  40.070  1.00  0.00            
ATOM   4075  HW2 SOL   726       8.430  17.170  41.230  1.00  0.00            
ATOM   4076  OW  SOL   727       2.300   6.280  56.990  1.00  0.00            
ATOM   4077  HW1 SOL   727       1.370   6.260  57.360  1.00  0.00            
ATOM   4078  HW2 SOL   727       2.310   5.890  56.070  1.00  0.00            
ATOM   4079  OW  SOL   728       2.250   2.750  65.820  1.00  0.00            
ATOM   4080  HW1 SOL   728       2.600   2.580  66.740  1.00  0.00            
ATOM   4081  HW2 SOL   728       1.370   2.300  65.700  1.00  0.00            
ATOM   4082  OW  SOL   729       0.190   3.680  62.330  1.00  0.00            
ATOM   4083  HW1 SOL   729      -0.630   4.110  62.720  1.00  0.00            
ATOM   4084  HW2 SOL   729      -0.090   2.950  61.700  1.00  0.00            
ATOM   4085  OW  SOL   730       5.690  12.750  67.510  1.00  0.00            
ATOM   4086  HW1 SOL   730       4.760  12.680  67.140  1.00  0.00            
ATOM   4087  HW2 SOL   730       5.800  13.640  67.950  1.00  0.00            
ATOM   4088  OW  SOL   731      17.430   6.180  64.420  1.00  0.00            
ATOM   4089  HW1 SOL   731      17.760   7.120  64.420  1.00  0.00            
ATOM   4090  HW2 SOL   731      17.940   5.640  65.080  1.00  0.00            
ATOM   4091  OW  SOL   732      11.350   7.030  63.030  1.00  0.00            
ATOM   4092  HW1 SOL   732      11.920   7.810  62.780  1.00  0.00            
ATOM   4093  HW2 SOL   732      10.750   7.290  63.790  1.00  0.00            
ATOM   4094  OW  SOL   733      17.550   6.070  58.170  1.00  0.00            
ATOM   4095  HW1 SOL   733      17.430   5.940  57.180  1.00  0.00            
ATOM   4096  HW2 SOL   733      17.250   5.260  58.660  1.00  0.00            
ATOM   4097  OW  SOL   734       7.680  11.440  66.090  1.00  0.00            
ATOM   4098  HW1 SOL   734       6.900  11.610  66.690  1.00  0.00            
ATOM   4099  HW2 SOL   734       8.020  12.310  65.730  1.00  0.00            
ATOM   4100  OW  SOL   735       8.500   7.980  74.090  1.00  0.00            
ATOM   4101  HW1 SOL   735       8.460   8.740  74.740  1.00  0.00            
ATOM   4102  HW2 SOL   735       8.720   8.340  73.180  1.00  0.00            
ATOM   4103  OW  SOL   736       6.850  10.120  62.510  1.00  0.00            
ATOM   4104  HW1 SOL   736       7.540   9.960  63.210  1.00  0.00            
ATOM   4105  HW2 SOL   736       6.120  10.690  62.890  1.00  0.00            
ATOM   4106  OW  SOL   737       6.860  11.610  73.890  1.00  0.00            
ATOM   4107  HW1 SOL   737       7.460  12.400  74.030  1.00  0.00            
ATOM   4108  HW2 SOL   737       6.000  11.920  73.480  1.00  0.00            
ATOM   4109  OW  SOL   738       3.350  14.350  66.470  1.00  0.00            
ATOM   4110  HW1 SOL   738       2.570  14.040  65.940  1.00  0.00            
ATOM   4111  HW2 SOL   738       3.930  14.930  65.900  1.00  0.00            
ATOM   4112  OW  SOL   739      14.600  15.050  69.250  1.00  0.00            
ATOM   4113  HW1 SOL   739      14.840  15.990  69.510  1.00  0.00            
ATOM   4114  HW2 SOL   739      14.440  14.510  70.070  1.00  0.00            
ATOM   4115  OW  SOL   740       4.380   3.920  70.850  1.00  0.00            
ATOM   4116  HW1 SOL   740       5.200   3.360  70.940  1.00  0.00            
ATOM   4117  HW2 SOL   740       3.570   3.340  70.890  1.00  0.00            
ATOM   4118  OW  SOL   741      16.030   4.470  63.230  1.00  0.00            
ATOM   4119  HW1 SOL   741      15.290   4.930  62.730  1.00  0.00            
ATOM   4120  HW2 SOL   741      16.540   5.150  63.760  1.00  0.00            
ATOM   4121  OW  SOL   742       2.310  17.130  60.690  1.00  0.00            
ATOM   4122  HW1 SOL   742       2.650  17.900  61.230  1.00  0.00            
ATOM   4123  HW2 SOL   742       2.750  17.130  59.790  1.00  0.00            
ATOM   4124  OW  SOL   743      11.270  13.410  72.760  1.00  0.00            
ATOM   4125  HW1 SOL   743      11.740  13.410  73.640  1.00  0.00            
ATOM   4126  HW2 SOL   743      10.790  12.540  72.650  1.00  0.00            
ATOM   4127  OW  SOL   744       2.300  14.340  61.240  1.00  0.00            
ATOM   4128  HW1 SOL   744       2.040  15.300  61.240  1.00  0.00            
ATOM   4129  HW2 SOL   744       1.590  13.800  61.690  1.00  0.00            
ATOM   4130  OW  SOL   745       2.400  10.910  64.720  1.00  0.00            
ATOM   4131  HW1 SOL   745       2.540  10.070  65.240  1.00  0.00            
ATOM   4132  HW2 SOL   745       1.850  11.550  65.270  1.00  0.00            
ATOM   4133  OW  SOL   746       6.200  17.860  70.250  1.00  0.00            
ATOM   4134  HW1 SOL   746       5.280  17.690  70.600  1.00  0.00            
ATOM   4135  HW2 SOL   746       6.480  18.780  70.510  1.00  0.00            
ATOM   4136  OW  SOL   747       6.060   9.640  57.090  1.00  0.00            
ATOM   4137  HW1 SOL   747       6.130  10.480  56.550  1.00  0.00            
ATOM   4138  HW2 SOL   747       6.520   9.770  57.970  1.00  0.00            
ATOM   4139  OW  SOL   748      15.940   1.140  70.660  1.00  0.00            
ATOM   4140  HW1 SOL   748      15.760   1.810  69.940  1.00  0.00            
ATOM   4141  HW2 SOL   748      15.910   1.600  71.550  1.00  0.00            
ATOM   4142  OW  SOL   749       1.220   6.430  61.490  1.00  0.00            
ATOM   4143  HW1 SOL   749       0.770   5.550  61.660  1.00  0.00            
ATOM   4144  HW2 SOL   749       1.210   6.970  62.330  1.00  0.00            
ATOM   4145  OW  SOL   750      18.420  17.670  59.450  1.00  0.00            
ATOM   4146  HW1 SOL   750      18.960  17.380  60.250  1.00  0.00            
ATOM   4147  HW2 SOL   750      18.720  18.570  59.160  1.00  0.00            
ATOM   4148  OW  SOL   751       0.270  15.960  57.030  1.00  0.00            
ATOM   4149  HW1 SOL   751       0.080  15.000  57.240  1.00  0.00            
ATOM   4150  HW2 SOL   751      -0.060  16.540  57.780  1.00  0.00            
ATOM   4151  OW  SOL   752      16.890   9.220  61.980  1.00  0.00            
ATOM   4152  HW1 SOL   752      17.840   8.930  62.060  1.00  0.00            
ATOM   4153  HW2 SOL   752      16.810   9.870  61.230  1.00  0.00            
ATOM   4154  OW  SOL   753      16.410  11.080  60.180  1.00  0.00            
ATOM   4155  HW1 SOL   753      17.270  11.100  59.660  1.00  0.00            
ATOM   4156  HW2 SOL   753      16.550  11.550  61.060  1.00  0.00            
ATOM   4157  OW  SOL   754       1.130   7.370  71.830  1.00  0.00            
ATOM   4158  HW1 SOL   754       2.010   7.240  72.280  1.00  0.00            
ATOM   4159  HW2 SOL   754       1.000   8.340  71.610  1.00  0.00            
ATOM   4160  OW  SOL   755       6.130  13.650  63.120  1.00  0.00            
ATOM   4161  HW1 SOL   755       5.640  12.780  63.210  1.00  0.00            
ATOM   4162  HW2 SOL   755       5.900  14.080  62.250  1.00  0.00            
ATOM   4163  OW  SOL   756      12.930  12.280  70.090  1.00  0.00            
ATOM   4164  HW1 SOL   756      13.300  11.550  69.510  1.00  0.00            
ATOM   4165  HW2 SOL   756      13.450  12.330  70.940  1.00  0.00            
ATOM   4166  OW  SOL   757       8.090   0.040  60.880  1.00  0.00            
ATOM   4167  HW1 SOL   757       8.490   0.950  60.790  1.00  0.00            
ATOM   4168  HW2 SOL   757       7.090   0.120  60.940  1.00  0.00            
ATOM   4169  OW  SOL   758       1.970   9.760  68.500  1.00  0.00            
ATOM   4170  HW1 SOL   758       2.860   9.310  68.360  1.00  0.00            
ATOM   4171  HW2 SOL   758       1.240   9.110  68.310  1.00  0.00            
ATOM   4172  OW  SOL   759      15.250   9.990  57.760  1.00  0.00            
ATOM   4173  HW1 SOL   759      14.620   9.230  57.890  1.00  0.00            
ATOM   4174  HW2 SOL   759      15.730  10.170  58.620  1.00  0.00            
ATOM   4175  OW  SOL   760      11.870  17.920  72.020  1.00  0.00            
ATOM   4176  HW1 SOL   760      12.110  18.520  71.260  1.00  0.00            
ATOM   4177  HW2 SOL   760      11.940  16.970  71.720  1.00  0.00            
ATOM   4178  OW  SOL   761       3.170   2.510  73.870  1.00  0.00            
ATOM   4179  HW1 SOL   761       3.880   3.220  73.930  1.00  0.00            
ATOM   4180  HW2 SOL   761       2.290   2.900  74.150  1.00  0.00            
ATOM   4181  OW  SOL   762      14.660  14.170  65.390  1.00  0.00            
ATOM   4182  HW1 SOL   762      14.070  14.230  66.190  1.00  0.00            
ATOM   4183  HW2 SOL   762      14.510  13.290  64.930  1.00  0.00            
ATOM   4184  OW  SOL   763      16.670  17.140  61.580  1.00  0.00            
ATOM   4185  HW1 SOL   763      16.260  16.910  60.700  1.00  0.00            
ATOM   4186  HW2 SOL   763      16.490  16.400  62.230  1.00  0.00            
ATOM   4187  OW  SOL   764       5.980   7.290  58.560  1.00  0.00            
ATOM   4188  HW1 SOL   764       6.220   7.980  57.880  1.00  0.00            
ATOM   4189  HW2 SOL   764       5.200   7.620  59.100  1.00  0.00            
ATOM   4190  OW  SOL   765      12.810   3.450  65.300  1.00  0.00            
ATOM   4191  HW1 SOL   765      11.950   2.950  65.170  1.00  0.00            
ATOM   4192  HW2 SOL   765      13.430   2.910  65.860  1.00  0.00            
ATOM   4193  OW  SOL   766      15.760  16.620  58.930  1.00  0.00            
ATOM   4194  HW1 SOL   766      16.650  17.080  58.960  1.00  0.00            
ATOM   4195  HW2 SOL   766      15.550  16.380  57.980  1.00  0.00            
ATOM   4196  OW  SOL   767       8.070   6.050  70.510  1.00  0.00            
ATOM   4197  HW1 SOL   767       7.600   6.020  71.400  1.00  0.00            
ATOM   4198  HW2 SOL   767       7.560   5.500  69.850  1.00  0.00            
ATOM   4199  OW  SOL   768      13.940   4.690  72.600  1.00  0.00            
ATOM   4200  HW1 SOL   768      13.740   5.120  73.480  1.00  0.00            
ATOM   4201  HW2 SOL   768      14.720   4.070  72.690  1.00  0.00            
ATOM   4202  OW  SOL   769       9.910   4.100  68.280  1.00  0.00            
ATOM   4203  HW1 SOL   769       9.140   4.440  68.820  1.00  0.00            
ATOM   4204  HW2 SOL   769       9.570   3.590  67.490  1.00  0.00            
ATOM   4205  OW  SOL   770      10.410   7.010  60.150  1.00  0.00            
ATOM   4206  HW1 SOL   770      10.670   6.970  61.110  1.00  0.00            
ATOM   4207  HW2 SOL   770       9.560   6.500  60.010  1.00  0.00            
ATOM   4208  OW  SOL   771       0.760   8.110  63.750  1.00  0.00            
ATOM   4209  HW1 SOL   771       1.750   7.990  63.840  1.00  0.00            
ATOM   4210  HW2 SOL   771       0.520   9.060  63.960  1.00  0.00            
ATOM   4211  OW  SOL   772       1.300  18.210  71.570  1.00  0.00            
ATOM   4212  HW1 SOL   772       1.200  18.060  72.560  1.00  0.00            
ATOM   4213  HW2 SOL   772       0.440  18.570  71.210  1.00  0.00            
ATOM   4214  OW  SOL   773       8.650   3.480  57.810  1.00  0.00            
ATOM   4215  HW1 SOL   773       9.240   4.110  57.320  1.00  0.00            
ATOM   4216  HW2 SOL   773       8.840   2.540  57.520  1.00  0.00            
ATOM   4217  OW  SOL   774      17.190   5.850  74.170  1.00  0.00            
ATOM   4218  HW1 SOL   774      16.930   6.740  73.810  1.00  0.00            
ATOM   4219  HW2 SOL   774      17.170   5.170  73.440  1.00  0.00            
ATOM   4220  OW  SOL   775      13.620  11.440  61.310  1.00  0.00            
ATOM   4221  HW1 SOL   775      14.450  11.150  60.830  1.00  0.00            
ATOM   4222  HW2 SOL   775      13.130  12.110  60.750  1.00  0.00            
ATOM   4223  OW  SOL   776       5.500   1.960  64.710  1.00  0.00            
ATOM   4224  HW1 SOL   776       5.450   1.910  65.710  1.00  0.00            
ATOM   4225  HW2 SOL   776       5.520   2.920  64.420  1.00  0.00            
ATOM   4226  OW  SOL   777      10.080  14.560  60.630  1.00  0.00            
ATOM   4227  HW1 SOL   777       9.620  15.280  60.110  1.00  0.00            
ATOM   4228  HW2 SOL   777      10.040  14.760  61.610  1.00  0.00            
ATOM   4229  OW  SOL   778       3.510  18.010  64.390  1.00  0.00            
ATOM   4230  HW1 SOL   778       4.010  17.150  64.450  1.00  0.00            
ATOM   4231  HW2 SOL   778       4.160  18.780  64.360  1.00  0.00            
ATOM   4232  OW  SOL   779      17.950  10.660  64.590  1.00  0.00            
ATOM   4233  HW1 SOL   779      17.330  10.510  63.830  1.00  0.00            
ATOM   4234  HW2 SOL   779      17.430  10.770  65.440  1.00  0.00            
ATOM   4235  OW  SOL   780      12.270  15.500  70.920  1.00  0.00            
ATOM   4236  HW1 SOL   780      12.330  14.730  71.560  1.00  0.00            
ATOM   4237  HW2 SOL   780      11.750  15.240  70.120  1.00  0.00            
ATOM   4238  OW  SOL   781       3.210   9.430  58.280  1.00  0.00            
ATOM   4239  HW1 SOL   781       4.030   9.820  57.860  1.00  0.00            
ATOM   4240  HW2 SOL   781       2.940   8.610  57.790  1.00  0.00            
ATOM   4241  OW  SOL   782      14.580   7.350  63.140  1.00  0.00            
ATOM   4242  HW1 SOL   782      14.530   6.700  63.890  1.00  0.00            
ATOM   4243  HW2 SOL   782      15.380   7.940  63.270  1.00  0.00            
ATOM   4244  OW  SOL   783       4.610  12.660  73.130  1.00  0.00            
ATOM   4245  HW1 SOL   783       4.110  12.670  72.270  1.00  0.00            
ATOM   4246  HW2 SOL   783       3.980  12.480  73.890  1.00  0.00            
ATOM   4247  OW  SOL   784      11.110  17.760  58.230  1.00  0.00            
ATOM   4248  HW1 SOL   784      10.510  17.140  58.730  1.00  0.00            
ATOM   4249  HW2 SOL   784      11.420  17.320  57.380  1.00  0.00            
ATOM   4250  OW  SOL   785       2.020   2.850  70.840  1.00  0.00            
ATOM   4251  HW1 SOL   785       1.220   3.450  70.710  1.00  0.00            
ATOM   4252  HW2 SOL   785       1.920   2.360  71.700  1.00  0.00            
ATOM   4253  OW  SOL   786      16.320  13.770  56.670  1.00  0.00            
ATOM   4254  HW1 SOL   786      16.000  14.710  56.570  1.00  0.00            
ATOM   4255  HW2 SOL   786      15.560  13.140  56.550  1.00  0.00            
ATOM   4256  OW  SOL   787       4.640  17.430  59.090  1.00  0.00            
ATOM   4257  HW1 SOL   787       4.970  17.820  59.950  1.00  0.00            
ATOM   4258  HW2 SOL   787       5.400  17.360  58.440  1.00  0.00            
ATOM   4259  OW  SOL   788      14.000   1.070  60.120  1.00  0.00            
ATOM   4260  HW1 SOL   788      13.760   0.700  59.220  1.00  0.00            
ATOM   4261  HW2 SOL   788      14.990   1.230  60.160  1.00  0.00            
ATOM   4262  OW  SOL   789       2.490  17.850  68.270  1.00  0.00            
ATOM   4263  HW1 SOL   789       3.060  17.200  68.770  1.00  0.00            
ATOM   4264  HW2 SOL   789       2.330  17.520  67.340  1.00  0.00            
ATOM   4265  OW  SOL   790       9.400  16.980  64.900  1.00  0.00            
ATOM   4266  HW1 SOL   790      10.200  16.410  65.110  1.00  0.00            
ATOM   4267  HW2 SOL   790       8.910  16.580  64.130  1.00  0.00            
ATOM   4268  OW  SOL   791       3.820   7.000  60.660  1.00  0.00            
ATOM   4269  HW1 SOL   791       4.270   6.100  60.630  1.00  0.00            
ATOM   4270  HW2 SOL   791       2.880   6.890  60.990  1.00  0.00            
ATOM   4271  OW  SOL   792      15.470   2.220  73.150  1.00  0.00            
ATOM   4272  HW1 SOL   792      15.420   2.590  74.070  1.00  0.00            
ATOM   4273  HW2 SOL   792      14.750   1.530  73.030  1.00  0.00            
ATOM   4274  OW  SOL   793       6.140   1.220  57.030  1.00  0.00            
ATOM   4275  HW1 SOL   793       7.120   1.000  57.100  1.00  0.00            
ATOM   4276  HW2 SOL   793       5.830   1.050  56.100  1.00  0.00            
ATOM   4277  OW  SOL   794       7.810   2.640  73.350  1.00  0.00            
ATOM   4278  HW1 SOL   794       8.480   2.030  73.780  1.00  0.00            
ATOM   4279  HW2 SOL   794       7.080   2.830  74.000  1.00  0.00            
ATOM   4280  OW  SOL   795       8.880  15.140  67.810  1.00  0.00            
ATOM   4281  HW1 SOL   795       8.650  14.890  66.870  1.00  0.00            
ATOM   4282  HW2 SOL   795       9.490  14.450  68.200  1.00  0.00            
ATOM   4283  OW  SOL   796      13.510   5.900  70.190  1.00  0.00            
ATOM   4284  HW1 SOL   796      13.790   5.470  71.040  1.00  0.00            
ATOM   4285  HW2 SOL   796      13.760   6.860  70.200  1.00  0.00            
ATOM   4286  OW  SOL   797       8.030  14.020  65.100  1.00  0.00            
ATOM   4287  HW1 SOL   797       8.930  14.160  64.680  1.00  0.00            
ATOM   4288  HW2 SOL   797       7.320  14.040  64.390  1.00  0.00            
ATOM   4289  OW  SOL   798       9.220   5.030  64.850  1.00  0.00            
ATOM   4290  HW1 SOL   798       8.970   4.940  63.890  1.00  0.00            
ATOM   4291  HW2 SOL   798       9.700   4.210  65.160  1.00  0.00            
ATOM   4292  OW  SOL   799       5.390   0.640  60.980  1.00  0.00            
ATOM   4293  HW1 SOL   799       4.580   0.650  61.560  1.00  0.00            
ATOM   4294  HW2 SOL   799       5.420   1.470  60.430  1.00  0.00            
ATOM   4295  OW  SOL   800      14.340  11.880  56.270  1.00  0.00            
ATOM   4296  HW1 SOL   800      14.660  11.120  56.840  1.00  0.00            
ATOM   4297  HW2 SOL   800      13.420  12.150  56.570  1.00  0.00            
ATOM   4298  OW  SOL   801       2.970   0.350  57.570  1.00  0.00            
ATOM   4299  HW1 SOL   801       3.460   1.190  57.360  1.00  0.00            
ATOM   4300  HW2 SOL   801       3.590  -0.300  58.020  1.00  0.00            
ATOM   4301  OW  SOL   802       9.350   2.360  60.660  1.00  0.00            
ATOM   4302  HW1 SOL   802       8.870   2.770  59.880  1.00  0.00            
ATOM   4303  HW2 SOL   802      10.340   2.340  60.470  1.00  0.00            
ATOM   4304  OW  SOL   803      10.760   6.830  70.500  1.00  0.00            
ATOM   4305  HW1 SOL   803       9.960   6.220  70.530  1.00  0.00            
ATOM   4306  HW2 SOL   803      11.570   6.300  70.260  1.00  0.00            
ATOM   4307  OW  SOL   804      12.270  15.700  63.790  1.00  0.00            
ATOM   4308  HW1 SOL   804      12.480  16.440  63.140  1.00  0.00            
ATOM   4309  HW2 SOL   804      12.950  15.700  64.520  1.00  0.00            
ATOM   4310  OW  SOL   805       4.590  11.520  63.270  1.00  0.00            
ATOM   4311  HW1 SOL   805       3.880  11.250  63.920  1.00  0.00            
ATOM   4312  HW2 SOL   805       4.330  11.240  62.340  1.00  0.00            
ATOM   4313  OW  SOL   806      12.710  17.970  61.770  1.00  0.00            
ATOM   4314  HW1 SOL   806      13.150  18.610  61.130  1.00  0.00            
ATOM   4315  HW2 SOL   806      12.210  18.490  62.470  1.00  0.00            
ATOM   4316  OW  SOL   807      10.320   5.490  56.020  1.00  0.00            
ATOM   4317  HW1 SOL   807       9.910   6.310  55.630  1.00  0.00            
ATOM   4318  HW2 SOL   807      10.960   5.750  56.750  1.00  0.00            
ATOM   4319  OW  SOL   808       0.780   5.560  69.720  1.00  0.00            
ATOM   4320  HW1 SOL   808       1.700   5.550  69.310  1.00  0.00            
ATOM   4321  HW2 SOL   808       0.720   6.300  70.390  1.00  0.00            
ATOM   4322  OW  SOL   809       5.610   2.220  67.330  1.00  0.00            
ATOM   4323  HW1 SOL   809       5.990   1.380  67.700  1.00  0.00            
ATOM   4324  HW2 SOL   809       4.730   2.410  67.770  1.00  0.00            
ATOM   4325  OW  SOL   810       8.660   4.540  62.280  1.00  0.00            
ATOM   4326  HW1 SOL   810       8.340   5.260  61.660  1.00  0.00            
ATOM   4327  HW2 SOL   810       8.900   3.730  61.750  1.00  0.00            
ATOM   4328  OW  SOL   811      10.170   0.390  63.390  1.00  0.00            
ATOM   4329  HW1 SOL   811       9.450   0.440  62.700  1.00  0.00            
ATOM   4330  HW2 SOL   811       9.930  -0.300  64.080  1.00  0.00            
ATOM   4331  OW  SOL   812      14.290  11.730  64.530  1.00  0.00            
ATOM   4332  HW1 SOL   812      13.740  10.890  64.460  1.00  0.00            
ATOM   4333  HW2 SOL   812      14.550  12.020  63.610  1.00  0.00            
ATOM   4334  OW  SOL   813      14.660   5.900  65.780  1.00  0.00            
ATOM   4335  HW1 SOL   813      14.360   4.950  65.850  1.00  0.00            
ATOM   4336  HW2 SOL   813      15.390   6.060  66.440  1.00  0.00            
ATOM   4337  OW  SOL   814      18.570   8.330  59.630  1.00  0.00            
ATOM   4338  HW1 SOL   814      18.990   7.690  60.270  1.00  0.00            
ATOM   4339  HW2 SOL   814      18.190   7.820  58.850  1.00  0.00            
ATOM   4340  OW  SOL   815      16.640  12.800  62.430  1.00  0.00            
ATOM   4341  HW1 SOL   815      17.630  12.880  62.570  1.00  0.00            
ATOM   4342  HW2 SOL   815      16.190  13.640  62.740  1.00  0.00            
ATOM   4343  OW  SOL   816      13.900   5.750  56.640  1.00  0.00            
ATOM   4344  HW1 SOL   816      13.360   5.540  57.450  1.00  0.00            
ATOM   4345  HW2 SOL   816      14.810   5.340  56.730  1.00  0.00            
ATOM   4346  OW  SOL   817       5.270   2.560  59.140  1.00  0.00            
ATOM   4347  HW1 SOL   817       5.540   1.970  58.390  1.00  0.00            
ATOM   4348  HW2 SOL   817       5.270   3.510  58.830  1.00  0.00            
ATOM   4349  OW  SOL   818      17.540  12.230  71.740  1.00  0.00            
ATOM   4350  HW1 SOL   818      18.450  11.840  71.610  1.00  0.00            
ATOM   4351  HW2 SOL   818      17.620  13.190  71.980  1.00  0.00            
ATOM   4352  OW  SOL   819      10.640  13.470  69.260  1.00  0.00            
ATOM   4353  HW1 SOL   819       9.840  13.240  69.810  1.00  0.00            
ATOM   4354  HW2 SOL   819      11.470  13.210  69.750  1.00  0.00            
ATOM   4355  OW  SOL   820      15.920  16.290  72.110  1.00  0.00            
ATOM   4356  HW1 SOL   820      16.190  16.630  71.210  1.00  0.00            
ATOM   4357  HW2 SOL   820      16.710  15.910  72.570  1.00  0.00            
ATOM   4358  OW  SOL   821      11.110  11.950  66.860  1.00  0.00            
ATOM   4359  HW1 SOL   821      10.710  12.390  67.670  1.00  0.00            
ATOM   4360  HW2 SOL   821      10.700  12.320  66.030  1.00  0.00            
ATOM   4361  OW  SOL   822      16.380  10.990  66.650  1.00  0.00            
ATOM   4362  HW1 SOL   822      16.430  11.800  67.240  1.00  0.00            
ATOM   4363  HW2 SOL   822      15.520  11.010  66.140  1.00  0.00            
ATOM   4364  OW  SOL   823       9.150   0.890  69.880  1.00  0.00            
ATOM   4365  HW1 SOL   823       9.400   0.690  68.930  1.00  0.00            
ATOM   4366  HW2 SOL   823       9.870   1.450  70.300  1.00  0.00            
ATOM   4367  OW  SOL   824       9.800  11.160  73.050  1.00  0.00            
ATOM   4368  HW1 SOL   824       8.810  11.220  73.150  1.00  0.00            
ATOM   4369  HW2 SOL   824      10.030  10.360  72.490  1.00  0.00            
ATOM   4370  OW  SOL   825       7.050  10.500  59.540  1.00  0.00            
ATOM   4371  HW1 SOL   825       6.910  10.570  60.530  1.00  0.00            
ATOM   4372  HW2 SOL   825       7.890   9.990  59.360  1.00  0.00            
ATOM   4373  OW  SOL   826       4.100   8.130  68.370  1.00  0.00            
ATOM   4374  HW1 SOL   826       4.960   8.250  68.870  1.00  0.00            
ATOM   4375  HW2 SOL   826       3.680   7.260  68.640  1.00  0.00            
ATOM   4376  OW  SOL   827      12.740   3.860  68.480  1.00  0.00            
ATOM   4377  HW1 SOL   827      12.950   4.600  69.120  1.00  0.00            
ATOM   4378  HW2 SOL   827      11.850   4.030  68.050  1.00  0.00            
ATOM   4379  OW  SOL   828       0.640  15.640  69.170  1.00  0.00            
ATOM   4380  HW1 SOL   828       0.180  16.460  68.830  1.00  0.00            
ATOM   4381  HW2 SOL   828       1.620  15.830  69.260  1.00  0.00            
ATOM   4382  OW  SOL   829       3.670  11.000  60.870  1.00  0.00            
ATOM   4383  HW1 SOL   829       3.600  11.830  60.310  1.00  0.00            
ATOM   4384  HW2 SOL   829       3.710  10.200  60.270  1.00  0.00            
ATOM   4385  OW  SOL   830       5.660   5.370  64.510  1.00  0.00            
ATOM   4386  HW1 SOL   830       5.780   6.030  63.770  1.00  0.00            
ATOM   4387  HW2 SOL   830       6.120   5.710  65.340  1.00  0.00            
ATOM   4388  OW  SOL   831      12.520  13.480  59.740  1.00  0.00            
ATOM   4389  HW1 SOL   831      13.020  14.250  60.140  1.00  0.00            
ATOM   4390  HW2 SOL   831      11.570  13.500  60.060  1.00  0.00            
ATOM   4391  OW  SOL   832      12.720  14.450  67.280  1.00  0.00            
ATOM   4392  HW1 SOL   832      13.190  14.580  68.150  1.00  0.00            
ATOM   4393  HW2 SOL   832      12.060  13.710  67.370  1.00  0.00            
ATOM   4394  OW  SOL   833      15.820   6.390  60.580  1.00  0.00            
ATOM   4395  HW1 SOL   833      15.510   7.000  61.310  1.00  0.00            
ATOM   4396  HW2 SOL   833      16.320   6.910  59.890  1.00  0.00            
ATOM   4397  OW  SOL   834       3.540  15.100  69.150  1.00  0.00            
ATOM   4398  HW1 SOL   834       3.330  14.660  68.280  1.00  0.00            
ATOM   4399  HW2 SOL   834       4.510  15.360  69.180  1.00  0.00            
ATOM   4400  OW  SOL   835       4.020   7.510  71.840  1.00  0.00            
ATOM   4401  HW1 SOL   835       4.700   8.060  71.370  1.00  0.00            
ATOM   4402  HW2 SOL   835       4.420   6.630  72.110  1.00  0.00            
ATOM   4403  OW  SOL   836      15.870   7.790  72.560  1.00  0.00            
ATOM   4404  HW1 SOL   836      14.950   8.170  72.510  1.00  0.00            
ATOM   4405  HW2 SOL   836      16.470   8.260  71.910  1.00  0.00            
ATOM   4406  OW  SOL   837      10.130   1.050  73.560  1.00  0.00            
ATOM   4407  HW1 SOL   837      10.190   1.900  73.040  1.00  0.00            
ATOM   4408  HW2 SOL   837      10.450   0.290  72.990  1.00  0.00            
ATOM   4409  OW  SOL   838       5.040   0.500  73.260  1.00  0.00            
ATOM   4410  HW1 SOL   838       4.620  -0.070  72.560  1.00  0.00            
ATOM   4411  HW2 SOL   838       4.380   1.190  73.580  1.00  0.00            
ATOM   4412  OW  SOL   839       5.730   8.700  66.150  1.00  0.00            
ATOM   4413  HW1 SOL   839       6.170   9.590  66.060  1.00  0.00            
ATOM   4414  HW2 SOL   839       5.100   8.700  66.920  1.00  0.00            
ATOM   4415  OW  SOL   840      13.600   8.620  66.310  1.00  0.00            
ATOM   4416  HW1 SOL   840      12.850   8.620  65.650  1.00  0.00            
ATOM   4417  HW2 SOL   840      13.970   7.700  66.400  1.00  0.00            
ATOM   4418  OW  SOL   841      12.090   5.250  58.610  1.00  0.00            
ATOM   4419  HW1 SOL   841      12.220   4.410  59.150  1.00  0.00            
ATOM   4420  HW2 SOL   841      11.800   5.990  59.210  1.00  0.00            
ATOM   4421  OW  SOL   842       3.070   2.130  68.170  1.00  0.00            
ATOM   4422  HW1 SOL   842       2.840   2.500  69.070  1.00  0.00            
ATOM   4423  HW2 SOL   842       2.770   1.180  68.110  1.00  0.00            
ATOM   4424  OW  SOL   843       0.370  13.100  68.680  1.00  0.00            
ATOM   4425  HW1 SOL   843       0.900  12.610  69.360  1.00  0.00            
ATOM   4426  HW2 SOL   843       0.590  14.080  68.730  1.00  0.00            
ATOM   4427  OW  SOL   844       7.320   6.340  66.500  1.00  0.00            
ATOM   4428  HW1 SOL   844       7.910   6.080  65.740  1.00  0.00            
ATOM   4429  HW2 SOL   844       7.040   7.300  66.390  1.00  0.00            
ATOM   4430  OW  SOL   845      17.280   9.350  74.400  1.00  0.00            
ATOM   4431  HW1 SOL   845      16.820   9.280  73.510  1.00  0.00            
ATOM   4432  HW2 SOL   845      16.660   9.790  75.060  1.00  0.00            
ATOM   4433  OW  SOL   846       3.070   0.630  62.040  1.00  0.00            
ATOM   4434  HW1 SOL   846       2.960   1.570  62.370  1.00  0.00            
ATOM   4435  HW2 SOL   846       3.020   0.000  62.810  1.00  0.00            
ATOM   4436  OW  SOL   847      16.220   3.670  59.600  1.00  0.00            
ATOM   4437  HW1 SOL   847      16.240   2.910  60.240  1.00  0.00            
ATOM   4438  HW2 SOL   847      15.740   4.440  60.000  1.00  0.00            
ATOM   4439  OW  SOL   848      10.230   7.660  65.520  1.00  0.00            
ATOM   4440  HW1 SOL   848      10.380   7.870  66.480  1.00  0.00            
ATOM   4441  HW2 SOL   848       9.930   6.710  65.430  1.00  0.00            
ATOM   4442  OW  SOL   849       9.800  15.730  72.860  1.00  0.00            
ATOM   4443  HW1 SOL   849       9.600  16.170  71.980  1.00  0.00            
ATOM   4444  HW2 SOL   849      10.190  14.820  72.700  1.00  0.00            
ATOM   4445  OW  SOL   850      18.590  15.180  71.910  1.00  0.00            
ATOM   4446  HW1 SOL   850      18.730  15.450  70.960  1.00  0.00            
ATOM   4447  HW2 SOL   850      19.420  15.400  72.440  1.00  0.00            
ATOM   4448  OW  SOL   851       3.500   8.980  73.900  1.00  0.00            
ATOM   4449  HW1 SOL   851       4.260   9.420  74.380  1.00  0.00            
ATOM   4450  HW2 SOL   851       3.850   8.510  73.080  1.00  0.00            
ATOM   4451  OW  SOL   852      15.400   2.740  57.110  1.00  0.00            
ATOM   4452  HW1 SOL   852      14.790   1.990  57.340  1.00  0.00            
ATOM   4453  HW2 SOL   852      15.620   3.260  57.940  1.00  0.00            
ATOM   4454  OW  SOL   853      13.030   8.380  56.280  1.00  0.00            
ATOM   4455  HW1 SOL   853      13.370   7.450  56.430  1.00  0.00            
ATOM   4456  HW2 SOL   853      13.210   8.650  55.330  1.00  0.00            
ATOM   4457  OW  SOL   854      10.680  13.330  64.350  1.00  0.00            
ATOM   4458  HW1 SOL   854      10.750  12.490  63.800  1.00  0.00            
ATOM   4459  HW2 SOL   854      11.300  14.020  63.990  1.00  0.00            
ATOM   4460  OW  SOL   855       3.190   8.100  65.350  1.00  0.00            
ATOM   4461  HW1 SOL   855       4.120   8.460  65.400  1.00  0.00            
ATOM   4462  HW2 SOL   855       3.130   7.250  65.870  1.00  0.00            
ATOM   4463  OW  SOL   856       3.390   5.090  65.920  1.00  0.00            
ATOM   4464  HW1 SOL   856       2.870   4.260  65.750  1.00  0.00            
ATOM   4465  HW2 SOL   856       4.160   5.140  65.280  1.00  0.00            
ATOM   4466  OW  SOL   857       5.110   4.150  73.940  1.00  0.00            
ATOM   4467  HW1 SOL   857       4.930   4.600  74.820  1.00  0.00            
ATOM   4468  HW2 SOL   857       5.530   4.800  73.310  1.00  0.00            
ATOM   4469  OW  SOL   858      11.380   3.800  72.640  1.00  0.00            
ATOM   4470  HW1 SOL   858      10.930   4.430  73.280  1.00  0.00            
ATOM   4471  HW2 SOL   858      12.310   4.110  72.470  1.00  0.00            
ATOM   4472  OW  SOL   859      11.600   2.070  70.630  1.00  0.00            
ATOM   4473  HW1 SOL   859      11.600   2.710  71.400  1.00  0.00            
ATOM   4474  HW2 SOL   859      11.880   2.550  69.800  1.00  0.00            
ATOM   4475  OW  SOL   860       0.080  13.260  57.860  1.00  0.00            
ATOM   4476  HW1 SOL   860      -0.850  13.470  57.550  1.00  0.00            
ATOM   4477  HW2 SOL   860       0.180  12.270  57.990  1.00  0.00            
ATOM   4478  OW  SOL   861       0.880  18.010  65.130  1.00  0.00            
ATOM   4479  HW1 SOL   861       0.460  17.150  64.860  1.00  0.00            
ATOM   4480  HW2 SOL   861       1.820  18.040  64.790  1.00  0.00            
ATOM   4481  OW  SOL   862       5.040  15.680  64.960  1.00  0.00            
ATOM   4482  HW1 SOL   862       5.700  16.420  65.050  1.00  0.00            
ATOM   4483  HW2 SOL   862       5.480  14.890  64.540  1.00  0.00            
ATOM   4484  OW  SOL   863      10.020   7.960  68.240  1.00  0.00            
ATOM   4485  HW1 SOL   863      10.430   7.640  69.100  1.00  0.00            
ATOM   4486  HW2 SOL   863       9.060   7.690  68.210  1.00  0.00            
ATOM   4487  OW  SOL   864       0.400   5.440  67.000  1.00  0.00            
ATOM   4488  HW1 SOL   864       1.250   5.110  66.590  1.00  0.00            
ATOM   4489  HW2 SOL   864       0.530   5.590  67.980  1.00  0.00            
ATOM   4490  OW  SOL   865       1.890   5.200  73.080  1.00  0.00            
ATOM   4491  HW1 SOL   865       2.480   4.800  72.380  1.00  0.00            
ATOM   4492  HW2 SOL   865       1.310   5.910  72.670  1.00  0.00            
ATOM   4493  OW  SOL   866      13.690   9.500  72.460  1.00  0.00            
ATOM   4494  HW1 SOL   866      14.080  10.390  72.660  1.00  0.00            
ATOM   4495  HW2 SOL   866      13.790   9.300  71.490  1.00  0.00            
ATOM   4496  OW  SOL   867       8.150   5.720  59.110  1.00  0.00            
ATOM   4497  HW1 SOL   867       8.220   4.830  58.650  1.00  0.00            
ATOM   4498  HW2 SOL   867       7.210   6.060  59.030  1.00  0.00            
ATOM   4499  OW  SOL   868      16.570   6.040  67.920  1.00  0.00            
ATOM   4500  HW1 SOL   868      16.190   5.350  68.540  1.00  0.00            
ATOM   4501  HW2 SOL   868      17.390   5.680  67.480  1.00  0.00            
ATOM   4502  OW  SOL   869       2.520  15.640  73.300  1.00  0.00            
ATOM   4503  HW1 SOL   869       2.220  16.210  74.060  1.00  0.00            
ATOM   4504  HW2 SOL   869       2.450  14.670  73.560  1.00  0.00            
ATOM   4505  OW  SOL   870       6.710   4.640  68.550  1.00  0.00            
ATOM   4506  HW1 SOL   870       6.370   3.750  68.250  1.00  0.00            
ATOM   4507  HW2 SOL   870       6.970   5.180  67.750  1.00  0.00            
ATOM   4508  OW  SOL   871       9.300  16.780  70.510  1.00  0.00            
ATOM   4509  HW1 SOL   871       9.060  16.600  69.560  1.00  0.00            
ATOM   4510  HW2 SOL   871       9.600  17.720  70.610  1.00  0.00            
ATOM   4511  OW  SOL   872       4.730   5.000  57.770  1.00  0.00            
ATOM   4512  HW1 SOL   872       5.340   5.800  57.810  1.00  0.00            
ATOM   4513  HW2 SOL   872       3.780   5.310  57.840  1.00  0.00            
ATOM   4514  OW  SOL   873       1.590  11.370  70.520  1.00  0.00            
ATOM   4515  HW1 SOL   873       1.810  10.760  71.280  1.00  0.00            
ATOM   4516  HW2 SOL   873       1.690  10.880  69.660  1.00  0.00            
ATOM   4517  OW  SOL   874      13.470  10.590  68.200  1.00  0.00            
ATOM   4518  HW1 SOL   874      13.710   9.960  67.460  1.00  0.00            
ATOM   4519  HW2 SOL   874      12.570  10.990  68.020  1.00  0.00            
ATOM   4520  OW  SOL   875      13.020   8.550  58.950  1.00  0.00            
ATOM   4521  HW1 SOL   875      12.160   8.240  59.370  1.00  0.00            
ATOM   4522  HW2 SOL   875      12.980   8.410  57.960  1.00  0.00            
ATOM   4523  OW  SOL   876      17.590  17.470  67.400  1.00  0.00            
ATOM   4524  HW1 SOL   876      18.200  17.770  66.670  1.00  0.00            
ATOM   4525  HW2 SOL   876      17.210  16.580  67.180  1.00  0.00            
ATOM   4526  OW  SOL   877      12.520  17.310  67.140  1.00  0.00            
ATOM   4527  HW1 SOL   877      13.360  17.360  66.600  1.00  0.00            
ATOM   4528  HW2 SOL   877      12.290  16.350  67.320  1.00  0.00            
ATOM   4529  OW  SOL   878       0.830  12.580  66.080  1.00  0.00            
ATOM   4530  HW1 SOL   878       0.780  12.570  67.080  1.00  0.00            
ATOM   4531  HW2 SOL   878       0.000  12.170  65.700  1.00  0.00            
ATOM   4532  OW  SOL   879       6.880  16.620  73.020  1.00  0.00            
ATOM   4533  HW1 SOL   879       6.320  17.430  73.110  1.00  0.00            
ATOM   4534  HW2 SOL   879       7.400  16.660  72.160  1.00  0.00            
ATOM   4535  OW  SOL   880       9.030   0.860  57.190  1.00  0.00            
ATOM   4536  HW1 SOL   880       9.540   0.870  56.330  1.00  0.00            
ATOM   4537  HW2 SOL   880       9.590   0.440  57.900  1.00  0.00            
ATOM   4538  OW  SOL   881      17.260   1.350  61.090  1.00  0.00            
ATOM   4539  HW1 SOL   881      17.990   1.180  60.420  1.00  0.00            
ATOM   4540  HW2 SOL   881      16.950   0.480  61.470  1.00  0.00            
ATOM   4541  OW  SOL   882      13.880  15.730  60.630  1.00  0.00            
ATOM   4542  HW1 SOL   882      14.550  15.850  59.890  1.00  0.00            
ATOM   4543  HW2 SOL   882      13.480  16.620  60.860  1.00  0.00            
ATOM   4544  OW  SOL   883       1.300  17.940  74.370  1.00  0.00            
ATOM   4545  HW1 SOL   883       0.890  17.200  74.900  1.00  0.00            
ATOM   4546  HW2 SOL   883       1.940  18.450  74.950  1.00  0.00            
ATOM   4547  OW  SOL   884      12.800   9.270  62.580  1.00  0.00            
ATOM   4548  HW1 SOL   884      13.400   8.460  62.600  1.00  0.00            
ATOM   4549  HW2 SOL   884      13.200   9.960  61.980  1.00  0.00            
ATOM   4550  OW  SOL   885       8.300  12.730  70.080  1.00  0.00            
ATOM   4551  HW1 SOL   885       8.250  13.060  71.030  1.00  0.00            
ATOM   4552  HW2 SOL   885       7.440  12.920  69.620  1.00  0.00            
ATOM   4553  OW  SOL   886       6.720  16.160  57.400  1.00  0.00            
ATOM   4554  HW1 SOL   886       6.810  16.260  56.410  1.00  0.00            
ATOM   4555  HW2 SOL   886       6.320  15.270  57.610  1.00  0.00            
ATOM   4556  OW  SOL   887      16.500  17.200  69.800  1.00  0.00            
ATOM   4557  HW1 SOL   887      17.030  17.300  68.960  1.00  0.00            
ATOM   4558  HW2 SOL   887      16.230  18.100  70.140  1.00  0.00            
ATOM   4559  OW  SOL   888      18.410   1.750  65.490  1.00  0.00            
ATOM   4560  HW1 SOL   888      18.800   0.900  65.130  1.00  0.00            
ATOM   4561  HW2 SOL   888      17.430   1.770  65.300  1.00  0.00            
ATOM   4562  OW  SOL   889       2.630   3.260  63.060  1.00  0.00            
ATOM   4563  HW1 SOL   889       1.840   3.770  62.720  1.00  0.00            
ATOM   4564  HW2 SOL   889       2.540   3.110  64.040  1.00  0.00            
ATOM   4565  OW  SOL   890      11.940  16.120  56.170  1.00  0.00            
ATOM   4566  HW1 SOL   890      12.000  15.190  56.540  1.00  0.00            
ATOM   4567  HW2 SOL   890      11.350  16.120  55.370  1.00  0.00            
ATOM   4568  OW  SOL   891       8.220  10.020  69.580  1.00  0.00            
ATOM   4569  HW1 SOL   891       8.620  10.010  68.660  1.00  0.00            
ATOM   4570  HW2 SOL   891       8.320  10.940  69.980  1.00  0.00            
ATOM   4571  OW  SOL   892       9.160   9.100  58.770  1.00  0.00            
ATOM   4572  HW1 SOL   892       9.790   9.480  58.090  1.00  0.00            
ATOM   4573  HW2 SOL   892       9.560   8.270  59.160  1.00  0.00            
ATOM   4574  OW  SOL   893      15.040  16.070  56.300  1.00  0.00            
ATOM   4575  HW1 SOL   893      14.120  16.440  56.370  1.00  0.00            
ATOM   4576  HW2 SOL   893      15.420  16.270  55.400  1.00  0.00            
ATOM   4577  OW  SOL   894       3.720  12.880  70.760  1.00  0.00            
ATOM   4578  HW1 SOL   894       3.590  13.810  70.420  1.00  0.00            
ATOM   4579  HW2 SOL   894       2.880  12.360  70.630  1.00  0.00            
ATOM   4580  OW  SOL   895      16.140  12.920  68.750  1.00  0.00            
ATOM   4581  HW1 SOL   895      16.740  12.950  69.550  1.00  0.00            
ATOM   4582  HW2 SOL   895      15.390  13.560  68.880  1.00  0.00            
ATOM   4583  OW  SOL   896      10.390  10.980  62.820  1.00  0.00            
ATOM   4584  HW1 SOL   896       9.690  10.510  63.360  1.00  0.00            
ATOM   4585  HW2 SOL   896      10.980  10.300  62.390  1.00  0.00            
ATOM   4586  OW  SOL   897      10.140   2.360  65.570  1.00  0.00            
ATOM   4587  HW1 SOL   897      10.060   2.000  64.640  1.00  0.00            
ATOM   4588  HW2 SOL   897      10.120   1.600  66.220  1.00  0.00            
ATOM   4589  OW  SOL   898       5.900  14.870  60.770  1.00  0.00            
ATOM   4590  HW1 SOL   898       6.320  14.290  60.070  1.00  0.00            
ATOM   4591  HW2 SOL   898       5.460  15.660  60.330  1.00  0.00            
ATOM   4592  OW  SOL   899      17.090   3.850  69.670  1.00  0.00            
ATOM   4593  HW1 SOL   899      17.820   4.540  69.710  1.00  0.00            
ATOM   4594  HW2 SOL   899      17.370   3.100  69.080  1.00  0.00            
ATOM   4595  OW  SOL   900       2.550  13.480  58.760  1.00  0.00            
ATOM   4596  HW1 SOL   900       1.590  13.490  58.490  1.00  0.00            
ATOM   4597  HW2 SOL   900       2.670  14.010  59.600  1.00  0.00            
ATOM   4598  OW  SOL   901       1.050  10.130  73.120  1.00  0.00            
ATOM   4599  HW1 SOL   901       0.280   9.800  73.660  1.00  0.00            
ATOM   4600  HW2 SOL   901       1.900   9.830  73.540  1.00  0.00            
ATOM   4601  OW  SOL   902       6.720   2.030  70.750  1.00  0.00            
ATOM   4602  HW1 SOL   902       7.620   1.870  70.350  1.00  0.00            
ATOM   4603  HW2 SOL   902       6.800   2.080  71.740  1.00  0.00            
ATOM   4604  OW  SOL   903       0.750   3.450  56.190  1.00  0.00            
ATOM   4605  HW1 SOL   903      -0.170   3.170  55.900  1.00  0.00            
ATOM   4606  HW2 SOL   903       1.060   4.220  55.630  1.00  0.00            
ATOM   4607  OW  SOL   904      14.400   8.560  69.840  1.00  0.00            
ATOM   4608  HW1 SOL   904      13.830   9.080  69.210  1.00  0.00            
ATOM   4609  HW2 SOL   904      15.360   8.680  69.600  1.00  0.00            
ATOM   4610  OW  SOL   905       0.720   1.660  59.040  1.00  0.00            
ATOM   4611  HW1 SOL   905       0.550   2.490  58.500  1.00  0.00            
ATOM   4612  HW2 SOL   905       1.620   1.290  58.820  1.00  0.00            
ATOM   4613  OW  SOL   906      11.830  13.350  57.050  1.00  0.00            
ATOM   4614  HW1 SOL   906      10.840  13.240  57.070  1.00  0.00            
ATOM   4615  HW2 SOL   906      12.170  13.500  57.980  1.00  0.00            
ATOM   4616  OW  SOL   907       6.130   8.420  70.170  1.00  0.00            
ATOM   4617  HW1 SOL   907       6.690   9.230  70.000  1.00  0.00            
ATOM   4618  HW2 SOL   907       6.720   7.620  70.200  1.00  0.00            
ATOM   4619  OW  SOL   908      14.930  17.670  65.450  1.00  0.00            
ATOM   4620  HW1 SOL   908      15.260  18.310  64.760  1.00  0.00            
ATOM   4621  HW2 SOL   908      15.590  17.610  66.200  1.00  0.00            
ATOM   4622  OW  SOL   909       7.160   5.650  72.940  1.00  0.00            
ATOM   4623  HW1 SOL   909       7.350   6.300  73.680  1.00  0.00            
ATOM   4624  HW2 SOL   909       7.760   4.850  73.030  1.00  0.00            
ATOM   4625  OW  SOL   910      14.500  12.200  72.190  1.00  0.00            
ATOM   4626  HW1 SOL   910      14.410  12.100  73.180  1.00  0.00            
ATOM   4627  HW2 SOL   910      15.460  12.130  71.930  1.00  0.00            
ATOM   4628  OW  SOL   911       3.900  17.410  71.460  1.00  0.00            
ATOM   4629  HW1 SOL   911       2.990  17.820  71.440  1.00  0.00            
ATOM   4630  HW2 SOL   911       3.830  16.470  71.780  1.00  0.00            
ATOM   4631  OW  SOL   912      16.740   8.830  68.400  1.00  0.00            
ATOM   4632  HW1 SOL   912      16.470   7.940  68.030  1.00  0.00            
ATOM   4633  HW2 SOL   912      16.750   9.510  67.670  1.00  0.00            
ATOM   4634  OW  SOL   913      12.250   3.250  60.350  1.00  0.00            
ATOM   4635  HW1 SOL   913      12.900   2.510  60.240  1.00  0.00            
ATOM   4636  HW2 SOL   913      12.450   3.750  61.190  1.00  0.00            
ATOM   4637  OW  SOL   914       5.940   7.450  62.380  1.00  0.00            
ATOM   4638  HW1 SOL   914       6.440   8.300  62.190  1.00  0.00            
ATOM   4639  HW2 SOL   914       5.060   7.470  61.900  1.00  0.00            
ATOM   4640  OW  SOL   915      17.770   3.420  72.280  1.00  0.00            
ATOM   4641  HW1 SOL   915      17.600   3.730  71.340  1.00  0.00            
ATOM   4642  HW2 SOL   915      16.930   3.050  72.660  1.00  0.00            
ATOM   4643  OW  SOL   916      17.300   9.340  71.030  1.00  0.00            
ATOM   4644  HW1 SOL   916      17.680  10.250  71.180  1.00  0.00            
ATOM   4645  HW2 SOL   916      17.220   9.170  70.040  1.00  0.00            
ATOM   4646  OW  SOL   917       8.590  13.740  56.020  1.00  0.00            
ATOM   4647  HW1 SOL   917       8.130  13.890  56.900  1.00  0.00            
ATOM   4648  HW2 SOL   917       9.030  14.590  55.720  1.00  0.00            
ATOM   4649  OW  SOL   918       6.610  17.900  65.390  1.00  0.00            
ATOM   4650  HW1 SOL   918       6.150  18.780  65.260  1.00  0.00            
ATOM   4651  HW2 SOL   918       7.600  18.020  65.320  1.00  0.00            
ATOM   4652  OW  SOL   919      14.080  18.510  73.060  1.00  0.00            
ATOM   4653  HW1 SOL   919      13.120  18.400  72.790  1.00  0.00            
ATOM   4654  HW2 SOL   919      14.640  17.840  72.580  1.00  0.00            
ATOM   4655  OW  SOL   920       8.590   9.560  64.470  1.00  0.00            
ATOM   4656  HW1 SOL   920       9.130   8.870  64.950  1.00  0.00            
ATOM   4657  HW2 SOL   920       8.270  10.250  65.130  1.00  0.00            
ATOM   4658  OW  SOL   921      10.830   9.840  56.730  1.00  0.00            
ATOM   4659  HW1 SOL   921      10.600  10.370  55.910  1.00  0.00            
ATOM   4660  HW2 SOL   921      11.640   9.280  56.540  1.00  0.00            
ATOM   4661  OW  SOL   922      18.610  15.690  64.370  1.00  0.00            
ATOM   4662  HW1 SOL   922      17.900  15.570  63.670  1.00  0.00            
ATOM   4663  HW2 SOL   922      18.620  14.900  64.970  1.00  0.00            
ATOM   4664  OW  SOL   923       2.210  13.140  74.300  1.00  0.00            
ATOM   4665  HW1 SOL   923       1.560  12.410  74.090  1.00  0.00            
ATOM   4666  HW2 SOL   923       2.250  13.280  75.280  1.00  0.00            
ATOM   4667  OW  SOL   924       0.790  12.400  62.390  1.00  0.00            
ATOM   4668  HW1 SOL   924       0.780  11.930  63.270  1.00  0.00            
ATOM   4669  HW2 SOL   924       1.610  12.120  61.880  1.00  0.00            
ATOM   4670  OW  SOL   925       6.720  13.910  72.100  1.00  0.00            
ATOM   4671  HW1 SOL   925       5.940  13.410  72.480  1.00  0.00            
ATOM   4672  HW2 SOL   925       6.690  14.860  72.410  1.00  0.00            
ATOM   4673  OW  SOL   926      18.240   1.920  68.130  1.00  0.00            
ATOM   4674  HW1 SOL   926      18.200   1.020  68.570  1.00  0.00            
ATOM   4675  HW2 SOL   926      18.270   1.810  67.140  1.00  0.00            
ATOM   4676  OW  SOL   927       4.280   4.240  61.060  1.00  0.00            
ATOM   4677  HW1 SOL   927       4.580   3.520  60.440  1.00  0.00            
ATOM   4678  HW2 SOL   927       3.890   3.840  61.890  1.00  0.00            
ATOM   4679  OW  SOL   928      17.050  14.870  66.900  1.00  0.00            
ATOM   4680  HW1 SOL   928      16.120  14.620  66.630  1.00  0.00            
ATOM   4681  HW2 SOL   928      17.310  14.370  67.720  1.00  0.00            
ATOM   4682  OW  SOL   929       3.170   5.470  68.660  1.00  0.00            
ATOM   4683  HW1 SOL   929       3.550   4.880  69.380  1.00  0.00            
ATOM   4684  HW2 SOL   929       3.570   5.210  67.780  1.00  0.00            
ATOM   4685  OW  SOL   930       8.120  15.860  62.730  1.00  0.00            
ATOM   4686  HW1 SOL   930       8.440  15.960  61.790  1.00  0.00            
ATOM   4687  HW2 SOL   930       7.330  15.240  62.750  1.00  0.00            
ATOM   4688  OW  SOL   931      14.240   2.140  66.980  1.00  0.00            
ATOM   4689  HW1 SOL   931      14.760   1.490  67.530  1.00  0.00            
ATOM   4690  HW2 SOL   931      13.750   2.770  67.590  1.00  0.00            
ATOM   4691  OW  SOL   932      10.010   0.340  67.400  1.00  0.00            
ATOM   4692  HW1 SOL   932       9.380  -0.380  67.090  1.00  0.00            
ATOM   4693  HW2 SOL   932      10.940  -0.020  67.400  1.00  0.00            
ATOM   4694  OW  SOL   933       7.700  13.300  58.870  1.00  0.00            
ATOM   4695  HW1 SOL   933       7.240  12.430  59.040  1.00  0.00            
ATOM   4696  HW2 SOL   933       8.610  13.270  59.280  1.00  0.00            
ATOM   4697  OW  SOL   934       6.180  15.670  68.700  1.00  0.00            
ATOM   4698  HW1 SOL   934       6.130  16.490  69.270  1.00  0.00            
ATOM   4699  HW2 SOL   934       7.070  15.640  68.250  1.00  0.00            
ATOM   4700  OW  SOL   935      13.520   0.520  57.540  1.00  0.00            
ATOM   4701  HW1 SOL   935      13.870   0.110  56.700  1.00  0.00            
ATOM   4702  HW2 SOL   935      12.620   0.140  57.740  1.00  0.00            
ATOM   4703  OW  SOL   936      13.000   4.530  62.770  1.00  0.00            
ATOM   4704  HW1 SOL   936      12.410   5.330  62.810  1.00  0.00            
ATOM   4705  HW2 SOL   936      13.150   4.180  63.700  1.00  0.00            
ATOM   4706  OW  SOL   937      15.930   2.210  64.680  1.00  0.00            
ATOM   4707  HW1 SOL   937      15.090   2.200  65.220  1.00  0.00            
ATOM   4708  HW2 SOL   937      15.950   3.040  64.120  1.00  0.00            
ATOM   4709  OW  SOL   938       0.390  10.770  58.860  1.00  0.00            
ATOM   4710  HW1 SOL   938       1.380  10.660  58.770  1.00  0.00            
ATOM   4711  HW2 SOL   938      -0.010   9.910  59.180  1.00  0.00            
ATOM   4712  OW  SOL   939       8.750  16.460  59.230  1.00  0.00            
ATOM   4713  HW1 SOL   939       7.980  16.110  58.690  1.00  0.00            
ATOM   4714  HW2 SOL   939       8.430  17.170  59.850  1.00  0.00            
ATOM   4715  OW  SOL   940       2.300   6.280  75.610  1.00  0.00            
ATOM   4716  HW1 SOL   940       1.370   6.260  75.980  1.00  0.00            
ATOM   4717  HW2 SOL   940       2.310   5.890  74.690  1.00  0.00            
ATOM   4718  OW  SOL   941      17.550   6.070  76.790  1.00  0.00            
ATOM   4719  HW1 SOL   941      17.430   5.940  75.800  1.00  0.00            
ATOM   4720  HW2 SOL   941      17.250   5.260  77.280  1.00  0.00            
ATOM   4721  OW  SOL   942       6.060   9.640  75.710  1.00  0.00            
ATOM   4722  HW1 SOL   942       6.130  10.480  75.170  1.00  0.00            
ATOM   4723  HW2 SOL   942       6.520   9.770  76.590  1.00  0.00            
ATOM   4724  OW  SOL   943       0.270  15.960  75.650  1.00  0.00            
ATOM   4725  HW1 SOL   943       0.080  15.000  75.860  1.00  0.00            
ATOM   4726  HW2 SOL   943      -0.060  16.540  76.400  1.00  0.00            
ATOM   4727  OW  SOL   944       8.650   3.480  76.430  1.00  0.00            
ATOM   4728  HW1 SOL   944       9.240   4.110  75.940  1.00  0.00            
ATOM   4729  HW2 SOL   944       8.840   2.540  76.140  1.00  0.00            
ATOM   4730  OW  SOL   945      11.110  17.760  76.850  1.00  0.00            
ATOM   4731  HW1 SOL   945      10.510  17.140  77.350  1.00  0.00            
ATOM   4732  HW2 SOL   945      11.420  17.320  76.000  1.00  0.00            
ATOM   4733  OW  SOL   946      16.320  13.770  75.290  1.00  0.00            
ATOM   4734  HW1 SOL   946      16.000  14.710  75.190  1.00  0.00            
ATOM   4735  HW2 SOL   946      15.560  13.140  75.170  1.00  0.00            
ATOM   4736  OW  SOL   947       6.140   1.220  75.650  1.00  0.00            
ATOM   4737  HW1 SOL   947       7.120   1.000  75.720  1.00  0.00            
ATOM   4738  HW2 SOL   947       5.830   1.050  74.720  1.00  0.00            
ATOM   4739  OW  SOL   948      14.340  11.880  74.890  1.00  0.00            
ATOM   4740  HW1 SOL   948      14.660  11.120  75.460  1.00  0.00            
ATOM   4741  HW2 SOL   948      13.420  12.150  75.190  1.00  0.00            
ATOM   4742  OW  SOL   949       2.970   0.350  76.190  1.00  0.00            
ATOM   4743  HW1 SOL   949       3.460   1.190  75.980  1.00  0.00            
ATOM   4744  HW2 SOL   949       3.590  -0.300  76.640  1.00  0.00            
ATOM   4745  OW  SOL   950      10.320   5.490  74.640  1.00  0.00            
ATOM   4746  HW1 SOL   950       9.910   6.310  74.250  1.00  0.00            
ATOM   4747  HW2 SOL   950      10.960   5.750  75.370  1.00  0.00            
ATOM   4748  OW  SOL   951       4.880  13.850  76.220  1.00  0.00            
ATOM   4749  HW1 SOL   951       4.010  13.700  76.690  1.00  0.00            
ATOM   4750  HW2 SOL   951       4.710  14.110  75.270  1.00  0.00            
ATOM   4751  OW  SOL   952      13.900   5.750  75.260  1.00  0.00            
ATOM   4752  HW1 SOL   952      13.360   5.540  76.070  1.00  0.00            
ATOM   4753  HW2 SOL   952      14.810   5.340  75.350  1.00  0.00            
ATOM   4754  OW  SOL   953      15.400   2.740  75.730  1.00  0.00            
ATOM   4755  HW1 SOL   953      14.790   1.990  75.960  1.00  0.00            
ATOM   4756  HW2 SOL   953      15.620   3.260  76.560  1.00  0.00            
ATOM   4757  OW  SOL   954      13.030   8.380  74.900  1.00  0.00            
ATOM   4758  HW1 SOL   954      13.370   7.450  75.050  1.00  0.00            
ATOM   4759  HW2 SOL   954      13.210   8.650  73.950  1.00  0.00            
ATOM   4760  OW  SOL   955       0.080  13.260  76.480  1.00  0.00            
ATOM   4761  HW1 SOL   955      -0.850  13.470  76.170  1.00  0.00            
ATOM   4762  HW2 SOL   955       0.180  12.270  76.610  1.00  0.00            
ATOM   4763  OW  SOL   956       9.030   0.860  75.810  1.00  0.00            
ATOM   4764  HW1 SOL   956       9.540   0.870  74.950  1.00  0.00            
ATOM   4765  HW2 SOL   956       9.590   0.440  76.520  1.00  0.00            
ATOM   4766  OW  SOL   957       6.720  16.160  76.020  1.00  0.00            
ATOM   4767  HW1 SOL   957       6.810  16.260  75.030  1.00  0.00            
ATOM   4768  HW2 SOL   957       6.320  15.270  76.230  1.00  0.00            
ATOM   4769  OW  SOL   958      11.940  16.120  74.790  1.00  0.00            
ATOM   4770  HW1 SOL   958      12.000  15.190  75.160  1.00  0.00            
ATOM   4771  HW2 SOL   958      11.350  16.120  73.990  1.00  0.00            
ATOM   4772  OW  SOL   959      15.040  16.070  74.920  1.00  0.00            
ATOM   4773  HW1 SOL   959      14.120  16.440  74.990  1.00  0.00            
ATOM   4774  HW2 SOL   959      15.420  16.270  74.020  1.00  0.00            
ATOM   4775  OW  SOL   960       0.750   3.450  74.810  1.00  0.00            
ATOM   4776  HW1 SOL   960      -0.170   3.170  74.520  1.00  0.00            
ATOM   4777  HW2 SOL   960       1.060   4.220  74.250  1.00  0.00            
ATOM   4778  OW  SOL   961      11.830  13.350  75.670  1.00  0.00            
ATOM   4779  HW1 SOL   961      10.840  13.240  75.690  1.00  0.00            
ATOM   4780  HW2 SOL   961      12.170  13.500  76.600  1.00  0.00            
ATOM   4781  OW  SOL   962       8.590  13.740  74.640  1.00  0.00            
ATOM   4782  HW1 SOL   962       8.130  13.890  75.520  1.00  0.00            
ATOM   4783  HW2 SOL   962       9.030  14.590  74.340  1.00  0.00            
ATOM   4784  OW  SOL   963      10.830   9.840  75.350  1.00  0.00            
ATOM   4785  HW1 SOL   963      10.600  10.370  74.530  1.00  0.00            
ATOM   4786  HW2 SOL   963      11.640   9.280  75.160  1.00  0.00            
ATOM   4787  OW  SOL   964      13.520   0.520  76.160  1.00  0.00            
ATOM   4788  HW1 SOL   964      13.870   0.110  75.320  1.00  0.00            
ATOM   4789  HW2 SOL   964      12.620   0.140  76.360  1.00  0.00            
ATOM   4790  OW  SOL   965       2.300  24.900   1.130  1.00  0.00            
ATOM   4791  HW1 SOL   965       1.370  24.880   1.500  1.00  0.00            
ATOM   4792  HW2 SOL   965       2.310  24.510   0.210  1.00  0.00            
ATOM   4793  OW  SOL   966       2.250  21.370   9.960  1.00  0.00            
ATOM   4794  HW1 SOL   966       2.600  21.200  10.880  1.00  0.00            
ATOM   4795  HW2 SOL   966       1.370  20.920   9.840  1.00  0.00            
ATOM   4796  OW  SOL   967       0.190  22.300   6.470  1.00  0.00            
ATOM   4797  HW1 SOL   967      -0.630  22.730   6.860  1.00  0.00            
ATOM   4798  HW2 SOL   967      -0.090  21.570   5.840  1.00  0.00            
ATOM   4799  OW  SOL   968       5.690  31.370  11.650  1.00  0.00            
ATOM   4800  HW1 SOL   968       4.760  31.300  11.280  1.00  0.00            
ATOM   4801  HW2 SOL   968       5.800  32.260  12.090  1.00  0.00            
ATOM   4802  OW  SOL   969      15.550  33.730   7.030  1.00  0.00            
ATOM   4803  HW1 SOL   969      14.980  33.570   7.840  1.00  0.00            
ATOM   4804  HW2 SOL   969      14.960  33.830   6.230  1.00  0.00            
ATOM   4805  OW  SOL   970      17.430  24.800   8.560  1.00  0.00            
ATOM   4806  HW1 SOL   970      17.760  25.740   8.560  1.00  0.00            
ATOM   4807  HW2 SOL   970      17.940  24.260   9.220  1.00  0.00            
ATOM   4808  OW  SOL   971      11.350  25.650   7.170  1.00  0.00            
ATOM   4809  HW1 SOL   971      11.920  26.430   6.920  1.00  0.00            
ATOM   4810  HW2 SOL   971      10.750  25.910   7.930  1.00  0.00            
ATOM   4811  OW  SOL   972      17.550  24.690   2.310  1.00  0.00            
ATOM   4812  HW1 SOL   972      17.430  24.560   1.320  1.00  0.00            
ATOM   4813  HW2 SOL   972      17.250  23.880   2.800  1.00  0.00            
ATOM   4814  OW  SOL   973       7.680  30.060  10.230  1.00  0.00            
ATOM   4815  HW1 SOL   973       6.900  30.230  10.830  1.00  0.00            
ATOM   4816  HW2 SOL   973       8.020  30.930   9.870  1.00  0.00            
ATOM   4817  OW  SOL   974       8.500  26.600  18.230  1.00  0.00            
ATOM   4818  HW1 SOL   974       8.460  27.360  18.880  1.00  0.00            
ATOM   4819  HW2 SOL   974       8.720  26.960  17.320  1.00  0.00            
ATOM   4820  OW  SOL   975       6.850  28.740   6.650  1.00  0.00            
ATOM   4821  HW1 SOL   975       7.540  28.580   7.350  1.00  0.00            
ATOM   4822  HW2 SOL   975       6.120  29.310   7.030  1.00  0.00            
ATOM   4823  OW  SOL   976       6.860  30.230  18.030  1.00  0.00            
ATOM   4824  HW1 SOL   976       7.460  31.020  18.170  1.00  0.00            
ATOM   4825  HW2 SOL   976       6.000  30.540  17.620  1.00  0.00            
ATOM   4826  OW  SOL   977       3.350  32.970  10.610  1.00  0.00            
ATOM   4827  HW1 SOL   977       2.570  32.660  10.080  1.00  0.00            
ATOM   4828  HW2 SOL   977       3.930  33.550  10.040  1.00  0.00            
ATOM   4829  OW  SOL   978      14.600  33.670  13.390  1.00  0.00            
ATOM   4830  HW1 SOL   978      14.840  34.610  13.650  1.00  0.00            
ATOM   4831  HW2 SOL   978      14.440  33.130  14.210  1.00  0.00            
ATOM   4832  OW  SOL   979       4.380  22.540  14.990  1.00  0.00            
ATOM   4833  HW1 SOL   979       5.200  21.980  15.080  1.00  0.00            
ATOM   4834  HW2 SOL   979       3.570  21.960  15.030  1.00  0.00            
ATOM   4835  OW  SOL   980      16.030  23.090   7.370  1.00  0.00            
ATOM   4836  HW1 SOL   980      15.290  23.550   6.870  1.00  0.00            
ATOM   4837  HW2 SOL   980      16.540  23.770   7.900  1.00  0.00            
ATOM   4838  OW  SOL   981       2.310  35.750   4.830  1.00  0.00            
ATOM   4839  HW1 SOL   981       2.650  36.520   5.370  1.00  0.00            
ATOM   4840  HW2 SOL   981       2.750  35.750   3.930  1.00  0.00            
ATOM   4841  OW  SOL   982      11.270  32.030  16.900  1.00  0.00            
ATOM   4842  HW1 SOL   982      11.740  32.030  17.780  1.00  0.00            
ATOM   4843  HW2 SOL   982      10.790  31.160  16.790  1.00  0.00            
ATOM   4844  OW  SOL   983       2.300  32.960   5.380  1.00  0.00            
ATOM   4845  HW1 SOL   983       2.040  33.920   5.380  1.00  0.00            
ATOM   4846  HW2 SOL   983       1.590  32.420   5.830  1.00  0.00            
ATOM   4847  OW  SOL   984       2.400  29.530   8.860  1.00  0.00            
ATOM   4848  HW1 SOL   984       2.540  28.690   9.380  1.00  0.00            
ATOM   4849  HW2 SOL   984       1.850  30.170   9.410  1.00  0.00            
ATOM   4850  OW  SOL   985       6.200  36.480  14.390  1.00  0.00            
ATOM   4851  HW1 SOL   985       5.280  36.310  14.740  1.00  0.00            
ATOM   4852  HW2 SOL   985       6.480  37.400  14.650  1.00  0.00            
ATOM   4853  OW  SOL   986       6.060  28.260   1.230  1.00  0.00            
ATOM   4854  HW1 SOL   986       6.130  29.100   0.690  1.00  0.00            
ATOM   4855  HW2 SOL   986       6.520  28.390   2.110  1.00  0.00            
ATOM   4856  OW  SOL   987      15.940  19.760  14.800  1.00  0.00            
ATOM   4857  HW1 SOL   987      15.760  20.430  14.080  1.00  0.00            
ATOM   4858  HW2 SOL   987      15.910  20.220  15.690  1.00  0.00            
ATOM   4859  OW  SOL   988       1.220  25.050   5.630  1.00  0.00            
ATOM   4860  HW1 SOL   988       0.770  24.170   5.800  1.00  0.00            
ATOM   4861  HW2 SOL   988       1.210  25.590   6.470  1.00  0.00            
ATOM   4862  OW  SOL   989      18.420  36.290   3.590  1.00  0.00            
ATOM   4863  HW1 SOL   989      18.960  36.000   4.390  1.00  0.00            
ATOM   4864  HW2 SOL   989      18.720  37.190   3.300  1.00  0.00            
ATOM   4865  OW  SOL   990       0.270  34.580   1.170  1.00  0.00            
ATOM   4866  HW1 SOL   990       0.080  33.620   1.380  1.00  0.00            
ATOM   4867  HW2 SOL   990      -0.060  35.160   1.920  1.00  0.00            
ATOM   4868  OW  SOL   991      16.890  27.840   6.120  1.00  0.00            
ATOM   4869  HW1 SOL   991      17.840  27.550   6.200  1.00  0.00            
ATOM   4870  HW2 SOL   991      16.810  28.490   5.370  1.00  0.00            
ATOM   4871  OW  SOL   992      16.410  29.700   4.320  1.00  0.00            
ATOM   4872  HW1 SOL   992      17.270  29.720   3.800  1.00  0.00            
ATOM   4873  HW2 SOL   992      16.550  30.170   5.200  1.00  0.00            
ATOM   4874  OW  SOL   993       1.130  25.990  15.970  1.00  0.00            
ATOM   4875  HW1 SOL   993       2.010  25.860  16.420  1.00  0.00            
ATOM   4876  HW2 SOL   993       1.000  26.960  15.750  1.00  0.00            
ATOM   4877  OW  SOL   994       6.130  32.270   7.260  1.00  0.00            
ATOM   4878  HW1 SOL   994       5.640  31.400   7.350  1.00  0.00            
ATOM   4879  HW2 SOL   994       5.900  32.700   6.390  1.00  0.00            
ATOM   4880  OW  SOL   995      12.930  30.900  14.230  1.00  0.00            
ATOM   4881  HW1 SOL   995      13.300  30.170  13.650  1.00  0.00            
ATOM   4882  HW2 SOL   995      13.450  30.950  15.080  1.00  0.00            
ATOM   4883  OW  SOL   996       8.090  18.660   5.020  1.00  0.00            
ATOM   4884  HW1 SOL   996       8.490  19.570   4.930  1.00  0.00            
ATOM   4885  HW2 SOL   996       7.090  18.740   5.080  1.00  0.00            
ATOM   4886  OW  SOL   997       1.970  28.380  12.640  1.00  0.00            
ATOM   4887  HW1 SOL   997       2.860  27.930  12.500  1.00  0.00            
ATOM   4888  HW2 SOL   997       1.240  27.730  12.450  1.00  0.00            
ATOM   4889  OW  SOL   998      15.250  28.610   1.900  1.00  0.00            
ATOM   4890  HW1 SOL   998      14.620  27.850   2.030  1.00  0.00            
ATOM   4891  HW2 SOL   998      15.730  28.790   2.760  1.00  0.00            
ATOM   4892  OW  SOL   999      11.870  36.540  16.160  1.00  0.00            
ATOM   4893  HW1 SOL   999      12.110  37.140  15.400  1.00  0.00            
ATOM   4894  HW2 SOL   999      11.940  35.590  15.860  1.00  0.00            
ATOM   4895  OW  SOL  1000       3.170  21.130  18.010  1.00  0.00            
ATOM   4896  HW1 SOL  1000       3.880  21.840  18.070  1.00  0.00            
ATOM   4897  HW2 SOL  1000       2.290  21.520  18.290  1.00  0.00            
ATOM   4898  OW  SOL  1001      14.660  32.790   9.530  1.00  0.00            
ATOM   4899  HW1 SOL  1001      14.070  32.850  10.330  1.00  0.00            
ATOM   4900  HW2 SOL  1001      14.510  31.910   9.070  1.00  0.00            
ATOM   4901  OW  SOL  1002      16.670  35.760   5.720  1.00  0.00            
ATOM   4902  HW1 SOL  1002      16.260  35.530   4.840  1.00  0.00            
ATOM   4903  HW2 SOL  1002      16.490  35.020   6.370  1.00  0.00            
ATOM   4904  OW  SOL  1003       5.980  25.910   2.700  1.00  0.00            
ATOM   4905  HW1 SOL  1003       6.220  26.600   2.020  1.00  0.00            
ATOM   4906  HW2 SOL  1003       5.200  26.240   3.240  1.00  0.00            
ATOM   4907  OW  SOL  1004      12.810  22.070   9.440  1.00  0.00            
ATOM   4908  HW1 SOL  1004      11.950  21.570   9.310  1.00  0.00            
ATOM   4909  HW2 SOL  1004      13.430  21.530  10.000  1.00  0.00            
ATOM   4910  OW  SOL  1005      15.760  35.240   3.070  1.00  0.00            
ATOM   4911  HW1 SOL  1005      16.650  35.700   3.100  1.00  0.00            
ATOM   4912  HW2 SOL  1005      15.550  35.000   2.120  1.00  0.00            
ATOM   4913  OW  SOL  1006       8.070  24.670  14.650  1.00  0.00            
ATOM   4914  HW1 SOL  1006       7.600  24.640  15.540  1.00  0.00            
ATOM   4915  HW2 SOL  1006       7.560  24.120  13.990  1.00  0.00            
ATOM   4916  OW  SOL  1007      13.940  23.310  16.740  1.00  0.00            
ATOM   4917  HW1 SOL  1007      13.740  23.740  17.620  1.00  0.00            
ATOM   4918  HW2 SOL  1007      14.720  22.690  16.830  1.00  0.00            
ATOM   4919  OW  SOL  1008       9.730  27.520  15.720  1.00  0.00            
ATOM   4920  HW1 SOL  1008      10.190  26.680  15.430  1.00  0.00            
ATOM   4921  HW2 SOL  1008       9.170  27.860  14.970  1.00  0.00            
ATOM   4922  OW  SOL  1009       9.910  22.720  12.420  1.00  0.00            
ATOM   4923  HW1 SOL  1009       9.140  23.060  12.960  1.00  0.00            
ATOM   4924  HW2 SOL  1009       9.570  22.210  11.630  1.00  0.00            
ATOM   4925  OW  SOL  1010      10.410  25.630   4.290  1.00  0.00            
ATOM   4926  HW1 SOL  1010      10.670  25.590   5.250  1.00  0.00            
ATOM   4927  HW2 SOL  1010       9.560  25.120   4.150  1.00  0.00            
ATOM   4928  OW  SOL  1011       0.760  26.730   7.890  1.00  0.00            
ATOM   4929  HW1 SOL  1011       1.750  26.610   7.980  1.00  0.00            
ATOM   4930  HW2 SOL  1011       0.520  27.680   8.100  1.00  0.00            
ATOM   4931  OW  SOL  1012       1.300  36.830  15.710  1.00  0.00            
ATOM   4932  HW1 SOL  1012       1.200  36.680  16.700  1.00  0.00            
ATOM   4933  HW2 SOL  1012       0.440  37.190  15.350  1.00  0.00            
ATOM   4934  OW  SOL  1013       8.650  22.100   1.950  1.00  0.00            
ATOM   4935  HW1 SOL  1013       9.240  22.730   1.460  1.00  0.00            
ATOM   4936  HW2 SOL  1013       8.840  21.160   1.660  1.00  0.00            
ATOM   4937  OW  SOL  1014      17.190  24.470  18.310  1.00  0.00            
ATOM   4938  HW1 SOL  1014      16.930  25.360  17.950  1.00  0.00            
ATOM   4939  HW2 SOL  1014      17.170  23.790  17.580  1.00  0.00            
ATOM   4940  OW  SOL  1015      13.620  30.060   5.450  1.00  0.00            
ATOM   4941  HW1 SOL  1015      14.450  29.770   4.970  1.00  0.00            
ATOM   4942  HW2 SOL  1015      13.130  30.730   4.890  1.00  0.00            
ATOM   4943  OW  SOL  1016       5.500  20.580   8.850  1.00  0.00            
ATOM   4944  HW1 SOL  1016       5.450  20.530   9.850  1.00  0.00            
ATOM   4945  HW2 SOL  1016       5.520  21.540   8.560  1.00  0.00            
ATOM   4946  OW  SOL  1017      10.080  33.180   4.770  1.00  0.00            
ATOM   4947  HW1 SOL  1017       9.620  33.900   4.250  1.00  0.00            
ATOM   4948  HW2 SOL  1017      10.040  33.380   5.750  1.00  0.00            
ATOM   4949  OW  SOL  1018       3.510  36.630   8.530  1.00  0.00            
ATOM   4950  HW1 SOL  1018       4.010  35.770   8.590  1.00  0.00            
ATOM   4951  HW2 SOL  1018       4.160  37.400   8.500  1.00  0.00            
ATOM   4952  OW  SOL  1019      17.950  29.280   8.730  1.00  0.00            
ATOM   4953  HW1 SOL  1019      17.330  29.130   7.970  1.00  0.00            
ATOM   4954  HW2 SOL  1019      17.430  29.390   9.580  1.00  0.00            
ATOM   4955  OW  SOL  1020      12.270  34.120  15.060  1.00  0.00            
ATOM   4956  HW1 SOL  1020      12.330  33.350  15.700  1.00  0.00            
ATOM   4957  HW2 SOL  1020      11.750  33.860  14.260  1.00  0.00            
ATOM   4958  OW  SOL  1021       3.210  28.050   2.420  1.00  0.00            
ATOM   4959  HW1 SOL  1021       4.030  28.440   2.000  1.00  0.00            
ATOM   4960  HW2 SOL  1021       2.940  27.230   1.930  1.00  0.00            
ATOM   4961  OW  SOL  1022      14.580  25.970   7.280  1.00  0.00            
ATOM   4962  HW1 SOL  1022      14.530  25.320   8.030  1.00  0.00            
ATOM   4963  HW2 SOL  1022      15.380  26.560   7.410  1.00  0.00            
ATOM   4964  OW  SOL  1023       4.610  31.280  17.270  1.00  0.00            
ATOM   4965  HW1 SOL  1023       4.110  31.290  16.410  1.00  0.00            
ATOM   4966  HW2 SOL  1023       3.980  31.100  18.030  1.00  0.00            
ATOM   4967  OW  SOL  1024      11.110  36.380   2.370  1.00  0.00            
ATOM   4968  HW1 SOL  1024      10.510  35.760   2.870  1.00  0.00            
ATOM   4969  HW2 SOL  1024      11.420  35.940   1.520  1.00  0.00            
ATOM   4970  OW  SOL  1025       2.020  21.470  14.980  1.00  0.00            
ATOM   4971  HW1 SOL  1025       1.220  22.070  14.850  1.00  0.00            
ATOM   4972  HW2 SOL  1025       1.920  20.980  15.840  1.00  0.00            
ATOM   4973  OW  SOL  1026      16.320  32.390   0.810  1.00  0.00            
ATOM   4974  HW1 SOL  1026      16.000  33.330   0.710  1.00  0.00            
ATOM   4975  HW2 SOL  1026      15.560  31.760   0.690  1.00  0.00            
ATOM   4976  OW  SOL  1027       4.640  36.050   3.230  1.00  0.00            
ATOM   4977  HW1 SOL  1027       4.970  36.440   4.090  1.00  0.00            
ATOM   4978  HW2 SOL  1027       5.400  35.980   2.580  1.00  0.00            
ATOM   4979  OW  SOL  1028      14.000  19.690   4.260  1.00  0.00            
ATOM   4980  HW1 SOL  1028      13.760  19.320   3.360  1.00  0.00            
ATOM   4981  HW2 SOL  1028      14.990  19.850   4.300  1.00  0.00            
ATOM   4982  OW  SOL  1029       2.490  36.470  12.410  1.00  0.00            
ATOM   4983  HW1 SOL  1029       3.060  35.820  12.910  1.00  0.00            
ATOM   4984  HW2 SOL  1029       2.330  36.140  11.480  1.00  0.00            
ATOM   4985  OW  SOL  1030       9.400  35.600   9.040  1.00  0.00            
ATOM   4986  HW1 SOL  1030      10.200  35.030   9.250  1.00  0.00            
ATOM   4987  HW2 SOL  1030       8.910  35.200   8.270  1.00  0.00            
ATOM   4988  OW  SOL  1031       3.820  25.620   4.800  1.00  0.00            
ATOM   4989  HW1 SOL  1031       4.270  24.720   4.770  1.00  0.00            
ATOM   4990  HW2 SOL  1031       2.880  25.510   5.130  1.00  0.00            
ATOM   4991  OW  SOL  1032      15.470  20.840  17.290  1.00  0.00            
ATOM   4992  HW1 SOL  1032      15.420  21.210  18.210  1.00  0.00            
ATOM   4993  HW2 SOL  1032      14.750  20.150  17.170  1.00  0.00            
ATOM   4994  OW  SOL  1033       6.140  19.840   1.170  1.00  0.00            
ATOM   4995  HW1 SOL  1033       7.120  19.620   1.240  1.00  0.00            
ATOM   4996  HW2 SOL  1033       5.830  19.670   0.240  1.00  0.00            
ATOM   4997  OW  SOL  1034       7.810  21.260  17.490  1.00  0.00            
ATOM   4998  HW1 SOL  1034       8.480  20.650  17.920  1.00  0.00            
ATOM   4999  HW2 SOL  1034       7.080  21.450  18.140  1.00  0.00            
ATOM   5000  OW  SOL  1035       8.880  33.760  11.950  1.00  0.00            
ATOM   5001  HW1 SOL  1035       8.650  33.510  11.010  1.00  0.00            
ATOM   5002  HW2 SOL  1035       9.490  33.070  12.340  1.00  0.00            
ATOM   5003  OW  SOL  1036      13.510  24.520  14.330  1.00  0.00            
ATOM   5004  HW1 SOL  1036      13.790  24.090  15.180  1.00  0.00            
ATOM   5005  HW2 SOL  1036      13.760  25.480  14.340  1.00  0.00            
ATOM   5006  OW  SOL  1037       8.030  32.640   9.240  1.00  0.00            
ATOM   5007  HW1 SOL  1037       8.930  32.780   8.820  1.00  0.00            
ATOM   5008  HW2 SOL  1037       7.320  32.660   8.530  1.00  0.00            
ATOM   5009  OW  SOL  1038       9.220  23.650   8.990  1.00  0.00            
ATOM   5010  HW1 SOL  1038       8.970  23.560   8.030  1.00  0.00            
ATOM   5011  HW2 SOL  1038       9.700  22.830   9.300  1.00  0.00            
ATOM   5012  OW  SOL  1039       5.390  19.260   5.120  1.00  0.00            
ATOM   5013  HW1 SOL  1039       4.580  19.270   5.700  1.00  0.00            
ATOM   5014  HW2 SOL  1039       5.420  20.090   4.570  1.00  0.00            
ATOM   5015  OW  SOL  1040      14.340  30.500   0.410  1.00  0.00            
ATOM   5016  HW1 SOL  1040      14.660  29.740   0.980  1.00  0.00            
ATOM   5017  HW2 SOL  1040      13.420  30.770   0.710  1.00  0.00            
ATOM   5018  OW  SOL  1041       2.970  18.970   1.710  1.00  0.00            
ATOM   5019  HW1 SOL  1041       3.460  19.810   1.500  1.00  0.00            
ATOM   5020  HW2 SOL  1041       3.590  18.320   2.160  1.00  0.00            
ATOM   5021  OW  SOL  1042       9.350  20.980   4.800  1.00  0.00            
ATOM   5022  HW1 SOL  1042       8.870  21.390   4.020  1.00  0.00            
ATOM   5023  HW2 SOL  1042      10.340  20.960   4.610  1.00  0.00            
ATOM   5024  OW  SOL  1043      10.760  25.450  14.640  1.00  0.00            
ATOM   5025  HW1 SOL  1043       9.960  24.840  14.670  1.00  0.00            
ATOM   5026  HW2 SOL  1043      11.570  24.920  14.400  1.00  0.00            
ATOM   5027  OW  SOL  1044      12.270  34.320   7.930  1.00  0.00            
ATOM   5028  HW1 SOL  1044      12.480  35.060   7.280  1.00  0.00            
ATOM   5029  HW2 SOL  1044      12.950  34.320   8.660  1.00  0.00            
ATOM   5030  OW  SOL  1045       4.590  30.140   7.410  1.00  0.00            
ATOM   5031  HW1 SOL  1045       3.880  29.870   8.060  1.00  0.00            
ATOM   5032  HW2 SOL  1045       4.330  29.860   6.480  1.00  0.00            
ATOM   5033  OW  SOL  1046      12.710  36.590   5.910  1.00  0.00            
ATOM   5034  HW1 SOL  1046      13.150  37.230   5.270  1.00  0.00            
ATOM   5035  HW2 SOL  1046      12.210  37.110   6.610  1.00  0.00            
ATOM   5036  OW  SOL  1047      10.320  24.110   0.160  1.00  0.00            
ATOM   5037  HW1 SOL  1047       9.910  24.930  -0.230  1.00  0.00            
ATOM   5038  HW2 SOL  1047      10.960  24.370   0.890  1.00  0.00            
ATOM   5039  OW  SOL  1048       0.780  24.180  13.860  1.00  0.00            
ATOM   5040  HW1 SOL  1048       1.700  24.170  13.450  1.00  0.00            
ATOM   5041  HW2 SOL  1048       0.720  24.920  14.530  1.00  0.00            
ATOM   5042  OW  SOL  1049       5.610  20.840  11.470  1.00  0.00            
ATOM   5043  HW1 SOL  1049       5.990  20.000  11.840  1.00  0.00            
ATOM   5044  HW2 SOL  1049       4.730  21.030  11.910  1.00  0.00            
ATOM   5045  OW  SOL  1050       8.660  23.160   6.420  1.00  0.00            
ATOM   5046  HW1 SOL  1050       8.340  23.880   5.800  1.00  0.00            
ATOM   5047  HW2 SOL  1050       8.900  22.350   5.890  1.00  0.00            
ATOM   5048  OW  SOL  1051      10.170  19.010   7.530  1.00  0.00            
ATOM   5049  HW1 SOL  1051       9.450  19.060   6.840  1.00  0.00            
ATOM   5050  HW2 SOL  1051       9.930  18.320   8.220  1.00  0.00            
ATOM   5051  OW  SOL  1052      14.290  30.350   8.670  1.00  0.00            
ATOM   5052  HW1 SOL  1052      13.740  29.510   8.600  1.00  0.00            
ATOM   5053  HW2 SOL  1052      14.550  30.640   7.750  1.00  0.00            
ATOM   5054  OW  SOL  1053      14.660  24.520   9.920  1.00  0.00            
ATOM   5055  HW1 SOL  1053      14.360  23.570   9.990  1.00  0.00            
ATOM   5056  HW2 SOL  1053      15.390  24.680  10.580  1.00  0.00            
ATOM   5057  OW  SOL  1054      18.570  26.950   3.770  1.00  0.00            
ATOM   5058  HW1 SOL  1054      18.990  26.310   4.410  1.00  0.00            
ATOM   5059  HW2 SOL  1054      18.190  26.440   2.990  1.00  0.00            
ATOM   5060  OW  SOL  1055       4.880  32.470   1.740  1.00  0.00            
ATOM   5061  HW1 SOL  1055       4.010  32.320   2.210  1.00  0.00
[truncated: 6,470,586 more chars]
