# Supplementary material for: Noncovalent Interactions with PAMAM and PPI Dendrimers Promote the Cellular Uptake and Photodynamic Activity of Rose Bengal: The Role of the Dendrimer Structure
Source: J Med Chem. 2021 Sep 21;64(21):15758–71. doi: 10.1021/acs.jmedchem.1c01080 (PMC8591609; doi:10.1021/acs.jmedchem.1c01080)
Supplement: Supplementary file 9 — jm1c01080_si_009.zip [file jm1c01080_si_009.zip › 09-PDB-Submission/03-2Dend20RB/04-ppi4/system.pdb]

TITLE     2x PPI Gen. 4 with 10:1 RB in water
REMARK    THIS IS A SIMULATION BOX
CRYST1  122.308  122.308  122.308  60.00  60.00  90.00 P 1           1
MODEL        1
ATOM      1  N1  aaa     1      57.080  89.940  41.570  1.00  0.00            
ATOM      2  C1  aaa     1      57.970  90.970  42.160  1.00  0.00            
ATOM      3  C2  aaa     1      57.230  91.730  43.260  1.00  0.00            
ATOM      4  C3  aaa     1      58.110  92.720  44.070  1.00  0.00            
ATOM      5  C4  aaa     1      57.440  93.580  45.160  1.00  0.00            
ATOM      6  N2  aaa     1      58.360  94.580  45.790  1.00  0.00            
ATOM      7  C5  aaa     1      57.770  89.140  40.510  1.00  0.00            
ATOM      8  C6  aaa     1      58.930  88.280  41.080  1.00  0.00            
ATOM      9  C8  aaa     1      55.800  90.520  41.060  1.00  0.00            
ATOM     10  C9  aaa     1      54.870  89.510  40.270  1.00  0.00            
ATOM     11  C11 aaa     1      57.750  95.690  46.560  1.00  0.00            
ATOM     12  C12 aaa     1      57.470  96.890  45.620  1.00  0.00            
ATOM     13  C14 aaa     1      59.580  94.040  46.460  1.00  0.00            
ATOM     14  C15 aaa     1      59.270  93.210  47.790  1.00  0.00            
ATOM     15  H1  aaa     1      58.150  91.630  41.300  1.00  0.00            
ATOM     16  H2  aaa     1      58.880  90.500  42.540  1.00  0.00            
ATOM     17  H3  aaa     1      56.740  91.030  43.930  1.00  0.00            
ATOM     18  H4  aaa     1      56.410  92.380  42.940  1.00  0.00            
ATOM     19  H5  aaa     1      58.650  93.290  43.300  1.00  0.00            
ATOM     20  H6  aaa     1      58.890  92.130  44.550  1.00  0.00            
ATOM     21  H7  aaa     1      56.990  92.900  45.900  1.00  0.00            
ATOM     22  H8  aaa     1      56.590  94.090  44.690  1.00  0.00            
ATOM     23  H9  aaa     1      58.170  89.780  39.710  1.00  0.00            
ATOM     24  H10 aaa     1      57.100  88.420  40.020  1.00  0.00            
ATOM     25  H11 aaa     1      58.630  87.240  41.280  1.00  0.00            
ATOM     26  H12 aaa     1      59.170  88.500  42.120  1.00  0.00            
ATOM     27  H16 aaa     1      56.030  91.430  40.490  1.00  0.00            
ATOM     28  H17 aaa     1      55.290  90.840  41.980  1.00  0.00            
ATOM     29  H18 aaa     1      54.860  88.590  40.860  1.00  0.00            
ATOM     30  H19 aaa     1      55.320  89.170  39.340  1.00  0.00            
ATOM     31  H23 aaa     1      58.390  96.010  47.390  1.00  0.00            
ATOM     32  H24 aaa     1      56.790  95.420  47.010  1.00  0.00            
ATOM     33  H25 aaa     1      56.750  96.640  44.850  1.00  0.00            
ATOM     34  H26 aaa     1      58.350  97.230  45.070  1.00  0.00            
ATOM     35  H30 aaa     1      60.190  94.870  46.850  1.00  0.00            
ATOM     36  H31 aaa     1      60.230  93.580  45.700  1.00  0.00            
ATOM     37  H32 aaa     1      58.560  92.400  47.570  1.00  0.00            
ATOM     38  H33 aaa     1      58.760  93.850  48.530  1.00  0.00            
ATOM     39  N1  bbb     2      60.500  87.560  39.130  1.00  0.00            
ATOM     40  C1  bbb     2      60.880  86.150  39.550  1.00  0.00            
ATOM     41  C2  bbb     2      61.190  85.130  38.480  1.00  0.00            
ATOM     42  H1  bbb     2      60.140  85.770  40.250  1.00  0.00            
ATOM     43  H2  bbb     2      61.870  86.300  39.970  1.00  0.00            
ATOM     44  C4  bbb     2      61.470  88.170  38.210  1.00  0.00            
ATOM     45  C5  bbb     2      62.830  88.580  38.830  1.00  0.00            
ATOM     46  H3  bbb     2      62.060  85.490  37.910  1.00  0.00            
ATOM     47  H4  bbb     2      60.360  84.910  37.800  1.00  0.00            
ATOM     48  C7  bbb     2      60.270  88.460  40.300  1.00  0.00            
ATOM     49  H8  bbb     2      60.950  89.060  37.840  1.00  0.00            
ATOM     50  H9  bbb     2      61.690  87.520  37.360  1.00  0.00            
ATOM     51  H10 bbb     2      63.300  87.750  39.370  1.00  0.00            
ATOM     52  H11 bbb     2      62.590  89.410  39.510  1.00  0.00            
ATOM     53  H15 bbb     2      61.130  88.310  40.960  1.00  0.00            
ATOM     54  H16 bbb     2      60.390  89.500  39.990  1.00  0.00            
ATOM     55  H20 bbb     2      59.600  87.540  38.600  1.00  0.00            
ATOM     56  N1  bbb     3      52.410  89.150  39.500  1.00  0.00            
ATOM     57  C1  bbb     3      52.540  88.780  38.040  1.00  0.00            
ATOM     58  C2  bbb     3      51.970  89.720  36.940  1.00  0.00            
ATOM     59  H1  bbb     3      51.910  87.910  37.890  1.00  0.00            
ATOM     60  H2  bbb     3      53.610  88.600  37.930  1.00  0.00            
ATOM     61  C4  bbb     3      50.970  89.560  39.770  1.00  0.00            
ATOM     62  C5  bbb     3      50.630  90.030  41.150  1.00  0.00            
ATOM     63  H3  bbb     3      52.530  90.650  36.830  1.00  0.00            
ATOM     64  H4  bbb     3      50.900  89.910  37.110  1.00  0.00            
ATOM     65  C7  bbb     3      53.480  90.110  40.010  1.00  0.00            
ATOM     66  H8  bbb     3      50.340  88.690  39.640  1.00  0.00            
ATOM     67  H9  bbb     3      50.740  90.340  39.050  1.00  0.00            
ATOM     68  H10 bbb     3      51.310  90.840  41.410  1.00  0.00            
ATOM     69  H11 bbb     3      50.860  89.140  41.770  1.00  0.00            
ATOM     70  H15 bbb     3      53.540  90.840  39.200  1.00  0.00            
ATOM     71  H16 bbb     3      53.100  90.650  40.870  1.00  0.00            
ATOM     72  H20 bbb     3      52.480  88.270  40.030  1.00  0.00            
ATOM     73  N1  bbb     4      56.580  99.300  45.610  1.00  0.00            
ATOM     74  C1  bbb     4      55.670  99.010  44.430  1.00  0.00            
ATOM     75  C2  bbb     4      55.090 100.320  43.720  1.00  0.00            
ATOM     76  H1  bbb     4      54.830  98.450  44.850  1.00  0.00            
ATOM     77  H2  bbb     4      56.250  98.400  43.720  1.00  0.00            
ATOM     78  C4  bbb     4      57.790 100.150  45.120  1.00  0.00            
ATOM     79  C5  bbb     4      58.770 100.540  46.190  1.00  0.00            
ATOM     80  H3  bbb     4      55.910 100.890  43.280  1.00  0.00            
ATOM     81  H4  bbb     4      54.700 101.050  44.440  1.00  0.00            
ATOM     82  C7  bbb     4      56.950  98.070  46.420  1.00  0.00            
ATOM     83  H8  bbb     4      57.400 101.030  44.600  1.00  0.00            
ATOM     84  H9  bbb     4      58.320  99.430  44.490  1.00  0.00            
ATOM     85  H10 bbb     4      59.390  99.730  46.610  1.00  0.00            
ATOM     86  H11 bbb     4      58.120 100.910  46.990  1.00  0.00            
ATOM     87  H15 bbb     4      57.700  98.410  47.120  1.00  0.00            
ATOM     88  H16 bbb     4      56.090  97.720  47.010  1.00  0.00            
ATOM     89  H20 bbb     4      56.110  99.960  46.250  1.00  0.00            
ATOM     90  N1  bbb     5      60.470  92.600  49.940  1.00  0.00            
ATOM     91  C1  bbb     5      61.810  92.030  50.470  1.00  0.00            
ATOM     92  C2  bbb     5      63.130  92.850  50.220  1.00  0.00            
ATOM     93  H1  bbb     5      61.930  91.130  49.870  1.00  0.00            
ATOM     94  H2  bbb     5      61.710  91.890  51.540  1.00  0.00            
ATOM     95  C4  bbb     5      59.250  91.780  50.480  1.00  0.00            
ATOM     96  C5  bbb     5      59.200  91.800  51.970  1.00  0.00            
ATOM     97  H3  bbb     5      63.020  93.920  50.430  1.00  0.00            
ATOM     98  H4  bbb     5      63.360  92.830  49.140  1.00  0.00            
ATOM     99  C7  bbb     5      60.550  92.750  48.450  1.00  0.00            
ATOM    100  H8  bbb     5      59.500  90.770  50.140  1.00  0.00            
ATOM    101  H9  bbb     5      58.280  92.040  50.040  1.00  0.00            
ATOM    102  H10 bbb     5      59.020  92.790  52.390  1.00  0.00            
ATOM    103  H11 bbb     5      60.120  91.370  52.400  1.00  0.00            
ATOM    104  H15 bbb     5      61.390  93.410  48.260  1.00  0.00            
ATOM    105  H16 bbb     5      60.820  91.740  48.120  1.00  0.00            
ATOM    106  H20 bbb     5      60.310  93.540  50.320  1.00  0.00            
ATOM    107  N1  ddd     6      61.740  82.610  38.100  1.00  0.00            
ATOM    108  C1  ddd     6      61.010  82.540  36.860  1.00  0.00            
ATOM    109  C2  ddd     6      59.530  82.200  37.000  1.00  0.00            
ATOM    110  H1  ddd     6      61.470  81.810  36.180  1.00  0.00            
ATOM    111  H2  ddd     6      61.170  83.550  36.470  1.00  0.00            
ATOM    112  C4  ddd     6      62.390  81.430  38.680  1.00  0.00            
ATOM    113  C5  ddd     6      63.000  80.340  37.730  1.00  0.00            
ATOM    114  H3  ddd     6      58.940  83.100  37.140  1.00  0.00            
ATOM    115  H4  ddd     6      59.520  81.450  37.810  1.00  0.00            
ATOM    116  C7  ddd     6      61.460  83.710  39.060  1.00  0.00            
ATOM    117  H8  ddd     6      61.650  80.830  39.220  1.00  0.00            
ATOM    118  H9  ddd     6      63.110  81.780  39.420  1.00  0.00            
ATOM    119  H10 ddd     6      63.810  80.710  37.100  1.00  0.00            
ATOM    120  H11 ddd     6      62.210  79.920  37.100  1.00  0.00            
ATOM    121  H15 ddd     6      62.210  83.800  39.860  1.00  0.00            
ATOM    122  H16 ddd     6      60.550  83.370  39.570  1.00  0.00            
ATOM    123  N1  ddd     7      65.060  89.560  37.990  1.00  0.00            
ATOM    124  C1  ddd     7      65.020  90.520  39.200  1.00  0.00            
ATOM    125  C2  ddd     7      66.350  91.360  39.430  1.00  0.00            
ATOM    126  H1  ddd     7      64.750  90.030  40.150  1.00  0.00            
ATOM    127  H2  ddd     7      64.150  91.170  38.990  1.00  0.00            
ATOM    128  C4  ddd     7      65.930  88.400  38.100  1.00  0.00            
ATOM    129  C5  ddd     7      67.370  88.700  37.540  1.00  0.00            
ATOM    130  H3  ddd     7      66.650  91.850  38.490  1.00  0.00            
ATOM    131  H4  ddd     7      67.070  90.550  39.620  1.00  0.00            
ATOM    132  C7  ddd     7      63.690  89.110  37.620  1.00  0.00            
ATOM    133  H8  ddd     7      65.650  87.470  37.580  1.00  0.00            
ATOM    134  H9  ddd     7      66.070  88.020  39.110  1.00  0.00            
ATOM    135  H10 ddd     7      68.080  87.910  37.800  1.00  0.00            
ATOM    136  H11 ddd     7      67.770  89.640  37.940  1.00  0.00            
ATOM    137  H15 ddd     7      63.850  88.390  36.810  1.00  0.00            
ATOM    138  H16 ddd     7      63.200  90.000  37.240  1.00  0.00            
ATOM    139  N1  ddd     8      52.010  89.670  34.360  1.00  0.00            
ATOM    140  C1  ddd     8      50.680  90.260  34.230  1.00  0.00            
ATOM    141  C2  ddd     8      49.420  89.350  34.380  1.00  0.00            
ATOM    142  H1  ddd     8      50.630  90.880  33.330  1.00  0.00            
ATOM    143  H2  ddd     8      50.660  90.980  35.060  1.00  0.00            
ATOM    144  C4  ddd     8      52.480  88.850  33.210  1.00  0.00            
ATOM    145  C5  ddd     8      53.130  89.770  32.150  1.00  0.00            
ATOM    146  H3  ddd     8      49.500  88.620  35.200  1.00  0.00            
ATOM    147  H4  ddd     8      49.280  88.770  33.460  1.00  0.00            
ATOM    148  C7  ddd     8      52.230  88.940  35.640  1.00  0.00            
ATOM    149  H8  ddd     8      51.660  88.300  32.730  1.00  0.00            
ATOM    150  H9  ddd     8      53.180  88.060  33.480  1.00  0.00            
ATOM    151  H10 ddd     8      53.970  90.350  32.570  1.00  0.00            
ATOM    152  H11 ddd     8      52.380  90.520  31.850  1.00  0.00            
ATOM    153  H15 ddd     8      53.280  88.630  35.690  1.00  0.00            
ATOM    154  H16 ddd     8      51.620  88.030  35.570  1.00  0.00            
ATOM    155  N1  ddd     9      48.040  89.450  40.980  1.00  0.00            
ATOM    156  C1  ddd     9      46.660  90.010  41.090  1.00  0.00            
ATOM    157  C2  ddd     9      46.210  90.360  42.520  1.00  0.00            
ATOM    158  H1  ddd     9      45.930  89.380  40.580  1.00  0.00            
ATOM    159  H2  ddd     9      46.540  90.910  40.480  1.00  0.00            
ATOM    160  C4  ddd     9      48.200  88.130  41.690  1.00  0.00            
ATOM    161  C5  ddd     9      47.190  87.060  41.220  1.00  0.00            
ATOM    162  H3  ddd     9      46.870  91.190  42.830  1.00  0.00            
ATOM    163  H4  ddd     9      46.380  89.570  43.250  1.00  0.00            
ATOM    164  C7  ddd     9      49.120  90.430  41.220  1.00  0.00            
ATOM    165  H8  ddd     9      48.040  88.210  42.770  1.00  0.00            
ATOM    166  H9  ddd     9      49.200  87.690  41.500  1.00  0.00            
ATOM    167  H10 ddd     9      47.200  87.090  40.110  1.00  0.00            
ATOM    168  H11 ddd     9      46.180  87.250  41.600  1.00  0.00            
ATOM    169  H15 ddd     9      49.050  90.810  42.250  1.00  0.00            
ATOM    170  H16 ddd     9      49.000  91.270  40.520  1.00  0.00            
ATOM    171  N1  ddd    10      53.960 101.300  41.790  1.00  0.00            
ATOM    172  C1  ddd    10      54.950 101.390  40.700  1.00  0.00            
ATOM    173  C2  ddd    10      54.720 102.500  39.710  1.00  0.00            
ATOM    174  H1  ddd    10      54.950 100.460  40.110  1.00  0.00            
ATOM    175  H2  ddd    10      55.930 101.420  41.170  1.00  0.00            
ATOM    176  C4  ddd    10      53.590 102.660  42.390  1.00  0.00            
ATOM    177  C5  ddd    10      52.420 102.630  43.340  1.00  0.00            
ATOM    178  H3  ddd    10      54.790 103.490  40.160  1.00  0.00            
ATOM    179  H4  ddd    10      53.690 102.450  39.330  1.00  0.00            
ATOM    180  C7  ddd    10      54.080 100.080  42.630  1.00  0.00            
ATOM    181  H8  ddd    10      53.280 103.310  41.570  1.00  0.00            
ATOM    182  H9  ddd    10      54.470 103.120  42.880  1.00  0.00            
ATOM    183  H10 ddd    10      52.630 101.890  44.120  1.00  0.00            
ATOM    184  H11 ddd    10      51.530 102.310  42.780  1.00  0.00            
ATOM    185  H15 ddd    10      54.140  99.120  42.080  1.00  0.00            
ATOM    186  H16 ddd    10      53.150 100.050  43.200  1.00  0.00            
ATOM    187  N1  ddd    11      60.860 102.070  46.350  1.00  0.00            
ATOM    188  C1  ddd    11      61.960 101.180  45.930  1.00  0.00            
ATOM    189  C2  ddd    11      63.330 101.590  46.400  1.00  0.00            
ATOM    190  H1  ddd    11      61.970 101.120  44.830  1.00  0.00            
ATOM    191  H2  ddd    11      61.770 100.180  46.370  1.00  0.00            
ATOM    192  C4  ddd    11      60.890 102.430  47.820  1.00  0.00            
ATOM    193  C5  ddd    11      59.680 103.150  48.370  1.00  0.00            
ATOM    194  H3  ddd    11      64.020 100.820  46.030  1.00  0.00            
ATOM    195  H4  ddd    11      63.320 101.560  47.500  1.00  0.00            
ATOM    196  C7  ddd    11      59.520 101.850  45.740  1.00  0.00            
ATOM    197  H8  ddd    11      61.690 103.170  48.020  1.00  0.00            
ATOM    198  H9  ddd    11      60.960 101.590  48.500  1.00  0.00            
ATOM    199  H10 ddd    11      58.710 102.630  48.190  1.00  0.00            
ATOM    200  H11 ddd    11      59.560 104.130  47.900  1.00  0.00            
ATOM    201  H15 ddd    11      59.610 101.840  44.640  1.00  0.00            
ATOM    202  H16 ddd    11      58.900 102.730  45.930  1.00  0.00            
ATOM    203  N1  ddd    12      65.590  92.870  50.800  1.00  0.00            
ATOM    204  C1  ddd    12      66.640  92.480  49.870  1.00  0.00            
ATOM    205  C2  ddd    12      66.530  90.950  49.520  1.00  0.00            
ATOM    206  H1  ddd    12      67.670  92.710  50.150  1.00  0.00            
ATOM    207  H2  ddd    12      66.460  93.080  48.980  1.00  0.00            
ATOM    208  C4  ddd    12      65.750  94.300  51.100  1.00  0.00            
ATOM    209  C5  ddd    12      65.180  94.710  52.510  1.00  0.00            
ATOM    210  H3  ddd    12      65.740  90.890  48.760  1.00  0.00            
ATOM    211  H4  ddd    12      66.330  90.330  50.400  1.00  0.00            
ATOM    212  C7  ddd    12      64.270  92.190  50.900  1.00  0.00            
ATOM    213  H8  ddd    12      65.350  94.820  50.220  1.00  0.00            
ATOM    214  H9  ddd    12      66.820  94.570  51.080  1.00  0.00            
ATOM    215  H10 ddd    12      64.110  94.490  52.460  1.00  0.00            
ATOM    216  H11 ddd    12      65.140  95.800  52.510  1.00  0.00            
ATOM    217  H15 ddd    12      64.070  92.130  51.970  1.00  0.00            
ATOM    218  H16 ddd    12      64.290  91.150  50.550  1.00  0.00            
ATOM    219  N1  ddd    13      58.320  90.350  53.920  1.00  0.00            
ATOM    220  C1  ddd    13      59.280  89.220  53.960  1.00  0.00            
ATOM    221  C2  ddd    13      59.140  88.010  52.920  1.00  0.00            
ATOM    222  H1  ddd    13      59.280  88.780  54.970  1.00  0.00            
ATOM    223  H2  ddd    13      60.250  89.690  53.780  1.00  0.00            
ATOM    224  C4  ddd    13      58.490  91.360  55.020  1.00  0.00            
ATOM    225  C5  ddd    13      58.420  90.790  56.420  1.00  0.00            
ATOM    226  H3  ddd    13      59.110  88.280  51.860  1.00  0.00            
ATOM    227  H4  ddd    13      58.140  87.670  53.230  1.00  0.00            
ATOM    228  C7  ddd    13      57.990  90.890  52.560  1.00  0.00            
ATOM    229  H8  ddd    13      57.640  92.050  54.870  1.00  0.00            
ATOM    230  H9  ddd    13      59.370  91.980  54.760  1.00  0.00            
ATOM    231  H10 ddd    13      58.650  91.470  57.250  1.00  0.00            
ATOM    232  H11 ddd    13      59.210  90.040  56.530  1.00  0.00            
ATOM    233  H15 ddd    13      57.110  91.530  52.570  1.00  0.00            
ATOM    234  H16 ddd    13      57.880  90.070  51.850  1.00  0.00            
ATOM    235  N1  bbb    14      57.660  80.970  35.780  1.00  0.00            
ATOM    236  C1  bbb    14      57.580  79.600  36.610  1.00  0.00            
ATOM    237  C2  bbb    14      56.210  79.100  36.940  1.00  0.00            
ATOM    238  H1  bbb    14      58.110  79.600  37.570  1.00  0.00            
ATOM    239  H2  bbb    14      58.120  78.910  35.960  1.00  0.00            
ATOM    240  C4  bbb    14      57.150  80.750  34.310  1.00  0.00            
ATOM    241  C5  bbb    14      57.890  79.850  33.440  1.00  0.00            
ATOM    242  H3  bbb    14      55.620  79.050  36.010  1.00  0.00            
ATOM    243  H4  bbb    14      55.750  79.760  37.700  1.00  0.00            
ATOM    244  C7  bbb    14      59.030  81.490  35.720  1.00  0.00            
ATOM    245  H8  bbb    14      57.140  81.770  33.930  1.00  0.00            
ATOM    246  H9  bbb    14      56.110  80.410  34.350  1.00  0.00            
ATOM    247  H10 bbb    14      57.670  78.860  33.870  1.00  0.00            
ATOM    248  H11 bbb    14      58.980  79.990  33.500  1.00  0.00            
ATOM    249  H15 bbb    14      59.790  80.730  35.580  1.00  0.00            
ATOM    250  H16 bbb    14      59.130  82.220  34.920  1.00  0.00            
ATOM    251  H20 bbb    14      56.990  81.680  36.100  1.00  0.00            
ATOM    252  N1  bbb    15      64.360  78.020  37.730  1.00  0.00            
ATOM    253  C1  bbb    15      65.300  78.400  36.680  1.00  0.00            
ATOM    254  C2  bbb    15      66.570  79.070  37.110  1.00  0.00            
ATOM    255  H1  bbb    15      64.730  78.930  35.910  1.00  0.00            
ATOM    256  H2  bbb    15      65.570  77.460  36.180  1.00  0.00            
ATOM    257  C4  bbb    15      63.300  77.150  37.170  1.00  0.00            
ATOM    258  C5  bbb    15      63.540  75.670  36.910  1.00  0.00            
ATOM    259  H3  bbb    15      67.070  78.650  37.990  1.00  0.00            
ATOM    260  H4  bbb    15      66.300  80.060  37.480  1.00  0.00            
ATOM    261  C7  bbb    15      63.750  79.200  38.500  1.00  0.00            
ATOM    262  H8  bbb    15      63.040  77.670  36.250  1.00  0.00            
ATOM    263  H9  bbb    15      62.490  77.140  37.900  1.00  0.00            
ATOM    264  H10 bbb    15      64.330  75.490  36.190  1.00  0.00            
ATOM    265  H11 bbb    15      62.610  75.310  36.450  1.00  0.00            
ATOM    266  H15 bbb    15      63.130  78.690  39.240  1.00  0.00            
ATOM    267  H16 bbb    15      64.520  79.690  39.100  1.00  0.00            
ATOM    268  H20 bbb    15      64.850  77.490  38.470  1.00  0.00            
ATOM    269  N1  bbb    16      67.270  93.270  40.970  1.00  0.00            
ATOM    270  C1  bbb    16      67.590  94.110  39.750  1.00  0.00            
ATOM    271  C2  bbb    16      68.180  95.560  39.970  1.00  0.00            
ATOM    272  H1  bbb    16      66.720  94.190  39.090  1.00  0.00            
ATOM    273  H2  bbb    16      68.280  93.570  39.120  1.00  0.00            
ATOM    274  C4  bbb    16      68.540  92.510  41.390  1.00  0.00            
ATOM    275  C5  bbb    16      68.500  91.690  42.630  1.00  0.00            
ATOM    276  H3  bbb    16      67.640  96.080  40.770  1.00  0.00            
ATOM    277  H4  bbb    16      69.180  95.500  40.430  1.00  0.00            
ATOM    278  C7  bbb    16      66.120  92.310  40.640  1.00  0.00            
ATOM    279  H8  bbb    16      69.290  93.280  41.550  1.00  0.00            
ATOM    280  H9  bbb    16      68.860  91.940  40.520  1.00  0.00            
ATOM    281  H10 bbb    16      67.750  90.890  42.580  1.00  0.00            
ATOM    282  H11 bbb    16      68.240  92.250  43.540  1.00  0.00            
ATOM    283  H15 bbb    16      65.840  91.770  41.550  1.00  0.00            
ATOM    284  H16 bbb    16      65.250  92.890  40.310  1.00  0.00            
ATOM    285  H20 bbb    16      66.990  93.930  41.700  1.00  0.00            
ATOM    286  N1  bbb    17      68.560  89.360  35.370  1.00  0.00            
ATOM    287  C1  bbb    17      68.300  89.610  33.900  1.00  0.00            
ATOM    288  C2  bbb    17      67.440  90.770  33.610  1.00  0.00            
ATOM    289  H1  bbb    17      67.990  88.660  33.450  1.00  0.00            
ATOM    290  H2  bbb    17      69.310  89.820  33.530  1.00  0.00            
ATOM    291  C4  bbb    17      69.680  88.400  35.580  1.00  0.00            
ATOM    292  C5  bbb    17      71.040  88.770  34.890  1.00  0.00            
ATOM    293  H3  bbb    17      66.450  90.680  34.080  1.00  0.00            
ATOM    294  H4  bbb    17      67.920  91.600  34.130  1.00  0.00            
ATOM    295  C7  bbb    17      67.300  88.810  36.050  1.00  0.00            
ATOM    296  H8  bbb    17      69.380  87.460  35.120  1.00  0.00            
ATOM    297  H9  bbb    17      69.880  88.270  36.640  1.00  0.00            
ATOM    298  H10 bbb    17      71.750  88.940  35.700  1.00  0.00            
ATOM    299  H11 bbb    17      71.040  89.650  34.230  1.00  0.00            
ATOM    300  H15 bbb    17      66.450  89.450  35.840  1.00  0.00            
ATOM    301  H16 bbb    17      67.190  87.820  35.610  1.00  0.00            
ATOM    302  H20 bbb    17      68.770  90.240  35.840  1.00  0.00            
ATOM    303  N1  bbb    18      46.820  89.600  34.960  1.00  0.00            
ATOM    304  C1  bbb    18      46.690  88.250  34.090  1.00  0.00            
ATOM    305  C2  bbb    18      45.590  87.210  34.440  1.00  0.00            
ATOM    306  H1  bbb    18      47.660  87.750  34.120  1.00  0.00            
ATOM    307  H2  bbb    18      46.460  88.590  33.080  1.00  0.00            
ATOM    308  C4  bbb    18      45.910  90.670  34.530  1.00  0.00            
ATOM    309  C5  bbb    18      44.360  90.490  34.470  1.00  0.00            
ATOM    310  H3  bbb    18      44.610  87.680  34.490  1.00  0.00            
ATOM    311  H4  bbb    18      45.760  86.860  35.470  1.00  0.00            
ATOM    312  C7  bbb    18      48.160  90.200  34.630  1.00  0.00            
ATOM    313  H8  bbb    18      46.210  90.930  33.510  1.00  0.00            
ATOM    314  H9  bbb    18      46.240  91.470  35.200  1.00  0.00            
ATOM    315  H10 bbb    18      44.020  90.010  35.400  1.00  0.00            
ATOM    316  H11 bbb    18      44.140  89.840  33.610  1.00  0.00            
ATOM    317  H15 bbb    18      48.000  90.920  33.820  1.00  0.00            
ATOM    318  H16 bbb    18      48.340  90.910  35.430  1.00  0.00            
ATOM    319  H20 bbb    18      46.820  89.450  35.980  1.00  0.00            
ATOM    320  N1  bbb    19      54.300  89.690  29.830  1.00  0.00            
ATOM    321  C1  bbb    19      53.340  90.730  29.080  1.00  0.00            
ATOM    322  C2  bbb    19      54.090  91.660  28.080  1.00  0.00            
ATOM    323  H1  bbb    19      52.750  91.310  29.800  1.00  0.00            
ATOM    324  H2  bbb    19      52.660  90.070  28.560  1.00  0.00            
ATOM    325  C4  bbb    19      55.110  88.810  28.830  1.00  0.00            
ATOM    326  C5  bbb    19      54.350  87.760  28.020  1.00  0.00            
ATOM    327  H3  bbb    19      54.930  92.220  28.520  1.00  0.00            
ATOM    328  H4  bbb    19      54.500  91.050  27.270  1.00  0.00            
ATOM    329  C7  bbb    19      53.560  88.880  30.860  1.00  0.00            
ATOM    330  H8  bbb    19      55.890  88.300  29.380  1.00  0.00            
ATOM    331  H9  bbb    19      55.560  89.440  28.060  1.00  0.00            
ATOM    332  H10 bbb    19      53.490  88.110  27.420  1.00  0.00            
ATOM    333  H11 bbb    19      54.040  87.000  28.760  1.00  0.00            
ATOM    334  H15 bbb    19      52.750  88.240  30.540  1.00  0.00            
ATOM    335  H16 bbb    19      54.320  88.210  31.250  1.00  0.00            
ATOM    336  H20 bbb    19      55.070  90.180  30.310  1.00  0.00            
ATOM    337  N1  bbb    20      44.300  91.260  44.080  1.00  0.00            
ATOM    338  C1  bbb    20      44.060  90.150  45.060  1.00  0.00            
ATOM    339  C2  bbb    20      44.300  90.630  46.500  1.00  0.00            
ATOM    340  H1  bbb    20      44.890  89.470  44.840  1.00  0.00            
ATOM    341  H2  bbb    20      43.120  89.600  44.980  1.00  0.00            
ATOM    342  C4  bbb    20      43.090  92.240  44.010  1.00  0.00            
ATOM    343  C5  bbb    20      41.700  91.750  43.440  1.00  0.00            
ATOM    344  H3  bbb    20      43.550  91.390  46.770  1.00  0.00            
ATOM    345  H4  bbb    20      45.280  91.110  46.600  1.00  0.00            
ATOM    346  C7  bbb    20      44.690  90.810  42.700  1.00  0.00            
ATOM    347  H8  bbb    20      43.480  93.110  43.470  1.00  0.00            
ATOM    348  H9  bbb    20      42.990  92.570  45.050  1.00  0.00            
ATOM    349  H10 bbb    20      41.550  90.690  43.660  1.00  0.00            
ATOM    350  H11 bbb    20      41.820  91.880  42.350  1.00  0.00            
ATOM    351  H15 bbb    20      44.090  89.930  42.430  1.00  0.00            
ATOM    352  H16 bbb    20      44.460  91.580  41.970  1.00  0.00            
ATOM    353  H20 bbb    20      45.090  91.790  44.460  1.00  0.00            
ATOM    354  N1  bbb    21      46.440  84.770  41.550  1.00  0.00            
ATOM    355  C1  bbb    21      45.700  84.380  42.830  1.00  0.00            
ATOM    356  C2  bbb    21      44.680  85.430  43.300  1.00  0.00            
ATOM    357  H1  bbb    21      46.420  84.210  43.630  1.00  0.00            
ATOM    358  H2  bbb    21      45.080  83.520  42.600  1.00  0.00            
ATOM    359  C4  bbb    21      47.040  83.580  41.000  1.00  0.00            
ATOM    360  C5  bbb    21      46.060  82.460  40.470  1.00  0.00            
ATOM    361  H3  bbb    21      43.930  85.610  42.520  1.00  0.00            
ATOM    362  H4  bbb    21      45.160  86.420  43.430  1.00  0.00            
ATOM    363  C7  bbb    21      47.550  85.730  41.770  1.00  0.00            
ATOM    364  H8  bbb    21      47.650  83.140  41.790  1.00  0.00            
ATOM    365  H9  bbb    21      47.780  83.810  40.220  1.00  0.00            
ATOM    366  H10 bbb    21      45.420  82.970  39.730  1.00  0.00            
ATOM    367  H11 bbb    21      45.400  82.230  41.320  1.00  0.00            
ATOM    368  H15 bbb    21      47.850  85.680  42.820  1.00  0.00            
ATOM    369  H16 bbb    21      48.470  85.390  41.290  1.00  0.00            
ATOM    370  H20 bbb    21      45.750  85.160  40.900  1.00  0.00            
ATOM    371  N1  bbb    22      55.750 103.410  37.400  1.00  0.00            
ATOM    372  C1  bbb    22      56.180 104.630  38.160  1.00  0.00            
ATOM    373  C2  bbb    22      56.490 105.890  37.350  1.00  0.00            
ATOM    374  H1  bbb    22      57.100 104.370  38.670  1.00  0.00            
ATOM    375  H2  bbb    22      55.340 104.890  38.810  1.00  0.00            
ATOM    376  C4  bbb    22      54.350 103.700  36.640  1.00  0.00            
ATOM    377  C5  bbb    22      53.670 102.550  35.790  1.00  0.00            
ATOM    378  H3  bbb    22      55.770 106.010  36.540  1.00  0.00            
ATOM    379  H4  bbb    22      57.410 105.850  36.740  1.00  0.00            
ATOM    380  C7  bbb    22      55.620 102.320  38.450  1.00  0.00            
ATOM    381  H8  bbb    22      54.560 104.500  35.930  1.00  0.00            
ATOM    382  H9  bbb    22      53.570 104.040  37.330  1.00  0.00            
ATOM    383  H10 bbb    22      52.630 102.790  35.510  1.00  0.00            
ATOM    384  H11 bbb    22      53.770 101.610  36.350  1.00  0.00            
ATOM    385  H15 bbb    22      55.280 101.490  37.810  1.00  0.00            
ATOM    386  H16 bbb    22      56.630 102.030  38.760  1.00  0.00            
ATOM    387  H20 bbb    22      56.460 103.140  36.700  1.00  0.00            
ATOM    388  N1  bbb    23      50.910 104.060  44.990  1.00  0.00            
ATOM    389  C1  bbb    23      49.560 103.830  44.370  1.00  0.00            
ATOM    390  C2  bbb    23      48.360 103.500  45.320  1.00  0.00            
ATOM    391  H1  bbb    23      49.740 102.970  43.720  1.00  0.00            
ATOM    392  H2  bbb    23      49.290 104.520  43.580  1.00  0.00            
ATOM    393  C4  bbb    23      50.940 105.430  45.720  1.00  0.00            
ATOM    394  C5  bbb    23      52.200 105.830  46.540  1.00  0.00            
ATOM    395  H3  bbb    23      48.170 104.410  45.890  1.00  0.00            
ATOM    396  H4  bbb    23      48.590 102.780  46.110  1.00  0.00            
ATOM    397  C7  bbb    23      51.980 104.020  43.870  1.00  0.00            
ATOM    398  H8  bbb    23      50.200 105.400  46.520  1.00  0.00            
ATOM    399  H9  bbb    23      50.660 106.180  44.990  1.00  0.00            
ATOM    400  H10 bbb    23      53.040 105.980  45.850  1.00  0.00            
ATOM    401  H11 bbb    23      52.460 105.040  47.250  1.00  0.00            
ATOM    402  H15 bbb    23      51.620 104.680  43.070  1.00  0.00            
ATOM    403  H16 bbb    23      52.860 104.550  44.280  1.00  0.00            
ATOM    404  H20 bbb    23      51.180 103.240  45.570  1.00  0.00            
ATOM    405  N1  bbb    24      65.250 103.390  46.550  1.00  0.00            
ATOM    406  C1  bbb    24      65.290 103.520  48.060  1.00  0.00            
ATOM    407  C2  bbb    24      66.790 103.640  48.600  1.00  0.00            
ATOM    408  H1  bbb    24      64.850 102.570  48.340  1.00  0.00            
ATOM    409  H2  bbb    24      64.670 104.350  48.400  1.00  0.00            
ATOM    410  C4  bbb    24      65.600 104.750  46.000  1.00  0.00            
ATOM    411  C5  bbb    24      66.090 104.800  44.560  1.00  0.00            
ATOM    412  H3  bbb    24      67.150 104.620  48.290  1.00  0.00            
ATOM    413  H4  bbb    24      67.460 102.810  48.340  1.00  0.00            
ATOM    414  C7  bbb    24      63.810 102.980  46.030  1.00  0.00            
ATOM    415  H8  bbb    24      66.480 105.030  46.590  1.00  0.00            
ATOM    416  H9  bbb    24      64.800 105.470  46.190  1.00  0.00            
ATOM    417  H10 bbb    24      66.960 104.140  44.570  1.00  0.00            
ATOM    418  H11 bbb    24      65.350 104.360  43.870  1.00  0.00            
ATOM    419  H15 bbb    24      63.140 103.740  46.450  1.00  0.00            
ATOM    420  H16 bbb    24      63.800 103.090  44.940  1.00  0.00            
ATOM    421  H20 bbb    24      65.910 102.620  46.360  1.00  0.00            
ATOM    422  N1  bbb    25      58.780 104.070  50.670  1.00  0.00            
ATOM    423  C1  bbb    25      58.320 105.350  49.900  1.00  0.00            
ATOM    424  C2  bbb    25      59.410 106.420  49.620  1.00  0.00            
ATOM    425  H1  bbb    25      57.410 105.690  50.420  1.00  0.00            
ATOM    426  H2  bbb    25      58.030 105.040  48.890  1.00  0.00            
ATOM    427  C4  bbb    25      59.220 104.390  52.100  1.00  0.00            
ATOM    428  C5  bbb    25      58.050 104.790  53.080  1.00  0.00            
ATOM    429  H3  bbb    25      60.130 106.080  48.880  1.00  0.00            
ATOM    430  H4  bbb    25      59.990 106.670  50.520  1.00  0.00            
ATOM    431  C7  bbb    25      59.890 103.340  49.900  1.00  0.00            
ATOM    432  H8  bbb    25      60.020 105.120  51.900  1.00  0.00            
ATOM    433  H9  bbb    25      59.650 103.460  52.450  1.00  0.00            
ATOM    434  H10 bbb    25      57.150 104.280  52.720  1.00  0.00            
ATOM    435  H11 bbb    25      57.900 105.870  52.910  1.00  0.00            
ATOM    436  H15 bbb    25      60.840 103.870  49.900  1.00  0.00            
ATOM    437  H16 bbb    25      60.020 102.370  50.390  1.00  0.00            
ATOM    438  H20 bbb    25      58.040 103.350  50.740  1.00  0.00            
ATOM    439  N1  bbb    26      69.160  90.060  49.270  1.00  0.00            
ATOM    440  C1  bbb    26      68.990  88.650  49.900  1.00  0.00            
ATOM    441  C2  bbb    26      69.890  87.690  49.150  1.00  0.00            
ATOM    442  H1  bbb    26      67.950  88.330  49.800  1.00  0.00            
ATOM    443  H2  bbb    26      69.130  88.670  50.990  1.00  0.00            
ATOM    444  C4  bbb    26      69.680  91.070  50.260  1.00  0.00            
ATOM    445  C5  bbb    26      71.140  90.940  50.550  1.00  0.00            
ATOM    446  H3  bbb    26      70.920  88.020  49.310  1.00  0.00            
ATOM    447  H4  bbb    26      69.650  87.740  48.080  1.00  0.00            
ATOM    448  C7  bbb    26      67.760  90.430  48.690  1.00  0.00            
ATOM    449  H8  bbb    26      69.050  91.020  51.140  1.00  0.00            
ATOM    450  H9  bbb    26      69.580  92.100  49.900  1.00  0.00            
ATOM    451  H10 bbb    26      71.740  91.040  49.640  1.00  0.00            
ATOM    452  H11 bbb    26      71.320  89.900  50.840  1.00  0.00            
ATOM    453  H15 bbb    26      67.950  91.080  47.830  1.00  0.00            
ATOM    454  H16 bbb    26      67.400  89.480  48.310  1.00  0.00            
ATOM    455  H20 bbb    26      69.760  89.990  48.450  1.00  0.00            
ATOM    456  N1  bbb    27      67.290  94.600  54.020  1.00  0.00            
ATOM    457  C1  bbb    27      68.080  93.640  54.980  1.00  0.00            
ATOM    458  C2  bbb    27      68.690  92.370  54.370  1.00  0.00            
ATOM    459  H1  bbb    27      67.400  93.320  55.760  1.00  0.00            
ATOM    460  H2  bbb    27      68.900  94.250  55.350  1.00  0.00            
ATOM    461  C4  bbb    27      67.050  95.970  54.720  1.00  0.00            
ATOM    462  C5  bbb    27      68.280  96.760  55.330  1.00  0.00            
ATOM    463  H3  bbb    27      69.140  92.650  53.410  1.00  0.00            
ATOM    464  H4  bbb    27      67.950  91.590  54.170  1.00  0.00            
ATOM    465  C7  bbb    27      65.930  94.050  53.630  1.00  0.00            
ATOM    466  H8  bbb    27      66.360  95.850  55.560  1.00  0.00            
ATOM    467  H9  bbb    27      66.380  96.550  54.070  1.00  0.00            
ATOM    468  H10 bbb    27      69.060  97.070  54.630  1.00  0.00            
ATOM    469  H11 bbb    27      68.750  96.040  56.020  1.00  0.00            
ATOM    470  H15 bbb    27      66.020  93.000  53.330  1.00  0.00            
ATOM    471  H16 bbb    27      65.360  94.020  54.560  1.00  0.00            
ATOM    472  H20 bbb    27      67.880  94.840  53.220  1.00  0.00            
ATOM    473  N1  bbb    28      59.780  85.570  52.640  1.00  0.00            
ATOM    474  C1  bbb    28      60.570  84.550  53.340  1.00  0.00            
ATOM    475  C2  bbb    28      60.130  84.250  54.800  1.00  0.00            
ATOM    476  H1  bbb    28      61.640  84.780  53.250  1.00  0.00            
ATOM    477  H2  bbb    28      60.460  83.580  52.860  1.00  0.00            
ATOM    478  C4  bbb    28      60.150  85.580  51.130  1.00  0.00            
ATOM    479  C5  bbb    28      59.920  84.370  50.230  1.00  0.00            
ATOM    480  H3  bbb    28      59.030  84.310  54.860  1.00  0.00            
ATOM    481  H4  bbb    28      60.430  84.990  55.550  1.00  0.00            
ATOM    482  C7  bbb    28      60.120  86.910  53.270  1.00  0.00            
ATOM    483  H8  bbb    28      61.220  85.790  51.110  1.00  0.00            
ATOM    484  H9  bbb    28      59.610  86.430  50.700  1.00  0.00            
ATOM    485  H10 bbb    28      58.830  84.190  50.220  1.00  0.00            
ATOM    486  H11 bbb    28      60.380  83.460  50.620  1.00  0.00            
ATOM    487  H15 bbb    28      60.140  86.750  54.340  1.00  0.00            
ATOM    488  H16 bbb    28      61.090  87.240  52.920  1.00  0.00            
ATOM    489  H20 bbb    28      58.780  85.340  52.800  1.00  0.00            
ATOM    490  N1  bbb    29      56.570  90.220  58.190  1.00  0.00            
ATOM    491  C1  bbb    29      57.360  89.270  59.060  1.00  0.00            
ATOM    492  C2  bbb    29      57.280  89.520  60.570  1.00  0.00            
ATOM    493  H1  bbb    29      58.400  89.460  58.780  1.00  0.00            
ATOM    494  H2  bbb    29      57.090  88.240  58.830  1.00  0.00            
ATOM    495  C4  bbb    29      55.110  89.850  58.300  1.00  0.00            
ATOM    496  C5  bbb    29      54.060  90.900  57.870  1.00  0.00            
ATOM    497  H3  bbb    29      56.290  89.190  60.900  1.00  0.00            
ATOM    498  H4  bbb    29      57.220  90.580  60.830  1.00  0.00            
ATOM    499  C7  bbb    29      57.020  90.150  56.670  1.00  0.00            
ATOM    500  H8  bbb    29      54.880  89.530  59.320  1.00  0.00            
ATOM    501  H9  bbb    29      54.960  88.940  57.720  1.00  0.00            
ATOM    502  H10 bbb    29      54.040  91.020  56.780  1.00  0.00            
ATOM    503  H11 bbb    29      54.360  91.850  58.320  1.00  0.00            
ATOM    504  H15 bbb    29      57.000  89.110  56.330  1.00  0.00            
ATOM    505  H16 bbb    29      56.320  90.760  56.120  1.00  0.00            
ATOM    506  H20 bbb    29      56.750  91.170  58.550  1.00  0.00            
ATOM    507  N1  ddd    30      54.860  77.030  37.450  1.00  0.00            
ATOM    508  C1  ddd    30      54.890  75.540  37.400  1.00  0.00            
ATOM    509  C2  ddd    30      53.490  74.950  37.050  1.00  0.00            
ATOM    510  H1  ddd    30      55.260  75.120  38.340  1.00  0.00            
ATOM    511  H2  ddd    30      55.590  75.190  36.620  1.00  0.00            
ATOM    512  C4  ddd    30      53.800  77.630  38.260  1.00  0.00            
ATOM    513  C5  ddd    30      54.060  77.570  39.750  1.00  0.00            
ATOM    514  H3  ddd    30      53.060  75.590  36.270  1.00  0.00            
ATOM    515  H4  ddd    30      52.870  74.940  37.970  1.00  0.00            
ATOM    516  C7  ddd    30      56.260  77.660  37.520  1.00  0.00            
ATOM    517  H8  ddd    30      52.800  77.280  37.980  1.00  0.00            
ATOM    518  H9  ddd    30      53.720  78.680  37.940  1.00  0.00            
ATOM    519  H10 ddd    30      55.090  77.940  39.930  1.00  0.00            
ATOM    520  H11 ddd    30      54.060  76.550  40.130  1.00  0.00            
ATOM    521  H15 ddd    30      56.990  77.050  36.960  1.00  0.00            
ATOM    522  H16 ddd    30      56.640  77.630  38.540  1.00  0.00            
ATOM    523  N1  ddd    31      57.250  78.620  31.180  1.00  0.00            
ATOM    524  C1  ddd    31      58.350  77.670  31.110  1.00  0.00            
ATOM    525  C2  ddd    31      59.600  78.330  30.470  1.00  0.00            
ATOM    526  H1  ddd    31      58.110  76.820  30.460  1.00  0.00            
ATOM    527  H2  ddd    31      58.520  77.140  32.050  1.00  0.00            
ATOM    528  C4  ddd    31      56.510  78.950  29.920  1.00  0.00            
ATOM    529  C5  ddd    31      55.620  77.770  29.550  1.00  0.00            
ATOM    530  H3  ddd    31      59.690  79.370  30.800  1.00  0.00            
ATOM    531  H4  ddd    31      59.450  78.460  29.390  1.00  0.00            
ATOM    532  C7  ddd    31      57.410  79.960  31.900  1.00  0.00            
ATOM    533  H8  ddd    31      57.200  79.140  29.090  1.00  0.00            
ATOM    534  H9  ddd    31      55.820  79.790  30.070  1.00  0.00            
ATOM    535  H10 ddd    31      56.310  77.040  29.120  1.00  0.00            
ATOM    536  H11 ddd    31      54.980  78.140  28.740  1.00  0.00            
ATOM    537  H15 ddd    31      56.400  80.350  32.070  1.00  0.00            
ATOM    538  H16 ddd    31      57.910  80.760  31.350  1.00  0.00            
ATOM    539  N1  ddd    32      67.920  77.970  35.190  1.00  0.00            
ATOM    540  C1  ddd    32      68.630  76.900  35.960  1.00  0.00            
ATOM    541  C2  ddd    32      70.060  77.340  36.470  1.00  0.00            
ATOM    542  H1  ddd    32      68.690  75.910  35.490  1.00  0.00            
ATOM    543  H2  ddd    32      68.020  76.790  36.870  1.00  0.00            
ATOM    544  C4  ddd    32      68.510  78.180  33.840  1.00  0.00            
ATOM    545  C5  ddd    32      68.540  76.910  32.860  1.00  0.00            
ATOM    546  H3  ddd    32      70.840  77.310  35.700  1.00  0.00            
ATOM    547  H4  ddd    32      69.910  78.410  36.710  1.00  0.00            
ATOM    548  C7  ddd    32      67.550  79.200  36.000  1.00  0.00            
ATOM    549  H8  ddd    32      69.540  78.540  33.930  1.00  0.00            
ATOM    550  H9  ddd    32      68.040  79.040  33.340  1.00  0.00            
ATOM    551  H10 ddd    32      67.550  76.770  32.410  1.00  0.00            
ATOM    552  H11 ddd    32      68.790  76.000  33.420  1.00  0.00            
ATOM    553  H15 ddd    32      67.110  79.850  35.220  1.00  0.00            
ATOM    554  H16 ddd    32      68.470  79.650  36.390  1.00  0.00            
ATOM    555  N1  ddd    33      64.010  73.280  37.810  1.00  0.00            
ATOM    556  C1  ddd    33      62.890  72.830  36.970  1.00  0.00            
ATOM    557  C2  ddd    33      63.320  72.640  35.410  1.00  0.00            
ATOM    558  H1  ddd    33      61.930  73.360  36.980  1.00  0.00            
ATOM    559  H2  ddd    33      62.600  71.820  37.280  1.00  0.00            
ATOM    560  C4  ddd    33      64.260  72.530  39.030  1.00  0.00            
ATOM    561  C5  ddd    33      65.620  72.690  39.640  1.00  0.00            
ATOM    562  H3  ddd    33      63.600  73.580  34.920  1.00  0.00            
ATOM    563  H4  ddd    33      62.440  72.300  34.840  1.00  0.00            
ATOM    564  C7  ddd    33      63.880  74.740  38.130  1.00  0.00            
ATOM    565  H8  ddd    33      64.210  71.460  38.800  1.00  0.00            
ATOM    566  H9  ddd    33      63.460  72.660  39.770  1.00  0.00            
ATOM    567  H10 ddd    33      65.810  73.760  39.840  1.00  0.00            
ATOM    568  H11 ddd    33      66.310  72.450  38.820  1.00  0.00            
ATOM    569  H15 ddd    33      64.810  75.130  38.560  1.00  0.00            
ATOM    570  H16 ddd    33      63.070  74.770  38.880  1.00  0.00            
ATOM    571  N1  ddd    34      68.390  97.740  38.540  1.00  0.00            
ATOM    572  C1  ddd    34      68.160  98.230  37.140  1.00  0.00            
ATOM    573  C2  ddd    34      66.750  97.870  36.540  1.00  0.00            
ATOM    574  H1  ddd    34      68.930  97.830  36.480  1.00  0.00            
ATOM    575  H2  ddd    34      68.360  99.300  37.040  1.00  0.00            
ATOM    576  C4  ddd    34      69.650  98.150  39.140  1.00  0.00            
ATOM    577  C5  ddd    34      69.820  99.670  39.200  1.00  0.00            
ATOM    578  H3  ddd    34      66.630  96.800  36.310  1.00  0.00            
ATOM    579  H4  ddd    34      66.790  98.300  35.530  1.00  0.00            
ATOM    580  C7  ddd    34      68.130  96.280  38.580  1.00  0.00            
ATOM    581  H8  ddd    34      70.440  97.740  38.510  1.00  0.00            
ATOM    582  H9  ddd    34      69.660  97.780  40.170  1.00  0.00            
ATOM    583  H10 ddd    34      69.950 100.160  38.230  1.00  0.00            
ATOM    584  H11 ddd    34      68.900 100.050  39.660  1.00  0.00            
ATOM    585  H15 ddd    34      68.850  95.750  37.950  1.00  0.00            
ATOM    586  H16 ddd    34      67.080  96.070  38.300  1.00  0.00            
ATOM    587  N1  ddd    35      70.280  90.210  41.510  1.00  0.00            
ATOM    588  C1  ddd    35      69.370  89.070  41.000  1.00  0.00            
ATOM    589  C2  ddd    35      69.760  87.620  41.520  1.00  0.00            
ATOM    590  H1  ddd    35      69.350  89.030  39.900  1.00  0.00            
ATOM    591  H2  ddd    35      68.320  89.300  41.220  1.00  0.00            
ATOM    592  C4  ddd    35      71.770  90.080  41.350  1.00  0.00            
ATOM    593  C5  ddd    35      72.310  89.890  39.880  1.00  0.00            
ATOM    594  H3  ddd    35      70.850  87.450  41.420  1.00  0.00            
ATOM    595  H4  ddd    35      69.260  86.860  40.910  1.00  0.00            
ATOM    596  C7  ddd    35      69.870  90.840  42.800  1.00  0.00            
ATOM    597  H8  ddd    35      72.090  89.280  42.030  1.00  0.00            
ATOM    598  H9  ddd    35      72.160  91.020  41.770  1.00  0.00            
ATOM    599  H10 ddd    35      71.970  90.730  39.280  1.00  0.00            
ATOM    600  H11 ddd    35      71.970  88.900  39.540  1.00  0.00            
ATOM    601  H15 ddd    35      70.590  91.560  43.210  1.00  0.00            
ATOM    602  H16 ddd    35      69.780  90.060  43.570  1.00  0.00            
ATOM    603  N1  ddd    36      66.600  92.280  31.760  1.00  0.00            
ATOM    604  C1  ddd    36      66.630  92.310  30.280  1.00  0.00            
ATOM    605  C2  ddd    36      65.630  91.320  29.640  1.00  0.00            
ATOM    606  H1  ddd    36      67.670  92.330  29.910  1.00  0.00            
ATOM    607  H2  ddd    36      66.220  93.280  29.980  1.00  0.00            
ATOM    608  C4  ddd    36      66.820  93.520  32.500  1.00  0.00            
ATOM    609  C5  ddd    36      65.620  94.530  32.260  1.00  0.00            
ATOM    610  H3  ddd    36      65.970  90.280  29.570  1.00  0.00            
ATOM    611  H4  ddd    36      65.440  91.750  28.650  1.00  0.00            
ATOM    612  C7  ddd    36      67.410  91.130  32.110  1.00  0.00            
ATOM    613  H8  ddd    36      67.710  93.990  32.080  1.00  0.00            
ATOM    614  H9  ddd    36      66.820  93.340  33.580  1.00  0.00            
ATOM    615  H10 ddd    36      64.710  94.000  32.570  1.00  0.00            
ATOM    616  H11 ddd    36      65.440  94.680  31.180  1.00  0.00            
ATOM    617  H15 ddd    36      68.420  91.250  31.710  1.00  0.00            
ATOM    618  H16 ddd    36      67.050  90.180  31.710  1.00  0.00            
ATOM    619  N1  ddd    37      70.920  87.440  32.890  1.00  0.00            
ATOM    620  C1  ddd    37      71.490  88.270  31.800  1.00  0.00            
ATOM    621  C2  ddd    37      72.830  87.680  31.230  1.00  0.00            
ATOM    622  H1  ddd    37      71.640  89.310  32.110  1.00  0.00            
ATOM    623  H2  ddd    37      70.750  88.270  31.010  1.00  0.00            
ATOM    624  C4  ddd    37      70.510  86.030  32.520  1.00  0.00            
ATOM    625  C5  ddd    37      69.600  85.950  31.230  1.00  0.00            
ATOM    626  H3  ddd    37      72.510  86.700  30.870  1.00  0.00            
ATOM    627  H4  ddd    37      73.510  87.450  32.070  1.00  0.00            
ATOM    628  C7  ddd    37      71.560  87.550  34.180  1.00  0.00            
ATOM    629  H8  ddd    37      69.950  85.520  33.320  1.00  0.00            
ATOM    630  H9  ddd    37      71.340  85.340  32.340  1.00  0.00            
ATOM    631  H10 ddd    37      70.170  86.300  30.370  1.00  0.00            
ATOM    632  H11 ddd    37      68.760  86.660  31.360  1.00  0.00            
ATOM    633  H15 ddd    37      72.650  87.520  34.200  1.00  0.00            
ATOM    634  H16 ddd    37      71.220  86.720  34.810  1.00  0.00            
ATOM    635  N1  ddd    38      44.580  84.880  34.000  1.00  0.00            
ATOM    636  C1  ddd    38      44.530  83.760  32.990  1.00  0.00            
ATOM    637  C2  ddd    38      43.770  84.120  31.780  1.00  0.00            
ATOM    638  H1  ddd    38      44.030  82.890  33.430  1.00  0.00            
ATOM    639  H2  ddd    38      45.510  83.440  32.640  1.00  0.00            
ATOM    640  C4  ddd    38      44.780  84.280  35.360  1.00  0.00            
ATOM    641  C5  ddd    38      43.410  83.750  35.970  1.00  0.00            
ATOM    642  H3  ddd    38      44.550  84.520  31.130  1.00  0.00            
ATOM    643  H4  ddd    38      43.050  84.930  31.900  1.00  0.00            
ATOM    644  C7  ddd    38      45.560  85.910  33.570  1.00  0.00            
ATOM    645  H8  ddd    38      45.130  85.020  36.100  1.00  0.00            
ATOM    646  H9  ddd    38      45.640  83.580  35.320  1.00  0.00            
ATOM    647  H10 ddd    38      43.690  83.610  37.020  1.00  0.00            
ATOM    648  H11 ddd    38      43.130  82.800  35.470  1.00  0.00            
ATOM    649  H15 ddd    38      45.320  86.190  32.550  1.00  0.00            
ATOM    650  H16 ddd    38      46.580  85.490  33.610  1.00  0.00            
ATOM    651  N1  ddd    39      44.180  92.730  33.170  1.00  0.00            
ATOM    652  C1  ddd    39      43.700  92.190  31.800  1.00  0.00            
ATOM    653  C2  ddd    39      44.190  92.970  30.590  1.00  0.00            
ATOM    654  H1  ddd    39      42.610  92.140  31.860  1.00  0.00            
ATOM    655  H2  ddd    39      44.060  91.160  31.770  1.00  0.00            
ATOM    656  C4  ddd    39      43.620  94.060  33.480  1.00  0.00            
ATOM    657  C5  ddd    39      44.420  94.780  34.480  1.00  0.00            
ATOM    658  H3  ddd    39      45.280  93.080  30.630  1.00  0.00            
ATOM    659  H4  ddd    39      43.740  93.970  30.610  1.00  0.00            
ATOM    660  C7  ddd    39      43.650  91.790  34.200  1.00  0.00            
ATOM    661  H8  ddd    39      42.600  94.110  33.880  1.00  0.00            
ATOM    662  H9  ddd    39      43.640  94.740  32.620  1.00  0.00            
ATOM    663  H10 ddd    39      44.720  94.220  35.360  1.00  0.00            
ATOM    664  H11 ddd    39      43.890  95.680  34.820  1.00  0.00            
ATOM    665  H15 ddd    39      42.590  91.630  34.010  1.00  0.00            
ATOM    666  H16 ddd    39      43.680  92.240  35.190  1.00  0.00            
ATOM    667  N1  ddd    40      53.600  93.520  26.480  1.00  0.00            
ATOM    668  C1  ddd    40      54.540  94.540  26.980  1.00  0.00            
ATOM    669  C2  ddd    40      53.980  95.290  28.220  1.00  0.00            
ATOM    670  H1  ddd    40      54.780  95.260  26.190  1.00  0.00            
ATOM    671  H2  ddd    40      55.470  94.030  27.300  1.00  0.00            
ATOM    672  C4  ddd    40      53.960  92.950  25.170  1.00  0.00            
ATOM    673  C5  ddd    40      53.930  93.980  24.070  1.00  0.00            
ATOM    674  H3  ddd    40      53.850  94.630  29.080  1.00  0.00            
ATOM    675  H4  ddd    40      52.990  95.670  27.940  1.00  0.00            
ATOM    676  C7  ddd    40      53.050  92.620  27.500  1.00  0.00            
ATOM    677  H8  ddd    40      53.180  92.200  24.990  1.00  0.00            
ATOM    678  H9  ddd    40      54.880  92.370  25.290  1.00  0.00            
ATOM    679  H10 ddd    40      54.840  94.590  24.090  1.00  0.00            
ATOM    680  H11 ddd    40      53.160  94.710  24.340  1.00  0.00            
ATOM    681  H15 ddd    40      52.160  92.070  27.160  1.00  0.00            
ATOM    682  H16 ddd    40      52.630  93.220  28.330  1.00  0.00            
ATOM    683  N1  ddd    41      54.710  85.890  26.240  1.00  0.00            
ATOM    684  C1  ddd    41      55.740  85.370  25.330  1.00  0.00            
ATOM    685  C2  ddd    41      56.140  86.330  24.200  1.00  0.00            
ATOM    686  H1  ddd    41      55.380  84.430  24.900  1.00  0.00            
ATOM    687  H2  ddd    41      56.610  84.980  25.870  1.00  0.00            
ATOM    688  C4  ddd    41      53.860  84.970  27.060  1.00  0.00            
ATOM    689  C5  ddd    41      53.280  83.760  26.300  1.00  0.00            
ATOM    690  H3  ddd    41      55.210  86.880  23.970  1.00  0.00            
ATOM    691  H4  ddd    41      56.850  87.060  24.600  1.00  0.00            
ATOM    692  C7  ddd    41      55.310  86.940  27.040  1.00  0.00            
ATOM    693  H8  ddd    41      53.090  85.580  27.540  1.00  0.00            
ATOM    694  H9  ddd    41      54.510  84.680  27.910  1.00  0.00            
ATOM    695  H10 ddd    41      52.660  83.130  26.960  1.00  0.00            
ATOM    696  H11 ddd    41      54.030  83.100  25.840  1.00  0.00            
ATOM    697  H15 ddd    41      55.780  87.660  26.370  1.00  0.00            
ATOM    698  H16 ddd    41      56.090  86.570  27.710  1.00  0.00            
ATOM    699  N1  ddd    42      44.130  90.000  48.910  1.00  0.00            
ATOM    700  C1  ddd    42      43.530  88.950  49.750  1.00  0.00            
ATOM    701  C2  ddd    42      42.490  89.680  50.720  1.00  0.00            
ATOM    702  H1  ddd    42      44.190  88.340  50.370  1.00  0.00            
ATOM    703  H2  ddd    42      42.880  88.270  49.210  1.00  0.00            
ATOM    704  C4  ddd    42      45.280  90.730  49.500  1.00  0.00            
ATOM    705  C5  ddd    42      46.570  89.920  49.450  1.00  0.00            
ATOM    706  H3  ddd    42      42.960  90.580  51.120  1.00  0.00            
ATOM    707  H4  ddd    42      42.280  89.060  51.600  1.00  0.00            
ATOM    708  C7  ddd    42      44.280  89.510  47.500  1.00  0.00            
ATOM    709  H8  ddd    42      44.950  91.110  50.480  1.00  0.00            
ATOM    710  H9  ddd    42      45.550  91.610  48.910  1.00  0.00            
ATOM    711  H10 ddd    42      46.660  89.700  48.380  1.00  0.00            
ATOM    712  H11 ddd    42      46.470  88.950  49.950  1.00  0.00            
ATOM    713  H15 ddd    42      43.390  88.910  47.290  1.00  0.00            
ATOM    714  H16 ddd    42      45.120  88.810  47.500  1.00  0.00            
ATOM    715  N1  ddd    43      39.380  92.860  43.050  1.00  0.00            
ATOM    716  C1  ddd    43      38.520  91.640  42.780  1.00  0.00            
ATOM    717  C2  ddd    43      37.940  91.030  44.010  1.00  0.00            
ATOM    718  H1  ddd    43      39.120  90.920  42.200  1.00  0.00            
ATOM    719  H2  ddd    43      37.770  91.950  42.050  1.00  0.00            
ATOM    720  C4  ddd    43      39.500  93.930  41.930  1.00  0.00            
ATOM    721  C5  ddd    43      38.220  94.490  41.420  1.00  0.00            
ATOM    722  H3  ddd    43      37.560  91.840  44.650  1.00  0.00            
ATOM    723  H4  ddd    43      38.770  90.760  44.690  1.00  0.00            
ATOM    724  C7  ddd    43      40.550  92.750  43.960  1.00  0.00            
ATOM    725  H8  ddd    43      40.020  93.550  41.040  1.00  0.00            
ATOM    726  H9  ddd    43      40.070  94.800  42.270  1.00  0.00            
ATOM    727  H10 ddd    43      37.820  93.660  40.840  1.00  0.00            
ATOM    728  H11 ddd    43      38.450  95.300  40.710  1.00  0.00            
ATOM    729  H15 ddd    43      40.340  92.320  44.940  1.00  0.00            
ATOM    730  H16 ddd    43      41.010  93.730  44.140  1.00  0.00            
ATOM    731  N1  ddd    44      43.310  83.730  44.440  1.00  0.00            
ATOM    732  C1  ddd    44      41.990  83.550  43.780  1.00  0.00            
ATOM    733  C2  ddd    44      40.830  83.610  44.790  1.00  0.00            
ATOM    734  H1  ddd    44      41.790  82.660  43.170  1.00  0.00            
ATOM    735  H2  ddd    44      41.920  84.410  43.090  1.00  0.00            
ATOM    736  C4  ddd    44      44.000  82.470  44.850  1.00  0.00            
ATOM    737  C5  ddd    44      43.810  82.400  46.360  1.00  0.00            
ATOM    738  H3  ddd    44      40.890  84.440  45.510  1.00  0.00            
ATOM    739  H4  ddd    44      40.860  82.830  45.570  1.00  0.00            
ATOM    740  C7  ddd    44      43.880  85.030  44.520  1.00  0.00            
ATOM    741  H8  ddd    44      45.080  82.570  44.640  1.00  0.00            
ATOM    742  H9  ddd    44      43.650  81.590  44.290  1.00  0.00            
ATOM    743  H10 ddd    44      42.760  82.410  46.660  1.00  0.00            
ATOM    744  H11 ddd    44      44.300  83.260  46.860  1.00  0.00            
ATOM    745  H15 ddd    44      44.600  84.910  45.340  1.00  0.00            
ATOM    746  H16 ddd    44      43.100  85.760  44.730  1.00  0.00            
ATOM    747  N1  ddd    45      45.990  80.210  39.070  1.00  0.00            
ATOM    748  C1  ddd    45      45.660  80.820  37.680  1.00  0.00            
ATOM    749  C2  ddd    45      46.830  81.030  36.750  1.00  0.00            
ATOM    750  H1  ddd    45      45.060  81.750  37.750  1.00  0.00            
ATOM    751  H2  ddd    45      45.000  80.110  37.170  1.00  0.00            
ATOM    752  C4  ddd    45      44.790  79.600  39.670  1.00  0.00            
ATOM    753  C5  ddd    45      45.240  78.570  40.790  1.00  0.00            
ATOM    754  H3  ddd    45      46.700  81.700  35.900  1.00  0.00            
ATOM    755  H4  ddd    45      47.640  81.420  37.390  1.00  0.00            
ATOM    756  C7  ddd    45      46.760  81.160  39.930  1.00  0.00            
ATOM    757  H8  ddd    45      44.180  79.120  38.910  1.00  0.00            
ATOM    758  H9  ddd    45      44.200  80.380  40.170  1.00  0.00            
ATOM    759  H10 ddd    45      45.900  79.100  41.500  1.00  0.00            
ATOM    760  H11 ddd    45      45.950  77.810  40.420  1.00  0.00            
ATOM    761  H15 ddd    45      47.740  81.450  39.540  1.00  0.00            
ATOM    762  H16 ddd    45      47.110  80.600  40.800  1.00  0.00            
ATOM    763  N1  ddd    46      56.010 108.420  37.270  1.00  0.00            
ATOM    764  C1  ddd    46      55.350 109.460  38.060  1.00  0.00            
ATOM    765  C2  ddd    46      56.240 110.420  38.920  1.00  0.00            
ATOM    766  H1  ddd    46      54.670 108.930  38.730  1.00  0.00            
ATOM    767  H2  ddd    46      54.750 110.160  37.450  1.00  0.00            
ATOM    768  C4  ddd    46      57.040 108.900  36.340  1.00  0.00            
ATOM    769  C5  ddd    46      56.620 110.050  35.380  1.00  0.00            
ATOM    770  H3  ddd    46      57.070 110.750  38.270  1.00  0.00            
ATOM    771  H4  ddd    46      56.700 109.910  39.770  1.00  0.00            
ATOM    772  C7  ddd    46      56.470 107.230  38.170  1.00  0.00            
ATOM    773  H8  ddd    46      57.340 108.080  35.660  1.00  0.00            
ATOM    774  H9  ddd    46      57.930 109.300  36.820  1.00  0.00            
ATOM    775  H10 ddd    46      57.350 110.320  34.610  1.00  0.00            
ATOM    776  H11 ddd    46      56.490 110.970  35.960  1.00  0.00            
ATOM    777  H15 ddd    46      55.790 107.140  39.010  1.00  0.00            
ATOM    778  H16 ddd    46      57.470 107.390  38.580  1.00  0.00            
ATOM    779  N1  ddd    47      54.040 101.020  33.790  1.00  0.00            
ATOM    780  C1  ddd    47      52.570 101.020  33.430  1.00  0.00            
ATOM    781  C2  ddd    47      52.020  99.590  33.110  1.00  0.00            
ATOM    782  H1  ddd    47      52.310 101.670  32.590  1.00  0.00            
ATOM    783  H2  ddd    47      51.940 101.370  34.260  1.00  0.00            
ATOM    784  C4  ddd    47      54.920 100.630  32.620  1.00  0.00            
ATOM    785  C5  ddd    47      56.450 100.530  32.840  1.00  0.00            
ATOM    786  H3  ddd    47      52.530  99.190  32.230  1.00  0.00            
ATOM    787  H4  ddd    47      51.050  99.820  32.660  1.00  0.00            
ATOM    788  C7  ddd    47      54.450 102.240  34.510  1.00  0.00            
ATOM    789  H8  ddd    47      54.700 101.310  31.780  1.00  0.00            
ATOM    790  H9  ddd    47      54.560  99.630  32.360  1.00  0.00            
ATOM    791  H10 ddd    47      56.620 100.130  33.840  1.00  0.00            
ATOM    792  H11 ddd    47      56.860 101.550  32.860  1.00  0.00            
ATOM    793  H15 ddd    47      54.390 103.110  33.850  1.00  0.00            
ATOM    794  H16 ddd    47      55.530 102.210  34.710  1.00  0.00            
ATOM    795  N1  ddd    48      46.940 102.030  43.830  1.00  0.00            
ATOM    796  C1  ddd    48      47.210 100.740  44.500  1.00  0.00            
ATOM    797  C2  ddd    48      46.570 100.620  45.880  1.00  0.00            
ATOM    798  H1  ddd    48      48.290 100.580  44.600  1.00  0.00            
ATOM    799  H2  ddd    48      46.720  99.920  43.950  1.00  0.00            
ATOM    800  C4  ddd    48      47.330 102.190  42.400  1.00  0.00            
ATOM    801  C5  ddd    48      46.480 101.280  41.440  1.00  0.00            
ATOM    802  H3  ddd    48      45.550 100.990  46.030  1.00  0.00            
ATOM    803  H4  ddd    48      47.210 101.210  46.550  1.00  0.00            
ATOM    804  C7  ddd    48      46.980 103.260  44.680  1.00  0.00            
ATOM    805  H8  ddd    48      48.430 102.130  42.350  1.00  0.00            
ATOM    806  H9  ddd    48      47.060 103.170  42.000  1.00  0.00            
ATOM    807  H10 ddd    48      46.660 100.230  41.650  1.00  0.00            
ATOM    808  H11 ddd    48      46.820 101.510  40.420  1.00  0.00            
ATOM    809  H15 ddd    48      46.240 103.170  45.480  1.00  0.00            
ATOM    810  H16 ddd    48      46.680 104.160  44.120  1.00  0.00            
ATOM    811  N1  ddd    49      50.920 107.480  48.150  1.00  0.00            
ATOM    812  C1  ddd    49      50.660 108.860  48.570  1.00  0.00            
ATOM    813  C2  ddd    49      50.230 109.680  47.310  1.00  0.00            
ATOM    814  H1  ddd    49      51.520 109.260  49.090  1.00  0.00            
ATOM    815  H2  ddd    49      49.810 108.830  49.280  1.00  0.00            
ATOM    816  C4  ddd    49      50.950 106.560  49.290  1.00  0.00            
ATOM    817  C5  ddd    49      49.710 106.460  50.150  1.00  0.00            
ATOM    818  H3  ddd    49      49.370 109.220  46.810  1.00  0.00            
ATOM    819  H4  ddd    49      51.090 109.740  46.640  1.00  0.00            
ATOM    820  C7  ddd    49      52.110 107.270  47.230  1.00  0.00            
ATOM    821  H8  ddd    49      51.800 106.810  49.950  1.00  0.00            
ATOM    822  H9  ddd    49      51.130 105.580  48.830  1.00  0.00            
ATOM    823  H10 ddd    49      49.590 107.330  50.830  1.00  0.00            
ATOM    824  H11 ddd    49      49.910 105.620  50.830  1.00  0.00            
ATOM    825  H15 ddd    49      53.020 107.350  47.830  1.00  0.00            
ATOM    826  H16 ddd    49      52.180 108.070  46.470  1.00  0.00            
ATOM    827  N1  ddd    50      67.970 103.800  50.830  1.00  0.00            
ATOM    828  C1  ddd    50      68.940 102.680  50.780  1.00  0.00            
ATOM    829  C2  ddd    50      70.370 103.250  50.840  1.00  0.00            
ATOM    830  H1  ddd    50      68.880 102.100  49.850  1.00  0.00            
ATOM    831  H2  ddd    50      68.750 101.950  51.570  1.00  0.00            
ATOM    832  C4  ddd    50      68.000 104.490  52.130  1.00  0.00            
ATOM    833  C5  ddd    50      67.350 103.690  53.310  1.00  0.00            
ATOM    834  H3  ddd    50      71.040 102.410  50.600  1.00  0.00            
ATOM    835  H4  ddd    50      70.600 103.510  51.880  1.00  0.00            
ATOM    836  C7  ddd    50      66.700 103.630  50.140  1.00  0.00            
ATOM    837  H8  ddd    50      67.520 105.470  51.990  1.00  0.00            
ATOM    838  H9  ddd    50      69.030 104.750  52.390  1.00  0.00            
ATOM    839  H10 ddd    50      68.030 102.890  53.630  1.00  0.00            
ATOM    840  H11 ddd    50      66.410 103.210  53.020  1.00  0.00            
ATOM    841  H15 ddd    50      66.030 104.470  50.380  1.00  0.00            
ATOM    842  H16 ddd    50      66.180 102.730  50.500  1.00  0.00            
ATOM    843  N1  ddd    51      66.900 106.640  42.890  1.00  0.00            
ATOM    844  C1  ddd    51      68.230 106.100  42.420  1.00  0.00            
ATOM    845  C2  ddd    51      69.360 106.580  43.310  1.00  0.00            
ATOM    846  H1  ddd    51      68.450 106.390  41.390  1.00  0.00            
ATOM    847  H2  ddd    51      68.220 105.000  42.440  1.00  0.00            
ATOM    848  C4  ddd    51      65.890 106.680  41.820  1.00  0.00            
ATOM    849  C5  ddd    51      64.710 107.620  41.910  1.00  0.00            
ATOM    850  H3  ddd    51      70.240 106.090  42.880  1.00  0.00            
ATOM    851  H4  ddd    51      69.270 106.260  44.360  1.00  0.00            
ATOM    852  C7  ddd    51      66.430 106.240  44.250  1.00  0.00            
ATOM    853  H8  ddd    51      65.390 105.720  41.580  1.00  0.00            
ATOM    854  H9  ddd    51      66.440 106.950  40.910  1.00  0.00            
ATOM    855  H10 ddd    51      65.060 108.660  42.020  1.00  0.00            
ATOM    856  H11 ddd    51      63.980 107.300  42.670  1.00  0.00            
ATOM    857  H15 ddd    51      65.490 106.820  44.350  1.00  0.00            
ATOM    858  H16 ddd    51      67.060 106.770  44.970  1.00  0.00            
ATOM    859  N1  ddd    52      59.770 108.940  49.290  1.00  0.00            
ATOM    860  C1  ddd    52      59.060 110.220  49.560  1.00  0.00            
ATOM    861  C2  ddd    52      57.920 110.510  48.540  1.00  0.00            
ATOM    862  H1  ddd    52      59.730 111.080  49.620  1.00  0.00            
ATOM    863  H2  ddd    52      58.610 110.210  50.560  1.00  0.00            
ATOM    864  C4  ddd    52      61.080 109.050  48.650  1.00  0.00            
ATOM    865  C5  ddd    52      62.120 109.510  49.630  1.00  0.00            
ATOM    866  H3  ddd    52      57.140 109.750  48.670  1.00  0.00            
ATOM    867  H4  ddd    52      58.350 110.410  47.530  1.00  0.00            
ATOM    868  C7  ddd    52      58.870 107.730  49.040  1.00  0.00            
ATOM    869  H8  ddd    52      61.170 109.810  47.850  1.00  0.00            
ATOM    870  H9  ddd    52      61.460 108.150  48.180  1.00  0.00            
ATOM    871  H10 ddd    52      62.010 110.510  50.060  1.00  0.00            
ATOM    872  H11 ddd    52      63.060 109.650  49.080  1.00  0.00            
ATOM    873  H15 ddd    52      58.610 107.540  47.980  1.00  0.00            
ATOM    874  H16 ddd    52      57.870 107.870  49.460  1.00  0.00            
ATOM    875  N1  ddd    53      58.630 103.180  54.920  1.00  0.00            
ATOM    876  C1  ddd    53      57.720 102.130  54.320  1.00  0.00            
ATOM    877  C2  ddd    53      56.180 102.250  54.670  1.00  0.00            
ATOM    878  H1  ddd    53      58.100 101.120  54.480  1.00  0.00            
ATOM    879  H2  ddd    53      57.710 102.310  53.230  1.00  0.00            
ATOM    880  C4  ddd    53      58.910 102.900  56.330  1.00  0.00            
ATOM    881  C5  ddd    53      60.060 103.760  56.860  1.00  0.00            
ATOM    882  H3  ddd    53      55.960 103.250  54.270  1.00  0.00            
ATOM    883  H4  ddd    53      56.030 102.300  55.750  1.00  0.00            
ATOM    884  C7  ddd    53      58.360 104.590  54.620  1.00  0.00            
ATOM    885  H8  ddd    53      59.030 101.850  56.600  1.00  0.00            
ATOM    886  H9  ddd    53      58.100 103.250  56.980  1.00  0.00            
ATOM    887  H10 ddd    53      60.370 103.430  57.850  1.00  0.00            
ATOM    888  H11 ddd    53      59.720 104.770  57.100  1.00  0.00            
ATOM    889  H15 ddd    53      59.190 105.250  54.870  1.00  0.00            
ATOM    890  H16 ddd    53      57.480 104.880  55.220  1.00  0.00            
ATOM    891  N1  ddd    54      70.250  85.320  48.570  1.00  0.00            
ATOM    892  C1  ddd    54      71.670  85.340  48.170  1.00  0.00            
ATOM    893  C2  ddd    54      72.120  84.530  46.970  1.00  0.00            
ATOM    894  H1  ddd    54      72.380  85.030  48.950  1.00  0.00            
ATOM    895  H2  ddd    54      71.860  86.400  47.970  1.00  0.00            
ATOM    896  C4  ddd    54      69.610  83.990  48.510  1.00  0.00            
ATOM    897  C5  ddd    54      70.150  82.930  49.510  1.00  0.00            
ATOM    898  H3  ddd    54      71.470  84.830  46.140  1.00  0.00            
ATOM    899  H4  ddd    54      71.850  83.520  47.310  1.00  0.00            
ATOM    900  C7  ddd    54      69.710  86.250  49.620  1.00  0.00            
ATOM    901  H8  ddd    54      69.700  83.480  47.540  1.00  0.00            
ATOM    902  H9  ddd    54      68.530  84.120  48.600  1.00  0.00            
ATOM    903  H10 ddd    54      70.050  83.370  50.500  1.00  0.00            
ATOM    904  H11 ddd    54      71.230  82.750  49.430  1.00  0.00            
ATOM    905  H15 ddd    54      70.210  86.090  50.580  1.00  0.00            
ATOM    906  H16 ddd    54      68.620  86.130  49.680  1.00  0.00            
ATOM    907  N1  ddd    55      73.140  91.900  51.930  1.00  0.00            
ATOM    908  C1  ddd    55      73.460  93.110  52.660  1.00  0.00            
ATOM    909  C2  ddd    55      73.560  94.350  51.730  1.00  0.00            
ATOM    910  H1  ddd    55      74.400  93.020  53.220  1.00  0.00            
ATOM    911  H2  ddd    55      72.680  93.390  53.370  1.00  0.00            
ATOM    912  C4  ddd    55      73.830  90.700  52.370  1.00  0.00            
ATOM    913  C5  ddd    55      75.410  90.730  52.460  1.00  0.00            
ATOM    914  H3  ddd    55      73.860  95.220  52.310  1.00  0.00            
ATOM    915  H4  ddd    55      72.580  94.570  51.300  1.00  0.00            
ATOM    916  C7  ddd    55      71.640  91.860  51.620  1.00  0.00            
ATOM    917  H8  ddd    55      73.460  89.880  51.730  1.00  0.00            
ATOM    918  H9  ddd    55      73.400  90.480  53.360  1.00  0.00            
ATOM    919  H10 ddd    55      75.670  91.510  53.190  1.00  0.00            
ATOM    920  H11 ddd    55      75.730  90.950  51.440  1.00  0.00            
ATOM    921  H15 ddd    55      71.140  92.820  51.470  1.00  0.00            
ATOM    922  H16 ddd    55      71.170  91.540  52.560  1.00  0.00            
ATOM    923  N1  ddd    56      69.330  91.270  56.550  1.00  0.00            
ATOM    924  C1  ddd    56      70.470  91.140  57.550  1.00  0.00            
ATOM    925  C2  ddd    56      71.550  90.090  57.060  1.00  0.00            
ATOM    926  H1  ddd    56      70.180  90.910  58.580  1.00  0.00            
ATOM    927  H2  ddd    56      71.030  92.070  57.680  1.00  0.00            
ATOM    928  C4  ddd    56      68.350  90.170  56.490  1.00  0.00            
ATOM    929  C5  ddd    56      67.950  89.630  57.890  1.00  0.00            
ATOM    930  H3  ddd    56      70.930  89.200  56.950  1.00  0.00            
ATOM    931  H4  ddd    56      71.930  90.420  56.080  1.00  0.00            
ATOM    932  C7  ddd    56      69.800  91.720  55.210  1.00  0.00            
ATOM    933  H8  ddd    56      68.670  89.350  55.840  1.00  0.00            
ATOM    934  H9  ddd    56      67.440  90.580  56.070  1.00  0.00            
ATOM    935  H10 ddd    56      68.750  89.180  58.500  1.00  0.00            
ATOM    936  H11 ddd    56      67.360  88.720  57.710  1.00  0.00            
ATOM    937  H15 ddd    56      70.190  90.890  54.610  1.00  0.00            
ATOM    938  H16 ddd    56      70.590  92.480  55.260  1.00  0.00            
ATOM    939  N1  ddd    57      68.650  98.580  57.000  1.00  0.00            
ATOM    940  C1  ddd    57      69.830  99.160  56.420  1.00  0.00            
ATOM    941  C2  ddd    57      69.480 100.580  55.740  1.00  0.00            
ATOM    942  H1  ddd    57      70.220  98.450  55.700  1.00  0.00            
ATOM    943  H2  ddd    57      70.600  99.270  57.210  1.00  0.00            
ATOM    944  C4  ddd    57      68.110  99.420  58.100  1.00  0.00            
ATOM    945  C5  ddd    57      67.290  98.660  59.230  1.00  0.00            
ATOM    946  H3  ddd    57      69.390 101.240  56.600  1.00  0.00            
ATOM    947  H4  ddd    57      68.500 100.470  55.260  1.00  0.00            
ATOM    948  C7  ddd    57      67.680  97.960  56.100  1.00  0.00            
ATOM    949  H8  ddd    57      67.560 100.290  57.720  1.00  0.00            
ATOM    950  H9  ddd    57      68.940  99.880  58.640  1.00  0.00            
ATOM    951  H10 ddd    57      66.280  98.420  58.850  1.00  0.00            
ATOM    952  H11 ddd    57      67.110  99.330  60.070  1.00  0.00            
ATOM    953  H15 ddd    57      67.240  98.690  55.410  1.00  0.00            
ATOM    954  H16 ddd    57      66.840  97.570  56.690  1.00  0.00            
ATOM    955  N1  ddd    58      60.100  82.150  56.220  1.00  0.00            
ATOM    956  C1  ddd    58      58.820  81.580  55.850  1.00  0.00            
ATOM    957  C2  ddd    58      58.210  80.650  56.890  1.00  0.00            
ATOM    958  H1  ddd    58      59.020  80.940  54.990  1.00  0.00            
ATOM    959  H2  ddd    58      58.130  82.430  55.690  1.00  0.00            
ATOM    960  C4  ddd    58      60.020  82.820  57.500  1.00  0.00            
ATOM    961  C5  ddd    58      61.360  83.260  57.910  1.00  0.00            
ATOM    962  H3  ddd    58      57.810  81.180  57.760  1.00  0.00            
ATOM    963  H4  ddd    58      58.950  79.900  57.200  1.00  0.00            
ATOM    964  C7  ddd    58      60.680  82.820  55.050  1.00  0.00            
ATOM    965  H8  ddd    58      59.690  82.130  58.290  1.00  0.00            
ATOM    966  H9  ddd    58      59.380  83.700  57.440  1.00  0.00            
ATOM    967  H10 ddd    58      61.250  83.440  58.990  1.00  0.00            
ATOM    968  H11 ddd    58      61.530  84.300  57.610  1.00  0.00            
ATOM    969  H15 ddd    58      60.510  82.280  54.110  1.00  0.00            
ATOM    970  H16 ddd    58      61.780  82.930  55.090  1.00  0.00            
ATOM    971  N1  ddd    59      59.870  83.690  47.770  1.00  0.00            
ATOM    972  C1  ddd    59      60.380  84.060  46.460  1.00  0.00            
ATOM    973  C2  ddd    59      60.000  85.480  46.030  1.00  0.00            
ATOM    974  H1  ddd    59      60.020  83.420  45.650  1.00  0.00            
ATOM    975  H2  ddd    59      61.470  83.980  46.380  1.00  0.00            
ATOM    976  C4  ddd    59      60.230  82.330  48.060  1.00  0.00            
ATOM    977  C5  ddd    59      59.380  81.300  47.320  1.00  0.00            
ATOM    978  H3  ddd    59      60.370  85.630  45.010  1.00  0.00            
ATOM    979  H4  ddd    59      60.490  86.280  46.590  1.00  0.00            
ATOM    980  C7  ddd    59      60.510  84.550  48.810  1.00  0.00            
ATOM    981  H8  ddd    59      60.010  82.010  49.090  1.00  0.00            
ATOM    982  H9  ddd    59      61.290  82.120  47.920  1.00  0.00            
ATOM    983  H10 ddd    59      59.720  80.320  47.640  1.00  0.00            
ATOM    984  H11 ddd    59      59.500  81.370  46.230  1.00  0.00            
ATOM    985  H15 ddd    59      60.270  85.590  48.560  1.00  0.00            
ATOM    986  H16 ddd    59      61.590  84.450  48.860  1.00  0.00            
ATOM    987  N1  ddd    60      58.420  89.290  62.880  1.00  0.00            
ATOM    988  C1  ddd    60      57.170  89.190  63.660  1.00  0.00            
ATOM    989  C2  ddd    60      57.130  90.290  64.800  1.00  0.00            
ATOM    990  H1  ddd    60      56.860  88.220  64.060  1.00  0.00            
ATOM    991  H2  ddd    60      56.320  89.380  62.990  1.00  0.00            
ATOM    992  C4  ddd    60      59.570  88.660  63.560  1.00  0.00            
ATOM    993  C5  ddd    60      60.920  88.810  62.860  1.00  0.00            
ATOM    994  H3  ddd    60      57.820  90.060  65.640  1.00  0.00            
ATOM    995  H4  ddd    60      56.140  90.330  65.270  1.00  0.00            
ATOM    996  C7  ddd    60      58.310  88.800  61.510  1.00  0.00            
ATOM    997  H8  ddd    60      59.340  87.590  63.720  1.00  0.00            
ATOM    998  H9  ddd    60      59.600  89.180  64.520  1.00  0.00            
ATOM    999  H10 ddd    60      60.990  88.570  61.800  1.00  0.00            
ATOM   1000  H11 ddd    60      61.580  88.070  63.320  1.00  0.00            
ATOM   1001  H15 ddd    60      58.260  87.700  61.450  1.00  0.00            
ATOM   1002  H16 ddd    60      59.290  88.960  61.050  1.00  0.00            
ATOM   1003  N1  ddd    61      51.760  91.390  58.810  1.00  0.00            
ATOM   1004  C1  ddd    61      52.170  91.620  60.230  1.00  0.00            
ATOM   1005  C2  ddd    61      51.040  92.220  61.120  1.00  0.00            
ATOM   1006  H1  ddd    61      53.010  92.310  60.300  1.00  0.00            
ATOM   1007  H2  ddd    61      52.510  90.700  60.720  1.00  0.00            
ATOM   1008  C4  ddd    61      51.420  92.670  58.120  1.00  0.00            
ATOM   1009  C5  ddd    61      51.190  92.460  56.610  1.00  0.00            
ATOM   1010  H3  ddd    61      50.900  93.260  60.840  1.00  0.00            
ATOM   1011  H4  ddd    61      51.290  92.170  62.190  1.00  0.00            
ATOM   1012  C7  ddd    61      52.620  90.410  58.180  1.00  0.00            
ATOM   1013  H8  ddd    61      52.230  93.390  58.250  1.00  0.00            
ATOM   1014  H9  ddd    61      50.560  93.110  58.650  1.00  0.00            
ATOM   1015  H10 ddd    61      50.270  91.860  56.540  1.00  0.00            
ATOM   1016  H11 ddd    61      52.030  91.900  56.190  1.00  0.00            
ATOM   1017  H15 ddd    61      52.180  89.950  57.290  1.00  0.00            
ATOM   1018  H16 ddd    61      52.800  89.530  58.800  1.00  0.00            
ATOM   1019  C2  ccc    62      53.570  73.460  36.600  1.00  0.00            
ATOM   1020  H4  ccc    62      53.620  72.650  37.320  1.00  0.00            
ATOM   1021  H5  ccc    62      54.470  73.500  35.980  1.00  0.00            
ATOM   1022  N1  ccc    62      52.390  73.020  35.780  1.00  0.00            
ATOM   1023  H6  ccc    62      52.340  71.990  35.710  1.00  0.00            
ATOM   1024  H7  ccc    62      51.510  73.360  36.170  1.00  0.00            
ATOM   1025  H8  ccc    62      52.470  73.460  34.850  1.00  0.00            
ATOM   1026  C2  ccc    63      53.270  78.610  40.590  1.00  0.00            
ATOM   1027  H4  ccc    63      53.310  79.550  40.050  1.00  0.00            
ATOM   1028  H5  ccc    63      53.750  78.680  41.570  1.00  0.00            
ATOM   1029  N1  ccc    63      51.810  78.320  40.840  1.00  0.00            
ATOM   1030  H6  ccc    63      51.330  79.130  41.260  1.00  0.00            
ATOM   1031  H7  ccc    63      51.280  78.190  39.980  1.00  0.00            
ATOM   1032  H8  ccc    63      51.730  77.540  41.510  1.00  0.00            
ATOM   1033  C2  ccc    64      60.840  77.510  30.630  1.00  0.00            
ATOM   1034  H4  ccc    64      60.580  76.450  30.560  1.00  0.00            
ATOM   1035  H5  ccc    64      61.320  77.650  31.610  1.00  0.00            
ATOM   1036  N1  ccc    64      61.940  77.810  29.730  1.00  0.00            
ATOM   1037  H6  ccc    64      62.390  78.660  30.110  1.00  0.00            
ATOM   1038  H7  ccc    64      62.580  77.020  29.890  1.00  0.00            
ATOM   1039  H8  ccc    64      61.710  77.980  28.740  1.00  0.00            
ATOM   1040  C2  ccc    65      54.690  77.170  30.740  1.00  0.00            
ATOM   1041  H4  ccc    65      55.350  76.640  31.430  1.00  0.00            
ATOM   1042  H5  ccc    65      54.050  76.400  30.320  1.00  0.00            
ATOM   1043  N1  ccc    65      53.820  78.160  31.490  1.00  0.00            
ATOM   1044  H6  ccc    65      54.400  78.580  32.230  1.00  0.00            
ATOM   1045  H7  ccc    65      53.230  78.780  30.920  1.00  0.00            
ATOM   1046  H8  ccc    65      53.180  77.560  32.030  1.00  0.00            
ATOM   1047  C2  ccc    66      70.590  76.660  37.710  1.00  0.00            
ATOM   1048  H4  ccc    66      70.960  75.650  37.530  1.00  0.00            
ATOM   1049  H5  ccc    66      69.800  76.460  38.440  1.00  0.00            
ATOM   1050  N1  ccc    66      71.650  77.330  38.540  1.00  0.00            
ATOM   1051  H6  ccc    66      71.690  78.340  38.370  1.00  0.00            
ATOM   1052  H7  ccc    66      71.510  77.220  39.550  1.00  0.00            
ATOM   1053  H8  ccc    66      72.560  76.880  38.350  1.00  0.00            
ATOM   1054  C2  ccc    67      69.430  77.140  31.650  1.00  0.00            
ATOM   1055  H4  ccc    67      70.480  77.240  31.890  1.00  0.00            
ATOM   1056  H5  ccc    67      69.250  78.070  31.130  1.00  0.00            
ATOM   1057  N1  ccc    67      69.270  76.010  30.710  1.00  0.00            
ATOM   1058  H6  ccc    67      68.340  75.920  30.300  1.00  0.00            
ATOM   1059  H7  ccc    67      69.970  76.270  30.000  1.00  0.00            
ATOM   1060  H8  ccc    67      69.490  75.170  31.260  1.00  0.00            
ATOM   1061  C2  ccc    68      64.500  71.660  35.420  1.00  0.00            
ATOM   1062  H4  ccc    68      64.130  70.700  35.790  1.00  0.00            
ATOM   1063  H5  ccc    68      65.260  72.100  36.060  1.00  0.00            
ATOM   1064  N1  ccc    68      65.000  71.310  34.130  1.00  0.00            
ATOM   1065  H6  ccc    68      65.440  72.170  33.770  1.00  0.00            
ATOM   1066  H7  ccc    68      65.720  70.590  34.240  1.00  0.00            
ATOM   1067  H8  ccc    68      64.230  70.960  33.540  1.00  0.00            
ATOM   1068  C2  ccc    69      65.810  71.880  40.920  1.00  0.00            
ATOM   1069  H4  ccc    69      66.890  71.910  41.130  1.00  0.00            
ATOM   1070  H5  ccc    69      65.590  70.810  40.790  1.00  0.00            
ATOM   1071  N1  ccc    69      65.230  72.550  42.140  1.00  0.00            
ATOM   1072  H6  ccc    69      65.250  73.580  42.080  1.00  0.00            
ATOM   1073  H7  ccc    69      65.750  72.420  43.020  1.00  0.00            
ATOM   1074  H8  ccc    69      64.260  72.250  42.300  1.00  0.00            
ATOM   1075  C2  ccc    70      65.640  98.240  37.500  1.00  0.00            
ATOM   1076  H4  ccc    70      66.150  98.720  38.340  1.00  0.00            
ATOM   1077  H5  ccc    70      65.040  97.420  37.870  1.00  0.00            
ATOM   1078  N1  ccc    70      64.570  99.060  36.920  1.00  0.00            
ATOM   1079  H6  ccc    70      63.780  99.120  37.560  1.00  0.00            
ATOM   1080  H7  ccc    70      64.880 100.000  36.630  1.00  0.00            
ATOM   1081  H8  ccc    70      64.270  98.670  36.020  1.00  0.00            
ATOM   1082  C2  ccc    71      70.950 100.150  40.110  1.00  0.00            
ATOM   1083  H4  ccc    71      70.990  99.530  41.020  1.00  0.00            
ATOM   1084  H5  ccc    71      70.720 101.170  40.420  1.00  0.00            
ATOM   1085  N1  ccc    71      72.330 100.170  39.530  1.00  0.00            
ATOM   1086  H6  ccc    71      72.700  99.220  39.320  1.00  0.00            
ATOM   1087  H7  ccc    71      72.380 100.720  38.670  1.00  0.00            
ATOM   1088  H8  ccc    71      73.020 100.610  40.150  1.00  0.00            
ATOM   1089  C2  ccc    72      69.420  87.420  43.030  1.00  0.00            
ATOM   1090  H4  ccc    72      68.400  87.710  43.250  1.00  0.00            
ATOM   1091  H5  ccc    72      70.210  87.860  43.650  1.00  0.00            
ATOM   1092  N1  ccc    72      69.500  85.980  43.380  1.00  0.00            
ATOM   1093  H6  ccc    72      69.110  85.780  44.320  1.00  0.00            
ATOM   1094  H7  ccc    72      69.000  85.400  42.680  1.00  0.00            
ATOM   1095  H8  ccc    72      70.490  85.710  43.450  1.00  0.00            
ATOM   1096  C2  ccc    73      73.790  89.880  39.680  1.00  0.00            
ATOM   1097  H4  ccc    73      74.180  90.670  40.330  1.00  0.00            
ATOM   1098  H5  ccc    73      74.090  90.100  38.660  1.00  0.00            
ATOM   1099  N1  ccc    73      74.450  88.600  40.150  1.00  0.00            
ATOM   1100  H6  ccc    73      74.400  88.380  41.160  1.00  0.00            
ATOM   1101  H7  ccc    73      74.090  87.750  39.690  1.00  0.00            
ATOM   1102  H8  ccc    73      75.440  88.590  39.840  1.00  0.00            
ATOM   1103  C2  ccc    74      64.220  91.390  30.250  1.00  0.00            
ATOM   1104  H4  ccc    74      64.070  92.370  30.710  1.00  0.00            
ATOM   1105  H5  ccc    74      64.160  90.630  31.040  1.00  0.00            
ATOM   1106  N1  ccc    74      63.160  91.010  29.320  1.00  0.00            
ATOM   1107  H6  ccc    74      63.370  90.320  28.600  1.00  0.00            
ATOM   1108  H7  ccc    74      62.370  90.720  29.910  1.00  0.00            
ATOM   1109  H8  ccc    74      62.830  91.830  28.790  1.00  0.00            
ATOM   1110  C2  ccc    75      65.550  95.830  32.960  1.00  0.00            
ATOM   1111  H4  ccc    75      66.360  96.480  32.610  1.00  0.00            
ATOM   1112  H5  ccc    75      65.650  95.630  34.030  1.00  0.00            
ATOM   1113  N1  ccc    75      64.240  96.530  32.510  1.00  0.00            
ATOM   1114  H6  ccc    75      64.000  97.370  33.070  1.00  0.00            
ATOM   1115  H7  ccc    75      64.260  96.860  31.540  1.00  0.00            
ATOM   1116  H8  ccc    75      63.510  95.850  32.770  1.00  0.00            
ATOM   1117  C2  ccc    76      73.520  88.550  30.140  1.00  0.00            
ATOM   1118  H4  ccc    76      73.900  89.500  30.550  1.00  0.00            
ATOM   1119  H5  ccc    76      72.830  88.950  29.390  1.00  0.00            
ATOM   1120  N1  ccc    76      74.820  88.110  29.420  1.00  0.00            
ATOM   1121  H6  ccc    76      74.940  88.750  28.610  1.00  0.00            
ATOM   1122  H7  ccc    76      75.700  88.240  29.950  1.00  0.00            
ATOM   1123  H8  ccc    76      74.770  87.170  28.990  1.00  0.00            
ATOM   1124  C2  ccc    77      69.090  84.600  30.850  1.00  0.00            
ATOM   1125  H4  ccc    77      69.860  84.000  30.350  1.00  0.00            
ATOM   1126  H5  ccc    77      68.300  84.800  30.120  1.00  0.00            
ATOM   1127  N1  ccc    77      68.440  83.870  31.960  1.00  0.00            
ATOM   1128  H6  ccc    77      67.780  84.510  32.410  1.00  0.00            
ATOM   1129  H7  ccc    77      68.000  83.000  31.590  1.00  0.00            
ATOM   1130  H8  ccc    77      69.240  83.670  32.560  1.00  0.00            
ATOM   1131  C2  ccc    78      43.020  82.950  31.140  1.00  0.00            
ATOM   1132  H4  ccc    78      42.270  82.570  31.840  1.00  0.00            
ATOM   1133  H5  ccc    78      43.720  82.130  30.960  1.00  0.00            
ATOM   1134  N1  ccc    78      42.380  83.370  29.800  1.00  0.00            
ATOM   1135  H6  ccc    78      43.080  83.600  29.090  1.00  0.00            
ATOM   1136  H7  ccc    78      41.890  82.540  29.440  1.00  0.00            
ATOM   1137  H8  ccc    78      41.730  84.190  29.820  1.00  0.00            
ATOM   1138  C2  ccc    79      42.220  84.720  35.720  1.00  0.00            
ATOM   1139  H4  ccc    79      42.190  84.840  34.630  1.00  0.00            
ATOM   1140  H5  ccc    79      42.480  85.610  36.290  1.00  0.00            
ATOM   1141  N1  ccc    79      40.850  84.420  36.220  1.00  0.00            
ATOM   1142  H6  ccc    79      40.240  85.240  36.140  1.00  0.00            
ATOM   1143  H7  ccc    79      40.370  83.680  35.690  1.00  0.00            
ATOM   1144  H8  ccc    79      40.770  84.120  37.200  1.00  0.00            
ATOM   1145  C2  ccc    80      43.810  92.260  29.320  1.00  0.00            
ATOM   1146  H4  ccc    80      42.760  92.430  29.110  1.00  0.00            
ATOM   1147  H5  ccc    80      44.070  91.230  29.540  1.00  0.00            
ATOM   1148  N1  ccc    80      44.550  92.650  28.130  1.00  0.00            
ATOM   1149  H6  ccc    80      43.960  92.250  27.390  1.00  0.00            
ATOM   1150  H7  ccc    80      44.530  93.670  28.030  1.00  0.00            
ATOM   1151  H8  ccc    80      45.540  92.350  28.120  1.00  0.00            
ATOM   1152  C2  ccc    81      45.780  95.250  33.920  1.00  0.00            
ATOM   1153  H4  ccc    81      45.700  95.860  33.020  1.00  0.00            
ATOM   1154  H5  ccc    81      46.310  94.370  33.550  1.00  0.00            
ATOM   1155  N1  ccc    81      46.730  95.810  34.950  1.00  0.00            
ATOM   1156  H6  ccc    81      46.910  95.090  35.680  1.00  0.00            
ATOM   1157  H7  ccc    81      47.660  96.120  34.590  1.00  0.00            
ATOM   1158  H8  ccc    81      46.290  96.600  35.430  1.00  0.00            
ATOM   1159  C2  ccc    82      54.890  96.410  28.660  1.00  0.00            
ATOM   1160  H4  ccc    82      54.790  97.170  27.880  1.00  0.00            
ATOM   1161  H5  ccc    82      55.910  96.040  28.740  1.00  0.00            
ATOM   1162  N1  ccc    82      54.460  97.050  30.000  1.00  0.00            
ATOM   1163  H6  ccc    82      54.630  98.070  29.960  1.00  0.00            
ATOM   1164  H7  ccc    82      53.450  97.000  30.170  1.00  0.00            
ATOM   1165  H8  ccc    82      55.010  96.770  30.830  1.00  0.00            
ATOM   1166  C2  ccc    83      53.600  93.510  22.650  1.00  0.00            
ATOM   1167  H4  ccc    83      53.930  94.240  21.920  1.00  0.00            
ATOM   1168  H5  ccc    83      52.530  93.330  22.560  1.00  0.00            
ATOM   1169  N1  ccc    83      54.390  92.210  22.250  1.00  0.00            
ATOM   1170  H6  ccc    83      54.120  91.740  21.380  1.00  0.00            
ATOM   1171  H7  ccc    83      55.370  92.560  22.220  1.00  0.00            
ATOM   1172  H8  ccc    83      54.440  91.580  23.060  1.00  0.00            
ATOM   1173  C2  ccc    84      56.540  85.720  22.830  1.00  0.00            
ATOM   1174  H4  ccc    84      56.960  86.480  22.170  1.00  0.00            
ATOM   1175  H5  ccc    84      55.650  85.280  22.410  1.00  0.00            
ATOM   1176  N1  ccc    84      57.660  84.680  22.940  1.00  0.00            
ATOM   1177  H6  ccc    84      57.520  83.800  23.450  1.00  0.00            
ATOM   1178  H7  ccc    84      58.120  84.510  22.020  1.00  0.00            
ATOM   1179  H8  ccc    84      58.360  85.150  23.540  1.00  0.00            
ATOM   1180  C2  ccc    85      52.380  84.300  25.130  1.00  0.00            
ATOM   1181  H4  ccc    85      53.000  84.640  24.290  1.00  0.00            
ATOM   1182  H5  ccc    85      51.870  85.160  25.570  1.00  0.00            
ATOM   1183  N1  ccc    85      51.370  83.330  24.650  1.00  0.00            
ATOM   1184  H6  ccc    85      50.810  83.120  25.500  1.00  0.00            
ATOM   1185  H7  ccc    85      50.720  83.710  23.940  1.00  0.00            
ATOM   1186  H8  ccc    85      51.700  82.380  24.410  1.00  0.00            
ATOM   1187  C2  ccc    86      41.150  89.910  50.050  1.00  0.00            
ATOM   1188  H4  ccc    86      40.670  88.920  50.050  1.00  0.00            
ATOM   1189  H5  ccc    86      41.430  90.030  49.000  1.00  0.00            
ATOM   1190  N1  ccc    86      40.290  90.960  50.680  1.00  0.00            
ATOM   1191  H6  ccc    86      39.710  90.550  51.440  1.00  0.00            
ATOM   1192  H7  ccc    86      40.890  91.670  51.120  1.00  0.00            
ATOM   1193  H8  ccc    86      39.750  91.450  49.950  1.00  0.00            
ATOM   1194  C2  ccc    87      47.800  90.630  50.020  1.00  0.00            
ATOM   1195  H4  ccc    87      47.880  91.610  49.560  1.00  0.00            
ATOM   1196  H5  ccc    87      48.690  90.020  49.850  1.00  0.00            
ATOM   1197  N1  ccc    87      47.870  90.920  51.530  1.00  0.00            
ATOM   1198  H6  ccc    87      48.600  91.630  51.680  1.00  0.00            
ATOM   1199  H7  ccc    87      47.020  91.310  51.960  1.00  0.00            
ATOM   1200  H8  ccc    87      48.060  90.070  52.100  1.00  0.00            
ATOM   1201  C2  ccc    88      36.900  89.880  43.830  1.00  0.00            
ATOM   1202  H4  ccc    88      36.600  89.430  44.760  1.00  0.00            
ATOM   1203  H5  ccc    88      37.200  89.240  42.990  1.00  0.00            
ATOM   1204  N1  ccc    88      35.550  90.450  43.430  1.00  0.00            
ATOM   1205  H6  ccc    88      34.780  89.780  43.520  1.00  0.00            
ATOM   1206  H7  ccc    88      35.250  91.210  44.050  1.00  0.00            
ATOM   1207  H8  ccc    88      35.520  90.780  42.450  1.00  0.00            
ATOM   1208  C2  ccc    89      37.290  95.010  42.520  1.00  0.00            
ATOM   1209  H4  ccc    89      37.760  95.880  42.970  1.00  0.00            
ATOM   1210  H5  ccc    89      37.130  94.230  43.270  1.00  0.00            
ATOM   1211  N1  ccc    89      35.890  95.570  42.290  1.00  0.00            
ATOM   1212  H6  ccc    89      35.210  94.810  42.410  1.00  0.00            
ATOM   1213  H7  ccc    89      35.680  96.240  43.050  1.00  0.00            
ATOM   1214  H8  ccc    89      35.840  96.050  41.380  1.00  0.00            
ATOM   1215  C2  ccc    90      39.410  83.490  44.210  1.00  0.00            
ATOM   1216  H4  ccc    90      39.360  82.500  43.770  1.00  0.00            
ATOM   1217  H5  ccc    90      39.320  84.260  43.450  1.00  0.00            
ATOM   1218  N1  ccc    90      38.240  83.600  45.190  1.00  0.00            
ATOM   1219  H6  ccc    90      38.190  84.590  45.470  1.00  0.00            
ATOM   1220  H7  ccc    90      37.340  83.260  44.830  1.00  0.00            
ATOM   1221  H8  ccc    90      38.390  83.180  46.130  1.00  0.00            
ATOM   1222  C2  ccc    91      44.540  81.230  46.990  1.00  0.00            
ATOM   1223  H4  ccc    91      45.570  81.560  46.890  1.00  0.00            
ATOM   1224  H5  ccc    91      44.320  80.270  46.510  1.00  0.00            
ATOM   1225  N1  ccc    91      44.370  81.090  48.510  1.00  0.00            
ATOM   1226  H6  ccc    91      44.650  81.970  48.960  1.00  0.00            
ATOM   1227  H7  ccc    91      43.380  80.840  48.680  1.00  0.00            
ATOM   1228  H8  ccc    91      44.930  80.290  48.850  1.00  0.00            
ATOM   1229  C2  ccc    92      47.230  79.660  36.100  1.00  0.00            
ATOM   1230  H4  ccc    92      46.330  79.160  35.710  1.00  0.00            
ATOM   1231  H5  ccc    92      47.750  79.060  36.850  1.00  0.00            
ATOM   1232  N1  ccc    92      48.200  79.790  34.940  1.00  0.00            
ATOM   1233  H6  ccc    92      48.360  78.820  34.660  1.00  0.00            
ATOM   1234  H7  ccc    92      47.850  80.440  34.210  1.00  0.00            
ATOM   1235  H8  ccc    92      49.070  80.230  35.260  1.00  0.00            
ATOM   1236  C2  ccc    93      44.170  77.710  41.460  1.00  0.00            
ATOM   1237  H4  ccc    93      43.830  76.960  40.750  1.00  0.00            
ATOM   1238  H5  ccc    93      43.230  78.200  41.750  1.00  0.00            
ATOM   1239  N1  ccc    93      44.640  76.940  42.680  1.00  0.00            
ATOM   1240  H6  ccc    93      44.320  77.420  43.530  1.00  0.00            
ATOM   1241  H7  ccc    93      44.180  76.040  42.860  1.00  0.00            
ATOM   1242  H8  ccc    93      45.650  76.770  42.660  1.00  0.00            
ATOM   1243  C2  ccc    94      55.560 111.610  39.620  1.00  0.00            
ATOM   1244  H4  ccc    94      54.630 111.300  40.120  1.00  0.00            
ATOM   1245  H5  ccc    94      55.270 112.310  38.840  1.00  0.00            
ATOM   1246  N1  ccc    94      56.400 112.440  40.590  1.00  0.00            
ATOM   1247  H6  ccc    94      56.700 111.870  41.390  1.00  0.00            
ATOM   1248  H7  ccc    94      57.250 112.810  40.140  1.00  0.00            
ATOM   1249  H8  ccc    94      56.000 113.340  40.850  1.00  0.00            
ATOM   1250  C2  ccc    95      55.320 109.580  34.740  1.00  0.00            
ATOM   1251  H4  ccc    95      54.690 109.120  35.500  1.00  0.00            
ATOM   1252  H5  ccc    95      55.580 108.870  33.960  1.00  0.00            
ATOM   1253  N1  ccc    95      54.640 110.630  34.070  1.00  0.00            
ATOM   1254  H6  ccc    95      54.000 110.210  33.390  1.00  0.00            
ATOM   1255  H7  ccc    95      54.130 111.290  34.670  1.00  0.00            
ATOM   1256  H8  ccc    95      55.360 111.080  33.480  1.00  0.00            
ATOM   1257  C2  ccc    96      52.010  98.580  34.280  1.00  0.00            
ATOM   1258  H4  ccc    96      52.930  98.740  34.810  1.00  0.00            
ATOM   1259  H5  ccc    96      51.970  97.570  33.840  1.00  0.00            
ATOM   1260  N1  ccc    96      50.920  98.830  35.230  1.00  0.00            
ATOM   1261  H6  ccc    96      51.090  99.390  36.090  1.00  0.00            
ATOM   1262  H7  ccc    96      50.070  99.210  34.790  1.00  0.00            
ATOM   1263  H8  ccc    96      50.530  97.970  35.660  1.00  0.00            
ATOM   1264  C2  ccc    97      57.160  99.700  31.850  1.00  0.00            
ATOM   1265  H4  ccc    97      57.000 100.050  30.830  1.00  0.00            
ATOM   1266  H5  ccc    97      56.700  98.720  32.010  1.00  0.00            
ATOM   1267  N1  ccc    97      58.630  99.490  32.120  1.00  0.00            
ATOM   1268  H6  ccc    97      59.230 100.300  31.860  1.00  0.00            
ATOM   1269  H7  ccc    97      58.690  99.160  33.090  1.00  0.00            
ATOM   1270  H8  ccc    97      59.030  98.740  31.540  1.00  0.00            
ATOM   1271  C2  ccc    98      46.590  99.110  46.320  1.00  0.00            
ATOM   1272  H4  ccc    98      46.240  98.430  45.540  1.00  0.00            
ATOM   1273  H5  ccc    98      46.060  99.040  47.270  1.00  0.00            
ATOM   1274  N1  ccc    98      48.000  98.540  46.580  1.00  0.00            
ATOM   1275  H6  ccc    98      48.420  99.230  47.220  1.00  0.00            
ATOM   1276  H7  ccc    98      47.930  97.610  47.040  1.00  0.00            
ATOM   1277  H8  ccc    98      48.560  98.480  45.710  1.00  0.00            
ATOM   1278  C2  ccc    99      44.960 101.460  41.650  1.00  0.00            
ATOM   1279  H4  ccc    99      44.800 102.520  41.500  1.00  0.00            
ATOM   1280  H5  ccc    99      44.730 101.220  42.690  1.00  0.00            
ATOM   1281  N1  ccc    99      44.000 100.670  40.740  1.00  0.00            
ATOM   1282  H6  ccc    99      44.260 100.760  39.750  1.00  0.00            
ATOM   1283  H7  ccc    99      43.830  99.690  40.970  1.00  0.00            
ATOM   1284  H8  ccc    99      43.100 101.130  40.920  1.00  0.00            
ATOM   1285  C2  ccc   100      49.690 111.020  47.680  1.00  0.00            
ATOM   1286  H4  ccc   100      50.280 111.310  48.560  1.00  0.00            
ATOM   1287  H5  ccc   100      48.660 111.010  47.990  1.00  0.00            
ATOM   1288  N1  ccc   100      49.690 112.010  46.590  1.00  0.00            
ATOM   1289  H6  ccc   100      50.660 112.120  46.280  1.00  0.00            
ATOM   1290  H7  ccc   100      49.000 111.730  45.880  1.00  0.00            
ATOM   1291  H8  ccc   100      49.220 112.870  46.910  1.00  0.00            
ATOM   1292  C2  ccc   101      48.360 106.120  49.420  1.00  0.00            
ATOM   1293  H4  ccc   101      48.470 105.180  48.880  1.00  0.00            
ATOM   1294  H5  ccc   101      47.910 106.940  48.860  1.00  0.00            
ATOM   1295  N1  ccc   101      47.250 105.770  50.360  1.00  0.00            
ATOM   1296  H6  ccc   101      46.990 106.610  50.900  1.00  0.00            
ATOM   1297  H7  ccc   101      46.430 105.460  49.800  1.00  0.00            
ATOM   1298  H8  ccc   101      47.450 104.950  50.960  1.00  0.00            
ATOM   1299  C2  ccc   102      70.540 104.440  49.920  1.00  0.00            
ATOM   1300  H4  ccc   102      69.590 104.970  49.900  1.00  0.00            
ATOM   1301  H5  ccc   102      70.840 104.160  48.900  1.00  0.00            
ATOM   1302  N1  ccc   102      71.510 105.420  50.450  1.00  0.00            
ATOM   1303  H6  ccc   102      72.490 105.110  50.530  1.00  0.00            
ATOM   1304  H7  ccc   102      71.660 106.190  49.780  1.00  0.00            
ATOM   1305  H8  ccc   102      71.190 105.820  51.350  1.00  0.00            
ATOM   1306  C2  ccc   103      67.050 104.680  54.490  1.00  0.00            
ATOM   1307  H4  ccc   103      67.870 104.830  55.180  1.00  0.00            
ATOM   1308  H5  ccc   103      66.340 104.150  55.130  1.00  0.00            
ATOM   1309  N1  ccc   103      66.320 106.030  54.170  1.00  0.00            
ATOM   1310  H6  ccc   103      66.950 106.760  53.820  1.00  0.00            
ATOM   1311  H7  ccc   103      65.600 105.960  53.440  1.00  0.00            
ATOM   1312  H8  ccc   103      65.850 106.430  54.990  1.00  0.00            
ATOM   1313  C2  ccc   104      69.650 108.090  43.200  1.00  0.00            
ATOM   1314  H4  ccc   104      68.750 108.590  42.840  1.00  0.00            
ATOM   1315  H5  ccc   104      70.430 108.290  42.470  1.00  0.00            
ATOM   1316  N1  ccc   104      69.840 108.680  44.520  1.00  0.00            
ATOM   1317  H6  ccc   104      70.130 109.660  44.410  1.00  0.00            
ATOM   1318  H7  ccc   104      69.010 108.640  45.130  1.00  0.00            
ATOM   1319  H8  ccc   104      70.680 108.340  45.030  1.00  0.00            
ATOM   1320  C2  ccc   105      64.050 107.760  40.530  1.00  0.00            
ATOM   1321  H4  ccc   105      63.700 106.770  40.240  1.00  0.00            
ATOM   1322  H5  ccc   105      64.650 108.270  39.770  1.00  0.00            
ATOM   1323  N1  ccc   105      62.810 108.720  40.570  1.00  0.00            
ATOM   1324  H6  ccc   105      62.020 108.370  41.140  1.00  0.00            
ATOM   1325  H7  ccc   105      63.020 109.590  41.070  1.00  0.00            
ATOM   1326  H8  ccc   105      62.420 108.880  39.630  1.00  0.00            
ATOM   1327  C2  ccc   106      57.250 111.910  48.680  1.00  0.00            
ATOM   1328  H4  ccc   106      56.840 111.840  49.680  1.00  0.00            
ATOM   1329  H5  ccc   106      56.410 112.040  48.000  1.00  0.00            
ATOM   1330  N1  ccc   106      58.180 113.100  48.590  1.00  0.00            
ATOM   1331  H6  ccc   106      59.090 112.860  49.030  1.00  0.00            
ATOM   1332  H7  ccc   106      58.510 113.350  47.660  1.00  0.00            
ATOM   1333  H8  ccc   106      57.730 113.890  49.040  1.00  0.00            
ATOM   1334  C2  ccc   107      62.260 108.520  50.750  1.00  0.00            
ATOM   1335  H4  ccc   107      62.430 107.520  50.330  1.00  0.00            
ATOM   1336  H5  ccc   107      61.370 108.510  51.360  1.00  0.00            
ATOM   1337  N1  ccc   107      63.480 108.830  51.580  1.00  0.00            
ATOM   1338  H6  ccc   107      63.380 109.690  52.160  1.00  0.00            
ATOM   1339  H7  ccc   107      63.610 108.070  52.260  1.00  0.00            
ATOM   1340  H8  ccc   107      64.370 108.960  51.070  1.00  0.00            
ATOM   1341  C2  ccc   108      55.270 101.220  54.020  1.00  0.00            
ATOM   1342  H4  ccc   108      55.480 100.970  52.980  1.00  0.00            
ATOM   1343  H5  ccc   108      54.280 101.660  54.110  1.00  0.00            
ATOM   1344  N1  ccc   108      55.350  99.870  54.670  1.00  0.00            
ATOM   1345  H6  ccc   108      54.630  99.270  54.260  1.00  0.00            
ATOM   1346  H7  ccc   108      56.250  99.410  54.480  1.00  0.00            
ATOM   1347  H8  ccc   108      55.280  99.910  55.700  1.00  0.00            
ATOM   1348  C2  ccc   109      61.430 103.580  56.190  1.00  0.00            
ATOM   1349  H4  ccc   109      61.310 103.660  55.110  1.00  0.00            
ATOM   1350  H5  ccc   109      61.820 102.610  56.520  1.00  0.00            
ATOM   1351  N1  ccc   109      62.430 104.680  56.460  1.00  0.00            
ATOM   1352  H6  ccc   109      62.120 105.620  56.180  1.00  0.00            
ATOM   1353  H7  ccc   109      62.730 104.600  57.440  1.00  0.00            
ATOM   1354  H8  ccc   109      63.230 104.490  55.830  1.00  0.00            
ATOM   1355  C2  ccc   110      73.630  84.670  46.530  1.00  0.00            
ATOM   1356  H4  ccc   110      74.330  84.420  47.330  1.00  0.00            
ATOM   1357  H5  ccc   110      73.730  85.690  46.180  1.00  0.00            
ATOM   1358  N1  ccc   110      74.010  83.750  45.390  1.00  0.00            
ATOM   1359  H6  ccc   110      75.030  83.680  45.210  1.00  0.00            
ATOM   1360  H7  ccc   110      73.680  82.800  45.610  1.00  0.00            
ATOM   1361  H8  ccc   110      73.460  83.870  44.540  1.00  0.00            
ATOM   1362  C2  ccc   111      69.350  81.580  49.300  1.00  0.00            
ATOM   1363  H4  ccc   111      69.980  80.820  49.770  1.00  0.00            
ATOM   1364  H5  ccc   111      69.180  81.450  48.220  1.00  0.00            
ATOM   1365  N1  ccc   111      67.850  81.690  49.750  1.00  0.00            
ATOM   1366  H6  ccc   111      67.310  82.420  49.270  1.00  0.00            
ATOM   1367  H7  ccc   111      67.450  80.750  49.620  1.00  0.00            
ATOM   1368  H8  ccc   111      67.760  81.910  50.760  1.00  0.00            
ATOM   1369  C2  ccc   112      74.610  93.940  50.620  1.00  0.00            
ATOM   1370  H4  ccc   112      74.330  92.970  50.200  1.00  0.00            
ATOM   1371  H5  ccc   112      75.640  93.960  50.960  1.00  0.00            
ATOM   1372  N1  ccc   112      74.570  94.930  49.480  1.00  0.00            
ATOM   1373  H6  ccc   112      75.530  95.000  49.120  1.00  0.00            
ATOM   1374  H7  ccc   112      74.060  94.510  48.690  1.00  0.00            
ATOM   1375  H8  ccc   112      74.160  95.850  49.720  1.00  0.00            
ATOM   1376  C2  ccc   113      75.950  89.330  52.790  1.00  0.00            
ATOM   1377  H4  ccc   113      75.470  88.580  52.160  1.00  0.00            
ATOM   1378  H5  ccc   113      75.810  89.080  53.850  1.00  0.00            
ATOM   1379  N1  ccc   113      77.450  89.140  52.710  1.00  0.00            
ATOM   1380  H6  ccc   113      77.760  88.200  52.960  1.00  0.00            
ATOM   1381  H7  ccc   113      77.750  89.460  51.770  1.00  0.00            
ATOM   1382  H8  ccc   113      77.880  89.780  53.400  1.00  0.00            
ATOM   1383  C2  ccc   114      72.500  89.870  58.190  1.00  0.00            
ATOM   1384  H4  ccc   114      71.970  89.630  59.100  1.00  0.00            
ATOM   1385  H5  ccc   114      72.980  90.810  58.480  1.00  0.00            
ATOM   1386  N1  ccc   114      73.450  88.730  58.010  1.00  0.00            
ATOM   1387  H6  ccc   114      72.810  87.910  57.990  1.00  0.00            
ATOM   1388  H7  ccc   114      73.780  88.810  57.030  1.00  0.00            
ATOM   1389  H8  ccc   114      74.210  88.630  58.680  1.00  0.00            
ATOM   1390  C2  ccc   115      67.110  90.650  58.640  1.00  0.00            
ATOM   1391  H4  ccc   115      66.170  90.940  58.190  1.00  0.00            
ATOM   1392  H5  ccc   115      67.620  91.600  58.770  1.00  0.00            
ATOM   1393  N1  ccc   115      66.830  90.140  60.040  1.00  0.00            
ATOM   1394  H6  ccc   115      66.380  90.830  60.660  1.00  0.00            
ATOM   1395  H7  ccc   115      66.350  89.230  59.990  1.00  0.00            
ATOM   1396  H8  ccc   115      67.620  89.820  60.620  1.00  0.00            
ATOM   1397  C2  ccc   116      70.390 101.020  54.520  1.00  0.00            
ATOM   1398  H4  ccc   116      69.920 101.900  54.060  1.00  0.00            
ATOM   1399  H5  ccc   116      70.340 100.240  53.750  1.00  0.00            
ATOM   1400  N1  ccc   116      71.760 101.430  54.820  1.00  0.00            
ATOM   1401  H6  ccc   116      72.150 102.060  54.120  1.00  0.00            
ATOM   1402  H7  ccc   116      71.800 101.940  55.710  1.00  0.00            
ATOM   1403  H8  ccc   116      72.340 100.600  55.050  1.00  0.00            
ATOM   1404  C2  ccc   117      68.060  97.360  59.710  1.00  0.00            
ATOM   1405  H4  ccc   117      69.060  97.590  60.070  1.00  0.00            
ATOM   1406  H5  ccc   117      68.270  96.700  58.860  1.00  0.00            
ATOM   1407  N1  ccc   117      67.420  96.600  60.850  1.00  0.00            
ATOM   1408  H6  ccc   117      68.060  95.800  60.920  1.00  0.00            
ATOM   1409  H7  ccc   117      67.420  97.210  61.670  1.00  0.00            
ATOM   1410  H8  ccc   117      66.430  96.390  60.620  1.00  0.00            
ATOM   1411  C2  ccc   118      57.060  79.900  56.320  1.00  0.00            
ATOM   1412  H4  ccc   118      57.420  79.460  55.400  1.00  0.00            
ATOM   1413  H5  ccc   118      56.160  80.480  56.120  1.00  0.00            
ATOM   1414  N1  ccc   118      56.540  78.820  57.220  1.00  0.00            
ATOM   1415  H6  ccc   118      57.170  78.070  57.560  1.00  0.00            
ATOM   1416  H7  ccc   118      56.060  79.240  58.040  1.00  0.00            
ATOM   1417  H8  ccc   118      55.790  78.390  56.640  1.00  0.00            
ATOM   1418  C2  ccc   119      62.630  82.290  57.680  1.00  0.00            
ATOM   1419  H4  ccc   119      63.450  82.640  58.330  1.00  0.00            
ATOM   1420  H5  ccc   119      62.840  82.450  56.620  1.00  0.00            
ATOM   1421  N1  ccc   119      62.470  80.790  57.890  1.00  0.00            
ATOM   1422  H6  ccc   119      63.270  80.180  58.030  1.00  0.00            
ATOM   1423  H7  ccc   119      62.030  80.630  58.820  1.00  0.00            
ATOM   1424  H8  ccc   119      61.850  80.370  57.190  1.00  0.00            
ATOM   1425  C2  ccc   120      58.470  85.810  45.760  1.00  0.00            
ATOM   1426  H4  ccc   120      57.960  85.060  45.150  1.00  0.00            
ATOM   1427  H5  ccc   120      58.300  86.810  45.380  1.00  0.00            
ATOM   1428  N1  ccc   120      57.610  85.920  46.970  1.00  0.00            
ATOM   1429  H6  ccc   120      57.730  85.270  47.760  1.00  0.00            
ATOM   1430  H7  ccc   120      57.530  86.850  47.400  1.00  0.00            
ATOM   1431  H8  ccc   120      56.630  85.730  46.690  1.00  0.00            
ATOM   1432  C2  ccc   121      57.850  81.450  47.530  1.00  0.00            
ATOM   1433  H4  ccc   121      57.540  82.430  47.150  1.00  0.00            
ATOM   1434  H5  ccc   121      57.580  81.510  48.590  1.00  0.00            
ATOM   1435  N1  ccc   121      56.960  80.480  46.840  1.00  0.00            
ATOM   1436  H6  ccc   121      55.980  80.790  46.910  1.00  0.00            
ATOM   1437  H7  ccc   121      57.280  80.530  45.860  1.00  0.00            
ATOM   1438  H8  ccc   121      57.180  79.540  47.200  1.00  0.00            
ATOM   1439  C2  ccc   122      57.400  91.720  64.360  1.00  0.00            
ATOM   1440  H4  ccc   122      56.680  91.980  63.580  1.00  0.00            
ATOM   1441  H5  ccc   122      58.350  91.800  63.840  1.00  0.00            
ATOM   1442  N1  ccc   122      57.410  92.740  65.490  1.00  0.00            
ATOM   1443  H6  ccc   122      57.910  92.320  66.270  1.00  0.00            
ATOM   1444  H7  ccc   122      57.920  93.590  65.180  1.00  0.00            
ATOM   1445  H8  ccc   122      56.490  93.050  65.850  1.00  0.00            
ATOM   1446  C2  ccc   123      61.500  90.220  62.930  1.00  0.00            
ATOM   1447  H4  ccc   123      61.420  90.610  63.950  1.00  0.00            
ATOM   1448  H5  ccc   123      60.940  90.870  62.250  1.00  0.00            
ATOM   1449  N1  ccc   123      62.990  90.260  62.520  1.00  0.00            
ATOM   1450  H6  ccc   123      63.480  91.130  62.740  1.00  0.00            
ATOM   1451  H7  ccc   123      63.580  89.550  63.000  1.00  0.00            
ATOM   1452  H8  ccc   123      63.040  90.110  61.510  1.00  0.00            
ATOM   1453  C2  ccc   124      49.700  91.520  60.930  1.00  0.00            
ATOM   1454  H4  ccc   124      49.460  91.400  59.870  1.00  0.00            
ATOM   1455  H5  ccc   124      48.940  92.150  61.370  1.00  0.00            
ATOM   1456  N1  ccc   124      49.670  90.090  61.600  1.00  0.00            
ATOM   1457  H6  ccc   124      50.390  89.420  61.310  1.00  0.00            
ATOM   1458  H7  ccc   124      49.840  90.080  62.620  1.00  0.00            
ATOM   1459  H8  ccc   124      48.780  89.590  61.470  1.00  0.00            
ATOM   1460  C2  ccc   125      51.100  93.840  55.860  1.00  0.00            
ATOM   1461  H4  ccc   125      50.690  93.720  54.850  1.00  0.00            
ATOM   1462  H5  ccc   125      52.080  94.310  55.850  1.00  0.00            
ATOM   1463  N1  ccc   125      50.260  94.840  56.480  1.00  0.00            
ATOM   1464  H6  ccc   125      50.010  95.710  55.980  1.00  0.00            
ATOM   1465  H7  ccc   125      49.380  94.450  56.830  1.00  0.00            
ATOM   1466  H8  ccc   125      50.780  95.230  57.270  1.00  0.00            
ATOM   1467  N1  aaa     1     122.930  92.500  42.230  1.00  0.00            
ATOM   1468  C1  aaa     1     123.990  92.030  43.160  1.00  0.00            
ATOM   1469  C2  aaa     1     125.160  91.440  42.360  1.00  0.00            
ATOM   1470  C3  aaa     1     126.400  91.070  43.200  1.00  0.00            
ATOM   1471  C4  aaa     1     127.600  90.410  42.500  1.00  0.00            
ATOM   1472  N2  aaa     1     128.690  89.990  43.430  1.00  0.00            
ATOM   1473  C5  aaa     1     121.780  93.120  42.970  1.00  0.00            
ATOM   1474  C6  aaa     1     122.180  94.430  43.700  1.00  0.00            
ATOM   1475  C8  aaa     1     122.460  91.430  41.300  1.00  0.00            
ATOM   1476  C9  aaa     1     121.230  91.820  40.400  1.00  0.00            
ATOM   1477  C11 aaa     1     129.700  89.030  42.920  1.00  0.00            
ATOM   1478  C12 aaa     1     129.230  87.580  43.180  1.00  0.00            
ATOM   1479  C14 aaa     1     129.310  91.050  44.270  1.00  0.00            
ATOM   1480  C15 aaa     1     130.180  92.100  43.450  1.00  0.00            
ATOM   1481  H1  aaa     1     123.460  91.230  43.700  1.00  0.00            
ATOM   1482  H2  aaa     1     124.320  92.850  43.800  1.00  0.00            
ATOM   1483  H3  aaa     1     125.430  92.130  41.560  1.00  0.00            
ATOM   1484  H4  aaa     1     124.960  90.510  41.820  1.00  0.00            
ATOM   1485  H5  aaa     1     125.990  90.490  44.040  1.00  0.00            
ATOM   1486  H6  aaa     1     126.750  91.990  43.670  1.00  0.00            
ATOM   1487  H7  aaa     1     127.960  91.110  41.730  1.00  0.00            
ATOM   1488  H8  aaa     1     127.220  89.550  41.940  1.00  0.00            
ATOM   1489  H9  aaa     1     121.340  92.430  43.700  1.00  0.00            
ATOM   1490  H10 aaa     1     120.960  93.420  42.300  1.00  0.00            
ATOM   1491  H11 aaa     1     121.930  95.330  43.120  1.00  0.00            
ATOM   1492  H12 aaa     1     123.260  94.610  43.710  1.00  0.00            
ATOM   1493  H16 aaa     1     122.310  90.510  41.880  1.00  0.00            
ATOM   1494  H17 aaa     1     123.340  91.260  40.660  1.00  0.00            
ATOM   1495  H18 aaa     1     121.430  92.830  40.020  1.00  0.00            
ATOM   1496  H19 aaa     1     120.320  91.980  40.980  1.00  0.00            
ATOM   1497  H23 aaa     1     130.680  89.190  43.380  1.00  0.00            
ATOM   1498  H24 aaa     1     129.860  89.110  41.840  1.00  0.00            
ATOM   1499  H25 aaa     1     128.310  87.350  42.640  1.00  0.00            
ATOM   1500  H26 aaa     1     128.990  87.380  44.230  1.00  0.00            
ATOM   1501  H30 aaa     1     130.070  90.610  44.940  1.00  0.00            
ATOM   1502  H31 aaa     1     128.550  91.430  44.970  1.00  0.00            
ATOM   1503  H32 aaa     1     129.570  92.550  42.650  1.00  0.00            
ATOM   1504  H33 aaa     1     131.010  91.590  42.930  1.00  0.00            
ATOM   1505  N1  bbb     2     120.380  94.970  45.510  1.00  0.00            
ATOM   1506  C1  bbb     2     120.320  96.490  45.430  1.00  0.00            
ATOM   1507  C2  bbb     2     119.020  97.190  45.760  1.00  0.00            
ATOM   1508  H1  bbb     2     120.700  96.820  44.460  1.00  0.00            
ATOM   1509  H2  bbb     2     120.920  96.790  46.280  1.00  0.00            
ATOM   1510  C4  bbb     2     119.920  94.450  46.800  1.00  0.00            
ATOM   1511  C5  bbb     2     120.860  94.680  48.010  1.00  0.00            
ATOM   1512  H3  bbb     2     118.760  96.960  46.800  1.00  0.00            
ATOM   1513  H4  bbb     2     118.180  96.920  45.100  1.00  0.00            
ATOM   1514  C7  bbb     2     121.750  94.450  45.200  1.00  0.00            
ATOM   1515  H8  bbb     2     119.820  93.370  46.610  1.00  0.00            
ATOM   1516  H9  bbb     2     118.940  94.840  47.070  1.00  0.00            
ATOM   1517  H10 bbb     2     121.130  95.730  48.110  1.00  0.00            
ATOM   1518  H11 bbb     2     121.740  94.070  47.800  1.00  0.00            
ATOM   1519  H15 bbb     2     122.440  95.040  45.810  1.00  0.00            
ATOM   1520  H16 bbb     2     121.860  93.450  45.640  1.00  0.00            
ATOM   1521  H20 bbb     2     119.750  94.550  44.800  1.00  0.00            
ATOM   1522  N1  bbb     3     119.990  91.150  38.210  1.00  0.00            
ATOM   1523  C1  bbb     3     118.540  91.080  38.610  1.00  0.00            
ATOM   1524  C2  bbb     3     117.770  89.730  38.590  1.00  0.00            
ATOM   1525  H1  bbb     3     117.980  91.640  37.860  1.00  0.00            
ATOM   1526  H2  bbb     3     118.540  91.550  39.600  1.00  0.00            
ATOM   1527  C4  bbb     3     120.150  90.420  36.890  1.00  0.00            
ATOM   1528  C5  bbb     3     121.530  90.310  36.320  1.00  0.00            
ATOM   1529  H3  bbb     3     118.100  89.030  39.360  1.00  0.00            
ATOM   1530  H4  bbb     3     117.820  89.290  37.590  1.00  0.00            
ATOM   1531  C7  bbb     3     120.970  90.770  39.300  1.00  0.00            
ATOM   1532  H8  bbb     3     119.620  90.970  36.120  1.00  0.00            
ATOM   1533  H9  bbb     3     119.730  89.430  37.040  1.00  0.00            
ATOM   1534  H10 bbb     3     122.170  89.860  37.070  1.00  0.00            
ATOM   1535  H11 bbb     3     121.810  91.370  36.160  1.00  0.00            
ATOM   1536  H15 bbb     3     120.500  89.890  39.740  1.00  0.00            
ATOM   1537  H16 bbb     3     121.900  90.420  38.850  1.00  0.00            
ATOM   1538  H20 bbb     3     120.170  92.130  37.930  1.00  0.00            
ATOM   1539  N1  bbb     4     129.940  85.120  42.920  1.00  0.00            
ATOM   1540  C1  bbb     4     128.610  84.750  42.300  1.00  0.00            
ATOM   1541  C2  bbb     4     128.340  83.170  42.240  1.00  0.00            
ATOM   1542  H1  bbb     4     128.650  85.120  41.270  1.00  0.00            
ATOM   1543  H2  bbb     4     127.830  85.270  42.880  1.00  0.00            
ATOM   1544  C4  bbb     4     130.000  84.580  44.380  1.00  0.00            
ATOM   1545  C5  bbb     4     131.280  84.850  45.110  1.00  0.00            
ATOM   1546  H3  bbb     4     128.270  82.780  43.260  1.00  0.00            
ATOM   1547  H4  bbb     4     129.200  82.610  41.860  1.00  0.00            
ATOM   1548  C7  bbb     4     130.300  86.590  42.760  1.00  0.00            
ATOM   1549  H8  bbb     4     129.780  83.510  44.350  1.00  0.00            
ATOM   1550  H9  bbb     4     129.240  85.200  44.860  1.00  0.00            
ATOM   1551  H10 bbb     4     131.480  85.900  45.390  1.00  0.00            
ATOM   1552  H11 bbb     4     132.050  84.570  44.370  1.00  0.00            
ATOM   1553  H15 bbb     4     131.190  86.730  43.370  1.00  0.00            
ATOM   1554  H16 bbb     4     130.580  86.820  41.730  1.00  0.00            
ATOM   1555  H20 bbb     4     130.690  84.580  42.460  1.00  0.00            
ATOM   1556  N1  bbb     5     132.130  93.680  43.870  1.00  0.00            
ATOM   1557  C1  bbb     5     132.620  94.760  44.860  1.00  0.00            
ATOM   1558  C2  bbb     5     132.900  94.360  46.350  1.00  0.00            
ATOM   1559  H1  bbb     5     131.770  95.430  44.910  1.00  0.00            
ATOM   1560  H2  bbb     5     133.540  95.180  44.450  1.00  0.00            
ATOM   1561  C4  bbb     5     132.120  94.190  42.400  1.00  0.00            
ATOM   1562  C5  bbb     5     133.490  94.620  41.970  1.00  0.00            
ATOM   1563  H3  bbb     5     133.470  93.410  46.450  1.00  0.00            
ATOM   1564  H4  bbb     5     131.950  94.110  46.850  1.00  0.00            
ATOM   1565  C7  bbb     5     130.830  93.110  44.360  1.00  0.00            
ATOM   1566  H8  bbb     5     131.500  95.080  42.480  1.00  0.00            
ATOM   1567  H9  bbb     5     131.660  93.530  41.660  1.00  0.00            
ATOM   1568  H10 bbb     5     134.210  93.790  41.930  1.00  0.00            
ATOM   1569  H11 bbb     5     133.890  95.410  42.620  1.00  0.00            
ATOM   1570  H15 bbb     5     131.030  92.720  45.360  1.00  0.00            
ATOM   1571  H16 bbb     5     130.200  94.000  44.470  1.00  0.00            
ATOM   1572  H20 bbb     5     132.790  92.890  43.840  1.00  0.00            
ATOM   1573  N1  ddd     6     117.850  99.510  45.780  1.00  0.00            
ATOM   1574  C1  ddd     6     116.560  98.980  45.400  1.00  0.00            
ATOM   1575  C2  ddd     6     116.330  98.870  43.900  1.00  0.00            
ATOM   1576  H1  ddd     6     115.750  99.570  45.840  1.00  0.00            
ATOM   1577  H2  ddd     6     116.600  98.000  45.880  1.00  0.00            
ATOM   1578  C4  ddd     6     118.060 100.950  45.970  1.00  0.00            
ATOM   1579  C5  ddd     6     116.890 101.840  46.520  1.00  0.00            
ATOM   1580  H3  ddd     6     116.690  97.920  43.510  1.00  0.00            
ATOM   1581  H4  ddd     6     116.800  99.780  43.510  1.00  0.00            
ATOM   1582  C7  ddd     6     119.080  98.720  45.530  1.00  0.00            
ATOM   1583  H8  ddd     6     118.220 101.420  44.990  1.00  0.00            
ATOM   1584  H9  ddd     6     118.980 101.080  46.520  1.00  0.00            
ATOM   1585  H10 ddd     6     116.580 101.560  47.530  1.00  0.00            
ATOM   1586  H11 ddd     6     116.030 101.780  45.850  1.00  0.00            
ATOM   1587  H15 ddd     6     119.980  99.110  46.040  1.00  0.00            
ATOM   1588  H16 ddd     6     119.270  98.910  44.460  1.00  0.00            
ATOM   1589  N1  ddd     7     120.810  94.230  50.550  1.00  0.00            
ATOM   1590  C1  ddd     7     122.250  93.720  50.420  1.00  0.00            
ATOM   1591  C2  ddd     7     122.980  93.440  51.810  1.00  0.00            
ATOM   1592  H1  ddd     7     122.910  94.370  49.810  1.00  0.00            
ATOM   1593  H2  ddd     7     122.150  92.800  49.820  1.00  0.00            
ATOM   1594  C4  ddd     7     120.620  95.580  51.070  1.00  0.00            
ATOM   1595  C5  ddd     7     120.450  95.580  52.620  1.00  0.00            
ATOM   1596  H3  ddd     7     122.350  92.810  52.440  1.00  0.00            
ATOM   1597  H4  ddd     7     122.980  94.440  52.240  1.00  0.00            
ATOM   1598  C7  ddd     7     120.080  94.100  49.260  1.00  0.00            
ATOM   1599  H8  ddd     7     119.770  96.180  50.720  1.00  0.00            
ATOM   1600  H9  ddd     7     121.440  96.270  50.840  1.00  0.00            
ATOM   1601  H10 ddd     7     120.520  96.600  53.040  1.00  0.00            
ATOM   1602  H11 ddd     7     121.220  94.980  53.120  1.00  0.00            
ATOM   1603  H15 ddd     7     119.100  94.550  49.440  1.00  0.00            
ATOM   1604  H16 ddd     7     119.970  93.030  49.100  1.00  0.00            
ATOM   1605  N1  ddd     8     115.400  89.020  39.270  1.00  0.00            
ATOM   1606  C1  ddd     8     115.270  88.030  38.200  1.00  0.00            
ATOM   1607  C2  ddd     8     114.870  88.510  36.770  1.00  0.00            
ATOM   1608  H1  ddd     8     114.660  87.180  38.540  1.00  0.00            
ATOM   1609  H2  ddd     8     116.290  87.630  38.140  1.00  0.00            
ATOM   1610  C4  ddd     8     114.120  89.550  39.820  1.00  0.00            
ATOM   1611  C5  ddd     8     113.580  88.600  40.920  1.00  0.00            
ATOM   1612  H3  ddd     8     115.380  89.440  36.460  1.00  0.00            
ATOM   1613  H4  ddd     8     113.800  88.710  36.740  1.00  0.00            
ATOM   1614  C7  ddd     8     116.340  90.130  38.980  1.00  0.00            
ATOM   1615  H8  ddd     8     113.340  89.650  39.050  1.00  0.00            
ATOM   1616  H9  ddd     8     114.190  90.570  40.230  1.00  0.00            
ATOM   1617  H10 ddd     8     114.310  88.460  41.740  1.00  0.00            
ATOM   1618  H11 ddd     8     113.460  87.610  40.470  1.00  0.00            
ATOM   1619  H15 ddd     8     116.450  90.740  39.880  1.00  0.00            
ATOM   1620  H16 ddd     8     115.840  90.740  38.210  1.00  0.00            
ATOM   1621  N1  ddd     9     120.750  89.980  33.800  1.00  0.00            
ATOM   1622  C1  ddd     9     120.830  89.080  32.600  1.00  0.00            
ATOM   1623  C2  ddd     9     122.190  89.060  31.900  1.00  0.00            
ATOM   1624  H1  ddd     9     120.010  89.270  31.900  1.00  0.00            
ATOM   1625  H2  ddd     9     120.570  88.050  32.860  1.00  0.00            
ATOM   1626  C4  ddd     9     120.950  91.440  33.460  1.00  0.00            
ATOM   1627  C5  ddd     9     119.960  91.950  32.380  1.00  0.00            
ATOM   1628  H3  ddd     9     122.890  88.610  32.620  1.00  0.00            
ATOM   1629  H4  ddd     9     122.600  90.050  31.680  1.00  0.00            
ATOM   1630  C7  ddd     9     121.490  89.500  34.980  1.00  0.00            
ATOM   1631  H8  ddd     9     121.940  91.640  33.040  1.00  0.00            
ATOM   1632  H9  ddd     9     120.780  92.080  34.340  1.00  0.00            
ATOM   1633  H10 ddd     9     118.960  91.590  32.680  1.00  0.00            
ATOM   1634  H11 ddd     9     120.220  91.580  31.380  1.00  0.00            
ATOM   1635  H15 ddd     9     122.570  89.450  34.730  1.00  0.00            
ATOM   1636  H16 ddd     9     121.140  88.500  35.250  1.00  0.00            
ATOM   1637  N1  ddd    10     126.740  81.350  41.910  1.00  0.00            
ATOM   1638  C1  ddd    10     125.930  81.250  43.140  1.00  0.00            
ATOM   1639  C2  ddd    10     125.390  79.890  43.440  1.00  0.00            
ATOM   1640  H1  ddd    10     125.050  81.910  43.080  1.00  0.00            
ATOM   1641  H2  ddd    10     126.530  81.670  43.950  1.00  0.00            
ATOM   1642  C4  ddd    10     127.720  80.200  41.730  1.00  0.00            
ATOM   1643  C5  ddd    10     128.390  80.150  40.380  1.00  0.00            
ATOM   1644  H3  ddd    10     126.170  79.150  43.620  1.00  0.00            
ATOM   1645  H4  ddd    10     124.860  79.490  42.560  1.00  0.00            
ATOM   1646  C7  ddd    10     127.080  82.750  41.520  1.00  0.00            
ATOM   1647  H8  ddd    10     127.160  79.270  41.800  1.00  0.00            
ATOM   1648  H9  ddd    10     128.480  80.210  42.540  1.00  0.00            
ATOM   1649  H10 ddd    10     128.880  81.110  40.200  1.00  0.00            
ATOM   1650  H11 ddd    10     127.620  79.990  39.620  1.00  0.00            
ATOM   1651  H15 ddd    10     126.250  83.470  41.490  1.00  0.00            
ATOM   1652  H16 ddd    10     127.450  82.660  40.490  1.00  0.00            
ATOM   1653  N1  ddd    11     132.330  84.170  47.380  1.00  0.00            
ATOM   1654  C1  ddd    11     131.790  85.180  48.310  1.00  0.00            
ATOM   1655  C2  ddd    11     132.600  85.380  49.570  1.00  0.00            
ATOM   1656  H1  ddd    11     130.770  84.910  48.590  1.00  0.00            
ATOM   1657  H2  ddd    11     131.800  86.160  47.790  1.00  0.00            
ATOM   1658  C4  ddd    11     133.810  84.290  47.120  1.00  0.00            
ATOM   1659  C5  ddd    11     134.380  83.440  46.000  1.00  0.00            
ATOM   1660  H3  ddd    11     132.090  86.180  50.130  1.00  0.00            
ATOM   1661  H4  ddd    11     133.590  85.730  49.280  1.00  0.00            
ATOM   1662  C7  ddd    11     131.460  83.770  46.240  1.00  0.00            
ATOM   1663  H8  ddd    11     134.380  83.930  47.980  1.00  0.00            
ATOM   1664  H9  ddd    11     134.140  85.280  46.810  1.00  0.00            
ATOM   1665  H10 ddd    11     133.870  83.550  45.030  1.00  0.00            
ATOM   1666  H11 ddd    11     134.280  82.380  46.250  1.00  0.00            
ATOM   1667  H15 ddd    11     130.470  83.480  46.600  1.00  0.00            
ATOM   1668  H16 ddd    11     131.860  82.840  45.810  1.00  0.00            
ATOM   1669  N1  ddd    12     133.840  95.260  48.510  1.00  0.00            
ATOM   1670  C1  ddd    12     133.020  95.670  49.640  1.00  0.00            
ATOM   1671  C2  ddd    12     132.130  96.900  49.280  1.00  0.00            
ATOM   1672  H1  ddd    12     133.530  95.860  50.600  1.00  0.00            
ATOM   1673  H2  ddd    12     132.390  94.800  49.850  1.00  0.00            
ATOM   1674  C4  ddd    12     134.670  94.110  48.920  1.00  0.00            
ATOM   1675  C5  ddd    12     136.010  94.000  48.120  1.00  0.00            
ATOM   1676  H3  ddd    12     131.280  96.480  48.720  1.00  0.00            
ATOM   1677  H4  ddd    12     132.670  97.670  48.710  1.00  0.00            
ATOM   1678  C7  ddd    12     133.470  95.510  47.090  1.00  0.00            
ATOM   1679  H8  ddd    12     133.980  93.260  48.900  1.00  0.00            
ATOM   1680  H9  ddd    12     134.910  94.200  49.990  1.00  0.00            
ATOM   1681  H10 ddd    12     135.710  93.850  47.080  1.00  0.00            
ATOM   1682  H11 ddd    12     136.410  93.000  48.340  1.00  0.00            
ATOM   1683  H15 ddd    12     134.410  95.810  46.610  1.00  0.00            
ATOM   1684  H16 ddd    12     132.780  96.350  46.960  1.00  0.00            
ATOM   1685  N1  ddd    13     134.610  96.240  40.310  1.00  0.00            
ATOM   1686  C1  ddd    13     134.410  97.560  40.930  1.00  0.00            
ATOM   1687  C2  ddd    13     132.990  98.300  40.780  1.00  0.00            
ATOM   1688  H1  ddd    13     135.170  98.270  40.560  1.00  0.00            
ATOM   1689  H2  ddd    13     134.560  97.390  41.990  1.00  0.00            
ATOM   1690  C4  ddd    13     136.020  95.710  40.410  1.00  0.00            
ATOM   1691  C5  ddd    13     137.080  96.630  39.860  1.00  0.00            
ATOM   1692  H3  ddd    13     132.100  97.730  41.090  1.00  0.00            
ATOM   1693  H4  ddd    13     132.980  98.390  39.690  1.00  0.00            
ATOM   1694  C7  ddd    13     133.510  95.240  40.480  1.00  0.00            
ATOM   1695  H8  ddd    13     136.000  94.780  39.820  1.00  0.00            
ATOM   1696  H9  ddd    13     136.140  95.350  41.450  1.00  0.00            
ATOM   1697  H10 ddd    13     138.130  96.340  40.020  1.00  0.00            
ATOM   1698  H11 ddd    13     137.040  97.580  40.400  1.00  0.00            
ATOM   1699  H15 ddd    13     133.610  94.390  39.790  1.00  0.00            
ATOM   1700  H16 ddd    13     132.540  95.730  40.360  1.00  0.00            
ATOM   1701  N1  bbb    14     114.460  99.030  42.160  1.00  0.00            
ATOM   1702  C1  bbb    14     114.720 100.500  41.560  1.00  0.00            
ATOM   1703  C2  bbb    14     114.620 100.630  40.070  1.00  0.00            
ATOM   1704  H1  bbb    14     115.680 100.950  41.810  1.00  0.00            
ATOM   1705  H2  bbb    14     113.960 101.090  42.070  1.00  0.00            
ATOM   1706  C4  bbb    14     112.950  98.640  42.010  1.00  0.00            
ATOM   1707  C5  bbb    14     111.950  99.410  42.720  1.00  0.00            
ATOM   1708  H3  bbb    14     113.650 100.210  39.750  1.00  0.00            
ATOM   1709  H4  bbb    14     115.480 100.120  39.600  1.00  0.00            
ATOM   1710  C7  bbb    14     114.810  98.960  43.590  1.00  0.00            
ATOM   1711  H8  bbb    14     112.970  97.590  42.350  1.00  0.00            
ATOM   1712  H9  bbb    14     112.700  98.630  40.950  1.00  0.00            
ATOM   1713  H10 bbb    14     111.950 100.370  42.180  1.00  0.00            
ATOM   1714  H11 bbb    14     112.230  99.640  43.760  1.00  0.00            
ATOM   1715  H15 bbb    14     114.540  99.850  44.160  1.00  0.00            
ATOM   1716  H16 bbb    14     114.360  98.100  44.060  1.00  0.00            
ATOM   1717  H20 bbb    14     114.900  98.290  41.620  1.00  0.00            
ATOM   1718  N1  bbb    15     116.280 104.350  47.250  1.00  0.00            
ATOM   1719  C1  bbb    15     115.600 103.980  48.500  1.00  0.00            
ATOM   1720  C2  bbb    15     116.440 103.900  49.730  1.00  0.00            
ATOM   1721  H1  bbb    15     114.990 103.100  48.290  1.00  0.00            
ATOM   1722  H2  bbb    15     114.850 104.760  48.660  1.00  0.00            
ATOM   1723  C4  bbb    15     115.270 104.640  46.200  1.00  0.00            
ATOM   1724  C5  bbb    15     114.540 105.970  46.150  1.00  0.00            
ATOM   1725  H3  bbb    15     117.180 104.700  49.870  1.00  0.00            
ATOM   1726  H4  bbb    15     117.090 103.030  49.610  1.00  0.00            
ATOM   1727  C7  bbb    15     117.310 103.330  46.760  1.00  0.00            
ATOM   1728  H8  bbb    15     114.570 103.810  46.320  1.00  0.00            
ATOM   1729  H9  bbb    15     115.810 104.620  45.250  1.00  0.00            
ATOM   1730  H10 bbb    15     113.940 106.160  47.040  1.00  0.00            
ATOM   1731  H11 bbb    15     113.830 105.870  45.310  1.00  0.00            
ATOM   1732  H15 bbb    15     117.700 103.820  45.860  1.00  0.00            
ATOM   1733  H16 bbb    15     118.160 103.300  47.440  1.00  0.00            
ATOM   1734  H20 bbb    15     116.840 105.210  47.400  1.00  0.00            
ATOM   1735  N1  bbb    16     125.240  92.470  52.720  1.00  0.00            
ATOM   1736  C1  bbb    16     124.470  91.430  53.530  1.00  0.00            
ATOM   1737  C2  bbb    16     125.290  90.380  54.370  1.00  0.00            
ATOM   1738  H1  bbb    16     123.760  90.900  52.910  1.00  0.00            
ATOM   1739  H2  bbb    16     123.810  91.950  54.210  1.00  0.00            
ATOM   1740  C4  bbb    16     125.550  93.670  53.620  1.00  0.00            
ATOM   1741  C5  bbb    16     126.390  94.770  53.070  1.00  0.00            
ATOM   1742  H3  bbb    16     126.130  89.980  53.780  1.00  0.00            
ATOM   1743  H4  bbb    16     125.860  90.880  55.170  1.00  0.00            
ATOM   1744  C7  bbb    16     124.410  92.870  51.500  1.00  0.00            
ATOM   1745  H8  bbb    16     126.100  93.250  54.470  1.00  0.00            
ATOM   1746  H9  bbb    16     124.610  94.020  54.010  1.00  0.00            
ATOM   1747  H10 bbb    16     125.930  95.240  52.190  1.00  0.00            
ATOM   1748  H11 bbb    16     127.380  94.460  52.730  1.00  0.00            
ATOM   1749  H15 bbb    16     125.000  93.550  50.880  1.00  0.00            
ATOM   1750  H16 bbb    16     124.160  91.980  50.910  1.00  0.00            
ATOM   1751  H20 bbb    16     126.100  92.000  52.420  1.00  0.00            
ATOM   1752  N1  bbb    17     118.890  94.700  54.450  1.00  0.00            
ATOM   1753  C1  bbb    17     117.590  93.960  54.650  1.00  0.00            
ATOM   1754  C2  bbb    17     117.610  92.560  54.190  1.00  0.00            
ATOM   1755  H1  bbb    17     116.780  94.580  54.260  1.00  0.00            
ATOM   1756  H2  bbb    17     117.490  93.970  55.740  1.00  0.00            
ATOM   1757  C4  bbb    17     118.920  95.970  55.230  1.00  0.00            
ATOM   1758  C5  bbb    17     118.640  95.860  56.770  1.00  0.00            
ATOM   1759  H3  bbb    17     117.840  92.480  53.120  1.00  0.00            
ATOM   1760  H4  bbb    17     118.460  92.110  54.710  1.00  0.00            
ATOM   1761  C7  bbb    17     119.110  95.010  52.980  1.00  0.00            
ATOM   1762  H8  bbb    17     118.110  96.600  54.840  1.00  0.00            
ATOM   1763  H9  bbb    17     119.880  96.470  55.110  1.00  0.00            
ATOM   1764  H10 bbb    17     119.560  96.160  57.260  1.00  0.00            
ATOM   1765  H11 bbb    17     118.350  94.860  57.150  1.00  0.00            
ATOM   1766  H15 bbb    17     119.010  94.110  52.370  1.00  0.00            
ATOM   1767  H16 bbb    17     118.330  95.740  52.740  1.00  0.00            
ATOM   1768  H20 bbb    17     119.670  94.110  54.740  1.00  0.00            
ATOM   1769  N1  bbb    18     115.080  87.660  34.240  1.00  0.00            
ATOM   1770  C1  bbb    18     113.770  88.570  34.020  1.00  0.00            
ATOM   1771  C2  bbb    18     113.530  89.280  32.670  1.00  0.00            
ATOM   1772  H1  bbb    18     113.770  89.330  34.810  1.00  0.00            
ATOM   1773  H2  bbb    18     112.930  87.890  34.160  1.00  0.00            
ATOM   1774  C4  bbb    18     114.920  86.280  33.750  1.00  0.00            
ATOM   1775  C5  bbb    18     114.550  85.940  32.270  1.00  0.00            
ATOM   1776  H3  bbb    18     113.590  88.560  31.840  1.00  0.00            
ATOM   1777  H4  bbb    18     114.380  89.950  32.470  1.00  0.00            
ATOM   1778  C7  bbb    18     115.200  87.430  35.720  1.00  0.00            
ATOM   1779  H8  bbb    18     114.120  85.830  34.350  1.00  0.00            
ATOM   1780  H9  bbb    18     115.880  85.860  34.080  1.00  0.00            
ATOM   1781  H10 bbb    18     115.170  86.560  31.600  1.00  0.00            
ATOM   1782  H11 bbb    18     113.490  86.200  32.140  1.00  0.00            
ATOM   1783  H15 bbb    18     114.700  86.490  35.950  1.00  0.00            
ATOM   1784  H16 bbb    18     116.230  87.090  35.850  1.00  0.00            
ATOM   1785  H20 bbb    18     115.960  88.100  33.940  1.00  0.00            
ATOM   1786  N1  bbb    19     111.620  88.340  42.600  1.00  0.00            
ATOM   1787  C1  bbb    19     111.150  86.880  42.130  1.00  0.00            
ATOM   1788  C2  bbb    19     110.690  85.970  43.310  1.00  0.00            
ATOM   1789  H1  bbb    19     111.920  86.390  41.530  1.00  0.00            
ATOM   1790  H2  bbb    19     110.310  87.100  41.470  1.00  0.00            
ATOM   1791  C4  bbb    19     110.510  89.080  43.410  1.00  0.00            
ATOM   1792  C5  bbb    19     109.260  89.550  42.660  1.00  0.00            
ATOM   1793  H3  bbb    19     111.420  85.860  44.120  1.00  0.00            
ATOM   1794  H4  bbb    19     109.790  86.410  43.760  1.00  0.00            
ATOM   1795  C7  bbb    19     112.140  89.150  41.450  1.00  0.00            
ATOM   1796  H8  bbb    19     110.960  89.950  43.880  1.00  0.00            
ATOM   1797  H9  bbb    19     110.100  88.420  44.170  1.00  0.00            
ATOM   1798  H10 bbb    19     108.700  88.790  42.090  1.00  0.00            
ATOM   1799  H11 bbb    19     109.620  90.360  42.000  1.00  0.00            
ATOM   1800  H15 bbb    19     111.480  89.380  40.620  1.00  0.00            
ATOM   1801  H16 bbb    19     112.390  90.110  41.900  1.00  0.00            
ATOM   1802  H20 bbb    19     112.360  88.270  43.310  1.00  0.00            
ATOM   1803  N1  bbb    20     123.640  88.130  29.910  1.00  0.00            
ATOM   1804  C1  bbb    20     124.100  89.350  29.180  1.00  0.00            
ATOM   1805  C2  bbb    20     125.630  89.420  29.140  1.00  0.00            
ATOM   1806  H1  bbb    20     123.780  90.150  29.850  1.00  0.00            
ATOM   1807  H2  bbb    20     123.680  89.530  28.190  1.00  0.00            
ATOM   1808  C4  bbb    20     123.730  86.850  29.030  1.00  0.00            
ATOM   1809  C5  bbb    20     122.800  86.690  27.760  1.00  0.00            
ATOM   1810  H3  bbb    20     126.040  88.590  28.550  1.00  0.00            
ATOM   1811  H4  bbb    20     126.060  89.320  30.140  1.00  0.00            
ATOM   1812  C7  bbb    20     122.270  88.240  30.530  1.00  0.00            
ATOM   1813  H8  bbb    20     123.610  86.030  29.740  1.00  0.00            
ATOM   1814  H9  bbb    20     124.790  86.840  28.740  1.00  0.00            
ATOM   1815  H10 bbb    20     122.600  87.670  27.310  1.00  0.00            
ATOM   1816  H11 bbb    20     121.880  86.280  28.180  1.00  0.00            
ATOM   1817  H15 bbb    20     121.610  88.760  29.830  1.00  0.00            
ATOM   1818  H16 bbb    20     121.840  87.260  30.680  1.00  0.00            
ATOM   1819  H20 bbb    20     124.310  88.010  30.680  1.00  0.00            
ATOM   1820  N1  bbb    21     119.320  93.890  31.060  1.00  0.00            
ATOM   1821  C1  bbb    21     120.230  94.400  29.930  1.00  0.00            
ATOM   1822  C2  bbb    21     120.880  93.270  29.110  1.00  0.00            
ATOM   1823  H1  bbb    21     121.020  95.010  30.370  1.00  0.00            
ATOM   1824  H2  bbb    21     119.600  94.910  29.210  1.00  0.00            
ATOM   1825  C4  bbb    21     118.480  94.980  31.480  1.00  0.00            
ATOM   1826  C5  bbb    21     117.430  95.520  30.440  1.00  0.00            
ATOM   1827  H3  bbb    21     120.100  92.640  28.650  1.00  0.00            
ATOM   1828  H4  bbb    21     121.430  92.570  29.750  1.00  0.00            
ATOM   1829  C7  bbb    21     120.050  93.430  32.260  1.00  0.00            
ATOM   1830  H8  bbb    21     119.140  95.800  31.740  1.00  0.00            
ATOM   1831  H9  bbb    21     117.960  94.760  32.420  1.00  0.00            
ATOM   1832  H10 bbb    21     116.830  94.640  30.140  1.00  0.00            
ATOM   1833  H11 bbb    21     118.010  95.780  29.540  1.00  0.00            
ATOM   1834  H15 bbb    21     121.040  93.880  32.260  1.00  0.00            
ATOM   1835  H16 bbb    21     119.630  93.870  33.170  1.00  0.00            
ATOM   1836  H20 bbb    21     118.740  93.120  30.660  1.00  0.00            
ATOM   1837  N1  bbb    22     123.760  78.690  45.220  1.00  0.00            
ATOM   1838  C1  bbb    22     124.970  77.950  45.710  1.00  0.00            
ATOM   1839  C2  bbb    22     124.740  76.670  46.500  1.00  0.00            
ATOM   1840  H1  bbb    22     125.500  78.620  46.380  1.00  0.00            
ATOM   1841  H2  bbb    22     125.530  77.650  44.810  1.00  0.00            
ATOM   1842  C4  bbb    22     122.950  77.760  44.170  1.00  0.00            
ATOM   1843  C5  bbb    22     121.640  78.330  43.480  1.00  0.00            
ATOM   1844  H3  bbb    22     123.920  76.090  46.060  1.00  0.00            
ATOM   1845  H4  bbb    22     124.310  76.790  47.510  1.00  0.00            
ATOM   1846  C7  bbb    22     124.310  79.950  44.570  1.00  0.00            
ATOM   1847  H8  bbb    22     122.610  76.890  44.730  1.00  0.00            
ATOM   1848  H9  bbb    22     123.570  77.420  43.340  1.00  0.00            
ATOM   1849  H10 bbb    22     121.300  77.710  42.630  1.00  0.00            
ATOM   1850  H11 bbb    22     121.820  79.380  43.210  1.00  0.00            
ATOM   1851  H15 bbb    22     123.370  80.390  44.220  1.00  0.00            
ATOM   1852  H16 bbb    22     124.650  80.610  45.370  1.00  0.00            
ATOM   1853  H20 bbb    22     123.140  78.940  46.000  1.00  0.00            
ATOM   1854  N1  bbb    23     130.180  78.900  38.870  1.00  0.00            
ATOM   1855  C1  bbb    23     129.310  78.500  37.710  1.00  0.00            
ATOM   1856  C2  bbb    23     129.860  78.710  36.270  1.00  0.00            
ATOM   1857  H1  bbb    23     128.430  79.130  37.850  1.00  0.00            
ATOM   1858  H2  bbb    23     128.790  77.550  37.830  1.00  0.00            
ATOM   1859  C4  bbb    23     131.350  77.880  39.030  1.00  0.00            
ATOM   1860  C5  bbb    23     132.450  78.160  40.100  1.00  0.00            
ATOM   1861  H3  bbb    23     130.690  78.000  36.160  1.00  0.00            
ATOM   1862  H4  bbb    23     130.370  79.670  36.110  1.00  0.00            
ATOM   1863  C7  bbb    23     129.310  78.920  40.150  1.00  0.00            
ATOM   1864  H8  bbb    23     131.950  77.930  38.120  1.00  0.00            
ATOM   1865  H9  bbb    23     130.900  76.900  39.140  1.00  0.00            
ATOM   1866  H10 bbb    23     132.010  78.080  41.100  1.00  0.00            
ATOM   1867  H11 bbb    23     132.860  79.170  39.970  1.00  0.00            
ATOM   1868  H15 bbb    23     128.760  77.980  40.180  1.00  0.00            
ATOM   1869  H16 bbb    23     130.020  78.840  41.000  1.00  0.00            
ATOM   1870  H20 bbb    23     130.450  79.890  38.790  1.00  0.00            
ATOM   1871  N1  bbb    24     133.700  84.390  51.750  1.00  0.00            
ATOM   1872  C1  bbb    24     135.140  84.740  51.440  1.00  0.00            
ATOM   1873  C2  bbb    24     135.920  85.260  52.730  1.00  0.00            
ATOM   1874  H1  bbb    24     134.980  85.550  50.720  1.00  0.00            
ATOM   1875  H2  bbb    24     135.650  83.900  50.960  1.00  0.00            
ATOM   1876  C4  bbb    24     133.740  83.110  52.550  1.00  0.00            
ATOM   1877  C5  bbb    24     132.520  82.780  53.390  1.00  0.00            
ATOM   1878  H3  bbb    24     136.050  84.390  53.370  1.00  0.00            
ATOM   1879  H4  bbb    24     135.480  86.140  53.220  1.00  0.00            
ATOM   1880  C7  bbb    24     132.840  84.160  50.450  1.00  0.00            
ATOM   1881  H8  bbb    24     134.530  83.300  53.280  1.00  0.00            
ATOM   1882  H9  bbb    24     134.040  82.270  51.910  1.00  0.00            
ATOM   1883  H10 bbb    24     132.430  83.650  54.050  1.00  0.00            
ATOM   1884  H11 bbb    24     131.600  82.740  52.770  1.00  0.00            
ATOM   1885  H15 bbb    24     133.390  83.400  49.890  1.00  0.00            
ATOM   1886  H16 bbb    24     131.870  83.730  50.740  1.00  0.00            
ATOM   1887  H20 bbb    24     133.350  85.230  52.240  1.00  0.00            
ATOM   1888  N1  bbb    25     136.670  83.020  44.790  1.00  0.00            
ATOM   1889  C1  bbb    25     136.360  81.500  44.850  1.00  0.00            
ATOM   1890  C2  bbb    25     136.670  80.780  46.200  1.00  0.00            
ATOM   1891  H1  bbb    25     136.810  81.060  43.950  1.00  0.00            
ATOM   1892  H2  bbb    25     135.270  81.380  44.770  1.00  0.00            
ATOM   1893  C4  bbb    25     138.180  83.300  44.910  1.00  0.00            
ATOM   1894  C5  bbb    25     139.030  82.870  43.650  1.00  0.00            
ATOM   1895  H3  bbb    25     135.980  81.090  46.990  1.00  0.00            
ATOM   1896  H4  bbb    25     137.680  81.010  46.570  1.00  0.00            
ATOM   1897  C7  bbb    25     135.880  83.790  45.850  1.00  0.00            
ATOM   1898  H8  bbb    25     138.380  82.830  45.870  1.00  0.00            
ATOM   1899  H9  bbb    25     138.230  84.380  45.000  1.00  0.00            
ATOM   1900  H10 bbb    25     138.370  82.950  42.780  1.00  0.00            
ATOM   1901  H11 bbb    25     139.240  81.810  43.810  1.00  0.00            
ATOM   1902  H15 bbb    25     136.230  83.610  46.870  1.00  0.00            
ATOM   1903  H16 bbb    25     136.000  84.850  45.630  1.00  0.00            
ATOM   1904  H20 bbb    25     136.360  83.470  43.910  1.00  0.00            
ATOM   1905  N1  bbb    26     132.010  98.440  51.590  1.00  0.00            
ATOM   1906  C1  bbb    26     132.040  99.850  50.950  1.00  0.00            
ATOM   1907  C2  bbb    26     131.150 100.770  51.760  1.00  0.00            
ATOM   1908  H1  bbb    26     131.670  99.790  49.920  1.00  0.00            
ATOM   1909  H2  bbb    26     133.070 100.200  50.800  1.00  0.00            
ATOM   1910  C4  bbb    26     133.360  97.990  52.070  1.00  0.00            
ATOM   1911  C5  bbb    26     133.820  98.650  53.330  1.00  0.00            
ATOM   1912  H3  bbb    26     131.590 100.840  52.760  1.00  0.00            
ATOM   1913  H4  bbb    26     130.150 100.330  51.820  1.00  0.00            
ATOM   1914  C7  bbb    26     131.380  97.500  50.520  1.00  0.00            
ATOM   1915  H8  bbb    26     134.040  98.110  51.240  1.00  0.00            
ATOM   1916  H9  bbb    26     133.390  96.920  52.300  1.00  0.00            
ATOM   1917  H10 bbb    26     133.110  98.470  54.150  1.00  0.00            
ATOM   1918  H11 bbb    26     133.740  99.730  53.180  1.00  0.00            
ATOM   1919  H15 bbb    26     130.860  96.710  51.070  1.00  0.00            
ATOM   1920  H16 bbb    26     130.630  98.140  50.050  1.00  0.00            
ATOM   1921  H20 bbb    26     131.320  98.450  52.350  1.00  0.00            
ATOM   1922  N1  bbb    27     137.710  95.200  49.680  1.00  0.00            
ATOM   1923  C1  bbb    27     138.360  96.600  49.950  1.00  0.00            
ATOM   1924  C2  bbb    27     137.440  97.750  50.380  1.00  0.00            
ATOM   1925  H1  bbb    27     138.860  96.920  49.030  1.00  0.00            
ATOM   1926  H2  bbb    27     139.050  96.410  50.760  1.00  0.00            
ATOM   1927  C4  bbb    27     138.800  94.100  49.600  1.00  0.00            
ATOM   1928  C5  bbb    27     139.840  93.950  50.770  1.00  0.00            
ATOM   1929  H3  bbb    27     136.740  97.350  51.110  1.00  0.00            
ATOM   1930  H4  bbb    27     136.850  98.170  49.550  1.00  0.00            
ATOM   1931  C7  bbb    27     136.930  95.160  48.380  1.00  0.00            
ATOM   1932  H8  bbb    27     139.420  94.250  48.700  1.00  0.00            
ATOM   1933  H9  bbb    27     138.310  93.180  49.280  1.00  0.00            
ATOM   1934  H10 bbb    27     139.440  93.700  51.760  1.00  0.00            
ATOM   1935  H11 bbb    27     140.300  94.950  50.870  1.00  0.00            
ATOM   1936  H15 bbb    27     136.280  96.040  48.300  1.00  0.00            
ATOM   1937  H16 bbb    27     137.680  95.290  47.600  1.00  0.00            
ATOM   1938  H20 bbb    27     137.150  94.930  50.500  1.00  0.00            
ATOM   1939  N1  bbb    28     131.950 100.620  40.880  1.00  0.00            
ATOM   1940  C1  bbb    28     132.360 101.990  41.200  1.00  0.00            
ATOM   1941  C2  bbb    28     133.510 102.570  40.340  1.00  0.00            
ATOM   1942  H1  bbb    28     132.530 102.080  42.280  1.00  0.00            
ATOM   1943  H2  bbb    28     131.540 102.690  41.000  1.00  0.00            
ATOM   1944  C4  bbb    28     130.630 100.260  41.630  1.00  0.00            
ATOM   1945  C5  bbb    28     129.330 101.020  41.350  1.00  0.00            
ATOM   1946  H3  bbb    28     133.410 102.190  39.310  1.00  0.00            
ATOM   1947  H4  bbb    28     134.520 102.210  40.610  1.00  0.00            
ATOM   1948  C7  bbb    28     133.070  99.700  41.350  1.00  0.00            
ATOM   1949  H8  bbb    28     130.860 100.400  42.670  1.00  0.00            
ATOM   1950  H9  bbb    28     130.450  99.200  41.420  1.00  0.00            
ATOM   1951  H10 bbb    28     129.070 100.840  40.300  1.00  0.00            
ATOM   1952  H11 bbb    28     129.430 102.100  41.470  1.00  0.00            
ATOM   1953  H15 bbb    28     134.000 100.170  41.060  1.00  0.00            
ATOM   1954  H16 bbb    28     133.020  99.600  42.430  1.00  0.00            
ATOM   1955  H20 bbb    28     131.850 100.570  39.850  1.00  0.00            
ATOM   1956  N1  bbb    29     138.200  97.100  37.540  1.00  0.00            
ATOM   1957  C1  bbb    29     138.790  98.460  37.820  1.00  0.00            
ATOM   1958  C2  bbb    29     140.250  98.680  37.420  1.00  0.00            
ATOM   1959  H1  bbb    29     138.770  98.530  38.920  1.00  0.00            
ATOM   1960  H2  bbb    29     138.160  99.240  37.390  1.00  0.00            
ATOM   1961  C4  bbb    29     137.940  97.020  36.040  1.00  0.00            
ATOM   1962  C5  bbb    29     137.750  95.620  35.420  1.00  0.00            
ATOM   1963  H3  bbb    29     140.280  98.760  36.330  1.00  0.00            
ATOM   1964  H4  bbb    29     140.860  97.770  37.540  1.00  0.00            
ATOM   1965  C7  bbb    29     136.860  96.850  38.330  1.00  0.00            
ATOM   1966  H8  bbb    29     138.720  97.550  35.490  1.00  0.00            
ATOM   1967  H9  bbb    29     137.050  97.620  35.840  1.00  0.00            
ATOM   1968  H10 bbb    29     136.790  95.180  35.710  1.00  0.00            
ATOM   1969  H11 bbb    29     138.550  94.990  35.810  1.00  0.00            
ATOM   1970  H15 bbb    29     136.170  97.670  38.160  1.00  0.00            
ATOM   1971  H16 bbb    29     136.460  95.910  37.960  1.00  0.00            
ATOM   1972  H20 bbb    29     138.910  96.410  37.840  1.00  0.00            
ATOM   1973  N1  ddd    30     114.120 102.230  38.190  1.00  0.00            
ATOM   1974  C1  ddd    30     113.530 103.570  37.880  1.00  0.00            
ATOM   1975  C2  ddd    30     112.770 103.560  36.520  1.00  0.00            
ATOM   1976  H1  ddd    30     114.310 104.340  37.890  1.00  0.00            
ATOM   1977  H2  ddd    30     112.810 103.870  38.660  1.00  0.00            
ATOM   1978  C4  ddd    30     114.900 101.600  37.130  1.00  0.00            
ATOM   1979  C5  ddd    30     116.290 102.190  36.980  1.00  0.00            
ATOM   1980  H3  ddd    30     112.220 102.620  36.470  1.00  0.00            
ATOM   1981  H4  ddd    30     113.510 103.660  35.700  1.00  0.00            
ATOM   1982  C7  ddd    30     114.630 102.110  39.630  1.00  0.00            
ATOM   1983  H8  ddd    30     114.360 101.520  36.180  1.00  0.00            
ATOM   1984  H9  ddd    30     114.980 100.530  37.390  1.00  0.00            
ATOM   1985  H10 ddd    30     116.760 102.220  37.980  1.00  0.00            
ATOM   1986  H11 ddd    30     116.270 103.220  36.640  1.00  0.00            
ATOM   1987  H15 ddd    30     114.020 102.720  40.320  1.00  0.00            
ATOM   1988  H16 ddd    30     115.620 102.570  39.720  1.00  0.00            
ATOM   1989  N1  ddd    31     109.320  99.640  42.420  1.00  0.00            
ATOM   1990  C1  ddd    31     109.100 100.820  43.250  1.00  0.00            
ATOM   1991  C2  ddd    31     108.950 100.420  44.730  1.00  0.00            
ATOM   1992  H1  ddd    31     108.150 101.320  42.990  1.00  0.00            
ATOM   1993  H2  ddd    31     109.800 101.630  43.040  1.00  0.00            
ATOM   1994  C4  ddd    31     108.170  98.740  42.130  1.00  0.00            
ATOM   1995  C5  ddd    31     107.260  99.410  41.120  1.00  0.00            
ATOM   1996  H3  ddd    31     109.640  99.610  44.980  1.00  0.00            
ATOM   1997  H4  ddd    31     107.980  99.920  44.910  1.00  0.00            
ATOM   1998  C7  ddd    31     110.500  98.700  42.700  1.00  0.00            
ATOM   1999  H8  ddd    31     107.580  98.530  43.030  1.00  0.00            
ATOM   2000  H9  ddd    31     108.500  97.810  41.640  1.00  0.00            
ATOM   2001  H10 ddd    31     106.710 100.160  41.700  1.00  0.00            
ATOM   2002  H11 ddd    31     106.540  98.640  40.810  1.00  0.00            
ATOM   2003  H15 ddd    31     110.630  98.080  41.800  1.00  0.00            
ATOM   2004  H16 ddd    31     110.360  97.960  43.500  1.00  0.00            
ATOM   2005  N1  ddd    32     114.500 104.720  51.240  1.00  0.00            
ATOM   2006  C1  ddd    32     114.940 106.140  51.460  1.00  0.00            
ATOM   2007  C2  ddd    32     115.790 106.340  52.760  1.00  0.00            
ATOM   2008  H1  ddd    32     114.160 106.920  51.400  1.00  0.00            
ATOM   2009  H2  ddd    32     115.630 106.330  50.620  1.00  0.00            
ATOM   2010  C4  ddd    32     113.430 104.310  52.180  1.00  0.00            
ATOM   2011  C5  ddd    32     112.080 105.170  52.170  1.00  0.00            
ATOM   2012  H3  ddd    32     115.210 106.380  53.690  1.00  0.00            
ATOM   2013  H4  ddd    32     116.380 105.410  52.810  1.00  0.00            
ATOM   2014  C7  ddd    32     115.630 103.750  50.970  1.00  0.00            
ATOM   2015  H8  ddd    32     113.820 104.330  53.210  1.00  0.00            
ATOM   2016  H9  ddd    32     113.210 103.240  52.070  1.00  0.00            
ATOM   2017  H10 ddd    32     111.450 104.860  51.330  1.00  0.00            
ATOM   2018  H11 ddd    32     112.300 106.240  52.050  1.00  0.00            
ATOM   2019  H15 ddd    32     115.080 102.790  50.910  1.00  0.00            
ATOM   2020  H16 ddd    32     116.300 103.740  51.840  1.00  0.00            
ATOM   2021  N1  ddd    33     114.580 108.540  45.800  1.00  0.00            
ATOM   2022  C1  ddd    33     113.460 108.350  44.850  1.00  0.00            
ATOM   2023  C2  ddd    33     112.030 108.180  45.620  1.00  0.00            
ATOM   2024  H1  ddd    33     113.500 107.580  44.070  1.00  0.00            
ATOM   2025  H2  ddd    33     113.330 109.260  44.270  1.00  0.00            
ATOM   2026  C4  ddd    33     115.470 109.660  45.540  1.00  0.00            
ATOM   2027  C5  ddd    33     116.310 110.120  46.690  1.00  0.00            
ATOM   2028  H3  ddd    33     111.970 107.270  46.230  1.00  0.00            
ATOM   2029  H4  ddd    33     111.240 108.050  44.860  1.00  0.00            
ATOM   2030  C7  ddd    33     115.380 107.290  45.940  1.00  0.00            
ATOM   2031  H8  ddd    33     114.850 110.550  45.300  1.00  0.00            
ATOM   2032  H9  ddd    33     116.060 109.520  44.630  1.00  0.00            
ATOM   2033  H10 ddd    33     116.900 109.280  47.070  1.00  0.00            
ATOM   2034  H11 ddd    33     115.570 110.310  47.490  1.00  0.00            
ATOM   2035  H15 ddd    33     116.060 107.350  46.780  1.00  0.00            
ATOM   2036  H16 ddd    33     115.950 107.230  44.990  1.00  0.00            
ATOM   2037  N1  ddd    34     124.810  88.040  55.440  1.00  0.00            
ATOM   2038  C1  ddd    34     123.670  87.100  55.700  1.00  0.00            
ATOM   2039  C2  ddd    34     122.750  86.820  54.450  1.00  0.00            
ATOM   2040  H1  ddd    34     123.030  87.510  56.500  1.00  0.00            
ATOM   2041  H2  ddd    34     123.990  86.170  56.170  1.00  0.00            
ATOM   2042  C4  ddd    34     125.710  88.240  56.560  1.00  0.00            
ATOM   2043  C5  ddd    34     126.340  86.940  57.060  1.00  0.00            
ATOM   2044  H3  ddd    34     122.130  87.680  54.150  1.00  0.00            
ATOM   2045  H4  ddd    34     121.990  86.140  54.850  1.00  0.00            
ATOM   2046  C7  ddd    34     124.270  89.300  54.840  1.00  0.00            
ATOM   2047  H8  ddd    34     125.110  88.670  57.370  1.00  0.00            
ATOM   2048  H9  ddd    34     126.530  88.890  56.220  1.00  0.00            
ATOM   2049  H10 ddd    34     125.650  86.250  57.550  1.00  0.00            
ATOM   2050  H11 ddd    34     126.760  86.450  56.180  1.00  0.00            
ATOM   2051  H15 ddd    34     123.620  89.810  55.560  1.00  0.00            
ATOM   2052  H16 ddd    34     123.770  89.070  53.890  1.00  0.00            
ATOM   2053  N1  ddd    35     125.110  96.320  54.680  1.00  0.00            
ATOM   2054  C1  ddd    35     124.080  96.900  53.690  1.00  0.00            
ATOM   2055  C2  ddd    35     124.110  98.500  53.590  1.00  0.00            
ATOM   2056  H1  ddd    35     123.060  96.610  53.950  1.00  0.00            
ATOM   2057  H2  ddd    35     124.200  96.440  52.710  1.00  0.00            
ATOM   2058  C4  ddd    35     125.160  96.840  56.090  1.00  0.00            
ATOM   2059  C5  ddd    35     123.830  96.740  56.930  1.00  0.00            
ATOM   2060  H3  ddd    35     124.130  98.960  54.590  1.00  0.00            
ATOM   2061  H4  ddd    35     123.190  98.840  53.100  1.00  0.00            
ATOM   2062  C7  ddd    35     126.460  96.010  54.110  1.00  0.00            
ATOM   2063  H8  ddd    35     125.550  97.870  56.030  1.00  0.00            
ATOM   2064  H9  ddd    35     125.950  96.240  56.570  1.00  0.00            
ATOM   2065  H10 ddd    35     123.530  95.690  56.970  1.00  0.00            
ATOM   2066  H11 ddd    35     123.110  97.420  56.470  1.00  0.00            
ATOM   2067  H15 ddd    35     127.220  95.700  54.850  1.00  0.00            
ATOM   2068  H16 ddd    35     126.870  96.910  53.650  1.00  0.00            
ATOM   2069  N1  ddd    36     116.320  90.380  54.230  1.00  0.00            
ATOM   2070  C1  ddd    36     114.970  89.910  54.650  1.00  0.00            
ATOM   2071  C2  ddd    36     113.870  90.310  53.640  1.00  0.00            
ATOM   2072  H1  ddd    36     114.810  90.110  55.720  1.00  0.00            
ATOM   2073  H2  ddd    36     114.980  88.820  54.570  1.00  0.00            
ATOM   2074  C4  ddd    36     117.480  89.540  54.540  1.00  0.00            
ATOM   2075  C5  ddd    36     117.430  88.200  53.720  1.00  0.00            
ATOM   2076  H3  ddd    36     113.480  91.320  53.740  1.00  0.00            
ATOM   2077  H4  ddd    36     113.090  89.560  53.830  1.00  0.00            
ATOM   2078  C7  ddd    36     116.360  91.770  54.630  1.00  0.00            
ATOM   2079  H8  ddd    36     117.420  89.270  55.600  1.00  0.00            
ATOM   2080  H9  ddd    36     118.400  90.030  54.220  1.00  0.00            
ATOM   2081  H10 ddd    36     117.370  88.490  52.660  1.00  0.00            
ATOM   2082  H11 ddd    36     116.470  87.680  53.860  1.00  0.00            
ATOM   2083  H15 ddd    36     116.190  91.850  55.710  1.00  0.00            
ATOM   2084  H16 ddd    36     115.590  92.400  54.180  1.00  0.00            
ATOM   2085  N1  ddd    37     116.300  96.410  56.860  1.00  0.00            
ATOM   2086  C1  ddd    37     115.700  95.510  57.870  1.00  0.00            
ATOM   2087  C2  ddd    37     115.180  96.290  59.140  1.00  0.00            
ATOM   2088  H1  ddd    37     116.380  94.710  58.170  1.00  0.00            
ATOM   2089  H2  ddd    37     114.850  95.050  57.370  1.00  0.00            
ATOM   2090  C4  ddd    37     115.390  97.450  56.240  1.00  0.00            
ATOM   2091  C5  ddd    37     114.030  96.850  55.700  1.00  0.00            
ATOM   2092  H3  ddd    37     114.440  96.960  58.700  1.00  0.00            
ATOM   2093  H4  ddd    37     115.970  96.960  59.500  1.00  0.00            
ATOM   2094  C7  ddd    37     117.630  96.900  57.150  1.00  0.00            
ATOM   2095  H8  ddd    37     115.850  97.980  55.390  1.00  0.00            
ATOM   2096  H9  ddd    37     115.110  98.270  56.900  1.00  0.00            
ATOM   2097  H10 ddd    37     113.460  96.460  56.540  1.00  0.00            
ATOM   2098  H11 ddd    37     114.260  95.990  55.050  1.00  0.00            
ATOM   2099  H15 ddd    37     117.810  97.270  58.160  1.00  0.00            
ATOM   2100  H16 ddd    37     117.850  97.740  56.470  1.00  0.00            
ATOM   2101  N1  ddd    38     112.130  90.930  31.280  1.00  0.00            
ATOM   2102  C1  ddd    38     110.790  91.620  31.230  1.00  0.00            
ATOM   2103  C2  ddd    38     109.680  90.710  30.920  1.00  0.00            
ATOM   2104  H1  ddd    38     110.780  92.390  30.450  1.00  0.00            
ATOM   2105  H2  ddd    38     110.500  92.120  32.170  1.00  0.00            
ATOM   2106  C4  ddd    38     113.180  91.950  30.980  1.00  0.00            
ATOM   2107  C5  ddd    38     113.330  92.190  29.420  1.00  0.00            
ATOM   2108  H3  ddd    38     109.360  90.390  31.910  1.00  0.00            
ATOM   2109  H4  ddd    38     109.970  89.790  30.400  1.00  0.00            
ATOM   2110  C7  ddd    38     112.260  90.180  32.560  1.00  0.00            
ATOM   2111  H8  ddd    38     114.190  91.610  31.290  1.00  0.00            
ATOM   2112  H9  ddd    38     113.040  92.840  31.630  1.00  0.00            
ATOM   2113  H10 ddd    38     114.280  92.720  29.370  1.00  0.00            
ATOM   2114  H11 ddd    38     112.490  92.810  29.060  1.00  0.00            
ATOM   2115  H15 ddd    38     111.390  89.540  32.660  1.00  0.00            
ATOM   2116  H16 ddd    38     112.300  90.890  33.400  1.00  0.00            
ATOM   2117  N1  ddd    39     114.130  83.480  32.960  1.00  0.00            
ATOM   2118  C1  ddd    39     112.610  83.400  32.740  1.00  0.00            
ATOM   2119  C2  ddd    39     111.860  82.490  33.690  1.00  0.00            
ATOM   2120  H1  ddd    39     112.470  83.130  31.690  1.00  0.00            
ATOM   2121  H2  ddd    39     112.270  84.440  32.840  1.00  0.00            
ATOM   2122  C4  ddd    39     114.820  82.200  32.670  1.00  0.00            
ATOM   2123  C5  ddd    39     116.120  82.090  33.330  1.00  0.00            
ATOM   2124  H3  ddd    39     112.110  82.740  34.730  1.00  0.00            
ATOM   2125  H4  ddd    39     112.170  81.460  33.500  1.00  0.00            
ATOM   2126  C7  ddd    39     114.650  84.470  31.980  1.00  0.00            
ATOM   2127  H8  ddd    39     115.030  81.960  31.620  1.00  0.00            
ATOM   2128  H9  ddd    39     114.280  81.340  33.070  1.00  0.00            
ATOM   2129  H10 ddd    39     116.780  82.970  33.250  1.00  0.00            
ATOM   2130  H11 ddd    39     116.670  81.230  32.950  1.00  0.00            
ATOM   2131  H15 ddd    39     114.250  84.230  30.990  1.00  0.00            
ATOM   2132  H16 ddd    39     115.730  84.380  31.860  1.00  0.00            
ATOM   2133  N1  ddd    40     109.800  83.660  43.700  1.00  0.00            
ATOM   2134  C1  ddd    40     110.790  83.180  44.690  1.00  0.00            
ATOM   2135  C2  ddd    40     112.110  82.700  44.020  1.00  0.00            
ATOM   2136  H1  ddd    40     110.360  82.370  45.290  1.00  0.00            
ATOM   2137  H2  ddd    40     111.050  84.020  45.360  1.00  0.00            
ATOM   2138  C4  ddd    40     108.460  83.880  44.240  1.00  0.00            
ATOM   2139  C5  ddd    40     107.820  82.620  44.740  1.00  0.00            
ATOM   2140  H3  ddd    40     112.640  83.520  43.520  1.00  0.00            
ATOM   2141  H4  ddd    40     111.830  81.960  43.260  1.00  0.00            
ATOM   2142  C7  ddd    40     110.330  84.600  42.710  1.00  0.00            
ATOM   2143  H8  ddd    40     107.900  84.270  43.390  1.00  0.00            
ATOM   2144  H9  ddd    40     108.510  84.730  44.940  1.00  0.00            
ATOM   2145  H10 ddd    40     108.200  82.360  45.730  1.00  0.00            
ATOM   2146  H11 ddd    40     108.200  81.800  44.120  1.00  0.00            
ATOM   2147  H15 ddd    40     109.670  84.720  41.830  1.00  0.00            
ATOM   2148  H16 ddd    40     111.240  84.180  42.250  1.00  0.00            
ATOM   2149  N1  ddd    41     107.010  90.820  43.010  1.00  0.00            
ATOM   2150  C1  ddd    41     106.150  91.330  44.100  1.00  0.00            
ATOM   2151  C2  ddd    41     105.530  90.240  44.990  1.00  0.00            
ATOM   2152  H1  ddd    41     105.360  91.930  43.650  1.00  0.00            
ATOM   2153  H2  ddd    41     106.650  92.100  44.690  1.00  0.00            
ATOM   2154  C4  ddd    41     107.290  91.620  41.800  1.00  0.00            
ATOM   2155  C5  ddd    41     106.050  92.310  41.160  1.00  0.00            
ATOM   2156  H3  ddd    41     105.360  89.390  44.300  1.00  0.00            
ATOM   2157  H4  ddd    41     106.280  89.920  45.720  1.00  0.00            
ATOM   2158  C7  ddd    41     108.220  90.290  43.610  1.00  0.00            
ATOM   2159  H8  ddd    41     107.820  90.980  41.090  1.00  0.00            
ATOM   2160  H9  ddd    41     108.070  92.340  42.110  1.00  0.00            
ATOM   2161  H10 ddd    41     106.330  92.890  40.270  1.00  0.00            
ATOM   2162  H11 ddd    41     105.520  92.990  41.830  1.00  0.00            
ATOM   2163  H15 ddd    41     107.940  89.580  44.400  1.00  0.00            
ATOM   2164  H16 ddd    41     108.830  91.070  44.090  1.00  0.00            
ATOM   2165  N1  ddd    42     127.590  90.670  28.210  1.00  0.00            
ATOM   2166  C1  ddd    42     127.890  91.680  27.190  1.00  0.00            
ATOM   2167  C2  ddd    42     128.870  91.000  26.130  1.00  0.00            
ATOM   2168  H1  ddd    42     128.340  92.630  27.500  1.00  0.00            
ATOM   2169  H2  ddd    42     127.030  91.930  26.560  1.00  0.00            
ATOM   2170  C4  ddd    42     128.590  90.540  29.310  1.00  0.00            
ATOM   2171  C5  ddd    42     128.450  91.660  30.350  1.00  0.00            
ATOM   2172  H3  ddd    42     129.640  90.450  26.690  1.00  0.00            
ATOM   2173  H4  ddd    42     129.420  91.760  25.570  1.00  0.00            
ATOM   2174  C7  ddd    42     126.140  90.730  28.600  1.00  0.00            
ATOM   2175  H8  ddd    42     129.570  90.390  28.840  1.00  0.00            
ATOM   2176  H9  ddd    42     128.400  89.660  29.930  1.00  0.00            
ATOM   2177  H10 ddd    42     127.410  91.560  30.660  1.00  0.00            
ATOM   2178  H11 ddd    42     128.550  92.650  29.890  1.00  0.00            
ATOM   2179  H15 ddd    42     125.590  90.940  27.680  1.00  0.00            
ATOM   2180  H16 ddd    42     126.020  91.620  29.230  1.00  0.00            
ATOM   2181  N1  ddd    43     122.480  84.860  25.940  1.00  0.00            
ATOM   2182  C1  ddd    43     121.650  85.610  24.930  1.00  0.00            
ATOM   2183  C2  ddd    43     122.460  86.360  23.920  1.00  0.00            
ATOM   2184  H1  ddd    43     120.950  86.270  25.460  1.00  0.00            
ATOM   2185  H2  ddd    43     120.970  84.880  24.480  1.00  0.00            
ATOM   2186  C4  ddd    43     121.850  83.590  26.590  1.00  0.00            
ATOM   2187  C5  ddd    43     121.380  82.540  25.660  1.00  0.00            
ATOM   2188  H3  ddd    43     123.280  85.690  23.590  1.00  0.00            
ATOM   2189  H4  ddd    43     123.120  87.060  24.460  1.00  0.00            
ATOM   2190  C7  ddd    43     123.460  85.590  26.780  1.00  0.00            
ATOM   2191  H8  ddd    43     120.980  83.820  27.230  1.00  0.00            
ATOM   2192  H9  ddd    43     122.570  83.090  27.240  1.00  0.00            
ATOM   2193  H10 ddd    43     120.480  82.990  25.240  1.00  0.00            
ATOM   2194  H11 ddd    43     121.060  81.670  26.250  1.00  0.00            
ATOM   2195  H15 ddd    43     124.170  86.220  26.220  1.00  0.00            
ATOM   2196  H16 ddd    43     124.050  84.900  27.390  1.00  0.00            
ATOM   2197  N1  ddd    44     121.080  94.730  27.130  1.00  0.00            
ATOM   2198  C1  ddd    44     120.190  94.280  26.020  1.00  0.00            
ATOM   2199  C2  ddd    44     120.960  94.180  24.680  1.00  0.00            
ATOM   2200  H1  ddd    44     119.280  94.840  25.780  1.00  0.00            
ATOM   2201  H2  ddd    44     119.870  93.290  26.340  1.00  0.00            
ATOM   2202  C4  ddd    44     121.120  96.200  27.380  1.00  0.00            
ATOM   2203  C5  ddd    44     122.450  96.660  26.790  1.00  0.00            
ATOM   2204  H3  ddd    44     121.930  93.660  24.750  1.00  0.00            
ATOM   2205  H4  ddd    44     121.400  95.130  24.330  1.00  0.00            
ATOM   2206  C7  ddd    44     121.720  93.760  27.950  1.00  0.00            
ATOM   2207  H8  ddd    44     121.130  96.380  28.460  1.00  0.00            
ATOM   2208  H9  ddd    44     120.230  96.710  26.980  1.00  0.00            
ATOM   2209  H10 ddd    44     122.550  96.420  25.730  1.00  0.00            
ATOM   2210  H11 ddd    44     123.290  96.190  27.320  1.00  0.00            
ATOM   2211  H15 ddd    44     122.540  94.330  28.380  1.00  0.00            
ATOM   2212  H16 ddd    44     122.050  92.920  27.330  1.00  0.00            
ATOM   2213  N1  ddd    45     115.310  97.110  30.210  1.00  0.00            
ATOM   2214  C1  ddd    45     114.200  96.040  30.390  1.00  0.00            
ATOM   2215  C2  ddd    45     113.620  95.930  31.780  1.00  0.00            
ATOM   2216  H1  ddd    45     114.510  95.040  30.030  1.00  0.00            
ATOM   2217  H2  ddd    45     113.370  96.330  29.740  1.00  0.00            
ATOM   2218  C4  ddd    45     115.450  97.470  28.780  1.00  0.00            
ATOM   2219  C5  ddd    45     116.180  98.880  28.670  1.00  0.00            
ATOM   2220  H3  ddd    45     113.060  95.030  32.030  1.00  0.00            
ATOM   2221  H4  ddd    45     114.480  96.020  32.470  1.00  0.00            
ATOM   2222  C7  ddd    45     116.580  96.760  30.920  1.00  0.00            
ATOM   2223  H8  ddd    45     114.470  97.490  28.290  1.00  0.00            
ATOM   2224  H9  ddd    45     116.100  96.740  28.280  1.00  0.00            
ATOM   2225  H10 ddd    45     117.130  98.820  29.230  1.00  0.00            
ATOM   2226  H11 ddd    45     115.670  99.670  29.250  1.00  0.00            
ATOM   2227  H15 ddd    45     116.480  96.670  32.010  1.00  0.00            
ATOM   2228  H16 ddd    45     117.230  97.630  30.900  1.00  0.00            
ATOM   2229  N1  ddd    46     125.500  74.200  46.670  1.00  0.00            
ATOM   2230  C1  ddd    46     126.490  73.300  46.090  1.00  0.00            
ATOM   2231  C2  ddd    46     127.770  72.970  46.930  1.00  0.00            
ATOM   2232  H1  ddd    46     126.810  73.770  45.160  1.00  0.00            
ATOM   2233  H2  ddd    46     126.090  72.300  45.840  1.00  0.00            
ATOM   2234  C4  ddd    46     124.980  73.810  47.990  1.00  0.00            
ATOM   2235  C5  ddd    46     124.460  72.350  48.110  1.00  0.00            
ATOM   2236  H3  ddd    46     127.430  72.730  47.950  1.00  0.00            
ATOM   2237  H4  ddd    46     128.450  73.830  47.020  1.00  0.00            
ATOM   2238  C7  ddd    46     125.960  75.700  46.590  1.00  0.00            
ATOM   2239  H8  ddd    46     124.120  74.440  48.250  1.00  0.00            
ATOM   2240  H9  ddd    46     125.720  73.870  48.790  1.00  0.00            
ATOM   2241  H10 ddd    46     123.960  72.100  49.050  1.00  0.00            
ATOM   2242  H11 ddd    46     125.300  71.660  48.050  1.00  0.00            
ATOM   2243  H15 ddd    46     126.600  75.820  45.710  1.00  0.00            
ATOM   2244  H16 ddd    46     126.570  75.980  47.460  1.00  0.00            
ATOM   2245  N1  ddd    47     119.300  79.230  43.990  1.00  0.00            
ATOM   2246  C1  ddd    47     118.740  78.660  42.700  1.00  0.00            
ATOM   2247  C2  ddd    47     117.840  79.690  41.930  1.00  0.00            
ATOM   2248  H1  ddd    47     118.160  77.740  42.820  1.00  0.00            
ATOM   2249  H2  ddd    47     119.530  78.400  41.980  1.00  0.00            
ATOM   2250  C4  ddd    47     118.230  79.500  45.030  1.00  0.00            
ATOM   2251  C5  ddd    47     118.650  80.130  46.370  1.00  0.00            
ATOM   2252  H3  ddd    47     116.970  79.950  42.550  1.00  0.00            
ATOM   2253  H4  ddd    47     117.350  79.040  41.190  1.00  0.00            
ATOM   2254  C7  ddd    47     120.480  78.470  44.470  1.00  0.00            
ATOM   2255  H8  ddd    47     117.670  78.560  45.190  1.00  0.00            
ATOM   2256  H9  ddd    47     117.570  80.210  44.520  1.00  0.00            
ATOM   2257  H10 ddd    47     119.450  80.840  46.190  1.00  0.00            
ATOM   2258  H11 ddd    47     119.100  79.340  46.990  1.00  0.00            
ATOM   2259  H15 ddd    47     120.170  77.470  44.790  1.00  0.00            
ATOM   2260  H16 ddd    47     120.820  78.890  45.430  1.00  0.00            
ATOM   2261  N1  ddd    48     127.740  79.150  34.970  1.00  0.00            
ATOM   2262  C1  ddd    48     127.930  80.600  34.760  1.00  0.00            
ATOM   2263  C2  ddd    48     129.050  80.920  33.770  1.00  0.00            
ATOM   2264  H1  ddd    48     128.140  81.110  35.700  1.00  0.00            
ATOM   2265  H2  ddd    48     127.050  81.020  34.250  1.00  0.00            
ATOM   2266  C4  ddd    48     126.550  78.700  35.750  1.00  0.00            
ATOM   2267  C5  ddd    48     125.200  78.970  34.990  1.00  0.00            
ATOM   2268  H3  ddd    48     129.160  80.320  32.860  1.00  0.00            
ATOM   2269  H4  ddd    48     129.980  80.800  34.330  1.00  0.00            
ATOM   2270  C7  ddd    48     128.970  78.310  35.090  1.00  0.00            
ATOM   2271  H8  ddd    48     126.660  79.080  36.770  1.00  0.00            
ATOM   2272  H9  ddd    48     126.480  77.600  35.830  1.00  0.00            
ATOM   2273  H10 ddd    48     125.040  80.040  34.860  1.00  0.00            
ATOM   2274  H11 ddd    48     124.390  78.560  35.620  1.00  0.00            
ATOM   2275  H15 ddd    48     129.540  78.400  34.160  1.00  0.00            
ATOM   2276  H16 ddd    48     128.730  77.240  35.160  1.00  0.00            
ATOM   2277  N1  ddd    49     134.310  76.770  38.870  1.00  0.00            
ATOM   2278  C1  ddd    49     135.160  75.560  38.840  1.00  0.00            
ATOM   2279  C2  ddd    49     134.240  74.310  38.950  1.00  0.00            
ATOM   2280  H1  ddd    49     135.930  75.620  39.610  1.00  0.00            
ATOM   2281  H2  ddd    49     135.670  75.550  37.860  1.00  0.00            
ATOM   2282  C4  ddd    49     135.040  77.950  38.390  1.00  0.00            
ATOM   2283  C5  ddd    49     135.600  77.910  36.980  1.00  0.00            
ATOM   2284  H3  ddd    49     133.470  74.310  38.170  1.00  0.00            
ATOM   2285  H4  ddd    49     133.780  74.320  39.940  1.00  0.00            
ATOM   2286  C7  ddd    49     133.590  77.040  40.180  1.00  0.00            
ATOM   2287  H8  ddd    49     135.880  78.180  39.070  1.00  0.00            
ATOM   2288  H9  ddd    49     134.290  78.750  38.440  1.00  0.00            
ATOM   2289  H10 ddd    49     136.510  77.290  36.890  1.00  0.00            
ATOM   2290  H11 ddd    49     135.950  78.940  36.800  1.00  0.00            
ATOM   2291  H15 ddd    49     134.320  77.440  40.890  1.00  0.00            
ATOM   2292  H16 ddd    49     133.200  76.110  40.620  1.00  0.00            
ATOM   2293  N1  ddd    50     138.220  86.150  53.300  1.00  0.00            
ATOM   2294  C1  ddd    50     137.920  87.440  53.960  1.00  0.00            
ATOM   2295  C2  ddd    50     138.410  87.390  55.410  1.00  0.00            
ATOM   2296  H1  ddd    50     136.840  87.670  54.000  1.00  0.00            
ATOM   2297  H2  ddd    50     138.350  88.280  53.400  1.00  0.00            
ATOM   2298  C4  ddd    50     139.670  85.920  53.150  1.00  0.00            
ATOM   2299  C5  ddd    50     140.350  86.800  52.050  1.00  0.00            
ATOM   2300  H3  ddd    50     138.000  88.280  55.910  1.00  0.00            
ATOM   2301  H4  ddd    50     139.500  87.530  55.420  1.00  0.00            
ATOM   2302  C7  ddd    50     137.320  85.700  52.240  1.00  0.00            
ATOM   2303  H8  ddd    50     139.810  84.850  52.970  1.00  0.00            
ATOM   2304  H9  ddd    50     140.170  86.090  54.110  1.00  0.00            
ATOM   2305  H10 ddd    50     140.470  87.830  52.410  1.00  0.00            
ATOM   2306  H11 ddd    50     139.760  86.860  51.130  1.00  0.00            
ATOM   2307  H15 ddd    50     137.730  84.810  51.750  1.00  0.00            
ATOM   2308  H16 ddd    50     137.230  86.460  51.450  1.00  0.00            
ATOM   2309  N1  ddd    51     131.780  80.860  55.010  1.00  0.00            
ATOM   2310  C1  ddd    51     131.370  81.620  56.250  1.00  0.00            
ATOM   2311  C2  ddd    51     132.550  81.800  57.190  1.00  0.00            
ATOM   2312  H1  ddd    51     130.570  81.110  56.790  1.00  0.00            
ATOM   2313  H2  ddd    51     130.990  82.610  55.980  1.00  0.00            
ATOM   2314  C4  ddd    51     130.640  80.190  54.350  1.00  0.00            
ATOM   2315  C5  ddd    51     130.890  79.010  53.440  1.00  0.00            
ATOM   2316  H3  ddd    51     132.120  82.390  58.010  1.00  0.00            
ATOM   2317  H4  ddd    51     133.370  82.380  56.760  1.00  0.00            
ATOM   2318  C7  ddd    51     132.800  81.480  54.120  1.00  0.00            
ATOM   2319  H8  ddd    51     130.000  80.830  53.720  1.00  0.00            
ATOM   2320  H9  ddd    51     130.010  79.840  55.160  1.00  0.00            
ATOM   2321  H10 ddd    51     131.410  78.210  53.980  1.00  0.00            
ATOM   2322  H11 ddd    51     131.340  79.300  52.480  1.00  0.00            
ATOM   2323  H15 ddd    51     132.950  80.710  53.350  1.00  0.00            
ATOM   2324  H16 ddd    51     133.760  81.420  54.650  1.00  0.00            
ATOM   2325  N1  ddd    52     137.330  78.520  47.210  1.00  0.00            
ATOM   2326  C1  ddd    52     137.930  77.230  46.780  1.00  0.00            
ATOM   2327  C2  ddd    52     136.910  76.310  46.040  1.00  0.00            
ATOM   2328  H1  ddd    52     138.400  76.680  47.590  1.00  0.00            
ATOM   2329  H2  ddd    52     138.770  77.400  46.090  1.00  0.00            
ATOM   2330  C4  ddd    52     137.000  78.630  48.630  1.00  0.00            
ATOM   2331  C5  ddd    52     138.230  78.830  49.460  1.00  0.00            
ATOM   2332  H3  ddd    52     136.630  76.790  45.100  1.00  0.00            
ATOM   2333  H4  ddd    52     136.020  76.220  46.680  1.00  0.00            
ATOM   2334  C7  ddd    52     136.520  79.260  46.150  1.00  0.00            
ATOM   2335  H8  ddd    52     136.550  77.730  49.100  1.00  0.00            
ATOM   2336  H9  ddd    52     136.300  79.420  48.900  1.00  0.00            
ATOM   2337  H10 ddd    52     138.960  78.020  49.480  1.00  0.00            
ATOM   2338  H11 ddd    52     137.930  78.830  50.520  1.00  0.00            
ATOM   2339  H15 ddd    52     135.430  79.030  46.140  1.00  0.00            
ATOM   2340  H16 ddd    52     136.790  78.950  45.130  1.00  0.00            
ATOM   2341  N1  ddd    53     140.230  85.060  43.340  1.00  0.00            
ATOM   2342  C1  ddd    53     139.150  85.540  42.400  1.00  0.00            
ATOM   2343  C2  ddd    53     139.270  85.070  40.900  1.00  0.00            
ATOM   2344  H1  ddd    53     138.990  86.620  42.480  1.00  0.00            
ATOM   2345  H2  ddd    53     138.210  85.050  42.710  1.00  0.00            
ATOM   2346  C4  ddd    53     141.470  85.820  43.170  1.00  0.00            
ATOM   2347  C5  ddd    53     142.450  85.560  44.320  1.00  0.00            
ATOM   2348  H3  ddd    53     139.220  83.970  41.030  1.00  0.00            
ATOM   2349  H4  ddd    53     140.250  85.300  40.480  1.00  0.00            
ATOM   2350  C7  ddd    53     140.420  83.620  43.500  1.00  0.00            
ATOM   2351  H8  ddd    53     141.360  86.890  42.970  1.00  0.00            
ATOM   2352  H9  ddd    53     142.060  85.460  42.330  1.00  0.00            
ATOM   2353  H10 ddd    53     143.300  86.250  44.280  1.00  0.00            
ATOM   2354  H11 ddd    53     142.980  84.620  44.170  1.00  0.00            
ATOM   2355  H15 ddd    53     141.020  83.350  44.370  1.00  0.00            
ATOM   2356  H16 ddd    53     140.930  83.260  42.580  1.00  0.00            
ATOM   2357  N1  ddd    54     129.820 102.840  51.690  1.00  0.00            
ATOM   2358  C1  ddd    54     129.690 103.150  53.130  1.00  0.00            
ATOM   2359  C2  ddd    54     128.360 103.660  53.670  1.00  0.00            
ATOM   2360  H1  ddd    54     130.410 103.880  53.520  1.00  0.00            
ATOM   2361  H2  ddd    54     129.920 102.190  53.600  1.00  0.00            
ATOM   2362  C4  ddd    54     129.180 103.830  50.790  1.00  0.00            
ATOM   2363  C5  ddd    54     129.800 105.250  50.790  1.00  0.00            
ATOM   2364  H3  ddd    54     127.610 102.920  53.340  1.00  0.00            
ATOM   2365  H4  ddd    54     128.270 104.590  53.100  1.00  0.00            
ATOM   2366  C7  ddd    54     131.030 102.160  51.130  1.00  0.00            
ATOM   2367  H8  ddd    54     128.120 104.020  51.010  1.00  0.00            
ATOM   2368  H9  ddd    54     129.140 103.410  49.790  1.00  0.00            
ATOM   2369  H10 ddd    54     130.860 105.120  50.540  1.00  0.00            
ATOM   2370  H11 ddd    54     129.840 105.720  51.780  1.00  0.00            
ATOM   2371  H15 ddd    54     131.940 102.740  51.310  1.00  0.00            
ATOM   2372  H16 ddd    54     130.870 101.950  50.070  1.00  0.00            
ATOM   2373  N1  ddd    55     135.760  98.820  55.070  1.00  0.00            
ATOM   2374  C1  ddd    55     136.920  98.040  55.460  1.00  0.00            
ATOM   2375  C2  ddd    55     136.520  96.670  56.090  1.00  0.00            
ATOM   2376  H1  ddd    55     137.550  98.580  56.180  1.00  0.00            
ATOM   2377  H2  ddd    55     137.550  97.760  54.620  1.00  0.00            
ATOM   2378  C4  ddd    55     135.840 100.240  55.320  1.00  0.00            
ATOM   2379  C5  ddd    55     136.190 100.730  56.780  1.00  0.00            
ATOM   2380  H3  ddd    55     137.430  96.150  56.430  1.00  0.00            
ATOM   2381  H4  ddd    55     136.050  96.040  55.330  1.00  0.00            
ATOM   2382  C7  ddd    55     135.220  98.290  53.740  1.00  0.00            
ATOM   2383  H8  ddd    55     134.890 100.670  54.950  1.00  0.00            
ATOM   2384  H9  ddd    55     136.590 100.600  54.610  1.00  0.00            
ATOM   2385  H10 ddd    55     137.180 100.330  57.030  1.00  0.00            
ATOM   2386  H11 ddd    55     135.380 100.320  57.410  1.00  0.00            
ATOM   2387  H15 ddd    55     135.340  97.230  53.530  1.00  0.00            
ATOM   2388  H16 ddd    55     135.880  98.710  52.980  1.00  0.00            
ATOM   2389  N1  ddd    56     139.150  99.600  50.150  1.00  0.00            
ATOM   2390  C1  ddd    56     140.200 100.370  50.940  1.00  0.00            
ATOM   2391  C2  ddd    56     139.550 101.500  51.840  1.00  0.00            
ATOM   2392  H1  ddd    56     141.020 100.790  50.350  1.00  0.00            
ATOM   2393  H2  ddd    56     140.750  99.740  51.650  1.00  0.00            
ATOM   2394  C4  ddd    56     138.540 100.270  49.000  1.00  0.00            
ATOM   2395  C5  ddd    56     139.560 101.060  48.140  1.00  0.00            
ATOM   2396  H3  ddd    56     139.030 102.080  51.080  1.00  0.00            
ATOM   2397  H4  ddd    56     138.830 101.020  52.520  1.00  0.00            
ATOM   2398  C7  ddd    56     138.160  98.930  51.050  1.00  0.00            
ATOM   2399  H8  ddd    56     137.690 100.910  49.280  1.00  0.00            
ATOM   2400  H9  ddd    56     138.150  99.490  48.350  1.00  0.00            
ATOM   2401  H10 ddd    56     140.080 101.890  48.620  1.00  0.00            
ATOM   2402  H11 ddd    56     138.970 101.640  47.420  1.00  0.00            
ATOM   2403  H15 ddd    56     137.370  99.620  51.380  1.00  0.00            
ATOM   2404  H16 ddd    56     138.610  98.500  51.950  1.00  0.00            
ATOM   2405  N1  ddd    57     142.100  92.920  51.120  1.00  0.00            
ATOM   2406  C1  ddd    57     141.970  92.600  52.510  1.00  0.00            
ATOM   2407  C2  ddd    57     141.800  91.000  52.690  1.00  0.00            
ATOM   2408  H1  ddd    57     141.110  93.140  52.890  1.00  0.00            
ATOM   2409  H2  ddd    57     142.860  92.960  53.050  1.00  0.00            
ATOM   2410  C4  ddd    57     143.320  92.330  50.530  1.00  0.00            
ATOM   2411  C5  ddd    57     143.950  93.110  49.290  1.00  0.00            
ATOM   2412  H3  ddd    57     142.820  90.630  52.540  1.00  0.00            
ATOM   2413  H4  ddd    57     141.160  90.650  51.870  1.00  0.00            
ATOM   2414  C7  ddd    57     140.890  92.920  50.300  1.00  0.00            
ATOM   2415  H8  ddd    57     143.210  91.270  50.310  1.00  0.00            
ATOM   2416  H9  ddd    57     144.120  92.340  51.270  1.00  0.00            
ATOM   2417  H10 ddd    57     143.360  92.900  48.390  1.00  0.00            
ATOM   2418  H11 ddd    57     144.940  92.700  49.060  1.00  0.00            
ATOM   2419  H15 ddd    57     140.460  91.910  50.230  1.00  0.00            
ATOM   2420  H16 ddd    57     141.150  93.180  49.260  1.00  0.00            
ATOM   2421  N1  ddd    58     134.050 104.880  39.460  1.00  0.00            
ATOM   2422  C1  ddd    58     133.300 104.890  38.220  1.00  0.00            
ATOM   2423  C2  ddd    58     133.810 105.850  37.160  1.00  0.00            
ATOM   2424  H1  ddd    58     132.300 105.270  38.480  1.00  0.00            
ATOM   2425  H2  ddd    58     133.340 103.860  37.810  1.00  0.00            
ATOM   2426  C4  ddd    58     135.450 104.640  39.210  1.00  0.00            
ATOM   2427  C5  ddd    58     136.210 104.770  40.460  1.00  0.00            
ATOM   2428  H3  ddd    58     134.740 105.510  36.680  1.00  0.00            
ATOM   2429  H4  ddd    58     133.940 106.850  37.600  1.00  0.00            
ATOM   2430  C7  ddd    58     133.310 104.110  40.460  1.00  0.00            
ATOM   2431  H8  ddd    58     135.870 105.400  38.530  1.00  0.00            
ATOM   2432  H9  ddd    58     135.610 103.620  38.840  1.00  0.00            
ATOM   2433  H10 ddd    58     137.250 104.900  40.120  1.00  0.00            
ATOM   2434  H11 ddd    58     136.340 103.800  40.940  1.00  0.00            
ATOM   2435  H15 ddd    58     132.230 104.260  40.420  1.00  0.00            
ATOM   2436  H16 ddd    58     133.560 104.350  41.510  1.00  0.00            
ATOM   2437  N1  ddd    59     126.820 100.870  41.780  1.00  0.00            
ATOM   2438  C1  ddd    59     125.830 100.300  42.690  1.00  0.00            
ATOM   2439  C2  ddd    59     125.880  98.770  42.780  1.00  0.00            
ATOM   2440  H1  ddd    59     124.790 100.530  42.400  1.00  0.00            
ATOM   2441  H2  ddd    59     125.900 100.690  43.710  1.00  0.00            
ATOM   2442  C4  ddd    59     126.650 102.300  41.730  1.00  0.00            
ATOM   2443  C5  ddd    59     125.460 102.740  40.880  1.00  0.00            
ATOM   2444  H3  ddd    59     125.060  98.450  43.420  1.00  0.00            
ATOM   2445  H4  ddd    59     126.770  98.370  43.280  1.00  0.00            
ATOM   2446  C7  ddd    59     128.180 100.610  42.310  1.00  0.00            
ATOM   2447  H8  ddd    59     127.430 102.830  41.180  1.00  0.00            
ATOM   2448  H9  ddd    59     126.610 102.770  42.710  1.00  0.00            
ATOM   2449  H10 ddd    59     125.450 103.830  40.890  1.00  0.00            
ATOM   2450  H11 ddd    59     124.500 102.390  41.290  1.00  0.00            
ATOM   2451  H15 ddd    59     128.290  99.520  42.400  1.00  0.00            
ATOM   2452  H16 ddd    59     128.370 101.050  43.300  1.00  0.00            
ATOM   2453  N1  ddd    60     142.480  99.930  37.840  1.00  0.00            
ATOM   2454  C1  ddd    60     142.950  99.860  36.450  1.00  0.00            
ATOM   2455  C2  ddd    60     144.390  99.210  36.370  1.00  0.00            
ATOM   2456  H1  ddd    60     142.920 100.770  35.820  1.00  0.00            
ATOM   2457  H2  ddd    60     142.270  99.230  35.870  1.00  0.00            
ATOM   2458  C4  ddd    60     143.060 101.050  38.600  1.00  0.00            
ATOM   2459  C5  ddd    60     142.690 101.120  40.070  1.00  0.00            
ATOM   2460  H3  ddd    60     145.190  99.870  36.740  1.00  0.00            
ATOM   2461  H4  ddd    60     144.670  99.010  35.330  1.00  0.00            
ATOM   2462  C7  ddd    60     141.020  99.920  37.980  1.00  0.00            
ATOM   2463  H8  ddd    60     142.780 101.990  38.090  1.00  0.00            
ATOM   2464  H9  ddd    60     144.130 100.880  38.500  1.00  0.00            
ATOM   2465  H10 ddd    60     141.640 101.050  40.360  1.00  0.00            
ATOM   2466  H11 ddd    60     142.950 102.130  40.400  1.00  0.00            
ATOM   2467  H15 ddd    60     140.560 100.880  37.680  1.00  0.00            
ATOM   2468  H16 ddd    60     140.810  99.940  39.040  1.00  0.00            
ATOM   2469  N1  ddd    61     138.420  94.750  33.140  1.00  0.00            
ATOM   2470  C1  ddd    61     139.870  95.100  33.210  1.00  0.00            
ATOM   2471  C2  ddd    61     140.720  94.480  32.060  1.00  0.00            
ATOM   2472  H1  ddd    61     140.320  94.750  34.140  1.00  0.00            
ATOM   2473  H2  ddd    61     140.040  96.180  33.190  1.00  0.00            
ATOM   2474  C4  ddd    61     138.200  93.280  33.300  1.00  0.00            
ATOM   2475  C5  ddd    61     136.690  92.940  33.420  1.00  0.00            
ATOM   2476  H3  ddd    61     140.820  93.400  32.240  1.00  0.00            
ATOM   2477  H4  ddd    61     141.730  94.920  32.010  1.00  0.00            
ATOM   2478  C7  ddd    61     137.620  95.710  33.880  1.00  0.00            
ATOM   2479  H8  ddd    61     138.710  92.920  34.190  1.00  0.00            
ATOM   2480  H9  ddd    61     138.700  92.780  32.460  1.00  0.00            
ATOM   2481  H10 ddd    61     136.260  93.180  32.430  1.00  0.00            
ATOM   2482  H11 ddd    61     136.240  93.580  34.190  1.00  0.00            
ATOM   2483  H15 ddd    61     136.570  95.720  33.590  1.00  0.00            
ATOM   2484  H16 ddd    61     137.900  96.750  33.670  1.00  0.00            
ATOM   2485  C2  ccc    62     111.830 104.800  36.360  1.00  0.00            
ATOM   2486  H4  ccc    62     112.210 105.760  36.040  1.00  0.00            
ATOM   2487  H5  ccc    62     111.430 104.850  37.380  1.00  0.00            
ATOM   2488  N1  ccc    62     110.730 104.580  35.370  1.00  0.00            
ATOM   2489  H6  ccc    62     110.290 105.470  35.100  1.00  0.00            
ATOM   2490  H7  ccc    62     111.070 104.120  34.520  1.00  0.00            
ATOM   2491  H8  ccc    62     110.050 103.930  35.790  1.00  0.00            
ATOM   2492  C2  ccc    63     117.310 101.260  36.260  1.00  0.00            
ATOM   2493  H4  ccc    63     117.160 100.260  36.660  1.00  0.00            
ATOM   2494  H5  ccc    63     118.320 101.640  36.470  1.00  0.00            
ATOM   2495  N1  ccc    63     117.200 101.140  34.760  1.00  0.00            
ATOM   2496  H6  ccc    63     117.800 100.390  34.390  1.00  0.00            
ATOM   2497  H7  ccc    63     116.270 100.840  34.460  1.00  0.00            
ATOM   2498  H8  ccc    63     117.520 102.020  34.330  1.00  0.00            
ATOM   2499  C2  ccc    64     109.000 101.590  45.670  1.00  0.00            
ATOM   2500  H4  ccc    64     108.510 102.440  45.190  1.00  0.00            
ATOM   2501  H5  ccc    64     110.020 101.900  45.890  1.00  0.00            
ATOM   2502  N1  ccc    64     108.460 101.380  47.000  1.00  0.00            
ATOM   2503  H6  ccc    64     109.190 100.870  47.520  1.00  0.00            
ATOM   2504  H7  ccc    64     108.430 102.340  47.380  1.00  0.00            
ATOM   2505  H8  ccc    64     107.580 100.860  47.080  1.00  0.00            
ATOM   2506  C2  ccc    65     107.980 100.030  39.790  1.00  0.00            
ATOM   2507  H4  ccc    65     108.530 100.920  40.110  1.00  0.00            
ATOM   2508  H5  ccc    65     107.210 100.400  39.120  1.00  0.00            
ATOM   2509  N1  ccc    65     108.880  99.090  39.010  1.00  0.00            
ATOM   2510  H6  ccc    65     109.810  99.110  39.470  1.00  0.00            
ATOM   2511  H7  ccc    65     108.500  98.180  38.760  1.00  0.00            
ATOM   2512  H8  ccc    65     109.060  99.600  38.140  1.00  0.00            
ATOM   2513  C2  ccc    66     116.770 107.500  52.780  1.00  0.00            
ATOM   2514  H4  ccc    66     116.300 108.470  52.930  1.00  0.00            
ATOM   2515  H5  ccc    66     117.250 107.650  51.800  1.00  0.00            
ATOM   2516  N1  ccc    66     117.950 107.460  53.720  1.00  0.00            
ATOM   2517  H6  ccc    66     118.160 106.510  54.040  1.00  0.00            
ATOM   2518  H7  ccc    66     118.810 107.830  53.300  1.00  0.00            
ATOM   2519  H8  ccc    66     117.760 108.090  54.520  1.00  0.00            
ATOM   2520  C2  ccc    67     111.190 104.880  53.370  1.00  0.00            
ATOM   2521  H4  ccc    67     111.630 105.190  54.320  1.00  0.00            
ATOM   2522  H5  ccc    67     111.030 103.820  53.550  1.00  0.00            
ATOM   2523  N1  ccc    67     109.900 105.560  53.200  1.00  0.00            
ATOM   2524  H6  ccc    67     109.330 105.230  52.410  1.00  0.00            
ATOM   2525  H7  ccc    67     109.450 105.330  54.090  1.00  0.00            
ATOM   2526  H8  ccc    67     110.140 106.550  53.060  1.00  0.00            
ATOM   2527  C2  ccc    68     111.870 109.440  46.490  1.00  0.00            
ATOM   2528  H4  ccc    68     111.800 110.300  45.830  1.00  0.00            
ATOM   2529  H5  ccc    68     112.740 109.470  47.140  1.00  0.00            
ATOM   2530  N1  ccc    68     110.640 109.520  47.210  1.00  0.00            
ATOM   2531  H6  ccc    68     110.700 108.770  47.910  1.00  0.00            
ATOM   2532  H7  ccc    68     110.600 110.420  47.690  1.00  0.00            
ATOM   2533  H8  ccc    68     109.850 109.420  46.560  1.00  0.00            
ATOM   2534  C2  ccc    69     117.220 111.300  46.350  1.00  0.00            
ATOM   2535  H4  ccc    69     117.590 111.670  47.320  1.00  0.00            
ATOM   2536  H5  ccc    69     116.680 112.150  45.930  1.00  0.00            
ATOM   2537  N1  ccc    69     118.480 110.880  45.650  1.00  0.00            
ATOM   2538  H6  ccc    69     118.800 109.940  45.920  1.00  0.00            
ATOM   2539  H7  ccc    69     119.330 111.420  45.880  1.00  0.00            
ATOM   2540  H8  ccc    69     118.360 110.900  44.630  1.00  0.00            
ATOM   2541  C2  ccc    70     123.590  86.430  53.250  1.00  0.00            
ATOM   2542  H4  ccc    70     124.620  86.410  53.630  1.00  0.00            
ATOM   2543  H5  ccc    70     123.530  87.100  52.400  1.00  0.00            
ATOM   2544  N1  ccc    70     123.180  85.190  52.590  1.00  0.00            
ATOM   2545  H6  ccc    70     123.660  85.080  51.690  1.00  0.00            
ATOM   2546  H7  ccc    70     123.300  84.350  53.170  1.00  0.00            
ATOM   2547  H8  ccc    70     122.160  85.180  52.440  1.00  0.00            
ATOM   2548  C2  ccc    71     127.540  87.130  58.000  1.00  0.00            
ATOM   2549  H4  ccc    71     128.150  87.970  57.660  1.00  0.00            
ATOM   2550  H5  ccc    71     128.150  86.230  57.950  1.00  0.00            
ATOM   2551  N1  ccc    71     127.240  87.370  59.450  1.00  0.00            
ATOM   2552  H6  ccc    71     126.760  88.270  59.630  1.00  0.00            
ATOM   2553  H7  ccc    71     126.660  86.630  59.850  1.00  0.00            
ATOM   2554  H8  ccc    71     128.070  87.360  60.040  1.00  0.00            
ATOM   2555  C2  ccc    72     125.360  99.030  52.830  1.00  0.00            
ATOM   2556  H4  ccc    72     125.500  98.510  51.880  1.00  0.00            
ATOM   2557  H5  ccc    72     126.220  99.060  53.520  1.00  0.00            
ATOM   2558  N1  ccc    72     125.170 100.460  52.470  1.00  0.00            
ATOM   2559  H6  ccc    72     125.900 100.800  51.830  1.00  0.00            
ATOM   2560  H7  ccc    72     124.240 100.610  52.060  1.00  0.00            
ATOM   2561  H8  ccc    72     125.300 101.020  53.330  1.00  0.00            
ATOM   2562  C2  ccc    73     123.890  97.150  58.370  1.00  0.00            
ATOM   2563  H4  ccc    73     124.830  96.750  58.750  1.00  0.00            
ATOM   2564  H5  ccc    73     123.080  96.730  58.960  1.00  0.00            
ATOM   2565  N1  ccc    73     123.960  98.640  58.570  1.00  0.00            
ATOM   2566  H6  ccc    73     124.800  99.130  58.210  1.00  0.00            
ATOM   2567  H7  ccc    73     123.170  99.160  58.150  1.00  0.00            
ATOM   2568  H8  ccc    73     123.830  98.870  59.570  1.00  0.00            
ATOM   2569  C2  ccc    74     114.220  89.990  52.180  1.00  0.00            
ATOM   2570  H4  ccc    74     114.970  89.200  52.160  1.00  0.00            
ATOM   2571  H5  ccc    74     114.660  90.890  51.750  1.00  0.00            
ATOM   2572  N1  ccc    74     113.060  89.720  51.350  1.00  0.00            
ATOM   2573  H6  ccc    74     112.180  90.200  51.570  1.00  0.00            
ATOM   2574  H7  ccc    74     113.360  89.920  50.380  1.00  0.00            
ATOM   2575  H8  ccc    74     112.820  88.720  51.360  1.00  0.00            
ATOM   2576  C2  ccc    75     118.530  87.210  53.780  1.00  0.00            
ATOM   2577  H4  ccc    75     118.580  86.760  54.770  1.00  0.00            
ATOM   2578  H5  ccc    75     119.460  87.750  53.550  1.00  0.00            
ATOM   2579  N1  ccc    75     118.160  86.030  52.820  1.00  0.00            
ATOM   2580  H6  ccc    75     118.940  85.380  52.650  1.00  0.00            
ATOM   2581  H7  ccc    75     117.390  85.450  53.170  1.00  0.00            
ATOM   2582  H8  ccc    75     118.030  86.510  51.920  1.00  0.00            
ATOM   2583  C2  ccc    76     114.600  95.390  60.270  1.00  0.00            
ATOM   2584  H4  ccc    76     115.380  94.770  60.740  1.00  0.00            
ATOM   2585  H5  ccc    76     113.950  94.590  59.900  1.00  0.00            
ATOM   2586  N1  ccc    76     113.990  95.970  61.570  1.00  0.00            
ATOM   2587  H6  ccc    76     113.510  95.180  62.040  1.00  0.00            
ATOM   2588  H7  ccc    76     114.670  96.280  62.280  1.00  0.00            
ATOM   2589  H8  ccc    76     113.250  96.670  61.420  1.00  0.00            
ATOM   2590  C2  ccc    77     113.110  97.790  55.010  1.00  0.00            
ATOM   2591  H4  ccc    77     112.560  98.430  55.710  1.00  0.00            
ATOM   2592  H5  ccc    77     112.380  97.160  54.500  1.00  0.00            
ATOM   2593  N1  ccc    77     113.750  98.590  53.930  1.00  0.00            
ATOM   2594  H6  ccc    77     114.290  97.950  53.350  1.00  0.00            
ATOM   2595  H7  ccc    77     113.030  99.130  53.420  1.00  0.00            
ATOM   2596  H8  ccc    77     114.370  99.200  54.490  1.00  0.00            
ATOM   2597  C2  ccc    78     108.550  91.330  30.110  1.00  0.00            
ATOM   2598  H4  ccc    78     108.930  91.650  29.130  1.00  0.00            
ATOM   2599  H5  ccc    78     108.190  92.230  30.610  1.00  0.00            
ATOM   2600  N1  ccc    78     107.360  90.350  29.950  1.00  0.00            
ATOM   2601  H6  ccc    78     106.910  90.150  30.850  1.00  0.00            
ATOM   2602  H7  ccc    78     106.650  90.840  29.390  1.00  0.00            
ATOM   2603  H8  ccc    78     107.570  89.420  29.530  1.00  0.00            
ATOM   2604  C2  ccc    79     113.260  90.870  28.590  1.00  0.00            
ATOM   2605  H4  ccc    79     112.290  90.430  28.870  1.00  0.00            
ATOM   2606  H5  ccc    79     114.150  90.320  28.900  1.00  0.00            
ATOM   2607  N1  ccc    79     113.380  90.870  27.110  1.00  0.00            
ATOM   2608  H6  ccc    79     113.510  89.920  26.750  1.00  0.00            
ATOM   2609  H7  ccc    79     112.550  91.230  26.620  1.00  0.00            
ATOM   2610  H8  ccc    79     114.170  91.410  26.710  1.00  0.00            
ATOM   2611  C2  ccc    80     110.370  82.630  33.500  1.00  0.00            
ATOM   2612  H4  ccc    80     110.070  82.090  32.610  1.00  0.00            
ATOM   2613  H5  ccc    80     110.240  83.710  33.440  1.00  0.00            
ATOM   2614  N1  ccc    80     109.540  82.150  34.590  1.00  0.00            
ATOM   2615  H6  ccc    80     108.620  82.100  34.140  1.00  0.00            
ATOM   2616  H7  ccc    80     109.820  81.190  34.840  1.00  0.00            
ATOM   2617  H8  ccc    80     109.590  82.730  35.450  1.00  0.00            
ATOM   2618  C2  ccc    81     115.990  81.930  34.860  1.00  0.00            
ATOM   2619  H4  ccc    81     115.380  81.080  35.150  1.00  0.00            
ATOM   2620  H5  ccc    81     115.420  82.770  35.240  1.00  0.00            
ATOM   2621  N1  ccc    81     117.300  82.020  35.620  1.00  0.00            
ATOM   2622  H6  ccc    81     117.740  82.940  35.430  1.00  0.00            
ATOM   2623  H7  ccc    81     117.230  81.920  36.650  1.00  0.00            
ATOM   2624  H8  ccc    81     117.960  81.320  35.260  1.00  0.00            
ATOM   2625  C2  ccc    82     113.060  82.100  45.020  1.00  0.00            
ATOM   2626  H4  ccc    82     112.610  81.150  45.310  1.00  0.00            
ATOM   2627  H5  ccc    82     113.170  82.770  45.870  1.00  0.00            
ATOM   2628  N1  ccc    82     114.460  81.790  44.420  1.00  0.00            
ATOM   2629  H6  ccc    82     114.810  80.920  44.830  1.00  0.00            
ATOM   2630  H7  ccc    82     114.430  81.580  43.420  1.00  0.00            
ATOM   2631  H8  ccc    82     115.210  82.460  44.660  1.00  0.00            
ATOM   2632  C2  ccc    83     106.290  82.510  44.680  1.00  0.00            
ATOM   2633  H4  ccc    83     105.930  81.740  45.360  1.00  0.00            
ATOM   2634  H5  ccc    83     105.970  82.310  43.660  1.00  0.00            
ATOM   2635  N1  ccc    83     105.580  83.810  45.230  1.00  0.00            
ATOM   2636  H6  ccc    83     104.570  83.880  45.090  1.00  0.00            
ATOM   2637  H7  ccc    83     105.840  83.780  46.240  1.00  0.00            
ATOM   2638  H8  ccc    83     106.100  84.640  44.920  1.00  0.00            
ATOM   2639  C2  ccc    84     104.120  90.510  45.580  1.00  0.00            
ATOM   2640  H4  ccc    84     103.850  89.750  46.310  1.00  0.00            
ATOM   2641  H5  ccc    84     103.420  90.500  44.740  1.00  0.00            
ATOM   2642  N1  ccc    84     104.020  91.820  46.350  1.00  0.00            
ATOM   2643  H6  ccc    84     104.140  92.720  45.880  1.00  0.00            
ATOM   2644  H7  ccc    84     103.190  91.830  46.980  1.00  0.00            
ATOM   2645  H8  ccc    84     104.850  91.790  46.960  1.00  0.00            
ATOM   2646  C2  ccc    85     105.030  91.190  40.740  1.00  0.00            
ATOM   2647  H4  ccc    85     104.490  90.820  41.630  1.00  0.00            
ATOM   2648  H5  ccc    85     105.660  90.400  40.360  1.00  0.00            
ATOM   2649  N1  ccc    85     104.080  91.610  39.700  1.00  0.00            
ATOM   2650  H6  ccc    85     104.690  91.880  38.900  1.00  0.00            
ATOM   2651  H7  ccc    85     103.460  90.860  39.360  1.00  0.00            
ATOM   2652  H8  ccc    85     103.570  92.500  39.840  1.00  0.00            
ATOM   2653  C2  ccc    86     128.110  90.180  25.110  1.00  0.00            
ATOM   2654  H4  ccc    86     127.680  90.920  24.430  1.00  0.00            
ATOM   2655  H5  ccc    86     127.240  89.840  25.670  1.00  0.00            
ATOM   2656  N1  ccc    86     128.940  89.150  24.380  1.00  0.00            
ATOM   2657  H6  ccc    86     129.390  89.570  23.550  1.00  0.00            
ATOM   2658  H7  ccc    86     129.700  88.820  25.000  1.00  0.00            
ATOM   2659  H8  ccc    86     128.360  88.320  24.180  1.00  0.00            
ATOM   2660  C2  ccc    87     129.430  91.570  31.510  1.00  0.00            
ATOM   2661  H4  ccc    87     129.380  90.570  31.940  1.00  0.00            
ATOM   2662  H5  ccc    87     129.200  92.340  32.250  1.00  0.00            
ATOM   2663  N1  ccc    87     130.940  91.780  31.260  1.00  0.00            
ATOM   2664  H6  ccc    87     131.450  91.410  32.070  1.00  0.00            
ATOM   2665  H7  ccc    87     131.330  91.290  30.450  1.00  0.00            
ATOM   2666  H8  ccc    87     131.180  92.780  31.090  1.00  0.00            
ATOM   2667  C2  ccc    88     121.710  87.010  22.720  1.00  0.00            
ATOM   2668  H4  ccc    88     122.350  87.610  22.090  1.00  0.00            
ATOM   2669  H5  ccc    88     120.760  87.430  23.070  1.00  0.00            
ATOM   2670  N1  ccc    88     121.330  85.960  21.690  1.00  0.00            
ATOM   2671  H6  ccc    88     121.050  86.360  20.790  1.00  0.00            
ATOM   2672  H7  ccc    88     122.120  85.370  21.430  1.00  0.00            
ATOM   2673  H8  ccc    88     120.550  85.370  21.990  1.00  0.00            
ATOM   2674  C2  ccc    89     122.420  82.120  24.620  1.00  0.00            
ATOM   2675  H4  ccc    89     123.230  81.610  25.150  1.00  0.00            
ATOM   2676  H5  ccc    89     122.810  83.000  24.090  1.00  0.00            
ATOM   2677  N1  ccc    89     122.190  81.110  23.510  1.00  0.00            
ATOM   2678  H6  ccc    89     121.920  81.620  22.660  1.00  0.00            
ATOM   2679  H7  ccc    89     123.100  80.670  23.260  1.00  0.00            
ATOM   2680  H8  ccc    89     121.530  80.380  23.810  1.00  0.00            
ATOM   2681  C2  ccc    90     120.150  93.670  23.480  1.00  0.00            
ATOM   2682  H4  ccc    90     119.380  94.420  23.310  1.00  0.00            
ATOM   2683  H5  ccc    90     119.720  92.720  23.770  1.00  0.00            
ATOM   2684  N1  ccc    90     120.900  93.510  22.160  1.00  0.00            
ATOM   2685  H6  ccc    90     121.510  92.680  22.260  1.00  0.00            
ATOM   2686  H7  ccc    90     120.310  93.430  21.320  1.00  0.00            
ATOM   2687  H8  ccc    90     121.640  94.210  21.960  1.00  0.00            
ATOM   2688  C2  ccc    91     122.720  98.130  27.040  1.00  0.00            
ATOM   2689  H4  ccc    91     122.910  98.120  28.110  1.00  0.00            
ATOM   2690  H5  ccc    91     121.890  98.780  26.730  1.00  0.00            
ATOM   2691  N1  ccc    91     124.040  98.660  26.450  1.00  0.00            
ATOM   2692  H6  ccc    91     124.810  98.090  26.810  1.00  0.00            
ATOM   2693  H7  ccc    91     123.950  98.630  25.430  1.00  0.00            
ATOM   2694  H8  ccc    91     124.150  99.660  26.700  1.00  0.00            
ATOM   2695  C2  ccc    92     112.590  97.100  32.000  1.00  0.00            
ATOM   2696  H4  ccc    92     111.910  97.150  31.150  1.00  0.00            
ATOM   2697  H5  ccc    92     113.150  98.030  32.150  1.00  0.00            
ATOM   2698  N1  ccc    92     111.730  96.930  33.240  1.00  0.00            
ATOM   2699  H6  ccc    92     111.150  97.770  33.230  1.00  0.00            
ATOM   2700  H7  ccc    92     111.240  96.010  33.250  1.00  0.00            
ATOM   2701  H8  ccc    92     112.330  96.900  34.080  1.00  0.00            
ATOM   2702  C2  ccc    93     116.310  99.520  27.290  1.00  0.00            
ATOM   2703  H4  ccc    93     115.330  99.880  26.980  1.00  0.00            
ATOM   2704  H5  ccc    93     116.600  98.880  26.460  1.00  0.00            
ATOM   2705  N1  ccc    93     117.230 100.730  27.240  1.00  0.00            
ATOM   2706  H6  ccc    93     118.130 100.450  26.830  1.00  0.00            
ATOM   2707  H7  ccc    93     116.990 101.460  26.550  1.00  0.00            
ATOM   2708  H8  ccc    93     117.310 101.200  28.150  1.00  0.00            
ATOM   2709  C2  ccc    94     128.740  71.900  46.390  1.00  0.00            
ATOM   2710  H4  ccc    94     128.930  72.040  45.320  1.00  0.00            
ATOM   2711  H5  ccc    94     128.230  70.940  46.470  1.00  0.00            
ATOM   2712  N1  ccc    94     130.060  71.700  47.120  1.00  0.00            
ATOM   2713  H6  ccc    94     130.650  72.550  47.060  1.00  0.00            
ATOM   2714  H7  ccc    94     129.920  71.500  48.120  1.00  0.00            
ATOM   2715  H8  ccc    94     130.570  70.840  46.880  1.00  0.00            
ATOM   2716  C2  ccc    95     123.490  72.180  46.940  1.00  0.00            
ATOM   2717  H4  ccc    95     123.910  72.640  46.050  1.00  0.00            
ATOM   2718  H5  ccc    95     122.550  72.670  47.220  1.00  0.00            
ATOM   2719  N1  ccc    95     123.130  70.820  46.730  1.00  0.00            
ATOM   2720  H6  ccc    95     122.260  70.800  46.200  1.00  0.00            
ATOM   2721  H7  ccc    95     123.850  70.260  46.250  1.00  0.00            
ATOM   2722  H8  ccc    95     122.880  70.470  47.660  1.00  0.00            
ATOM   2723  C2  ccc    96     118.540  80.950  41.380  1.00  0.00            
ATOM   2724  H4  ccc    96     119.240  81.250  42.150  1.00  0.00            
ATOM   2725  H5  ccc    96     117.770  81.720  41.230  1.00  0.00            
ATOM   2726  N1  ccc    96     119.330  80.680  40.170  1.00  0.00            
ATOM   2727  H6  ccc    96     120.350  80.480  40.240  1.00  0.00            
ATOM   2728  H7  ccc    96     118.930  79.930  39.580  1.00  0.00            
ATOM   2729  H8  ccc    96     119.350  81.460  39.500  1.00  0.00            
ATOM   2730  C2  ccc    97     117.550  80.800  47.100  1.00  0.00            
ATOM   2731  H4  ccc    97     116.710  80.130  47.300  1.00  0.00            
ATOM   2732  H5  ccc    97     117.270  81.580  46.400  1.00  0.00            
ATOM   2733  N1  ccc    97     117.960  81.520  48.360  1.00  0.00            
ATOM   2734  H6  ccc    97     118.110  80.900  49.180  1.00  0.00            
ATOM   2735  H7  ccc    97     118.750  82.130  48.090  1.00  0.00            
ATOM   2736  H8  ccc    97     117.220  82.150  48.710  1.00  0.00            
ATOM   2737  C2  ccc    98     128.910  82.430  33.320  1.00  0.00            
ATOM   2738  H4  ccc    98     127.890  82.690  33.040  1.00  0.00            
ATOM   2739  H5  ccc    98     129.670  82.610  32.560  1.00  0.00            
ATOM   2740  N1  ccc    98     129.170  83.460  34.450  1.00  0.00            
ATOM   2741  H6  ccc    98     130.080  83.160  34.830  1.00  0.00            
ATOM   2742  H7  ccc    98     129.240  84.410  34.050  1.00  0.00            
ATOM   2743  H8  ccc    98     128.440  83.420  35.180  1.00  0.00            
ATOM   2744  C2  ccc    99     125.200  78.400  33.550  1.00  0.00            
ATOM   2745  H4  ccc    99     125.430  77.350  33.690  1.00  0.00            
ATOM   2746  H5  ccc    99     126.040  78.860  33.010  1.00  0.00            
ATOM   2747  N1  ccc    99     123.930  78.540  32.700  1.00  0.00            
ATOM   2748  H6  ccc    99     123.090  78.240  33.220  1.00  0.00            
ATOM   2749  H7  ccc    99     123.760  79.440  32.250  1.00  0.00            
ATOM   2750  H8  ccc    99     124.110  77.900  31.910  1.00  0.00            
ATOM   2751  C2  ccc   100     134.970  73.040  38.670  1.00  0.00            
ATOM   2752  H4  ccc   100     135.980  73.230  39.060  1.00  0.00            
ATOM   2753  H5  ccc   100     135.080  72.830  37.610  1.00  0.00            
ATOM   2754  N1  ccc   100     134.330  71.820  39.180  1.00  0.00            
ATOM   2755  H6  ccc   100     134.240  71.930  40.200  1.00  0.00            
ATOM   2756  H7  ccc   100     133.470  71.650  38.650  1.00  0.00            
ATOM   2757  H8  ccc   100     134.850  71.000  38.860  1.00  0.00            
ATOM   2758  C2  ccc   101     134.580  77.580  35.820  1.00  0.00            
ATOM   2759  H4  ccc   101     133.760  78.300  35.850  1.00  0.00            
ATOM   2760  H5  ccc   101     134.290  76.540  35.740  1.00  0.00            
ATOM   2761  N1  ccc   101     135.130  77.840  34.460  1.00  0.00            
ATOM   2762  H6  ccc   101     135.890  77.170  34.270  1.00  0.00            
ATOM   2763  H7  ccc   101     134.370  77.690  33.770  1.00  0.00            
ATOM   2764  H8  ccc   101     135.420  78.820  34.300  1.00  0.00            
ATOM   2765  C2  ccc   102     138.030  86.090  56.090  1.00  0.00            
ATOM   2766  H4  ccc   102     138.050  85.310  55.320  1.00  0.00            
ATOM   2767  H5  ccc   102     137.040  86.130  56.570  1.00  0.00            
ATOM   2768  N1  ccc   102     139.030  85.660  57.090  1.00  0.00            
ATOM   2769  H6  ccc   102     139.150  86.270  57.920  1.00  0.00            
ATOM   2770  H7  ccc   102     138.720  84.820  57.580  1.00  0.00            
ATOM   2771  H8  ccc   102     139.940  85.480  56.650  1.00  0.00            
ATOM   2772  C2  ccc   103     141.740  86.170  51.700  1.00  0.00            
ATOM   2773  H4  ccc   103     142.570  86.500  52.330  1.00  0.00            
ATOM   2774  H5  ccc   103     142.030  86.620  50.750  1.00  0.00            
ATOM   2775  N1  ccc   103     141.820  84.640  51.410  1.00  0.00            
ATOM   2776  H6  ccc   103     141.870  84.060  52.260  1.00  0.00            
ATOM   2777  H7  ccc   103     141.000  84.260  50.910  1.00  0.00            
ATOM   2778  H8  ccc   103     142.640  84.380  50.850  1.00  0.00            
ATOM   2779  C2  ccc   104     133.040  80.500  57.850  1.00  0.00            
ATOM   2780  H4  ccc   104     132.740  79.660  57.210  1.00  0.00            
ATOM   2781  H5  ccc   104     132.560  80.340  58.810  1.00  0.00            
ATOM   2782  N1  ccc   104     134.490  80.430  57.820  1.00  0.00            
ATOM   2783  H6  ccc   104     134.790  79.590  58.350  1.00  0.00            
ATOM   2784  H7  ccc   104     134.910  80.380  56.880  1.00  0.00            
ATOM   2785  H8  ccc   104     134.980  81.140  58.390  1.00  0.00            
ATOM   2786  C2  ccc   105     129.560  78.260  53.200  1.00  0.00            
ATOM   2787  H4  ccc   105     128.880  78.960  52.720  1.00  0.00            
ATOM   2788  H5  ccc   105     129.140  77.760  54.080  1.00  0.00            
ATOM   2789  N1  ccc   105     129.740  77.030  52.250  1.00  0.00            
ATOM   2790  H6  ccc   105     130.010  77.270  51.290  1.00  0.00            
ATOM   2791  H7  ccc   105     130.550  76.450  52.530  1.00  0.00            
ATOM   2792  H8  ccc   105     128.880  76.480  52.170  1.00  0.00            
ATOM   2793  C2  ccc   106     137.440  74.870  45.700  1.00  0.00            
ATOM   2794  H4  ccc   106     138.260  75.120  45.040  1.00  0.00            
ATOM   2795  H5  ccc   106     136.720  74.300  45.120  1.00  0.00            
ATOM   2796  N1  ccc   106     137.940  74.070  46.870  1.00  0.00            
ATOM   2797  H6  ccc   106     138.400  74.690  47.560  1.00  0.00            
ATOM   2798  H7  ccc   106     137.220  73.660  47.480  1.00  0.00            
ATOM   2799  H8  ccc   106     138.570  73.340  46.520  1.00  0.00            
ATOM   2800  C2  ccc   107     138.920  80.100  49.080  1.00  0.00            
ATOM   2801  H4  ccc   107     138.210  80.930  49.100  1.00  0.00            
ATOM   2802  H5  ccc   107     139.330  80.020  48.070  1.00  0.00            
ATOM   2803  N1  ccc   107     140.000  80.450  50.070  1.00  0.00            
ATOM   2804  H6  ccc   107     140.820  79.820  50.040  1.00  0.00            
ATOM   2805  H7  ccc   107     140.360  81.380  49.840  1.00  0.00            
ATOM   2806  H8  ccc   107     139.720  80.460  51.070  1.00  0.00            
ATOM   2807  C2  ccc   108     138.140  85.520  39.960  1.00  0.00            
ATOM   2808  H4  ccc   108     137.140  85.500  40.370  1.00  0.00            
ATOM   2809  H5  ccc   108     138.230  84.850  39.110  1.00  0.00            
ATOM   2810  N1  ccc   108     138.270  86.960  39.560  1.00  0.00            
ATOM   2811  H6  ccc   108     137.550  87.160  38.850  1.00  0.00            
ATOM   2812  H7  ccc   108     138.070  87.590  40.340  1.00  0.00            
ATOM   2813  H8  ccc   108     139.220  87.220  39.240  1.00  0.00            
ATOM   2814  C2  ccc   109     142.000  85.940  45.740  1.00  0.00            
ATOM   2815  H4  ccc   109     141.010  85.510  45.910  1.00  0.00            
ATOM   2816  H5  ccc   109     142.010  87.040  45.790  1.00  0.00            
ATOM   2817  N1  ccc   109     142.800  85.340  46.860  1.00  0.00            
ATOM   2818  H6  ccc   109     142.840  84.310  46.860  1.00  0.00            
ATOM   2819  H7  ccc   109     143.720  85.800  46.860  1.00  0.00            
ATOM   2820  H8  ccc   109     142.290  85.570  47.720  1.00  0.00            
ATOM   2821  C2  ccc   110     128.260 103.860  55.230  1.00  0.00            
ATOM   2822  H4  ccc   110     129.020 104.540  55.620  1.00  0.00            
ATOM   2823  H5  ccc   110     128.320 102.860  55.650  1.00  0.00            
ATOM   2824  N1  ccc   110     126.950 104.460  55.670  1.00  0.00            
ATOM   2825  H6  ccc   110     126.920 104.780  56.650  1.00  0.00            
ATOM   2826  H7  ccc   110     126.750 105.290  55.070  1.00  0.00            
ATOM   2827  H8  ccc   110     126.120 103.930  55.390  1.00  0.00            
ATOM   2828  C2  ccc   111     128.990 106.160  49.790  1.00  0.00            
ATOM   2829  H4  ccc   111     129.250 107.180  50.070  1.00  0.00            
ATOM   2830  H5  ccc   111     127.930 105.900  49.870  1.00  0.00            
ATOM   2831  N1  ccc   111     129.210 105.740  48.280  1.00  0.00            
ATOM   2832  H6  ccc   111     128.940 104.770  48.070  1.00  0.00            
ATOM   2833  H7  ccc   111     128.680 106.420  47.720  1.00  0.00            
ATOM   2834  H8  ccc   111     130.190 105.810  47.990  1.00  0.00            
ATOM   2835  C2  ccc   112     135.530  97.030  57.260  1.00  0.00            
ATOM   2836  H4  ccc   112     134.750  97.690  56.890  1.00  0.00            
ATOM   2837  H5  ccc   112     136.010  97.440  58.150  1.00  0.00            
ATOM   2838  N1  ccc   112     134.840  95.780  57.750  1.00  0.00            
ATOM   2839  H6  ccc   112     134.690  95.900  58.760  1.00  0.00            
ATOM   2840  H7  ccc   112     133.880  95.760  57.380  1.00  0.00            
ATOM   2841  H8  ccc   112     135.320  94.890  57.520  1.00  0.00            
ATOM   2842  C2  ccc   113     136.080 102.260  56.880  1.00  0.00            
ATOM   2843  H4  ccc   113     135.150 102.600  56.420  1.00  0.00            
ATOM   2844  H5  ccc   113     136.930 102.760  56.420  1.00  0.00            
ATOM   2845  N1  ccc   113     136.170 102.860  58.260  1.00  0.00            
ATOM   2846  H6  ccc   113     136.110 103.880  58.270  1.00  0.00            
ATOM   2847  H7  ccc   113     135.470 102.380  58.860  1.00  0.00            
ATOM   2848  H8  ccc   113     137.100 102.630  58.640  1.00  0.00            
ATOM   2849  C2  ccc   114     140.660 102.330  52.380  1.00  0.00            
ATOM   2850  H4  ccc   114     141.330 102.660  51.590  1.00  0.00            
ATOM   2851  H5  ccc   114     141.350 101.720  52.980  1.00  0.00            
ATOM   2852  N1  ccc   114     140.230 103.600  53.050  1.00  0.00            
ATOM   2853  H6  ccc   114     139.820 104.140  52.270  1.00  0.00            
ATOM   2854  H7  ccc   114     139.420 103.340  53.630  1.00  0.00            
ATOM   2855  H8  ccc   114     140.950 104.120  53.570  1.00  0.00            
ATOM   2856  C2  ccc   115     140.480 100.100  47.400  1.00  0.00            
ATOM   2857  H4  ccc   115     140.020  99.410  46.700  1.00  0.00            
ATOM   2858  H5  ccc   115     141.030  99.440  48.060  1.00  0.00            
ATOM   2859  N1  ccc   115     141.540 100.900  46.650  1.00  0.00            
ATOM   2860  H6  ccc   115     142.290 100.330  46.230  1.00  0.00            
ATOM   2861  H7  ccc   115     141.080 101.550  46.000  1.00  0.00            
ATOM   2862  H8  ccc   115     142.080 101.610  47.170  1.00  0.00            
ATOM   2863  C2  ccc   116     140.980  90.510  53.960  1.00  0.00            
ATOM   2864  H4  ccc   116     140.810  89.440  53.850  1.00  0.00            
ATOM   2865  H5  ccc   116     139.990  90.970  53.930  1.00  0.00            
ATOM   2866  N1  ccc   116     141.640  90.660  55.260  1.00  0.00            
ATOM   2867  H6  ccc   116     141.280  90.000  55.960  1.00  0.00            
ATOM   2868  H7  ccc   116     142.640  90.480  55.190  1.00  0.00            
ATOM   2869  H8  ccc   116     141.640  91.660  55.550  1.00  0.00            
ATOM   2870  C2  ccc   117     144.050  94.660  49.580  1.00  0.00            
ATOM   2871  H4  ccc   117     144.620  94.870  50.480  1.00  0.00            
ATOM   2872  H5  ccc   117     143.060  95.070  49.840  1.00  0.00            
ATOM   2873  N1  ccc   117     144.720  95.490  48.510  1.00  0.00            
ATOM   2874  H6  ccc   117     144.590  96.430  48.910  1.00  0.00            
ATOM   2875  H7  ccc   117     145.690  95.190  48.440  1.00  0.00            
ATOM   2876  H8  ccc   117     144.270  95.310  47.600  1.00  0.00            
ATOM   2877  C2  ccc   118     132.830 106.010  36.050  1.00  0.00            
ATOM   2878  H4  ccc   118     131.880 106.230  36.530  1.00  0.00            
ATOM   2879  H5  ccc   118     132.720 105.140  35.400  1.00  0.00            
ATOM   2880  N1  ccc   118     133.190 107.090  35.080  1.00  0.00            
ATOM   2881  H6  ccc   118     133.330 108.060  35.410  1.00  0.00            
ATOM   2882  H7  ccc   118     134.010 106.810  34.520  1.00  0.00            
ATOM   2883  H8  ccc   118     132.370 107.070  34.430  1.00  0.00            
ATOM   2884  C2  ccc   119     135.850 105.970  41.490  1.00  0.00            
ATOM   2885  H4  ccc   119     136.700 106.110  42.160  1.00  0.00            
ATOM   2886  H5  ccc   119     134.970 105.570  42.000  1.00  0.00            
ATOM   2887  N1  ccc   119     135.480 107.340  40.930  1.00  0.00            
ATOM   2888  H6  ccc   119     135.510 108.180  41.500  1.00  0.00            
ATOM   2889  H7  ccc   119     136.200 107.630  40.240  1.00  0.00            
ATOM   2890  H8  ccc   119     134.580 107.310  40.430  1.00  0.00            
ATOM   2891  C2  ccc   120     125.510  97.920  41.480  1.00  0.00            
ATOM   2892  H4  ccc   120     124.600  98.260  40.990  1.00  0.00            
ATOM   2893  H5  ccc   120     125.490  96.850  41.660  1.00  0.00            
ATOM   2894  N1  ccc   120     126.520  97.920  40.390  1.00  0.00            
ATOM   2895  H6  ccc   120     127.030  98.790  40.150  1.00  0.00            
ATOM   2896  H7  ccc   120     127.240  97.190  40.420  1.00  0.00            
ATOM   2897  H8  ccc   120     126.040  97.710  39.510  1.00  0.00            
ATOM   2898  C2  ccc   121     125.460 102.200  39.420  1.00  0.00            
ATOM   2899  H4  ccc   121     125.410 101.110  39.460  1.00  0.00            
ATOM   2900  H5  ccc   121     126.410 102.380  38.910  1.00  0.00            
ATOM   2901  N1  ccc   121     124.320 102.590  38.550  1.00  0.00            
ATOM   2902  H6  ccc   121     124.350 102.030  37.680  1.00  0.00            
ATOM   2903  H7  ccc   121     123.490 102.350  39.110  1.00  0.00            
ATOM   2904  H8  ccc   121     124.350 103.620  38.440  1.00  0.00            
ATOM   2905  C2  ccc   122     144.550  97.860  37.070  1.00  0.00            
ATOM   2906  H4  ccc   122     143.810  97.170  36.660  1.00  0.00            
ATOM   2907  H5  ccc   122     144.250  97.930  38.110  1.00  0.00            
ATOM   2908  N1  ccc   122     145.950  97.280  37.030  1.00  0.00            
ATOM   2909  H6  ccc   122     146.600  98.050  37.190  1.00  0.00            
ATOM   2910  H7  ccc   122     146.060  96.590  37.780  1.00  0.00            
ATOM   2911  H8  ccc   122     146.250  96.830  36.150  1.00  0.00            
ATOM   2912  C2  ccc   123     143.350 100.050  40.930  1.00  0.00            
ATOM   2913  H4  ccc   123     144.420  99.980  40.680  1.00  0.00            
ATOM   2914  H5  ccc   123     142.880  99.090  40.730  1.00  0.00            
ATOM   2915  N1  ccc   123     143.240 100.350  42.440  1.00  0.00            
ATOM   2916  H6  ccc   123     143.840  99.780  43.040  1.00  0.00            
ATOM   2917  H7  ccc   123     143.520 101.310  42.710  1.00  0.00            
ATOM   2918  H8  ccc   123     142.260 100.200  42.710  1.00  0.00            
ATOM   2919  C2  ccc   124     140.070  94.640  30.690  1.00  0.00            
ATOM   2920  H4  ccc   124     139.020  94.350  30.710  1.00  0.00            
ATOM   2921  H5  ccc   124     140.590  93.960  30.010  1.00  0.00            
ATOM   2922  N1  ccc   124     140.170  96.120  30.150  1.00  0.00            
ATOM   2923  H6  ccc   124     139.780  96.860  30.750  1.00  0.00            
ATOM   2924  H7  ccc   124     141.130  96.480  30.050  1.00  0.00            
ATOM   2925  H8  ccc   124     139.730  96.250  29.230  1.00  0.00            
ATOM   2926  C2  ccc   125     136.490  91.450  33.850  1.00  0.00            
ATOM   2927  H4  ccc   125     135.460  91.120  33.700  1.00  0.00            
ATOM   2928  H5  ccc   125     136.810  91.320  34.880  1.00  0.00            
ATOM   2929  N1  ccc   125     137.280  90.480  33.140  1.00  0.00            
ATOM   2930  H6  ccc   125     137.100  89.460  33.240  1.00  0.00            
ATOM   2931  H7  ccc   125     137.320  90.660  32.130  1.00  0.00            
ATOM   2932  H8  ccc   125     138.240  90.520  33.520  1.00  0.00            
ATOM   2933  I   LIG   126      24.830  61.870  53.990  1.00  0.00            
ATOM   2934  I1  LIG   126      29.480  61.650  54.180  1.00  0.00            
ATOM   2935  I2  LIG   126      21.830  60.630  48.840  1.00  0.00            
ATOM   2936  I3  LIG   126      32.790  60.100  49.290  1.00  0.00            
ATOM   2937  CL  LIG   126      27.270  57.460  48.720  1.00  0.00            
ATOM   2938  CL1 LIG   126      27.790  61.930  44.350  1.00  0.00            
ATOM   2939  CL2 LIG   126      27.480  56.650  45.670  1.00  0.00            
ATOM   2940  CL3 LIG   126      27.740  58.900  43.480  1.00  0.00            
ATOM   2941  O   LIG   126      27.170  61.190  52.020  1.00  0.00            
ATOM   2942  O1  LIG   126      22.440  61.440  51.910  1.00  0.00            
ATOM   2943  O2  LIG   126      31.920  60.970  52.250  1.00  0.00            
ATOM   2944  O3  LIG   126      26.330  62.970  47.340  1.00  0.00            
ATOM   2945  O4  LIG   126      28.600  63.070  47.560  1.00  0.00            
ATOM   2946  C   LIG   126      27.350  60.420  49.270  1.00  0.00            
ATOM   2947  C1  LIG   126      26.050  60.680  49.930  1.00  0.00            
ATOM   2948  C2  LIG   126      28.480  60.560  50.010  1.00  0.00            
ATOM   2949  C3  LIG   126      27.440  60.020  47.860  1.00  0.00            
ATOM   2950  C4  LIG   126      26.030  61.050  51.280  1.00  0.00            
ATOM   2951  C5  LIG   126      28.420  60.950  51.430  1.00  0.00            
ATOM   2952  C6  LIG   126      24.820  60.570  49.270  1.00  0.00            
ATOM   2953  H   LIG   126      24.800  60.280  48.220  1.00  0.00            
ATOM   2954  C7  LIG   126      27.550  61.020  46.890  1.00  0.00            
ATOM   2955  C8  LIG   126      29.820  60.320  49.440  1.00  0.00            
ATOM   2956  C9  LIG   126      24.830  61.300  51.950  1.00  0.00            
ATOM   2957  C10 LIG   126      27.420  58.680  47.490  1.00  0.00            
ATOM   2958  C11 LIG   126      29.540  61.090  52.180  1.00  0.00            
ATOM   2959  C12 LIG   126      23.610  60.820  49.930  1.00  0.00            
ATOM   2960  C13 LIG   126      23.620  61.190  51.270  1.00  0.00            
ATOM   2961  C14 LIG   126      30.940  60.450  50.140  1.00  0.00            
ATOM   2962  C15 LIG   126      27.650  60.670  45.540  1.00  0.00            
ATOM   2963  C16 LIG   126      30.890  60.840  51.590  1.00  0.00            
ATOM   2964  C17 LIG   126      27.500  58.340  46.140  1.00  0.00            
ATOM   2965  C18 LIG   126      27.620  59.320  45.160  1.00  0.00            
ATOM   2966  C19 LIG   126      27.580  62.430  47.290  1.00  0.00            
ATOM   2967  H1  LIG   126      29.890  60.030  48.390  1.00  0.00            
ATOM   2968  I   LIG   127      85.640  86.220  53.100  1.00  0.00            
ATOM   2969  I1  LIG   127      89.330  86.320  50.280  1.00  0.00            
ATOM   2970  I2  LIG   127      85.590  82.740  58.090  1.00  0.00            
ATOM   2971  I3  LIG   127      94.310  82.980  51.430  1.00  0.00            
ATOM   2972  CL  LIG   127      91.580  84.180  56.800  1.00  0.00            
ATOM   2973  CL1 LIG   127      90.990  78.050  55.600  1.00  0.00            
ATOM   2974  CL2 LIG   127      93.140  82.080  58.570  1.00  0.00            
ATOM   2975  CL3 LIG   127      92.850  79.010  57.970  1.00  0.00            
ATOM   2976  O   LIG   127      88.460  84.860  52.980  1.00  0.00            
ATOM   2977  O1  LIG   127      84.650  84.820  55.800  1.00  0.00            
ATOM   2978  O2  LIG   127      92.220  84.990  50.080  1.00  0.00            
ATOM   2979  O3  LIG   127      88.350  80.010  54.490  1.00  0.00            
ATOM   2980  O4  LIG   127      89.990  80.060  52.920  1.00  0.00            
ATOM   2981  C   LIG   127      89.890  83.000  54.600  1.00  0.00            
ATOM   2982  C1  LIG   127      88.510  83.450  54.950  1.00  0.00            
ATOM   2983  C2  LIG   127      90.460  83.490  53.480  1.00  0.00            
ATOM   2984  C3  LIG   127      90.620  82.040  55.450  1.00  0.00            
ATOM   2985  C4  LIG   127      87.880  84.370  54.110  1.00  0.00            
ATOM   2986  C5  LIG   127      89.750  84.460  52.630  1.00  0.00            
ATOM   2987  C6  LIG   127      87.830  83.010  56.090  1.00  0.00            
ATOM   2988  H   LIG   127      88.300  82.300  56.750  1.00  0.00            
ATOM   2989  C7  LIG   127      90.480  80.670  55.180  1.00  0.00            
ATOM   2990  C8  LIG   127      91.820  83.090  53.070  1.00  0.00            
ATOM   2991  C9  LIG   127      86.580  84.830  54.400  1.00  0.00            
ATOM   2992  C10 LIG   127      91.440  82.470  56.490  1.00  0.00            
ATOM   2993  C11 LIG   127      90.310  84.960  51.510  1.00  0.00            
ATOM   2994  C12 LIG   127      86.540  83.460  56.380  1.00  0.00            
ATOM   2995  C13 LIG   127      85.920  84.380  55.520  1.00  0.00            
ATOM   2996  C14 LIG   127      92.410  83.570  51.960  1.00  0.00            
ATOM   2997  C15 LIG   127      91.180  79.740  55.960  1.00  0.00            
ATOM   2998  C16 LIG   127      91.690  84.550  51.090  1.00  0.00            
ATOM   2999  C17 LIG   127      92.120  81.540  57.270  1.00  0.00            
ATOM   3000  C18 LIG   127      91.990  80.180  57.010  1.00  0.00            
ATOM   3001  C19 LIG   127      89.620  80.230  54.080  1.00  0.00            
ATOM   3002  H1  LIG   127      92.370  82.390  53.680  1.00  0.00            
ATOM   3003  I   LIG   128      77.610  19.800  43.380  1.00  0.00            
ATOM   3004  I1  LIG   128      73.590  17.540  43.970  1.00  0.00            
ATOM   3005  I2  LIG   128      81.810  17.790  39.460  1.00  0.00            
ATOM   3006  I3  LIG   128      72.320  12.450  40.850  1.00  0.00            
ATOM   3007  CL  LIG   128      76.180  15.810  37.450  1.00  0.00            
ATOM   3008  CL1 LIG   128      79.210  10.680  39.410  1.00  0.00            
ATOM   3009  CL2 LIG   128      76.980  13.580  35.370  1.00  0.00            
ATOM   3010  CL3 LIG   128      78.500  11.000  36.350  1.00  0.00            
ATOM   3011  O   LIG   128      76.240  17.230  42.220  1.00  0.00            
ATOM   3012  O1  LIG   128      80.320  19.600  41.690  1.00  0.00            
ATOM   3013  O2  LIG   128      72.120  14.950  42.850  1.00  0.00            
ATOM   3014  O3  LIG   128      79.550  13.450  41.480  1.00  0.00            
ATOM   3015  O4  LIG   128      77.610  12.380  42.010  1.00  0.00            
ATOM   3016  C   LIG   128      76.960  15.240  40.310  1.00  0.00            
ATOM   3017  C1  LIG   128      77.870  16.370  40.650  1.00  0.00            
ATOM   3018  C2  LIG   128      75.760  15.170  40.940  1.00  0.00            
ATOM   3019  C3  LIG   128      77.330  14.220  39.320  1.00  0.00            
ATOM   3020  C4  LIG   128      77.450  17.310  41.590  1.00  0.00            
ATOM   3021  C5  LIG   128      75.370  16.190  41.930  1.00  0.00            
ATOM   3022  C6  LIG   128      79.120  16.540  40.050  1.00  0.00            
ATOM   3023  H   LIG   128      79.470  15.830  39.320  1.00  0.00            
ATOM   3024  C7  LIG   128      78.010  13.080  39.760  1.00  0.00            
ATOM   3025  C8  LIG   128      74.810  14.080  40.670  1.00  0.00            
ATOM   3026  C9  LIG   128      78.270  18.390  41.940  1.00  0.00            
ATOM   3027  C10 LIG   128      77.010  14.370  37.970  1.00  0.00            
ATOM   3028  C11 LIG   128      74.170  16.130  42.570  1.00  0.00            
ATOM   3029  C12 LIG   128      79.940  17.620  40.400  1.00  0.00            
ATOM   3030  C13 LIG   128      79.510  18.550  41.340  1.00  0.00            
ATOM   3031  C14 LIG   128      73.620  13.990  41.280  1.00  0.00            
ATOM   3032  C15 LIG   128      78.360  12.090  38.830  1.00  0.00            
ATOM   3033  C16 LIG   128      73.200  15.020  42.280  1.00  0.00            
ATOM   3034  C17 LIG   128      77.380  13.390  37.060  1.00  0.00            
ATOM   3035  C18 LIG   128      78.050  12.240  37.480  1.00  0.00            
ATOM   3036  C19 LIG   128      78.340  12.920  41.180  1.00  0.00            
ATOM   3037  H1  LIG   128      75.070  13.320  39.940  1.00  0.00            
ATOM   3038  I   LIG   129      11.580  12.740  70.110  1.00  0.00            
ATOM   3039  I1  LIG   129      12.330   9.590  73.450  1.00  0.00            
ATOM   3040  I2  LIG   129       9.760  18.380  71.460  1.00  0.00            
ATOM   3041  I3  LIG   129      11.540  10.960  79.350  1.00  0.00            
ATOM   3042  CL  LIG   129      12.970  16.160  76.400  1.00  0.00            
ATOM   3043  CL1 LIG   129       6.990  16.510  78.250  1.00  0.00            
ATOM   3044  CL2 LIG   129      12.160  18.190  78.670  1.00  0.00            
ATOM   3045  CL3 LIG   129       9.150  18.370  79.600  1.00  0.00            
ATOM   3046  O   LIG   129      11.410  12.640  73.240  1.00  0.00            
ATOM   3047  O1  LIG   129      10.660  15.780  69.760  1.00  0.00            
ATOM   3048  O2  LIG   129      12.190   9.400  76.620  1.00  0.00            
ATOM   3049  O3  LIG   129       7.450  15.250  75.040  1.00  0.00            
ATOM   3050  O4  LIG   129       7.700  13.550  76.530  1.00  0.00            
ATOM   3051  C   LIG   129      10.710  14.500  75.290  1.00  0.00            
ATOM   3052  C1  LIG   129      10.690  14.870  73.850  1.00  0.00            
ATOM   3053  C2  LIG   129      11.080  13.230  75.620  1.00  0.00            
ATOM   3054  C3  LIG   129      10.350  15.460  76.340  1.00  0.00            
ATOM   3055  C4  LIG   129      11.040  13.910  72.900  1.00  0.00            
ATOM   3056  C5  LIG   129      11.450  12.260  74.570  1.00  0.00            
ATOM   3057  C6  LIG   129      10.330  16.150  73.400  1.00  0.00            
ATOM   3058  H   LIG   129      10.050  16.910  74.120  1.00  0.00            
ATOM   3059  C7  LIG   129       9.020  15.540  76.750  1.00  0.00            
ATOM   3060  C8  LIG   129      11.130  12.780  77.020  1.00  0.00            
ATOM   3061  C9  LIG   129      11.040  14.220  71.530  1.00  0.00            
ATOM   3062  C10 LIG   129      11.320  16.270  76.930  1.00  0.00            
ATOM   3063  C11 LIG   129      11.820  10.990  74.890  1.00  0.00            
ATOM   3064  C12 LIG   129      10.320  16.460  72.030  1.00  0.00            
ATOM   3065  C13 LIG   129      10.680  15.480  71.100  1.00  0.00            
ATOM   3066  C14 LIG   129      11.490  11.540  77.360  1.00  0.00            
ATOM   3067  C15 LIG   129       8.660  16.440  77.760  1.00  0.00            
ATOM   3068  C16 LIG   129      11.870  10.540  76.320  1.00  0.00            
ATOM   3069  C17 LIG   129      10.950  17.170  77.930  1.00  0.00            
ATOM   3070  C18 LIG   129       9.620  17.260  78.340  1.00  0.00            
ATOM   3071  C19 LIG   129       8.010  14.670  76.130  1.00  0.00            
ATOM   3072  H1  LIG   129      10.860  13.480  77.800  1.00  0.00            
ATOM   3073  I   LIG   130      54.170  18.950  15.250  1.00  0.00            
ATOM   3074  I1  LIG   130      49.760  17.470  15.540  1.00  0.00            
ATOM   3075  I2  LIG   130      56.440  21.050  10.020  1.00  0.00            
ATOM   3076  I3  LIG   130      46.060  17.570  10.690  1.00  0.00            
ATOM   3077  CL  LIG   130      50.220  22.020   9.940  1.00  0.00            
ATOM   3078  CL1 LIG   130      51.320  17.550   5.690  1.00  0.00            
ATOM   3079  CL2 LIG   130      49.700  22.610   6.890  1.00  0.00            
ATOM   3080  CL3 LIG   130      50.250  20.360   4.750  1.00  0.00            
ATOM   3081  O   LIG   130      51.710  18.680  13.320  1.00  0.00            
ATOM   3082  O1  LIG   130      56.210  20.160  13.120  1.00  0.00            
ATOM   3083  O2  LIG   130      47.220  17.160  13.650  1.00  0.00            
ATOM   3084  O3  LIG   130      53.090  17.190   8.660  1.00  0.00            
ATOM   3085  O4  LIG   130      51.020  16.280   8.930  1.00  0.00            
ATOM   3086  C   LIG   130      51.230  19.250  10.560  1.00  0.00            
ATOM   3087  C1  LIG   130      52.550  19.500  11.200  1.00  0.00            
ATOM   3088  C2  LIG   130      50.240  18.730  11.330  1.00  0.00            
ATOM   3089  C3  LIG   130      50.990  19.550   9.140  1.00  0.00            
ATOM   3090  C4  LIG   130      52.720  19.200  12.550  1.00  0.00            
ATOM   3091  C5  LIG   130      50.460  18.430  12.760  1.00  0.00            
ATOM   3092  C6  LIG   130      53.650  20.030  10.500  1.00  0.00            
ATOM   3093  H   LIG   130      53.540  20.280   9.450  1.00  0.00            
ATOM   3094  C7  LIG   130      51.240  18.550   8.200  1.00  0.00            
ATOM   3095  C8  LIG   130      48.910  18.450  10.780  1.00  0.00            
ATOM   3096  C9  LIG   130      53.940  19.420  13.200  1.00  0.00            
ATOM   3097  C10 LIG   130      50.510  20.790   8.740  1.00  0.00            
ATOM   3098  C11 LIG   130      49.480  17.910  13.530  1.00  0.00            
ATOM   3099  C12 LIG   130      54.870  20.260  11.140  1.00  0.00            
ATOM   3100  C13 LIG   130      55.010  19.950  12.490  1.00  0.00            
ATOM   3101  C14 LIG   130      47.910  17.940  11.510  1.00  0.00            
ATOM   3102  C15 LIG   130      51.000  18.810   6.840  1.00  0.00            
ATOM   3103  C16 LIG   130      48.120  17.630  12.960  1.00  0.00            
ATOM   3104  C17 LIG   130      50.290  21.050   7.390  1.00  0.00            
ATOM   3105  C18 LIG   130      50.530  20.060   6.440  1.00  0.00            
ATOM   3106  C19 LIG   130      51.730  17.240   8.630  1.00  0.00            
ATOM   3107  H1  LIG   130      48.710  18.660   9.730  1.00  0.00            
ATOM   3108  I   LIG   131      89.430   9.240  10.180  1.00  0.00            
ATOM   3109  I1  LIG   131      93.030   6.850   8.440  1.00  0.00            
ATOM   3110  I2  LIG   131      86.930  13.850   7.100  1.00  0.00            
ATOM   3111  I3  LIG   131      95.410   8.220   2.980  1.00  0.00            
ATOM   3112  CL  LIG   131      89.500   9.910   2.910  1.00  0.00            
ATOM   3113  CL1 LIG   131      93.040  15.080   2.800  1.00  0.00            
ATOM   3114  CL2 LIG   131      89.580  11.690   0.310  1.00  0.00            
ATOM   3115  CL3 LIG   131      91.360  14.290   0.260  1.00  0.00            
ATOM   3116  O   LIG   131      91.170   9.300   7.570  1.00  0.00            
ATOM   3117  O1  LIG   131      87.510  11.680   9.420  1.00  0.00            
ATOM   3118  O2  LIG   131      94.840   6.840   5.820  1.00  0.00            
ATOM   3119  O3  LIG   131      92.100  14.030   5.980  1.00  0.00            
ATOM   3120  O4  LIG   131      93.960  12.870   5.360  1.00  0.00            
ATOM   3121  C   LIG   131      91.210  10.890   5.200  1.00  0.00            
ATOM   3122  C1  LIG   131      90.230  11.120   6.290  1.00  0.00            
ATOM   3123  C2  LIG   131      92.110   9.880   5.360  1.00  0.00            
ATOM   3124  C3  LIG   131      91.230  11.710   3.980  1.00  0.00            
ATOM   3125  C4  LIG   131      90.260  10.310   7.420  1.00  0.00            
ATOM   3126  C5  LIG   131      92.110   9.050   6.570  1.00  0.00            
ATOM   3127  C6  LIG   131      89.250  12.130   6.230  1.00  0.00            
ATOM   3128  H   LIG   131      89.210  12.770   5.360  1.00  0.00            
ATOM   3129  C7  LIG   131      92.020  12.860   3.960  1.00  0.00            
ATOM   3130  C8  LIG   131      93.120   9.580   4.330  1.00  0.00            
ATOM   3131  C9  LIG   131      89.350  10.490   8.470  1.00  0.00            
ATOM   3132  C10 LIG   131      90.480  11.340   2.860  1.00  0.00            
ATOM   3133  C11 LIG   131      93.000   8.040   6.740  1.00  0.00            
ATOM   3134  C12 LIG   131      88.340  12.310   7.270  1.00  0.00            
ATOM   3135  C13 LIG   131      88.400  11.490   8.400  1.00  0.00            
ATOM   3136  C14 LIG   131      94.020   8.600   4.460  1.00  0.00            
ATOM   3137  C15 LIG   131      92.050  13.650   2.800  1.00  0.00            
ATOM   3138  C16 LIG   131      94.030   7.740   5.690  1.00  0.00            
ATOM   3139  C17 LIG   131      90.520  12.140   1.720  1.00  0.00            
ATOM   3140  C18 LIG   131      91.300  13.290   1.680  1.00  0.00            
ATOM   3141  C19 LIG   131      92.800  13.230   5.140  1.00  0.00            
ATOM   3142  H1  LIG   131      93.140  10.180   3.420  1.00  0.00            
ATOM   3143  I   LIG   132      42.970  95.700  67.170  1.00  0.00            
ATOM   3144  I1  LIG   132      45.090  94.720  63.150  1.00  0.00            
ATOM   3145  I2  LIG   132      39.340  91.650  69.880  1.00  0.00            
ATOM   3146  I3  LIG   132      44.340  89.330  60.390  1.00  0.00            
ATOM   3147  CL  LIG   132      43.540  88.470  66.420  1.00  0.00            
ATOM   3148  CL1 LIG   132      38.010  87.710  63.560  1.00  0.00            
ATOM   3149  CL2 LIG   132      42.230  85.600  66.290  1.00  0.00            
ATOM   3150  CL3 LIG   132      39.460  85.220  64.850  1.00  0.00            
ATOM   3151  O   LIG   132      43.110  93.280  65.190  1.00  0.00            
ATOM   3152  O1  LIG   132      40.980  94.360  69.290  1.00  0.00            
ATOM   3153  O2  LIG   132      45.290  92.310  61.080  1.00  0.00            
ATOM   3154  O3  LIG   132      38.630  90.940  64.690  1.00  0.00            
ATOM   3155  O4  LIG   132      39.600  90.680  62.650  1.00  0.00            
ATOM   3156  C   LIG   132      41.950  90.670  65.100  1.00  0.00            
ATOM   3157  C1  LIG   132      41.680  91.610  66.210  1.00  0.00            
ATOM   3158  C2  LIG   132      42.780  91.080  64.100  1.00  0.00            
ATOM   3159  C3  LIG   132      41.360  89.330  65.060  1.00  0.00            
ATOM   3160  C4  LIG   132      42.270  92.870  66.200  1.00  0.00            
ATOM   3161  C5  LIG   132      43.390  92.420  64.130  1.00  0.00            
ATOM   3162  C6  LIG   132      40.840  91.290  67.290  1.00  0.00            
ATOM   3163  H   LIG   132      40.360  90.320  67.330  1.00  0.00            
ATOM   3164  C7  LIG   132      40.130  89.160  64.420  1.00  0.00            
ATOM   3165  C8  LIG   132      43.100  90.210  62.960  1.00  0.00            
ATOM   3166  C9  LIG   132      42.050  93.800  67.230  1.00  0.00            
ATOM   3167  C10 LIG   132      42.010  88.230  65.630  1.00  0.00            
ATOM   3168  C11 LIG   132      44.220  92.840  63.140  1.00  0.00            
ATOM   3169  C12 LIG   132      40.610  92.210  68.320  1.00  0.00            
ATOM   3170  C13 LIG   132      41.220  93.460  68.290  1.00  0.00            
ATOM   3171  C14 LIG   132      43.920  90.590  61.970  1.00  0.00            
ATOM   3172  C15 LIG   132      39.550  87.890  64.360  1.00  0.00            
ATOM   3173  C16 LIG   132      44.550  91.950  61.980  1.00  0.00            
ATOM   3174  C17 LIG   132      41.420  86.970  65.570  1.00  0.00            
ATOM   3175  C18 LIG   132      40.190  86.790  64.940  1.00  0.00            
ATOM   3176  C19 LIG   132      39.450  90.310  63.810  1.00  0.00            
ATOM   3177  H1  LIG   132      42.670  89.210  62.920  1.00  0.00            
ATOM   3178  I   LIG   133       7.030  30.580   6.150  1.00  0.00            
ATOM   3179  I1  LIG   133      10.700  33.390   6.730  1.00  0.00            
ATOM   3180  I2  LIG   133       6.550  27.000   1.260  1.00  0.00            
ATOM   3181  I3  LIG   133      15.210  33.600   2.620  1.00  0.00            
ATOM   3182  CL  LIG   133      12.680  28.010   2.320  1.00  0.00            
ATOM   3183  CL1 LIG   133      11.310  31.100  -2.970  1.00  0.00            
ATOM   3184  CL2 LIG   133      13.970  27.090  -0.410  1.00  0.00            
ATOM   3185  CL3 LIG   133      13.280  28.640  -3.070  1.00  0.00            
ATOM   3186  O   LIG   133       9.660  31.260   4.580  1.00  0.00            
ATOM   3187  O1  LIG   133       5.880  28.440   4.070  1.00  0.00            
ATOM   3188  O2  LIG   133      13.390  34.140   5.200  1.00  0.00            
ATOM   3189  O3  LIG   133       8.930  31.410  -0.440  1.00  0.00            
ATOM   3190  O4  LIG   133      10.560  32.950  -0.090  1.00  0.00            
ATOM   3191  C   LIG   133      10.840  30.400   2.130  1.00  0.00            
ATOM   3192  C1  LIG   133       9.540  29.860   2.610  1.00  0.00            
ATOM   3193  C2  LIG   133      11.470  31.330   2.890  1.00  0.00            
ATOM   3194  C3  LIG   133      11.440  29.940   0.870  1.00  0.00            
ATOM   3195  C4  LIG   133       9.020  30.330   3.820  1.00  0.00            
ATOM   3196  C5  LIG   133      10.880  31.790   4.170  1.00  0.00            
ATOM   3197  C6  LIG   133       8.800  28.900   1.900  1.00  0.00            
ATOM   3198  H   LIG   133       9.180  28.520   0.960  1.00  0.00            
ATOM   3199  C7  LIG   133      11.140  30.630  -0.310  1.00  0.00            
ATOM   3200  C8  LIG   133      12.760  31.910   2.490  1.00  0.00            
ATOM   3201  C9  LIG   133       7.800  29.850   4.310  1.00  0.00            
ATOM   3202  C10 LIG   133      12.320  28.860   0.840  1.00  0.00            
ATOM   3203  C11 LIG   133      11.500  32.710   4.930  1.00  0.00            
ATOM   3204  C12 LIG   133       7.580  28.420   2.390  1.00  0.00            
ATOM   3205  C13 LIG   133       7.080  28.900   3.600  1.00  0.00            
ATOM   3206  C14 LIG   133      13.400  32.820   3.230  1.00  0.00            
ATOM   3207  C15 LIG   133      11.710  30.230  -1.520  1.00  0.00            
ATOM   3208  C16 LIG   133      12.820  33.300   4.520  1.00  0.00            
ATOM   3209  C17 LIG   133      12.870  28.450  -0.370  1.00  0.00            
ATOM   3210  C18 LIG   133      12.570  29.130  -1.550  1.00  0.00            
ATOM   3211  C19 LIG   133      10.220  31.780  -0.270  1.00  0.00            
ATOM   3212  H1  LIG   133      13.220  31.580   1.560  1.00  0.00            
ATOM   3213  I   LIG   134      55.510  34.880  27.320  1.00  0.00            
ATOM   3214  I1  LIG   134      59.210  36.080  29.870  1.00  0.00            
ATOM   3215  I2  LIG   134      56.140  32.830  21.630  1.00  0.00            
ATOM   3216  I3  LIG   134      64.880  35.650  27.640  1.00  0.00            
ATOM   3217  CL  LIG   134      61.430  31.460  24.770  1.00  0.00            
ATOM   3218  CL1 LIG   134      62.980  35.910  20.640  1.00  0.00            
ATOM   3219  CL2 LIG   134      63.410  30.780  22.420  1.00  0.00            
ATOM   3220  CL3 LIG   134      64.200  33.010  20.340  1.00  0.00            
ATOM   3221  O   LIG   134      58.620  34.960  26.940  1.00  0.00            
ATOM   3222  O1  LIG   134      54.790  33.760  24.410  1.00  0.00            
ATOM   3223  O2  LIG   134      62.380  36.190  29.570  1.00  0.00            
ATOM   3224  O3  LIG   134      59.960  36.440  22.270  1.00  0.00            
ATOM   3225  O4  LIG   134      61.640  37.220  23.580  1.00  0.00            
ATOM   3226  C   LIG   134      60.420  34.310  24.820  1.00  0.00            
ATOM   3227  C1  LIG   134      58.950  34.150  24.680  1.00  0.00            
ATOM   3228  C2  LIG   134      60.900  34.770  26.000  1.00  0.00            
ATOM   3229  C3  LIG   134      61.340  33.960  23.730  1.00  0.00            
ATOM   3230  C4  LIG   134      58.130  34.490  25.750  1.00  0.00            
ATOM   3231  C5  LIG   134      59.990  35.120  27.110  1.00  0.00            
ATOM   3232  C6  LIG   134      58.340  33.670  23.510  1.00  0.00            
ATOM   3233  H   LIG   134      58.960  33.400  22.660  1.00  0.00            
ATOM   3234  C7  LIG   134      61.690  34.950  22.810  1.00  0.00            
ATOM   3235  C8  LIG   134      62.350  34.960  26.230  1.00  0.00            
ATOM   3236  C9  LIG   134      56.730  34.350  25.670  1.00  0.00            
ATOM   3237  C10 LIG   134      61.880  32.680  23.610  1.00  0.00            
ATOM   3238  C11 LIG   134      60.470  35.580  28.290  1.00  0.00            
ATOM   3239  C12 LIG   134      56.950  33.540  23.420  1.00  0.00            
ATOM   3240  C13 LIG   134      56.150  33.880  24.510  1.00  0.00            
ATOM   3241  C14 LIG   134      62.850  35.420  27.380  1.00  0.00            
ATOM   3242  C15 LIG   134      62.570  34.650  21.770  1.00  0.00            
ATOM   3243  C16 LIG   134      61.940  35.770  28.510  1.00  0.00            
ATOM   3244  C17 LIG   134      62.750  32.390  22.570  1.00  0.00            
ATOM   3245  C18 LIG   134      63.100  33.370  21.650  1.00  0.00            
ATOM   3246  C19 LIG   134      61.130  36.300  22.940  1.00  0.00            
ATOM   3247  H1  LIG   134      63.040  34.710  25.420  1.00  0.00            
ATOM   3248  I   LIG   135      86.710  12.080  19.460  1.00  0.00            
ATOM   3249  I1  LIG   135      84.700   8.440  21.560  1.00  0.00            
ATOM   3250  I2  LIG   135      88.790  16.800  22.680  1.00  0.00            
ATOM   3251  I3  LIG   135      84.040   8.230  27.630  1.00  0.00            
ATOM   3252  CL  LIG   135      88.950  11.720  26.400  1.00  0.00            
ATOM   3253  CL1 LIG   135      84.420  15.400  28.700  1.00  0.00            
ATOM   3254  CL2 LIG   135      89.290  13.020  29.250  1.00  0.00            
ATOM   3255  CL3 LIG   135      87.020  14.870  30.410  1.00  0.00            
ATOM   3256  O   LIG   135      86.020  11.220  22.400  1.00  0.00            
ATOM   3257  O1  LIG   135      88.050  14.890  20.180  1.00  0.00            
ATOM   3258  O2  LIG   135      83.960   7.500  24.510  1.00  0.00            
ATOM   3259  O3  LIG   135      84.460  15.150  25.230  1.00  0.00            
ATOM   3260  O4  LIG   135      83.310  13.380  26.070  1.00  0.00            
ATOM   3261  C   LIG   135      86.370  12.390  24.980  1.00  0.00            
ATOM   3262  C1  LIG   135      86.820  13.070  23.740  1.00  0.00            
ATOM   3263  C2  LIG   135      85.770  11.180  24.860  1.00  0.00            
ATOM   3264  C3  LIG   135      86.550  12.990  26.310  1.00  0.00            
ATOM   3265  C4  LIG   135      86.620  12.450  22.520  1.00  0.00            
ATOM   3266  C5  LIG   135      85.580  10.550  23.540  1.00  0.00            
ATOM   3267  C6  LIG   135      87.450  14.330  23.750  1.00  0.00            
ATOM   3268  H   LIG   135      87.620  14.830  24.690  1.00  0.00            
ATOM   3269  C7  LIG   135      85.540  13.810  26.820  1.00  0.00            
ATOM   3270  C8  LIG   135      85.290  10.430  26.040  1.00  0.00            
ATOM   3271  C9  LIG   135      87.040  13.050  21.320  1.00  0.00            
ATOM   3272  C10 LIG   135      87.700  12.750  27.060  1.00  0.00            
ATOM   3273  C11 LIG   135      84.990   9.340  23.410  1.00  0.00            
ATOM   3274  C12 LIG   135      87.870  14.930  22.560  1.00  0.00            
ATOM   3275  C13 LIG   135      87.660  14.290  21.340  1.00  0.00            
ATOM   3276  C14 LIG   135      84.700   9.240  25.940  1.00  0.00            
ATOM   3277  C15 LIG   135      85.690  14.380  28.090  1.00  0.00            
ATOM   3278  C16 LIG   135      84.500   8.590  24.610  1.00  0.00            
ATOM   3279  C17 LIG   135      87.850  13.330  28.310  1.00  0.00            
ATOM   3280  C18 LIG   135      86.850  14.150  28.830  1.00  0.00            
ATOM   3281  C19 LIG   135      84.330  14.060  26.030  1.00  0.00            
ATOM   3282  H1  LIG   135      85.420  10.870  27.020  1.00  0.00            
ATOM   3283  I   LIG   136      50.420  74.410  60.160  1.00  0.00            
ATOM   3284  I1  LIG   136      47.840  70.650  61.120  1.00  0.00            
ATOM   3285  I2  LIG   136      49.710  77.460  54.950  1.00  0.00            
ATOM   3286  I3  LIG   136      43.620  68.610  57.210  1.00  0.00            
ATOM   3287  CL  LIG   136      44.230  74.650  56.300  1.00  0.00            
ATOM   3288  CL1 LIG   136      46.500  71.650  51.290  1.00  0.00            
ATOM   3289  CL2 LIG   136      42.710  74.850  53.550  1.00  0.00            
ATOM   3290  CL3 LIG   136      43.850  73.340  51.030  1.00  0.00            
ATOM   3291  O   LIG   136      48.140  72.770  58.750  1.00  0.00            
ATOM   3292  O1  LIG   136      50.810  76.580  57.850  1.00  0.00            
ATOM   3293  O2  LIG   136      45.520  68.940  59.770  1.00  0.00            
ATOM   3294  O3  LIG   136      48.860  72.370  53.740  1.00  0.00            
ATOM   3295  O4  LIG   136      47.810  70.440  54.290  1.00  0.00            
ATOM   3296  C   LIG   136      46.740  72.970  56.280  1.00  0.00            
ATOM   3297  C1  LIG   136      47.800  73.940  56.660  1.00  0.00            
ATOM   3298  C2  LIG   136      46.440  71.970  57.140  1.00  0.00            
ATOM   3299  C3  LIG   136      46.010  73.080  55.000  1.00  0.00            
ATOM   3300  C4  LIG   136      48.440  73.780  57.880  1.00  0.00            
ATOM   3301  C5  LIG   136      47.150  71.850  58.430  1.00  0.00            
ATOM   3302  C6  LIG   136      48.190  75.010  55.840  1.00  0.00            
ATOM   3303  H   LIG   136      47.700  75.150  54.880  1.00  0.00            
ATOM   3304  C7  LIG   136      46.520  72.410  53.880  1.00  0.00            
ATOM   3305  C8  LIG   136      45.400  70.980  56.840  1.00  0.00            
ATOM   3306  C9  LIG   136      49.450  74.670  58.290  1.00  0.00            
ATOM   3307  C10 LIG   136      44.840  73.830  54.900  1.00  0.00            
ATOM   3308  C11 LIG   136      46.850  70.860  59.300  1.00  0.00            
ATOM   3309  C12 LIG   136      49.190  75.900  56.240  1.00  0.00            
ATOM   3310  C13 LIG   136      49.820  75.720  57.470  1.00  0.00            
ATOM   3311  C14 LIG   136      45.090  69.980  57.680  1.00  0.00            
ATOM   3312  C15 LIG   136      45.850  72.500  52.660  1.00  0.00            
ATOM   3313  C16 LIG   136      45.800  69.850  58.990  1.00  0.00            
ATOM   3314  C17 LIG   136      44.180  73.910  53.680  1.00  0.00            
ATOM   3315  C18 LIG   136      44.680  73.250  52.550  1.00  0.00            
ATOM   3316  C19 LIG   136      47.760  71.630  54.000  1.00  0.00            
ATOM   3317  H1  LIG   136      44.860  71.050  55.900  1.00  0.00            
ATOM   3318  I   LIG   137      12.360  98.850  64.810  1.00  0.00            
ATOM   3319  I1  LIG   137       8.610 101.510  65.530  1.00  0.00            
ATOM   3320  I2  LIG   137      15.440  96.430  69.460  1.00  0.00            
ATOM   3321  I3  LIG   137       6.600 102.710  71.170  1.00  0.00            
ATOM   3322  CL  LIG   137       9.480  97.290  71.330  1.00  0.00            
ATOM   3323  CL1 LIG   137      12.910 101.460  74.530  1.00  0.00            
ATOM   3324  CL2 LIG   137       9.750  97.020  74.460  1.00  0.00            
ATOM   3325  CL3 LIG   137      11.460  99.110  76.070  1.00  0.00            
ATOM   3326  O   LIG   137      10.740  99.900  67.280  1.00  0.00            
ATOM   3327  O1  LIG   137      14.550  97.200  66.450  1.00  0.00            
ATOM   3328  O2  LIG   137       6.910 102.620  67.980  1.00  0.00            
ATOM   3329  O3  LIG   137      13.760 101.150  71.170  1.00  0.00            
ATOM   3330  O4  LIG   137      12.010 102.600  71.350  1.00  0.00            
ATOM   3331  C   LIG   137      10.960  99.620  70.110  1.00  0.00            
ATOM   3332  C1  LIG   137      11.920  98.970  69.180  1.00  0.00            
ATOM   3333  C2  LIG   137       9.950 100.370  69.580  1.00  0.00            
ATOM   3334  C3  LIG   137      11.070  99.470  71.570  1.00  0.00            
ATOM   3335  C4  LIG   137      11.750  99.150  67.810  1.00  0.00            
ATOM   3336  C5  LIG   137       9.820 100.520  68.120  1.00  0.00            
ATOM   3337  C6  LIG   137      12.990  98.180  69.620  1.00  0.00            
ATOM   3338  H   LIG   137      13.140  98.030  70.680  1.00  0.00            
ATOM   3339  C7  LIG   137      11.840 100.400  72.280  1.00  0.00            
ATOM   3340  C8  LIG   137       8.960 101.040  70.430  1.00  0.00            
ATOM   3341  C9  LIG   137      12.630  98.560  66.890  1.00  0.00            
ATOM   3342  C10 LIG   137      10.430  98.430  72.240  1.00  0.00            
ATOM   3343  C11 LIG   137       8.820 101.260  67.580  1.00  0.00            
ATOM   3344  C12 LIG   137      13.870  97.590  68.710  1.00  0.00            
ATOM   3345  C13 LIG   137      13.680  97.780  67.340  1.00  0.00            
ATOM   3346  C14 LIG   137       7.960 101.780  69.930  1.00  0.00            
ATOM   3347  C15 LIG   137      11.950 100.280  73.670  1.00  0.00            
ATOM   3348  C16 LIG   137       7.810 101.950  68.450  1.00  0.00            
ATOM   3349  C17 LIG   137      10.550  98.320  73.620  1.00  0.00            
ATOM   3350  C18 LIG   137      11.310  99.240  74.340  1.00  0.00            
ATOM   3351  C19 LIG   137      12.510 101.490  71.570  1.00  0.00            
ATOM   3352  H1  LIG   137       9.040 100.940  71.510  1.00  0.00            
ATOM   3353  I   LIG   138      93.330   4.930  25.860  1.00  0.00            
ATOM   3354  I1  LIG   138      89.980   8.040  26.730  1.00  0.00            
ATOM   3355  I2  LIG   138      96.260   2.110  30.390  1.00  0.00            
ATOM   3356  I3  LIG   138      88.350   9.440  32.450  1.00  0.00            
ATOM   3357  CL  LIG   138      90.530   3.700  32.480  1.00  0.00            
ATOM   3358  CL1 LIG   138      94.580   7.380  35.560  1.00  0.00            
ATOM   3359  CL2 LIG   138      90.880   3.370  35.600  1.00  0.00            
ATOM   3360  CL3 LIG   138      92.910   5.220  37.150  1.00  0.00            
ATOM   3361  O   LIG   138      91.960   6.160  28.400  1.00  0.00            
ATOM   3362  O1  LIG   138      95.360   3.010  27.410  1.00  0.00            
ATOM   3363  O2  LIG   138      88.530   9.340  29.250  1.00  0.00            
ATOM   3364  O3  LIG   138      95.250   6.990  32.170  1.00  0.00            
ATOM   3365  O4  LIG   138      93.710   8.650  32.420  1.00  0.00            
ATOM   3366  C   LIG   138      92.250   5.840  31.210  1.00  0.00            
ATOM   3367  C1  LIG   138      93.080   5.080  30.250  1.00  0.00            
ATOM   3368  C2  LIG   138      91.320   6.710  30.730  1.00  0.00            
ATOM   3369  C3  LIG   138      92.390   5.660  32.670  1.00  0.00            
ATOM   3370  C4  LIG   138      92.890   5.290  28.890  1.00  0.00            
ATOM   3371  C5  LIG   138      91.160   6.890  29.270  1.00  0.00            
ATOM   3372  C6  LIG   138      94.060   4.160  30.640  1.00  0.00            
ATOM   3373  H   LIG   138      94.220   3.980  31.700  1.00  0.00            
ATOM   3374  C7  LIG   138      93.290   6.480  33.350  1.00  0.00            
ATOM   3375  C8  LIG   138      90.460   7.500  31.610  1.00  0.00            
ATOM   3376  C9  LIG   138      93.650   4.590  27.930  1.00  0.00            
ATOM   3377  C10 LIG   138      91.650   4.710  33.360  1.00  0.00            
ATOM   3378  C11 LIG   138      90.240   7.750  28.770  1.00  0.00            
ATOM   3379  C12 LIG   138      94.820   3.460  29.700  1.00  0.00            
ATOM   3380  C13 LIG   138      94.610   3.690  28.340  1.00  0.00            
ATOM   3381  C14 LIG   138      89.540   8.360  31.150  1.00  0.00            
ATOM   3382  C15 LIG   138      93.440   6.340  34.740  1.00  0.00            
ATOM   3383  C16 LIG   138      89.360   8.560  29.680  1.00  0.00            
ATOM   3384  C17 LIG   138      91.810   4.570  34.730  1.00  0.00            
ATOM   3385  C18 LIG   138      92.710   5.380  35.430  1.00  0.00            
ATOM   3386  C19 LIG   138      94.070   7.490  32.620  1.00  0.00            
ATOM   3387  H1  LIG   138      90.560   7.380  32.690  1.00  0.00            
ATOM   3388  I   LIG   139     101.940  55.910  76.840  1.00  0.00            
ATOM   3389  I1  LIG   139      99.400  59.810  76.650  1.00  0.00            
ATOM   3390  I2  LIG   139     105.800  54.900  81.420  1.00  0.00            
ATOM   3391  I3  LIG   139      99.810  64.080  80.990  1.00  0.00            
ATOM   3392  CL  LIG   139     101.240  58.680  83.550  1.00  0.00            
ATOM   3393  CL1 LIG   139     106.430  62.200  83.310  1.00  0.00            
ATOM   3394  CL2 LIG   139     102.500  59.780  86.220  1.00  0.00            
ATOM   3395  CL3 LIG   139     105.110  61.550  86.100  1.00  0.00            
ATOM   3396  O   LIG   139     101.570  58.490  78.580  1.00  0.00            
ATOM   3397  O1  LIG   139     104.130  54.490  78.690  1.00  0.00            
ATOM   3398  O2  LIG   139      98.960  62.450  78.360  1.00  0.00            
ATOM   3399  O3  LIG   139     105.960  60.120  80.570  1.00  0.00            
ATOM   3400  O4  LIG   139     104.770  62.030  80.240  1.00  0.00            
ATOM   3401  C   LIG   139     102.690  59.460  81.020  1.00  0.00            
ATOM   3402  C1  LIG   139     103.090  58.150  80.440  1.00  0.00            
ATOM   3403  C2  LIG   139     101.770  60.200  80.360  1.00  0.00            
ATOM   3404  C3  LIG   139     103.270  59.960  82.280  1.00  0.00            
ATOM   3405  C4  LIG   139     102.510  57.740  79.250  1.00  0.00            
ATOM   3406  C5  LIG   139     101.170  59.720  79.100  1.00  0.00            
ATOM   3407  C6  LIG   139     104.040  57.310  81.040  1.00  0.00            
ATOM   3408  H   LIG   139     104.500  57.610  81.970  1.00  0.00            
ATOM   3409  C7  LIG   139     104.420  60.740  82.220  1.00  0.00            
ATOM   3410  C8  LIG   139     101.320  61.510  80.860  1.00  0.00            
ATOM   3411  C9  LIG   139     102.850  56.510  78.660  1.00  0.00            
ATOM   3412  C10 LIG   139     102.680  59.660  83.510  1.00  0.00            
ATOM   3413  C11 LIG   139     100.250  60.450  78.430  1.00  0.00            
ATOM   3414  C12 LIG   139     104.380  56.080  80.460  1.00  0.00            
ATOM   3415  C13 LIG   139     103.780  55.690  79.260  1.00  0.00            
ATOM   3416  C14 LIG   139     100.410  62.260  80.230  1.00  0.00            
ATOM   3417  C15 LIG   139     104.980  61.230  83.410  1.00  0.00            
ATOM   3418  C16 LIG   139      99.790  61.780  78.950  1.00  0.00            
ATOM   3419  C17 LIG   139     103.250  60.150  84.680  1.00  0.00            
ATOM   3420  C18 LIG   139     104.400  60.930  84.640  1.00  0.00            
ATOM   3421  C19 LIG   139     105.040  61.050  80.930  1.00  0.00            
ATOM   3422  H1  LIG   139     101.740  61.890  81.790  1.00  0.00            
ATOM   3423  I   LIG   140      14.050  63.190  -1.260  1.00  0.00            
ATOM   3424  I1  LIG   140      17.960  60.790  -0.460  1.00  0.00            
ATOM   3425  I2  LIG   140      10.460  64.970   3.300  1.00  0.00            
ATOM   3426  I3  LIG   140      19.670  59.330   5.210  1.00  0.00            
ATOM   3427  CL  LIG   140      16.320  64.460   5.550  1.00  0.00            
ATOM   3428  CL1 LIG   140      13.060  59.790   8.170  1.00  0.00            
ATOM   3429  CL2 LIG   140      15.830  64.460   8.660  1.00  0.00            
ATOM   3430  CL3 LIG   140      14.190  62.120   9.980  1.00  0.00            
ATOM   3431  O   LIG   140      15.580  62.080   1.240  1.00  0.00            
ATOM   3432  O1  LIG   140      11.610  64.510   0.320  1.00  0.00            
ATOM   3433  O2  LIG   140      19.580  59.630   2.020  1.00  0.00            
ATOM   3434  O3  LIG   140      12.420  60.290   4.790  1.00  0.00            
ATOM   3435  O4  LIG   140      14.270  58.980   4.990  1.00  0.00            
ATOM   3436  C   LIG   140      15.140  62.110   4.050  1.00  0.00            
ATOM   3437  C1  LIG   140      14.200  62.760   3.110  1.00  0.00            
ATOM   3438  C2  LIG   140      16.240  61.500   3.550  1.00  0.00            
ATOM   3439  C3  LIG   140      14.920  62.140   5.510  1.00  0.00            
ATOM   3440  C4  LIG   140      14.470  62.700   1.740  1.00  0.00            
ATOM   3441  C5  LIG   140      16.490  61.470   2.100  1.00  0.00            
ATOM   3442  C6  LIG   140      13.030  63.420   3.520  1.00  0.00            
ATOM   3443  H   LIG   140      12.800  63.480   4.570  1.00  0.00            
ATOM   3444  C7  LIG   140      14.190  61.100   6.090  1.00  0.00            
ATOM   3445  C8  LIG   140      17.230  60.840   4.420  1.00  0.00            
ATOM   3446  C9  LIG   140      13.610  63.290   0.800  1.00  0.00            
ATOM   3447  C10 LIG   140      15.420  63.170   6.300  1.00  0.00            
ATOM   3448  C11 LIG   140      17.580  60.860   1.580  1.00  0.00            
ATOM   3449  C12 LIG   140      12.170  64.010   2.590  1.00  0.00            
ATOM   3450  C13 LIG   140      12.460  63.940   1.230  1.00  0.00            
ATOM   3451  C14 LIG   140      18.320  60.230   3.940  1.00  0.00            
ATOM   3452  C15 LIG   140      13.970  61.100   7.470  1.00  0.00            
ATOM   3453  C16 LIG   140      18.590  60.190   2.470  1.00  0.00            
ATOM   3454  C17 LIG   140      15.190  63.170   7.670  1.00  0.00            
ATOM   3455  C18 LIG   140      14.470  62.140   8.260  1.00  0.00            
ATOM   3456  C19 LIG   140      13.670  60.020   5.260  1.00  0.00            
ATOM   3457  H1  LIG   140      17.070  60.850   5.500  1.00  0.00            
ATOM   3458  I   LIG   141      66.660  11.860  22.400  1.00  0.00            
ATOM   3459  I1  LIG   141      63.620  11.080  18.960  1.00  0.00            
ATOM   3460  I2  LIG   141      72.010  14.520  21.320  1.00  0.00            
ATOM   3461  I3  LIG   141      64.850  12.700  13.210  1.00  0.00            
ATOM   3462  CL  LIG   141      67.960  16.480  16.920  1.00  0.00            
ATOM   3463  CL1 LIG   141      72.070  12.790  13.950  1.00  0.00            
ATOM   3464  CL2 LIG   141      69.900  17.720  14.760  1.00  0.00            
ATOM   3465  CL3 LIG   141      71.960  15.870  13.270  1.00  0.00            
ATOM   3466  O   LIG   141      66.520  12.360  19.310  1.00  0.00            
ATOM   3467  O1  LIG   141      69.560  13.100  22.880  1.00  0.00            
ATOM   3468  O2  LIG   141      63.400  11.550  15.820  1.00  0.00            
ATOM   3469  O3  LIG   141      71.000  11.590  17.040  1.00  0.00            
ATOM   3470  O4  LIG   141      69.480  10.990  15.450  1.00  0.00            
ATOM   3471  C   LIG   141      68.260  13.510  17.370  1.00  0.00            
ATOM   3472  C1  LIG   141      68.640  13.420  18.810  1.00  0.00            
ATOM   3473  C2  LIG   141      67.060  13.020  16.990  1.00  0.00            
ATOM   3474  C3  LIG   141      69.160  14.120  16.370  1.00  0.00            
ATOM   3475  C4  LIG   141      67.740  12.850  19.700  1.00  0.00            
ATOM   3476  C5  LIG   141      66.140  12.420  17.970  1.00  0.00            
ATOM   3477  C6  LIG   141      69.860  13.900  19.310  1.00  0.00            
ATOM   3478  H   LIG   141      70.570  14.350  18.630  1.00  0.00            
ATOM   3479  C7  LIG   141      70.080  13.290  15.720  1.00  0.00            
ATOM   3480  C8  LIG   141      66.610  13.080  15.590  1.00  0.00            
ATOM   3481  C9  LIG   141      68.040  12.740  21.060  1.00  0.00            
ATOM   3482  C10 LIG   141      69.100  15.480  16.080  1.00  0.00            
ATOM   3483  C11 LIG   141      64.930  11.940  17.600  1.00  0.00            
ATOM   3484  C12 LIG   141      70.160  13.800  20.670  1.00  0.00            
ATOM   3485  C13 LIG   141      69.250  13.210  21.550  1.00  0.00            
ATOM   3486  C14 LIG   141      65.430  12.600  15.190  1.00  0.00            
ATOM   3487  C15 LIG   141      70.940  13.840  14.760  1.00  0.00            
ATOM   3488  C16 LIG   141      64.480  11.990  16.180  1.00  0.00            
ATOM   3489  C17 LIG   141      69.970  16.010  15.130  1.00  0.00            
ATOM   3490  C18 LIG   141      70.890  15.200  14.470  1.00  0.00            
ATOM   3491  C19 LIG   141      70.130  11.860  16.030  1.00  0.00            
ATOM   3492  H1  LIG   141      67.270  13.520  14.840  1.00  0.00            
ATOM   3493  I   LIG   142      31.350 105.990  60.940  1.00  0.00            
ATOM   3494  I1  LIG   142      35.850 106.980  61.630  1.00  0.00            
ATOM   3495  I2  LIG   142      27.590 105.040  65.620  1.00  0.00            
ATOM   3496  I3  LIG   142      38.190 107.370  67.250  1.00  0.00            
ATOM   3497  CL  LIG   142      32.230 108.810  67.610  1.00  0.00            
ATOM   3498  CL1 LIG   142      33.120 103.310  70.490  1.00  0.00            
ATOM   3499  CL2 LIG   142      31.910 108.620  70.740  1.00  0.00            
ATOM   3500  CL3 LIG   142      32.360 105.860  72.190  1.00  0.00            
ATOM   3501  O   LIG   142      33.260 106.360  63.400  1.00  0.00            
ATOM   3502  O1  LIG   142      28.700 105.360  62.600  1.00  0.00            
ATOM   3503  O2  LIG   142      37.860 107.370  64.060  1.00  0.00            
ATOM   3504  O3  LIG   142      32.260 103.070  67.130  1.00  0.00            
ATOM   3505  O4  LIG   142      34.510 103.390  67.280  1.00  0.00            
ATOM   3506  C   LIG   142      32.970 106.220  66.230  1.00  0.00            
ATOM   3507  C1  LIG   142      31.820 105.990  65.310  1.00  0.00            
ATOM   3508  C2  LIG   142      34.180 106.510  65.690  1.00  0.00            
ATOM   3509  C3  LIG   142      32.810 106.160  67.690  1.00  0.00            
ATOM   3510  C4  LIG   142      32.040 106.070  63.940  1.00  0.00            
ATOM   3511  C5  LIG   142      34.360 106.590  64.230  1.00  0.00            
ATOM   3512  C6  LIG   142      30.530 105.700  65.760  1.00  0.00            
ATOM   3513  H   LIG   142      30.340 105.630  66.820  1.00  0.00            
ATOM   3514  C7  LIG   142      33.000 104.940  68.330  1.00  0.00            
ATOM   3515  C8  LIG   142      35.360 106.750  66.530  1.00  0.00            
ATOM   3516  C9  LIG   142      30.990 105.870  63.020  1.00  0.00            
ATOM   3517  C10 LIG   142      32.470 107.290  68.430  1.00  0.00            
ATOM   3518  C11 LIG   142      35.560 106.870  63.680  1.00  0.00            
ATOM   3519  C12 LIG   142      29.480 105.490  64.850  1.00  0.00            
ATOM   3520  C13 LIG   142      29.720 105.570  63.480  1.00  0.00            
ATOM   3521  C14 LIG   142      36.560 107.030  66.020  1.00  0.00            
ATOM   3522  C15 LIG   142      32.870 104.850  69.720  1.00  0.00            
ATOM   3523  C16 LIG   142      36.760 107.120  64.540  1.00  0.00            
ATOM   3524  C17 LIG   142      32.330 107.200  69.810  1.00  0.00            
ATOM   3525  C18 LIG   142      32.530 105.980  70.460  1.00  0.00            
ATOM   3526  C19 LIG   142      33.360 103.750  67.550  1.00  0.00            
ATOM   3527  H1  LIG   142      35.260 106.710  67.610  1.00  0.00            
ATOM   3528  I   LIG   143     105.880  45.510  21.920  1.00  0.00            
ATOM   3529  I1  LIG   143     108.710  48.450  19.680  1.00  0.00            
ATOM   3530  I2  LIG   143     105.510  45.500  27.980  1.00  0.00            
ATOM   3531  I3  LIG   143     112.190  52.440  22.720  1.00  0.00            
ATOM   3532  CL  LIG   143     107.240  51.280  26.160  1.00  0.00            
ATOM   3533  CL1 LIG   143     112.250  48.800  29.000  1.00  0.00            
ATOM   3534  CL2 LIG   143     108.280  52.530  28.870  1.00  0.00            
ATOM   3535  CL3 LIG   143     110.790  51.280  30.290  1.00  0.00            
ATOM   3536  O   LIG   143     107.910  47.770  22.690  1.00  0.00            
ATOM   3537  O1  LIG   143     105.000  44.740  24.890  1.00  0.00            
ATOM   3538  O2  LIG   143     110.790  50.760  20.380  1.00  0.00            
ATOM   3539  O3  LIG   143     110.560  46.630  26.870  1.00  0.00            
ATOM   3540  O4  LIG   143     112.010  47.880  25.630  1.00  0.00            
ATOM   3541  C   LIG   143     108.820  48.920  25.140  1.00  0.00            
ATOM   3542  C1  LIG   143     107.810  47.830  25.110  1.00  0.00            
ATOM   3543  C2  LIG   143     109.300  49.380  23.960  1.00  0.00            
ATOM   3544  C3  LIG   143     109.280  49.520  26.410  1.00  0.00            
ATOM   3545  C4  LIG   143     107.410  47.310  23.880  1.00  0.00            
ATOM   3546  C5  LIG   143     108.850  48.800  22.680  1.00  0.00            
ATOM   3547  C6  LIG   143     107.240  47.280  26.270  1.00  0.00            
ATOM   3548  H   LIG   143     107.540  47.670  27.240  1.00  0.00            
ATOM   3549  C7  LIG   143     110.390  48.960  27.040  1.00  0.00            
ATOM   3550  C8  LIG   143     110.300  50.460  23.900  1.00  0.00            
ATOM   3551  C9  LIG   143     106.470  46.280  23.800  1.00  0.00            
ATOM   3552  C10 LIG   143     108.630  50.610  26.970  1.00  0.00            
ATOM   3553  C11 LIG   143     109.330  49.250  21.500  1.00  0.00            
ATOM   3554  C12 LIG   143     106.300  46.250  26.200  1.00  0.00            
ATOM   3555  C13 LIG   143     105.910  45.750  24.960  1.00  0.00            
ATOM   3556  C14 LIG   143     110.790  50.920  22.750  1.00  0.00            
ATOM   3557  C15 LIG   143     110.860  49.510  28.230  1.00  0.00            
ATOM   3558  C16 LIG   143     110.340  50.350  21.440  1.00  0.00            
ATOM   3559  C17 LIG   143     109.090  51.150  28.160  1.00  0.00            
ATOM   3560  C18 LIG   143     110.200  50.610  28.800  1.00  0.00            
ATOM   3561  C19 LIG   143     111.080  47.810  26.440  1.00  0.00            
ATOM   3562  H1  LIG   143     110.650  50.900  24.830  1.00  0.00            
ATOM   3563  I   LIG   144      26.370  60.000   5.740  1.00  0.00            
ATOM   3564  I1  LIG   144      21.820  59.620   4.840  1.00  0.00            
ATOM   3565  I2  LIG   144      29.520  55.360   8.070  1.00  0.00            
ATOM   3566  I3  LIG   144      18.790  54.430   5.950  1.00  0.00            
ATOM   3567  CL  LIG   144      24.660  52.970   4.850  1.00  0.00            
ATOM   3568  CL1 LIG   144      23.430  51.860  10.900  1.00  0.00            
ATOM   3569  CL2 LIG   144      24.580  50.000   5.910  1.00  0.00            
ATOM   3570  CL3 LIG   144      23.960  49.440   8.950  1.00  0.00            
ATOM   3571  O   LIG   144      24.160  57.790   6.000  1.00  0.00            
ATOM   3572  O1  LIG   144      28.800  58.280   6.890  1.00  0.00            
ATOM   3573  O2  LIG   144      19.520  57.430   5.070  1.00  0.00            
ATOM   3574  O3  LIG   144      24.700  55.030  10.230  1.00  0.00            
ATOM   3575  O4  LIG   144      22.450  55.060   9.890  1.00  0.00            
ATOM   3576  C   LIG   144      24.100  55.090   6.930  1.00  0.00            
ATOM   3577  C1  LIG   144      25.360  55.900   6.930  1.00  0.00            
ATOM   3578  C2  LIG   144      22.970  55.670   6.470  1.00  0.00            
ATOM   3579  C3  LIG   144      24.080  53.700   7.400  1.00  0.00            
ATOM   3580  C4  LIG   144      25.310  57.210   6.470  1.00  0.00            
ATOM   3581  C5  LIG   144      22.970  57.070   5.980  1.00  0.00            
ATOM   3582  C6  LIG   144      26.580  55.400   7.380  1.00  0.00            
ATOM   3583  H   LIG   144      26.640  54.380   7.750  1.00  0.00            
ATOM   3584  C7  LIG   144      23.810  53.460   8.750  1.00  0.00            
ATOM   3585  C8  LIG   144      21.690  54.950   6.430  1.00  0.00            
ATOM   3586  C9  LIG   144      26.460  58.010   6.450  1.00  0.00            
ATOM   3587  C10 LIG   144      24.310  52.640   6.530  1.00  0.00            
ATOM   3588  C11 LIG   144      21.850  57.660   5.520  1.00  0.00            
ATOM   3589  C12 LIG   144      27.730  56.190   7.370  1.00  0.00            
ATOM   3590  C13 LIG   144      27.670  57.500   6.900  1.00  0.00            
ATOM   3591  C14 LIG   144      20.560  55.500   5.980  1.00  0.00            
ATOM   3592  C15 LIG   144      23.770  52.140   9.220  1.00  0.00            
ATOM   3593  C16 LIG   144      20.550  56.910   5.480  1.00  0.00            
ATOM   3594  C17 LIG   144      24.280  51.330   7.010  1.00  0.00            
ATOM   3595  C18 LIG   144      24.010  51.080   8.350  1.00  0.00            
ATOM   3596  C19 LIG   144      23.560  54.580   9.660  1.00  0.00            
ATOM   3597  H1  LIG   144      21.660  53.920   6.780  1.00  0.00            
ATOM   3598  I   LIG   145      95.710  41.260  14.000  1.00  0.00            
ATOM   3599  I1  LIG   145      98.110  38.170  11.480  1.00  0.00            
ATOM   3600  I2  LIG   145      95.270  40.720  20.040  1.00  0.00            
ATOM   3601  I3  LIG   145     100.920  33.420  14.100  1.00  0.00            
ATOM   3602  CL  LIG   145     100.630  37.950  18.250  1.00  0.00            
ATOM   3603  CL1 LIG   145      96.840  33.310  20.100  1.00  0.00            
ATOM   3604  CL2 LIG   145     101.370  36.250  20.800  1.00  0.00            
ATOM   3605  CL3 LIG   145      99.470  33.930  21.740  1.00  0.00            
ATOM   3606  O   LIG   145      97.380  38.660  14.550  1.00  0.00            
ATOM   3607  O1  LIG   145      94.910  41.860  17.040  1.00  0.00            
ATOM   3608  O2  LIG   145      99.810  35.520  11.940  1.00  0.00            
ATOM   3609  O3  LIG   145      95.300  35.770  18.180  1.00  0.00            
ATOM   3610  O4  LIG   145      96.280  34.270  16.780  1.00  0.00            
ATOM   3611  C   LIG   145      98.070  37.150  16.870  1.00  0.00            
ATOM   3612  C1  LIG   145      97.240  38.380  16.950  1.00  0.00            
ATOM   3613  C2  LIG   145      98.500  36.750  15.640  1.00  0.00            
ATOM   3614  C3  LIG   145      98.430  36.380  18.070  1.00  0.00            
ATOM   3615  C4  LIG   145      96.940  39.070  15.780  1.00  0.00            
ATOM   3616  C5  LIG   145      98.160  37.510  14.430  1.00  0.00            
ATOM   3617  C6  LIG   145      96.750  38.890  18.160  1.00  0.00            
ATOM   3618  H   LIG   145      96.970  38.370  19.080  1.00  0.00            
ATOM   3619  C7  LIG   145      97.580  35.350  18.480  1.00  0.00            
ATOM   3620  C8  LIG   145      99.330  35.540  15.480  1.00  0.00            
ATOM   3621  C9  LIG   145      96.160  40.240  15.800  1.00  0.00            
ATOM   3622  C10 LIG   145      99.600  36.650  18.780  1.00  0.00            
ATOM   3623  C11 LIG   145      98.580  37.120  13.210  1.00  0.00            
ATOM   3624  C12 LIG   145      95.970  40.050  18.190  1.00  0.00            
ATOM   3625  C13 LIG   145      95.680  40.720  17.010  1.00  0.00            
ATOM   3626  C14 LIG   145      99.760  35.120  14.280  1.00  0.00            
ATOM   3627  C15 LIG   145      97.910  34.590  19.610  1.00  0.00            
ATOM   3628  C16 LIG   145      99.420  35.890  13.040  1.00  0.00            
ATOM   3629  C17 LIG   145      99.910  35.910  19.910  1.00  0.00            
ATOM   3630  C18 LIG   145      99.070  34.870  20.330  1.00  0.00            
ATOM   3631  C19 LIG   145      96.360  35.060  17.720  1.00  0.00            
ATOM   3632  H1  LIG   145      99.600  34.960  16.350  1.00  0.00            
ATOM   3633  OW  SOL   146       2.300   6.280   1.130  1.00  0.00            
ATOM   3634  HW1 SOL   146       1.370   6.260   1.500  1.00  0.00            
ATOM   3635  HW2 SOL   146       2.310   5.890   0.210  1.00  0.00            
ATOM   3636  OW  SOL   147       2.250   2.750   9.960  1.00  0.00            
ATOM   3637  HW1 SOL   147       2.600   2.580  10.880  1.00  0.00            
ATOM   3638  HW2 SOL   147       1.370   2.300   9.840  1.00  0.00            
ATOM   3639  OW  SOL   148       0.190   3.680   6.470  1.00  0.00            
ATOM   3640  HW1 SOL   148      -0.630   4.110   6.860  1.00  0.00            
ATOM   3641  HW2 SOL   148      -0.090   2.950   5.840  1.00  0.00            
ATOM   3642  OW  SOL   149       5.690  12.750  11.650  1.00  0.00            
ATOM   3643  HW1 SOL   149       4.760  12.680  11.280  1.00  0.00            
ATOM   3644  HW2 SOL   149       5.800  13.640  12.090  1.00  0.00            
ATOM   3645  OW  SOL   150      15.550  15.110   7.030  1.00  0.00            
ATOM   3646  HW1 SOL   150      14.980  14.950   7.840  1.00  0.00            
ATOM   3647  HW2 SOL   150      14.960  15.210   6.230  1.00  0.00            
ATOM   3648  OW  SOL   151      17.430   6.180   8.560  1.00  0.00            
ATOM   3649  HW1 SOL   151      17.760   7.120   8.560  1.00  0.00            
ATOM   3650  HW2 SOL   151      17.940   5.640   9.220  1.00  0.00            
ATOM   3651  OW  SOL   152      11.350   7.030   7.170  1.00  0.00            
ATOM   3652  HW1 SOL   152      11.920   7.810   6.920  1.00  0.00            
ATOM   3653  HW2 SOL   152      10.750   7.290   7.930  1.00  0.00            
ATOM   3654  OW  SOL   153      17.550   6.070   2.310  1.00  0.00            
ATOM   3655  HW1 SOL   153      17.430   5.940   1.320  1.00  0.00            
ATOM   3656  HW2 SOL   153      17.250   5.260   2.800  1.00  0.00            
ATOM   3657  OW  SOL   154       7.680  11.440  10.230  1.00  0.00            
ATOM   3658  HW1 SOL   154       6.900  11.610  10.830  1.00  0.00            
ATOM   3659  HW2 SOL   154       8.020  12.310   9.870  1.00  0.00            
ATOM   3660  OW  SOL   155       8.500   7.980  18.230  1.00  0.00            
ATOM   3661  HW1 SOL   155       8.460   8.740  18.880  1.00  0.00            
ATOM   3662  HW2 SOL   155       8.720   8.340  17.320  1.00  0.00            
ATOM   3663  OW  SOL   156       6.850  10.120   6.650  1.00  0.00            
ATOM   3664  HW1 SOL   156       7.540   9.960   7.350  1.00  0.00            
ATOM   3665  HW2 SOL   156       6.120  10.690   7.030  1.00  0.00            
ATOM   3666  OW  SOL   157       6.860  11.610  18.030  1.00  0.00            
ATOM   3667  HW1 SOL   157       7.460  12.400  18.170  1.00  0.00            
ATOM   3668  HW2 SOL   157       6.000  11.920  17.620  1.00  0.00            
ATOM   3669  OW  SOL   158       3.350  14.350  10.610  1.00  0.00            
ATOM   3670  HW1 SOL   158       2.570  14.040  10.080  1.00  0.00            
ATOM   3671  HW2 SOL   158       3.930  14.930  10.040  1.00  0.00            
ATOM   3672  OW  SOL   159      14.600  15.050  13.390  1.00  0.00            
ATOM   3673  HW1 SOL   159      14.840  15.990  13.650  1.00  0.00            
ATOM   3674  HW2 SOL   159      14.440  14.510  14.210  1.00  0.00            
ATOM   3675  OW  SOL   160       4.380   3.920  14.990  1.00  0.00            
ATOM   3676  HW1 SOL   160       5.200   3.360  15.080  1.00  0.00            
ATOM   3677  HW2 SOL   160       3.570   3.340  15.030  1.00  0.00            
ATOM   3678  OW  SOL   161      16.030   4.470   7.370  1.00  0.00            
ATOM   3679  HW1 SOL   161      15.290   4.930   6.870  1.00  0.00            
ATOM   3680  HW2 SOL   161      16.540   5.150   7.900  1.00  0.00            
ATOM   3681  OW  SOL   162       2.310  17.130   4.830  1.00  0.00            
ATOM   3682  HW1 SOL   162       2.650  17.900   5.370  1.00  0.00            
ATOM   3683  HW2 SOL   162       2.750  17.130   3.930  1.00  0.00            
ATOM   3684  OW  SOL   163      11.270  13.410  16.900  1.00  0.00            
ATOM   3685  HW1 SOL   163      11.740  13.410  17.780  1.00  0.00            
ATOM   3686  HW2 SOL   163      10.790  12.540  16.790  1.00  0.00            
ATOM   3687  OW  SOL   164       2.300  14.340   5.380  1.00  0.00            
ATOM   3688  HW1 SOL   164       2.040  15.300   5.380  1.00  0.00            
ATOM   3689  HW2 SOL   164       1.590  13.800   5.830  1.00  0.00            
ATOM   3690  OW  SOL   165       2.400  10.910   8.860  1.00  0.00            
ATOM   3691  HW1 SOL   165       2.540  10.070   9.380  1.00  0.00            
ATOM   3692  HW2 SOL   165       1.850  11.550   9.410  1.00  0.00            
ATOM   3693  OW  SOL   166       6.200  17.860  14.390  1.00  0.00            
ATOM   3694  HW1 SOL   166       5.280  17.690  14.740  1.00  0.00            
ATOM   3695  HW2 SOL   166       6.480  18.780  14.650  1.00  0.00            
ATOM   3696  OW  SOL   167       6.060   9.640   1.230  1.00  0.00            
ATOM   3697  HW1 SOL   167       6.130  10.480   0.690  1.00  0.00            
ATOM   3698  HW2 SOL   167       6.520   9.770   2.110  1.00  0.00            
ATOM   3699  OW  SOL   168      15.940   1.140  14.800  1.00  0.00            
ATOM   3700  HW1 SOL   168      15.760   1.810  14.080  1.00  0.00            
ATOM   3701  HW2 SOL   168      15.910   1.600  15.690  1.00  0.00            
ATOM   3702  OW  SOL   169       1.220   6.430   5.630  1.00  0.00            
ATOM   3703  HW1 SOL   169       0.770   5.550   5.800  1.00  0.00            
ATOM   3704  HW2 SOL   169       1.210   6.970   6.470  1.00  0.00            
ATOM   3705  OW  SOL   170      18.420  17.670   3.590  1.00  0.00            
ATOM   3706  HW1 SOL   170      18.960  17.380   4.390  1.00  0.00            
ATOM   3707  HW2 SOL   170      18.720  18.570   3.300  1.00  0.00            
ATOM   3708  OW  SOL   171       0.270  15.960   1.170  1.00  0.00            
ATOM   3709  HW1 SOL   171       0.080  15.000   1.380  1.00  0.00            
ATOM   3710  HW2 SOL   171      -0.060  16.540   1.920  1.00  0.00            
ATOM   3711  OW  SOL   172      16.890   9.220   6.120  1.00  0.00            
ATOM   3712  HW1 SOL   172      17.840   8.930   6.200  1.00  0.00            
ATOM   3713  HW2 SOL   172      16.810   9.870   5.370  1.00  0.00            
ATOM   3714  OW  SOL   173      16.410  11.080   4.320  1.00  0.00            
ATOM   3715  HW1 SOL   173      17.270  11.100   3.800  1.00  0.00            
ATOM   3716  HW2 SOL   173      16.550  11.550   5.200  1.00  0.00            
ATOM   3717  OW  SOL   174       1.130   7.370  15.970  1.00  0.00            
ATOM   3718  HW1 SOL   174       2.010   7.240  16.420  1.00  0.00            
ATOM   3719  HW2 SOL   174       1.000   8.340  15.750  1.00  0.00            
ATOM   3720  OW  SOL   175       6.130  13.650   7.260  1.00  0.00            
ATOM   3721  HW1 SOL   175       5.640  12.780   7.350  1.00  0.00            
ATOM   3722  HW2 SOL   175       5.900  14.080   6.390  1.00  0.00            
ATOM   3723  OW  SOL   176      12.930  12.280  14.230  1.00  0.00            
ATOM   3724  HW1 SOL   176      13.300  11.550  13.650  1.00  0.00            
ATOM   3725  HW2 SOL   176      13.450  12.330  15.080  1.00  0.00            
ATOM   3726  OW  SOL   177       8.090   0.040   5.020  1.00  0.00            
ATOM   3727  HW1 SOL   177       8.490   0.950   4.930  1.00  0.00            
ATOM   3728  HW2 SOL   177       7.090   0.120   5.080  1.00  0.00            
ATOM   3729  OW  SOL   178       1.970   9.760  12.640  1.00  0.00            
ATOM   3730  HW1 SOL   178       2.860   9.310  12.500  1.00  0.00            
ATOM   3731  HW2 SOL   178       1.240   9.110  12.450  1.00  0.00            
ATOM   3732  OW  SOL   179      15.250   9.990   1.900  1.00  0.00            
ATOM   3733  HW1 SOL   179      14.620   9.230   2.030  1.00  0.00            
ATOM   3734  HW2 SOL   179      15.730  10.170   2.760  1.00  0.00            
ATOM   3735  OW  SOL   180      11.870  17.920  16.160  1.00  0.00            
ATOM   3736  HW1 SOL   180      12.110  18.520  15.400  1.00  0.00            
ATOM   3737  HW2 SOL   180      11.940  16.970  15.860  1.00  0.00            
ATOM   3738  OW  SOL   181       3.170   2.510  18.010  1.00  0.00            
ATOM   3739  HW1 SOL   181       3.880   3.220  18.070  1.00  0.00            
ATOM   3740  HW2 SOL   181       2.290   2.900  18.290  1.00  0.00            
ATOM   3741  OW  SOL   182      14.660  14.170   9.530  1.00  0.00            
ATOM   3742  HW1 SOL   182      14.070  14.230  10.330  1.00  0.00            
ATOM   3743  HW2 SOL   182      14.510  13.290   9.070  1.00  0.00            
ATOM   3744  OW  SOL   183      16.670  17.140   5.720  1.00  0.00            
ATOM   3745  HW1 SOL   183      16.260  16.910   4.840  1.00  0.00            
ATOM   3746  HW2 SOL   183      16.490  16.400   6.370  1.00  0.00            
ATOM   3747  OW  SOL   184       5.980   7.290   2.700  1.00  0.00            
ATOM   3748  HW1 SOL   184       6.220   7.980   2.020  1.00  0.00            
ATOM   3749  HW2 SOL   184       5.200   7.620   3.240  1.00  0.00            
ATOM   3750  OW  SOL   185      12.810   3.450   9.440  1.00  0.00            
ATOM   3751  HW1 SOL   185      11.950   2.950   9.310  1.00  0.00            
ATOM   3752  HW2 SOL   185      13.430   2.910  10.000  1.00  0.00            
ATOM   3753  OW  SOL   186      15.760  16.620   3.070  1.00  0.00            
ATOM   3754  HW1 SOL   186      16.650  17.080   3.100  1.00  0.00            
ATOM   3755  HW2 SOL   186      15.550  16.380   2.120  1.00  0.00            
ATOM   3756  OW  SOL   187       8.070   6.050  14.650  1.00  0.00            
ATOM   3757  HW1 SOL   187       7.600   6.020  15.540  1.00  0.00            
ATOM   3758  HW2 SOL   187       7.560   5.500  13.990  1.00  0.00            
ATOM   3759  OW  SOL   188      13.940   4.690  16.740  1.00  0.00            
ATOM   3760  HW1 SOL   188      13.740   5.120  17.620  1.00  0.00            
ATOM   3761  HW2 SOL   188      14.720   4.070  16.830  1.00  0.00            
ATOM   3762  OW  SOL   189       9.730   8.900  15.720  1.00  0.00            
ATOM   3763  HW1 SOL   189      10.190   8.060  15.430  1.00  0.00            
ATOM   3764  HW2 SOL   189       9.170   9.240  14.970  1.00  0.00            
ATOM   3765  OW  SOL   190       9.910   4.100  12.420  1.00  0.00            
ATOM   3766  HW1 SOL   190       9.140   4.440  12.960  1.00  0.00            
ATOM   3767  HW2 SOL   190       9.570   3.590  11.630  1.00  0.00            
ATOM   3768  OW  SOL   191      10.410   7.010   4.290  1.00  0.00            
ATOM   3769  HW1 SOL   191      10.670   6.970   5.250  1.00  0.00            
ATOM   3770  HW2 SOL   191       9.560   6.500   4.150  1.00  0.00            
ATOM   3771  OW  SOL   192       0.760   8.110   7.890  1.00  0.00            
ATOM   3772  HW1 SOL   192       1.750   7.990   7.980  1.00  0.00            
ATOM   3773  HW2 SOL   192       0.520   9.060   8.100  1.00  0.00            
ATOM   3774  OW  SOL   193       1.300  18.210  15.710  1.00  0.00            
ATOM   3775  HW1 SOL   193       1.200  18.060  16.700  1.00  0.00            
ATOM   3776  HW2 SOL   193       0.440  18.570  15.350  1.00  0.00            
ATOM   3777  OW  SOL   194       8.650   3.480   1.950  1.00  0.00            
ATOM   3778  HW1 SOL   194       9.240   4.110   1.460  1.00  0.00            
ATOM   3779  HW2 SOL   194       8.840   2.540   1.660  1.00  0.00            
ATOM   3780  OW  SOL   195      17.190   5.850  18.310  1.00  0.00            
ATOM   3781  HW1 SOL   195      16.930   6.740  17.950  1.00  0.00            
ATOM   3782  HW2 SOL   195      17.170   5.170  17.580  1.00  0.00            
ATOM   3783  OW  SOL   196      13.620  11.440   5.450  1.00  0.00            
ATOM   3784  HW1 SOL   196      14.450  11.150   4.970  1.00  0.00            
ATOM   3785  HW2 SOL   196      13.130  12.110   4.890  1.00  0.00            
ATOM   3786  OW  SOL   197       5.500   1.960   8.850  1.00  0.00            
ATOM   3787  HW1 SOL   197       5.450   1.910   9.850  1.00  0.00            
ATOM   3788  HW2 SOL   197       5.520   2.920   8.560  1.00  0.00            
ATOM   3789  OW  SOL   198      10.080  14.560   4.770  1.00  0.00            
ATOM   3790  HW1 SOL   198       9.620  15.280   4.250  1.00  0.00            
ATOM   3791  HW2 SOL   198      10.040  14.760   5.750  1.00  0.00            
ATOM   3792  OW  SOL   199       3.510  18.010   8.530  1.00  0.00            
ATOM   3793  HW1 SOL   199       4.010  17.150   8.590  1.00  0.00            
ATOM   3794  HW2 SOL   199       4.160  18.780   8.500  1.00  0.00            
ATOM   3795  OW  SOL   200      17.950  10.660   8.730  1.00  0.00            
ATOM   3796  HW1 SOL   200      17.330  10.510   7.970  1.00  0.00            
ATOM   3797  HW2 SOL   200      17.430  10.770   9.580  1.00  0.00            
ATOM   3798  OW  SOL   201      12.270  15.500  15.060  1.00  0.00            
ATOM   3799  HW1 SOL   201      12.330  14.730  15.700  1.00  0.00            
ATOM   3800  HW2 SOL   201      11.750  15.240  14.260  1.00  0.00            
ATOM   3801  OW  SOL   202       3.210   9.430   2.420  1.00  0.00            
ATOM   3802  HW1 SOL   202       4.030   9.820   2.000  1.00  0.00            
ATOM   3803  HW2 SOL   202       2.940   8.610   1.930  1.00  0.00            
ATOM   3804  OW  SOL   203      14.580   7.350   7.280  1.00  0.00            
ATOM   3805  HW1 SOL   203      14.530   6.700   8.030  1.00  0.00            
ATOM   3806  HW2 SOL   203      15.380   7.940   7.410  1.00  0.00            
ATOM   3807  OW  SOL   204       4.610  12.660  17.270  1.00  0.00            
ATOM   3808  HW1 SOL   204       4.110  12.670  16.410  1.00  0.00            
ATOM   3809  HW2 SOL   204       3.980  12.480  18.030  1.00  0.00            
ATOM   3810  OW  SOL   205      11.110  17.760   2.370  1.00  0.00            
ATOM   3811  HW1 SOL   205      10.510  17.140   2.870  1.00  0.00            
ATOM   3812  HW2 SOL   205      11.420  17.320   1.520  1.00  0.00            
ATOM   3813  OW  SOL   206      16.320  13.770   0.810  1.00  0.00            
ATOM   3814  HW1 SOL   206      16.000  14.710   0.710  1.00  0.00            
ATOM   3815  HW2 SOL   206      15.560  13.140   0.690  1.00  0.00            
ATOM   3816  OW  SOL   207       4.640  17.430   3.230  1.00  0.00            
ATOM   3817  HW1 SOL   207       4.970  17.820   4.090  1.00  0.00            
ATOM   3818  HW2 SOL   207       5.400  17.360   2.580  1.00  0.00            
ATOM   3819  OW  SOL   208      14.000   1.070   4.260  1.00  0.00            
ATOM   3820  HW1 SOL   208      13.760   0.700   3.360  1.00  0.00            
ATOM   3821  HW2 SOL   208      14.990   1.230   4.300  1.00  0.00            
ATOM   3822  OW  SOL   209       2.490  17.850  12.410  1.00  0.00            
ATOM   3823  HW1 SOL   209       3.060  17.200  12.910  1.00  0.00            
ATOM   3824  HW2 SOL   209       2.330  17.520  11.480  1.00  0.00            
ATOM   3825  OW  SOL   210       9.400  16.980   9.040  1.00  0.00            
ATOM   3826  HW1 SOL   210      10.200  16.410   9.250  1.00  0.00            
ATOM   3827  HW2 SOL   210       8.910  16.580   8.270  1.00  0.00            
ATOM   3828  OW  SOL   211       3.820   7.000   4.800  1.00  0.00            
ATOM   3829  HW1 SOL   211       4.270   6.100   4.770  1.00  0.00            
ATOM   3830  HW2 SOL   211       2.880   6.890   5.130  1.00  0.00            
ATOM   3831  OW  SOL   212      15.470   2.220  17.290  1.00  0.00            
ATOM   3832  HW1 SOL   212      15.420   2.590  18.210  1.00  0.00            
ATOM   3833  HW2 SOL   212      14.750   1.530  17.170  1.00  0.00            
ATOM   3834  OW  SOL   213       6.140   1.220   1.170  1.00  0.00            
ATOM   3835  HW1 SOL   213       7.120   1.000   1.240  1.00  0.00            
ATOM   3836  HW2 SOL   213       5.830   1.050   0.240  1.00  0.00            
ATOM   3837  OW  SOL   214       7.810   2.640  17.490  1.00  0.00            
ATOM   3838  HW1 SOL   214       8.480   2.030  17.920  1.00  0.00            
ATOM   3839  HW2 SOL   214       7.080   2.830  18.140  1.00  0.00            
ATOM   3840  OW  SOL   215       8.880  15.140  11.950  1.00  0.00            
ATOM   3841  HW1 SOL   215       8.650  14.890  11.010  1.00  0.00            
ATOM   3842  HW2 SOL   215       9.490  14.450  12.340  1.00  0.00            
ATOM   3843  OW  SOL   216      13.510   5.900  14.330  1.00  0.00            
ATOM   3844  HW1 SOL   216      13.790   5.470  15.180  1.00  0.00            
ATOM   3845  HW2 SOL   216      13.760   6.860  14.340  1.00  0.00            
ATOM   3846  OW  SOL   217       8.030  14.020   9.240  1.00  0.00            
ATOM   3847  HW1 SOL   217       8.930  14.160   8.820  1.00  0.00            
ATOM   3848  HW2 SOL   217       7.320  14.040   8.530  1.00  0.00            
ATOM   3849  OW  SOL   218       9.220   5.030   8.990  1.00  0.00            
ATOM   3850  HW1 SOL   218       8.970   4.940   8.030  1.00  0.00            
ATOM   3851  HW2 SOL   218       9.700   4.210   9.300  1.00  0.00            
ATOM   3852  OW  SOL   219       5.390   0.640   5.120  1.00  0.00            
ATOM   3853  HW1 SOL   219       4.580   0.650   5.700  1.00  0.00            
ATOM   3854  HW2 SOL   219       5.420   1.470   4.570  1.00  0.00            
ATOM   3855  OW  SOL   220      14.340  11.880   0.410  1.00  0.00            
ATOM   3856  HW1 SOL   220      14.660  11.120   0.980  1.00  0.00            
ATOM   3857  HW2 SOL   220      13.420  12.150   0.710  1.00  0.00            
ATOM   3858  OW  SOL   221       2.970   0.350   1.710  1.00  0.00            
ATOM   3859  HW1 SOL   221       3.460   1.190   1.500  1.00  0.00            
ATOM   3860  HW2 SOL   221       3.590  -0.300   2.160  1.00  0.00            
ATOM   3861  OW  SOL   222       9.350   2.360   4.800  1.00  0.00            
ATOM   3862  HW1 SOL   222       8.870   2.770   4.020  1.00  0.00            
ATOM   3863  HW2 SOL   222      10.340   2.340   4.610  1.00  0.00            
ATOM   3864  OW  SOL   223      10.760   6.830  14.640  1.00  0.00            
ATOM   3865  HW1 SOL   223       9.960   6.220  14.670  1.00  0.00            
ATOM   3866  HW2 SOL   223      11.570   6.300  14.400  1.00  0.00            
ATOM   3867  OW  SOL   224      12.270  15.700   7.930  1.00  0.00            
ATOM   3868  HW1 SOL   224      12.480  16.440   7.280  1.00  0.00            
ATOM   3869  HW2 SOL   224      12.950  15.700   8.660  1.00  0.00            
ATOM   3870  OW  SOL   225       4.590  11.520   7.410  1.00  0.00            
ATOM   3871  HW1 SOL   225       3.880  11.250   8.060  1.00  0.00            
ATOM   3872  HW2 SOL   225       4.330  11.240   6.480  1.00  0.00            
ATOM   3873  OW  SOL   226      12.710  17.970   5.910  1.00  0.00            
ATOM   3874  HW1 SOL   226      13.150  18.610   5.270  1.00  0.00            
ATOM   3875  HW2 SOL   226      12.210  18.490   6.610  1.00  0.00            
ATOM   3876  OW  SOL   227      10.320   5.490   0.160  1.00  0.00            
ATOM   3877  HW1 SOL   227       9.910   6.310  -0.230  1.00  0.00            
ATOM   3878  HW2 SOL   227      10.960   5.750   0.890  1.00  0.00            
ATOM   3879  OW  SOL   228       0.780   5.560  13.860  1.00  0.00            
ATOM   3880  HW1 SOL   228       1.700   5.550  13.450  1.00  0.00            
ATOM   3881  HW2 SOL   228       0.720   6.300  14.530  1.00  0.00            
ATOM   3882  OW  SOL   229       5.610   2.220  11.470  1.00  0.00            
ATOM   3883  HW1 SOL   229       5.990   1.380  11.840  1.00  0.00            
ATOM   3884  HW2 SOL   229       4.730   2.410  11.910  1.00  0.00            
ATOM   3885  OW  SOL   230       8.660   4.540   6.420  1.00  0.00            
ATOM   3886  HW1 SOL   230       8.340   5.260   5.800  1.00  0.00            
ATOM   3887  HW2 SOL   230       8.900   3.730   5.890  1.00  0.00            
ATOM   3888  OW  SOL   231      10.170   0.390   7.530  1.00  0.00            
ATOM   3889  HW1 SOL   231       9.450   0.440   6.840  1.00  0.00            
ATOM   3890  HW2 SOL   231       9.930  -0.300   8.220  1.00  0.00            
ATOM   3891  OW  SOL   232      14.290  11.730   8.670  1.00  0.00            
ATOM   3892  HW1 SOL   232      13.740  10.890   8.600  1.00  0.00            
ATOM   3893  HW2 SOL   232      14.550  12.020   7.750  1.00  0.00            
ATOM   3894  OW  SOL   233      14.660   5.900   9.920  1.00  0.00            
ATOM   3895  HW1 SOL   233      14.360   4.950   9.990  1.00  0.00            
ATOM   3896  HW2 SOL   233      15.390   6.060  10.580  1.00  0.00            
ATOM   3897  OW  SOL   234      18.570   8.330   3.770  1.00  0.00            
ATOM   3898  HW1 SOL   234      18.990   7.690   4.410  1.00  0.00            
ATOM   3899  HW2 SOL   234      18.190   7.820   2.990  1.00  0.00            
ATOM   3900  OW  SOL   235       4.880  13.850   1.740  1.00  0.00            
ATOM   3901  HW1 SOL   235       4.010  13.700   2.210  1.00  0.00            
ATOM   3902  HW2 SOL   235       4.710  14.110   0.790  1.00  0.00            
ATOM   3903  OW  SOL   236      16.640  12.800   6.570  1.00  0.00            
ATOM   3904  HW1 SOL   236      17.630  12.880   6.710  1.00  0.00            
ATOM   3905  HW2 SOL   236      16.190  13.640   6.880  1.00  0.00            
ATOM   3906  OW  SOL   237      13.900   5.750   0.780  1.00  0.00            
ATOM   3907  HW1 SOL   237      13.360   5.540   1.590  1.00  0.00            
ATOM   3908  HW2 SOL   237      14.810   5.340   0.870  1.00  0.00            
ATOM   3909  OW  SOL   238       5.270   2.560   3.280  1.00  0.00            
ATOM   3910  HW1 SOL   238       5.540   1.970   2.530  1.00  0.00            
ATOM   3911  HW2 SOL   238       5.270   3.510   2.970  1.00  0.00            
ATOM   3912  OW  SOL   239      17.540  12.230  15.880  1.00  0.00            
ATOM   3913  HW1 SOL   239      18.450  11.840  15.750  1.00  0.00            
ATOM   3914  HW2 SOL   239      17.620  13.190  16.120  1.00  0.00            
ATOM   3915  OW  SOL   240      10.640  13.470  13.400  1.00  0.00            
ATOM   3916  HW1 SOL   240       9.840  13.240  13.950  1.00  0.00            
ATOM   3917  HW2 SOL   240      11.470  13.210  13.890  1.00  0.00            
ATOM   3918  OW  SOL   241      15.920  16.290  16.250  1.00  0.00            
ATOM   3919  HW1 SOL   241      16.190  16.630  15.350  1.00  0.00            
ATOM   3920  HW2 SOL   241      16.710  15.910  16.710  1.00  0.00            
ATOM   3921  OW  SOL   242      11.110  11.950  11.000  1.00  0.00            
ATOM   3922  HW1 SOL   242      10.710  12.390  11.810  1.00  0.00            
ATOM   3923  HW2 SOL   242      10.700  12.320  10.170  1.00  0.00            
ATOM   3924  OW  SOL   243       9.150   0.890  14.020  1.00  0.00            
ATOM   3925  HW1 SOL   243       9.400   0.690  13.070  1.00  0.00            
ATOM   3926  HW2 SOL   243       9.870   1.450  14.440  1.00  0.00            
ATOM   3927  OW  SOL   244       7.050  10.500   3.680  1.00  0.00            
ATOM   3928  HW1 SOL   244       6.910  10.570   4.670  1.00  0.00            
ATOM   3929  HW2 SOL   244       7.890   9.990   3.500  1.00  0.00            
ATOM   3930  OW  SOL   245       4.100   8.130  12.510  1.00  0.00            
ATOM   3931  HW1 SOL   245       4.960   8.250  13.010  1.00  0.00            
ATOM   3932  HW2 SOL   245       3.680   7.260  12.780  1.00  0.00            
ATOM   3933  OW  SOL   246      12.740   3.860  12.620  1.00  0.00            
ATOM   3934  HW1 SOL   246      12.950   4.600  13.260  1.00  0.00            
ATOM   3935  HW2 SOL   246      11.850   4.030  12.190  1.00  0.00            
ATOM   3936  OW  SOL   247       0.640  15.640  13.310  1.00  0.00            
ATOM   3937  HW1 SOL   247       0.180  16.460  12.970  1.00  0.00            
ATOM   3938  HW2 SOL   247       1.620  15.830  13.400  1.00  0.00            
ATOM   3939  OW  SOL   248       3.670  11.000   5.010  1.00  0.00            
ATOM   3940  HW1 SOL   248       3.600  11.830   4.450  1.00  0.00            
ATOM   3941  HW2 SOL   248       3.710  10.200   4.410  1.00  0.00            
ATOM   3942  OW  SOL   249       5.660   5.370   8.650  1.00  0.00            
ATOM   3943  HW1 SOL   249       5.780   6.030   7.910  1.00  0.00            
ATOM   3944  HW2 SOL   249       6.120   5.710   9.480  1.00  0.00            
ATOM   3945  OW  SOL   250      12.520  13.480   3.880  1.00  0.00            
ATOM   3946  HW1 SOL   250      13.020  14.250   4.280  1.00  0.00            
ATOM   3947  HW2 SOL   250      11.570  13.500   4.200  1.00  0.00            
ATOM   3948  OW  SOL   251      12.720  14.450  11.420  1.00  0.00            
ATOM   3949  HW1 SOL   251      13.190  14.580  12.290  1.00  0.00            
ATOM   3950  HW2 SOL   251      12.060  13.710  11.510  1.00  0.00            
ATOM   3951  OW  SOL   252      15.820   6.390   4.720  1.00  0.00            
ATOM   3952  HW1 SOL   252      15.510   7.000   5.450  1.00  0.00            
ATOM   3953  HW2 SOL   252      16.320   6.910   4.030  1.00  0.00            
ATOM   3954  OW  SOL   253       3.540  15.100  13.290  1.00  0.00            
ATOM   3955  HW1 SOL   253       3.330  14.660  12.420  1.00  0.00            
ATOM   3956  HW2 SOL   253       4.510  15.360  13.320  1.00  0.00            
ATOM   3957  OW  SOL   254       4.020   7.510  15.980  1.00  0.00            
ATOM   3958  HW1 SOL   254       4.700   8.060  15.510  1.00  0.00            
ATOM   3959  HW2 SOL   254       4.420   6.630  16.250  1.00  0.00            
ATOM   3960  OW  SOL   255      15.870   7.790  16.700  1.00  0.00            
ATOM   3961  HW1 SOL   255      14.950   8.170  16.650  1.00  0.00            
ATOM   3962  HW2 SOL   255      16.470   8.260  16.050  1.00  0.00            
ATOM   3963  OW  SOL   256      10.130   1.050  17.700  1.00  0.00            
ATOM   3964  HW1 SOL   256      10.190   1.900  17.180  1.00  0.00            
ATOM   3965  HW2 SOL   256      10.450   0.290  17.130  1.00  0.00            
ATOM   3966  OW  SOL   257       5.040   0.500  17.400  1.00  0.00            
ATOM   3967  HW1 SOL   257       4.620  -0.070  16.700  1.00  0.00            
ATOM   3968  HW2 SOL   257       4.380   1.190  17.720  1.00  0.00            
ATOM   3969  OW  SOL   258       5.730   8.700  10.290  1.00  0.00            
ATOM   3970  HW1 SOL   258       6.170   9.590  10.200  1.00  0.00            
ATOM   3971  HW2 SOL   258       5.100   8.700  11.060  1.00  0.00            
ATOM   3972  OW  SOL   259      13.600   8.620  10.450  1.00  0.00            
ATOM   3973  HW1 SOL   259      12.850   8.620   9.790  1.00  0.00            
ATOM   3974  HW2 SOL   259      13.970   7.700  10.540  1.00  0.00            
ATOM   3975  OW  SOL   260      12.090   5.250   2.750  1.00  0.00            
ATOM   3976  HW1 SOL   260      12.220   4.410   3.290  1.00  0.00            
ATOM   3977  HW2 SOL   260      11.800   5.990   3.350  1.00  0.00            
ATOM   3978  OW  SOL   261       3.070   2.130  12.310  1.00  0.00            
ATOM   3979  HW1 SOL   261       2.840   2.500  13.210  1.00  0.00            
ATOM   3980  HW2 SOL   261       2.770   1.180  12.250  1.00  0.00            
ATOM   3981  OW  SOL   262       0.370  13.100  12.820  1.00  0.00            
ATOM   3982  HW1 SOL   262       0.900  12.610  13.500  1.00  0.00            
ATOM   3983  HW2 SOL   262       0.590  14.080  12.870  1.00  0.00            
ATOM   3984  OW  SOL   263       7.320   6.340  10.640  1.00  0.00            
ATOM   3985  HW1 SOL   263       7.910   6.080   9.880  1.00  0.00            
ATOM   3986  HW2 SOL   263       7.040   7.300  10.530  1.00  0.00            
ATOM   3987  OW  SOL   264      17.280   9.350  18.540  1.00  0.00            
ATOM   3988  HW1 SOL   264      16.820   9.280  17.650  1.00  0.00            
ATOM   3989  HW2 SOL   264      16.660   9.790  19.200  1.00  0.00            
ATOM   3990  OW  SOL   265       3.070   0.630   6.180  1.00  0.00            
ATOM   3991  HW1 SOL   265       2.960   1.570   6.510  1.00  0.00            
ATOM   3992  HW2 SOL   265       3.020   0.000   6.950  1.00  0.00            
ATOM   3993  OW  SOL   266      16.220   3.670   3.740  1.00  0.00            
ATOM   3994  HW1 SOL   266      16.240   2.910   4.380  1.00  0.00            
ATOM   3995  HW2 SOL   266      15.740   4.440   4.140  1.00  0.00            
ATOM   3996  OW  SOL   267      10.230   7.660   9.660  1.00  0.00            
ATOM   3997  HW1 SOL   267      10.380   7.870  10.620  1.00  0.00            
ATOM   3998  HW2 SOL   267       9.930   6.710   9.570  1.00  0.00            
ATOM   3999  OW  SOL   268       9.800  15.730  17.000  1.00  0.00            
ATOM   4000  HW1 SOL   268       9.600  16.170  16.120  1.00  0.00            
ATOM   4001  HW2 SOL   268      10.190  14.820  16.840  1.00  0.00            
ATOM   4002  OW  SOL   269      18.590  15.180  16.050  1.00  0.00            
ATOM   4003  HW1 SOL   269      18.730  15.450  15.100  1.00  0.00            
ATOM   4004  HW2 SOL   269      19.420  15.400  16.580  1.00  0.00            
ATOM   4005  OW  SOL   270       3.500   8.980  18.040  1.00  0.00            
ATOM   4006  HW1 SOL   270       4.260   9.420  18.520  1.00  0.00            
ATOM   4007  HW2 SOL   270       3.850   8.510  17.220  1.00  0.00            
ATOM   4008  OW  SOL   271      15.400   2.740   1.250  1.00  0.00            
ATOM   4009  HW1 SOL   271      14.790   1.990   1.480  1.00  0.00            
ATOM   4010  HW2 SOL   271      15.620   3.260   2.080  1.00  0.00            
ATOM   4011  OW  SOL   272      13.030   8.380   0.420  1.00  0.00            
ATOM   4012  HW1 SOL   272      13.370   7.450   0.570  1.00  0.00            
ATOM   4013  HW2 SOL   272      13.210   8.650  -0.530  1.00  0.00            
ATOM   4014  OW  SOL   273      10.680  13.330   8.490  1.00  0.00            
ATOM   4015  HW1 SOL   273      10.750  12.490   7.940  1.00  0.00            
ATOM   4016  HW2 SOL   273      11.300  14.020   8.130  1.00  0.00            
ATOM   4017  OW  SOL   274       3.190   8.100   9.490  1.00  0.00            
ATOM   4018  HW1 SOL   274       4.120   8.460   9.540  1.00  0.00            
ATOM   4019  HW2 SOL   274       3.130   7.250  10.010  1.00  0.00            
ATOM   4020  OW  SOL   275       3.390   5.090  10.060  1.00  0.00            
ATOM   4021  HW1 SOL   275       2.870   4.260   9.890  1.00  0.00            
ATOM   4022  HW2 SOL   275       4.160   5.140   9.420  1.00  0.00            
ATOM   4023  OW  SOL   276       5.110   4.150  18.080  1.00  0.00            
ATOM   4024  HW1 SOL   276       4.930   4.600  18.960  1.00  0.00            
ATOM   4025  HW2 SOL   276       5.530   4.800  17.450  1.00  0.00            
ATOM   4026  OW  SOL   277      11.380   3.800  16.780  1.00  0.00            
ATOM   4027  HW1 SOL   277      10.930   4.430  17.420  1.00  0.00            
ATOM   4028  HW2 SOL   277      12.310   4.110  16.610  1.00  0.00            
ATOM   4029  OW  SOL   278      11.600   2.070  14.770  1.00  0.00            
ATOM   4030  HW1 SOL   278      11.600   2.710  15.540  1.00  0.00            
ATOM   4031  HW2 SOL   278      11.880   2.550  13.940  1.00  0.00            
ATOM   4032  OW  SOL   279       0.080  13.260   2.000  1.00  0.00            
ATOM   4033  HW1 SOL   279      -0.850  13.470   1.690  1.00  0.00            
ATOM   4034  HW2 SOL   279       0.180  12.270   2.130  1.00  0.00            
ATOM   4035  OW  SOL   280       0.880  18.010   9.270  1.00  0.00            
ATOM   4036  HW1 SOL   280       0.460  17.150   9.000  1.00  0.00            
ATOM   4037  HW2 SOL   280       1.820  18.040   8.930  1.00  0.00            
ATOM   4038  OW  SOL   281       5.040  15.680   9.100  1.00  0.00            
ATOM   4039  HW1 SOL   281       5.700  16.420   9.190  1.00  0.00            
ATOM   4040  HW2 SOL   281       5.480  14.890   8.680  1.00  0.00            
ATOM   4041  OW  SOL   282      10.020   7.960  12.380  1.00  0.00            
ATOM   4042  HW1 SOL   282      10.430   7.640  13.240  1.00  0.00            
ATOM   4043  HW2 SOL   282       9.060   7.690  12.350  1.00  0.00            
ATOM   4044  OW  SOL   283       0.400   5.440  11.140  1.00  0.00            
ATOM   4045  HW1 SOL   283       1.250   5.110  10.730  1.00  0.00            
ATOM   4046  HW2 SOL   283       0.530   5.590  12.120  1.00  0.00            
ATOM   4047  OW  SOL   284       1.890   5.200  17.220  1.00  0.00            
ATOM   4048  HW1 SOL   284       2.480   4.800  16.520  1.00  0.00            
ATOM   4049  HW2 SOL   284       1.310   5.910  16.810  1.00  0.00            
ATOM   4050  OW  SOL   285      13.690   9.500  16.600  1.00  0.00            
ATOM   4051  HW1 SOL   285      14.080  10.390  16.800  1.00  0.00            
ATOM   4052  HW2 SOL   285      13.790   9.300  15.630  1.00  0.00            
ATOM   4053  OW  SOL   286       8.150   5.720   3.250  1.00  0.00            
ATOM   4054  HW1 SOL   286       8.220   4.830   2.790  1.00  0.00            
ATOM   4055  HW2 SOL   286       7.210   6.060   3.170  1.00  0.00            
ATOM   4056  OW  SOL   287      16.570   6.040  12.060  1.00  0.00            
ATOM   4057  HW1 SOL   287      16.190   5.350  12.680  1.00  0.00            
ATOM   4058  HW2 SOL   287      17.390   5.680  11.620  1.00  0.00            
ATOM   4059  OW  SOL   288       2.520  15.640  17.440  1.00  0.00            
ATOM   4060  HW1 SOL   288       2.220  16.210  18.200  1.00  0.00            
ATOM   4061  HW2 SOL   288       2.450  14.670  17.700  1.00  0.00            
ATOM   4062  OW  SOL   289       6.710   4.640  12.690  1.00  0.00            
ATOM   4063  HW1 SOL   289       6.370   3.750  12.390  1.00  0.00            
ATOM   4064  HW2 SOL   289       6.970   5.180  11.890  1.00  0.00            
ATOM   4065  OW  SOL   290       9.300  16.780  14.650  1.00  0.00            
ATOM   4066  HW1 SOL   290       9.060  16.600  13.700  1.00  0.00            
ATOM   4067  HW2 SOL   290       9.600  17.720  14.750  1.00  0.00            
ATOM   4068  OW  SOL   291       4.730   5.000   1.910  1.00  0.00            
ATOM   4069  HW1 SOL   291       5.340   5.800   1.950  1.00  0.00            
ATOM   4070  HW2 SOL   291       3.780   5.310   1.980  1.00  0.00            
ATOM   4071  OW  SOL   292       1.590  11.370  14.660  1.00  0.00            
ATOM   4072  HW1 SOL   292       1.810  10.760  15.420  1.00  0.00            
ATOM   4073  HW2 SOL   292       1.690  10.880  13.800  1.00  0.00            
ATOM   4074  OW  SOL   293      13.470  10.590  12.340  1.00  0.00            
ATOM   4075  HW1 SOL   293      13.710   9.960  11.600  1.00  0.00            
ATOM   4076  HW2 SOL   293      12.570  10.990  12.160  1.00  0.00            
ATOM   4077  OW  SOL   294      13.020   8.550   3.090  1.00  0.00            
ATOM   4078  HW1 SOL   294      12.160   8.240   3.510  1.00  0.00            
ATOM   4079  HW2 SOL   294      12.980   8.410   2.100  1.00  0.00            
ATOM   4080  OW  SOL   295      17.590  17.470  11.540  1.00  0.00            
ATOM   4081  HW1 SOL   295      18.200  17.770  10.810  1.00  0.00            
ATOM   4082  HW2 SOL   295      17.210  16.580  11.320  1.00  0.00            
ATOM   4083  OW  SOL   296      12.520  17.310  11.280  1.00  0.00            
ATOM   4084  HW1 SOL   296      13.360  17.360  10.740  1.00  0.00            
ATOM   4085  HW2 SOL   296      12.290  16.350  11.460  1.00  0.00            
ATOM   4086  OW  SOL   297       0.830  12.580  10.220  1.00  0.00            
ATOM   4087  HW1 SOL   297       0.780  12.570  11.220  1.00  0.00            
ATOM   4088  HW2 SOL   297       0.000  12.170   9.840  1.00  0.00            
ATOM   4089  OW  SOL   298       6.880  16.620  17.160  1.00  0.00            
ATOM   4090  HW1 SOL   298       6.320  17.430  17.250  1.00  0.00            
ATOM   4091  HW2 SOL   298       7.400  16.660  16.300  1.00  0.00            
ATOM   4092  OW  SOL   299       9.030   0.860   1.330  1.00  0.00            
ATOM   4093  HW1 SOL   299       9.540   0.870   0.470  1.00  0.00            
ATOM   4094  HW2 SOL   299       9.590   0.440   2.040  1.00  0.00            
ATOM   4095  OW  SOL   300      17.260   1.350   5.230  1.00  0.00            
ATOM   4096  HW1 SOL   300      17.990   1.180   4.560  1.00  0.00            
ATOM   4097  HW2 SOL   300      16.950   0.480   5.610  1.00  0.00            
ATOM   4098  OW  SOL   301      13.880  15.730   4.770  1.00  0.00            
ATOM   4099  HW1 SOL   301      14.550  15.850   4.030  1.00  0.00            
ATOM   4100  HW2 SOL   301      13.480  16.620   5.000  1.00  0.00            
ATOM   4101  OW  SOL   302       1.300  17.940  18.510  1.00  0.00            
ATOM   4102  HW1 SOL   302       0.890  17.200  19.040  1.00  0.00            
ATOM   4103  HW2 SOL   302       1.940  18.450  19.090  1.00  0.00            
ATOM   4104  OW  SOL   303      12.800   9.270   6.720  1.00  0.00            
ATOM   4105  HW1 SOL   303      13.400   8.460   6.740  1.00  0.00            
ATOM   4106  HW2 SOL   303      13.200   9.960   6.120  1.00  0.00            
ATOM   4107  OW  SOL   304       8.300  12.730  14.220  1.00  0.00            
ATOM   4108  HW1 SOL   304       8.250  13.060  15.170  1.00  0.00            
ATOM   4109  HW2 SOL   304       7.440  12.920  13.760  1.00  0.00            
ATOM   4110  OW  SOL   305       6.720  16.160   1.540  1.00  0.00            
ATOM   4111  HW1 SOL   305       6.810  16.260   0.550  1.00  0.00            
ATOM   4112  HW2 SOL   305       6.320  15.270   1.750  1.00  0.00            
ATOM   4113  OW  SOL   306      16.500  17.200  13.940  1.00  0.00            
ATOM   4114  HW1 SOL   306      17.030  17.300  13.100  1.00  0.00            
ATOM   4115  HW2 SOL   306      16.230  18.100  14.280  1.00  0.00            
ATOM   4116  OW  SOL   307      18.410   1.750   9.630  1.00  0.00            
ATOM   4117  HW1 SOL   307      18.800   0.900   9.270  1.00  0.00            
ATOM   4118  HW2 SOL   307      17.430   1.770   9.440  1.00  0.00            
ATOM   4119  OW  SOL   308       2.630   3.260   7.200  1.00  0.00            
ATOM   4120  HW1 SOL   308       1.840   3.770   6.860  1.00  0.00            
ATOM   4121  HW2 SOL   308       2.540   3.110   8.180  1.00  0.00            
ATOM   4122  OW  SOL   309      11.940  16.120   0.310  1.00  0.00            
ATOM   4123  HW1 SOL   309      12.000  15.190   0.680  1.00  0.00            
ATOM   4124  HW2 SOL   309      11.350  16.120  -0.490  1.00  0.00            
ATOM   4125  OW  SOL   310       8.220  10.020  13.720  1.00  0.00            
ATOM   4126  HW1 SOL   310       8.620  10.010  12.800  1.00  0.00            
ATOM   4127  HW2 SOL   310       8.320  10.940  14.120  1.00  0.00            
ATOM   4128  OW  SOL   311       9.160   9.100   2.910  1.00  0.00            
ATOM   4129  HW1 SOL   311       9.790   9.480   2.230  1.00  0.00            
ATOM   4130  HW2 SOL   311       9.560   8.270   3.300  1.00  0.00            
ATOM   4131  OW  SOL   312      15.040  16.070   0.440  1.00  0.00            
ATOM   4132  HW1 SOL   312      14.120  16.440   0.510  1.00  0.00            
ATOM   4133  HW2 SOL   312      15.420  16.270  -0.460  1.00  0.00            
ATOM   4134  OW  SOL   313       3.720  12.880  14.900  1.00  0.00            
ATOM   4135  HW1 SOL   313       3.590  13.810  14.560  1.00  0.00            
ATOM   4136  HW2 SOL   313       2.880  12.360  14.770  1.00  0.00            
ATOM   4137  OW  SOL   314      16.140  12.920  12.890  1.00  0.00            
ATOM   4138  HW1 SOL   314      16.740  12.950  13.690  1.00  0.00            
ATOM   4139  HW2 SOL   314      15.390  13.560  13.020  1.00  0.00            
ATOM   4140  OW  SOL   315      10.390  10.980   6.960  1.00  0.00            
ATOM   4141  HW1 SOL   315       9.690  10.510   7.500  1.00  0.00            
ATOM   4142  HW2 SOL   315      10.980  10.300   6.530  1.00  0.00            
ATOM   4143  OW  SOL   316      10.140   2.360   9.710  1.00  0.00            
ATOM   4144  HW1 SOL   316      10.060   2.000   8.780  1.00  0.00            
ATOM   4145  HW2 SOL   316      10.120   1.600  10.360  1.00  0.00            
ATOM   4146  OW  SOL   317       5.900  14.870   4.910  1.00  0.00            
ATOM   4147  HW1 SOL   317       6.320  14.290   4.210  1.00  0.00            
ATOM   4148  HW2 SOL   317       5.460  15.660   4.470  1.00  0.00            
ATOM   4149  OW  SOL   318      17.090   3.850  13.810  1.00  0.00            
ATOM   4150  HW1 SOL   318      17.820   4.540  13.850  1.00  0.00            
ATOM   4151  HW2 SOL   318      17.370   3.100  13.220  1.00  0.00            
ATOM   4152  OW  SOL   319       2.550  13.480   2.900  1.00  0.00            
ATOM   4153  HW1 SOL   319       1.590  13.490   2.630  1.00  0.00            
ATOM   4154  HW2 SOL   319       2.670  14.010   3.740  1.00  0.00            
ATOM   4155  OW  SOL   320       1.050  10.130  17.260  1.00  0.00            
ATOM   4156  HW1 SOL   320       0.280   9.800  17.800  1.00  0.00            
ATOM   4157  HW2 SOL   320       1.900   9.830  17.680  1.00  0.00            
ATOM   4158  OW  SOL   321       6.720   2.030  14.890  1.00  0.00            
ATOM   4159  HW1 SOL   321       7.620   1.870  14.490  1.00  0.00            
ATOM   4160  HW2 SOL   321       6.800   2.080  15.880  1.00  0.00            
ATOM   4161  OW  SOL   322       0.750   3.450   0.330  1.00  0.00            
ATOM   4162  HW1 SOL   322      -0.170   3.170   0.040  1.00  0.00            
ATOM   4163  HW2 SOL   322       1.060   4.220  -0.230  1.00  0.00            
ATOM   4164  OW  SOL   323      14.400   8.560  13.980  1.00  0.00            
ATOM   4165  HW1 SOL   323      13.830   9.080  13.350  1.00  0.00            
ATOM   4166  HW2 SOL   323      15.360   8.680  13.740  1.00  0.00            
ATOM   4167  OW  SOL   324       0.720   1.660   3.180  1.00  0.00            
ATOM   4168  HW1 SOL   324       0.550   2.490   2.640  1.00  0.00            
ATOM   4169  HW2 SOL   324       1.620   1.290   2.960  1.00  0.00            
ATOM   4170  OW  SOL   325      11.830  13.350   1.190  1.00  0.00            
ATOM   4171  HW1 SOL   325      10.840  13.240   1.210  1.00  0.00            
ATOM   4172  HW2 SOL   325      12.170  13.500   2.120  1.00  0.00            
ATOM   4173  OW  SOL   326       6.130   8.420  14.310  1.00  0.00            
ATOM   4174  HW1 SOL   326       6.690   9.230  14.140  1.00  0.00            
ATOM   4175  HW2 SOL   326       6.720   7.620  14.340  1.00  0.00            
ATOM   4176  OW  SOL   327      14.930  17.670   9.590  1.00  0.00            
ATOM   4177  HW1 SOL   327      15.260  18.310   8.900  1.00  0.00            
ATOM   4178  HW2 SOL   327      15.590  17.610  10.340  1.00  0.00            
ATOM   4179  OW  SOL   328       7.160   5.650  17.080  1.00  0.00            
ATOM   4180  HW1 SOL   328       7.350   6.300  17.820  1.00  0.00            
ATOM   4181  HW2 SOL   328       7.760   4.850  17.170  1.00  0.00            
ATOM   4182  OW  SOL   329      14.500  12.200  16.330  1.00  0.00            
ATOM   4183  HW1 SOL   329      14.410  12.100  17.320  1.00  0.00            
ATOM   4184  HW2 SOL   329      15.460  12.130  16.070  1.00  0.00            
ATOM   4185  OW  SOL   330       3.900  17.410  15.600  1.00  0.00            
ATOM   4186  HW1 SOL   330       2.990  17.820  15.580  1.00  0.00            
ATOM   4187  HW2 SOL   330       3.830  16.470  15.920  1.00  0.00            
ATOM   4188  OW  SOL   331      16.740   8.830  12.540  1.00  0.00            
ATOM   4189  HW1 SOL   331      16.470   7.940  12.170  1.00  0.00            
ATOM   4190  HW2 SOL   331      16.750   9.510  11.810  1.00  0.00            
ATOM   4191  OW  SOL   332      12.250   3.250   4.490  1.00  0.00            
ATOM   4192  HW1 SOL   332      12.900   2.510   4.380  1.00  0.00            
ATOM   4193  HW2 SOL   332      12.450   3.750   5.330  1.00  0.00            
ATOM   4194  OW  SOL   333       5.940   7.450   6.520  1.00  0.00            
ATOM   4195  HW1 SOL   333       6.440   8.300   6.330  1.00  0.00            
ATOM   4196  HW2 SOL   333       5.060   7.470   6.040  1.00  0.00            
ATOM   4197  OW  SOL   334      17.770   3.420  16.420  1.00  0.00            
ATOM   4198  HW1 SOL   334      17.600   3.730  15.480  1.00  0.00            
ATOM   4199  HW2 SOL   334      16.930   3.050  16.800  1.00  0.00            
ATOM   4200  OW  SOL   335      17.300   9.340  15.170  1.00  0.00            
ATOM   4201  HW1 SOL   335      17.680  10.250  15.320  1.00  0.00            
ATOM   4202  HW2 SOL   335      17.220   9.170  14.180  1.00  0.00            
ATOM   4203  OW  SOL   336       8.590  13.740   0.160  1.00  0.00            
ATOM   4204  HW1 SOL   336       8.130  13.890   1.040  1.00  0.00            
ATOM   4205  HW2 SOL   336       9.030  14.590  -0.140  1.00  0.00            
ATOM   4206  OW  SOL   337       6.610  17.900   9.530  1.00  0.00            
ATOM   4207  HW1 SOL   337       6.150  18.780   9.400  1.00  0.00            
ATOM   4208  HW2 SOL   337       7.600  18.020   9.460  1.00  0.00            
ATOM   4209  OW  SOL   338      14.080  18.510  17.200  1.00  0.00            
ATOM   4210  HW1 SOL   338      13.120  18.400  16.930  1.00  0.00            
ATOM   4211  HW2 SOL   338      14.640  17.840  16.720  1.00  0.00            
ATOM   4212  OW  SOL   339       8.590   9.560   8.610  1.00  0.00            
ATOM   4213  HW1 SOL   339       9.130   8.870   9.090  1.00  0.00            
ATOM   4214  HW2 SOL   339       8.270  10.250   9.270  1.00  0.00            
ATOM   4215  OW  SOL   340      10.830   9.840   0.870  1.00  0.00            
ATOM   4216  HW1 SOL   340      10.600  10.370   0.050  1.00  0.00            
ATOM   4217  HW2 SOL   340      11.640   9.280   0.680  1.00  0.00            
ATOM   4218  OW  SOL   341      18.610  15.690   8.510  1.00  0.00            
ATOM   4219  HW1 SOL   341      17.900  15.570   7.810  1.00  0.00            
ATOM   4220  HW2 SOL   341      18.620  14.900   9.110  1.00  0.00            
ATOM   4221  OW  SOL   342       2.210  13.140  18.440  1.00  0.00            
ATOM   4222  HW1 SOL   342       1.560  12.410  18.230  1.00  0.00            
ATOM   4223  HW2 SOL   342       2.250  13.280  19.420  1.00  0.00            
ATOM   4224  OW  SOL   343       0.790  12.400   6.530  1.00  0.00            
ATOM   4225  HW1 SOL   343       0.780  11.930   7.410  1.00  0.00            
ATOM   4226  HW2 SOL   343       1.610  12.120   6.020  1.00  0.00            
ATOM   4227  OW  SOL   344       6.720  13.910  16.240  1.00  0.00            
ATOM   4228  HW1 SOL   344       5.940  13.410  16.620  1.00  0.00            
ATOM   4229  HW2 SOL   344       6.690  14.860  16.550  1.00  0.00            
ATOM   4230  OW  SOL   345      18.240   1.920  12.270  1.00  0.00            
ATOM   4231  HW1 SOL   345      18.200   1.020  12.710  1.00  0.00            
ATOM   4232  HW2 SOL   345      18.270   1.810  11.280  1.00  0.00            
ATOM   4233  OW  SOL   346       4.280   4.240   5.200  1.00  0.00            
ATOM   4234  HW1 SOL   346       4.580   3.520   4.580  1.00  0.00            
ATOM   4235  HW2 SOL   346       3.890   3.840   6.030  1.00  0.00            
ATOM   4236  OW  SOL   347      17.050  14.870  11.040  1.00  0.00            
ATOM   4237  HW1 SOL   347      16.120  14.620  10.770  1.00  0.00            
ATOM   4238  HW2 SOL   347      17.310  14.370  11.860  1.00  0.00            
ATOM   4239  OW  SOL   348       3.170   5.470  12.800  1.00  0.00            
ATOM   4240  HW1 SOL   348       3.550   4.880  13.520  1.00  0.00            
ATOM   4241  HW2 SOL   348       3.570   5.210  11.920  1.00  0.00            
ATOM   4242  OW  SOL   349       8.120  15.860   6.870  1.00  0.00            
ATOM   4243  HW1 SOL   349       8.440  15.960   5.930  1.00  0.00            
ATOM   4244  HW2 SOL   349       7.330  15.240   6.890  1.00  0.00            
ATOM   4245  OW  SOL   350      14.240   2.140  11.120  1.00  0.00            
ATOM   4246  HW1 SOL   350      14.760   1.490  11.670  1.00  0.00            
ATOM   4247  HW2 SOL   350      13.750   2.770  11.730  1.00  0.00            
ATOM   4248  OW  SOL   351      10.010   0.340  11.540  1.00  0.00            
ATOM   4249  HW1 SOL   351       9.380  -0.380  11.230  1.00  0.00            
ATOM   4250  HW2 SOL   351      10.940  -0.020  11.540  1.00  0.00            
ATOM   4251  OW  SOL   352       7.700  13.300   3.010  1.00  0.00            
ATOM   4252  HW1 SOL   352       7.240  12.430   3.180  1.00  0.00            
ATOM   4253  HW2 SOL   352       8.610  13.270   3.420  1.00  0.00            
ATOM   4254  OW  SOL   353       6.180  15.670  12.840  1.00  0.00            
ATOM   4255  HW1 SOL   353       6.130  16.490  13.410  1.00  0.00            
ATOM   4256  HW2 SOL   353       7.070  15.640  12.390  1.00  0.00            
ATOM   4257  OW  SOL   354      13.520   0.520   1.680  1.00  0.00            
ATOM   4258  HW1 SOL   354      13.870   0.110   0.840  1.00  0.00            
ATOM   4259  HW2 SOL   354      12.620   0.140   1.880  1.00  0.00            
ATOM   4260  OW  SOL   355      13.000   4.530   6.910  1.00  0.00            
ATOM   4261  HW1 SOL   355      12.410   5.330   6.950  1.00  0.00            
ATOM   4262  HW2 SOL   355      13.150   4.180   7.840  1.00  0.00            
ATOM   4263  OW  SOL   356      15.930   2.210   8.820  1.00  0.00            
ATOM   4264  HW1 SOL   356      15.090   2.200   9.360  1.00  0.00            
ATOM   4265  HW2 SOL   356      15.950   3.040   8.260  1.00  0.00            
ATOM   4266  OW  SOL   357       0.390  10.770   3.000  1.00  0.00            
ATOM   4267  HW1 SOL   357       1.380  10.660   2.910  1.00  0.00            
ATOM   4268  HW2 SOL   357      -0.010   9.910   3.320  1.00  0.00            
ATOM   4269  OW  SOL   358       8.750  16.460   3.370  1.00  0.00            
ATOM   4270  HW1 SOL   358       7.980  16.110   2.830  1.00  0.00            
ATOM   4271  HW2 SOL   358       8.430  17.170   3.990  1.00  0.00            
ATOM   4272  OW  SOL   359       2.300   6.280  19.750  1.00  0.00            
ATOM   4273  HW1 SOL   359       1.370   6.260  20.120  1.00  0.00            
ATOM   4274  HW2 SOL   359       2.310   5.890  18.830  1.00  0.00            
ATOM   4275  OW  SOL   360       2.250   2.750  28.580  1.00  0.00            
ATOM   4276  HW1 SOL   360       2.600   2.580  29.500  1.00  0.00            
ATOM   4277  HW2 SOL   360       1.370   2.300  28.460  1.00  0.00            
ATOM   4278  OW  SOL   361       0.190   3.680  25.090  1.00  0.00            
ATOM   4279  HW1 SOL   361      -0.630   4.110  25.480  1.00  0.00            
ATOM   4280  HW2 SOL   361      -0.090   2.950  24.460  1.00  0.00            
ATOM   4281  OW  SOL   362       5.690  12.750  30.270  1.00  0.00            
ATOM   4282  HW1 SOL   362       4.760  12.680  29.900  1.00  0.00            
ATOM   4283  HW2 SOL   362       5.800  13.640  30.710  1.00  0.00            
ATOM   4284  OW  SOL   363      15.550  15.110  25.650  1.00  0.00            
ATOM   4285  HW1 SOL   363      14.980  14.950  26.460  1.00  0.00            
ATOM   4286  HW2 SOL   363      14.960  15.210  24.850  1.00  0.00            
ATOM   4287  OW  SOL   364      17.430   6.180  27.180  1.00  0.00            
ATOM   4288  HW1 SOL   364      17.760   7.120  27.180  1.00  0.00            
ATOM   4289  HW2 SOL   364      17.940   5.640  27.840  1.00  0.00            
ATOM   4290  OW  SOL   365      11.350   7.030  25.790  1.00  0.00            
ATOM   4291  HW1 SOL   365      11.920   7.810  25.540  1.00  0.00            
ATOM   4292  HW2 SOL   365      10.750   7.290  26.550  1.00  0.00            
ATOM   4293  OW  SOL   366      17.550   6.070  20.930  1.00  0.00            
ATOM   4294  HW1 SOL   366      17.430   5.940  19.940  1.00  0.00            
ATOM   4295  HW2 SOL   366      17.250   5.260  21.420  1.00  0.00            
ATOM   4296  OW  SOL   367       7.680  11.440  28.850  1.00  0.00            
ATOM   4297  HW1 SOL   367       6.900  11.610  29.450  1.00  0.00            
ATOM   4298  HW2 SOL   367       8.020  12.310  28.490  1.00  0.00            
ATOM   4299  OW  SOL   368       8.500   7.980  36.850  1.00  0.00            
ATOM   4300  HW1 SOL   368       8.460   8.740  37.500  1.00  0.00            
ATOM   4301  HW2 SOL   368       8.720   8.340  35.940  1.00  0.00            
ATOM   4302  OW  SOL   369       6.850  10.120  25.270  1.00  0.00            
ATOM   4303  HW1 SOL   369       7.540   9.960  25.970  1.00  0.00            
ATOM   4304  HW2 SOL   369       6.120  10.690  25.650  1.00  0.00            
ATOM   4305  OW  SOL   370       6.860  11.610  36.650  1.00  0.00            
ATOM   4306  HW1 SOL   370       7.460  12.400  36.790  1.00  0.00            
ATOM   4307  HW2 SOL   370       6.000  11.920  36.240  1.00  0.00            
ATOM   4308  OW  SOL   371       3.350  14.350  29.230  1.00  0.00            
ATOM   4309  HW1 SOL   371       2.570  14.040  28.700  1.00  0.00            
ATOM   4310  HW2 SOL   371       3.930  14.930  28.660  1.00  0.00            
ATOM   4311  OW  SOL   372      14.600  15.050  32.010  1.00  0.00            
ATOM   4312  HW1 SOL   372      14.840  15.990  32.270  1.00  0.00            
ATOM   4313  HW2 SOL   372      14.440  14.510  32.830  1.00  0.00            
ATOM   4314  OW  SOL   373       4.380   3.920  33.610  1.00  0.00            
ATOM   4315  HW1 SOL   373       5.200   3.360  33.700  1.00  0.00            
ATOM   4316  HW2 SOL   373       3.570   3.340  33.650  1.00  0.00            
ATOM   4317  OW  SOL   374      16.030   4.470  25.990  1.00  0.00            
ATOM   4318  HW1 SOL   374      15.290   4.930  25.490  1.00  0.00            
ATOM   4319  HW2 SOL   374      16.540   5.150  26.520  1.00  0.00            
ATOM   4320  OW  SOL   375       2.310  17.130  23.450  1.00  0.00            
ATOM   4321  HW1 SOL   375       2.650  17.900  23.990  1.00  0.00            
ATOM   4322  HW2 SOL   375       2.750  17.130  22.550  1.00  0.00            
ATOM   4323  OW  SOL   376      11.270  13.410  35.520  1.00  0.00            
ATOM   4324  HW1 SOL   376      11.740  13.410  36.400  1.00  0.00            
ATOM   4325  HW2 SOL   376      10.790  12.540  35.410  1.00  0.00            
ATOM   4326  OW  SOL   377       2.300  14.340  24.000  1.00  0.00            
ATOM   4327  HW1 SOL   377       2.040  15.300  24.000  1.00  0.00            
ATOM   4328  HW2 SOL   377       1.590  13.800  24.450  1.00  0.00            
ATOM   4329  OW  SOL   378       2.400  10.910  27.480  1.00  0.00            
ATOM   4330  HW1 SOL   378       2.540  10.070  28.000  1.00  0.00            
ATOM   4331  HW2 SOL   378       1.850  11.550  28.030  1.00  0.00            
ATOM   4332  OW  SOL   379       6.200  17.860  33.010  1.00  0.00            
ATOM   4333  HW1 SOL   379       5.280  17.690  33.360  1.00  0.00            
ATOM   4334  HW2 SOL   379       6.480  18.780  33.270  1.00  0.00            
ATOM   4335  OW  SOL   380       6.060   9.640  19.850  1.00  0.00            
ATOM   4336  HW1 SOL   380       6.130  10.480  19.310  1.00  0.00            
ATOM   4337  HW2 SOL   380       6.520   9.770  20.730  1.00  0.00            
ATOM   4338  OW  SOL   381      15.940   1.140  33.420  1.00  0.00            
ATOM   4339  HW1 SOL   381      15.760   1.810  32.700  1.00  0.00            
ATOM   4340  HW2 SOL   381      15.910   1.600  34.310  1.00  0.00            
ATOM   4341  OW  SOL   382       1.220   6.430  24.250  1.00  0.00            
ATOM   4342  HW1 SOL   382       0.770   5.550  24.420  1.00  0.00            
ATOM   4343  HW2 SOL   382       1.210   6.970  25.090  1.00  0.00            
ATOM   4344  OW  SOL   383      18.420  17.670  22.210  1.00  0.00            
ATOM   4345  HW1 SOL   383      18.960  17.380  23.010  1.00  0.00            
ATOM   4346  HW2 SOL   383      18.720  18.570  21.920  1.00  0.00            
ATOM   4347  OW  SOL   384      16.890   9.220  24.740  1.00  0.00            
ATOM   4348  HW1 SOL   384      17.840   8.930  24.820  1.00  0.00            
ATOM   4349  HW2 SOL   384      16.810   9.870  23.990  1.00  0.00            
ATOM   4350  OW  SOL   385      16.410  11.080  22.940  1.00  0.00            
ATOM   4351  HW1 SOL   385      17.270  11.100  22.420  1.00  0.00            
ATOM   4352  HW2 SOL   385      16.550  11.550  23.820  1.00  0.00            
ATOM   4353  OW  SOL   386       1.130   7.370  34.590  1.00  0.00            
ATOM   4354  HW1 SOL   386       2.010   7.240  35.040  1.00  0.00            
ATOM   4355  HW2 SOL   386       1.000   8.340  34.370  1.00  0.00            
ATOM   4356  OW  SOL   387       6.130  13.650  25.880  1.00  0.00            
ATOM   4357  HW1 SOL   387       5.640  12.780  25.970  1.00  0.00            
ATOM   4358  HW2 SOL   387       5.900  14.080  25.010  1.00  0.00            
ATOM   4359  OW  SOL   388      12.930  12.280  32.850  1.00  0.00            
ATOM   4360  HW1 SOL   388      13.300  11.550  32.270  1.00  0.00            
ATOM   4361  HW2 SOL   388      13.450  12.330  33.700  1.00  0.00            
ATOM   4362  OW  SOL   389       8.090   0.040  23.640  1.00  0.00            
ATOM   4363  HW1 SOL   389       8.490   0.950  23.550  1.00  0.00            
ATOM   4364  HW2 SOL   389       7.090   0.120  23.700  1.00  0.00            
ATOM   4365  OW  SOL   390       1.970   9.760  31.260  1.00  0.00            
ATOM   4366  HW1 SOL   390       2.860   9.310  31.120  1.00  0.00            
ATOM   4367  HW2 SOL   390       1.240   9.110  31.070  1.00  0.00            
ATOM   4368  OW  SOL   391      15.250   9.990  20.520  1.00  0.00            
ATOM   4369  HW1 SOL   391      14.620   9.230  20.650  1.00  0.00            
ATOM   4370  HW2 SOL   391      15.730  10.170  21.380  1.00  0.00            
ATOM   4371  OW  SOL   392      11.870  17.920  34.780  1.00  0.00            
ATOM   4372  HW1 SOL   392      12.110  18.520  34.020  1.00  0.00            
ATOM   4373  HW2 SOL   392      11.940  16.970  34.480  1.00  0.00            
ATOM   4374  OW  SOL   393       3.170   2.510  36.630  1.00  0.00            
ATOM   4375  HW1 SOL   393       3.880   3.220  36.690  1.00  0.00            
ATOM   4376  HW2 SOL   393       2.290   2.900  36.910  1.00  0.00            
ATOM   4377  OW  SOL   394      14.660  14.170  28.150  1.00  0.00            
ATOM   4378  HW1 SOL   394      14.070  14.230  28.950  1.00  0.00            
ATOM   4379  HW2 SOL   394      14.510  13.290  27.690  1.00  0.00            
ATOM   4380  OW  SOL   395      16.670  17.140  24.340  1.00  0.00            
ATOM   4381  HW1 SOL   395      16.260  16.910  23.460  1.00  0.00            
ATOM   4382  HW2 SOL   395      16.490  16.400  24.990  1.00  0.00            
ATOM   4383  OW  SOL   396       5.980   7.290  21.320  1.00  0.00            
ATOM   4384  HW1 SOL   396       6.220   7.980  20.640  1.00  0.00            
ATOM   4385  HW2 SOL   396       5.200   7.620  21.860  1.00  0.00            
ATOM   4386  OW  SOL   397      12.810   3.450  28.060  1.00  0.00            
ATOM   4387  HW1 SOL   397      11.950   2.950  27.930  1.00  0.00            
ATOM   4388  HW2 SOL   397      13.430   2.910  28.620  1.00  0.00            
ATOM   4389  OW  SOL   398       8.070   6.050  33.270  1.00  0.00            
ATOM   4390  HW1 SOL   398       7.600   6.020  34.160  1.00  0.00            
ATOM   4391  HW2 SOL   398       7.560   5.500  32.610  1.00  0.00            
ATOM   4392  OW  SOL   399      13.940   4.690  35.360  1.00  0.00            
ATOM   4393  HW1 SOL   399      13.740   5.120  36.240  1.00  0.00            
ATOM   4394  HW2 SOL   399      14.720   4.070  35.450  1.00  0.00            
ATOM   4395  OW  SOL   400       9.730   8.900  34.340  1.00  0.00            
ATOM   4396  HW1 SOL   400      10.190   8.060  34.050  1.00  0.00            
ATOM   4397  HW2 SOL   400       9.170   9.240  33.590  1.00  0.00            
ATOM   4398  OW  SOL   401       9.910   4.100  31.040  1.00  0.00            
ATOM   4399  HW1 SOL   401       9.140   4.440  31.580  1.00  0.00            
ATOM   4400  HW2 SOL   401       9.570   3.590  30.250  1.00  0.00            
ATOM   4401  OW  SOL   402      10.410   7.010  22.910  1.00  0.00            
ATOM   4402  HW1 SOL   402      10.670   6.970  23.870  1.00  0.00            
ATOM   4403  HW2 SOL   402       9.560   6.500  22.770  1.00  0.00            
ATOM   4404  OW  SOL   403       0.760   8.110  26.510  1.00  0.00            
ATOM   4405  HW1 SOL   403       1.750   7.990  26.600  1.00  0.00            
ATOM   4406  HW2 SOL   403       0.520   9.060  26.720  1.00  0.00            
ATOM   4407  OW  SOL   404       1.300  18.210  34.330  1.00  0.00            
ATOM   4408  HW1 SOL   404       1.200  18.060  35.320  1.00  0.00            
ATOM   4409  HW2 SOL   404       0.440  18.570  33.970  1.00  0.00            
ATOM   4410  OW  SOL   405       8.650   3.480  20.570  1.00  0.00            
ATOM   4411  HW1 SOL   405       9.240   4.110  20.080  1.00  0.00            
ATOM   4412  HW2 SOL   405       8.840   2.540  20.280  1.00  0.00            
ATOM   4413  OW  SOL   406      17.190   5.850  36.930  1.00  0.00            
ATOM   4414  HW1 SOL   406      16.930   6.740  36.570  1.00  0.00            
ATOM   4415  HW2 SOL   406      17.170   5.170  36.200  1.00  0.00            
ATOM   4416  OW  SOL   407      13.620  11.440  24.070  1.00  0.00            
ATOM   4417  HW1 SOL   407      14.450  11.150  23.590  1.00  0.00            
ATOM   4418  HW2 SOL   407      13.130  12.110  23.510  1.00  0.00            
ATOM   4419  OW  SOL   408       5.500   1.960  27.470  1.00  0.00            
ATOM   4420  HW1 SOL   408       5.450   1.910  28.470  1.00  0.00            
ATOM   4421  HW2 SOL   408       5.520   2.920  27.180  1.00  0.00            
ATOM   4422  OW  SOL   409      10.080  14.560  23.390  1.00  0.00            
ATOM   4423  HW1 SOL   409       9.620  15.280  22.870  1.00  0.00            
ATOM   4424  HW2 SOL   409      10.040  14.760  24.370  1.00  0.00            
ATOM   4425  OW  SOL   410       3.510  18.010  27.150  1.00  0.00            
ATOM   4426  HW1 SOL   410       4.010  17.150  27.210  1.00  0.00            
ATOM   4427  HW2 SOL   410       4.160  18.780  27.120  1.00  0.00            
ATOM   4428  OW  SOL   411      17.950  10.660  27.350  1.00  0.00            
ATOM   4429  HW1 SOL   411      17.330  10.510  26.590  1.00  0.00            
ATOM   4430  HW2 SOL   411      17.430  10.770  28.200  1.00  0.00            
ATOM   4431  OW  SOL   412      12.270  15.500  33.680  1.00  0.00            
ATOM   4432  HW1 SOL   412      12.330  14.730  34.320  1.00  0.00            
ATOM   4433  HW2 SOL   412      11.750  15.240  32.880  1.00  0.00            
ATOM   4434  OW  SOL   413       3.210   9.430  21.040  1.00  0.00            
ATOM   4435  HW1 SOL   413       4.030   9.820  20.620  1.00  0.00            
ATOM   4436  HW2 SOL   413       2.940   8.610  20.550  1.00  0.00            
ATOM   4437  OW  SOL   414      14.580   7.350  25.900  1.00  0.00            
ATOM   4438  HW1 SOL   414      14.530   6.700  26.650  1.00  0.00            
ATOM   4439  HW2 SOL   414      15.380   7.940  26.030  1.00  0.00            
ATOM   4440  OW  SOL   415       4.610  12.660  35.890  1.00  0.00            
ATOM   4441  HW1 SOL   415       4.110  12.670  35.030  1.00  0.00            
ATOM   4442  HW2 SOL   415       3.980  12.480  36.650  1.00  0.00            
ATOM   4443  OW  SOL   416      11.110  17.760  20.990  1.00  0.00            
ATOM   4444  HW1 SOL   416      10.510  17.140  21.490  1.00  0.00            
ATOM   4445  HW2 SOL   416      11.420  17.320  20.140  1.00  0.00            
ATOM   4446  OW  SOL   417       2.020   2.850  33.600  1.00  0.00            
ATOM   4447  HW1 SOL   417       1.220   3.450  33.470  1.00  0.00            
ATOM   4448  HW2 SOL   417       1.920   2.360  34.460  1.00  0.00            
ATOM   4449  OW  SOL   418      16.320  13.770  19.430  1.00  0.00            
ATOM   4450  HW1 SOL   418      16.000  14.710  19.330  1.00  0.00            
ATOM   4451  HW2 SOL   418      15.560  13.140  19.310  1.00  0.00            
ATOM   4452  OW  SOL   419       4.640  17.430  21.850  1.00  0.00            
ATOM   4453  HW1 SOL   419       4.970  17.820  22.710  1.00  0.00            
ATOM   4454  HW2 SOL   419       5.400  17.360  21.200  1.00  0.00            
ATOM   4455  OW  SOL   420       2.490  17.850  31.030  1.00  0.00            
ATOM   4456  HW1 SOL   420       3.060  17.200  31.530  1.00  0.00            
ATOM   4457  HW2 SOL   420       2.330  17.520  30.100  1.00  0.00            
ATOM   4458  OW  SOL   421       9.400  16.980  27.660  1.00  0.00            
ATOM   4459  HW1 SOL   421      10.200  16.410  27.870  1.00  0.00            
ATOM   4460  HW2 SOL   421       8.910  16.580  26.890  1.00  0.00            
ATOM   4461  OW  SOL   422       3.820   7.000  23.420  1.00  0.00            
ATOM   4462  HW1 SOL   422       4.270   6.100  23.390  1.00  0.00            
ATOM   4463  HW2 SOL   422       2.880   6.890  23.750  1.00  0.00            
ATOM   4464  OW  SOL   423      15.470   2.220  35.910  1.00  0.00            
ATOM   4465  HW1 SOL   423      15.420   2.590  36.830  1.00  0.00            
ATOM   4466  HW2 SOL   423      14.750   1.530  35.790  1.00  0.00            
ATOM   4467  OW  SOL   424       6.140   1.220  19.790  1.00  0.00            
ATOM   4468  HW1 SOL   424       7.120   1.000  19.860  1.00  0.00            
ATOM   4469  HW2 SOL   424       5.830   1.050  18.860  1.00  0.00            
ATOM   4470  OW  SOL   425       7.810   2.640  36.110  1.00  0.00            
ATOM   4471  HW1 SOL   425       8.480   2.030  36.540  1.00  0.00            
ATOM   4472  HW2 SOL   425       7.080   2.830  36.760  1.00  0.00            
ATOM   4473  OW  SOL   426       8.880  15.140  30.570  1.00  0.00            
ATOM   4474  HW1 SOL   426       8.650  14.890  29.630  1.00  0.00            
ATOM   4475  HW2 SOL   426       9.490  14.450  30.960  1.00  0.00            
ATOM   4476  OW  SOL   427      13.510   5.900  32.950  1.00  0.00            
ATOM   4477  HW1 SOL   427      13.790   5.470  33.800  1.00  0.00            
ATOM   4478  HW2 SOL   427      13.760   6.860  32.960  1.00  0.00            
ATOM   4479  OW  SOL   428       8.030  14.020  27.860  1.00  0.00            
ATOM   4480  HW1 SOL   428       8.930  14.160  27.440  1.00  0.00            
ATOM   4481  HW2 SOL   428       7.320  14.040  27.150  1.00  0.00            
ATOM   4482  OW  SOL   429       9.220   5.030  27.610  1.00  0.00            
ATOM   4483  HW1 SOL   429       8.970   4.940  26.650  1.00  0.00            
ATOM   4484  HW2 SOL   429       9.700   4.210  27.920  1.00  0.00            
ATOM   4485  OW  SOL   430       5.390   0.640  23.740  1.00  0.00            
ATOM   4486  HW1 SOL   430       4.580   0.650  24.320  1.00  0.00            
ATOM   4487  HW2 SOL   430       5.420   1.470  23.190  1.00  0.00            
ATOM   4488  OW  SOL   431      14.340  11.880  19.030  1.00  0.00            
ATOM   4489  HW1 SOL   431      14.660  11.120  19.600  1.00  0.00            
ATOM   4490  HW2 SOL   431      13.420  12.150  19.330  1.00  0.00            
ATOM   4491  OW  SOL   432       2.970   0.350  20.330  1.00  0.00            
ATOM   4492  HW1 SOL   432       3.460   1.190  20.120  1.00  0.00            
ATOM   4493  HW2 SOL   432       3.590  -0.300  20.780  1.00  0.00            
ATOM   4494  OW  SOL   433       9.350   2.360  23.420  1.00  0.00            
ATOM   4495  HW1 SOL   433       8.870   2.770  22.640  1.00  0.00            
ATOM   4496  HW2 SOL   433      10.340   2.340  23.230  1.00  0.00            
ATOM   4497  OW  SOL   434      10.760   6.830  33.260  1.00  0.00            
ATOM   4498  HW1 SOL   434       9.960   6.220  33.290  1.00  0.00            
ATOM   4499  HW2 SOL   434      11.570   6.300  33.020  1.00  0.00            
ATOM   4500  OW  SOL   435      12.270  15.700  26.550  1.00  0.00            
ATOM   4501  HW1 SOL   435      12.480  16.440  25.900  1.00  0.00            
ATOM   4502  HW2 SOL   435      12.950  15.700  27.280  1.00  0.00            
ATOM   4503  OW  SOL   436       4.590  11.520  26.030  1.00  0.00            
ATOM   4504  HW1 SOL   436       3.880  11.250  26.680  1.00  0.00            
ATOM   4505  HW2 SOL   436       4.330  11.240  25.100  1.00  0.00            
ATOM   4506  OW  SOL   437      12.710  17.970  24.530  1.00  0.00            
ATOM   4507  HW1 SOL   437      13.150  18.610  23.890  1.00  0.00            
ATOM   4508  HW2 SOL   437      12.210  18.490  25.230  1.00  0.00            
ATOM   4509  OW  SOL   438      10.320   5.490  18.780  1.00  0.00            
ATOM   4510  HW1 SOL   438       9.910   6.310  18.390  1.00  0.00            
ATOM   4511  HW2 SOL   438      10.960   5.750  19.510  1.00  0.00            
ATOM   4512  OW  SOL   439       0.780   5.560  32.480  1.00  0.00            
ATOM   4513  HW1 SOL   439       1.700   5.550  32.070  1.00  0.00            
ATOM   4514  HW2 SOL   439       0.720   6.300  33.150  1.00  0.00            
ATOM   4515  OW  SOL   440       5.610   2.220  30.090  1.00  0.00            
ATOM   4516  HW1 SOL   440       5.990   1.380  30.460  1.00  0.00            
ATOM   4517  HW2 SOL   440       4.730   2.410  30.530  1.00  0.00            
ATOM   4518  OW  SOL   441       8.660   4.540  25.040  1.00  0.00            
ATOM   4519  HW1 SOL   441       8.340   5.260  24.420  1.00  0.00            
ATOM   4520  HW2 SOL   441       8.900   3.730  24.510  1.00  0.00            
ATOM   4521  OW  SOL   442      10.170   0.390  26.150  1.00  0.00            
ATOM   4522  HW1 SOL   442       9.450   0.440  25.460  1.00  0.00            
ATOM   4523  HW2 SOL   442       9.930  -0.300  26.840  1.00  0.00            
ATOM   4524  OW  SOL   443      14.290  11.730  27.290  1.00  0.00            
ATOM   4525  HW1 SOL   443      13.740  10.890  27.220  1.00  0.00            
ATOM   4526  HW2 SOL   443      14.550  12.020  26.370  1.00  0.00            
ATOM   4527  OW  SOL   444      14.660   5.900  28.540  1.00  0.00            
ATOM   4528  HW1 SOL   444      14.360   4.950  28.610  1.00  0.00            
ATOM   4529  HW2 SOL   444      15.390   6.060  29.200  1.00  0.00            
ATOM   4530  OW  SOL   445      18.570   8.330  22.390  1.00  0.00            
ATOM   4531  HW1 SOL   445      18.990   7.690  23.030  1.00  0.00            
ATOM   4532  HW2 SOL   445      18.190   7.820  21.610  1.00  0.00            
ATOM   4533  OW  SOL   446       4.880  13.850  20.360  1.00  0.00            
ATOM   4534  HW1 SOL   446       4.010  13.700  20.830  1.00  0.00            
ATOM   4535  HW2 SOL   446       4.710  14.110  19.410  1.00  0.00            
ATOM   4536  OW  SOL   447      16.640  12.800  25.190  1.00  0.00            
ATOM   4537  HW1 SOL   447      17.630  12.880  25.330  1.00  0.00            
ATOM   4538  HW2 SOL   447      16.190  13.640  25.500  1.00  0.00            
ATOM   4539  OW  SOL   448      13.900   5.750  19.400  1.00  0.00            
ATOM   4540  HW1 SOL   448      13.360   5.540  20.210  1.00  0.00            
ATOM   4541  HW2 SOL   448      14.810   5.340  19.490  1.00  0.00            
ATOM   4542  OW  SOL   449       5.270   2.560  21.900  1.00  0.00            
ATOM   4543  HW1 SOL   449       5.540   1.970  21.150  1.00  0.00            
ATOM   4544  HW2 SOL   449       5.270   3.510  21.590  1.00  0.00            
ATOM   4545  OW  SOL   450      17.540  12.230  34.500  1.00  0.00            
ATOM   4546  HW1 SOL   450      18.450  11.840  34.370  1.00  0.00            
ATOM   4547  HW2 SOL   450      17.620  13.190  34.740  1.00  0.00            
ATOM   4548  OW  SOL   451      10.640  13.470  32.020  1.00  0.00            
ATOM   4549  HW1 SOL   451       9.840  13.240  32.570  1.00  0.00            
ATOM   4550  HW2 SOL   451      11.470  13.210  32.510  1.00  0.00            
ATOM   4551  OW  SOL   452      15.920  16.290  34.870  1.00  0.00            
ATOM   4552  HW1 SOL   452      16.190  16.630  33.970  1.00  0.00            
ATOM   4553  HW2 SOL   452      16.710  15.910  35.330  1.00  0.00            
ATOM   4554  OW  SOL   453      11.110  11.950  29.620  1.00  0.00            
ATOM   4555  HW1 SOL   453      10.710  12.390  30.430  1.00  0.00            
ATOM   4556  HW2 SOL   453      10.700  12.320  28.790  1.00  0.00            
ATOM   4557  OW  SOL   454      16.380  10.990  29.410  1.00  0.00            
ATOM   4558  HW1 SOL   454      16.430  11.800  30.000  1.00  0.00            
ATOM   4559  HW2 SOL   454      15.520  11.010  28.900  1.00  0.00            
ATOM   4560  OW  SOL   455       9.150   0.890  32.640  1.00  0.00            
ATOM   4561  HW1 SOL   455       9.400   0.690  31.690  1.00  0.00            
ATOM   4562  HW2 SOL   455       9.870   1.450  33.060  1.00  0.00            
ATOM   4563  OW  SOL   456       9.800  11.160  35.810  1.00  0.00            
ATOM   4564  HW1 SOL   456       8.810  11.220  35.910  1.00  0.00            
ATOM   4565  HW2 SOL   456      10.030  10.360  35.250  1.00  0.00            
ATOM   4566  OW  SOL   457       7.050  10.500  22.300  1.00  0.00            
ATOM   4567  HW1 SOL   457       6.910  10.570  23.290  1.00  0.00            
ATOM   4568  HW2 SOL   457       7.890   9.990  22.120  1.00  0.00            
ATOM   4569  OW  SOL   458       4.100   8.130  31.130  1.00  0.00            
ATOM   4570  HW1 SOL   458       4.960   8.250  31.630  1.00  0.00            
ATOM   4571  HW2 SOL   458       3.680   7.260  31.400  1.00  0.00            
ATOM   4572  OW  SOL   459      12.740   3.860  31.240  1.00  0.00            
ATOM   4573  HW1 SOL   459      12.950   4.600  31.880  1.00  0.00            
ATOM   4574  HW2 SOL   459      11.850   4.030  30.810  1.00  0.00            
ATOM   4575  OW  SOL   460       0.640  15.640  31.930  1.00  0.00            
ATOM   4576  HW1 SOL   460       0.180  16.460  31.590  1.00  0.00            
ATOM   4577  HW2 SOL   460       1.620  15.830  32.020  1.00  0.00            
ATOM   4578  OW  SOL   461       3.670  11.000  23.630  1.00  0.00            
ATOM   4579  HW1 SOL   461       3.600  11.830  23.070  1.00  0.00            
ATOM   4580  HW2 SOL   461       3.710  10.200  23.030  1.00  0.00            
ATOM   4581  OW  SOL   462       5.660   5.370  27.270  1.00  0.00            
ATOM   4582  HW1 SOL   462       5.780   6.030  26.530  1.00  0.00            
ATOM   4583  HW2 SOL   462       6.120   5.710  28.100  1.00  0.00            
ATOM   4584  OW  SOL   463      12.520  13.480  22.500  1.00  0.00            
ATOM   4585  HW1 SOL   463      13.020  14.250  22.900  1.00  0.00            
ATOM   4586  HW2 SOL   463      11.570  13.500  22.820  1.00  0.00            
ATOM   4587  OW  SOL   464      12.720  14.450  30.040  1.00  0.00            
ATOM   4588  HW1 SOL   464      13.190  14.580  30.910  1.00  0.00            
ATOM   4589  HW2 SOL   464      12.060  13.710  30.130  1.00  0.00            
ATOM   4590  OW  SOL   465      15.820   6.390  23.340  1.00  0.00            
ATOM   4591  HW1 SOL   465      15.510   7.000  24.070  1.00  0.00            
ATOM   4592  HW2 SOL   465      16.320   6.910  22.650  1.00  0.00            
ATOM   4593  OW  SOL   466       3.540  15.100  31.910  1.00  0.00            
ATOM   4594  HW1 SOL   466       3.330  14.660  31.040  1.00  0.00            
ATOM   4595  HW2 SOL   466       4.510  15.360  31.940  1.00  0.00            
ATOM   4596  OW  SOL   467       4.020   7.510  34.600  1.00  0.00            
ATOM   4597  HW1 SOL   467       4.700   8.060  34.130  1.00  0.00            
ATOM   4598  HW2 SOL   467       4.420   6.630  34.870  1.00  0.00            
ATOM   4599  OW  SOL   468      15.870   7.790  35.320  1.00  0.00            
ATOM   4600  HW1 SOL   468      14.950   8.170  35.270  1.00  0.00            
ATOM   4601  HW2 SOL   468      16.470   8.260  34.670  1.00  0.00            
ATOM   4602  OW  SOL   469      10.130   1.050  36.320  1.00  0.00            
ATOM   4603  HW1 SOL   469      10.190   1.900  35.800  1.00  0.00            
ATOM   4604  HW2 SOL   469      10.450   0.290  35.750  1.00  0.00            
ATOM   4605  OW  SOL   470       5.040   0.500  36.020  1.00  0.00            
ATOM   4606  HW1 SOL   470       4.620  -0.070  35.320  1.00  0.00            
ATOM   4607  HW2 SOL   470       4.380   1.190  36.340  1.00  0.00            
ATOM   4608  OW  SOL   471       5.730   8.700  28.910  1.00  0.00            
ATOM   4609  HW1 SOL   471       6.170   9.590  28.820  1.00  0.00            
ATOM   4610  HW2 SOL   471       5.100   8.700  29.680  1.00  0.00            
ATOM   4611  OW  SOL   472      13.600   8.620  29.070  1.00  0.00            
ATOM   4612  HW1 SOL   472      12.850   8.620  28.410  1.00  0.00            
ATOM   4613  HW2 SOL   472      13.970   7.700  29.160  1.00  0.00            
ATOM   4614  OW  SOL   473      12.090   5.250  21.370  1.00  0.00            
ATOM   4615  HW1 SOL   473      12.220   4.410  21.910  1.00  0.00            
ATOM   4616  HW2 SOL   473      11.800   5.990  21.970  1.00  0.00            
ATOM   4617  OW  SOL   474       3.070   2.130  30.930  1.00  0.00            
ATOM   4618  HW1 SOL   474       2.840   2.500  31.830  1.00  0.00            
ATOM   4619  HW2 SOL   474       2.770   1.180  30.870  1.00  0.00            
ATOM   4620  OW  SOL   475       0.370  13.100  31.440  1.00  0.00            
ATOM   4621  HW1 SOL   475       0.900  12.610  32.120  1.00  0.00            
ATOM   4622  HW2 SOL   475       0.590  14.080  31.490  1.00  0.00            
ATOM   4623  OW  SOL   476       7.320   6.340  29.260  1.00  0.00            
ATOM   4624  HW1 SOL   476       7.910   6.080  28.500  1.00  0.00            
ATOM   4625  HW2 SOL   476       7.040   7.300  29.150  1.00  0.00            
ATOM   4626  OW  SOL   477      17.280   9.350  37.160  1.00  0.00            
ATOM   4627  HW1 SOL   477      16.820   9.280  36.270  1.00  0.00            
ATOM   4628  HW2 SOL   477      16.660   9.790  37.820  1.00  0.00            
ATOM   4629  OW  SOL   478       3.070   0.630  24.800  1.00  0.00            
ATOM   4630  HW1 SOL   478       2.960   1.570  25.130  1.00  0.00            
ATOM   4631  HW2 SOL   478       3.020   0.000  25.570  1.00  0.00            
ATOM   4632  OW  SOL   479      16.220   3.670  22.360  1.00  0.00            
ATOM   4633  HW1 SOL   479      16.240   2.910  23.000  1.00  0.00            
ATOM   4634  HW2 SOL   479      15.740   4.440  22.760  1.00  0.00            
ATOM   4635  OW  SOL   480      10.230   7.660  28.280  1.00  0.00            
ATOM   4636  HW1 SOL   480      10.380   7.870  29.240  1.00  0.00            
ATOM   4637  HW2 SOL   480       9.930   6.710  28.190  1.00  0.00            
ATOM   4638  OW  SOL   481       9.800  15.730  35.620  1.00  0.00            
ATOM   4639  HW1 SOL   481       9.600  16.170  34.740  1.00  0.00            
ATOM   4640  HW2 SOL   481      10.190  14.820  35.460  1.00  0.00            
ATOM   4641  OW  SOL   482      18.590  15.180  34.670  1.00  0.00            
ATOM   4642  HW1 SOL   482      18.730  15.450  33.720  1.00  0.00            
ATOM   4643  HW2 SOL   482      19.420  15.400  35.200  1.00  0.00            
ATOM   4644  OW  SOL   483       3.500   8.980  36.660  1.00  0.00            
ATOM   4645  HW1 SOL   483       4.260   9.420  37.140  1.00  0.00            
ATOM   4646  HW2 SOL   483       3.850   8.510  35.840  1.00  0.00            
ATOM   4647  OW  SOL   484      15.400   2.740  19.870  1.00  0.00            
ATOM   4648  HW1 SOL   484      14.790   1.990  20.100  1.00  0.00            
ATOM   4649  HW2 SOL   484      15.620   3.260  20.700  1.00  0.00            
ATOM   4650  OW  SOL   485      13.030   8.380  19.040  1.00  0.00            
ATOM   4651  HW1 SOL   485      13.370   7.450  19.190  1.00  0.00            
ATOM   4652  HW2 SOL   485      13.210   8.650  18.090  1.00  0.00            
ATOM   4653  OW  SOL   486      10.680  13.330  27.110  1.00  0.00            
ATOM   4654  HW1 SOL   486      10.750  12.490  26.560  1.00  0.00            
ATOM   4655  HW2 SOL   486      11.300  14.020  26.750  1.00  0.00            
ATOM   4656  OW  SOL   487       3.190   8.100  28.110  1.00  0.00            
ATOM   4657  HW1 SOL   487       4.120   8.460  28.160  1.00  0.00            
ATOM   4658  HW2 SOL   487       3.130   7.250  28.630  1.00  0.00            
ATOM   4659  OW  SOL   488       3.390   5.090  28.680  1.00  0.00            
ATOM   4660  HW1 SOL   488       2.870   4.260  28.510  1.00  0.00            
ATOM   4661  HW2 SOL   488       4.160   5.140  28.040  1.00  0.00            
ATOM   4662  OW  SOL   489       5.110   4.150  36.700  1.00  0.00            
ATOM   4663  HW1 SOL   489       4.930   4.600  37.580  1.00  0.00            
ATOM   4664  HW2 SOL   489       5.530   4.800  36.070  1.00  0.00            
ATOM   4665  OW  SOL   490      11.380   3.800  35.400  1.00  0.00            
ATOM   4666  HW1 SOL   490      10.930   4.430  36.040  1.00  0.00            
ATOM   4667  HW2 SOL   490      12.310   4.110  35.230  1.00  0.00            
ATOM   4668  OW  SOL   491      11.600   2.070  33.390  1.00  0.00            
ATOM   4669  HW1 SOL   491      11.600   2.710  34.160  1.00  0.00            
ATOM   4670  HW2 SOL   491      11.880   2.550  32.560  1.00  0.00            
ATOM   4671  OW  SOL   492       0.080  13.260  20.620  1.00  0.00            
ATOM   4672  HW1 SOL   492      -0.850  13.470  20.310  1.00  0.00            
ATOM   4673  HW2 SOL   492       0.180  12.270  20.750  1.00  0.00            
ATOM   4674  OW  SOL   493       0.880  18.010  27.890  1.00  0.00            
ATOM   4675  HW1 SOL   493       0.460  17.150  27.620  1.00  0.00            
ATOM   4676  HW2 SOL   493       1.820  18.040  27.550  1.00  0.00            
ATOM   4677  OW  SOL   494       5.040  15.680  27.720  1.00  0.00            
ATOM   4678  HW1 SOL   494       5.700  16.420  27.810  1.00  0.00            
ATOM   4679  HW2 SOL   494       5.480  14.890  27.300  1.00  0.00            
ATOM   4680  OW  SOL   495      10.020   7.960  31.000  1.00  0.00            
ATOM   4681  HW1 SOL   495      10.430   7.640  31.860  1.00  0.00            
ATOM   4682  HW2 SOL   495       9.060   7.690  30.970  1.00  0.00            
ATOM   4683  OW  SOL   496       0.400   5.440  29.760  1.00  0.00            
ATOM   4684  HW1 SOL   496       1.250   5.110  29.350  1.00  0.00            
ATOM   4685  HW2 SOL   496       0.530   5.590  30.740  1.00  0.00            
ATOM   4686  OW  SOL   497       1.890   5.200  35.840  1.00  0.00            
ATOM   4687  HW1 SOL   497       2.480   4.800  35.140  1.00  0.00            
ATOM   4688  HW2 SOL   497       1.310   5.910  35.430  1.00  0.00            
ATOM   4689  OW  SOL   498      13.690   9.500  35.220  1.00  0.00            
ATOM   4690  HW1 SOL   498      14.080  10.390  35.420  1.00  0.00            
ATOM   4691  HW2 SOL   498      13.790   9.300  34.250  1.00  0.00            
ATOM   4692  OW  SOL   499       8.150   5.720  21.870  1.00  0.00            
ATOM   4693  HW1 SOL   499       8.220   4.830  21.410  1.00  0.00            
ATOM   4694  HW2 SOL   499       7.210   6.060  21.790  1.00  0.00            
ATOM   4695  OW  SOL   500      16.570   6.040  30.680  1.00  0.00            
ATOM   4696  HW1 SOL   500      16.190   5.350  31.300  1.00  0.00            
ATOM   4697  HW2 SOL   500      17.390   5.680  30.240  1.00  0.00            
ATOM   4698  OW  SOL   501       2.520  15.640  36.060  1.00  0.00            
ATOM   4699  HW1 SOL   501       2.220  16.210  36.820  1.00  0.00            
ATOM   4700  HW2 SOL   501       2.450  14.670  36.320  1.00  0.00            
ATOM   4701  OW  SOL   502       6.710   4.640  31.310  1.00  0.00            
ATOM   4702  HW1 SOL   502       6.370   3.750  31.010  1.00  0.00            
ATOM   4703  HW2 SOL   502       6.970   5.180  30.510  1.00  0.00            
ATOM   4704  OW  SOL   503       9.300  16.780  33.270  1.00  0.00            
ATOM   4705  HW1 SOL   503       9.060  16.600  32.320  1.00  0.00            
ATOM   4706  HW2 SOL   503       9.600  17.720  33.370  1.00  0.00            
ATOM   4707  OW  SOL   504       4.730   5.000  20.530  1.00  0.00            
ATOM   4708  HW1 SOL   504       5.340   5.800  20.570  1.00  0.00            
ATOM   4709  HW2 SOL   504       3.780   5.310  20.600  1.00  0.00            
ATOM   4710  OW  SOL   505       1.590  11.370  33.280  1.00  0.00            
ATOM   4711  HW1 SOL   505       1.810  10.760  34.040  1.00  0.00            
ATOM   4712  HW2 SOL   505       1.690  10.880  32.420  1.00  0.00            
ATOM   4713  OW  SOL   506      13.470  10.590  30.960  1.00  0.00            
ATOM   4714  HW1 SOL   506      13.710   9.960  30.220  1.00  0.00            
ATOM   4715  HW2 SOL   506      12.570  10.990  30.780  1.00  0.00            
ATOM   4716  OW  SOL   507      13.020   8.550  21.710  1.00  0.00            
ATOM   4717  HW1 SOL   507      12.160   8.240  22.130  1.00  0.00            
ATOM   4718  HW2 SOL   507      12.980   8.410  20.720  1.00  0.00            
ATOM   4719  OW  SOL   508      17.590  17.470  30.160  1.00  0.00            
ATOM   4720  HW1 SOL   508      18.200  17.770  29.430  1.00  0.00            
ATOM   4721  HW2 SOL   508      17.210  16.580  29.940  1.00  0.00            
ATOM   4722  OW  SOL   509      12.520  17.310  29.900  1.00  0.00            
ATOM   4723  HW1 SOL   509      13.360  17.360  29.360  1.00  0.00            
ATOM   4724  HW2 SOL   509      12.290  16.350  30.080  1.00  0.00            
ATOM   4725  OW  SOL   510       0.830  12.580  28.840  1.00  0.00            
ATOM   4726  HW1 SOL   510       0.780  12.570  29.840  1.00  0.00            
ATOM   4727  HW2 SOL   510       0.000  12.170  28.460  1.00  0.00            
ATOM   4728  OW  SOL   511       6.880  16.620  35.780  1.00  0.00            
ATOM   4729  HW1 SOL   511       6.320  17.430  35.870  1.00  0.00            
ATOM   4730  HW2 SOL   511       7.400  16.660  34.920  1.00  0.00            
ATOM   4731  OW  SOL   512       9.030   0.860  19.950  1.00  0.00            
ATOM   4732  HW1 SOL   512       9.540   0.870  19.090  1.00  0.00            
ATOM   4733  HW2 SOL   512       9.590   0.440  20.660  1.00  0.00            
ATOM   4734  OW  SOL   513      17.260   1.350  23.850  1.00  0.00            
ATOM   4735  HW1 SOL   513      17.990   1.180  23.180  1.00  0.00            
ATOM   4736  HW2 SOL   513      16.950   0.480  24.230  1.00  0.00            
ATOM   4737  OW  SOL   514      13.880  15.730  23.390  1.00  0.00            
ATOM   4738  HW1 SOL   514      14.550  15.850  22.650  1.00  0.00            
ATOM   4739  HW2 SOL   514      13.480  16.620  23.620  1.00  0.00            
ATOM   4740  OW  SOL   515       1.300  17.940  37.130  1.00  0.00            
ATOM   4741  HW1 SOL   515       0.890  17.200  37.660  1.00  0.00            
ATOM   4742  HW2 SOL   515       1.940  18.450  37.710  1.00  0.00            
ATOM   4743  OW  SOL   516      12.800   9.270  25.340  1.00  0.00            
ATOM   4744  HW1 SOL   516      13.400   8.460  25.360  1.00  0.00            
ATOM   4745  HW2 SOL   516      13.200   9.960  24.740  1.00  0.00            
ATOM   4746  OW  SOL   517       8.300  12.730  32.840  1.00  0.00            
ATOM   4747  HW1 SOL   517       8.250  13.060  33.790  1.00  0.00            
ATOM   4748  HW2 SOL   517       7.440  12.920  32.380  1.00  0.00            
ATOM   4749  OW  SOL   518       6.720  16.160  20.160  1.00  0.00            
ATOM   4750  HW1 SOL   518       6.810  16.260  19.170  1.00  0.00            
ATOM   4751  HW2 SOL   518       6.320  15.270  20.370  1.00  0.00            
ATOM   4752  OW  SOL   519      16.500  17.200  32.560  1.00  0.00            
ATOM   4753  HW1 SOL   519      17.030  17.300  31.720  1.00  0.00            
ATOM   4754  HW2 SOL   519      16.230  18.100  32.900  1.00  0.00            
ATOM   4755  OW  SOL   520      18.410   1.750  28.250  1.00  0.00            
ATOM   4756  HW1 SOL   520      18.800   0.900  27.890  1.00  0.00            
ATOM   4757  HW2 SOL   520      17.430   1.770  28.060  1.00  0.00            
ATOM   4758  OW  SOL   521       2.630   3.260  25.820  1.00  0.00            
ATOM   4759  HW1 SOL   521       1.840   3.770  25.480  1.00  0.00            
ATOM   4760  HW2 SOL   521       2.540   3.110  26.800  1.00  0.00            
ATOM   4761  OW  SOL   522      11.940  16.120  18.930  1.00  0.00            
ATOM   4762  HW1 SOL   522      12.000  15.190  19.300  1.00  0.00            
ATOM   4763  HW2 SOL   522      11.350  16.120  18.130  1.00  0.00            
ATOM   4764  OW  SOL   523       8.220  10.020  32.340  1.00  0.00            
ATOM   4765  HW1 SOL   523       8.620  10.010  31.420  1.00  0.00            
ATOM   4766  HW2 SOL   523       8.320  10.940  32.740  1.00  0.00            
ATOM   4767  OW  SOL   524       9.160   9.100  21.530  1.00  0.00            
ATOM   4768  HW1 SOL   524       9.790   9.480  20.850  1.00  0.00            
ATOM   4769  HW2 SOL   524       9.560   8.270  21.920  1.00  0.00            
ATOM   4770  OW  SOL   525      15.040  16.070  19.060  1.00  0.00            
ATOM   4771  HW1 SOL   525      14.120  16.440  19.130  1.00  0.00            
ATOM   4772  HW2 SOL   525      15.420  16.270  18.160  1.00  0.00            
ATOM   4773  OW  SOL   526       3.720  12.880  33.520  1.00  0.00            
ATOM   4774  HW1 SOL   526       3.590  13.810  33.180  1.00  0.00            
ATOM   4775  HW2 SOL   526       2.880  12.360  33.390  1.00  0.00            
ATOM   4776  OW  SOL   527      16.140  12.920  31.510  1.00  0.00            
ATOM   4777  HW1 SOL   527      16.740  12.950  32.310  1.00  0.00            
ATOM   4778  HW2 SOL   527      15.390  13.560  31.640  1.00  0.00            
ATOM   4779  OW  SOL   528      10.390  10.980  25.580  1.00  0.00            
ATOM   4780  HW1 SOL   528       9.690  10.510  26.120  1.00  0.00            
ATOM   4781  HW2 SOL   528      10.980  10.300  25.150  1.00  0.00            
ATOM   4782  OW  SOL   529      10.140   2.360  28.330  1.00  0.00            
ATOM   4783  HW1 SOL   529      10.060   2.000  27.400  1.00  0.00            
ATOM   4784  HW2 SOL   529      10.120   1.600  28.980  1.00  0.00            
ATOM   4785  OW  SOL   530       5.900  14.870  23.530  1.00  0.00            
ATOM   4786  HW1 SOL   530       6.320  14.290  22.830  1.00  0.00            
ATOM   4787  HW2 SOL   530       5.460  15.660  23.090  1.00  0.00            
ATOM   4788  OW  SOL   531      17.090   3.850  32.430  1.00  0.00            
ATOM   4789  HW1 SOL   531      17.820   4.540  32.470  1.00  0.00            
ATOM   4790  HW2 SOL   531      17.370   3.100  31.840  1.00  0.00            
ATOM   4791  OW  SOL   532       2.550  13.480  21.520  1.00  0.00            
ATOM   4792  HW1 SOL   532       1.590  13.490  21.250  1.00  0.00            
ATOM   4793  HW2 SOL   532       2.670  14.010  22.360  1.00  0.00            
ATOM   4794  OW  SOL   533       1.050  10.130  35.880  1.00  0.00            
ATOM   4795  HW1 SOL   533       0.280   9.800  36.420  1.00  0.00            
ATOM   4796  HW2 SOL   533       1.900   9.830  36.300  1.00  0.00            
ATOM   4797  OW  SOL   534       6.720   2.030  33.510  1.00  0.00            
ATOM   4798  HW1 SOL   534       7.620   1.870  33.110  1.00  0.00            
ATOM   4799  HW2 SOL   534       6.800   2.080  34.500  1.00  0.00            
ATOM   4800  OW  SOL   535       0.750   3.450  18.950  1.00  0.00            
ATOM   4801  HW1 SOL   535      -0.170   3.170  18.660  1.00  0.00            
ATOM   4802  HW2 SOL   535       1.060   4.220  18.390  1.00  0.00            
ATOM   4803  OW  SOL   536      14.400   8.560  32.600  1.00  0.00            
ATOM   4804  HW1 SOL   536      13.830   9.080  31.970  1.00  0.00            
ATOM   4805  HW2 SOL   536      15.360   8.680  32.360  1.00  0.00            
ATOM   4806  OW  SOL   537      11.830  13.350  19.810  1.00  0.00            
ATOM   4807  HW1 SOL   537      10.840  13.240  19.830  1.00  0.00            
ATOM   4808  HW2 SOL   537      12.170  13.500  20.740  1.00  0.00            
ATOM   4809  OW  SOL   538       6.130   8.420  32.930  1.00  0.00            
ATOM   4810  HW1 SOL   538       6.690   9.230  32.760  1.00  0.00            
ATOM   4811  HW2 SOL   538       6.720   7.620  32.960  1.00  0.00            
ATOM   4812  OW  SOL   539      14.930  17.670  28.210  1.00  0.00            
ATOM   4813  HW1 SOL   539      15.260  18.310  27.520  1.00  0.00            
ATOM   4814  HW2 SOL   539      15.590  17.610  28.960  1.00  0.00            
ATOM   4815  OW  SOL   540       7.160   5.650  35.700  1.00  0.00            
ATOM   4816  HW1 SOL   540       7.350   6.300  36.440  1.00  0.00            
ATOM   4817  HW2 SOL   540       7.760   4.850  35.790  1.00  0.00            
ATOM   4818  OW  SOL   541      14.500  12.200  34.950  1.00  0.00            
ATOM   4819  HW1 SOL   541      14.410  12.100  35.940  1.00  0.00            
ATOM   4820  HW2 SOL   541      15.460  12.130  34.690  1.00  0.00            
ATOM   4821  OW  SOL   542       3.900  17.410  34.220  1.00  0.00            
ATOM   4822  HW1 SOL   542       2.990  17.820  34.200  1.00  0.00            
ATOM   4823  HW2 SOL   542       3.830  16.470  34.540  1.00  0.00            
ATOM   4824  OW  SOL   543      16.740   8.830  31.160  1.00  0.00            
ATOM   4825  HW1 SOL   543      16.470   7.940  30.790  1.00  0.00            
ATOM   4826  HW2 SOL   543      16.750   9.510  30.430  1.00  0.00            
ATOM   4827  OW  SOL   544      12.250   3.250  23.110  1.00  0.00            
ATOM   4828  HW1 SOL   544      12.900   2.510  23.000  1.00  0.00            
ATOM   4829  HW2 SOL   544      12.450   3.750  23.950  1.00  0.00            
ATOM   4830  OW  SOL   545       5.940   7.450  25.140  1.00  0.00            
ATOM   4831  HW1 SOL   545       6.440   8.300  24.950  1.00  0.00            
ATOM   4832  HW2 SOL   545       5.060   7.470  24.660  1.00  0.00            
ATOM   4833  OW  SOL   546      17.770   3.420  35.040  1.00  0.00            
ATOM   4834  HW1 SOL   546      17.600   3.730  34.100  1.00  0.00            
ATOM   4835  HW2 SOL   546      16.930   3.050  35.420  1.00  0.00            
ATOM   4836  OW  SOL   547      17.300   9.340  33.790  1.00  0.00            
ATOM   4837  HW1 SOL   547      17.680  10.250  33.940  1.00  0.00            
ATOM   4838  HW2 SOL   547      17.220   9.170  32.800  1.00  0.00            
ATOM   4839  OW  SOL   548       8.590  13.740  18.780  1.00  0.00            
ATOM   4840  HW1 SOL   548       8.130  13.890  19.660  1.00  0.00            
ATOM   4841  HW2 SOL   548       9.030  14.590  18.480  1.00  0.00            
ATOM   4842  OW  SOL   549       6.610  17.900  28.150  1.00  0.00            
ATOM   4843  HW1 SOL   549       6.150  18.780  28.020  1.00  0.00            
ATOM   4844  HW2 SOL   549       7.600  18.020  28.080  1.00  0.00            
ATOM   4845  OW  SOL   550      14.080  18.510  35.820  1.00  0.00            
ATOM   4846  HW1 SOL   550      13.120  18.400  35.550  1.00  0.00            
ATOM   4847  HW2 SOL   550      14.640  17.840  35.340  1.00  0.00            
ATOM   4848  OW  SOL   551       8.590   9.560  27.230  1.00  0.00            
ATOM   4849  HW1 SOL   551       9.130   8.870  27.710  1.00  0.00            
ATOM   4850  HW2 SOL   551       8.270  10.250  27.890  1.00  0.00            
ATOM   4851  OW  SOL   552      10.830   9.840  19.490  1.00  0.00            
ATOM   4852  HW1 SOL   552      10.600  10.370  18.670  1.00  0.00            
ATOM   4853  HW2 SOL   552      11.640   9.280  19.300  1.00  0.00            
ATOM   4854  OW  SOL   553      18.610  15.690  27.130  1.00  0.00            
ATOM   4855  HW1 SOL   553      17.900  15.570  26.430  1.00  0.00            
ATOM   4856  HW2 SOL   553      18.620  14.900  27.730  1.00  0.00            
ATOM   4857  OW  SOL   554       2.210  13.140  37.060  1.00  0.00            
ATOM   4858  HW1 SOL   554       1.560  12.410  36.850  1.00  0.00            
ATOM   4859  HW2 SOL   554       2.250  13.280  38.040  1.00  0.00            
ATOM   4860  OW  SOL   555       0.790  12.400  25.150  1.00  0.00            
ATOM   4861  HW1 SOL   555       0.780  11.930  26.030  1.00  0.00            
ATOM   4862  HW2 SOL   555       1.610  12.120  24.640  1.00  0.00            
ATOM   4863  OW  SOL   556       6.720  13.910  34.860  1.00  0.00            
ATOM   4864  HW1 SOL   556       5.940  13.410  35.240  1.00  0.00            
ATOM   4865  HW2 SOL   556       6.690  14.860  35.170  1.00  0.00            
ATOM   4866  OW  SOL   557      18.240   1.920  30.890  1.00  0.00            
ATOM   4867  HW1 SOL   557      18.200   1.020  31.330  1.00  0.00            
ATOM   4868  HW2 SOL   557      18.270   1.810  29.900  1.00  0.00            
ATOM   4869  OW  SOL   558       4.280   4.240  23.820  1.00  0.00            
ATOM   4870  HW1 SOL   558       4.580   3.520  23.200  1.00  0.00            
ATOM   4871  HW2 SOL   558       3.890   3.840  24.650  1.00  0.00            
ATOM   4872  OW  SOL   559      17.050  14.870  29.660  1.00  0.00            
ATOM   4873  HW1 SOL   559      16.120  14.620  29.390  1.00  0.00            
ATOM   4874  HW2 SOL   559      17.310  14.370  30.480  1.00  0.00            
ATOM   4875  OW  SOL   560       3.170   5.470  31.420  1.00  0.00            
ATOM   4876  HW1 SOL   560       3.550   4.880  32.140  1.00  0.00            
ATOM   4877  HW2 SOL   560       3.570   5.210  30.540  1.00  0.00            
ATOM   4878  OW  SOL   561       8.120  15.860  25.490  1.00  0.00            
ATOM   4879  HW1 SOL   561       8.440  15.960  24.550  1.00  0.00            
ATOM   4880  HW2 SOL   561       7.330  15.240  25.510  1.00  0.00            
ATOM   4881  OW  SOL   562      14.240   2.140  29.740  1.00  0.00            
ATOM   4882  HW1 SOL   562      14.760   1.490  30.290  1.00  0.00            
ATOM   4883  HW2 SOL   562      13.750   2.770  30.350  1.00  0.00            
ATOM   4884  OW  SOL   563      10.010   0.340  30.160  1.00  0.00            
ATOM   4885  HW1 SOL   563       9.380  -0.380  29.850  1.00  0.00            
ATOM   4886  HW2 SOL   563      10.940  -0.020  30.160  1.00  0.00            
ATOM   4887  OW  SOL   564       7.700  13.300  21.630  1.00  0.00            
ATOM   4888  HW1 SOL   564       7.240  12.430  21.800  1.00  0.00            
ATOM   4889  HW2 SOL   564       8.610  13.270  22.040  1.00  0.00            
ATOM   4890  OW  SOL   565       6.180  15.670  31.460  1.00  0.00            
ATOM   4891  HW1 SOL   565       6.130  16.490  32.030  1.00  0.00            
ATOM   4892  HW2 SOL   565       7.070  15.640  31.010  1.00  0.00            
ATOM   4893  OW  SOL   566      13.520   0.520  20.300  1.00  0.00            
ATOM   4894  HW1 SOL   566      13.870   0.110  19.460  1.00  0.00            
ATOM   4895  HW2 SOL   566      12.620   0.140  20.500  1.00  0.00            
ATOM   4896  OW  SOL   567      13.000   4.530  25.530  1.00  0.00            
ATOM   4897  HW1 SOL   567      12.410   5.330  25.570  1.00  0.00            
ATOM   4898  HW2 SOL   567      13.150   4.180  26.460  1.00  0.00            
ATOM   4899  OW  SOL   568      15.930   2.210  27.440  1.00  0.00            
ATOM   4900  HW1 SOL   568      15.090   2.200  27.980  1.00  0.00            
ATOM   4901  HW2 SOL   568      15.950   3.040  26.880  1.00  0.00            
ATOM   4902  OW  SOL   569       0.390  10.770  21.620  1.00  0.00            
ATOM   4903  HW1 SOL   569       1.380  10.660  21.530  1.00  0.00            
ATOM   4904  HW2 SOL   569      -0.010   9.910  21.940  1.00  0.00            
ATOM   4905  OW  SOL   570       8.750  16.460  21.990  1.00  0.00            
ATOM   4906  HW1 SOL   570       7.980  16.110  21.450  1.00  0.00            
ATOM   4907  HW2 SOL   570       8.430  17.170  22.610  1.00  0.00            
ATOM   4908  OW  SOL   571       2.300   6.280  38.370  1.00  0.00            
ATOM   4909  HW1 SOL   571       1.370   6.260  38.740  1.00  0.00            
ATOM   4910  HW2 SOL   571       2.310   5.890  37.450  1.00  0.00            
ATOM   4911  OW  SOL   572       2.250   2.750  47.200  1.00  0.00            
ATOM   4912  HW1 SOL   572       2.600   2.580  48.120  1.00  0.00            
ATOM   4913  HW2 SOL   572       1.370   2.300  47.080  1.00  0.00            
ATOM   4914  OW  SOL   573       0.190   3.680  43.710  1.00  0.00            
ATOM   4915  HW1 SOL   573      -0.630   4.110  44.100  1.00  0.00            
ATOM   4916  HW2 SOL   573      -0.090   2.950  43.080  1.00  0.00            
ATOM   4917  OW  SOL   574       5.690  12.750  48.890  1.00  0.00            
ATOM   4918  HW1 SOL   574       4.760  12.680  48.520  1.00  0.00            
ATOM   4919  HW2 SOL   574       5.800  13.640  49.330  1.00  0.00            
ATOM   4920  OW  SOL   575      15.550  15.110  44.270  1.00  0.00            
ATOM   4921  HW1 SOL   575      14.980  14.950  45.080  1.00  0.00            
ATOM   4922  HW2 SOL   575      14.960  15.210  43.470  1.00  0.00            
ATOM   4923  OW  SOL   576      17.430   6.180  45.800  1.00  0.00            
ATOM   4924  HW1 SOL   576      17.760   7.120  45.800  1.00  0.00            
ATOM   4925  HW2 SOL   576      17.940   5.640  46.460  1.00  0.00            
ATOM   4926  OW  SOL   577      11.350   7.030  44.410  1.00  0.00            
ATOM   4927  HW1 SOL   577      11.920   7.810  44.160  1.00  0.00            
ATOM   4928  HW2 SOL   577      10.750   7.290  45.170  1.00  0.00            
ATOM   4929  OW  SOL   578      17.550   6.070  39.550  1.00  0.00            
ATOM   4930  HW1 SOL   578      17.430   5.940  38.560  1.00  0.00            
ATOM   4931  HW2 SOL   578      17.250   5.260  40.040  1.00  0.00            
ATOM   4932  OW  SOL   579       7.680  11.440  47.470  1.00  0.00            
ATOM   4933  HW1 SOL   579       6.900  11.610  48.070  1.00  0.00            
ATOM   4934  HW2 SOL   579       8.020  12.310  47.110  1.00  0.00            
ATOM   4935  OW  SOL   580       8.500   7.980  55.470  1.00  0.00            
ATOM   4936  HW1 SOL   580       8.460   8.740  56.120  1.00  0.00            
ATOM   4937  HW2 SOL   580       8.720   8.340  54.560  1.00  0.00            
ATOM   4938  OW  SOL   581       6.850  10.120  43.890  1.00  0.00            
ATOM   4939  HW1 SOL   581       7.540   9.960  44.590  1.00  0.00            
ATOM   4940  HW2 SOL   581       6.120  10.690  44.270  1.00  0.00            
ATOM   4941  OW  SOL   582       6.860  11.610  55.270  1.00  0.00            
ATOM   4942  HW1 SOL   582       7.460  12.400  55.410  1.00  0.00            
ATOM   4943  HW2 SOL   582       6.000  11.920  54.860  1.00  0.00            
ATOM   4944  OW  SOL   583       3.350  14.350  47.850  1.00  0.00            
ATOM   4945  HW1 SOL   583       2.570  14.040  47.320  1.00  0.00            
ATOM   4946  HW2 SOL   583       3.930  14.930  47.280  1.00  0.00            
ATOM   4947  OW  SOL   584      14.600  15.050  50.630  1.00  0.00            
ATOM   4948  HW1 SOL   584      14.840  15.990  50.890  1.00  0.00            
ATOM   4949  HW2 SOL   584      14.440  14.510  51.450  1.00  0.00            
ATOM   4950  OW  SOL   585       4.380   3.920  52.230  1.00  0.00            
ATOM   4951  HW1 SOL   585       5.200   3.360  52.320  1.00  0.00            
ATOM   4952  HW2 SOL   585       3.570   3.340  52.270  1.00  0.00            
ATOM   4953  OW  SOL   586      16.030   4.470  44.610  1.00  0.00            
ATOM   4954  HW1 SOL   586      15.290   4.930  44.110  1.00  0.00            
ATOM   4955  HW2 SOL   586      16.540   5.150  45.140  1.00  0.00            
ATOM   4956  OW  SOL   587       2.310  17.130  42.070  1.00  0.00            
ATOM   4957  HW1 SOL   587       2.650  17.900  42.610  1.00  0.00            
ATOM   4958  HW2 SOL   587       2.750  17.130  41.170  1.00  0.00            
ATOM   4959  OW  SOL   588      11.270  13.410  54.140  1.00  0.00            
ATOM   4960  HW1 SOL   588      11.740  13.410  55.020  1.00  0.00            
ATOM   4961  HW2 SOL   588      10.790  12.540  54.030  1.00  0.00            
ATOM   4962  OW  SOL   589       2.300  14.340  42.620  1.00  0.00            
ATOM   4963  HW1 SOL   589       2.040  15.300  42.620  1.00  0.00            
ATOM   4964  HW2 SOL   589       1.590  13.800  43.070  1.00  0.00            
ATOM   4965  OW  SOL   590       2.400  10.910  46.100  1.00  0.00            
ATOM   4966  HW1 SOL   590       2.540  10.070  46.620  1.00  0.00            
ATOM   4967  HW2 SOL   590       1.850  11.550  46.650  1.00  0.00            
ATOM   4968  OW  SOL   591       6.200  17.860  51.630  1.00  0.00            
ATOM   4969  HW1 SOL   591       5.280  17.690  51.980  1.00  0.00            
ATOM   4970  HW2 SOL   591       6.480  18.780  51.890  1.00  0.00            
ATOM   4971  OW  SOL   592       6.060   9.640  38.470  1.00  0.00            
ATOM   4972  HW1 SOL   592       6.130  10.480  37.930  1.00  0.00            
ATOM   4973  HW2 SOL   592       6.520   9.770  39.350  1.00  0.00            
ATOM   4974  OW  SOL   593      15.940   1.140  52.040  1.00  0.00            
ATOM   4975  HW1 SOL   593      15.760   1.810  51.320  1.00  0.00            
ATOM   4976  HW2 SOL   593      15.910   1.600  52.930  1.00  0.00            
ATOM   4977  OW  SOL   594       1.220   6.430  42.870  1.00  0.00            
ATOM   4978  HW1 SOL   594       0.770   5.550  43.040  1.00  0.00            
ATOM   4979  HW2 SOL   594       1.210   6.970  43.710  1.00  0.00            
ATOM   4980  OW  SOL   595      18.420  17.670  40.830  1.00  0.00            
ATOM   4981  HW1 SOL   595      18.960  17.380  41.630  1.00  0.00            
ATOM   4982  HW2 SOL   595      18.720  18.570  40.540  1.00  0.00            
ATOM   4983  OW  SOL   596       0.270  15.960  38.410  1.00  0.00            
ATOM   4984  HW1 SOL   596       0.080  15.000  38.620  1.00  0.00            
ATOM   4985  HW2 SOL   596      -0.060  16.540  39.160  1.00  0.00            
ATOM   4986  OW  SOL   597      16.890   9.220  43.360  1.00  0.00            
ATOM   4987  HW1 SOL   597      17.840   8.930  43.440  1.00  0.00            
ATOM   4988  HW2 SOL   597      16.810   9.870  42.610  1.00  0.00            
ATOM   4989  OW  SOL   598       1.130   7.370  53.210  1.00  0.00            
ATOM   4990  HW1 SOL   598       2.010   7.240  53.660  1.00  0.00            
ATOM   4991  HW2 SOL   598       1.000   8.340  52.990  1.00  0.00            
ATOM   4992  OW  SOL   599       6.130  13.650  44.500  1.00  0.00            
ATOM   4993  HW1 SOL   599       5.640  12.780  44.590  1.00  0.00            
ATOM   4994  HW2 SOL   599       5.900  14.080  43.630  1.00  0.00            
ATOM   4995  OW  SOL   600      12.930  12.280  51.470  1.00  0.00            
ATOM   4996  HW1 SOL   600      13.300  11.550  50.890  1.00  0.00            
ATOM   4997  HW2 SOL   600      13.450  12.330  52.320  1.00  0.00            
ATOM   4998  OW  SOL   601       8.090   0.040  42.260  1.00  0.00            
ATOM   4999  HW1 SOL   601       8.490   0.950  42.170  1.00  0.00            
ATOM   5000  HW2 SOL   601       7.090   0.120  42.320  1.00  0.00            
ATOM   5001  OW  SOL   602       1.970   9.760  49.880  1.00  0.00            
ATOM   5002  HW1 SOL   602       2.860   9.310  49.740  1.00  0.00            
ATOM   5003  HW2 SOL   602       1.240   9.110  49.690  1.00  0.00            
ATOM   5004  OW  SOL   603      15.250   9.990  39.140  1.00  0.00            
ATOM   5005  HW1 SOL   603      14.620   9.230  39.270  1.00  0.00            
ATOM   5006  HW2 SOL   603      15.730  10.170  40.000  1.00  0.00            
ATOM   5007  OW  SOL   604      11.870  17.920  53.400  1.00  0.00            
ATOM   5008  HW1 SOL   604      12.110  18.520  52.640  1.00  0.00            
ATOM   5009  HW2 SOL   604      11.940  16.970  53.100  1.00  0.00            
ATOM   5010  OW  SOL   605       3.170   2.510  55.250  1.00  0.00            
ATOM   5011  HW1 SOL   605       3.880   3.220  55.310  1.00  0.00            
ATOM   5012  HW2 SOL   605       2.290   2.900  55.530  1.00  0.00            
ATOM   5013  OW  SOL   606      14.660  14.170  46.770  1.00  0.00            
ATOM   5014  HW1 SOL   606      14.070  14.230  47.570  1.00  0.00            
ATOM   5015  HW2 SOL   606      14.510  13.290  46.310  1.00  0.00            
ATOM   5016  OW  SOL   607      16.670  17.140  42.960  1.00  0.00            
ATOM   5017  HW1 SOL   607      16.260  16.910  42.080  1.00  0.00            
ATOM   5018  HW2 SOL   607      16.490  16.400  43.610  1.00  0.00            
ATOM   5019  OW  SOL   608       5.980   7.290  39.940  1.00  0.00            
ATOM   5020  HW1 SOL   608       6.220   7.980  39.260  1.00  0.00            
ATOM   5021  HW2 SOL   608       5.200   7.620  40.480  1.00  0.00            
ATOM   5022  OW  SOL   609      12.810   3.450  46.680  1.00  0.00            
ATOM   5023  HW1 SOL   609      11.950   2.950  46.550  1.00  0.00            
ATOM   5024  HW2 SOL   609      13.430   2.910  47.240  1.00  0.00            
ATOM   5025  OW  SOL   610      15.760  16.620  40.310  1.00  0.00            
ATOM   5026  HW1 SOL   610      16.650  17.080  40.340  1.00  0.00            
ATOM   5027  HW2 SOL   610      15.550  16.380  39.360  1.00  0.00            
ATOM   5028  OW  SOL   611       8.070   6.050  51.890  1.00  0.00            
ATOM   5029  HW1 SOL   611       7.600   6.020  52.780  1.00  0.00            
ATOM   5030  HW2 SOL   611       7.560   5.500  51.230  1.00  0.00            
ATOM   5031  OW  SOL   612      13.940   4.690  53.980  1.00  0.00            
ATOM   5032  HW1 SOL   612      13.740   5.120  54.860  1.00  0.00            
ATOM   5033  HW2 SOL   612      14.720   4.070  54.070  1.00  0.00            
ATOM   5034  OW  SOL   613       9.730   8.900  52.960  1.00  0.00            
ATOM   5035  HW1 SOL   613      10.190   8.060  52.670  1.00  0.00            
ATOM   5036  HW2 SOL   613       9.170   9.240  52.210  1.00  0.00            
ATOM   5037  OW  SOL   614       9.910   4.100  49.660  1.00  0.00            
ATOM   5038  HW1 SOL   614       9.140   4.440  50.200  1.00  0.00            
ATOM   5039  HW2 SOL   614       9.570   3.590  48.870  1.00  0.00            
ATOM   5040  OW  SOL   615      10.410   7.010  41.530  1.00  0.00            
ATOM   5041  HW1 SOL   615      10.670   6.970  42.490  1.00  0.00            
ATOM   5042  HW2 SOL   615       9.560   6.500  41.390  1.00  0.00            
ATOM   5043  OW  SOL   616       0.760   8.110  45.130  1.00  0.00            
ATOM   5044  HW1 SOL   616       1.750   7.990  45.220  1.00  0.00            
ATOM   5045  HW2 SOL   616       0.520   9.060  45.340  1.00  0.00            
ATOM   5046  OW  SOL   617       1.300  18.210  52.950  1.00  0.00            
ATOM   5047  HW1 SOL   617       1.200  18.060  53.940  1.00  0.00            
ATOM   5048  HW2 SOL   617       0.440  18.570  52.590  1.00  0.00            
ATOM   5049  OW  SOL   618       8.650   3.480  39.190  1.00  0.00            
ATOM   5050  HW1 SOL   618       9.240   4.110  38.700  1.00  0.00            
ATOM   5051  HW2 SOL   618       8.840   2.540  38.900  1.00  0.00            
ATOM   5052  OW  SOL   619      17.190   5.850  55.550  1.00  0.00            
ATOM   5053  HW1 SOL   619      16.930   6.740  55.190  1.00  0.00            
ATOM   5054  HW2 SOL   619      17.170   5.170  54.820  1.00  0.00            
ATOM   5055  OW  SOL   620      13.620  11.440  42.690  1.00  0.00            
ATOM   5056  HW1 SOL   620      14.450  11.150  42.210  1.00  0.00            
ATOM   5057  HW2 SOL   620      13.130  12.110  42.130  1.00  0.00            
ATOM   5058  OW  SOL   621       5.500   1.960  46.090  1.00  0.00            
ATOM   5059  HW1 SOL   621       5.450   1.910  47.090  1.00  0.00            
ATOM   5060  HW2 SOL   621       5.520   2.920  45.800  1.00  0.00            
ATOM   5061  OW  SOL   622      10.080  14.560  42.010  1.00  0.00
[truncated: 10,330,210 more chars]
