# Supplementary material for: Noncovalent Interactions with PAMAM and PPI Dendrimers Promote the Cellular Uptake and Photodynamic Activity of Rose Bengal: The Role of the Dendrimer Structure
Source: J Med Chem. 2021 Sep 21;64(21):15758–71. doi: 10.1021/acs.jmedchem.1c01080 (PMC8591609; doi:10.1021/acs.jmedchem.1c01080)
Supplement: Supplementary file 9 — jm1c01080_si_009.zip [file jm1c01080_si_009.zip › 09-PDB-Submission/README.txt]

INPUT FILES FOR SIMULATIONS OF NEAT DENDRIMERS WITHOUT ROSE BENGAL:

./01-Neat/01-pam3/system.pdb
./01-Neat/02-pam4/system.pdb
./01-Neat/03-ppi3/system.pdb
./01-Neat/04-ppi4/system.pdb

INPUT FILES FOR SIMULATIONS OF SINGLE DENDRIMERS + 10 ROSE BENGAL MOLECULES IN THE SOLVENT:

./02-With10RB/01-pam3/system.pdb
./02-With10RB/02-pam4/system.pdb
./02-With10RB/03-ppi3/system.pdb
./02-With10RB/04-ppi4/system.pdb

INPUT FILES FOR SIMULATIONS OF COMPLEXES OF 2 DENDRIMERS WITH A TOTAL OF 20 ROSE BENGAL MOLECULES:

./03-2Dend20RB/01-pam3/system.pdb
./03-2Dend20RB/02-pam4/system.pdb
./03-2Dend20RB/03-ppi3/system.pdb
./03-2Dend20RB/04-ppi4/system.pdb
